# Supplementary material for: Potential Inhibitors of Fascin From A Database of Marine Natural Products: A Virtual Screening and Molecular Dynamics Study
Source: Front Chem. 2021 Oct 7;9:719949. doi: 10.3389/fchem.2021.719949 (PMC8529705; doi:10.3389/fchem.2021.719949)
Supplement: Supplementary file 2 [file DataSheet1.ZIP]

Archive with 197 entries (163 files):
- Raw Date for Manuscript-719949-reduced/
- Raw Date for Manuscript-719949-reduced/Figure 1/
- Raw Date for Manuscript-719949-reduced/Figure 1/1.Fascin_NP-G2-029_Pymol.pse
- Raw Date for Manuscript-719949-reduced/Figure 1/2.Second structure of Fascin.txt
- Raw Date for Manuscript-719949-reduced/Figure 10/
- Raw Date for Manuscript-719949-reduced/Figure 10/Data for Energy Decomposition Analysis.xlsx
- Raw Date for Manuscript-719949-reduced/Figure 10/Inhibitor07_structure.pdb
- Raw Date for Manuscript-719949-reduced/Figure 10/Inhibitor15_structure.pdb
- Raw Date for Manuscript-719949-reduced/Figure 10/Inhibitor18_structure.pdb
- Raw Date for Manuscript-719949-reduced/Figure 10/~$Data for Energy Decomposition Analysis.xlsx
- Raw Date for Manuscript-719949-reduced/Figure 2/
- Raw Date for Manuscript-719949-reduced/Figure 2/Figure 2. The workflow of inhibitors screening in this study.pptx
- Raw Date for Manuscript-719949-reduced/Figure 3/
- Raw Date for Manuscript-719949-reduced/Figure 3/6B0T.pmz
- Raw Date for Manuscript-719949-reduced/Figure 4/
- Raw Date for Manuscript-719949-reduced/Figure 4/Figure 4a_Fascin_NP-G2-029_Pymol.pse
- Raw Date for Manuscript-719949-reduced/Figure 4/Figure 4b_Fascin_NP-G2-029_Pymol.pse
- Raw Date for Manuscript-719949-reduced/Figure 5/
- Raw Date for Manuscript-719949-reduced/Figure 5/Fascin-Inhibitor01-rmsf.txt
- Raw Date for Manuscript-719949-reduced/Figure 5/Fascin-Inhibitor02-rmsf.txt
- Raw Date for Manuscript-719949-reduced/Figure 5/Fascin-Inhibitor03-rmsf.txt
- Raw Date for Manuscript-719949-reduced/Figure 5/Fascin-Inhibitor04-rmsf.txt
- Raw Date for Manuscript-719949-reduced/Figure 5/Fascin-Inhibitor05-rmsf.txt
- Raw Date for Manuscript-719949-reduced/Figure 5/Fascin-Inhibitor06-rmsf.txt
- Raw Date for Manuscript-719949-reduced/Figure 5/Fascin-Inhibitor07-rmsf.txt
- Raw Date for Manuscript-719949-reduced/Figure 5/Fascin-Inhibitor08-rmsf.txt
- Raw Date for Manuscript-719949-reduced/Figure 5/Fascin-Inhibitor09-rmsf.txt
- Raw Date for Manuscript-719949-reduced/Figure 5/Fascin-Inhibitor10-rmsf.txt
- Raw Date for Manuscript-719949-reduced/Figure 5/Fascin-Inhibitor11-rmsf.txt
- Raw Date for Manuscript-719949-reduced/Figure 5/Fascin-Inhibitor12-rmsf.txt
- Raw Date for Manuscript-719949-reduced/Figure 5/Fascin-Inhibitor13.rmsf.txt
- Raw Date for Manuscript-719949-reduced/Figure 5/Fascin-Inhibitor14-rmsf.txt
- Raw Date for Manuscript-719949-reduced/Figure 5/Fascin-Inhibitor15-rmsf.txt
- Raw Date for Manuscript-719949-reduced/Figure 5/Fascin-Inhibitor16-rmsf.txt
- Raw Date for Manuscript-719949-reduced/Figure 5/Fascin-Inhibitor17-rmsf.txt
- Raw Date for Manuscript-719949-reduced/Figure 5/Fascin-Inhibitor18-rmsf.txt
- Raw Date for Manuscript-719949-reduced/Figure 5/Fascin-Inhibitor19-rmsf.txt
- Raw Date for Manuscript-719949-reduced/Figure 5/FascinOnly-rmsf.txt
- Raw Date for Manuscript-719949-reduced/Figure 6/
- Raw Date for Manuscript-719949-reduced/Figure 6/Gengerated by online serve.txt
- Raw Date for Manuscript-719949-reduced/Figure 6/SMILES file for 19 ligands.txt
- Raw Date for Manuscript-719949-reduced/Figure 7/
- Raw Date for Manuscript-719949-reduced/Figure 7/Genergated by online serve.txt
- Raw Date for Manuscript-719949-reduced/Figure 7/SMILES file for 19 ligands.txt
- Raw Date for Manuscript-719949-reduced/Figure 8/
- Raw Date for Manuscript-719949-reduced/Figure 8/Figure 8a_Inhibitor07_PMF_CV-RMSD_Phi_xvg.txt
- Raw Date for Manuscript-719949-reduced/Figure 8/Figure 8a_Inhibitor07_structure.pdb
- Raw Date for Manuscript-719949-reduced/Figure 8/Figure 8b_Inhibitor15_PMF-CV-RMSD_Gyration_xvg.txt
- Raw Date for Manuscript-719949-reduced/Figure 8/Figure 8b_Inhibitor15_structure.pdb
- Raw Date for Manuscript-719949-reduced/Figure 8/Figure 8c_Inhibitor18_PMF-CV-RMSD_Gyration_xvg.txt
- Raw Date for Manuscript-719949-reduced/Figure 8/Figure 8c_Inhibitor18_structure.pdb
- Raw Date for Manuscript-719949-reduced/Figure 9/
- Raw Date for Manuscript-719949-reduced/Figure 9/rmsd-Inhibitor07.txt
- Raw Date for Manuscript-719949-reduced/Figure 9/rmsd-Inhibitor15.txt
- Raw Date for Manuscript-719949-reduced/Figure 9/rmsd-Inhibitor18.txt
- Raw Date for Manuscript-719949-reduced/Figure S1/
- Raw Date for Manuscript-719949-reduced/Figure S1/Inhibitor 01/
- Raw Date for Manuscript-719949-reduced/Figure S1/Inhibitor 01/rmsd1.dat
- Raw Date for Manuscript-719949-reduced/Figure S1/Inhibitor 01/rmsd2.dat
- Raw Date for Manuscript-719949-reduced/Figure S1/Inhibitor 01/rmsd3.dat
- Raw Date for Manuscript-719949-reduced/Figure S1/Inhibitor 01/rmsd4.dat
- Raw Date for Manuscript-719949-reduced/Figure S1/Inhibitor 01/rmsd5.dat
- Raw Date for Manuscript-719949-reduced/Figure S1/Inhibitor 02/
- Raw Date for Manuscript-719949-reduced/Figure S1/Inhibitor 02/rmsd1.dat
- Raw Date for Manuscript-719949-reduced/Figure S1/Inhibitor 02/rmsd2.dat
- Raw Date for Manuscript-719949-reduced/Figure S1/Inhibitor 02/rmsd3.dat
- Raw Date for Manuscript-719949-reduced/Figure S1/Inhibitor 02/rmsd4.dat
- Raw Date for Manuscript-719949-reduced/Figure S1/Inhibitor 02/rmsd5.dat
- Raw Date for Manuscript-719949-reduced/Figure S1/Inhibitor 03/
- Raw Date for Manuscript-719949-reduced/Figure S1/Inhibitor 03/rmsd1.dat
- Raw Date for Manuscript-719949-reduced/Figure S1/Inhibitor 03/rmsd2.dat
- Raw Date for Manuscript-719949-reduced/Figure S1/Inhibitor 03/rmsd3.dat
- Raw Date for Manuscript-719949-reduced/Figure S1/Inhibitor 03/rmsd4.dat
- Raw Date for Manuscript-719949-reduced/Figure S1/Inhibitor 03/rmsd5.dat
- Raw Date for Manuscript-719949-reduced/Figure S1/Inhibitor 04/
- Raw Date for Manuscript-719949-reduced/Figure S1/Inhibitor 04/rmsd1.dat
- Raw Date for Manuscript-719949-reduced/Figure S1/Inhibitor 04/rmsd2.dat
- Raw Date for Manuscript-719949-reduced/Figure S1/Inhibitor 04/rmsd3.dat
- Raw Date for Manuscript-719949-reduced/Figure S1/Inhibitor 04/rmsd4.dat
- Raw Date for Manuscript-719949-reduced/Figure S1/Inhibitor 04/rmsd5.dat
- Raw Date for Manuscript-719949-reduced/Figure S1/Inhibitor 05/
- Raw Date for Manuscript-719949-reduced/Figure S1/Inhibitor 05/rmsd1.dat
- Raw Date for Manuscript-719949-reduced/Figure S1/Inhibitor 05/rmsd2.dat
- Raw Date for Manuscript-719949-reduced/Figure S1/Inhibitor 05/rmsd3.dat
- Raw Date for Manuscript-719949-reduced/Figure S1/Inhibitor 05/rmsd4.dat
- Raw Date for Manuscript-719949-reduced/Figure S1/Inhibitor 05/rmsd5.dat
- Raw Date for Manuscript-719949-reduced/Figure S1/Inhibitor 06/
- Raw Date for Manuscript-719949-reduced/Figure S1/Inhibitor 06/rmsd1.dat
- Raw Date for Manuscript-719949-reduced/Figure S1/Inhibitor 06/rmsd2.dat
- Raw Date for Manuscript-719949-reduced/Figure S1/Inhibitor 06/rmsd3.dat
- Raw Date for Manuscript-719949-reduced/Figure S1/Inhibitor 06/rmsd4.dat
- Raw Date for Manuscript-719949-reduced/Figure S1/Inhibitor 06/rmsd5.dat
- Raw Date for Manuscript-719949-reduced/Figure S1/Inhibitor 07/
- Raw Date for Manuscript-719949-reduced/Figure S1/Inhibitor 07/rmsd1.dat
- Raw Date for Manuscript-719949-reduced/Figure S1/Inhibitor 07/rmsd2.dat
- Raw Date for Manuscript-719949-reduced/Figure S1/Inhibitor 07/rmsd3.dat
- Raw Date for Manuscript-719949-reduced/Figure S1/Inhibitor 07/rmsd4.dat
- Raw Date for Manuscript-719949-reduced/Figure S1/Inhibitor 07/rmsd5.dat
- Raw Date for Manuscript-719949-reduced/Figure S1/Inhibitor 08/
- Raw Date for Manuscript-719949-reduced/Figure S1/Inhibitor 08/rmsd1.dat
- Raw Date for Manuscript-719949-reduced/Figure S1/Inhibitor 08/rmsd2.dat
- Raw Date for Manuscript-719949-reduced/Figure S1/Inhibitor 08/rmsd3.dat
- Raw Date for Manuscript-719949-reduced/Figure S1/Inhibitor 08/rmsd4.dat
- Raw Date for Manuscript-719949-reduced/Figure S1/Inhibitor 08/rmsd5.dat
- Raw Date for Manuscript-719949-reduced/Figure S1/Inhibitor 09/
- Raw Date for Manuscript-719949-reduced/Figure S1/Inhibitor 09/rmsd1.dat
- Raw Date for Manuscript-719949-reduced/Figure S1/Inhibitor 09/rmsd2.dat
- Raw Date for Manuscript-719949-reduced/Figure S1/Inhibitor 09/rmsd3.dat
- Raw Date for Manuscript-719949-reduced/Figure S1/Inhibitor 09/rmsd4.dat
- Raw Date for Manuscript-719949-reduced/Figure S1/Inhibitor 09/rmsd5.dat
- Raw Date for Manuscript-719949-reduced/Figure S1/Inhibitor 10/
- Raw Date for Manuscript-719949-reduced/Figure S1/Inhibitor 10/rmsd1.dat
- Raw Date for Manuscript-719949-reduced/Figure S1/Inhibitor 10/rmsd2.dat
- Raw Date for Manuscript-719949-reduced/Figure S1/Inhibitor 10/rmsd3.dat
- Raw Date for Manuscript-719949-reduced/Figure S1/Inhibitor 10/rmsd4.dat
- Raw Date for Manuscript-719949-reduced/Figure S1/Inhibitor 10/rmsd5.dat
- Raw Date for Manuscript-719949-reduced/Figure S1/Inhibitor 11/
- Raw Date for Manuscript-719949-reduced/Figure S1/Inhibitor 11/rmsd1.dat
- Raw Date for Manuscript-719949-reduced/Figure S1/Inhibitor 11/rmsd2.dat
- Raw Date for Manuscript-719949-reduced/Figure S1/Inhibitor 11/rmsd3.dat
- Raw Date for Manuscript-719949-reduced/Figure S1/Inhibitor 11/rmsd4.dat
- Raw Date for Manuscript-719949-reduced/Figure S1/Inhibitor 11/rmsd5.dat
- Raw Date for Manuscript-719949-reduced/Figure S1/Inhibitor 12/
- Raw Date for Manuscript-719949-reduced/Figure S1/Inhibitor 12/rmsd1.dat
- Raw Date for Manuscript-719949-reduced/Figure S1/Inhibitor 12/rmsd2.dat
- Raw Date for Manuscript-719949-reduced/Figure S1/Inhibitor 12/rmsd3.dat
- Raw Date for Manuscript-719949-reduced/Figure S1/Inhibitor 12/rmsd4.dat
- Raw Date for Manuscript-719949-reduced/Figure S1/Inhibitor 12/rmsd5.dat
- Raw Date for Manuscript-719949-reduced/Figure S1/Inhibitor 13/
- Raw Date for Manuscript-719949-reduced/Figure S1/Inhibitor 13/rmsd1.dat
- Raw Date for Manuscript-719949-reduced/Figure S1/Inhibitor 13/rmsd2.dat
- Raw Date for Manuscript-719949-reduced/Figure S1/Inhibitor 13/rmsd3.dat
- Raw Date for Manuscript-719949-reduced/Figure S1/Inhibitor 13/rmsd4.dat
- Raw Date for Manuscript-719949-reduced/Figure S1/Inhibitor 13/rmsd5.dat
- Raw Date for Manuscript-719949-reduced/Figure S1/Inhibitor 14/
- Raw Date for Manuscript-719949-reduced/Figure S1/Inhibitor 14/rmsd1.dat
- Raw Date for Manuscript-719949-reduced/Figure S1/Inhibitor 14/rmsd2.dat
- Raw Date for Manuscript-719949-reduced/Figure S1/Inhibitor 14/rmsd3.dat
- Raw Date for Manuscript-719949-reduced/Figure S1/Inhibitor 14/rmsd4.dat
- Raw Date for Manuscript-719949-reduced/Figure S1/Inhibitor 14/rmsd5.dat
- Raw Date for Manuscript-719949-reduced/Figure S1/Inhibitor 15/
- Raw Date for Manuscript-719949-reduced/Figure S1/Inhibitor 15/rmsd1.dat
- Raw Date for Manuscript-719949-reduced/Figure S1/Inhibitor 15/rmsd2.dat
- Raw Date for Manuscript-719949-reduced/Figure S1/Inhibitor 15/rmsd3.dat
- Raw Date for Manuscript-719949-reduced/Figure S1/Inhibitor 15/rmsd4.dat
- Raw Date for Manuscript-719949-reduced/Figure S1/Inhibitor 15/rmsd5.dat
- Raw Date for Manuscript-719949-reduced/Figure S1/Inhibitor 16/
- Raw Date for Manuscript-719949-reduced/Figure S1/Inhibitor 16/rmsd1.dat
- Raw Date for Manuscript-719949-reduced/Figure S1/Inhibitor 16/rmsd2.dat
- Raw Date for Manuscript-719949-reduced/Figure S1/Inhibitor 16/rmsd3.dat
- Raw Date for Manuscript-719949-reduced/Figure S1/Inhibitor 16/rmsd4.dat
- Raw Date for Manuscript-719949-reduced/Figure S1/Inhibitor 16/rmsd5.dat
- Raw Date for Manuscript-719949-reduced/Figure S1/Inhibitor 17/
- Raw Date for Manuscript-719949-reduced/Figure S1/Inhibitor 17/rmsd1.dat
- Raw Date for Manuscript-719949-reduced/Figure S1/Inhibitor 17/rmsd2.dat
- Raw Date for Manuscript-719949-reduced/Figure S1/Inhibitor 17/rmsd3.dat
- Raw Date for Manuscript-719949-reduced/Figure S1/Inhibitor 17/rmsd4.dat
- Raw Date for Manuscript-719949-reduced/Figure S1/Inhibitor 17/rmsd5.dat
- Raw Date for Manuscript-719949-reduced/Figure S1/Inhibitor 18/
- Raw Date for Manuscript-719949-reduced/Figure S1/Inhibitor 18/rmsd1.dat
- Raw Date for Manuscript-719949-reduced/Figure S1/Inhibitor 18/rmsd2.dat
- Raw Date for Manuscript-719949-reduced/Figure S1/Inhibitor 18/rmsd3.dat
- Raw Date for Manuscript-719949-reduced/Figure S1/Inhibitor 18/rmsd4.dat
- Raw Date for Manuscript-719949-reduced/Figure S1/Inhibitor 18/rmsd5.dat
- Raw Date for Manuscript-719949-reduced/Figure S1/Inhibitor 19/
- Raw Date for Manuscript-719949-reduced/Figure S1/Inhibitor 19/rmsd1.dat
- Raw Date for Manuscript-719949-reduced/Figure S1/Inhibitor 19/rmsd2.dat
- Raw Date for Manuscript-719949-reduced/Figure S1/Inhibitor 19/rmsd3.dat
- Raw Date for Manuscript-719949-reduced/Figure S1/Inhibitor 19/rmsd4.dat
- Raw Date for Manuscript-719949-reduced/Figure S1/Inhibitor 19/rmsd5.dat
- Raw Date for Manuscript-719949-reduced/Figure S2 and Table S1/
- Raw Date for Manuscript-719949-reduced/Figure S2 and Table S1/Data from Online server.txt
- Raw Date for Manuscript-719949-reduced/Figure S2 and Table S1/SMILES file for 19 ligands.txt
- Raw Date for Manuscript-719949-reduced/README.txt
- Raw Date for Manuscript-719949-reduced/Table 1/
- Raw Date for Manuscript-719949-reduced/Table 1/1.pdb
- Raw Date for Manuscript-719949-reduced/Table 1/10.pdb
- Raw Date for Manuscript-719949-reduced/Table 1/11.pdb
- Raw Date for Manuscript-719949-reduced/Table 1/12.pdb
- Raw Date for Manuscript-719949-reduced/Table 1/13.pdb
- Raw Date for Manuscript-719949-reduced/Table 1/14.pdb
- Raw Date for Manuscript-719949-reduced/Table 1/15.pdb
- Raw Date for Manuscript-719949-reduced/Table 1/16.pdb
- Raw Date for Manuscript-719949-reduced/Table 1/17.pdb
- Raw Date for Manuscript-719949-reduced/Table 1/18.pdb
- Raw Date for Manuscript-719949-reduced/Table 1/19.pdb
- Raw Date for Manuscript-719949-reduced/Table 1/2.pdb
- Raw Date for Manuscript-719949-reduced/Table 1/3.pdb
- Raw Date for Manuscript-719949-reduced/Table 1/4.pdb
- Raw Date for Manuscript-719949-reduced/Table 1/5.pdb
- Raw Date for Manuscript-719949-reduced/Table 1/6.pdb
- Raw Date for Manuscript-719949-reduced/Table 1/7.pdb
- Raw Date for Manuscript-719949-reduced/Table 1/8.pdb
- Raw Date for Manuscript-719949-reduced/Table 1/9.pdb
- Raw Date for Manuscript-719949-reduced/Table 1/Total-the stucture of 18 ligands.sdf
- Raw Date for Manuscript-719949-reduced/Table 2/
- Raw Date for Manuscript-719949-reduced/Table 2/Binding affinity for each inhibitor by MMGBSA.xls
