# Supplementary material for: Potential Inhibitors of Fascin From A Database of Marine Natural Products: A Virtual Screening and Molecular Dynamics Study
Source: Front Chem. 2021 Oct 7;9:719949. doi: 10.3389/fchem.2021.719949 (PMC8529705; doi:10.3389/fchem.2021.719949)
Supplement: Supplementary file 2 [file DataSheet1.ZIP › Raw Date for Manuscript-719949-reduced/Figure 1/2.Second structure of Fascin.txt]

Second structure of Fascin with inhibitor NP-G2-029, processed by online server https://www.mrc-lmb.cam.ac.uk/rajini/index.html
Upload the pdb file, PDB ID: 6B0T, Chain A. 
