# Supplementary material for: Potential Inhibitors of Fascin From A Database of Marine Natural Products: A Virtual Screening and Molecular Dynamics Study
Source: Front Chem. 2021 Oct 7;9:719949. doi: 10.3389/fchem.2021.719949 (PMC8529705; doi:10.3389/fchem.2021.719949)
Supplement: Supplementary file 2 [file DataSheet1.ZIP › Raw Date for Manuscript-719949-reduced/Figure 10/Data for Energy Decomposition Analysis.xlsx]

## Sheet: Source data-Inhibitor 07
| Run on Thu Feb 25 13:13:16 2021
| GB non-polar solvation energies calculated with gbsa=2
idecomp = 1: Per-residue decomp adding 1-4 interactions to Internal.
Energy Decomposition Analysis (All units kcal/mol): Generalized Born solvent
Total Energy Decomposition:
Residue	Location	Internal			van der Waals			Electrostatic			Polar Solvation			Non-Polar Solv.			TOTAL
					Avg.	Std. Dev.	Std. Err. of Mean	Avg.	Std. Dev.	Std. Err. of Mean	Avg.	Std. Dev.	Std. Err. of Mean	Avg.	Std. Dev.	Std. Err. of Mean	Avg.	Std. Dev.	Std. Err. of Mean
MET 1	R MET 1	0	0	0	-0.000762877	0.000485755	1.4476e-05	0.110588	0.0792009	0.00236027	-0.0951359	0.0779812	0.00232392	0	0	0	0.0146892	0.00657686	0.000195997
THR 2	R THR 2	0	0	0	-0.000283304	0.000450603	1.34284e-05	-0.00103375	0.00402641	0.000119991	0.00126732	0.00397958	0.000118595	0	0	0	-4.97336e-05	0.000973547	2.90127e-05
ALA 3	R ALA 3	0	0	0	-0.000122558	0.000327929	9.77261e-06	-0.000950266	0.00230052	6.85577e-05	0.00103464	0.00229325	6.83413e-05	0	0	0	-3.81883e-05	0.000672577	2.00435e-05
ASN 4	R ASN 4	0	0	0	-0.000173179	0.000378402	1.12768e-05	0.00112433	0.00292939	8.72988e-05	-0.000511545	0.0029076	8.66493e-05	0	0	0	0.000439609	0.000845736	2.52038e-05
GLY 5	R GLY 5	0	0	0	-0.000190941	0.000393043	1.17131e-05	0.00144849	0.00309077	9.2108e-05	-0.000186501	0.0032095	9.56464e-05	0	0	0	0.00107105	0.000918681	2.73776e-05
THR 6	R THR 6	0	0	0	-0.000232682	0.000422541	1.25922e-05	0.00191208	0.00295681	8.81158e-05	-0.00131261	0.0028933	8.62233e-05	0	0	0	0.000366785	0.000810411	2.4151e-05
ALA 7	R ALA 7	0	0	0	-0.000382771	0.000486063	1.44852e-05	0.000540853	0.00358128	0.000106726	0.00266785	0.00368181	0.000109722	0	0	0	0.00282593	0.00111977	3.33704e-05
GLU 8	R GLU 8	0	0	0	-0.00201687	0.000788843	2.35083e-05	-0.113466	0.122295	0.00364453	0.133218	0.122224	0.0036424	0	0	0	0.0177345	0.00558302	0.00016638
ALA 9	R ALA 9	0	0	0	-0.00208703	0.000634608	1.89119e-05	-0.00326554	0.00829301	0.00024714	0.0143153	0.00799784	0.000238344	0	0	0	0.0089627	0.00313356	9.33833e-05
VAL 10	R VAL 10	0	0	0	-0.00457105	0.00100964	3.00883e-05	-0.00275044	0.0111256	0.000331554	0.0141883	0.0110929	0.000330581	0	0	0	0.00686679	0.00562963	0.000167769
GLN 11	R GLN 11	0	0	0	-0.0359192	0.0272628	0.000812459	0.0336696	0.0451368	0.00134512	-0.0167513	0.0506431	0.00150922	-9.30401e-05	0.00131829	3.92863e-05	-0.0190939	0.0272802	0.000812979
ILE 12	R ILE 12	0	0	0	-0.0919325	0.0369679	0.00110168	-0.0304911	0.0248169	0.00073957	0.0275222	0.0497413	0.00148234	-2.55597e-06	8.57298e-05	2.55483e-06	-0.094904	0.0554007	0.001651
GLN 13	R GLN 13	0	0	0	-0.0420515	0.0182998	0.000545352	-0.00326821	0.0243325	0.000725134	0.0301625	0.038754	0.00115491	0	0	0	-0.0151572	0.027219	0.000811154
PHE 14	R PHE 14	0	0	0	-1.39775	0.50588	0.0150757	-0.0408464	0.0380106	0.00113275	0.329759	0.106607	0.00317699	-0.0733185	0.0289427	0.00086252	-1.18216	0.489327	0.0145824
GLY 15	R GLY 15	0	0	0	-0.0663721	0.0183179	0.000545892	-0.00843961	0.0208012	0.000619896	0.0650861	0.0411102	0.00122513	0	0	0	-0.00972558	0.0280948	0.000837252
LEU 16	R LEU 16	0	0	0	-0.755847	0.262087	0.00781047	0.0138188	0.0310097	0.000924119	-0.00615897	0.0354628	0.00105683	-0.0542706	0.0243005	0.000724179	-0.802458	0.271605	0.00809409
ILE 17	R ILE 17	0	0	0	-0.0679742	0.024156	0.000719873	-0.0102655	0.0167064	0.000497868	0.0117709	0.0224838	0.000670041	0	0	0	-0.0664689	0.0315504	0.000940234
ASN 18	R ASN 18	0	0	0	-0.0156323	0.0044554	0.000132775	-0.00948845	0.0199423	0.000594301	0.0356874	0.0216338	0.000644709	0	0	0	0.0105666	0.00862936	0.000257163
CYS 19	R CYS 19	0	0	0	-0.00604796	0.00175381	5.22653e-05	-0.000936945	0.00970225	0.000289137	0.0150977	0.0113852	0.00033929	0	0	0	0.00811279	0.00649516	0.000193562
GLY 20	R GLY 20	0	0	0	-0.001373	0.000499857	1.48962e-05	0.000563943	0.00439329	0.000130924	0.0105551	0.00499414	0.00014883	0	0	0	0.009746	0.0029289	8.72842e-05
ASN 21	R ASN 21	0	0	0	-0.00367407	0.000993488	2.96069e-05	-0.00159503	0.00992187	0.000295682	0.0361909	0.0112289	0.000334633	0	0	0	0.0309218	0.00589812	0.00017577
LYS 22	R LYS 22	0	0	0	-0.00416341	0.000919462	2.74009e-05	0.0430782	0.0718453	0.00214106	-0.0362842	0.0716419	0.002135	0	0	0	0.00263055	0.00408788	0.000121823
TYR 23	R TYR 23	0	0	0	-0.0122433	0.00274417	8.17791e-05	0.0167504	0.0129357	0.000385497	-0.0103375	0.0141485	0.00042164	0	0	0	-0.00583037	0.00752937	0.000224383
LEU 24	R LEU 24	0	0	0	-0.038127	0.0129501	0.000385927	-0.00546359	0.00813911	0.000242554	-0.0044325	0.0148422	0.000442313	-8.40196e-05	0.000743136	2.21462e-05	-0.0481071	0.0209795	0.000625209
THR 25	R THR 25	0	0	0	-0.00336323	0.000771632	2.29954e-05	0.00321581	0.00239496	7.13723e-05	0.000492895	0.00339096	0.000101054	0	0	0	0.000345471	0.00295926	8.81888e-05
ALA 26	R ALA 26	0	0	0	-0.00167584	0.000551667	1.64402e-05	5.15098e-05	0.0032888	9.80094e-05	0.00288277	0.00339555	0.000101191	0	0	0	0.00125844	0.00176552	5.26141e-05
GLU 27	R GLU 27	0	0	0	-0.000744227	0.000438325	1.30625e-05	-0.0701936	0.0626717	0.00186768	0.0715346	0.0626973	0.00186844	0	0	0	0.000596803	0.0014295	4.26005e-05
ALA 28	R ALA 28	0	0	0	-0.000242451	0.000428566	1.27717e-05	0.0010222	0.00179065	5.33632e-05	-0.001	0.00183173	5.45874e-05	0	0	0	-0.000220249	0.000755899	2.25266e-05
PHE 29	R PHE 29	0	0	0	-0.000255773	0.000436295	1.3002e-05	-0.00147957	0.00266332	7.93696e-05	0.00177886	0.0026588	7.92349e-05	0	0	0	4.35169e-05	0.000794557	2.36786e-05
GLY 30	R GLY 30	0	0	0	-0.000146536	0.000353643	1.05389e-05	0.000946714	0.00213047	6.34901e-05	0.000453819	0.00218892	6.52321e-05	0	0	0	0.001254	0.000739255	2.20305e-05
PHE 31	R PHE 31	0	0	0	-0.000730906	0.000451428	1.3453e-05	0.00153197	0.00423555	0.000126224	0.000918295	0.00428103	0.000127579	0	0	0	0.00171936	0.0011243	3.35052e-05
LYS 32	R LYS 32	0	0	0	-0.000786856	0.000424437	1.26487e-05	0.0277558	0.0599092	0.00178535	-0.0195204	0.0596718	0.00177828	0	0	0	0.00744849	0.00237522	7.07839e-05
VAL 33	R VAL 33	0	0	0	-0.00313499	0.000857255	2.5547e-05	0.00678153	0.00392019	0.000116826	0.000889876	0.00503296	0.000149987	0	0	0	0.00453641	0.00297801	8.87478e-05
ASN 34	R ASN 34	0	0	0	-0.00218739	0.000574364	1.71166e-05	-0.0109387	0.00681582	0.000203118	0.0122913	0.006691	0.000199399	0	0	0	-0.000834813	0.0026352	7.85317e-05
ALA 35	R ALA 35	0	0	0	-0.00288011	0.000788919	2.35106e-05	0.000883659	0.0032797	9.77384e-05	0.00671847	0.00337788	0.000100664	0	0	0	0.00472202	0.00238929	7.12032e-05
SER 36	R SER 36	0	0	0	-0.000909414	0.000368329	1.09766e-05	0.0015746	0.00367547	0.000109533	0.00356039	0.00358076	0.00010671	0	0	0	0.00422558	0.00181339	5.40407e-05
ALA 37	R ALA 37	0	0	0	-0.00110657	0.000383046	1.14151e-05	-0.00128863	0.00487419	0.000145256	0.00127709	0.00488314	0.000145522	0	0	0	-0.00111812	0.00186138	5.5471e-05
SER 38	R SER 38	0	0	0	-0.000773535	0.000422766	1.25989e-05	-0.00124334	0.00432775	0.000128971	0.00806838	0.00474049	0.000141271	0	0	0	0.00605151	0.00196212	5.84732e-05
SER 39	R SER 39	0	0	0	-0.00107993	0.000373175	1.1121e-05	0.000321492	0.00520432	0.000155094	0.00939165	0.00514257	0.000153254	0	0	0	0.00863321	0.00296778	8.84429e-05
LEU 40	R LEU 40	0	0	0	-0.00607194	0.0013886	4.13817e-05	0.00658082	0.00538946	0.000160611	0.00308792	0.00569833	0.000169816	0	0	0	0.0035968	0.0032214	9.60008e-05
LYS 41	R LYS 41	0	0	0	-0.00148668	0.000513841	1.5313e-05	0.0814591	0.061508	0.001833	-0.0765693	0.0609791	0.00181724	0	0	0	0.0034032	0.003694	0.000110085
LYS 42	R LYS 42	0	0	0	-0.00152398	0.000543697	1.62027e-05	0.107407	0.0625364	0.00186365	-0.0955542	0.0612419	0.00182507	0	0	0	0.0103286	0.00515776	0.000153706
LYS 43	R LYS 43	0	0	0	-0.00180284	0.000551303	1.64294e-05	0.0816936	0.0609317	0.00181583	-0.0681652	0.0611273	0.00182166	0	0	0	0.0117256	0.00401752	0.000119726
GLN 44	R GLN 44	0	0	0	-0.00631528	0.00149513	4.45564e-05	-0.0147691	0.0074376	0.000221648	0.0262309	0.00853808	0.000254443	0	0	0	0.00514654	0.00609435	0.000181618
ILE 45	R ILE 45	0	0	0	-0.0112531	0.00349026	0.000104013	0.0165053	0.00756625	0.000225482	-0.0287291	0.0179637	0.000535335	0	0	0	-0.0234769	0.0171524	0.000511157
TRP 46	R TRP 46	0	0	0	-0.0785808	0.0375018	0.00111759	-0.0155062	0.0167727	0.000499843	0.0866297	0.048616	0.0014488	-0.000137902	0.000804273	2.39681e-05	-0.00759527	0.0309874	0.000923455
THR 47	R THR 47	0	0	0	-0.0755657	0.0816911	0.00243448	0.034032	0.0231498	0.000689889	-0.0703384	0.0419835	0.00125115	-0.000483978	0.00210532	6.27406e-05	-0.112356	0.0573828	0.00171007
LEU 48	R LEU 48	0	0	0	-1.19873	0.323307	0.00963489	0.0982789	0.0506038	0.00150804	-0.0620853	0.0990928	0.00295307	-0.085491	0.0375489	0.001119	-1.24803	0.327483	0.00975932
GLU 49	R GLU 49	0	0	0	-0.0749103	0.03395	0.00101175	-0.28228	0.233398	0.00695549	0.34645	0.241547	0.00719834	-2.38268e-06	5.95459e-05	1.77453e-06	-0.0107422	0.0285338	0.000850336
GLN 50	R GLN 50	0	0	0	-0.476401	0.24237	0.00722287	-0.0895568	0.245053	0.00730282	0.654309	0.300703	0.00896124	-0.0353099	0.0249111	0.000742375	0.0530418	0.369974	0.0110256
PRO 51	R PRO 51	0	0	0	-0.0358295	0.0215094	0.000641001	-0.0197655	0.0315665	0.000940714	0.0373677	0.0375519	0.00111908	-6.3827e-06	0.000138701	4.13343e-06	-0.0182337	0.0137027	0.000408354
PRO 52	R PRO 52	0	0	0	-0.00650266	0.00249039	7.42161e-05	0.00148313	0.0105068	0.000313114	0.00440853	0.0101974	0.000303894	0	0	0	-0.000611012	0.00358698	0.000106896
ASP 53	R ASP 53	0	0	0	-0.0100044	0.00406333	0.000121091	0.0846625	0.241333	0.00719197	-0.0375524	0.238564	0.00710944	0	0	0	0.0371057	0.0149672	0.000446037
GLU 54	R GLU 54	0	0	0	-0.0119778	0.00536173	0.000159785	0.0499698	0.206303	0.00614804	-0.0196563	0.205432	0.00612207	0	0	0	0.0183357	0.0100668	0.0003
ALA 55	R ALA 55	0	0	0	-0.0148082	0.012626	0.000376268	0.0156439	0.0477034	0.00142161	0.0198135	0.0479799	0.00142985	-4.77018e-06	0.000159997	4.76806e-06	0.0206444	0.0111493	0.000332259
GLY 56	R GLY 56	0	0	0	-0.0584352	0.0906721	0.00270212	-0.0263144	0.142684	0.00425213	0.0778517	0.170751	0.00508854	-0.0041915	0.0170777	0.000508933	-0.0110894	0.0775364	0.00231066
SER 57	R SER 57	0	0	0	-0.307179	0.245734	0.00732313	0.218405	0.481577	0.0143515	0.219935	0.376155	0.0112098	-0.0425059	0.040789	0.00121555	0.0886557	0.252069	0.00751189
ALA 58	R ALA 58	0	0	0	-0.734829	0.370125	0.0110301	-0.0625941	0.161529	0.00481371	0.131314	0.216377	0.00644826	-0.0746417	0.045177	0.00134632	-0.740751	0.496797	0.014805
ALA 59	R ALA 59	0	0	0	-0.344171	0.163645	0.00487679	-0.0437744	0.162858	0.00485333	0.237972	0.213154	0.00635219	-0.00785803	0.0086042	0.000256414	-0.157832	0.188017	0.0056031
VAL 60	R VAL 60	0	0	0	-1.14449	0.340367	0.0101433	0.124286	0.045078	0.00134337	-0.130783	0.0621053	0.0018508	-0.062485	0.0261701	0.000779896	-1.21347	0.359431	0.0107114
CYS 61	R CYS 61	0	0	0	-0.0945693	0.0381431	0.0011367	-0.0709396	0.0297235	0.000885789	0.110558	0.0540497	0.00161073	-7.94227e-07	2.66392e-05	7.93875e-07	-0.0549519	0.0283727	0.000845535
LEU 62	R LEU 62	0	0	0	-0.5295	0.228076	0.00679688	0.033897	0.0159817	0.00047627	0.00720604	0.0232712	0.000693506	-0.0398882	0.022113	0.000658989	-0.528285	0.228511	0.00680985
ARG 63	R ARG 63	0	0	0	-0.0187869	0.00782268	0.000233124	0.16878	0.115531	0.00344295	-0.113193	0.109746	0.00327054	0	0	0	0.0368002	0.012609	0.00037576
SER 64	R SER 64	0	0	0	-0.00477442	0.0015343	4.57238e-05	-0.00900266	0.00889024	0.000264938	0.0158819	0.00892446	0.000265958	0	0	0	0.0021048	0.00455182	0.000135649
HIE 65	R HIE 65	0	0	0	-0.00286679	0.0009049	2.69669e-05	-0.00707993	0.00614803	0.000183217	0.0127771	0.00760743	0.000226709	0	0	0	0.00283037	0.00438456	0.000130664
LEU 66	R LEU 66	0	0	0	-0.00126732	0.000481023	1.4335e-05	0.00414654	0.00302547	9.01621e-05	0.00199556	0.00308134	9.1827e-05	0	0	0	0.00487478	0.00179533	5.35027e-05
GLY 67	R GLY 67	0	0	0	-0.000997336	0.000468352	1.39574e-05	0.0050524	0.00461501	0.000137532	0.00459769	0.00403611	0.00012028	0	0	0	0.00865275	0.00297163	8.85575e-05
ARG 68	R ARG 68	0	0	0	-0.002254	0.000648373	1.93222e-05	0.0600826	0.0675818	0.002014	-0.0575133	0.0676917	0.00201728	0	0	0	0.000315275	0.00264291	7.87613e-05
TYR 69	R TYR 69	0	0	0	-0.00793073	0.00191577	5.70917e-05	0.0161528	0.0149153	0.00044449	-0.00786323	0.0145877	0.000434729	0	0	0	0.000358792	0.00507537	0.000151251
LEU 70	R LEU 70	0	0	0	-0.0224201	0.00721001	0.000214866	0.00312256	0.00803031	0.000239311	-0.00409769	0.0107157	0.000319337	0	0	0	-0.0233952	0.0128477	0.000382874
ALA 71	R ALA 71	0	0	0	-0.00287922	0.000735773	2.19268e-05	-0.0068357	0.00524503	0.000156307	0.0144272	0.00585645	0.000174528	0	0	0	0.00471226	0.0020777	6.19176e-05
ALA 72	R ALA 72	0	0	0	-0.0020968	0.000579741	1.72769e-05	-0.000634103	0.00471716	0.000140576	0.00480551	0.00506129	0.000150832	0	0	0	0.0020746	0.00175389	5.22678e-05
ASP 73	R ASP 73	0	0	0	-0.000821492	0.00038755	1.15494e-05	0.0161545	0.0985138	0.00293581	-0.012079	0.0982419	0.00292771	0	0	0	0.003254	0.0022192	6.61342e-05
LYS 74	R LYS 74	0	0	0	-0.000562167	0.00049612	1.47849e-05	-0.0223108	0.0791184	0.00235781	0.0228899	0.078871	0.00235043	0	0	0	1.68739e-05	0.00125046	3.72651e-05
ASP 75	R ASP 75	0	0	0	-0.000347247	0.000476095	1.41881e-05	0.0198677	0.0760109	0.0022652	-0.0180373	0.075859	0.00226067	0	0	0	0.00148313	0.00108648	3.23783e-05
GLY 76	R GLY 76	0	0	0	-0.000507993	0.000499936	1.48986e-05	-0.0010675	0.00328472	9.7888e-05	0.00349112	0.00344578	0.000102688	0	0	0	0.00191563	0.00124202	3.70135e-05
ASN 77	R ASN 77	0	0	0	-0.000762877	0.000427401	1.2737e-05	0.00276288	0.00552241	0.000164573	0.00286501	0.00560778	0.000167117	0	0	0	0.00486501	0.00148751	4.43293e-05
VAL 78	R VAL 78	0	0	0	-0.00273268	0.000780841	2.32699e-05	0.000555062	0.00619618	0.000184652	0.00674689	0.00640318	0.000190821	0	0	0	0.00456927	0.00185344	5.52345e-05
THR 79	R THR 79	0	0	0	-0.00154529	0.000527394	1.57169e-05	-0.00205773	0.00671371	0.000200075	0.00440053	0.00707649	0.000210886	0	0	0	0.000797513	0.00240777	7.1754e-05
CYS 80	R CYS 80	0	0	0	-0.0023508	0.000690222	2.05693e-05	-0.00817318	0.00409601	0.000122065	0.00976199	0.00442705	0.00013193	0	0	0	-0.000761989	0.00197727	5.89247e-05
GLU 81	R GLU 81	0	0	0	-0.000777087	0.000434981	1.29629e-05	-0.0386101	0.0727722	0.00216868	0.0428659	0.072784	0.00216903	0	0	0	0.00347869	0.00164392	4.89905e-05
ARG 82	R ARG 82	0	0	0	-0.00161279	0.000512001	1.52582e-05	0.0157496	0.100301	0.00298907	-0.00546181	0.0997891	0.00297382	0	0	0	0.00867496	0.00258926	7.71627e-05
GLU 83	R GLU 83	0	0	0	-0.000736234	0.000444686	1.32521e-05	-0.0659156	0.0721618	0.00215049	0.0710684	0.0725254	0.00216133	0	0	0	0.00441652	0.00217029	6.46769e-05
VAL 84	R VAL 84	0	0	0	-0.00111456	0.000413172	1.2313e-05	0.00353375	0.00394683	0.000117619	0.00737123	0.0041496	0.000123662	0	0	0	0.00979041	0.00248701	7.41153e-05
PRO 85	R PRO 85	0	0	0	-0.00324423	0.000888968	2.64921e-05	0.00718917	0.00949875	0.000283072	0.00446536	0.00916225	0.000273044	0	0	0	0.0084103	0.00333378	9.93499e-05
GLY 86	R GLY 86	0	0	0	-0.00146448	0.000521372	1.55374e-05	-0.00350266	0.00982789	0.000292881	0.00499556	0.00996936	0.000297097	0	0	0	2.84192e-05	0.00381652	0.000113736
PRO 87	R PRO 87	0	0	0	-0.00212877	0.00054815	1.63354e-05	0.00725133	0.0126055	0.000375656	-0.00234458	0.012684	0.000377995	0	0	0	0.00277798	0.00229883	6.85075e-05
ASP 88	R ASP 88	0	0	0	-0.0024556	0.000542411	1.61644e-05	0.0211048	0.128833	0.00383935	-0.0110027	0.128325	0.00382421	0	0	0	0.00764654	0.00411829	0.000122729
CYS 89	R CYS 89	0	0	0	-0.00762522	0.00146778	4.37414e-05	-0.00863588	0.00935888	0.000278904	0.00710036	0.00969507	0.000288923	0	0	0	-0.00916075	0.00648827	0.000193357
ARG 90	R ARG 90	0	0	0	-0.0243757	0.00890816	0.000265472	-0.066413	0.283284	0.00844213	0.170579	0.282919	0.00843127	0	0	0	0.0797904	0.0536796	0.00159971
PHE 91	R PHE 91	0	0	0	-0.0956661	0.0207958	0.000619736	-0.00165986	0.0445684	0.00132818	0.00774778	0.0562639	0.00167672	-4.7413e-06	0.000112743	3.35986e-06	-0.0895829	0.0297647	0.000887018
LEU 92	R LEU 92	0	0	0	-0.114494	0.0261994	0.000780769	-0.062214	0.09134	0.00272202	-0.0279991	0.116053	0.00345849	-1.28039e-06	4.29456e-05	1.27982e-06	-0.204708	0.0997023	0.00297123
ILE 93	R ILE 93	0	0	0	-2.98745	0.528321	0.0157445	-0.238319	0.708243	0.0211063	0.152467	0.578551	0.0172414	-0.303468	0.0416233	0.00124042	-3.37677	0.601675	0.0179305
VAL 94	R VAL 94	0	0	0	-0.219116	0.132506	0.00394882	-0.0432247	0.176374	0.00525611	0.0643011	0.130809	0.00389825	-0.00149759	0.00453914	0.000135271	-0.199538	0.242676	0.00723199
ALA 95	R ALA 95	0	0	0	-0.279133	0.193883	0.00577792	-0.0670195	0.191308	0.00570118	0.133327	0.161616	0.00481632	-0.0607311	0.0422822	0.00126005	-0.273557	0.211828	0.00631268
HIP 96	R HIP 96	0	0	0	-0.0542593	0.0157856	0.000470426	-0.291468	0.346185	0.0103167	0.438669	0.348382	0.0103821	-6.38751e-06	0.000193944	5.77973e-06	0.092935	0.0238352	0.000710312
ASP 97	R ASP 97	0	0	0	-0.0107052	0.00350135	0.000104344	0.161983	0.316887	0.00944355	-0.110829	0.31519	0.00939297	0	0	0	0.0404485	0.0134615	0.000401166
ASP 98	R ASP 98	0	0	0	-0.0117353	0.00265566	7.91412e-05	0.142655	0.286515	0.00853843	-0.0975	0.285711	0.00851446	0	0	0	0.0334192	0.0208165	0.000620354
GLY 99	R GLY 99	0	0	0	-0.0382753	0.0138078	0.000411485	-0.000787744	0.0790736	0.00235647	0.118022	0.0899894	0.00268177	-3.29436e-05	0.000614655	1.83173e-05	0.0789262	0.0431848	0.00128695
ARG 100	R ARG 100	0	0	0	-0.0883934	0.0190553	0.000567868	-0.000292185	0.217062	0.00646865	0.0361474	0.216422	0.00644961	0	0	0	-0.0525382	0.0433273	0.0012912
TRP 101	R TRP 101	0	0	0	-2.62126	0.596867	0.0177872	-1.15097	1.11002	0.0330798	1.9722	0.582487	0.0173587	-0.290503	0.0451166	0.00134452	-2.09053	0.684044	0.0203852
SER 102	R SER 102	0	0	0	-0.244657	0.111227	0.00331467	0.0805098	0.0823022	0.00245269	-0.0121101	0.0880873	0.00262509	-0.000602308	0.00169645	5.05558e-05	-0.17686	0.0869478	0.00259113
LEU 103	R LEU 103	0	0	0	-1.06211	0.344272	0.0102597	-0.0639769	0.0455345	0.00135697	0.0897043	0.043228	0.00128824	-0.0717398	0.019071	0.000568335	-1.10812	0.362463	0.0108018
GLN 104	R GLN 104	0	0	0	-0.0307282	0.00549736	0.000163827	0.0344565	0.0586836	0.00174883	0.00564476	0.0602692	0.00179608	0	0	0	0.009373	0.0110417	0.000329054
SER 105	R SER 105	0	0	0	-0.00710302	0.00103064	3.0714e-05	0.0153757	0.0170354	0.000507671	-0.0049032	0.0211973	0.000631701	0	0	0	0.00336945	0.00927708	0.000276466
GLU 106	R GLU 106	0	0	0	-0.010786	0.0022136	6.59674e-05	0.153922	0.267814	0.00798111	-0.121773	0.266047	0.00792846	0	0	0	0.0213632	0.0113544	0.000338372
ALA 107	R ALA 107	0	0	0	-0.00159325	0.000498407	1.4853e-05	0.00134369	0.0067478	0.000201091	0.00423535	0.00652272	0.000194384	0	0	0	0.00398579	0.00229637	6.84342e-05
HIP 108	R HIP 108	0	0	0	-0.00202043	0.000436491	1.30079e-05	-0.0634805	0.145194	0.00432692	0.0846741	0.144755	0.00431384	0	0	0	0.0191732	0.00390373	0.000116335
ARG 109	R ARG 109	0	0	0	-0.00398845	0.00154645	4.60859e-05	-0.151523	0.223803	0.00666956	0.185559	0.225528	0.00672097	0	0	0	0.0300471	0.0147023	0.000438142
ARG 110	R ARG 110	0	0	0	-0.00337034	0.000624094	1.85986e-05	-0.0610906	0.105432	0.00314198	0.0633881	0.105254	0.00313666	0	0	0	-0.00107282	0.00388992	0.000115923
TYR 111	R TYR 111	0	0	0	-0.0145355	0.0028578	8.51654e-05	-0.0144396	0.0212789	0.000634134	0.0284316	0.0228336	0.000680463	0	0	0	-0.000543517	0.00761562	0.000226953
PHE 112	R PHE 112	0	0	0	-0.0526856	0.0228125	0.000679836	0.00722558	0.0113267	0.000337546	0.024786	0.0188299	0.000561149	-0.000364926	0.00195091	5.81392e-05	-0.021039	0.0141506	0.000421703
GLY 113	R GLY 113	0	0	0	-0.00452487	0.00122685	3.65613e-05	-0.0026048	0.00515265	0.000153554	0.0110115	0.00691376	0.000206037	0	0	0	0.00388188	0.00321896	9.59283e-05
GLY 114	R GLY 114	0	0	0	-0.00134636	0.000504791	1.50433e-05	-0.00361723	0.0063112	0.00018808	0.0114458	0.00689287	0.000205415	0	0	0	0.00648224	0.00179528	5.35012e-05
THR 115	R THR 115	0	0	0	-0.000936945	0.000332549	9.91029e-06	0.000666075	0.0056031	0.000166978	0.002373	0.00568062	0.000169288	0	0	0	0.00210213	0.00138029	4.1134e-05
GLU 116	R GLU 116	0	0	0	-0.00152575	0.000515095	1.53503e-05	-0.0304654	0.0795912	0.0023719	0.0363455	0.0791373	0.00235837	0	0	0	0.00435435	0.00220761	6.5789e-05
ASP 117	R ASP 117	0	0	0	-0.000608348	0.00048812	1.45464e-05	-0.0218464	0.0660716	0.001969	0.0225142	0.0660813	0.00196929	0	0	0	5.95027e-05	0.00157043	4.68005e-05
ARG 118	R ARG 118	0	0	0	-0.000944938	0.000337931	1.00707e-05	0.00884902	0.063832	0.00190226	-0.00172202	0.0634378	0.00189051	0	0	0	0.00618206	0.0018927	5.64043e-05
LEU 119	R LEU 119	0	0	0	-0.0046421	0.00112881	3.36397e-05	-0.00071048	0.00736354	0.000219441	0.00603464	0.00766365	0.000228384	0	0	0	0.00068206	0.00243789	7.26516e-05
SER 120	R SER 120	0	0	0	-0.00196625	0.000573789	1.70995e-05	0.00320959	0.00828503	0.000246902	0.00092984	0.00849603	0.00025319	0	0	0	0.00217318	0.00239175	7.12764e-05
CYS 121	R CYS 121	0	0	0	-0.00358703	0.000881511	2.62699e-05	0.00738544	0.00919073	0.000273893	-0.00581172	0.00975008	0.000290562	0	0	0	-0.00201332	0.00276986	8.25445e-05
PHE 122	R PHE 122	0	0	0	-0.00113766	0.00038357	1.14308e-05	0.00230639	0.00354886	0.00010576	0.00134281	0.00390287	0.000116309	0	0	0	0.00251155	0.0013245	3.94715e-05
ALA 123	R ALA 123	0	0	0	-0.00127087	0.000448388	1.33624e-05	0.0082984	0.0102501	0.000305465	-0.00704529	0.0102172	0.000304483	0	0	0	-1.7762e-05	0.00157795	4.70244e-05
GLN 124	R GLN 124	0	0	0	-0.00115098	0.000388939	1.15908e-05	0.00985258	0.0156015	0.00046494	6.92718e-05	0.0156191	0.000465465	0	0	0	0.00877087	0.00232388	6.9254e-05
THR 125	R THR 125	0	0	0	-0.00148934	0.000510435	1.52115e-05	-0.0090151	0.0102417	0.000305213	0.0232664	0.0106017	0.000315941	0	0	0	0.012762	0.00239453	7.13593e-05
VAL 126	R VAL 126	0	0	0	-0.00633037	0.00126403	3.76695e-05	-0.00658526	0.011974	0.000356838	0.0173996	0.0121063	0.000360781	0	0	0	0.00448401	0.00216775	6.4601e-05
SER 127	R SER 127	0	0	0	-0.00221314	0.000540414	1.61049e-05	0.00507815	0.0111546	0.000332419	0.000157194	0.011176	0.000333056	0	0	0	0.0030222	0.00236922	7.0605e-05
PRO 128	R PRO 128	0	0	0	-0.00312167	0.00074104	2.20837e-05	-0.000853464	0.0108428	0.000323125	0.00566696	0.011301	0.000336781	0	0	0	0.00169183	0.00260926	7.77585e-05
ALA 129	R ALA 129	0	0	0	-0.00374156	0.000952605	2.83886e-05	-0.00647602	0.00692146	0.000206266	0.0175364	0.00783602	0.000233521	0	0	0	0.00731883	0.00342187	0.000101975
GLU 130	R GLU 130	0	0	0	-0.0166972	0.00427161	0.000127298	0.0867265	0.169328	0.00504614	-0.0915337	0.168772	0.00502957	0	0	0	-0.0215044	0.0113559	0.000338418
LYS 131	R LYS 131	0	0	0	-0.0362336	0.00917636	0.000273465	-0.133023	0.235332	0.00701312	0.191909	0.235827	0.00702788	0	0	0	0.0226528	0.0214391	0.000638908
TRP 132	R TRP 132	0	0	0	-0.595996	0.182328	0.00543356	0.037357	0.0461101	0.00137413	0.176106	0.0823275	0.00245344	-0.0248796	0.0118927	0.000354414	-0.407413	0.159973	0.00476735
SER 133	R SER 133	0	0	0	-0.394406	0.178857	0.00533011	-0.0589929	0.0539144	0.0016067	0.0820107	0.094603	0.00281926	-0.0035341	0.004366	0.000130111	-0.374922	0.17311	0.00515884
VAL 134	R VAL 134	0	0	0	-1.7509	0.400645	0.0119396	-0.0192291	0.0517273	0.00154153	-0.0424245	0.0954652	0.00284496	-0.216691	0.0357523	0.00106545	-2.02924	0.441552	0.0131587
HID 135	R HID 135	0	0	0	-0.138434	0.0456965	0.0013618	0.0174716	0.0351827	0.00104848	0.0902726	0.0555098	0.00165425	-0.000311279	0.00134163	3.99818e-05	-0.0310013	0.04694	0.00139886
ILE 136	R ILE 136	0	0	0	-0.122202	0.0505688	0.001507	0.0278792	0.0149832	0.000446513	-0.0675586	0.0437107	0.00130262	-0.000691276	0.00362058	0.000107897	-0.162572	0.075619	0.00225352
ALA 137	R ALA 137	0	0	0	-0.0139245	0.00426629	0.00012714	0.020405	0.00890164	0.000265278	-0.0107389	0.0227824	0.000678938	0	0	0	-0.00425844	0.020136	0.000600073
MET 138	R MET 138	0	0	0	-0.0126172	0.00461387	0.000137498	-0.00638544	0.0112243	0.000334495	0.0278064	0.0195426	0.00058239	0	0	0	0.00880373	0.0127023	0.000378543
HIE 139	R HIE 139	0	0	0	-0.00224867	0.00077504	2.3097e-05	-0.0165462	0.0118696	0.000353726	0.0187389	0.0120287	0.000358466	0	0	0	-5.59503e-05	0.0027555	8.21167e-05
PRO 140	R PRO 140	0	0	0	-0.00230995	0.00104806	3.12332e-05	-0.00201243	0.00506563	0.000150961	0.00673357	0.00649676	0.00019361	0	0	0	0.00241119	0.00318029	9.47757e-05
GLN 141	R GLN 141	0	0	0	-0.000987567	0.00050734	1.51192e-05	-0.00197869	0.00596716	0.000177827	0.00930906	0.00715711	0.000213289	0	0	0	0.00634281	0.00299818	8.93486e-05
VAL 142	R VAL 142	0	0	0	-0.00194227	0.000694592	2.06995e-05	0.00623446	0.00497169	0.000148161	-0.00573979	0.0055323	0.000164868	0	0	0	-0.0014476	0.00260387	7.75978e-05
ASN 143	R ASN 143	0	0	0	-0.000902309	0.000405616	1.20877e-05	-0.0077016	0.00563229	0.000167848	0.0132895	0.00598293	0.000178297	0	0	0	0.00468561	0.00143315	4.27092e-05
ILE 144	R ILE 144	0	0	0	-0.00229485	0.000742105	2.21155e-05	0.00546359	0.0077604	0.000231268	-0.00223446	0.00778052	0.000231867	0	0	0	0.000934281	0.00133777	3.9867e-05
TYR 145	R TYR 145	0	0	0	-0.00159147	0.000507561	1.51258e-05	-0.00419094	0.00816667	0.000243375	0.00339964	0.00818536	0.000243932	0	0	0	-0.00238277	0.00138182	4.11797e-05
SER 146	R SER 146	0	0	0	-0.000785968	0.000420836	1.25413e-05	0.00299556	0.00977223	0.000291222	0.00229218	0.00964001	0.000287282	0	0	0	0.00450178	0.00146222	4.35757e-05
VAL 147	R VAL 147	0	0	0	-0.00153286	0.000582672	1.73642e-05	0.0023286	0.0082514	0.0002459	0.00326199	0.0081836	0.000243879	0	0	0	0.00405773	0.00151055	4.50158e-05
THR 148	R THR 148	0	0	0	-0.000725577	0.000446223	1.32979e-05	0.000617229	0.00701496	0.000209053	0.000563055	0.00666884	0.000198738	0	0	0	0.000454707	0.0018086	5.38981e-05
ARG 149	R ARG 149	0	0	0	-0.00051865	0.000499652	1.48901e-05	0.0435799	0.0877098	0.00261384	-0.0413819	0.087232	0.0025996	0	0	0	0.0016794	0.00132044	3.93505e-05
LYS 150	R LYS 150	0	0	0	-0.000394316	0.000488703	1.45638e-05	0.0519458	0.0774763	0.00230887	-0.0490009	0.0765858	0.00228233	0	0	0	0.00255062	0.00238457	7.10625e-05
ARG 151	R ARG 151	0	0	0	-0.000349911	0.000476942	1.42133e-05	0.0474885	0.0543781	0.00162052	-0.0464236	0.0541566	0.00161392	0	0	0	0.00071492	0.000884788	2.63676e-05
TYR 152	R TYR 152	0	0	0	-0.000576377	0.000494132	1.47256e-05	0.00379929	0.00398338	0.000118709	-0.00287744	0.00379762	0.000113173	0	0	0	0.000345471	0.00101613	3.02816e-05
ALA 153	R ALA 153	0	0	0	-0.000357016	0.00047912	1.42782e-05	-0.000431616	0.00325258	9.693e-05	0.0023659	0.00331492	9.87878e-05	0	0	0	0.00157726	0.00107316	3.19812e-05
HIP 154	R HIP 154	0	0	0	-0.000267318	0.00044256	1.31887e-05	0.0603766	0.0640889	0.00190991	-0.0591661	0.0638115	0.00190165	0	0	0	0.000943162	0.000915799	2.72917e-05
LEU 155	R LEU 155	0	0	0	-0.000178508	0.00038294	1.1412e-05	0.000324156	0.00216641	6.45611e-05	-0.000134103	0.00218316	6.50605e-05	0	0	0	1.15453e-05	0.000729272	2.1733e-05
SER 156	R SER 156	0	0	0	-6.74956e-05	0.000250878	7.47642e-06	0.000531083	0.003026	9.01778e-05	-0.000634991	0.00301609	8.98824e-05	0	0	0	-0.000171403	0.000633521	1.88796e-05
ALA 157	R ALA 157	0	0	0	-3.64121e-05	0.000187313	5.58212e-06	-0.000778863	0.00198035	5.90164e-05	0.000772647	0.00198256	5.90823e-05	0	0	0	-4.26288e-05	0.000610705	1.81996e-05
ARG 158	R ARG 158	0	0	0	-7.01599e-05	0.000255416	7.61166e-06	0.0456687	0.0467022	0.00139177	-0.0455462	0.0466085	0.00138898	0	0	0	5.23979e-05	0.000656913	1.95767e-05
PRO 159	R PRO 159	0	0	0	-4.17407e-05	0.000199996	5.96008e-06	-8.43694e-05	0.00142889	4.25824e-05	5.95027e-05	0.00142952	4.26011e-05	0	0	0	-6.66075e-05	0.000597511	1.78064e-05
ALA 160	R ALA 160	0	0	0	-5.77265e-05	0.000233225	6.95035e-06	-0.00117318	0.00168665	5.02638e-05	0.00127886	0.00169012	5.03674e-05	0	0	0	4.79574e-05	0.000623269	1.8574e-05
ASP 161	R ASP 161	0	0	0	-9.94671e-05	0.000299288	8.91909e-06	-0.0427815	0.0682275	0.00203325	0.0426163	0.0680737	0.00202866	0	0	0	-0.000264654	0.000672429	2.00391e-05
GLU 162	R GLU 162	0	0	0	-0.00016341	0.00036974	1.10186e-05	-0.0416456	0.0644521	0.00192074	0.0420115	0.0642985	0.00191616	0	0	0	0.000202487	0.000741939	2.21105e-05
ILE 163	R ILE 163	0	0	0	-0.00044849	0.00049734	1.48212e-05	0.00131439	0.002175	6.48173e-05	-0.000536412	0.0021527	6.41526e-05	0	0	0	0.000329485	0.000808899	2.4106e-05
ALA 164	R ALA 164	0	0	0	-0.000153641	0.000360604	1.07464e-05	-0.00328952	0.00330558	9.85095e-05	0.00339432	0.00332424	9.90656e-05	0	0	0	-4.88455e-05	0.000741029	2.20834e-05
VAL 165	R VAL 165	0	0	0	-0.000398757	0.000489643	1.45918e-05	0.00122114	0.00152537	4.54577e-05	0.000114565	0.00152953	4.55814e-05	0	0	0	0.000936945	0.000848425	2.52839e-05
ASP 166	R ASP 166	0	0	0	-0.000129663	0.000335932	1.00111e-05	-0.0491945	0.0587825	0.00175178	0.0484041	0.0585891	0.00174601	0	0	0	-0.000920071	0.000764909	2.2795e-05
ARG 167	R ARG 167	0	0	0	-0.00017762	0.000382192	1.13897e-05	0.0571385	0.0529299	0.00157736	-0.056619	0.0527896	0.00157318	0	0	0	0.000341918	0.000753536	2.24561e-05
ASP 168	R ASP 168	0	0	0	-0.000109236	0.000311935	9.29599e-06	-0.0535639	0.0515775	0.00153706	0.0534174	0.0514435	0.00153307	0	0	0	-0.000255773	0.000687582	2.04906e-05
VAL 169	R VAL 169	0	0	0	-0.000135879	0.00034266	1.02116e-05	0.00219005	0.00160907	4.79518e-05	-0.00121403	0.00157845	4.70393e-05	0	0	0	0.000840142	0.000748726	2.23128e-05
PRO 170	R PRO 170	0	0	0	-0.000207815	0.000405744	1.20916e-05	0.00167673	0.00258674	7.70875e-05	-0.00149378	0.00256695	7.64976e-05	0	0	0	-2.48668e-05	0.000719744	2.14491e-05
TRP 171	R TRP 171	0	0	0	-0.000142096	0.000349148	1.0405e-05	-0.00215009	0.00262784	7.83122e-05	0.00187034	0.00261928	7.80572e-05	0	0	0	-0.000421847	0.000650606	1.93887e-05
GLY 172	R GLY 172	0	0	0	-4.17407e-05	0.000199996	5.96008e-06	-0.00325044	0.002817	8.39495e-05	0.00315275	0.00280917	8.37159e-05	0	0	0	-0.000139432	0.000599814	1.78751e-05
VAL 173	R VAL 173	0	0	0	-9.41385e-05	0.000292021	8.70253e-06	-0.00301687	0.00294875	8.78755e-05	0.00323268	0.00292825	8.72647e-05	0	0	0	0.00012167	0.000666591	1.98651e-05
ASP 174	R ASP 174	0	0	0	-0.000132327	0.000338846	1.00979e-05	-0.0635488	0.0620767	0.00184995	0.0630222	0.0619011	0.00184471	0	0	0	-0.00065897	0.000746242	2.22388e-05
SER 175	R SER 175	0	0	0	-0.000197158	0.000397853	1.18564e-05	-0.00359503	0.00423545	0.000126221	0.00353641	0.00421281	0.000125546	0	0	0	-0.000255773	0.000770422	2.29593e-05
LEU 176	R LEU 176	0	0	0	-0.00037833	0.000484971	1.44526e-05	0.00277709	0.00236558	7.04966e-05	0.000708703	0.00231653	6.90348e-05	0	0	0	0.00310746	0.00131057	3.90562e-05
ILE 177	R ILE 177	0	0	0	-0.00113144	0.000511456	1.52419e-05	0.000561279	0.00517296	0.00015416	0.000824156	0.00509825	0.000151933	0	0	0	0.000253996	0.00114544	3.41353e-05
THR 178	R THR 178	0	0	0	-0.00114831	0.000533289	1.58926e-05	0.00292362	0.00352729	0.000105117	-0.00236412	0.00489596	0.000145905	0	0	0	-0.00058881	0.00310512	9.25356e-05
LEU 179	R LEU 179	0	0	0	-0.00829929	0.00330081	9.83673e-05	0.00837478	0.0122717	0.000365709	-0.0059254	0.012478	0.000371856	0	0	0	-0.00584991	0.00534142	0.00015918
ALA 180	R ALA 180	0	0	0	-0.00281794	0.0010034	2.99024e-05	-0.0145782	0.017382	0.000518002	0.0217726	0.0184833	0.000550822	0	0	0	0.00437655	0.00359177	0.000107038
PHE 181	R PHE 181	0	0	0	-0.0202069	0.0134248	0.000400072	0.00491385	0.0221683	0.000660639	0.0193552	0.0291516	0.000868746	0	0	0	0.00406217	0.0051527	0.000153556
GLN 182	R GLN 182	0	0	0	-0.00420959	0.00249164	7.42535e-05	-0.00671314	0.0240436	0.000716522	0.0249014	0.0257216	0.00076653	0	0	0	0.0139787	0.00568235	0.00016934
ASP 183	R ASP 183	0	0	0	-0.00493073	0.00434161	0.000129384	-0.0481847	0.262502	0.00782281	0.0774032	0.260272	0.00775638	0	0	0	0.0242877	0.0102478	0.000305394
GLN 184	R GLN 184	0	0	0	-0.0395915	0.0613086	0.00182706	0.00335968	0.130359	0.00388482	0.0818544	0.147494	0.00439547	-0.00123296	0.00861306	0.000256678	0.0443896	0.0318569	0.000949367
ARG 185	R ARG 185	0	0	0	-0.0326075	0.0227743	0.000678698	0.0381599	0.515534	0.0153634	0.0412345	0.521102	0.0155293	-0.00018169	0.00212698	6.33861e-05	0.0466052	0.0204593	0.000609707
TYR 186	R TYR 186	0	0	0	-0.194245	0.194881	0.00580766	0.0168961	0.0564086	0.00168103	0.28016	0.284436	0.00847649	-0.0223767	0.0265526	0.000791295	0.0804341	0.111022	0.00330858
SER 187	R SER 187	0	0	0	-0.00408703	0.00138486	4.12701e-05	-0.00905329	0.0118212	0.000352282	0.0191528	0.0132801	0.000395759	0	0	0	0.00601243	0.00445062	0.000132633
VAL 188	R VAL 188	0	0	0	-0.00284369	0.000923586	2.75238e-05	0.00291385	0.00518577	0.000154541	0.000243339	0.00513125	0.000152917	0	0	0	0.000313499	0.00132282	3.94214e-05
GLN 189	R GLN 189	0	0	0	-0.000910302	0.000427663	1.27448e-05	-0.00923091	0.00796004	0.000237217	0.0129929	0.00828564	0.00024692	0	0	0	0.00285169	0.00139086	4.1449e-05
THR 190	R THR 190	0	0	0	-0.000329485	0.000470026	1.40072e-05	-0.00334547	0.00556542	0.000165855	0.00350799	0.00554966	0.000165386	0	0	0	-0.000166963	0.000873231	2.60231e-05
ALA 191	R ALA 191	0	0	0	-0.000134991	0.000341714	1.01834e-05	0.000522202	0.00177183	5.28023e-05	-0.000579929	0.00178017	5.30509e-05	0	0	0	-0.000192718	0.000686834	2.04683e-05
ASP 192	R ASP 192	0	0	0	-0.000133215	0.000339807	1.01266e-05	-0.060786	0.0722548	0.00215326	0.0599005	0.0720348	0.00214671	0	0	0	-0.00101865	0.0008022	2.39064e-05
HIE 193	R HIE 193	0	0	0	-0.00027087	0.000444409	1.32438e-05	-0.00103197	0.00561263	0.000167262	0.00191829	0.00555519	0.00016555	0	0	0	0.000615453	0.000869092	2.58998e-05
ARG 194	R ARG 194	0	0	0	-0.00032238	0.000467388	1.39286e-05	0.0520417	0.0716445	0.00213508	-0.0505799	0.0714071	0.002128	0	0	0	0.00113943	0.00100845	3.00528e-05
PHE 195	R PHE 195	0	0	0	-0.00096714	0.000439789	1.31061e-05	0.00598668	0.00782983	0.000233337	-0.00384281	0.00768803	0.000229111	0	0	0	0.00117673	0.00111817	3.33224e-05
LEU 196	R LEU 196	0	0	0	-0.00130906	0.000551478	1.64346e-05	-0.0033135	0.0101957	0.000303842	0.00880639	0.0103943	0.000309762	0	0	0	0.00418384	0.00172716	5.14711e-05
ARG 197	R ARG 197	0	0	0	-0.000920071	0.000446823	1.33158e-05	0.0401101	0.115975	0.00345617	-0.0320337	0.115425	0.00343979	0	0	0	0.00715631	0.00272357	8.11652e-05
HIP 198	R HIP 198	0	0	0	-0.00233659	0.000926918	2.76231e-05	0.0505435	0.206548	0.00615533	-0.028857	0.205358	0.00611989	0	0	0	0.0193499	0.00648623	0.000193296
ASP 199	R ASP 199	0	0	0	-0.000466252	0.00049886	1.48665e-05	-0.0430284	0.112366	0.00334862	0.0404369	0.111944	0.00333603	0	0	0	-0.00305773	0.00133316	3.97294e-05
GLY 200	R GLY 200	0	0	0	-0.000223801	0.00041679	1.24208e-05	0.00116607	0.00541952	0.000161507	0.000180284	0.00540561	0.000161093	0	0	0	0.00112256	0.000876518	2.61211e-05
ARG 201	R ARG 201	0	0	0	-0.000329485	0.000470026	1.40072e-05	0.0358623	0.0716638	0.00213565	-0.0353428	0.071433	0.00212877	0	0	0	0.000190053	0.000882698	2.63053e-05
LEU 202	R LEU 202	0	0	0	-0.000298401	0.000457557	1.36356e-05	0.00302398	0.00336426	0.000100258	-0.00187478	0.00324124	9.65922e-05	0	0	0	0.000850799	0.000803486	2.39447e-05
VAL 203	R VAL 203	0	0	0	-0.000251332	0.000433779	1.2927e-05	-0.00287389	0.00313181	9.33312e-05	0.00281972	0.00317746	9.46916e-05	0	0	0	-0.000305506	0.000775345	2.31061e-05
ALA 204	R ALA 204	0	0	0	-0.000120782	0.000325873	9.71135e-06	-0.00159414	0.00275776	8.21841e-05	0.00180995	0.00279865	8.34026e-05	0	0	0	9.50266e-05	0.00067355	2.00725e-05
ARG 205	R ARG 205	0	0	0	-0.000292185	0.000454767	1.35525e-05	0.0389387	0.0845007	0.00251821	-0.037214	0.0842785	0.00251158	0	0	0	0.0014325	0.00120034	3.57715e-05
PRO 206	R PRO 206	0	0	0	-0.000541741	0.000498255	1.48485e-05	0.00340053	0.00639538	0.000190589	-0.00169449	0.00647738	0.000193032	0	0	0	0.0011643	0.00111927	3.33553e-05
GLU 207	R GLU 207	0	0	0	-0.000629663	0.000493806	1.47159e-05	-0.0478091	0.125656	0.00374466	0.049365	0.124982	0.00372459	0	0	0	0.000926288	0.00207302	6.1778e-05
PRO 208	R PRO 208	0	0	0	-0.00126377	0.000562806	1.67722e-05	-0.00535613	0.0182313	0.000543312	0.00965009	0.0181522	0.000540954	0	0	0	0.0030302	0.00186892	5.56958e-05
ALA 209	R ALA 209	0	0	0	-0.000950266	0.00050505	1.5051e-05	-0.00349556	0.00776026	0.000231263	0.00699822	0.00822443	0.000245096	0	0	0	0.0025524	0.00157139	4.68291e-05
THR 210	R THR 210	0	0	0	-0.00173091	0.000668675	1.99272e-05	-0.00981705	0.0126224	0.000376161	0.0175506	0.0137699	0.000410356	0	0	0	0.00600266	0.00271647	8.09535e-05
GLY 211	R GLY 211	0	0	0	-0.00359769	0.00139612	4.16059e-05	0.0126927	0.0215462	0.000642098	0.00406572	0.0215291	0.000641587	0	0	0	0.0131607	0.00486696	0.00014504
TYR 212	R TYR 212	0	0	0	-0.0302869	0.0134383	0.000400475	-0.00315542	0.0501393	0.0014942	-0.0358091	0.072661	0.00216537	0	0	0	-0.0692513	0.0625581	0.00186429
THR 213	R THR 213	0	0	0	-0.440663	0.292185	0.00870741	0.121436	0.346831	0.0103359	-0.129278	0.35843	0.0106816	-0.0760144	0.0477968	0.00142439	-0.52452	0.353891	0.0105463
LEU 214	R LEU 214	0	0	0	-0.847012	0.550116	0.016394	-2.27191	2.40578	0.0716948	2.27806	1.73978	0.0518472	-0.118413	0.0560703	0.00167095	-0.959268	0.94126	0.0280505
GLU 215	R GLU 215	0	0	0	-1.30322	0.811626	0.0241873	-0.643436	1.83919	0.0548098	1.34717	1.85864	0.0553892	-0.080211	0.0372069	0.0011088	-0.679701	1.15794	0.0345077
PHE 216	R PHE 216	0	0	0	-2.3428	0.605897	0.0180563	-0.215176	0.260467	0.00776216	0.72704	0.259728	0.00774015	-0.202844	0.033519	0.000998898	-2.03378	0.622191	0.0185419
ARG 217	R ARG 217	0	0	0	-0.382924	0.283897	0.00846041	-0.725002	1.06811	0.0318308	0.910298	1.09212	0.0325464	-0.0159091	0.0226317	0.000674446	-0.213536	0.332711	0.00991511
SER 218	R SER 218	0	0	0	-0.0261004	0.00672986	0.000200556	0.013397	0.0302163	0.000900477	0.0306545	0.0347767	0.00103638	0	0	0	0.0179512	0.0175003	0.000521526
GLY 219	R GLY 219	0	0	0	-0.0314645	0.0177435	0.000528775	0.00549201	0.0284846	0.000848869	0.0233375	0.0373878	0.00111419	-6.40195e-07	2.14728e-05	6.39911e-07	-0.00263563	0.0204375	0.000609058
LYS 220	R LYS 220	0	0	0	-0.0366448	0.0117969	0.000351559	0.13005	0.164136	0.00489141	-0.0539156	0.166366	0.00495788	0	0	0	0.0394893	0.0236714	0.00070543
VAL 221	R VAL 221	0	0	0	-0.0706394	0.0270064	0.000804817	0.0145115	0.0551474	0.00164345	-0.124706	0.0818586	0.00243947	0	0	0	-0.180834	0.073256	0.0021831
ALA 222	R ALA 222	0	0	0	-0.0480897	0.024205	0.000721334	-0.0822425	0.0980051	0.00292065	0.129839	0.114528	0.00341305	0	0	0	-0.000492895	0.0173619	0.000517403
PHE 223	R PHE 223	0	0	0	-0.0333375	0.0154789	0.000461285	0.0324245	0.0482056	0.00143657	-0.0184085	0.0573244	0.00170832	0	0	0	-0.0193215	0.0317182	0.000945233
ARG 224	R ARG 224	0	0	0	-0.616833	0.451292	0.013449	-0.396685	1.46901	0.043778	0.496144	1.30182	0.0387954	-0.0812433	0.0533821	0.00159084	-0.598617	0.571973	0.0170454
ASP 225	R ASP 225	0	0	0	-0.0133206	0.00679641	0.00020254	0.0027016	0.402044	0.0119813	0.0232416	0.396125	0.0118049	0	0	0	0.0126226	0.0215219	0.000641373
CYS 226	R CYS 226	0	0	0	-0.00977709	0.00959514	0.000285945	0.00600355	0.0313509	0.000934287	0.011905	0.0328355	0.000978531	-6.40195e-07	2.14728e-05	6.39911e-07	0.0081308	0.00562769	0.000167711
GLU 227	R GLU 227	0	0	0	-0.00631439	0.00308965	9.20746e-05	0.0323224	0.26109	0.00778075	0.00014032	0.257543	0.00767505	0	0	0	0.0261483	0.00844133	0.00025156
GLY 228	R GLY 228	0	0	0	-0.0129174	0.00862436	0.000257014	-0.00219982	0.0411016	0.00122487	0.0289947	0.0420129	0.00125203	0	0	0	0.0138774	0.00804158	0.000239647
ARG 229	R ARG 229	0	0	0	-0.00755417	0.00356794	0.000106328	6.48313e-05	0.180735	0.00538607	0.0169352	0.180513	0.00537945	0	0	0	0.00944583	0.0039475	0.000117639
TYR 230	R TYR 230	0	0	0	-0.0393215	0.0203498	0.000606445	0.0438428	0.0793283	0.00236406	-0.0106865	0.0742886	0.00221387	-3.17691e-06	0.000106557	3.1755e-06	-0.00616836	0.0139424	0.000415497
LEU 231	R LEU 231	0	0	0	-0.00401243	0.00159424	4.75098e-05	0.00159325	0.0125513	0.00037404	0.00604618	0.0125077	0.000372741	0	0	0	0.003627	0.00203507	6.06471e-05
ALA 232	R ALA 232	0	0	0	-0.00100444	0.000513562	1.53047e-05	-0.000872114	0.00535254	0.000159511	0.00285968	0.00533711	0.000159051	0	0	0	0.000983126	0.00101266	3.01781e-05
PRO 233	R PRO 233	0	0	0	-0.000716696	0.000460352	1.37189e-05	0.00233748	0.00457906	0.000136461	-0.00257105	0.00452051	0.000134716	0	0	0	-0.000950266	0.000878606	2.61833e-05
SER 234	R SER 234	0	0	0	-0.000195382	0.000396494	1.18159e-05	-0.000876554	0.00251882	7.50633e-05	0.000692718	0.00252864	7.53561e-05	0	0	0	-0.000379218	0.000771998	2.30063e-05
GLY 235	R GLY 235	0	0	0	-6.48313e-05	0.000246228	7.33784e-06	-0.0024325	0.00365914	0.000109046	0.00217673	0.00360159	0.000107331	0	0	0	-0.000320604	0.000640036	1.90737e-05
PRO 236	R PRO 236	0	0	0	-8.88099e-05	0.000284469	8.47747e-06	-0.00140853	0.0020049	5.97479e-05	0.001373	0.00201666	6.00984e-05	0	0	0	-0.000124334	0.000621258	1.85141e-05
SER 237	R SER 237	0	0	0	-7.37123e-05	0.000261302	7.78706e-06	-0.00234725	0.00315091	9.39004e-05	0.00237389	0.0030846	9.19241e-05	0	0	0	-4.70693e-05	0.000650526	1.93863e-05
GLY 238	R GLY 238	0	0	0	-0.000148313	0.00035541	1.05916e-05	-0.00325311	0.00439773	0.000131057	0.00417052	0.00451928	0.000134679	0	0	0	0.000769094	0.000868823	2.58918e-05
THR 239	R THR 239	0	0	0	-0.000203375	0.000402509	1.19952e-05	0.00142718	0.00280122	8.34791e-05	1.33215e-05	0.00280079	8.34662e-05	0	0	0	0.00123712	0.00103048	3.07093e-05
LEU 240	R LEU 240	0	0	0	-0.000917407	0.000468662	1.39666e-05	0.00321226	0.00649431	0.000193537	0.000869449	0.00634599	0.000189117	0	0	0	0.0031643	0.00147706	4.40179e-05
LYS 241	R LYS 241	0	0	0	-0.000614565	0.000486698	1.45041e-05	0.0319307	0.0769462	0.00229307	-0.0304387	0.0766961	0.00228562	0	0	0	0.000877442	0.00115307	3.43625e-05
ALA 242	R ALA 242	0	0	0	-0.000614565	0.000488519	1.45584e-05	0.00109591	0.0100862	0.000300579	0.00325666	0.0100797	0.000300386	0	0	0	0.00373801	0.00150892	4.49672e-05
GLY 243	R GLY 243	0	0	0	-0.000691829	0.000491549	1.46487e-05	0.00198579	0.00959378	0.000285904	0.00469361	0.00947565	0.000282384	0	0	0	0.00598757	0.00207451	6.18224e-05
LYS 244	R LYS 244	0	0	0	-0.000930728	0.000467977	1.39462e-05	0.0104893	0.106215	0.0031653	-0.00413055	0.105746	0.00315135	0	0	0	0.00542806	0.00354465	0.000105634
ALA 245	R ALA 245	0	0	0	-0.00162522	0.000864662	2.57678e-05	-0.00293783	0.0144096	0.000429421	0.0138162	0.015214	0.000453393	0	0	0	0.00925311	0.00367736	0.000109589
THR 246	R THR 246	0	0	0	-0.00457282	0.00187048	5.57422e-05	0.00419538	0.0252531	0.000752568	0.0227709	0.0253556	0.000755623	0	0	0	0.0223934	0.00595802	0.000177555
LYS 247	R LYS 247	0	0	0	-0.0104751	0.0058529	0.000174422	-0.101125	0.276936	0.00825296	0.153576	0.284236	0.00847053	0	0	0	0.041976	0.0219038	0.000652756
VAL 248	R VAL 248	0	0	0	-0.0325577	0.0207955	0.000619728	0.0101634	0.031158	0.000928538	0.00495027	0.0309804	0.000923247	0	0	0	-0.017444	0.0224419	0.00066879
GLY 249	R GLY 249	0	0	0	-0.00319361	0.00149712	4.46158e-05	-0.000580817	0.0164484	0.00049018	0.00463677	0.0166807	0.000497103	0	0	0	0.000862345	0.00529902	0.000157916
LYS 250	R LYS 250	0	0	0	-0.00280462	0.000858049	2.55707e-05	0.00123268	0.134959	0.00402192	0.0154254	0.133857	0.00398907	0	0	0	0.0138535	0.00567901	0.00016924
ASP 251	R ASP 251	0	0	0	-0.0015524	0.000578177	1.72302e-05	-0.0375027	0.117918	0.00351407	0.0469636	0.117625	0.00350534	0	0	0	0.00790853	0.00278852	8.31006e-05
GLU 252	R GLU 252	0	0	0	-0.0062611	0.00225608	6.72335e-05	-0.038222	0.195141	0.00581541	0.0509352	0.193149	0.00575602	0	0	0	0.00645204	0.00759025	0.000226197
LEU 253	R LEU 253	0	0	0	-0.0173171	0.0078644	0.000234367	0.00201599	0.0181152	0.00053985	0.00286146	0.0198326	0.000591032	0	0	0	-0.0124396	0.0131856	0.000392943
PHE 254	R PHE 254	0	0	0	-0.00785435	0.00236089	7.0357e-05	-0.00375044	0.0140751	0.000419451	0.00442451	0.0152858	0.000455533	0	0	0	-0.00718028	0.00377761	0.000112577
ALA 255	R ALA 255	0	0	0	-0.00328242	0.000819496	2.44218e-05	0.00859414	0.00657755	0.000196018	-0.00610124	0.00713312	0.000212574	0	0	0	-0.00078952	0.00355883	0.000106057
LEU 256	R LEU 256	0	0	0	-0.00993694	0.00335344	9.99359e-05	0.00378419	0.00794914	0.000236892	0.00124334	0.0091496	0.000272667	0	0	0	-0.00490941	0.00607771	0.000181122
GLU 257	R GLU 257	0	0	0	-0.00151155	0.000529209	1.5771e-05	-0.132873	0.0932295	0.00277833	0.136681	0.0930439	0.0027728	0	0	0	0.00229663	0.00284891	8.49003e-05
GLN 258	R GLN 258	0	0	0	-0.00100977	0.000420281	1.25248e-05	0.0015675	0.00695714	0.00020733	0.00676465	0.00719536	0.000214429	0	0	0	0.00732238	0.00226801	6.75888e-05
SER 259	R SER 259	0	0	0	-0.000333037	0.0004713	1.40452e-05	0.000715808	0.00306633	9.13796e-05	-0.000150977	0.00312589	9.31545e-05	0	0	0	0.000231794	0.000906118	2.70032e-05
CYS 260	R CYS 260	0	0	0	-0.000187389	0.000390223	1.1629e-05	-0.000309059	0.00234017	6.97395e-05	-9.23623e-05	0.0022202	6.61643e-05	0	0	0	-0.00058881	0.000794418	2.36745e-05
ALA 261	R ALA 261	0	0	0	-7.81528e-05	0.000268412	7.99894e-06	0.000567496	0.00134744	4.01552e-05	-0.00040675	0.00131047	3.90532e-05	0	0	0	8.25933e-05	0.000653803	1.9484e-05
GLN 262	R GLN 262	0	0	0	-9.50266e-05	0.000293252	8.73919e-06	0.000125222	0.00242056	7.2135e-05	9.23623e-05	0.00242442	7.225e-05	0	0	0	0.000122558	0.000664427	1.98006e-05
VAL 263	R VAL 263	0	0	0	-3.46359e-05	0.000182856	5.44928e-06	-0.000456483	0.000854082	2.54525e-05	0.000499112	0.000871647	2.59759e-05	0	0	0	7.9929e-06	0.00060704	1.80904e-05
VAL 264	R VAL 264	0	0	0	-2.48668e-05	0.000155719	4.64058e-06	-0.000751332	0.000709222	2.11355e-05	0.000761101	0.000696819	2.07659e-05	0	0	0	-1.50977e-05	0.00059806	1.78228e-05
LEU 265	R LEU 265	0	0	0	-2.22025e-05	0.000147342	4.39093e-06	-3.5524e-06	0.000609272	1.81569e-05	1.95382e-05	0.000585171	1.74387e-05	0	0	0	-6.2167e-06	0.00060998	1.8178e-05
GLN 266	R GLN 266	0	0	0	-8.88099e-06	9.38196e-05	2.79592e-06	-0.000204263	0.0010549	3.1437e-05	0.00019627	0.00103732	3.09133e-05	0	0	0	-1.68739e-05	0.000605393	1.80413e-05
ALA 267	R ALA 267	0	0	0	-2.6643e-06	5.1548e-05	1.53618e-06	-0.00028952	0.000641668	1.91223e-05	0.000305506	0.000614295	1.83066e-05	0	0	0	1.33215e-05	0.000595125	1.77353e-05
ALA 268	R ALA 268	0	0	0	-8.88099e-07	2.97878e-05	8.87705e-07	0.000138544	0.000465876	1.38836e-05	-0.00014032	0.000469145	1.3981e-05	0	0	0	-2.6643e-06	0.000558315	1.66383e-05
ASN 269	R ASN 269	0	0	0	-1.7762e-06	4.21075e-05	1.25485e-06	-0.000508881	0.000677874	2.02013e-05	0.000498224	0.00069219	2.06279e-05	0	0	0	-1.24334e-05	0.000552586	1.64676e-05
GLU 270	R GLU 270	0	0	0	-7.1048e-06	8.399e-05	2.50299e-06	-0.0278153	0.0211352	0.000629849	0.0277886	0.0211226	0.000629474	0	0	0	-3.37478e-05	0.000586041	1.74646e-05
ARG 271	R ARG 271	0	0	0	-3.5524e-06	5.9496e-05	1.77304e-06	0.0261883	0.02088	0.000622245	-0.026198	0.0208543	0.00062148	0	0	0	-1.33215e-05	0.000572303	1.70552e-05
ASN 272	R ASN 272	0	0	0	-1.50977e-05	0.000121942	3.63398e-06	0.000634103	0.00106254	3.16648e-05	-0.000618117	0.00107109	3.19196e-05	0	0	0	8.88099e-07	0.000599733	1.78726e-05
VAL 273	R VAL 273	0	0	0	-7.1048e-06	8.399e-05	2.50299e-06	-0.000739787	0.000893413	2.66246e-05	0.000704263	0.000896272	2.67098e-05	0	0	0	-4.26288e-05	0.000562248	1.67555e-05
SER 274	R SER 274	0	0	0	-8.88099e-06	9.38196e-05	2.79592e-06	0.000538188	0.00085745	2.55529e-05	-0.000516874	0.000865348	2.57882e-05	0	0	0	1.24334e-05	0.00057619	1.7171e-05
THR 275	R THR 275	0	0	0	-7.9929e-06	8.9045e-05	2.65363e-06	0.000235346	0.000666792	1.98711e-05	-0.000257549	0.000664576	1.9805e-05	0	0	0	-3.01954e-05	0.0005583	1.66379e-05
ARG 276	R ARG 276	0	0	0	-1.42096e-05	0.000118354	3.52707e-06	0.0331625	0.0279062	0.000831633	-0.0331341	0.0279046	0.000831584	0	0	0	1.42096e-05	0.000597339	1.78013e-05
GLN 277	R GLN 277	0	0	0	-3.5524e-06	5.9496e-05	1.77304e-06	0.000316163	0.000704871	2.10059e-05	-0.00032238	0.00070015	2.08652e-05	0	0	0	-9.76909e-06	0.000567701	1.69181e-05
GLY 278	R GLY 278	0	0	0	-3.5524e-06	5.9496e-05	1.77304e-06	-0.000543517	0.000641496	1.91172e-05	0.000541741	0.000637448	1.89966e-05	0	0	0	-5.3286e-06	0.000579373	1.72659e-05
MET 279	R MET 279	0	0	0	-9.76909e-06	9.83548e-05	2.93107e-06	-0.00071492	0.000727223	2.1672e-05	0.000743339	0.000720682	2.1477e-05	0	0	0	1.86501e-05	0.000585958	1.74621e-05
ASP 280	R ASP 280	0	0	0	-2.6643e-06	5.1548e-05	1.53618e-06	-0.0262655	0.0191282	0.000570041	0.0262336	0.0191091	0.00056947	0	0	0	-3.46359e-05	0.000585231	1.74405e-05
LEU 281	R LEU 281	0	0	0	-1.15453e-05	0.000106827	3.18355e-06	0.000800178	0.000775994	2.31254e-05	-0.000767318	0.000753345	2.24504e-05	0	0	0	2.13144e-05	0.000603048	1.79714e-05
SER 282	R SER 282	0	0	0	-1.7762e-06	4.21075e-05	1.25485e-06	-0.000643872	0.000723982	2.15754e-05	0.000619893	0.000718516	2.14125e-05	0	0	0	-2.57549e-05	0.000597696	1.78119e-05
ALA 283	R ALA 283	0	0	0	-3.5524e-06	5.9496e-05	1.77304e-06	0.000488455	0.000588032	1.75239e-05	-0.000478686	0.000583208	1.73802e-05	0	0	0	6.2167e-06	0.000590749	1.76049e-05
ASN 284	R ASN 284	0	0	0	-1.7762e-06	4.21075e-05	1.25485e-06	0.000528419	0.000947367	2.82325e-05	-0.000515098	0.000955141	2.84642e-05	0	0	0	1.15453e-05	0.000586141	1.74676e-05
GLN 285	R GLN 285	0	0	0	-6.2167e-06	7.86006e-05	2.34238e-06	0.000158082	0.000898915	2.67886e-05	-0.000159858	0.000902545	2.68967e-05	0	0	0	-7.9929e-06	0.000569291	1.69654e-05
ASP 286	R ASP 286	0	0	0	-7.9929e-06	8.9045e-05	2.65363e-06	-0.0282496	0.0235742	0.000702534	0.0282558	0.0235615	0.000702156	0	0	0	-1.7762e-06	0.00058852	1.75385e-05
GLU 287	R GLU 287	0	0	0	-1.42096e-05	0.000118354	3.52707e-06	-0.0319831	0.028159	0.000839167	0.0319751	0.0281311	0.000838335	0	0	0	-2.22025e-05	0.000599322	1.78604e-05
GLU 288	R GLU 288	0	0	0	-2.75311e-05	0.000163625	4.87619e-06	-0.0404307	0.0349277	0.00104088	0.0403464	0.0349128	0.00104044	0	0	0	-0.000111901	0.000601877	1.79365e-05
THR 289	R THR 289	0	0	0	-1.68739e-05	0.000128799	3.83834e-06	-0.000132327	0.000844627	2.51707e-05	0.000166963	0.000855767	2.55027e-05	0	0	0	1.7762e-05	0.000589762	1.75755e-05
ASP 290	R ASP 290	0	0	0	-3.46359e-05	0.000182856	5.44928e-06	-0.0506421	0.0442751	0.00131944	0.0505764	0.0441753	0.00131647	0	0	0	-0.000100355	0.000610491	1.81933e-05
GLN 291	R GLN 291	0	0	0	-1.95382e-05	0.000138407	4.12466e-06	-0.000401421	0.00141313	4.21128e-05	0.000395204	0.00139624	4.16095e-05	0	0	0	-2.57549e-05	0.000571879	1.70426e-05
GLU 292	R GLU 292	0	0	0	-3.01954e-05	0.000171125	5.09968e-06	-0.0370115	0.0298807	0.000890475	0.0369751	0.0298418	0.000889315	0	0	0	-6.66075e-05	0.000619405	1.84589e-05
THR 293	R THR 293	0	0	0	-3.99645e-05	0.000195876	5.83729e-06	8.34813e-05	0.000650285	1.93792e-05	3.73002e-05	0.000661309	1.97077e-05	0	0	0	8.08171e-05	0.000603163	1.79749e-05
PHE 294	R PHE 294	0	0	0	-3.46359e-05	0.000182856	5.44928e-06	-0.000738899	0.00111634	3.3268e-05	0.000787744	0.00112625	3.35635e-05	0	0	0	1.42096e-05	0.000616364	1.83683e-05
GLN 295	R GLN 295	0	0	0	-8.61456e-05	0.000280579	8.36153e-06	0.00176643	0.00205077	6.1115e-05	-0.00150533	0.002068	6.16284e-05	0	0	0	0.000174956	0.000649179	1.93462e-05
LEU 296	R LEU 296	0	0	0	-5.23979e-05	0.000222828	6.6405e-06	-0.0018508	0.0013718	4.08809e-05	0.0019103	0.00138693	4.13319e-05	0	0	0	7.1048e-06	0.000664999	1.98176e-05
GLU 297	R GLU 297	0	0	0	-7.37123e-05	0.000261302	7.78706e-06	-0.0638739	0.0417574	0.00124441	0.0636403	0.0416983	0.00124265	0	0	0	-0.000307282	0.000623461	1.85798e-05
ILE 298	R ILE 298	0	0	0	-4.97336e-05	0.000217394	6.47856e-06	-0.00174423	0.00126657	3.77451e-05	0.00175666	0.00122631	3.65453e-05	0	0	0	-3.73002e-05	0.00060227	1.79483e-05
ASP 299	R ASP 299	0	0	0	-3.81883e-05	0.000191651	5.71138e-06	-0.0520266	0.0320113	0.000953968	0.0519396	0.0319893	0.000953313	0	0	0	-0.000125222	0.000637312	1.89925e-05
ARG 300	R ARG 300	0	0	0	-0.000146536	0.000353643	1.05389e-05	0.0747345	0.0473046	0.00140973	-0.0742256	0.0470823	0.0014031	0	0	0	0.000362345	0.000859677	2.56192e-05
ASP 301	R ASP 301	0	0	0	-3.64121e-05	0.000187313	5.58212e-06	-0.0515959	0.0321029	0.000956699	0.0514964	0.0320447	0.000954964	0	0	0	-0.000135879	0.000620985	1.8506e-05
THR 302	R THR 302	0	0	0	-2.57549e-05	0.000158403	4.72057e-06	0.00106838	0.000991856	2.95583e-05	-0.00106039	0.00101669	3.02983e-05	0	0	0	-1.7762e-05	0.00061048	1.81929e-05
LYS 303	R LYS 303	0	0	0	-2.93073e-05	0.000168666	5.02643e-06	0.0499636	0.0306731	0.000914089	-0.0499156	0.0306396	0.000913089	0	0	0	1.86501e-05	0.000603872	1.7996e-05
LYS 304	R LYS 304	0	0	0	-1.86501e-05	0.000135286	4.03165e-06	0.0362673	0.0226758	0.000675761	-0.036222	0.0226679	0.000675525	0	0	0	2.6643e-05	0.0006087	1.81399e-05
CYS 305	R CYS 305	0	0	0	-1.86501e-05	0.000135286	4.03165e-06	0.000618117	0.000672863	2.0052e-05	-0.000622558	0.00070559	2.10273e-05	0	0	0	-2.30906e-05	0.000597062	1.7793e-05
ALA 306	R ALA 306	0	0	0	-1.50977e-05	0.000121942	3.63398e-06	-0.000952931	0.00106307	3.16805e-05	0.000957371	0.00104429	3.11209e-05	0	0	0	-1.06572e-05	0.000580831	1.73093e-05
PHE 307	R PHE 307	0	0	0	-5.06217e-05	0.000219224	6.53309e-06	0.00103197	0.000980652	2.92244e-05	-0.000996448	0.000999994	2.98008e-05	0	0	0	-1.50977e-05	0.000615622	1.83462e-05
ARG 308	R ARG 308	0	0	0	-9.59147e-05	0.000294474	8.77563e-06	0.061405	0.0441703	0.00131632	-0.061167	0.0440662	0.00131322	0	0	0	0.000142096	0.000682999	2.0354e-05
THR 309	R THR 309	0	0	0	-3.01954e-05	0.000171125	5.09968e-06	-0.00173268	0.00165993	4.94675e-05	0.00175488	0.00166362	4.95775e-05	0	0	0	-7.9929e-06	0.000590728	1.76043e-05
HIP 310	R HIP 310	0	0	0	-4.52931e-05	0.000207946	6.197e-06	0.0439041	0.0368081	0.00109692	-0.0438117	0.0367387	0.00109485	0	0	0	4.70693e-05	0.000614006	1.8298e-05
THR 311	R THR 311	0	0	0	-2.75311e-05	0.000163625	4.87619e-06	-0.000332149	0.000939453	2.79966e-05	0.000278863	0.000942596	2.80903e-05	0	0	0	-8.08171e-05	0.000586743	1.74855e-05
GLY 312	R GLY 312	0	0	0	-2.04263e-05	0.000141453	4.21545e-06	0.000184725	0.000899762	2.68138e-05	-0.000179396	0.000905755	2.69924e-05	0	0	0	-1.50977e-05	0.000575355	1.71461e-05
LYS 313	R LYS 313	0	0	0	-3.37478e-05	0.000180579	5.38144e-06	0.034802	0.0277425	0.000826754	-0.0347575	0.0277274	0.000826305	0	0	0	1.06572e-05	0.0006048	1.80237e-05
TYR 314	R TYR 314	0	0	0	-4.61812e-05	0.000209877	6.25455e-06	0.000809059	0.000966558	2.88044e-05	-0.000808171	0.000945479	2.81762e-05	0	0	0	-4.52931e-05	0.000615584	1.8345e-05
TRP 315	R TRP 315	0	0	0	-2.93073e-05	0.000168666	5.02643e-06	-0.000246892	0.000831957	2.47932e-05	0.000236234	0.000830781	2.47581e-05	0	0	0	-3.99645e-05	0.000610158	1.81833e-05
THR 316	R THR 316	0	0	0	-4.4405e-06	6.64889e-05	1.98144e-06	0.000369449	0.000637984	1.90126e-05	-0.000361456	0.000632095	1.88371e-05	0	0	0	3.5524e-06	0.000582444	1.73574e-05
LEU 317	R LEU 317	0	0	0	-3.5524e-06	5.9496e-05	1.77304e-06	-0.000194494	0.000535097	1.59464e-05	0.000208703	0.000539682	1.60831e-05	0	0	0	1.06572e-05	0.000568467	1.69409e-05
THR 318	R THR 318	0	0	0	-3.5524e-06	5.9496e-05	1.77304e-06	5.3286e-05	0.000584588	1.74213e-05	-6.39432e-05	0.000577399	1.72071e-05	0	0	0	-1.42096e-05	0.000579223	1.72614e-05
ALA 319	R ALA 319	0	0	0	-8.88099e-07	2.97878e-05	8.87705e-07	0.000126998	0.000454736	1.35516e-05	-0.000111012	0.000451092	1.3443e-05	0	0	0	1.50977e-05	0.000530377	1.58058e-05
THR 320	R THR 320	0	0	0	-3.5524e-06	5.9496e-05	1.77304e-06	6.12789e-05	0.000411612	1.22664e-05	-6.03908e-05	0.000437875	1.30491e-05	0	0	0	-2.6643e-06	0.000499549	1.4887e-05
GLY 321	R GLY 321	0	0	0	-8.88099e-07	2.97878e-05	8.87705e-07	-0.000183837	0.000479552	1.42911e-05	0.00020071	0.000466116	1.38907e-05	0	0	0	1.59858e-05	0.000577642	1.72143e-05
GLY 322	R GLY 322	0	0	0	-8.88099e-07	2.97878e-05	8.87705e-07	-0.000166075	0.000509191	1.51744e-05	0.000168739	0.000519547	1.5483e-05	0	0	0	1.7762e-06	0.000551114	1.64238e-05
VAL 323	R VAL 323	0	0	0	-2.6643e-06	5.1548e-05	1.53618e-06	0.000516874	0.000556872	1.65953e-05	-0.000479574	0.000569371	1.69678e-05	0	0	0	3.46359e-05	0.000601692	1.7931e-05
GLN 324	R GLN 324	0	0	0	-5.3286e-06	7.28025e-05	2.16959e-06	-0.00075222	0.000793999	2.3662e-05	0.000765542	0.000777174	2.31606e-05	0	0	0	7.9929e-06	0.000580108	1.72878e-05
SER 325	R SER 325	0	0	0	-5.3286e-06	7.28025e-05	2.16959e-06	-0.000403197	0.000807903	2.40763e-05	0.000402309	0.000813275	2.42364e-05	0	0	0	-6.2167e-06	0.00058013	1.72885e-05
THR 326	R THR 326	0	0	0	-8.88099e-06	9.38196e-05	2.79592e-06	-0.000187389	0.000594125	1.77055e-05	0.000165187	0.000590989	1.76121e-05	0	0	0	-3.10835e-05	0.000536345	1.59836e-05
ALA 327	R ALA 327	0	0	0	-1.15453e-05	0.000106827	3.18355e-06	-0.000885435	0.00089414	2.66463e-05	0.000884547	0.000893529	2.6628e-05	0	0	0	-1.24334e-05	0.000583846	1.73992e-05
SER 328	R SER 328	0	0	0	-1.50977e-05	0.000121942	3.63398e-06	-0.00119982	0.00122004	3.63583e-05	0.0012016	0.00122193	3.64146e-05	0	0	0	-1.33215e-05	0.000602541	1.79563e-05
SER 329	R SER 329	0	0	0	-2.30906e-05	0.000150191	4.47585e-06	0.000743339	0.00109772	3.27132e-05	-0.000772647	0.00112449	3.35109e-05	0	0	0	-5.23979e-05	0.000610672	1.81986e-05
LYS 330	R LYS 330	0	0	0	-4.26288e-05	0.000202019	6.02036e-06	0.056222	0.0367982	0.00109662	-0.0560906	0.0367463	0.00109508	0	0	0	8.88099e-05	0.000613002	1.82681e-05
ASN 331	R ASN 331	0	0	0	-1.50977e-05	0.000121942	3.63398e-06	-0.000757549	0.00114833	3.42214e-05	0.00078508	0.00115649	3.44645e-05	0	0	0	1.24334e-05	0.000589899	1.75796e-05
ALA 332	R ALA 332	0	0	0	-6.2167e-06	7.86006e-05	2.34238e-06	-0.000450266	0.000612709	1.82594e-05	0.000424512	0.000621609	1.85246e-05	0	0	0	-3.19716e-05	0.000589163	1.75576e-05
SER 333	R SER 333	0	0	0	-7.9929e-06	8.9045e-05	2.65363e-06	-0.000118117	0.000638667	1.90329e-05	0.000113677	0.000666004	1.98476e-05	0	0	0	-1.24334e-05	0.000565297	1.68464e-05
CYS 334	R CYS 334	0	0	0	-1.33215e-05	0.000114647	3.41661e-06	-0.000114565	0.000543181	1.61873e-05	0.00012167	0.000538344	1.60432e-05	0	0	0	-6.2167e-06	0.000572425	1.70588e-05
TYR 335	R TYR 335	0	0	0	-2.6643e-05	0.000161038	4.79908e-06	0.00108259	0.00104147	3.10367e-05	-0.0010524	0.00106865	3.18469e-05	0	0	0	3.5524e-06	0.000609272	1.81569e-05
PHE 336	R PHE 336	0	0	0	-1.33215e-05	0.000114647	3.41661e-06	-0.000952043	0.00076177	2.27015e-05	0.000960036	0.00073434	2.18841e-05	0	0	0	-5.3286e-06	0.000577838	1.72202e-05
ASP 337	R ASP 337	0	0	0	-6.2167e-06	7.86006e-05	2.34238e-06	-0.0368472	0.0229544	0.000684065	0.0368348	0.0229087	0.000682703	0	0	0	-1.86501e-05	0.000579864	1.72805e-05
ILE 338	R ILE 338	0	0	0	-1.7762e-05	0.000132085	3.93627e-06	5.59503e-05	0.000631806	1.88284e-05	-5.06217e-05	0.000620916	1.85039e-05	0	0	0	-1.24334e-05	0.00058688	1.74896e-05
GLU 339	R GLU 339	0	0	0	-1.06572e-05	0.000102682	3.06003e-06	-0.032643	0.0206795	0.000616271	0.0326403	0.0206493	0.00061537	0	0	0	-1.33215e-05	0.00057694	1.71934e-05
TRP 340	R TRP 340	0	0	0	-2.39787e-05	0.000152983	4.55904e-06	0.000723801	0.000689365	2.05438e-05	-0.00071048	0.000706237	2.10466e-05	0	0	0	-1.06572e-05	0.0005854	1.74455e-05
ARG 341	R ARG 341	0	0	0	-9.76909e-06	9.83548e-05	2.93107e-06	0.0306616	0.0196979	0.000587018	-0.030659	0.0196691	0.00058616	0	0	0	-7.1048e-06	0.000594486	1.77163e-05
ASP 342	R ASP 342	0	0	0	-5.3286e-06	7.28025e-05	2.16959e-06	-0.0361057	0.0243908	0.00072687	0.0360622	0.0243568	0.000725857	0	0	0	-4.88455e-05	0.000585734	1.74555e-05
ARG 343	R ARG 343	0	0	0	-1.15453e-05	0.000106827	3.18355e-06	0.0334663	0.0249186	0.000742598	-0.0334449	0.0249137	0.000742454	0	0	0	9.76909e-06	0.000584656	1.74233e-05
ARG 344	R ARG 344	0	0	0	-1.24334e-05	0.00011081	3.30224e-06	0.0320027	0.0230531	0.000687006	-0.0319574	0.02302	0.000686019	0	0	0	3.28597e-05	0.000582291	1.73528e-05
ILE 345	R ILE 345	0	0	0	-7.9929e-06	8.9045e-05	2.65363e-06	0.000606572	0.000625616	1.8644e-05	-0.000638544	0.000606278	1.80677e-05	0	0	0	-3.99645e-05	0.00058337	1.7385e-05
THR 346	R THR 346	0	0	0	-4.4405e-06	6.64889e-05	1.98144e-06	-0.000556838	0.000601849	1.79357e-05	0.000577265	0.000598086	1.78236e-05	0	0	0	1.59858e-05	0.000594313	1.77111e-05
LEU 347	R LEU 347	0	0	0	-1.33215e-05	0.000114647	3.41661e-06	0.000701599	0.000598798	1.78448e-05	-0.000708703	0.000591874	1.76384e-05	0	0	0	-2.04263e-05	0.00057827	1.7233e-05
ARG 348	R ARG 348	0	0	0	-5.3286e-06	7.28025e-05	2.16959e-06	0.0294414	0.0182611	0.0005442	-0.0294689	0.0182652	0.000544321	0	0	0	-3.28597e-05	0.000585333	1.74435e-05
ALA 349	R ALA 349	0	0	0	-4.4405e-06	6.64889e-05	1.98144e-06	0.000125222	0.000544098	1.62147e-05	-0.000131439	0.000530212	1.58009e-05	0	0	0	-1.06572e-05	0.000594433	1.77147e-05
SER 350	R SER 350	0	0	0	-3.5524e-06	5.9496e-05	1.77304e-06	0.000619005	0.000697339	2.07814e-05	-0.000643872	0.000728872	2.17211e-05	0	0	0	-2.84192e-05	0.000584807	1.74278e-05
ASN 351	R ASN 351	0	0	0	-5.3286e-06	7.28025e-05	2.16959e-06	-0.000237123	0.00050722	1.51157e-05	0.000261101	0.000512054	1.52597e-05	0	0	0	1.86501e-05	0.000594982	1.77311e-05
GLY 352	R GLY 352	0	0	0	-1.7762e-06	4.21075e-05	1.25485e-06	0.000305506	0.000518662	1.54567e-05	-0.000309947	0.000509962	1.51974e-05	0	0	0	-6.2167e-06	0.000583184	1.73795e-05
LYS 353	R LYS 353	0	0	0	-2.6643e-06	5.1548e-05	1.53618e-06	0.0230231	0.014473	0.000431309	-0.023008	0.0144513	0.000430664	0	0	0	1.24334e-05	0.000577729	1.72169e-05
PHE 354	R PHE 354	0	0	0	-9.76909e-06	9.83548e-05	2.93107e-06	0.000541741	0.000585146	1.74379e-05	-0.000541741	0.000579044	1.72561e-05	0	0	0	-9.76909e-06	0.000584656	1.74233e-05
VAL 355	R VAL 355	0	0	0	-4.4405e-06	6.64889e-05	1.98144e-06	5.06217e-05	0.000469415	1.3989e-05	-6.92718e-05	0.000475507	1.41706e-05	0	0	0	-2.30906e-05	0.000519085	1.54692e-05
THR 356	R THR 356	0	0	0	-7.1048e-06	8.399e-05	2.50299e-06	-0.000198046	0.000508223	1.51456e-05	0.00019627	0.000514121	1.53213e-05	0	0	0	-8.88099e-06	0.000549431	1.63736e-05
SER 357	R SER 357	0	0	0	-3.5524e-06	5.9496e-05	1.77304e-06	0.000433393	0.000600846	1.79058e-05	-0.000446714	0.000585726	1.74552e-05	0	0	0	-1.68739e-05	0.000570656	1.70061e-05
LYS 358	R LYS 358	0	0	0	-8.88099e-07	2.97878e-05	8.87705e-07	0.0227158	0.0155176	0.000462439	-0.0227052	0.0155309	0.000462835	0	0	0	9.76909e-06	0.000572375	1.70573e-05
LYS 359	R LYS 359	0	0	0	-8.88099e-07	2.97878e-05	8.87705e-07	0.0200533	0.0139118	0.000414586	-0.0200266	0.0138769	0.000413545	0	0	0	2.57549e-05	0.000578057	1.72267e-05
ASN 360	R ASN 360	0	0	0	-3.5524e-06	5.9496e-05	1.77304e-06	-0.000627886	0.000655002	1.95197e-05	0.000600355	0.000663807	1.97821e-05	0	0	0	-3.10835e-05	0.000601886	1.79368e-05
GLY 361	R GLY 361	0	0	0	-8.88099e-07	2.97878e-05	8.87705e-07	-0.000484014	0.000566385	1.68788e-05	0.000465364	0.000544755	1.62342e-05	0	0	0	-1.95382e-05	0.000582127	1.7348e-05
GLN 362	R GLN 362	0	0	0	-1.7762e-06	4.21075e-05	1.25485e-06	0.000509769	0.000802634	2.39193e-05	-0.000502664	0.000834158	2.48587e-05	0	0	0	5.3286e-06	0.000580904	1.73115e-05
LEU 363	R LEU 363	0	0	0	-7.1048e-06	8.399e-05	2.50299e-06	0.00041119	0.000550003	1.63906e-05	-0.000397869	0.000558922	1.66564e-05	0	0	0	6.2167e-06	0.000596732	1.77832e-05
ALA 364	R ALA 364	0	0	0	-2.6643e-06	5.1548e-05	1.53618e-06	-0.000148313	0.000509442	1.51819e-05	0.000168739	0.000510928	1.52262e-05	0	0	0	1.7762e-05	0.000541071	1.61244e-05
ALA 365	R ALA 365	0	0	0	-2.6643e-06	5.1548e-05	1.53618e-06	0.000203375	0.000456284	1.35977e-05	-0.000186501	0.000436801	1.30171e-05	0	0	0	1.42096e-05	0.000549319	1.63703e-05
SER 366	R SER 366	0	0	0	-1.7762e-06	4.21075e-05	1.25485e-06	9.68028e-05	0.000402532	1.19959e-05	-0.000114565	0.00038881	1.15869e-05	0	0	0	-1.95382e-05	0.000478276	1.42531e-05
VAL 367	R VAL 367	0	0	0	-1.7762e-06	4.21075e-05	1.25485e-06	-0.000410302	0.000516547	1.53936e-05	0.000374778	0.000519465	1.54806e-05	0	0	0	-3.73002e-05	0.00060814	1.81232e-05
GLU 368	R GLU 368	0	0	0	-2.6643e-06	5.1548e-05	1.53618e-06	-0.0235444	0.0146667	0.000437081	0.0235595	0.0146625	0.000436957	0	0	0	1.24334e-05	0.00059589	1.77581e-05
THR 369	R THR 369	0	0	0	-8.88099e-07	2.97878e-05	8.87705e-07	0.000341918	0.000522463	1.55699e-05	-0.000320604	0.000522378	1.55674e-05	0	0	0	2.04263e-05	0.000585899	1.74604e-05
ALA 370	R ALA 370	0	0	0	-2.6643e-06	5.1548e-05	1.53618e-06	0.000413854	0.000552038	1.64513e-05	-0.000446714	0.000570362	1.69974e-05	0	0	0	-3.5524e-05	0.000569019	1.69573e-05
GLY 371	R GLY 371	0	0	0	0	0	0	-0.000477798	0.000592242	1.76494e-05	0.000474245	0.000606912	1.80866e-05	0	0	0	-3.5524e-06	0.000593022	1.76726e-05
ASP 372	R ASP 372	0	0	0	0	0	0	-0.0243774	0.0164317	0.000489682	0.0243845	0.0164136	0.000489142	0	0	0	7.1048e-06	0.000563817	1.68023e-05
SER 373	R SER 373	0	0	0	-1.7762e-06	4.21075e-05	1.25485e-06	-0.000116341	0.000437739	1.30451e-05	0.000119005	0.000423608	1.26239e-05	0	0	0	8.88099e-07	0.000472136	1.40701e-05
GLU 374	R GLU 374	0	0	0	-5.3286e-06	7.28025e-05	2.16959e-06	-0.0260631	0.0170979	0.000509534	0.0260861	0.0171012	0.000509632	0	0	0	1.7762e-05	0.000589762	1.75755e-05
LEU 375	R LEU 375	0	0	0	-4.4405e-06	6.64889e-05	1.98144e-06	0.000335702	0.000520541	1.55127e-05	-0.000310835	0.000508548	1.51553e-05	0	0	0	2.04263e-05	0.000603814	1.79943e-05
PHE 376	R PHE 376	0	0	0	-1.59858e-05	0.00012542	3.73765e-06	-7.01599e-05	0.000530974	1.58236e-05	5.77265e-05	0.0005391	1.60657e-05	0	0	0	-2.84192e-05	0.000580233	1.72915e-05
LEU 377	R LEU 377	0	0	0	-7.9929e-06	8.9045e-05	2.65363e-06	0.000150977	0.000616768	1.83803e-05	-0.000138544	0.000623964	1.85948e-05	0	0	0	4.4405e-06	0.000598234	1.7828e-05
MET 378	R MET 378	0	0	0	-2.48668e-05	0.000155719	4.64058e-06	0.000349023	0.000693688	2.06726e-05	-0.000360568	0.000679312	2.02442e-05	0	0	0	-3.64121e-05	0.000613283	1.82765e-05
LYS 379	R LYS 379	0	0	0	-3.37478e-05	0.000180579	5.38144e-06	0.0437931	0.0354698	0.00105704	-0.0436634	0.0354109	0.00105528	0	0	0	9.59147e-05	0.000623433	1.85789e-05
LEU 380	R LEU 380	0	0	0	-7.9929e-05	0.000271183	8.08153e-06	0.00164742	0.00132506	3.94883e-05	-0.00139165	0.00131134	3.90792e-05	0	0	0	0.000175844	0.000628782	1.87383e-05
ILE 381	R ILE 381	0	0	0	-5.95027e-05	0.000236563	7.04982e-06	5.77265e-05	0.00131909	3.93103e-05	0.000211368	0.0013179	3.92746e-05	0	0	0	0.000209591	0.000639533	1.90587e-05
ASN 382	R ASN 382	0	0	0	-0.000134991	0.000341714	1.01834e-05	-0.000672291	0.0017484	5.21041e-05	0.00109591	0.00175286	5.22369e-05	0	0	0	0.000288632	0.000675106	2.01188e-05
ARG 383	R ARG 383	0	0	0	-0.000287744	0.000452711	1.34912e-05	0.0973037	0.0705822	0.00210342	-0.0934583	0.0702006	0.00209205	0	0	0	0.00355773	0.00143718	4.28295e-05
PRO 384	R PRO 384	0	0	0	-0.000105684	0.000307433	9.1618e-06	0.0011714	0.00173357	5.1662e-05	-0.00114032	0.00175594	5.23288e-05	0	0	0	-7.46004e-05	0.000659494	1.96536e-05
ILE 385	R ILE 385	0	0	0	-0.000272647	0.000445321	1.3271e-05	0.000307282	0.00217969	6.49569e-05	0.000553286	0.00217043	6.46809e-05	0	0	0	0.000587922	0.000810015	2.41393e-05
ILE 386	R ILE 386	0	0	0	-0.000237123	0.000425318	1.26749e-05	0.0010222	0.00197238	5.87788e-05	0.000261989	0.00199549	5.94676e-05	0	0	0	0.00104707	0.000856749	2.5532e-05
VAL 387	R VAL 387	0	0	0	-0.000541741	0.000498255	1.48485e-05	0.000882771	0.00252984	7.53919e-05	0.00135613	0.0024629	7.3397e-05	0	0	0	0.00169716	0.000965539	2.8774e-05
PHE 388	R PHE 388	0	0	0	-0.000330373	0.000470347	1.40168e-05	-0.00168206	0.00284817	8.48782e-05	0.00295826	0.00292157	8.70656e-05	0	0	0	0.000945826	0.00094413	2.8136e-05
ARG 389	R ARG 389	0	0	0	-0.00164121	0.00069829	2.08097e-05	0.171088	0.096443	0.0028741	-0.147798	0.0939615	0.00280015	0	0	0	0.0216492	0.00793627	0.000236509
GLY 390	R GLY 390	0	0	0	-0.000190053	0.000392343	1.16922e-05	-0.00501954	0.00293348	8.74206e-05	0.00601066	0.00310673	9.25836e-05	0	0	0	0.000801066	0.000953371	2.84114e-05
GLU 391	R GLU 391	0	0	0	-0.000315275	0.000464625	1.38463e-05	-0.0919618	0.0556598	0.00165872	0.0942442	0.0558211	0.00166353	0	0	0	0.00196714	0.00136948	4.08119e-05
HIE 392	R HIE 392	0	0	0	-0.000408526	0.000493365	1.47028e-05	-0.0035968	0.00392683	0.000117024	0.00562345	0.00419955	0.000125151	0	0	0	0.00161812	0.00162567	4.84465e-05
GLY 393	R GLY 393	0	0	0	-0.000338366	0.000473154	1.41005e-05	0.00296892	0.00352458	0.000105036	-0.000192718	0.0034191	0.000101892	0	0	0	0.00243783	0.00127385	3.79619e-05
PHE 394	R PHE 394	0	0	0	-0.00182682	0.000888665	2.64831e-05	0.00424956	0.00325812	9.70952e-05	-0.00741918	0.0036394	0.000108458	0	0	0	-0.00499645	0.00197947	5.899e-05
ILE 395	R ILE 395	0	0	0	-0.000277087	0.00044756	1.33377e-05	-0.00368561	0.00351054	0.000104618	0.00434103	0.00362949	0.000108163	0	0	0	0.00037833	0.000928544	2.76715e-05
GLY 396	R GLY 396	0	0	0	-0.000124334	0.000329962	9.8332e-06	0.000256661	0.00216644	6.4562e-05	-0.000271758	0.00213298	6.35649e-05	0	0	0	-0.000139432	0.000686788	2.0467e-05
CYS 397	R CYS 397	0	0	0	-0.000130551	0.000336908	1.00402e-05	-0.00179574	0.00305384	9.10075e-05	0.0019405	0.0030776	9.17154e-05	0	0	0	1.42096e-05	0.000729834	2.17498e-05
ARG 398	R ARG 398	0	0	0	-0.000145648	0.000352753	1.05124e-05	0.0504973	0.0474708	0.00141468	-0.0503481	0.0473703	0.00141168	0	0	0	3.5524e-06	0.000705211	2.1016e-05
LYS 399	R LYS 399	0	0	0	-0.000244227	0.000429628	1.28033e-05	0.0661323	0.0818202	0.00243832	-0.0639334	0.0815075	0.002429	0	0	0	0.00195471	0.00214581	6.39474e-05
VAL 400	R VAL 400	0	0	0	-8.08171e-05	0.000272554	8.12238e-06	0.00115009	0.00139003	4.14242e-05	-0.00113321	0.00137409	4.09492e-05	0	0	0	-6.39432e-05	0.000633155	1.88686e-05
THR 401	R THR 401	0	0	0	-4.70693e-05	0.000211787	6.31147e-06	-0.00178686	0.00183242	5.4608e-05	0.00176643	0.0018384	5.47862e-05	0	0	0	-6.74956e-05	0.000595178	1.77369e-05
GLY 402	R GLY 402	0	0	0	-1.86501e-05	0.000135286	4.03165e-06	-0.00143339	0.00123827	3.69016e-05	0.00145382	0.00126263	3.76275e-05	0	0	0	1.7762e-06	0.000613638	1.8287e-05
THR 403	R THR 403	0	0	0	-5.86146e-05	0.000234902	7.00031e-06	-0.000773535	0.00174055	5.18703e-05	0.000867673	0.00173289	5.16419e-05	0	0	0	3.5524e-05	0.000631176	1.88097e-05
LEU 404	R LEU 404	0	0	0	-9.94671e-05	0.000299288	8.91909e-06	0.00210746	0.00196415	5.85338e-05	-0.0017087	0.00190877	5.68831e-05	0	0	0	0.00029929	0.000663793	1.97817e-05
ASP 405	R ASP 405	0	0	0	-0.000152753	0.000359749	1.07209e-05	-0.065833	0.0570626	0.00170052	0.0655497	0.0568802	0.00169509	0	0	0	-0.000436057	0.000771895	2.30033e-05
ALA 406	R ALA 406	0	0	0	-0.000131439	0.00033788	1.00691e-05	-0.00304885	0.00209887	6.25484e-05	0.00410924	0.00251383	7.49146e-05	0	0	0	0.000928952	0.00097678	2.9109e-05
ASN 407	R ASN 407	0	0	0	-0.000328597	0.000469703	1.39976e-05	-0.00242185	0.00443671	0.000132218	0.00520959	0.00427398	0.000127369	0	0	0	0.00245915	0.00158972	4.73751e-05
ARG 408	R ARG 408	0	0	0	-0.000736234	0.000509816	1.5193e-05	0.0717274	0.0778014	0.00231856	-0.063825	0.0771058	0.00229783	0	0	0	0.00716607	0.00374094	0.000111484
SER 409	R SER 409	0	0	0	-0.00151421	0.00083084	2.47599e-05	-0.010071	0.00657693	0.000195999	0.0198899	0.00791957	0.000236011	0	0	0	0.00830462	0.00367442	0.000109501
SER 410	R SER 410	0	0	0	-0.00145826	0.000834182	2.48595e-05	0.00668117	0.00847568	0.000252584	0.00329663	0.00814047	0.000242594	0	0	0	0.00851954	0.00318537	9.49273e-05
TYR 411	R TYR 411	0	0	0	-0.00286856	0.00173168	5.16057e-05	-0.00123357	0.00869809	0.000259212	0.00909147	0.0102493	0.000305439	0	0	0	0.00498934	0.00319662	9.52624e-05
ASP 412	R ASP 412	0	0	0	-0.000389876	0.000487722	1.45346e-05	-0.0843739	0.0834082	0.00248565	0.0874352	0.0833754	0.00248467	0	0	0	0.0026714	0.00248984	7.41997e-05
VAL 413	R VAL 413	0	0	0	-0.000415631	0.000494629	1.47404e-05	0.00245115	0.00235651	7.02262e-05	-0.00145293	0.00223865	6.6714e-05	0	0	0	0.000582593	0.000905783	2.69932e-05
PHE 414	R PHE 414	0	0	0	-0.000211368	0.000408279	1.21671e-05	-0.0025968	0.00259849	7.74377e-05	0.00217229	0.002555	7.61416e-05	0	0	0	-0.000635879	0.000760194	2.26546e-05
GLN 415	R GLN 415	0	0	0	-9.32504e-05	0.000290783	8.66563e-06	0.000165187	0.00360792	0.00010752	-4.88455e-05	0.00354047	0.000105509	0	0	0	2.30906e-05	0.00066597	1.98466e-05
LEU 416	R LEU 416	0	0	0	-7.01599e-05	0.000255416	7.61166e-06	3.28597e-05	0.00106109	3.16216e-05	1.7762e-05	0.00107186	3.19425e-05	0	0	0	-1.95382e-05	0.000624806	1.86198e-05
GLU 417	R GLU 417	0	0	0	-4.70693e-05	0.000211787	6.31147e-06	-0.0473002	0.042903	0.00127855	0.047198	0.042816	0.00127596	0	0	0	-0.000149201	0.000625774	1.86487e-05
PHE 418	R PHE 418	0	0	0	-2.30906e-05	0.000150191	4.47585e-06	0.000122558	0.000710919	2.11861e-05	-0.000148313	0.000712881	2.12446e-05	0	0	0	-4.88455e-05	0.000593267	1.768e-05
ASN 419	R ASN 419	0	0	0	-9.76909e-06	9.83548e-05	2.93107e-06	8.17052e-05	0.000786477	2.34378e-05	-0.000106572	0.000814615	2.42763e-05	0	0	0	-3.46359e-05	0.00057141	1.70286e-05
ASP 420	R ASP 420	0	0	0	-3.5524e-06	5.9496e-05	1.77304e-06	-0.031841	0.0242063	0.000721371	0.0318117	0.0241911	0.000720918	0	0	0	-3.28597e-05	0.000573066	1.7078e-05
GLY 421	R GLY 421	0	0	0	-1.50977e-05	0.000121942	3.63398e-06	-0.000234458	0.000612266	1.82461e-05	0.000208703	0.000603391	1.79817e-05	0	0	0	-4.08526e-05	0.000594618	1.77202e-05
ALA 422	R ALA 422	0	0	0	-1.24334e-05	0.00011081	3.30224e-06	0.000231794	0.000646415	1.92638e-05	-0.000236234	0.000638577	1.90302e-05	0	0	0	-1.68739e-05	0.000590541	1.75987e-05
TYR 423	R TYR 423	0	0	0	-4.88455e-05	0.000215545	6.42345e-06	0.000486679	0.000683022	2.03547e-05	-0.000483126	0.000693268	2.06601e-05	0	0	0	-4.52931e-05	0.00061124	1.82156e-05
ASN 424	R ASN 424	0	0	0	-2.48668e-05	0.000155719	4.64058e-06	-7.63766e-05	0.0011685	3.48225e-05	0.000109236	0.00114397	3.40915e-05	0	0	0	7.9929e-06	0.000618633	1.84359e-05
ILE 425	R ILE 425	0	0	0	-8.43694e-05	0.000277941	8.28292e-06	0.00173357	0.00154566	4.60621e-05	-0.00160835	0.00151672	4.51997e-05	0	0	0	4.08526e-05	0.000652989	1.94597e-05
LYS 426	R LYS 426	0	0	0	-6.12789e-05	0.000239841	7.1475e-06	0.0433286	0.0445688	0.00132819	-0.0432886	0.0444824	0.00132562	0	0	0	-2.13144e-05	0.000623324	1.85757e-05
ASP 427	R ASP 427	0	0	0	-8.08171e-05	0.000272554	8.12238e-06	-0.0556954	0.0608378	0.00181303	0.0555897	0.0607198	0.00180951	0	0	0	-0.000186501	0.000660235	1.96757e-05
SER 428	R SER 428	0	0	0	-6.66075e-05	0.000249341	7.43061e-06	0.00222469	0.00282688	8.42439e-05	-0.00217229	0.00279504	8.32949e-05	0	0	0	-1.42096e-05	0.000629198	1.87507e-05
THR 429	R THR 429	0	0	0	-6.2167e-05	0.000241459	7.19571e-06	0.0016714	0.002272	6.7708e-05	-0.00166785	0.00224356	6.68602e-05	0	0	0	-5.86146e-05	0.000632267	1.88422e-05
GLY 430	R GLY 430	0	0	0	-2.84192e-05	0.000166167	4.95195e-06	0.00113233	0.00147184	4.38624e-05	-0.00112611	0.00146846	4.37617e-05	0	0	0	-2.22025e-05	0.000608148	1.81234e-05
LYS 431	R LYS 431	0	0	0	-4.35169e-05	0.000204018	6.07993e-06	0.0355249	0.0411517	0.00122636	-0.0354396	0.0410795	0.00122421	0	0	0	4.17407e-05	0.000595303	1.77406e-05
TYR 432	R TYR 432	0	0	0	-4.26288e-05	0.000202019	6.02036e-06	0.000473357	0.00104035	3.10035e-05	-0.000446714	0.00104953	3.1277e-05	0	0	0	-1.59858e-05	0.000614878	1.8324e-05
TRP 433	R TRP 433	0	0	0	-0.000110124	0.000313045	9.32904e-06	0.00175133	0.00215112	6.41056e-05	-0.00185435	0.00214321	6.38698e-05	0	0	0	-0.000213144	0.000641134	1.91064e-05
THR 434	R THR 434	0	0	0	-1.59858e-05	0.00012542	3.73765e-06	-0.000898757	0.000935988	2.78934e-05	0.000873002	0.000941843	2.80679e-05	0	0	0	-4.17407e-05	0.000598279	1.78293e-05
VAL 435	R VAL 435	0	0	0	-1.59858e-05	0.00012542	3.73765e-06	0.000522202	0.000653549	1.94764e-05	-0.000492895	0.000630376	1.87858e-05	0	0	0	1.33215e-05	0.000590632	1.76014e-05
GLY 436	R GLY 436	0	0	0	-5.3286e-06	7.28025e-05	2.16959e-06	-0.000363233	0.000715496	2.13225e-05	0.000387211	0.000688123	2.05068e-05	0	0	0	1.86501e-05	0.000593488	1.76865e-05
SER 437	R SER 437	0	0	0	-8.88099e-06	9.38196e-05	2.79592e-06	-0.000110124	0.000751756	2.24031e-05	0.000116341	0.000722488	2.15309e-05	0	0	0	-2.6643e-06	0.000578625	1.72436e-05
ASP 438	R ASP 438	0	0	0	-1.7762e-05	0.000132085	3.93627e-06	-0.0340577	0.0291741	0.000869416	0.034024	0.0291606	0.000869014	0	0	0	-5.15098e-05	0.000612925	1.82658e-05
SER 439	R SER 439	0	0	0	-1.33215e-05	0.000114647	3.41661e-06	-0.00111812	0.000992552	2.95791e-05	0.00110657	0.00097991	2.92023e-05	0	0	0	-2.48668e-05	0.000594008	1.7702e-05
ALA 440	R ALA 440	0	0	0	-2.30906e-05	0.000150191	4.47585e-06	0.00101954	0.000984593	2.93418e-05	-0.00100799	0.000978875	2.91714e-05	0	0	0	-1.15453e-05	0.000595162	1.77364e-05
VAL 441	R VAL 441	0	0	0	-3.46359e-05	0.000182856	5.44928e-06	-0.000155417	0.000922292	2.74852e-05	0.00021492	0.000914648	2.72574e-05	0	0	0	2.48668e-05	0.000613136	1.82721e-05
THR 442	R THR 442	0	0	0	-4.17407e-05	0.000199996	5.96008e-06	-0.000185613	0.000928246	2.76627e-05	0.000238899	0.000907212	2.70358e-05	0	0	0	1.15453e-05	0.000604049	1.80013e-05
SER 443	R SER 443	0	0	0	-3.90764e-05	0.000193777	5.77474e-06	0.00091119	0.00141331	4.2118e-05	-0.000912966	0.00138998	4.14227e-05	0	0	0	-4.08526e-05	0.000609371	1.81599e-05
SER 444	R SER 444	0	0	0	-2.39787e-05	0.000152983	4.55904e-06	0.000562167	0.0010881	3.24266e-05	-0.000575488	0.00109621	3.26681e-05	0	0	0	-3.73002e-05	0.000599314	1.78602e-05
GLY 445	R GLY 445	0	0	0	-1.59858e-05	0.00012542	3.73765e-06	-0.000539076	0.00113783	3.39084e-05	0.000525755	0.00112091	3.34043e-05	0	0	0	-2.93073e-05	0.000600498	1.78954e-05
ASP 446	R ASP 446	0	0	0	-1.50977e-05	0.000121942	3.63398e-06	-0.0315959	0.0324239	0.000966266	0.0315675	0.0324067	0.000965751	0	0	0	-4.35169e-05	0.000589177	1.75581e-05
THR 447	R THR 447	0	0	0	-1.50977e-05	0.000121942	3.63398e-06	-0.000169627	0.000710616	2.11771e-05	0.000185613	0.000697755	2.07938e-05	0	0	0	8.88099e-07	0.000566218	1.68739e-05
PRO 448	R PRO 448	0	0	0	-1.95382e-05	0.000138407	4.12466e-06	0.00113233	0.00114153	3.40188e-05	-0.00115542	0.00114716	3.41867e-05	0	0	0	-4.26288e-05	0.000586977	1.74925e-05
VAL 449	R VAL 449	0	0	0	-1.50977e-05	0.000121942	3.63398e-06	-0.000885435	0.000947194	2.82273e-05	0.000877442	0.000988876	2.94695e-05	0	0	0	-2.30906e-05	0.000600029	1.78815e-05
ASP 450	R ASP 450	0	0	0	-1.50977e-05	0.000121942	3.63398e-06	-0.0361012	0.0284018	0.000846401	0.0360657	0.0283475	0.000844783	0	0	0	-5.06217e-05	0.000582542	1.73603e-05
PHE 451	R PHE 451	0	0	0	-3.28597e-05	0.000178269	5.3126e-06	0.000334813	0.000740107	2.20559e-05	-0.000349911	0.000717787	2.13908e-05	0	0	0	-4.79574e-05	0.00061031	1.81878e-05
PHE 452	R PHE 452	0	0	0	-2.6643e-05	0.000161038	4.79908e-06	-0.000650977	0.000787239	2.34605e-05	0.000641208	0.000807958	2.40779e-05	0	0	0	-3.64121e-05	0.00061038	1.81899e-05
PHE 453	R PHE 453	0	0	0	-5.59503e-05	0.000229826	6.84903e-06	0.00149023	0.00115626	3.44577e-05	-0.00152398	0.00115912	3.4543e-05	0	0	0	-8.9698e-05	0.000620792	1.85002e-05
GLU 454	R GLU 454	0	0	0	-2.48668e-05	0.000155719	4.64058e-06	-0.0460799	0.0297265	0.000885879	0.0460542	0.0297137	0.000885499	0	0	0	-5.06217e-05	0.000576412	1.71777e-05
PHE 455	R PHE 455	0	0	0	-6.30551e-05	0.000243062	7.24349e-06	0.00201776	0.00148636	4.42951e-05	-0.0020524	0.00147986	4.41012e-05	0	0	0	-9.76909e-05	0.00061165	1.82278e-05
CYS 456	R CYS 456	0	0	0	-3.73002e-05	0.000189496	5.64718e-06	-0.000544405	0.00123424	3.67815e-05	0.000582593	0.00126779	3.77815e-05	0	0	0	8.88099e-07	0.000608553	1.81355e-05
ASP 457	R ASP 457	0	0	0	-8.08171e-05	0.000272554	8.12238e-06	-0.0672549	0.0391202	0.00116582	0.0671403	0.0390551	0.00116388	0	0	0	-0.000195382	0.000645394	1.92334e-05
TYR 458	R TYR 458	0	0	0	-0.000217584	0.000412603	1.2296e-05	-0.00274956	0.00226789	6.75853e-05	0.00326554	0.00225655	6.72474e-05	0	0	0	0.000298401	0.000766608	2.28457e-05
ASN 459	R ASN 459	0	0	0	-0.000197158	0.000397853	1.18564e-05	-0.000442274	0.00325742	9.70744e-05	0.001254	0.00327287	9.75348e-05	0	0	0	0.000614565	0.000827331	2.46553e-05
LYS 460	R LYS 460	0	0	0	-0.000183837	0.000387351	1.15434e-05	0.0902567	0.0536208	0.00159795	-0.0890266	0.0531535	0.00158403	0	0	0	0.00104618	0.00126351	3.76537e-05
VAL 461	R VAL 461	0	0	0	-8.70337e-05	0.000281885	8.40044e-06	-0.00163499	0.00111703	3.32887e-05	0.00176554	0.00112698	3.3585e-05	0	0	0	4.35169e-05	0.000668279	1.99154e-05
ALA 462	R ALA 462	0	0	0	-2.84192e-05	0.000166167	4.95195e-06	-0.00015897	0.000769388	2.29285e-05	0.000128774	0.000755282	2.25082e-05	0	0	0	-5.86146e-05	0.000585596	1.74514e-05
ILE 463	R ILE 463	0	0	0	-5.59503e-05	0.000229826	6.84903e-06	7.28242e-05	0.000722653	2.15358e-05	-3.81883e-05	0.000733224	2.18508e-05	0	0	0	-2.13144e-05	0.000616159	1.83622e-05
LYS 464	R LYS 464	0	0	0	-1.59858e-05	0.00012542	3.73765e-06	0.0390115	0.0257898	0.000768562	-0.0389725	0.0257564	0.000767567	0	0	0	2.30906e-05	0.000598547	1.78373e-05
VAL 465	R VAL 465	0	0	0	-2.22025e-05	0.000147342	4.39093e-06	-0.000349023	0.00059887	1.78469e-05	0.000353464	0.000604396	1.80116e-05	0	0	0	-1.7762e-05	0.000580657	1.73042e-05
GLY 466	R GLY 466	0	0	0	-1.7762e-06	4.21075e-05	1.25485e-06	6.30551e-05	0.000647802	1.93051e-05	-8.17052e-05	0.000632514	1.88495e-05	0	0	0	-2.04263e-05	0.000585899	1.74604e-05
GLY 467	R GLY 467	0	0	0	-7.9929e-06	8.9045e-05	2.65363e-06	0.000171403	0.000644638	1.92109e-05	-0.000169627	0.000647856	1.93067e-05	0	0	0	-6.2167e-06	0.000595242	1.77388e-05
ARG 468	R ARG 468	0	0	0	-1.68739e-05	0.000128799	3.83834e-06	0.0342504	0.0236349	0.000704343	-0.0341998	0.0236567	0.000704994	0	0	0	3.37478e-05	0.000608347	1.81294e-05
TYR 469	R TYR 469	0	0	0	-3.10835e-05	0.000173543	5.17177e-06	0.00152043	0.00116378	3.46817e-05	-0.00149201	0.00114003	3.3974e-05	0	0	0	-2.6643e-06	0.000621543	1.85226e-05
LEU 470	R LEU 470	0	0	0	-3.99645e-05	0.000195876	5.83729e-06	-0.000516874	0.00105075	3.13133e-05	0.000602131	0.00103995	3.09914e-05	0	0	0	4.52931e-05	0.000617025	1.83879e-05
LYS 471	R LYS 471	0	0	0	-6.39432e-05	0.000244652	7.29086e-06	0.05077	0.0336165	0.0010018	-0.050627	0.0335588	0.00100009	0	0	0	7.90409e-05	0.000625086	1.86282e-05
GLY 472	R GLY 472	0	0	0	-3.19716e-05	0.000175924	5.24272e-06	0.00140764	0.00170359	5.07686e-05	-0.00133037	0.00164449	4.90075e-05	0	0	0	4.52931e-05	0.00063546	1.89374e-05
ASP 473	R ASP 473	0	0	0	-5.06217e-05	0.000219224	6.53309e-06	-0.0483304	0.0372788	0.00111095	0.0482513	0.0372143	0.00110902	0	0	0	-0.000129663	0.000627287	1.86938e-05
HIE 474	R HIE 474	0	0	0	-9.68028e-05	0.000295689	8.81183e-06	-0.00110924	0.0025945	7.73186e-05	0.00107371	0.00260087	7.75087e-05	0	0	0	-0.000132327	0.000664558	1.98045e-05
ALA 475	R ALA 475	0	0	0	-4.08526e-05	0.000197949	5.89907e-06	0.000235346	0.00117577	3.50392e-05	-0.000281528	0.00118971	3.54546e-05	0	0	0	-8.70337e-05	0.000619023	1.84475e-05
GLY 476	R GLY 476	0	0	0	-3.81883e-05	0.000191651	5.71138e-06	-0.0010524	0.00173408	5.16772e-05	0.00107904	0.00173307	5.16471e-05	0	0	0	-1.15453e-05	0.000643902	1.91889e-05
VAL 477	R VAL 477	0	0	0	-4.4405e-05	0.000205993	6.1388e-06	-0.00012611	0.00133743	3.98567e-05	0.00022913	0.00132368	3.94469e-05	0	0	0	5.86146e-05	0.000604991	1.80293e-05
LEU 478	R LEU 478	0	0	0	-8.88099e-05	0.000284469	8.47747e-06	0.00144583	0.00100893	3.00671e-05	-0.00133393	0.000996639	2.97008e-05	0	0	0	2.30906e-05	0.000638743	1.90352e-05
LYS 479	R LYS 479	0	0	0	-4.52931e-05	0.000207946	6.197e-06	0.0380275	0.0301732	0.000899191	-0.0380142	0.0301428	0.000898284	0	0	0	-3.19716e-05	0.000615698	1.83484e-05
ALA 480	R ALA 480	0	0	0	-1.59858e-05	0.00012542	3.73765e-06	0.000642096	0.000658841	1.96341e-05	-0.00065897	0.000680249	2.02721e-05	0	0	0	-3.28597e-05	0.000565265	1.68455e-05
SER 481	R SER 481	0	0	0	-1.42096e-05	0.000118354	3.52707e-06	0.000548845	0.000819833	2.44318e-05	-0.000563943	0.00082096	2.44654e-05	0	0	0	-2.93073e-05	0.000607847	1.81145e-05
ALA 482	R ALA 482	0	0	0	-9.76909e-06	9.83548e-05	2.93107e-06	0.000273535	0.000724937	2.16039e-05	-0.000269094	0.000730863	2.17804e-05	0	0	0	-5.3286e-06	0.000577838	1.72202e-05
GLU 483	R GLU 483	0	0	0	-6.2167e-06	7.86006e-05	2.34238e-06	-0.0346607	0.0230391	0.000686588	0.0346092	0.0230122	0.000685788	0	0	0	-5.77265e-05	0.000575744	1.71577e-05
THR 484	R THR 484	0	0	0	-1.50977e-05	0.000121942	3.63398e-06	-0.000255773	0.000778449	2.31986e-05	0.000272647	0.000775569	2.31127e-05	0	0	0	1.7762e-06	0.000570124	1.69903e-05
VAL 485	R VAL 485	0	0	0	-2.75311e-05	0.000163625	4.87619e-06	0.0013357	0.00115692	3.44773e-05	-0.00133304	0.0011403	3.3982e-05	0	0	0	-2.48668e-05	0.000604383	1.80112e-05
ASP 486	R ASP 486	0	0	0	-3.64121e-05	0.000187313	5.58212e-06	-0.0544609	0.0351812	0.00104843	0.0543464	0.0351405	0.00104722	0	0	0	-0.000150977	0.000610981	1.82079e-05
PRO 487	R PRO 487	0	0	0	-7.01599e-05	0.000255416	7.61166e-06	-0.00203641	0.00165107	4.92035e-05	0.00206217	0.00163489	4.87214e-05	0	0	0	-4.4405e-05	0.000648663	1.93308e-05
ALA 488	R ALA 488	0	0	0	-6.39432e-05	0.000244652	7.29086e-06	-0.000850799	0.00122689	3.65627e-05	0.000887211	0.001221	3.63869e-05	0	0	0	-2.75311e-05	0.000642034	1.91333e-05
SER 489	R SER 489	0	0	0	-4.17407e-05	0.000199996	5.96008e-06	0.000523979	0.00115528	3.44286e-05	-0.000491119	0.00114779	3.42052e-05	0	0	0	-8.88099e-06	0.000603359	1.79807e-05
LEU 490	R LEU 490	0	0	0	-0.00010302	0.000303984	9.05904e-06	-0.00123002	0.00141152	4.20647e-05	0.00145204	0.00144186	4.29689e-05	0	0	0	0.000119005	0.000689977	2.0562e-05
TRP 491	R TRP 491	0	0	0	-0.000239787	0.000426953	1.27236e-05	0.000559503	0.00109476	3.2625e-05	-0.000280639	0.00108817	3.24286e-05	0	0	0	3.90764e-05	0.000778417	2.31976e-05
GLU 492	R GLU 492	0	0	0	-0.000484014	0.000499744	1.48929e-05	-0.127332	0.0741155	0.00220872	0.130576	0.0743904	0.00221691	0	0	0	0.00276021	0.00239175	7.12766e-05
TYR 493	R TYR 493	0	0	0	-0.000351687	0.000477497	1.42299e-05	-0.108818	0.0719145	0.00214312	0.108488	0.0717975	0.00213964	0	0	0	-0.00068206	0.00118838	3.54148e-05
I07 494	L I07 1	0	0	0	-25.785	2.99927	0.0893811	-5.50296	3.74966	0.111744	13.6773	3.75467	0.111893	-3.38399	0.247266	0.00736877	-20.9947	3.43557	0.102383
Sidechain Energy Decomposition:
Residue	Location	Internal			van der Waals			Electrostatic			Polar Solvation			Non-Polar Solv.			TOTAL
		Avg.	Std. Dev.	Std. Err. of Mean	Avg.	Std. Dev.	Std. Err. of Mean	Avg.	Std. Dev.	Std. Err. of Mean	Avg.	Std. Dev.	Std. Err. of Mean	Avg.	Std. Dev.	Std. Err. of Mean
MET 1	R MET 1	0	0	0	-0.000576377	0.00050127	1.49383e-05	0.0103801	0.00801959	0.000238992	-0.0085302	0.00770057	0.000229485	0	0	0	0.00127353	0.00130573	3.8912e-05
THR 2	R THR 2	0	0	0	-0.000150977	0.000358026	1.06695e-05	0.00212433	0.00206222	6.14562e-05	-0.00190675	0.00201575	6.00713e-05	0	0	0	6.66075e-05	0.000809581	2.41263e-05
ALA 3	R ALA 3	0	0	0	-5.41741e-05	0.000226361	6.74578e-06	0.00188099	0.0017005	5.06766e-05	-0.0018508	0.00168552	5.02301e-05	0	0	0	-2.39787e-05	0.000646313	1.92608e-05
ASN 4	R ASN 4	0	0	0	-7.63766e-05	0.0002656	7.91513e-06	0.000221137	0.00256772	7.65207e-05	-0.000158082	0.00255592	7.6169e-05	0	0	0	-1.33215e-05	0.000656164	1.95543e-05
GLY 5	R GLY 5	0	0	0	-5.06217e-05	0.000219224	6.53309e-06	-0.00188721	0.00199392	5.94209e-05	0.00180373	0.00195773	5.83423e-05	0	0	0	-0.000134103	0.000624223	1.86025e-05
THR 6	R THR 6	0	0	0	-0.000112789	0.000316334	9.42708e-06	0.00204973	0.00204983	6.10869e-05	-0.0019556	0.00206075	6.14124e-05	0	0	0	-1.86501e-05	0.000658736	1.9631e-05
ALA 7	R ALA 7	0	0	0	-0.000106572	0.000308568	9.19564e-06	0.00276288	0.00241952	7.21041e-05	-0.00271758	0.0024295	7.24016e-05	0	0	0	-6.12789e-05	0.000653432	1.94729e-05
GLU 8	R GLU 8	0	0	0	-0.00155773	0.000724935	2.16038e-05	-0.0968259	0.112137	0.00334179	0.109412	0.112284	0.00334617	0	0	0	0.0110284	0.00503849	0.000150152
ALA 9	R ALA 9	0	0	0	-0.000941385	0.000446151	1.32958e-05	0.00509503	0.00448788	0.000133743	-0.00504263	0.00450951	0.000134388	0	0	0	-0.000888988	0.000725777	2.16289e-05
VAL 10	R VAL 10	0	0	0	-0.00227798	0.000627942	1.87133e-05	0.00291652	0.00200536	5.97616e-05	-0.00324423	0.002558	7.6231e-05	0	0	0	-0.00260568	0.00176932	5.27274e-05
GLN 11	R GLN 11	0	0	0	-0.0297238	0.0267457	0.00079705	0.0201909	0.0416628	0.00124159	0.0176066	0.0469951	0.0014005	-9.30257e-05	0.00131832	3.92873e-05	0.00798069	0.0220487	0.000657075
ILE 12	R ILE 12	0	0	0	-0.0655329	0.0262679	0.000782809	0.0166927	0.00979894	0.000292018	-0.0259485	0.011925	0.000355376	-2.55597e-06	8.57298e-05	2.55483e-06	-0.0747912	0.0284678	0.000848368
GLN 13	R GLN 13	0	0	0	-0.0150222	0.00649323	0.000193505	0.0147034	0.0122003	0.000363582	-0.00105595	0.014093	0.000419985	0	0	0	-0.00137478	0.00968004	0.000288475
PHE 14	R PHE 14	0	0	0	-1.35468	0.4903	0.0146114	-0.0502265	0.0336439	0.00100262	0.399864	0.11924	0.00355347	-0.0733172	0.0289397	0.000862431	-1.07836	0.453398	0.0135117
GLY 15	R GLY 15	0	0	0	-0.00958526	0.00285364	8.50413e-05	-0.00845027	0.005233	0.000155949	0.00767496	0.00594581	0.000177191	0	0	0	-0.0103606	0.00302764	9.02268e-05
LEU 16	R LEU 16	0	0	0	-0.710128	0.256046	0.00763044	0.0142584	0.0201411	0.000600224	0.0382238	0.0288197	0.000858857	-0.0542706	0.0243005	0.000724179	-0.711916	0.260178	0.00775356
ILE 17	R ILE 17	0	0	0	-0.0300515	0.00915327	0.000272777	0.00276377	0.00604903	0.000180267	-0.0066341	0.00732652	0.000218337	0	0	0	-0.0339218	0.0113067	0.000336951
ASN 18	R ASN 18	0	0	0	-0.00748135	0.00205716	6.13053e-05	-0.00207815	0.00910093	0.000271217	0.00286057	0.00963827	0.00028723	0	0	0	-0.00669893	0.00547763	0.000163239
CYS 19	R CYS 19	0	0	0	-0.0032984	0.00114481	3.41166e-05	0.000370337	0.00600063	0.000178825	-0.00064476	0.00745108	0.00022205	0	0	0	-0.00357282	0.0049356	0.000147086
GLY 20	R GLY 20	0	0	0	-0.000295737	0.000456373	1.36004e-05	-0.000768206	0.00285009	8.49355e-05	-2.84192e-05	0.00286603	8.54105e-05	0	0	0	-0.00109236	0.000750603	2.23687e-05
ASN 21	R ASN 21	0	0	0	-0.00223357	0.000727273	2.16735e-05	-0.000675844	0.011527	0.000343517	0.0124725	0.0114788	0.000342079	0	0	0	0.00956306	0.00270895	8.07293e-05
LYS 22	R LYS 22	0	0	0	-0.00168295	0.000512553	1.52746e-05	0.026079	0.0540852	0.00161179	-0.0307655	0.0538886	0.00160593	0	0	0	-0.00636945	0.0039376	0.000117344
TYR 23	R TYR 23	0	0	0	-0.00951155	0.00231248	6.89142e-05	0.0089254	0.00917715	0.000273488	-0.00727709	0.00872643	0.000260056	0	0	0	-0.00786323	0.00566603	0.000168853
LEU 24	R LEU 24	0	0	0	-0.0331563	0.0119808	0.000357039	0.0065675	0.00575756	0.000171581	-0.0130773	0.00725336	0.000216157	-8.40196e-05	0.000743136	2.21462e-05	-0.0397501	0.0128963	0.000384323
THR 25	R THR 25	0	0	0	-0.00160835	0.000521544	1.55425e-05	0.000764654	0.0038139	0.000113658	-0.00539876	0.00435482	0.000129778	0	0	0	-0.00624245	0.00296648	8.84041e-05
ALA 26	R ALA 26	0	0	0	-0.000869449	0.000423352	1.26163e-05	0.00428508	0.00328481	9.78905e-05	-0.00436501	0.00329473	9.81861e-05	0	0	0	-0.000949378	0.000758677	2.26093e-05
GLU 27	R GLU 27	0	0	0	-0.000441385	0.000496552	1.47978e-05	-0.0559236	0.04944	0.00147336	0.0582202	0.0494577	0.00147389	0	0	0	0.00185524	0.00114778	3.42051e-05
ALA 28	R ALA 28	0	0	0	-0.000106572	0.000308568	9.19564e-06	0.00228774	0.00188826	5.6272e-05	-0.0022016	0.00185611	5.5314e-05	0	0	0	-2.04263e-05	0.0006423	1.91412e-05
PHE 29	R PHE 29	0	0	0	-0.000168739	0.000374521	1.11611e-05	0.000571048	0.000823617	2.45446e-05	-0.000671403	0.000815273	2.4296e-05	0	0	0	-0.000269094	0.000681827	2.03191e-05
GLY 30	R GLY 30	0	0	0	-2.48668e-05	0.000155719	4.64058e-06	-0.00112966	0.00149275	4.44854e-05	0.00106128	0.00148849	4.43585e-05	0	0	0	-9.32504e-05	0.000599888	1.78773e-05
PHE 31	R PHE 31	0	0	0	-0.000451155	0.000497608	1.48292e-05	0.0011492	0.00117286	3.49525e-05	-0.00110568	0.00115127	3.4309e-05	0	0	0	-0.000407638	0.000785014	2.33942e-05
LYS 32	R LYS 32	0	0	0	-0.000415631	0.00049283	1.46868e-05	0.0211297	0.0435388	0.0012975	-0.022897	0.0434648	0.00129529	0	0	0	-0.00218295	0.00156627	4.66765e-05
VAL 33	R VAL 33	0	0	0	-0.0024849	0.000742783	2.21357e-05	0.00167407	0.00270802	8.07017e-05	-0.0026048	0.00332266	9.90186e-05	0	0	0	-0.00341563	0.00197036	5.87187e-05
ASN 34	R ASN 34	0	0	0	-0.000937833	0.000347087	1.03435e-05	-0.00284902	0.00389452	0.00011606	0.00487034	0.004039	0.000120366	0	0	0	0.00108348	0.00187679	5.59302e-05
ALA 35	R ALA 35	0	0	0	-0.001754	0.000617145	1.83915e-05	0.00249112	0.00399082	0.00011893	-0.00217673	0.00400797	0.000119441	0	0	0	-0.00143961	0.00088474	2.63661e-05
SER 36	R SER 36	0	0	0	-0.000391652	0.00048812	1.45464e-05	0.0012389	0.00343045	0.000102231	0.000465364	0.00335286	9.99187e-05	0	0	0	0.00131261	0.00125659	3.74475e-05
ALA 37	R ALA 37	0	0	0	-0.000475133	0.000499381	1.48821e-05	0.0031794	0.00278886	8.31109e-05	-0.00292096	0.00276427	8.23779e-05	0	0	0	-0.000216696	0.000781176	2.32798e-05
SER 38	R SER 38	0	0	0	-0.000317052	0.000465328	1.38672e-05	0.00170604	0.00297528	8.86664e-05	4.26288e-05	0.00293263	8.73953e-05	0	0	0	0.00143162	0.00104186	3.10484e-05
SER 39	R SER 39	0	0	0	-0.000432504	0.000495423	1.47641e-05	0.00170337	0.0035408	0.000105519	-0.000899645	0.00340875	0.000101584	0	0	0	0.000371226	0.00198592	5.91825e-05
LEU 40	R LEU 40	0	0	0	-0.00525488	0.00127339	3.79484e-05	0.00562345	0.00387783	0.000115563	-0.00898934	0.00467029	0.000139179	0	0	0	-0.00862078	0.00305065	9.09124e-05
LYS 41	R LYS 41	0	0	0	-0.000705151	0.000455975	1.35885e-05	0.0595417	0.0475107	0.00141587	-0.0626696	0.0470995	0.00140361	0	0	0	-0.00383304	0.00306858	9.14467e-05
LYS 42	R LYS 42	0	0	0	-0.000809059	0.000453864	1.35256e-05	0.0846936	0.0493215	0.00146983	-0.0877993	0.0483835	0.00144188	0	0	0	-0.00391474	0.00464951	0.00013856
LYS 43	R LYS 43	0	0	0	-0.000860568	0.000396599	1.1819e-05	0.0538419	0.0450084	0.0013413	-0.0565648	0.044916	0.00133854	0	0	0	-0.00358348	0.00318378	9.48798e-05
GLN 44	R GLN 44	0	0	0	-0.00296004	0.000705977	2.10388e-05	0.00286412	0.0063463	0.000189126	0.0111101	0.00684595	0.000204016	0	0	0	0.0110142	0.00337209	0.000100492
ILE 45	R ILE 45	0	0	0	-0.0067167	0.00212375	6.32899e-05	0.00542718	0.0028085	8.36961e-05	-0.00464654	0.00278879	8.31088e-05	0	0	0	-0.00593606	0.00189169	5.63744e-05
TRP 46	R TRP 46	0	0	0	-0.0547629	0.023213	0.000691772	-0.00289165	0.00707978	0.000210984	0.0521767	0.0269496	0.000803126	-0.000117011	0.000715395	2.13195e-05	-0.00559481	0.016231	0.0004837
THR 47	R THR 47	0	0	0	-0.0283108	0.029797	0.00088798	0.00621936	0.0129742	0.000386643	-0.000527531	0.016844	0.000501968	-2.17859e-05	0.000165395	4.92892e-06	-0.0226408	0.0278384	0.000829611
LEU 48	R LEU 48	0	0	0	-1.12594	0.298977	0.00890983	0.0447407	0.0245743	0.000732339	0.0307407	0.0311956	0.00092966	-0.0852782	0.037525	0.00111828	-1.13574	0.296319	0.00883059
GLU 49	R GLU 49	0	0	0	-0.0231128	0.00812746	0.000242207	-0.170917	0.15434	0.00459948	0.189112	0.150268	0.00447813	0	0	0	-0.00491829	0.0188239	0.000560971
GLN 50	R GLN 50	0	0	0	-0.451298	0.234932	0.00700121	-0.064444	0.226704	0.00675599	0.561894	0.283489	0.00844826	-0.0353072	0.024909	0.000742312	0.0108446	0.362131	0.0107919
PRO 51	R PRO 51	0	0	0	-0.0241536	0.0155727	0.000464083	0.00396004	0.0721413	0.00214988	0.0259636	0.0713279	0.00212564	-6.39233e-06	0.000138875	4.13862e-06	0.00576359	0.0102993	0.00030693
PRO 52	R PRO 52	0	0	0	-0.00337389	0.00137395	4.09451e-05	0.00744849	0.0320993	0.000956591	-0.00369982	0.0317426	0.000945962	0	0	0	0.000374778	0.00107608	3.20682e-05
ASP 53	R ASP 53	0	0	0	-0.0050444	0.00295583	8.80867e-05	0.0741421	0.184515	0.00549874	-0.0393499	0.182094	0.0054266	0	0	0	0.0297478	0.0111181	0.000331329
GLU 54	R GLU 54	0	0	0	-0.00579485	0.00275068	8.19731e-05	0.0174556	0.142622	0.00425027	0.0072762	0.141859	0.00422754	0	0	0	0.0189369	0.00545045	0.000162429
ALA 55	R ALA 55	0	0	0	-0.00399556	0.00264457	7.88109e-05	-0.00450444	0.0092867	0.000276753	0.0047238	0.00920697	0.000274377	0	0	0	-0.0037762	0.00278597	8.30247e-05
GLY 56	R GLY 56	0	0	0	-0.014929	0.024923	0.00074273	0.00874956	0.0182561	0.000544049	-0.012167	0.0176807	0.000526903	-0.000195553	0.00103149	3.07395e-05	-0.0185419	0.0260655	0.000776778
SER 57	R SER 57	0	0	0	-0.0605648	0.0482931	0.00143918	0.0205524	0.0505525	0.00150652	-0.00330018	0.0572279	0.00170545	-0.000159673	0.00148412	4.42282e-05	-0.0434723	0.0480138	0.00143086
ALA 58	R ALA 58	0	0	0	-0.407721	0.257657	0.00767844	-0.0518499	0.0661664	0.00197183	0.0393996	0.0630576	0.00187918	-0.0462783	0.0375771	0.00111983	-0.46645	0.294412	0.00877376
ALA 59	R ALA 59	0	0	0	-0.0677726	0.0339858	0.00101281	-0.0108996	0.0177751	0.000529717	0.00475666	0.0167816	0.000500108	0	0	0	-0.0739156	0.0325821	0.000970979
VAL 60	R VAL 60	0	0	0	-1.03132	0.318056	0.00947838	0.0121092	0.0319821	0.000953097	-0.0251297	0.0402751	0.00120024	-0.0624548	0.0261369	0.000778906	-1.1068	0.329442	0.00981769
CYS 61	R CYS 61	0	0	0	-0.0246243	0.00803556	0.000239468	-0.00454973	0.0109043	0.000324958	0.00530639	0.0115402	0.00034391	0	0	0	-0.0238677	0.00733464	0.000218579
LEU 62	R LEU 62	0	0	0	-0.505629	0.220579	0.00657346	0.0110719	0.0142907	0.000425876	0.0237709	0.0219585	0.000654386	-0.0398883	0.022113	0.00065899	-0.510674	0.217539	0.00648288
ARG 63	R ARG 63	0	0	0	-0.00897691	0.00351442	0.000104733	0.125404	0.0845559	0.00251985	-0.086905	0.0780007	0.0023245	0	0	0	0.0295222	0.0164525	0.000490301
SER 64	R SER 64	0	0	0	-0.00211812	0.000733184	2.18496e-05	0.00355684	0.00621762	0.000185291	-0.00913588	0.00635133	0.000189276	0	0	0	-0.00769716	0.00346279	0.000103194
HIE 65	R HIE 65	0	0	0	-0.00183304	0.000668108	1.99103e-05	-0.0136048	0.00872834	0.000260113	0.0111128	0.00871009	0.000259569	0	0	0	-0.00432504	0.00355108	0.000105826
LEU 66	R LEU 66	0	0	0	-0.000783304	0.000424731	1.26574e-05	0.00155595	0.00167681	4.99707e-05	-0.000131439	0.00173373	5.16668e-05	0	0	0	0.000641208	0.000887574	2.64506e-05
GLY 67	R GLY 67	0	0	0	-0.000231794	0.000421978	1.25754e-05	-0.0036865	0.00249161	7.42524e-05	0.00303908	0.00241743	7.20417e-05	0	0	0	-0.000879218	0.000746557	2.22482e-05
ARG 68	R ARG 68	0	0	0	-0.00101865	0.000396038	1.18023e-05	0.0432815	0.0465236	0.00138645	-0.0493792	0.0463916	0.00138251	0	0	0	-0.00711634	0.00147921	4.40819e-05
TYR 69	R TYR 69	0	0	0	-0.00625933	0.00159325	4.74803e-05	0.00819183	0.0108104	0.000322159	-0.0085897	0.00914062	0.0002724	0	0	0	-0.00665719	0.00348884	0.000103971
LEU 70	R LEU 70	0	0	0	-0.0189831	0.00641813	0.000191267	0.00325222	0.00613397	0.000182798	-0.0068881	0.00725015	0.000216062	0	0	0	-0.022619	0.00775683	0.000231161
ALA 71	R ALA 71	0	0	0	-0.00111812	0.000441307	1.31514e-05	0.000966252	0.00419684	0.00012507	-0.00103375	0.00423161	0.000126106	0	0	0	-0.00118561	0.000887153	2.6438e-05
ALA 72	R ALA 72	0	0	0	-0.001127	0.000452778	1.34932e-05	-0.00151066	0.0052706	0.000157069	0.00137567	0.00521731	0.000155481	0	0	0	-0.00126199	0.000744258	2.21796e-05
ASP 73	R ASP 73	0	0	0	-0.000382771	0.000486063	1.44852e-05	0.006746	0.0723144	0.00215504	-0.00424067	0.0722395	0.00215281	0	0	0	0.00212256	0.00218079	6.49898e-05
LYS 74	R LYS 74	0	0	0	-0.000325933	0.000468722	1.39684e-05	-0.017127	0.0582504	0.00173592	0.0150355	0.058144	0.00173275	0	0	0	-0.00241741	0.00133601	3.98144e-05
ASP 75	R ASP 75	0	0	0	-0.000170515	0.000376085	1.12077e-05	0.0143428	0.0608523	0.00181346	-0.0133561	0.0607159	0.00180939	0	0	0	0.000816163	0.000859047	2.56005e-05
GLY 76	R GLY 76	0	0	0	-0.000104796	0.00030629	9.12775e-06	0.00091119	0.00279258	8.32217e-05	-0.00124423	0.00275814	8.21952e-05	0	0	0	-0.000437833	0.000652328	1.944e-05
ASN 77	R ASN 77	0	0	0	-0.000334813	0.000471925	1.40638e-05	-0.000372114	0.00360987	0.000107578	0.00195382	0.00356886	0.000106356	0	0	0	0.00124689	0.000891724	2.65743e-05
VAL 78	R VAL 78	0	0	0	-0.0021643	0.000685167	2.04187e-05	0.000268206	0.00273829	8.16037e-05	-0.000676732	0.0030775	9.17125e-05	0	0	0	-0.00257282	0.0016967	5.05634e-05
THR 79	R THR 79	0	0	0	-0.000682948	0.000465328	1.38672e-05	-0.0022238	0.00207745	6.19102e-05	0.00249556	0.00227885	6.79119e-05	0	0	0	-0.00041119	0.00169017	5.03688e-05
CYS 80	R CYS 80	0	0	0	-0.00168295	0.000601812	1.79346e-05	-0.00478064	0.00373344	0.00011126	-0.000175844	0.00392777	0.000117051	0	0	0	-0.00663943	0.00210969	6.2871e-05
GLU 81	R GLU 81	0	0	0	-0.000434281	0.000495662	1.47712e-05	-0.0267078	0.06118	0.00182323	0.030643	0.0611812	0.00182326	0	0	0	0.00350089	0.0013212	3.9373e-05
ARG 82	R ARG 82	0	0	0	-0.00115453	0.000394356	1.17522e-05	0.00844316	0.0810237	0.00241459	-0.00498224	0.0808038	0.00240803	0	0	0	0.00230639	0.00211635	6.30694e-05
GLU 83	R GLU 83	0	0	0	-0.000404973	0.000490887	1.46289e-05	-0.0488037	0.0566465	0.00168812	0.0518606	0.0570344	0.00169968	0	0	0	0.00265187	0.00181457	5.40759e-05
VAL 84	R VAL 84	0	0	0	-0.000563943	0.000495894	1.47781e-05	0.000334813	0.00139295	4.15112e-05	-0.000226465	0.00138863	4.13825e-05	0	0	0	-0.000455595	0.000775559	2.31124e-05
PRO 85	R PRO 85	0	0	0	-0.00237034	0.000726661	2.16552e-05	0.0186687	0.0259737	0.000774043	-0.01477	0.025494	0.000759747	0	0	0	0.00152842	0.00132559	3.95039e-05
GLY 86	R GLY 86	0	0	0	-0.000293961	0.000455574	1.35766e-05	-0.000544405	0.00362144	0.000107922	-0.000207815	0.0035743	0.000106518	0	0	0	-0.00104618	0.000781445	2.32878e-05
PRO 87	R PRO 87	0	0	0	-0.00102575	0.000395639	1.17904e-05	-0.00330728	0.0232621	0.000693233	0.0037389	0.0231772	0.000690702	0	0	0	-0.000594139	0.000728463	2.17089e-05
ASP 88	R ASP 88	0	0	0	-0.00102664	0.000305661	9.10901e-06	0.0121394	0.0938768	0.00279762	-0.00348934	0.0937458	0.00279372	0	0	0	0.00762345	0.0018702	5.57338e-05
CYS 89	R CYS 89	0	0	0	-0.00285258	0.000666056	1.98491e-05	0.00325844	0.0058837	0.00017534	-0.00346803	0.00589761	0.000175755	0	0	0	-0.00306217	0.00187478	5.58702e-05
ARG 90	R ARG 90	0	0	0	-0.0174192	0.00820984	0.000244662	-0.0520853	0.203046	0.00605097	0.127871	0.204929	0.0061071	0	0	0	0.0583668	0.0571224	0.0017023
PHE 91	R PHE 91	0	0	0	-0.0592815	0.0142978	0.000426088	-0.00074778	0.00686383	0.000204549	0.0315941	0.0146553	0.000436742	-4.7413e-06	0.000112743	3.35986e-06	-0.0284399	0.00840338	0.000250429
LEU 92	R LEU 92	0	0	0	-0.0500453	0.0151467	0.000451388	-0.0017087	0.0116943	0.000348502	0.010905	0.0136117	0.000405644	-1.28039e-06	4.29456e-05	1.27982e-06	-0.0408503	0.0200562	0.000597695
ILE 93	R ILE 93	0	0	0	-2.77935	0.459584	0.0136961	-0.0724165	0.0943379	0.00281136	0.0750799	0.0642046	0.00191336	-0.295432	0.0380657	0.0011344	-3.07212	0.487196	0.0145189
VAL 94	R VAL 94	0	0	0	-0.0769671	0.0535788	0.0015967	0.0110764	0.0250955	0.000747871	-0.00770515	0.0172801	0.000514963	-5.06428e-05	0.000468186	1.39524e-05	-0.0736466	0.0429642	0.00128038
ALA 95	R ALA 95	0	0	0	-0.185471	0.144993	0.00432093	-0.0499609	0.0715178	0.0021313	0.0362034	0.0590891	0.00176091	-0.0559884	0.0358535	0.00106847	-0.255217	0.171945	0.00512414
HIP 96	R HIP 96	0	0	0	-0.0312531	0.00768478	0.000229014	-0.23729	0.285865	0.00851907	0.322563	0.28553	0.00850909	0	0	0	0.0540195	0.0167599	0.000499462
ASP 97	R ASP 97	0	0	0	-0.0053357	0.00205672	6.12924e-05	0.125727	0.2452	0.0073072	-0.0834698	0.243877	0.00726777	0	0	0	0.0369218	0.0113575	0.000338464
ASP 98	R ASP 98	0	0	0	-0.00636323	0.00146554	4.36746e-05	0.130593	0.237793	0.00708648	-0.0982993	0.23796	0.00709146	0	0	0	0.0259307	0.0214235	0.000638442
GLY 99	R GLY 99	0	0	0	-0.0066865	0.00245968	7.33009e-05	0.00652753	0.0153769	0.000458246	-0.005873	0.0153213	0.000456589	0	0	0	-0.00603197	0.00197337	5.88083e-05
ARG 100	R ARG 100	0	0	0	-0.0399503	0.00892714	0.000266038	0.00507371	0.112163	0.00334258	0.116392	0.116223	0.00346355	0	0	0	0.0815151	0.0281744	0.000839624
TRP 101	R TRP 101	0	0	0	-2.46008	0.596516	0.0177768	-1.06664	1.09896	0.0327501	1.86263	0.554791	0.0165333	-0.290462	0.0451043	0.00134415	-1.95456	0.679519	0.0202504
SER 102	R SER 102	0	0	0	-0.058302	0.0252302	0.000751885	-0.00342984	0.0188001	0.000560262	-0.00263233	0.0210686	0.000627867	-1.36366e-05	0.000132217	3.9402e-06	-0.0643778	0.0265196	0.000790311
LEU 103	R LEU 103	0	0	0	-0.982642	0.329454	0.00981805	-0.0357194	0.0349093	0.00104033	0.0636838	0.0280491	0.000835892	-0.0717204	0.0190541	0.000567831	-1.0264	0.342989	0.0102214
GLN 104	R GLN 104	0	0	0	-0.0143064	0.00282706	8.42492e-05	0.00922202	0.0430324	0.00128241	0.0262407	0.0463432	0.00138107	0	0	0	0.0211563	0.00833611	0.000248424
SER 105	R SER 105	0	0	0	-0.00301332	0.000587617	1.75116e-05	-0.000904973	0.0109506	0.000326339	-0.00872114	0.014835	0.000442099	0	0	0	-0.0126394	0.006798	0.000202587
GLU 106	R GLU 106	0	0	0	-0.00810924	0.00186859	5.56858e-05	0.124862	0.233901	0.00697049	-0.102825	0.231914	0.00691127	0	0	0	0.0139281	0.0117747	0.000350898
ALA 107	R ALA 107	0	0	0	-0.000666963	0.0004713	1.40452e-05	-0.00243428	0.00529474	0.000157789	0.00261279	0.00525979	0.000156747	0	0	0	-0.000488455	0.000751168	2.23856e-05
HIP 108	R HIP 108	0	0	0	-0.00129663	0.000460642	1.37276e-05	-0.0374778	0.103279	0.0030778	0.0374414	0.102823	0.00306423	0	0	0	-0.00133304	0.00150962	4.49883e-05
ARG 109	R ARG 109	0	0	0	-0.00281794	0.00146713	4.37219e-05	-0.113869	0.17497	0.00521428	0.117366	0.176851	0.00527034	0	0	0	0.000678508	0.0110541	0.000329423
ARG 110	R ARG 110	0	0	0	-0.00150977	0.000499905	1.48977e-05	-0.0385782	0.0718619	0.00214156	0.0295471	0.0717431	0.00213801	0	0	0	-0.0105409	0.00255519	7.61471e-05
TYR 111	R TYR 111	0	0	0	-0.0116714	0.00247625	7.37947e-05	-0.00199201	0.0158848	0.000473382	0.00758881	0.0174244	0.000519265	0	0	0	-0.0060746	0.00502231	0.00014967
PHE 112	R PHE 112	0	0	0	-0.0441456	0.020873	0.000622036	0.00113321	0.00571418	0.000170288	0.0276323	0.0154619	0.000460781	-0.000364926	0.00195091	5.81392e-05	-0.015745	0.0115305	0.00034362
GLY 113	R GLY 113	0	0	0	-0.0012167	0.000511958	1.52569e-05	0.0010151	0.00417328	0.000124368	-0.00147957	0.00422954	0.000126045	0	0	0	-0.00168117	0.000807679	2.40696e-05
GLY 114	R GLY 114	0	0	0	-0.000238899	0.000426411	1.27075e-05	0.000468028	0.00288814	8.60694e-05	-0.00101687	0.002861	8.52607e-05	0	0	0	-0.000787744	0.000732566	2.18312e-05
THR 115	R THR 115	0	0	0	-0.000431616	0.000495302	1.47605e-05	0.00157815	0.00200723	5.98175e-05	-0.000394316	0.00212005	6.31795e-05	0	0	0	0.00075222	0.000985629	2.93727e-05
GLU 116	R GLU 116	0	0	0	-0.000975133	0.000420716	1.25377e-05	-0.0221465	0.0658186	0.00196146	0.0296741	0.0654667	0.00195097	0	0	0	0.0065524	0.00196334	5.85096e-05
ASP 117	R ASP 117	0	0	0	-0.000311723	0.000463197	1.38037e-05	-0.0136927	0.0532734	0.0015876	0.014825	0.0533113	0.00158873	0	0	0	0.000820604	0.00143533	4.27743e-05
ARG 118	R ARG 118	0	0	0	-0.000539964	0.0004984	1.48528e-05	0.00418028	0.0447561	0.00133378	-0.00577087	0.0446358	0.00133019	0	0	0	-0.00213055	0.00129345	3.85461e-05
LEU 119	R LEU 119	0	0	0	-0.00402043	0.00101697	3.03066e-05	0.001627	0.00340819	0.000101567	-0.00335879	0.00395232	0.000117783	0	0	0	-0.00575222	0.0021781	6.49095e-05
SER 120	R SER 120	0	0	0	-0.000654529	0.000479242	1.42819e-05	0.00160924	0.00319859	9.53211e-05	-0.00164565	0.00399729	0.000119123	0	0	0	-0.000690941	0.00186261	5.55076e-05
CYS 121	R CYS 121	0	0	0	-0.00260924	0.000717743	2.13894e-05	0.00587123	0.00672053	0.000200278	-0.0141146	0.00716044	0.000213388	0	0	0	-0.0108526	0.00291677	8.69228e-05
PHE 122	R PHE 122	0	0	0	-0.000651865	0.000476379	1.41966e-05	-0.000155417	0.00115565	3.44395e-05	0.000134991	0.00114781	3.4206e-05	0	0	0	-0.000672291	0.000746856	2.2257e-05
ALA 123	R ALA 123	0	0	0	-0.000599467	0.000490006	1.46027e-05	-0.00283126	0.00465487	0.00013872	0.00307904	0.00466611	0.000139055	0	0	0	-0.000351687	0.000736472	2.19476e-05
GLN 124	R GLN 124	0	0	0	-0.000620782	0.00048702	1.45137e-05	-8.79218e-05	0.00934737	0.000278561	0.00411456	0.00914547	0.000272544	0	0	0	0.00340586	0.00178446	5.31787e-05
THR 125	R THR 125	0	0	0	-0.000708703	0.00045631	1.35985e-05	-0.00336679	0.00518225	0.000154436	0.00785968	0.00530389	0.000158061	0	0	0	0.00378419	0.00106726	3.18054e-05
VAL 126	R VAL 126	0	0	0	-0.00519361	0.00106361	3.16965e-05	-0.00501954	0.00603156	0.000179747	0.00642984	0.00602909	0.000179673	0	0	0	-0.0037833	0.00130756	3.89665e-05
SER 127	R SER 127	0	0	0	-0.000812611	0.000414503	1.23526e-05	-0.00563854	0.00658622	0.000196276	0.00652931	0.00670003	0.000199667	0	0	0	7.81528e-05	0.00142395	4.24352e-05
PRO 128	R PRO 128	0	0	0	-0.00136146	0.000487761	1.45358e-05	-0.00944139	0.0208581	0.000621591	0.010278	0.020749	0.00061834	0	0	0	-0.000524867	0.000763745	2.27604e-05
ALA 129	R ALA 129	0	0	0	-0.00107993	0.000402927	1.20076e-05	-0.000991119	0.00392038	0.000116831	0.00107726	0.00389884	0.000116189	0	0	0	-0.000993783	0.00071953	2.14427e-05
GLU 130	R GLU 130	0	0	0	-0.00624956	0.00133237	3.97058e-05	0.0561412	0.115848	0.00345238	-0.0465702	0.115249	0.00343453	0	0	0	0.00332149	0.00443481	0.000132162
LYS 131	R LYS 131	0	0	0	-0.0170044	0.00440783	0.000131358	-0.108927	0.165221	0.00492376	0.151442	0.168201	0.00501257	0	0	0	0.0255107	0.0186931	0.000557072
TRP 132	R TRP 132	0	0	0	-0.413337	0.153121	0.00456315	-0.0174112	0.0157531	0.000469457	0.132866	0.0439542	0.00130988	-0.0239191	0.0116931	0.000348465	-0.321802	0.140638	0.00419116
SER 133	R SER 133	0	0	0	-0.110167	0.0537841	0.00160282	-0.0052833	0.0218387	0.000650816	0.066675	0.0361109	0.00107614	-0.000217512	0.000771504	2.29916e-05	-0.0489928	0.0554995	0.00165394
VAL 134	R VAL 134	0	0	0	-1.5509	0.381581	0.0113715	-0.0263757	0.0300634	0.00089592	-0.0224538	0.0256521	0.000764458	-0.215401	0.0347716	0.00103623	-1.81513	0.404354	0.0120502
HID 135	R HID 135	0	0	0	-0.0522575	0.0171171	0.000510107	0.0193517	0.0213619	0.000636607	0.024214	0.0246738	0.000735305	0	0	0	-0.00869183	0.0168634	0.000502545
ILE 136	R ILE 136	0	0	0	-0.0921741	0.0426149	0.00126997	0.01296	0.00932306	0.000277836	-0.0102691	0.0111874	0.000333395	-0.0006913	0.00362065	0.000107899	-0.0901744	0.0433643	0.0012923
ALA 137	R ALA 137	0	0	0	-0.00639076	0.00205391	6.12084e-05	0.00982682	0.00530435	0.000158075	-0.00897158	0.00526045	0.000156767	0	0	0	-0.00553552	0.00220931	6.58397e-05
MET 138	R MET 138	0	0	0	-0.00925311	0.00370191	0.000110321	-0.00156306	0.00678358	0.000202157	0.0161083	0.0155024	0.000461987	0	0	0	0.00529218	0.00821897	0.000244933
HIE 139	R HIE 139	0	0	0	-0.00110213	0.000499782	1.4894e-05	-0.012151	0.00880953	0.000262533	0.00926021	0.00874357	0.000260567	0	0	0	-0.0039929	0.00135846	4.04835e-05
PRO 140	R PRO 140	0	0	0	-0.00143606	0.000705784	2.10331e-05	0.0297087	0.0222938	0.000664377	-0.0258028	0.0219042	0.000652767	0	0	0	0.0024698	0.00107551	3.20513e-05
GLN 141	R GLN 141	0	0	0	-0.000500888	0.000499999	1.49005e-05	0.00537034	0.00650731	0.000193924	-0.00232238	0.00640964	0.000191014	0	0	0	0.00254707	0.00136598	4.07076e-05
VAL 142	R VAL 142	0	0	0	-0.00154263	0.000608885	1.81454e-05	0.00436323	0.00348359	0.000103814	-0.00719094	0.00432021	0.000128747	0	0	0	-0.00437034	0.00254943	7.59757e-05
ASN 143	R ASN 143	0	0	0	-0.000420071	0.00049357	1.47089e-05	0.000801066	0.00414496	0.000123524	0.00206217	0.00409801	0.000122125	0	0	0	0.00244316	0.00104595	3.11704e-05
ILE 144	R ILE 144	0	0	0	-0.00184192	0.000658232	1.9616e-05	0.00384991	0.00470041	0.000140077	-0.00475755	0.00474415	0.00014138	0	0	0	-0.00274956	0.0010449	3.11389e-05
TYR 145	R TYR 145	0	0	0	-0.00100622	0.000400883	1.19467e-05	0.00346092	0.00399264	0.000118985	-0.00426377	0.00396887	0.000118276	0	0	0	-0.00180906	0.0010827	3.22656e-05
SER 146	R SER 146	0	0	0	-0.000418295	0.000493279	1.47002e-05	0.00479307	0.00779026	0.000232157	-0.00517407	0.0078522	0.000234003	0	0	0	-0.00079929	0.00149203	4.44639e-05
VAL 147	R VAL 147	0	0	0	-0.00116341	0.000536362	1.59841e-05	0.00157815	0.00326108	9.71835e-05	0.00014032	0.00343706	0.000102428	0	0	0	0.000555062	0.00115806	3.45114e-05
THR 148	R THR 148	0	0	0	-0.000479574	0.000499583	1.48881e-05	-0.000300178	0.00458205	0.00013655	0.000965364	0.00435315	0.000129728	0	0	0	0.000185613	0.00172748	5.14807e-05
ARG 149	R ARG 149	0	0	0	-0.000374778	0.000484066	1.44256e-05	0.0293526	0.0650181	0.0019376	-0.0291572	0.064762	0.00192997	0	0	0	-0.000179396	0.0011221	3.34398e-05
LYS 150	R LYS 150	0	0	0	-0.000251332	0.000433779	1.2927e-05	0.0357469	0.0557883	0.00166255	-0.0355586	0.0551679	0.00164406	0	0	0	-6.30551e-05	0.00206865	6.16479e-05
ARG 151	R ARG 151	0	0	0	-0.000183837	0.000387351	1.15434e-05	0.033095	0.03979	0.00118578	-0.0346874	0.0397373	0.00118421	0	0	0	-0.0017762	0.000889849	2.65184e-05
TYR 152	R TYR 152	0	0	0	-0.000449378	0.000497431	1.48239e-05	0.00183393	0.00299644	8.92968e-05	-0.00303819	0.00295035	8.79235e-05	0	0	0	-0.00165364	0.00099596	2.96806e-05
ALA 153	R ALA 153	0	0	0	-0.00020071	0.000400532	1.19362e-05	0.00318117	0.00375434	0.000111883	-0.00310036	0.00373805	0.000111398	0	0	0	-0.000119893	0.000705733	2.10315e-05
HIP 154	R HIP 154	0	0	0	-0.000146536	0.000353643	1.05389e-05	0.0454298	0.0490388	0.0014614	-0.0456794	0.0489098	0.00145756	0	0	0	-0.000396092	0.000727134	2.16693e-05
LEU 155	R LEU 155	0	0	0	-0.000127886	0.000333963	9.95244e-06	0.00139343	0.00155615	4.63747e-05	-0.00130462	0.00155723	4.64071e-05	0	0	0	-3.90764e-05	0.000667889	1.99037e-05
SER 156	R SER 156	0	0	0	-2.75311e-05	0.000163625	4.87619e-06	0.00199378	0.00315763	9.41007e-05	-0.00197336	0.00311462	9.28189e-05	0	0	0	-7.1048e-06	0.000606319	1.80689e-05
ALA 157	R ALA 157	0	0	0	-8.88099e-06	9.38196e-05	2.79592e-06	0.00131794	0.00160765	4.79095e-05	-0.00130373	0.00159097	4.74126e-05	0	0	0	5.3286e-06	0.000566978	1.68965e-05
ARG 158	R ARG 158	0	0	0	-4.61812e-05	0.000209877	6.25455e-06	0.0360817	0.0364663	0.00108673	-0.036048	0.0364338	0.00108576	0	0	0	-1.24334e-05	0.000607696	1.811e-05
PRO 159	R PRO 159	0	0	0	-2.30906e-05	0.000150191	4.47585e-06	0.0065968	0.00796523	0.000237372	-0.00659236	0.00796461	0.000237353	0	0	0	-1.86501e-05	0.00059796	1.78198e-05
ALA 160	R ALA 160	0	0	0	-1.33215e-05	0.000114647	3.41661e-06	0.00142451	0.00195806	5.83521e-05	-0.00143073	0.00196914	5.86825e-05	0	0	0	-1.95382e-05	0.000569792	1.69804e-05
ASP 161	R ASP 161	0	0	0	-5.3286e-05	0.000224603	6.6934e-06	-0.0336075	0.0527066	0.00157071	0.0335169	0.0525911	0.00156727	0	0	0	-0.000143872	0.000635462	1.89374e-05
GLU 162	R GLU 162	0	0	0	-0.000114565	0.000318496	9.4915e-06	-0.033762	0.0550299	0.00163995	0.0337806	0.054882	0.00163554	0	0	0	-9.59147e-05	0.000676713	2.01667e-05
ILE 163	R ILE 163	0	0	0	-0.000347247	0.000476095	1.41881e-05	0.00262256	0.003566	0.00010627	-0.00256483	0.00353827	0.000105444	0	0	0	-0.00028952	0.000735799	2.19275e-05
ALA 164	R ALA 164	0	0	0	-5.68384e-05	0.000231534	6.89993e-06	0.00172735	0.00226631	6.75382e-05	-0.00166075	0.00225553	6.72169e-05	0	0	0	9.76909e-06	0.000607014	1.80896e-05
VAL 165	R VAL 165	0	0	0	-0.000291297	0.00045436	1.35404e-05	0.00137833	0.00226817	6.75938e-05	-0.000675844	0.00228608	6.81276e-05	0	0	0	0.00041119	0.000732777	2.18375e-05
ASP 166	R ASP 166	0	0	0	-6.66075e-05	0.000249341	7.43061e-06	-0.0404458	0.0482702	0.0014385	0.0401456	0.0481237	0.00143413	0	0	0	-0.000366785	0.000668711	1.99282e-05
ARG 167	R ARG 167	0	0	0	-0.000119005	0.000323795	9.64941e-06	0.0451226	0.0411269	0.00122562	-0.0449671	0.0410146	0.00122228	0	0	0	3.64121e-05	0.00066203	1.97291e-05
ASP 168	R ASP 168	0	0	0	-6.03908e-05	0.000238209	7.09888e-06	-0.040794	0.0393801	0.00117357	0.0407247	0.0392863	0.00117077	0	0	0	-0.000129663	0.00062587	1.86516e-05
VAL 169	R VAL 169	0	0	0	-7.81528e-05	0.000268412	7.99894e-06	0.000956483	0.000797903	2.37783e-05	-0.000920959	0.000786185	2.34291e-05	0	0	0	-4.26288e-05	0.000641901	1.91293e-05
PRO 170	R PRO 170	0	0	0	-0.000135879	0.00034266	1.02116e-05	0.0154565	0.0126993	0.000378451	-0.0149423	0.0126295	0.000376371	0	0	0	0.00037833	0.00071698	2.13667e-05
TRP 171	R TRP 171	0	0	0	-9.59147e-05	0.000294474	8.77563e-06	-0.0012238	0.00102958	3.06825e-05	0.000935169	0.00101335	3.01989e-05	0	0	0	-0.000384547	0.000653241	1.94672e-05
GLY 172	R GLY 172	0	0	0	-4.4405e-06	6.64889e-05	1.98144e-06	-0.00155062	0.00138201	4.11854e-05	0.00153819	0.0013708	4.08512e-05	0	0	0	-1.68739e-05	0.000595035	1.77326e-05
VAL 173	R VAL 173	0	0	0	-6.30551e-05	0.000243062	7.24349e-06	0.000825933	0.000906794	2.70234e-05	-0.000811723	0.00092723	2.76324e-05	0	0	0	-4.88455e-05	0.000616754	1.83799e-05
ASP 174	R ASP 174	0	0	0	-5.95027e-05	0.000236563	7.04982e-06	-0.0490799	0.0472165	0.0014071	0.0485906	0.0470572	0.00140235	0	0	0	-0.000548845	0.000687889	2.04998e-05
SER 175	R SER 175	0	0	0	-9.32504e-05	0.000290783	8.66563e-06	0.00255861	0.00205381	6.12057e-05	-0.00290853	0.00208129	6.20246e-05	0	0	0	-0.000443162	0.000687275	2.04815e-05
LEU 176	R LEU 176	0	0	0	-0.000253108	0.000434792	1.29573e-05	0.00181883	0.00156307	4.65811e-05	-0.0016119	0.00154201	4.59535e-05	0	0	0	-4.61812e-05	0.000745382	2.22131e-05
ILE 177	R ILE 177	0	0	0	-0.000809947	0.000462951	1.37964e-05	0.00414298	0.00424703	0.000126566	-0.0045595	0.00429956	0.000128131	0	0	0	-0.00122647	0.000859205	2.56052e-05
THR 178	R THR 178	0	0	0	-0.00057016	0.000495053	1.47531e-05	0.00171847	0.00412265	0.000122859	-0.00136412	0.00429927	0.000128123	0	0	0	-0.000215808	0.00166261	4.95473e-05
LEU 179	R LEU 179	0	0	0	-0.00702931	0.0028736	8.56362e-05	0.00778419	0.00595651	0.00017751	-0.0104556	0.00669331	0.000199467	0	0	0	-0.00970071	0.00426791	0.000127188
ALA 180	R ALA 180	0	0	0	-0.000843694	0.000456345	1.35995e-05	0.00456394	0.00548346	0.000163412	-0.00450799	0.00547685	0.000163216	0	0	0	-0.000787744	0.000770384	2.29582e-05
PHE 181	R PHE 181	0	0	0	-0.0184103	0.0128231	0.000382141	0.00357105	0.0104832	0.000312409	0.0136643	0.0192057	0.000572348	0	0	0	-0.00117496	0.0055387	0.000165059
GLN 182	R GLN 182	0	0	0	-0.00207993	0.00122612	3.65397e-05	0.00302575	0.0140964	0.000420087	0.00507993	0.0143827	0.000428619	0	0	0	0.00602575	0.00256258	7.63675e-05
ASP 183	R ASP 183	0	0	0	-0.0022016	0.00213971	6.37655e-05	-0.039548	0.192109	0.00572504	0.0599272	0.191731	0.00571378	0	0	0	0.0181776	0.0125332	0.000373501
GLN 184	R GLN 184	0	0	0	-0.0252735	0.0443749	0.00132242	-0.00714654	0.0764346	0.00227783	0.0585426	0.0943029	0.00281032	-0.000853843	0.00659374	0.0001965	0.0252687	0.0294645	0.000878071
ARG 185	R ARG 185	0	0	0	-0.0241226	0.0195021	0.000581183	-0.0190861	0.39549	0.011786	0.0826883	0.404293	0.0120483	-0.000181671	0.00212688	6.3383e-05	0.0392979	0.0216435	0.000644999
TYR 186	R TYR 186	0	0	0	-0.1868	0.192725	0.00574339	0.00906927	0.0606516	0.00180748	0.278901	0.288842	0.00860779	-0.0223767	0.0265526	0.000791294	0.0787938	0.111249	0.00331534
SER 187	R SER 187	0	0	0	-0.00166963	0.000655013	1.952e-05	0.00651865	0.0151176	0.000450519	-0.00378153	0.0148473	0.000442465	0	0	0	0.0010675	0.00315425	9.39997e-05
VAL 188	R VAL 188	0	0	0	-0.00203996	0.000739162	2.20278e-05	0.00291297	0.00398927	0.000118884	-0.00293606	0.00407952	0.000121574	0	0	0	-0.00206306	0.00129026	3.84509e-05
GLN 189	R GLN 189	0	0	0	-0.0005746	0.000494403	1.47337e-05	-0.0019476	0.00480248	0.000143119	0.00536856	0.00495683	0.000147719	0	0	0	0.00284636	0.00130528	3.88986e-05
THR 190	R THR 190	0	0	0	-0.000198934	0.000399198	1.18965e-05	7.1048e-06	0.00155707	4.64022e-05	-0.000521314	0.00155965	4.6479e-05	0	0	0	-0.000713144	0.000799837	2.38359e-05
ALA 191	R ALA 191	0	0	0	-5.68384e-05	0.000231534	6.89993e-06	0.00244583	0.00236992	7.06259e-05	-0.002373	0.00237051	7.06435e-05	0	0	0	1.59858e-05	0.000649984	1.93702e-05
ASP 192	R ASP 192	0	0	0	-6.83837e-05	0.000252403	7.52186e-06	-0.0503703	0.0600342	0.00178908	0.049516	0.0598367	0.00178319	0	0	0	-0.000922735	0.000745786	2.22252e-05
HIE 193	R HIE 193	0	0	0	-0.000178508	0.00038294	1.1412e-05	-0.00430639	0.00617257	0.000183949	0.00398135	0.0061405	0.000182993	0	0	0	-0.000503552	0.000734512	2.18892e-05
ARG 194	R ARG 194	0	0	0	-0.000183837	0.000387351	1.15434e-05	0.0388242	0.0504107	0.00150229	-0.0396456	0.050315	0.00149944	0	0	0	-0.00100533	0.000792935	2.36303e-05
PHE 195	R PHE 195	0	0	0	-0.00075222	0.000453788	1.35233e-05	0.0020444	0.00282085	8.4064e-05	-0.00279307	0.00294001	8.76153e-05	0	0	0	-0.00150089	0.00102954	3.06812e-05
LEU 196	R LEU 196	0	0	0	-0.000894316	0.000432293	1.28828e-05	0.00307549	0.00454488	0.000135442	-0.0019254	0.0044548	0.000132757	0	0	0	0.000255773	0.000738643	2.20123e-05
ARG 197	R ARG 197	0	0	0	-0.00055151	0.00049734	1.48212e-05	0.0248721	0.0746898	0.00222583	-0.0274929	0.0743528	0.00221579	0	0	0	-0.00317229	0.00143063	4.26341e-05
HIP 198	R HIP 198	0	0	0	-0.00186501	0.000822357	2.45071e-05	0.0379183	0.170209	0.00507239	-0.0265897	0.169211	0.00504267	0	0	0	0.00946359	0.00425581	0.000126827
ASP 199	R ASP 199	0	0	0	-0.000238011	0.000425866	1.26912e-05	-0.0351918	0.0913921	0.00272358	0.0341385	0.0910508	0.0027134	0	0	0	-0.0012913	0.00116965	3.48567e-05
GLY 200	R GLY 200	0	0	0	-6.48313e-05	0.000246228	7.33784e-06	-0.00151687	0.00313565	9.34455e-05	0.00132238	0.00311331	9.27797e-05	0	0	0	-0.000259325	0.000625308	1.86348e-05
ARG 201	R ARG 201	0	0	0	-0.000208703	0.000406382	1.21106e-05	0.0260417	0.0540709	0.00161137	-0.0270542	0.0538884	0.00160593	0	0	0	-0.00122114	0.000833329	2.4834e-05
LEU 202	R LEU 202	0	0	0	-0.000243339	0.000429098	1.27876e-05	0.00149556	0.00170817	5.09051e-05	-0.00110036	0.00169464	5.0502e-05	0	0	0	0.000151865	0.00074026	2.20605e-05
VAL 203	R VAL 203	0	0	0	-0.000174067	0.000379168	1.12996e-05	0.000842806	0.00223868	6.6715e-05	-0.000656306	0.00222332	6.62572e-05	0	0	0	1.24334e-05	0.000660901	1.96955e-05
ALA 204	R ALA 204	0	0	0	-4.79574e-05	0.000213676	6.36776e-06	0.00153996	0.00247038	7.36197e-05	-0.00150622	0.0024793	7.38857e-05	0	0	0	-1.42096e-05	0.000603257	1.79777e-05
ARG 205	R ARG 205	0	0	0	-0.000183837	0.000387351	1.15434e-05	0.0259067	0.0617782	0.00184105	-0.0262602	0.0616217	0.00183639	0	0	0	-0.0005373	0.000789548	2.35293e-05
PRO 206	R PRO 206	0	0	0	-0.000329485	0.000470026	1.40072e-05	0.0116279	0.0219622	0.000654494	-0.0113544	0.0218824	0.000652119	0	0	0	-5.59503e-05	0.000740526	2.20684e-05
GLU 207	R GLU 207	0	0	0	-0.000345471	0.000475521	1.4171e-05	-0.0335604	0.0946595	0.00282095	0.0350515	0.094161	0.00280609	0	0	0	0.00114565	0.00131601	3.92186e-05
PRO 208	R PRO 208	0	0	0	-0.000636767	0.000491886	1.46587e-05	0.00581883	0.0294415	0.000877386	-0.00541918	0.0292949	0.000873016	0	0	0	-0.000237123	0.000765421	2.28103e-05
ALA 209	R ALA 209	0	0	0	-0.000353464	0.000478045	1.42462e-05	0.0014627	0.00543898	0.000162087	-0.00125133	0.00539751	0.000160851	0	0	0	-0.000142096	0.000746374	2.22427e-05
THR 210	R THR 210	0	0	0	-0.000742451	0.000455196	1.35653e-05	0.00035524	0.00556504	0.000165844	0.00146625	0.00594888	0.000177283	0	0	0	0.00107904	0.00172896	5.15248e-05
GLY 211	R GLY 211	0	0	0	-0.00074778	0.000467761	1.39398e-05	-0.00297869	0.00802314	0.000239098	0.00180195	0.00798071	0.000237833	0	0	0	-0.00192451	0.000963169	2.87034e-05
TYR 212	R TYR 212	0	0	0	-0.0140426	0.00584662	0.000174235	0.00821314	0.0119365	0.00035572	-0.00693073	0.011986	0.000357193	0	0	0	-0.0127602	0.00595493	0.000177463
THR 213	R THR 213	0	0	0	-0.33593	0.244362	0.00728224	0.0162718	0.250283	0.00745867	0.0919032	0.27918	0.00831985	-0.0759843	0.0477724	0.00142366	-0.303739	0.269779	0.00803967
LEU 214	R LEU 214	0	0	0	-0.481406	0.268751	0.00800906	-0.0158979	0.0383991	0.00114433	0.0498064	0.0508198	0.00151448	-0.034838	0.0271691	0.000809665	-0.482335	0.273347	0.00814602
GLU 215	R GLU 215	0	0	0	-0.890987	0.561532	0.0167342	-0.11098	1.8022	0.0537074	0.751002	1.89993	0.0566197	-0.058194	0.0366236	0.00109142	-0.309159	0.915837	0.0272929
PHE 216	R PHE 216	0	0	0	-1.91153	0.462845	0.0137932	-0.214909	0.137294	0.0040915	0.625447	0.186642	0.00556211	-0.177911	0.0383068	0.00114158	-1.6789	0.426437	0.0127083
ARG 217	R ARG 217	0	0	0	-0.319261	0.255134	0.00760325	-0.744788	1.03221	0.030761	0.829661	1.04618	0.0311773	-0.0159071	0.0226324	0.000674469	-0.250295	0.324859	0.00968112
SER 218	R SER 218	0	0	0	-0.009627	0.00238135	7.09665e-05	0.00310746	0.0163503	0.000487257	0.00692718	0.0202411	0.000603205	0	0	0	0.000407638	0.0120166	0.000358106
GLY 219	R GLY 219	0	0	0	-0.00811101	0.00496999	0.000148111	-0.00799112	0.0074272	0.000221338	0.00633925	0.00810008	0.000241391	0	0	0	-0.00976288	0.00400684	0.000119408
LYS 220	R LYS 220	0	0	0	-0.0122291	0.00319953	9.53493e-05	0.0744654	0.127855	0.00381021	0.00926465	0.124047	0.00369672	0	0	0	0.0715009	0.0256816	0.000765338
VAL 221	R VAL 221	0	0	0	-0.0535444	0.021284	0.000634285	0.00851599	0.00842569	0.000251094	-0.0288055	0.0117696	0.000350745	0	0	0	-0.0738339	0.0256462	0.000764282
ALA 222	R ALA 222	0	0	0	-0.0163037	0.00856083	0.000255121	0.00533037	0.0168515	0.000502191	-0.00410924	0.0166049	0.000494844	0	0	0	-0.0150826	0.00764402	0.000227799
PHE 223	R PHE 223	0	0	0	-0.020619	0.00906144	0.00027004	0.000753996	0.00717399	0.000213792	0.0144849	0.0140509	0.000418732	0	0	0	-0.00538011	0.0071394	0.000212761
ARG 224	R ARG 224	0	0	0	-0.596582	0.441664	0.013162	-0.427639	1.3889	0.0413906	0.551707	1.22103	0.0363879	-0.0812433	0.0533821	0.00159084	-0.553757	0.535111	0.0159469
ASP 225	R ASP 225	0	0	0	-0.00477798	0.00219407	6.53854e-05	-0.00354973	0.244994	0.00730107	0.00424956	0.243022	0.00724231	0	0	0	-0.00407815	0.00700705	0.000208817
CYS 226	R CYS 226	0	0	0	-0.00504529	0.00680551	0.000202811	0.000740675	0.0216972	0.000646599	0.00239343	0.0214322	0.000638701	-6.40195e-07	2.14728e-05	6.39911e-07	-0.00191183	0.00433245	0.000129111
GLU 227	R GLU 227	0	0	0	-0.00277176	0.00126517	3.77034e-05	0.0215302	0.203451	0.00606303	-0.0022762	0.201132	0.00599392	0	0	0	0.0164822	0.00503885	0.000150163
GLY 228	R GLY 228	0	0	0	-0.00366075	0.0025235	7.52027e-05	0.00242096	0.0139618	0.000416075	-0.00360835	0.0138389	0.000412413	0	0	0	-0.00484813	0.00283361	8.44443e-05
ARG 229	R ARG 229	0	0	0	-0.00347158	0.00155668	4.63907e-05	0.00412078	0.134968	0.00402218	-0.00789076	0.13448	0.00400764	0	0	0	-0.00724156	0.00406784	0.000121226
TYR 230	R TYR 230	0	0	0	-0.0370888	0.0193614	0.000576988	0.0343135	0.065494	0.00195179	-0.0104405	0.0624561	0.00186125	-3.17691e-06	0.000106557	3.1755e-06	-0.013219	0.0143308	0.000427072
LEU 231	R LEU 231	0	0	0	-0.00250533	0.00101737	3.03188e-05	0.00396803	0.00609712	0.0001817	-0.00349023	0.0062153	0.000185222	0	0	0	-0.00202753	0.00170105	5.06929e-05
ALA 232	R ALA 232	0	0	0	-0.000466252	0.00049886	1.48665e-05	0.00158615	0.00498926	0.000148685	-0.00131972	0.00494363	0.000147325	0	0	0	-0.000199822	0.000783964	2.33629e-05
PRO 233	R PRO 233	0	0	0	-0.000502664	0.000499993	1.49003e-05	0.010889	0.0227391	0.000677649	-0.00922558	0.0225803	0.000672915	0	0	0	0.00116075	0.000841795	2.50863e-05
SER 234	R SER 234	0	0	0	-9.94671e-05	0.000299288	8.91909e-06	0.00209503	0.00494075	0.000147239	-0.00175222	0.00488153	0.000145475	0	0	0	0.000243339	0.000722221	2.15229e-05
GLY 235	R GLY 235	0	0	0	-9.76909e-06	9.83548e-05	2.93107e-06	-0.000820604	0.00170303	5.07521e-05	0.000786856	0.00171216	5.1024e-05	0	0	0	-4.35169e-05	0.000575451	1.7149e-05
PRO 236	R PRO 236	0	0	0	-3.99645e-05	0.000195876	5.83729e-06	0.00515098	0.00916604	0.000273157	-0.00514298	0.00916844	0.000273229	0	0	0	-3.19716e-05	0.000618576	1.84342e-05
SER 237	R SER 237	0	0	0	-5.50622e-05	0.000228102	6.79765e-06	0.00085968	0.00169154	5.04096e-05	-0.00100266	0.00166592	4.96462e-05	0	0	0	-0.000198046	0.000622859	1.85618e-05
GLY 238	R GLY 238	0	0	0	-2.48668e-05	0.000155719	4.64058e-06	-0.001254	0.00209951	6.25676e-05	0.00118206	0.00209323	6.23802e-05	0	0	0	-9.68028e-05	0.000568917	1.69543e-05
THR 239	R THR 239	0	0	0	-0.000118117	0.000322747	9.61818e-06	0.000288632	0.0020131	5.99924e-05	-0.000274423	0.00202783	6.04313e-05	0	0	0	-0.000103908	0.000686616	2.04618e-05
LEU 240	R LEU 240	0	0	0	-0.000723801	0.000464649	1.3847e-05	0.00267851	0.00381867	0.0001138	-0.00188988	0.00374027	0.000111464	0	0	0	6.48313e-05	0.000793103	2.36353e-05
LYS 241	R LYS 241	0	0	0	-0.000311723	0.000463197	1.38037e-05	0.0236758	0.0543748	0.00162042	-0.025825	0.0542537	0.00161682	0	0	0	-0.00246092	0.00105015	3.12957e-05
ALA 242	R ALA 242	0	0	0	-0.000311723	0.000463197	1.38037e-05	0.00113233	0.00467745	0.000139393	-0.000921847	0.00463586	0.000138153	0	0	0	-0.000101243	0.000716749	2.13598e-05
GLY 243	R GLY 243	0	0	0	-0.000183837	0.000387351	1.15434e-05	-0.000838366	0.00408617	0.000121772	0.000389876	0.00408152	0.000121633	0	0	0	-0.000632327	0.000726181	2.16409e-05
LYS 244	R LYS 244	0	0	0	-0.00051421	0.000501572	1.49473e-05	0.00657993	0.0742631	0.00221311	-0.00553375	0.0739077	0.00220252	0	0	0	0.000531972	0.00333483	9.93813e-05
ALA 245	R ALA 245	0	0	0	-0.000667851	0.000563685	1.67984e-05	-0.00025222	0.00556285	0.000165778	0.000301066	0.00552139	0.000164543	0	0	0	-0.000619005	0.000825629	2.46046e-05
THR 246	R THR 246	0	0	0	-0.00197336	0.000796975	2.37507e-05	-0.000687389	0.0126428	0.000376768	0.00841297	0.0127325	0.000379441	0	0	0	0.00575222	0.00197585	5.88822e-05
LYS 247	R LYS 247	0	0	0	-0.00697869	0.00436638	0.000130122	-0.0848419	0.201708	0.00601111	0.0985187	0.20736	0.00617953	0	0	0	0.00669805	0.0166484	0.000496138
VAL 248	R VAL 248	0	0	0	-0.0270178	0.0178113	0.000530795	-0.00198401	0.0138534	0.000412847	-0.0105959	0.0167642	0.00049959	0	0	0	-0.0395977	0.02923	0.000871083
GLY 249	R GLY 249	0	0	0	-0.00065897	0.000543853	1.62074e-05	0.000543517	0.00543273	0.000161901	-0.00174956	0.00551998	0.000164501	0	0	0	-0.00186501	0.00113849	3.39282e-05
LYS 250	R LYS 250	0	0	0	-0.00168917	0.000599887	1.78772e-05	0.00226199	0.103531	0.00308532	8.43694e-05	0.102341	0.00304986	0	0	0	0.000657194	0.00560003	0.000166886
ASP 251	R ASP 251	0	0	0	-0.000682948	0.000465328	1.38672e-05	-0.0233623	0.0899307	0.00268002	0.030603	0.0896351	0.00267121	0	0	0	0.00655773	0.00226208	6.74122e-05
GLU 252	R GLU 252	0	0	0	-0.00375222	0.00140472	4.18621e-05	-0.0125684	0.150937	0.00449808	0.0247442	0.149436	0.00445335	0	0	0	0.00842362	0.00638026	0.000190138
LEU 253	R LEU 253	0	0	0	-0.0148623	0.00708159	0.000211038	-0.00120426	0.00706862	0.000210652	-0.00506039	0.00843068	0.000251243	0	0	0	-0.021127	0.0124637	0.00037143
PHE 254	R PHE 254	0	0	0	-0.00448934	0.00143335	4.27154e-05	0.00296359	0.00520567	0.000155134	-0.0041714	0.00535854	0.00015969	0	0	0	-0.00569716	0.00221246	6.59334e-05
ALA 255	R ALA 255	0	0	0	-0.0014929	0.000522532	1.5572e-05	0.00482238	0.00495454	0.00014765	-0.00514654	0.00496621	0.000147998	0	0	0	-0.00181705	0.000908961	2.70879e-05
LEU 256	R LEU 256	0	0	0	-0.00824689	0.00297702	8.87183e-05	0.00823002	0.00625419	0.000186381	-0.0139245	0.00803437	0.000239432	0	0	0	-0.0139414	0.00624998	0.000186256
GLU 257	R GLU 257	0	0	0	-0.000832149	0.000429048	1.2786e-05	-0.105631	0.0722619	0.00215348	0.110495	0.0721041	0.00214877	0	0	0	0.00403197	0.00270695	8.06698e-05
GLN 258	R GLN 258	0	0	0	-0.000697158	0.000478425	1.42575e-05	0.00176909	0.00621749	0.000185287	0.00325044	0.0063658	0.000189707	0	0	0	0.00432238	0.00174023	5.18606e-05
SER 259	R SER 259	0	0	0	-0.000168739	0.000374521	1.11611e-05	0.00478597	0.00395416	0.000117838	-0.00511634	0.00396877	0.000118273	0	0	0	-0.000499112	0.00075597	2.25287e-05
CYS 260	R CYS 260	0	0	0	-0.000105684	0.000307433	9.1618e-06	-5.86146e-05	0.00172335	5.13574e-05	-2.75311e-05	0.00167208	4.98298e-05	0	0	0	-0.000191829	0.000646458	1.92651e-05
ALA 261	R ALA 261	0	0	0	-3.99645e-05	0.000195876	5.83729e-06	0.00238455	0.00163621	4.87606e-05	-0.00237034	0.0016226	4.83551e-05	0	0	0	-2.57549e-05	0.000588713	1.75442e-05
GLN 262	R GLN 262	0	0	0	-6.48313e-05	0.000246228	7.33784e-06	0.0029627	0.00229534	6.84035e-05	-0.00271048	0.00226872	6.76101e-05	0	0	0	0.000187389	0.00064156	1.91191e-05
VAL 263	R VAL 263	0	0	0	-1.86501e-05	0.000135286	4.03165e-06	0.000887211	0.000692946	2.06505e-05	-0.000801954	0.000699426	2.08436e-05	0	0	0	6.66075e-05	0.000582459	1.73578e-05
VAL 264	R VAL 264	0	0	0	-1.50977e-05	0.000121942	3.63398e-06	0.000742451	0.000730769	2.17777e-05	-0.000713144	0.000756467	2.25435e-05	0	0	0	1.42096e-05	0.000594358	1.77125e-05
LEU 265	R LEU 265	0	0	0	-1.42096e-05	0.000118354	3.52707e-06	0.000913854	0.000737624	2.19819e-05	-0.000888988	0.000727	2.16653e-05	0	0	0	1.06572e-05	0.000597413	1.78035e-05
GLN 266	R GLN 266	0	0	0	-1.06572e-05	0.000102682	3.06003e-06	0.00120959	0.0014024	4.17929e-05	-0.00122647	0.00139437	4.15537e-05	0	0	0	-2.75311e-05	0.000574894	1.71324e-05
ALA 267	R ALA 267	0	0	0	-2.6643e-06	5.1548e-05	1.53618e-06	0.000977798	0.000793202	2.36382e-05	-0.000980462	0.000782564	2.33212e-05	0	0	0	-5.3286e-06	0.000566978	1.68965e-05
ALA 268	R ALA 268	0	0	0	-8.88099e-07	2.97878e-05	8.87705e-07	0.00087389	0.000742094	2.21151e-05	-0.000870337	0.000730623	2.17733e-05	0	0	0	2.6643e-06	0.000596759	1.7784e-05
ASN 269	R ASN 269	0	0	0	-4.4405e-06	6.64889e-05	1.98144e-06	-0.000484014	0.000590941	1.76106e-05	0.000478686	0.000590773	1.76056e-05	0	0	0	-9.76909e-06	0.000584656	1.74233e-05
GLU 270	R GLU 270	0	0	0	-2.6643e-06	5.1548e-05	1.53618e-06	-0.0234032	0.0176214	0.000525134	0.0233739	0.0175973	0.000524418	0	0	0	-3.19716e-05	0.000556608	1.65875e-05
ARG 271	R ARG 271	0	0	0	-5.3286e-06	7.28025e-05	2.16959e-06	0.01927	0.0153898	0.000458631	-0.0192647	0.0153687	0.000458004	0	0	0	-1.26207e-16	0.000593032	1.7673e-05
ASN 272	R ASN 272	0	0	0	-1.15453e-05	0.000106827	3.18355e-06	9.94671e-05	0.00097975	2.91975e-05	-0.000116341	0.000951655	2.83603e-05	0	0	0	-2.84192e-05	0.000601279	1.79187e-05
VAL 273	R VAL 273	0	0	0	-5.3286e-06	7.28025e-05	2.16959e-06	0.00067762	0.000613623	1.82866e-05	-0.000678508	0.00064167	1.91224e-05	0	0	0	-6.2167e-06	0.000593748	1.76943e-05
SER 274	R SER 274	0	0	0	-7.9929e-06	8.9045e-05	2.65363e-06	0.00119893	0.00107343	3.19893e-05	-0.00118561	0.00108363	3.22932e-05	0	0	0	5.3286e-06	0.00060045	1.7894e-05
THR 275	R THR 275	0	0	0	-5.3286e-06	7.28025e-05	2.16959e-06	0.000281528	0.000607645	1.81084e-05	-0.000281528	0.000606182	1.80648e-05	0	0	0	-5.3286e-06	0.000571657	1.7036e-05
ARG 276	R ARG 276	0	0	0	-7.9929e-06	8.9045e-05	2.65363e-06	0.0256945	0.0220691	0.000657681	-0.0256794	0.0220447	0.000656955	0	0	0	7.1048e-06	0.000594486	1.77163e-05
GLN 277	R GLN 277	0	0	0	-7.9929e-06	8.9045e-05	2.65363e-06	0.000716696	0.000804421	2.39725e-05	-0.000719361	0.000819022	2.44077e-05	0	0	0	-1.06572e-05	0.000595925	1.77591e-05
GLY 278	R GLY 278	0	0	0	0	0	0	-0.000708703	0.000692804	2.06463e-05	0.000703375	0.000670971	1.99956e-05	0	0	0	-5.3286e-06	0.000585472	1.74477e-05
MET 279	R MET 279	0	0	0	-7.9929e-06	8.9045e-05	2.65363e-06	0.000714032	0.000733564	2.18609e-05	-0.000705151	0.000727602	2.16833e-05	0	0	0	8.88099e-07	0.000595274	1.77398e-05
ASP 280	R ASP 280	0	0	0	-2.6643e-06	5.1548e-05	1.53618e-06	-0.0208757	0.0150324	0.000447981	0.0208766	0.0150064	0.000447207	0	0	0	-1.7762e-06	0.000594525	1.77174e-05
LEU 281	R LEU 281	0	0	0	-5.3286e-06	7.28025e-05	2.16959e-06	0.000853464	0.00070825	2.11065e-05	-0.000849911	0.000712509	2.12335e-05	0	0	0	-1.7762e-06	0.0005607	1.67094e-05
SER 282	R SER 282	0	0	0	-8.88099e-07	2.97878e-05	8.87705e-07	0.000769982	0.000771049	2.2978e-05	-0.000761989	0.000769197	2.29228e-05	0	0	0	7.1048e-06	0.000563817	1.68023e-05
ALA 283	R ALA 283	0	0	0	-1.7762e-06	4.21075e-05	1.25485e-06	0.0009627	0.000792075	2.36046e-05	-0.000956483	0.000810054	2.41404e-05	0	0	0	4.4405e-06	0.000578614	1.72433e-05
ASN 284	R ASN 284	0	0	0	-6.2167e-06	7.86006e-05	2.34238e-06	0.000267318	0.000900235	2.68279e-05	-0.000259325	0.000890186	2.65284e-05	0	0	0	1.7762e-06	0.000573231	1.70829e-05
GLN 285	R GLN 285	0	0	0	-7.9929e-06	8.9045e-05	2.65363e-06	0.00115719	0.00121754	3.62838e-05	-0.00115897	0.00122022	3.63638e-05	0	0	0	-9.76909e-06	0.000580081	1.7287e-05
ASP 286	R ASP 286	0	0	0	-8.88099e-07	2.97878e-05	8.87705e-07	-0.0223268	0.0186945	0.000557114	0.0223375	0.018662	0.000556146	0	0	0	9.76909e-06	0.000595194	1.77374e-05
GLU 287	R GLU 287	0	0	0	-6.2167e-06	7.86006e-05	2.34238e-06	-0.0269982	0.0242691	0.000723243	0.0269698	0.0242381	0.000722321	0	0	0	-3.46359e-05	0.000552444	1.64634e-05
GLU 288	R GLU 288	0	0	0	-1.7762e-05	0.000132085	3.93627e-06	-0.0340755	0.0292664	0.000872169	0.0340426	0.0292056	0.000870357	0	0	0	-5.06217e-05	0.000594614	1.77201e-05
THR 289	R THR 289	0	0	0	-8.88099e-06	9.38196e-05	2.79592e-06	0.000583481	0.000747793	2.2285e-05	-0.00059325	0.000771212	2.29829e-05	0	0	0	-1.86501e-05	0.000575251	1.7143e-05
ASP 290	R ASP 290	0	0	0	-2.04263e-05	0.000141453	4.21545e-06	-0.042111	0.0376655	0.00112247	0.0419787	0.0376026	0.0011206	0	0	0	-0.000152753	0.000586805	1.74874e-05
GLN 291	R GLN 291	0	0	0	-1.15453e-05	0.000106827	3.18355e-06	0.000720249	0.00141888	4.2284e-05	-0.000692718	0.00139896	4.16904e-05	0	0	0	1.59858e-05	0.000604683	1.80202e-05
GLU 292	R GLU 292	0	0	0	-1.59858e-05	0.00012542	3.73765e-06	-0.0304547	0.0251503	0.000749505	0.0304432	0.0251026	0.000748081	0	0	0	-2.75311e-05	0.000610845	1.82038e-05
THR 293	R THR 293	0	0	0	-2.48668e-05	0.000155719	4.64058e-06	0.000241563	0.000657174	1.95845e-05	-0.000181172	0.000635706	1.89447e-05	0	0	0	3.5524e-05	0.000564317	1.68172e-05
PHE 294	R PHE 294	0	0	0	-2.22025e-05	0.000147342	4.39093e-06	0.000673179	0.000597307	1.78004e-05	-0.000650089	0.000612289	1.82468e-05	0	0	0	8.88099e-07	0.000575552	1.7152e-05
GLN 295	R GLN 295	0	0	0	-7.1048e-05	0.000256905	7.65602e-06	0.00168917	0.0021293	6.34554e-05	-0.00161901	0.00212269	6.32583e-05	0	0	0	-8.88099e-07	0.000628652	1.87345e-05
LEU 296	R LEU 296	0	0	0	-3.90764e-05	0.000193777	5.77474e-06	0.00146892	0.00103423	3.08212e-05	-0.00139165	0.00105374	3.14026e-05	0	0	0	3.81883e-05	0.000613175	1.82732e-05
GLU 297	R GLU 297	0	0	0	-6.2167e-05	0.000241459	7.19571e-06	-0.0558757	0.0366245	0.00109145	0.0557291	0.0365541	0.00108935	0	0	0	-0.000208703	0.000633546	1.88803e-05
ILE 298	R ILE 298	0	0	0	-3.01954e-05	0.000171125	5.09968e-06	0.00169272	0.00113231	3.3744e-05	-0.00169005	0.00113824	3.39206e-05	0	0	0	-2.75311e-05	0.00060939	1.81604e-05
ASP 299	R ASP 299	0	0	0	-2.75311e-05	0.000163625	4.87619e-06	-0.0421963	0.0262359	0.000781857	0.0421128	0.0262213	0.000781421	0	0	0	-0.000111012	0.000613005	1.82682e-05
ARG 300	R ARG 300	0	0	0	-8.52575e-05	0.000279265	8.32236e-06	0.060659	0.0390447	0.00116357	-0.0601723	0.0388112	0.00115661	0	0	0	0.000401421	0.000813167	2.42332e-05
ASP 301	R ASP 301	0	0	0	-2.39787e-05	0.000152983	4.55904e-06	-0.0427211	0.026908	0.000801887	0.0426163	0.0268622	0.000800519	0	0	0	-0.000128774	0.000587259	1.75009e-05
THR 302	R THR 302	0	0	0	-1.33215e-05	0.000114647	3.41661e-06	0.000784192	0.000787648	2.34727e-05	-0.000777087	0.000779995	2.32446e-05	0	0	0	-6.2167e-06	0.000587735	1.75151e-05
LYS 303	R LYS 303	0	0	0	-2.22025e-05	0.000147342	4.39093e-06	0.0388108	0.0241195	0.000718786	-0.0387647	0.0240438	0.000716529	0	0	0	2.39787e-05	0.000616782	1.83807e-05
LYS 304	R LYS 304	0	0	0	-1.33215e-05	0.000114647	3.41661e-06	0.0277282	0.0173684	0.000517596	-0.0277176	0.0173231	0.000516246	0	0	0	-2.6643e-06	0.000601207	1.79166e-05
CYS 305	R CYS 305	0	0	0	-1.33215e-05	0.000114647	3.41661e-06	-0.000603908	0.000676517	2.01609e-05	0.000619893	0.000680426	2.02774e-05	0	0	0	2.6643e-06	0.000577088	1.71978e-05
ALA 306	R ALA 306	0	0	0	-7.1048e-06	8.399e-05	2.50299e-06	0.00154796	0.00108555	3.23506e-05	-0.00154352	0.00108574	3.23562e-05	0	0	0	-2.6643e-06	0.000567779	1.69204e-05
PHE 307	R PHE 307	0	0	0	-2.39787e-05	0.000152983	4.55904e-06	0.000687389	0.000652881	1.94565e-05	-0.000672291	0.000629412	1.87571e-05	0	0	0	-8.88099e-06	0.000609218	1.81553e-05
ARG 308	R ARG 308	0	0	0	-6.12789e-05	0.000239841	7.1475e-06	0.0502584	0.0362746	0.00108102	-0.0501128	0.0361901	0.0010785	0	0	0	8.43694e-05	0.000657641	1.95983e-05
THR 309	R THR 309	0	0	0	-1.7762e-05	0.000132085	3.93627e-06	0.000198934	0.000719827	2.14516e-05	-0.000184725	0.000708723	2.11207e-05	0	0	0	-3.5524e-06	0.000573223	1.70826e-05
HIP 310	R HIP 310	0	0	0	-3.73002e-05	0.000189496	5.64718e-06	0.035198	0.0301589	0.000898767	-0.0351368	0.0301234	0.000897709	0	0	0	2.39787e-05	0.000610995	1.82083e-05
THR 311	R THR 311	0	0	0	-1.7762e-05	0.000132085	3.93627e-06	7.90409e-05	0.000725068	2.16078e-05	-6.30551e-05	0.000735139	2.19079e-05	0	0	0	-1.7762e-06	0.000579395	1.72665e-05
GLY 312	R GLY 312	0	0	0	-6.2167e-06	7.86006e-05	2.34238e-06	-0.00126377	0.00106146	3.16326e-05	0.00126021	0.00105226	3.13583e-05	0	0	0	-9.76909e-06	0.000590701	1.76035e-05
LYS 313	R LYS 313	0	0	0	-2.04263e-05	0.000141453	4.21545e-06	0.0266119	0.0216762	0.000645971	-0.0265906	0.0216504	0.000645204	0	0	0	8.88099e-07	0.000596764	1.77842e-05
TYR 314	R TYR 314	0	0	0	-4.08526e-05	0.000197949	5.89907e-06	0.00115098	0.00111518	3.32336e-05	-0.00113677	0.00111383	3.31933e-05	0	0	0	-2.6643e-05	0.000614508	1.8313e-05
TRP 315	R TRP 315	0	0	0	-1.59858e-05	0.00012542	3.73765e-06	0.000372114	0.000660403	1.96807e-05	-0.000396092	0.000641478	1.91167e-05	0	0	0	-3.99645e-05	0.000593931	1.76997e-05
THR 316	R THR 316	0	0	0	-4.4405e-06	6.64889e-05	1.98144e-06	0.000809059	0.000810646	2.41581e-05	-0.000820604	0.000788326	2.34929e-05	0	0	0	-1.59858e-05	0.000586794	1.7487e-05
LEU 317	R LEU 317	0	0	0	-2.6643e-06	5.1548e-05	1.53618e-06	0.000614565	0.000567567	1.69141e-05	-0.000641208	0.000564686	1.68282e-05	0	0	0	-2.93073e-05	0.000577888	1.72216e-05
THR 318	R THR 318	0	0	0	-1.7762e-06	4.21075e-05	1.25485e-06	0.000604796	0.000618781	1.84403e-05	-0.000610124	0.00064044	1.90858e-05	0	0	0	-7.1048e-06	0.000549457	1.63744e-05
ALA 319	R ALA 319	0	0	0	0	0	0	0.000741563	0.000652768	1.94531e-05	-0.00077087	0.000650785	1.9394e-05	0	0	0	-2.93073e-05	0.000563887	1.68044e-05
THR 320	R THR 320	0	0	0	0	0	0	0.000166075	0.000429738	1.28066e-05	-0.000174067	0.000445904	1.32884e-05	0	0	0	-7.9929e-06	0.000488707	1.4564e-05
GLY 321	R GLY 321	0	0	0	0	0	0	-0.000650089	0.000588624	1.75416e-05	0.000645648	0.000577566	1.7212e-05	0	0	0	-4.4405e-06	0.000581675	1.73345e-05
GLY 322	R GLY 322	0	0	0	-8.88099e-07	2.97878e-05	8.87705e-07	-0.000669627	0.00061732	1.83968e-05	0.000685613	0.00060834	1.81291e-05	0	0	0	1.50977e-05	0.000589083	1.75553e-05
VAL 323	R VAL 323	0	0	0	-1.7762e-06	4.21075e-05	1.25485e-06	0.000596803	0.000578591	1.72426e-05	-0.000615453	0.000596386	1.77729e-05	0	0	0	-2.04263e-05	0.000590429	1.75954e-05
GLN 324	R GLN 324	0	0	0	-6.2167e-06	7.86006e-05	2.34238e-06	0.000603908	0.000697205	2.07774e-05	-0.000605684	0.000699482	2.08453e-05	0	0	0	-7.9929e-06	0.000590728	1.76043e-05
SER 325	R SER 325	0	0	0	-5.3286e-06	7.28025e-05	2.16959e-06	0.00119005	0.00095611	2.8493e-05	-0.00114565	0.000976688	2.91063e-05	0	0	0	3.90764e-05	0.000587224	1.74999e-05
THR 326	R THR 326	0	0	0	-7.1048e-06	8.399e-05	2.50299e-06	0.000284192	0.000632918	1.88616e-05	-0.000294849	0.000637846	1.90084e-05	0	0	0	-1.7762e-05	0.000562003	1.67483e-05
ALA 327	R ALA 327	0	0	0	-4.4405e-06	6.64889e-05	1.98144e-06	0.00117851	0.000943859	2.81279e-05	-0.00119183	0.000918801	2.73812e-05	0	0	0	-1.7762e-05	0.000579125	1.72585e-05
SER 328	R SER 328	0	0	0	-7.1048e-06	8.399e-05	2.50299e-06	0.00109591	0.00103648	3.0888e-05	-0.00107726	0.00103418	3.08195e-05	0	0	0	1.15453e-05	0.000572342	1.70564e-05
SER 329	R SER 329	0	0	0	-1.06572e-05	0.000102682	3.06003e-06	0.000975133	0.0011813	3.5204e-05	-0.000979574	0.00118176	3.52177e-05	0	0	0	-1.50977e-05	0.000570705	1.70076e-05
LYS 330	R LYS 330	0	0	0	-4.61812e-05	0.000209877	6.25455e-06	0.0469041	0.0304635	0.000907842	-0.0467904	0.0304189	0.000906514	0	0	0	6.74956e-05	0.000639765	1.90656e-05
ASN 331	R ASN 331	0	0	0	-5.3286e-06	7.28025e-05	2.16959e-06	0.00044849	0.00106223	3.16556e-05	-0.000459147	0.0010433	3.10914e-05	0	0	0	-1.59858e-05	0.000580708	1.73057e-05
ALA 332	R ALA 332	0	0	0	-2.6643e-06	5.1548e-05	1.53618e-06	0.00108881	0.000809095	2.41118e-05	-0.00110213	0.000810267	2.41468e-05	0	0	0	-1.59858e-05	0.000569902	1.69837e-05
SER 333	R SER 333	0	0	0	-7.1048e-06	8.399e-05	2.50299e-06	0.000851687	0.000801991	2.39001e-05	-0.000844583	0.000788349	2.34936e-05	0	0	0	-1.1117e-17	0.000576324	1.7175e-05
CYS 334	R CYS 334	0	0	0	-6.2167e-06	7.86006e-05	2.34238e-06	0.000407638	0.000544547	1.6228e-05	-0.000418295	0.000551103	1.64234e-05	0	0	0	-1.68739e-05	0.000582973	1.73732e-05
TYR 335	R TYR 335	0	0	0	-2.57549e-05	0.000158403	4.72057e-06	0.00112966	0.00107741	3.21078e-05	-0.00112345	0.00109408	3.26048e-05	0	0	0	-1.95382e-05	0.000606046	1.80608e-05
PHE 336	R PHE 336	0	0	0	-7.1048e-06	8.399e-05	2.50299e-06	0.000625222	0.000579278	1.72631e-05	-0.000611901	0.000581998	1.73441e-05	0	0	0	6.2167e-06	0.000587735	1.75151e-05
ASP 337	R ASP 337	0	0	0	-7.1048e-06	8.399e-05	2.50299e-06	-0.0305604	0.0189492	0.000564705	0.0305133	0.0189429	0.000564518	0	0	0	-5.41741e-05	0.000595793	1.77552e-05
ILE 338	R ILE 338	0	0	0	-8.88099e-06	9.38196e-05	2.79592e-06	0.00131439	0.000913053	2.72099e-05	-0.00130018	0.000930316	2.77244e-05	0	0	0	5.3286e-06	0.000555905	1.65665e-05
GLU 339	R GLU 339	0	0	0	-3.5524e-06	5.9496e-05	1.77304e-06	-0.0267567	0.0169142	0.00050406	0.0267726	0.0169068	0.00050384	0	0	0	1.24334e-05	0.000579264	1.72627e-05
TRP 340	R TRP 340	0	0	0	-2.57549e-05	0.000158403	4.72057e-06	0.000240675	0.000585328	1.74433e-05	-0.000211368	0.000577628	1.72139e-05	0	0	0	3.5524e-06	0.000591522	1.7628e-05
ARG 341	R ARG 341	0	0	0	-7.9929e-06	8.9045e-05	2.65363e-06	0.0221696	0.0141407	0.000421407	-0.0221643	0.014119	0.000420761	0	0	0	-2.6643e-06	0.000595269	1.77396e-05
ASP 342	R ASP 342	0	0	0	-9.76909e-06	9.83548e-05	2.93107e-06	-0.028929	0.0194903	0.000580829	0.0288854	0.0194938	0.000580934	0	0	0	-5.3286e-05	0.000572306	1.70553e-05
ARG 343	R ARG 343	0	0	0	-7.1048e-06	8.399e-05	2.50299e-06	0.0254813	0.0194521	0.000579692	-0.0254591	0.0194452	0.000579486	0	0	0	1.50977e-05	0.00059806	1.78228e-05
ARG 344	R ARG 344	0	0	0	-4.4405e-06	6.64889e-05	1.98144e-06	0.0240027	0.0175419	0.000522766	-0.0239867	0.0175443	0.000522837	0	0	0	1.15453e-05	0.000584624	1.74224e-05
ILE 345	R ILE 345	0	0	0	-5.3286e-06	7.28025e-05	2.16959e-06	0.0012016	0.000882652	2.63039e-05	-0.00119272	0.000880608	2.6243e-05	0	0	0	3.5524e-06	0.000565423	1.68502e-05
THR 346	R THR 346	0	0	0	-2.6643e-06	5.1548e-05	1.53618e-06	0.000528419	0.000606793	1.8083e-05	-0.000501776	0.000605992	1.80592e-05	0	0	0	2.39787e-05	0.000581198	1.73203e-05
LEU 347	R LEU 347	0	0	0	-1.06572e-05	0.000102682	3.06003e-06	0.00085968	0.000706371	2.10506e-05	-0.000868561	0.000713077	2.12504e-05	0	0	0	-1.95382e-05	0.00059271	1.76634e-05
ARG 348	R ARG 348	0	0	0	-1.7762e-06	4.21075e-05	1.25485e-06	0.0227149	0.0140393	0.000418386	-0.0226847	0.0140346	0.000418246	0	0	0	2.84192e-05	0.000583286	1.73825e-05
ALA 349	R ALA 349	0	0	0	-1.7762e-06	4.21075e-05	1.25485e-06	0.00100799	0.000759153	2.26235e-05	-0.00101332	0.000746097	2.22344e-05	0	0	0	-7.1048e-06	0.000562239	1.67553e-05
SER 350	R SER 350	0	0	0	-3.5524e-06	5.9496e-05	1.77304e-06	0.00127886	0.000985885	2.93804e-05	-0.00128774	0.000961409	2.8651e-05	0	0	0	-1.24334e-05	0.000585365	1.74445e-05
ASN 351	R ASN 351	0	0	0	-2.6643e-06	5.1548e-05	1.53618e-06	-0.00040675	0.000537831	1.60279e-05	0.000396092	0.000542462	1.61659e-05	0	0	0	-1.33215e-05	0.000586103	1.74665e-05
GLY 352	R GLY 352	0	0	0	-8.88099e-07	2.97878e-05	8.87705e-07	-0.000709591	0.000609309	1.8158e-05	0.00072913	0.000608104	1.81221e-05	0	0	0	1.86501e-05	0.000561184	1.67238e-05
LYS 353	R LYS 353	0	0	0	-7.9929e-06	8.9045e-05	2.65363e-06	0.0176732	0.0111117	0.000331141	-0.017675	0.0111199	0.000331385	0	0	0	-9.76909e-06	0.000580081	1.7287e-05
PHE 354	R PHE 354	0	0	0	-3.5524e-06	5.9496e-05	1.77304e-06	0.000509769	0.000517365	1.5418e-05	-0.000478686	0.000523844	1.56111e-05	0	0	0	2.75311e-05	0.000593142	1.76762e-05
VAL 355	R VAL 355	0	0	0	-1.7762e-06	4.21075e-05	1.25485e-06	0.000634103	0.00059097	1.76115e-05	-0.000645648	0.000585204	1.74397e-05	0	0	0	-1.33215e-05	0.000586103	1.74665e-05
THR 356	R THR 356	0	0	0	-2.6643e-06	5.1548e-05	1.53618e-06	0.000463588	0.00052976	1.57874e-05	-0.000460036	0.000527824	1.57297e-05	0	0	0	8.88099e-07	0.000618684	1.84374e-05
SER 357	R SER 357	0	0	0	-3.5524e-06	5.9496e-05	1.77304e-06	0.00104529	0.000856845	2.55348e-05	-0.00104174	0.00083498	2.48832e-05	0	0	0	-4.92994e-19	0.000570127	1.69903e-05
LYS 358	R LYS 358	0	0	0	-8.88099e-07	2.97878e-05	8.87705e-07	0.0179467	0.0123207	0.00036717	-0.0179476	0.0123229	0.000367235	0	0	0	-1.7762e-06	0.00059303	1.76729e-05
LYS 359	R LYS 359	0	0	0	-8.88099e-07	2.97878e-05	8.87705e-07	0.0153313	0.010671	0.000318006	-0.0153428	0.0106642	0.000317803	0	0	0	-1.24334e-05	0.000536274	1.59815e-05
ASN 360	R ASN 360	0	0	0	-3.5524e-06	5.9496e-05	1.77304e-06	-0.000197158	0.000497088	1.48137e-05	0.000215808	0.000511466	1.52422e-05	0	0	0	1.50977e-05	0.000583022	1.73746e-05
GLY 361	R GLY 361	0	0	0	-8.88099e-07	2.97878e-05	8.87705e-07	-0.000658082	0.000617508	1.84023e-05	0.000661634	0.000632233	1.88412e-05	0	0	0	2.6643e-06	0.000590776	1.76057e-05
GLN 362	R GLN 362	0	0	0	-3.5524e-06	5.9496e-05	1.77304e-06	0.00104885	0.000957495	2.85343e-05	-0.0010444	0.000980167	2.921e-05	0	0	0	8.88099e-07	0.000583216	1.73804e-05
LEU 363	R LEU 363	0	0	0	-9.76909e-06	9.83548e-05	2.93107e-06	0.000814387	0.000702828	2.0945e-05	-0.000798401	0.000690739	2.05847e-05	0	0	0	6.2167e-06	0.00059225	1.76497e-05
ALA 364	R ALA 364	0	0	0	-8.88099e-07	2.97878e-05	8.87705e-07	0.00079929	0.00067078	1.99899e-05	-0.000814387	0.000678395	2.02168e-05	0	0	0	-1.59858e-05	0.000560475	1.67027e-05
ALA 365	R ALA 365	0	0	0	-1.7762e-06	4.21075e-05	1.25485e-06	0.000897869	0.00073195	2.18128e-05	-0.000905861	0.000729985	2.17543e-05	0	0	0	-9.76909e-06	0.000578548	1.72413e-05
SER 366	R SER 366	0	0	0	0	0	0	0.000487567	0.000545713	1.62628e-05	-0.000505329	0.000549073	1.63629e-05	0	0	0	-1.7762e-05	0.000588254	1.75306e-05
VAL 367	R VAL 367	0	0	0	-3.5524e-06	5.9496e-05	1.77304e-06	0.000439609	0.000525879	1.56717e-05	-0.000443162	0.00051948	1.5481e-05	0	0	0	-7.1048e-06	0.000601909	1.79375e-05
GLU 368	R GLU 368	0	0	0	0	0	0	-0.0193801	0.012062	0.000359459	0.0193766	0.0120561	0.000359282	0	0	0	-3.5524e-06	0.000577852	1.72206e-05
THR 369	R THR 369	0	0	0	0	0	0	0.000369449	0.000516434	1.53903e-05	-0.000365897	0.000497998	1.48408e-05	0	0	0	3.5524e-06	0.000580918	1.73119e-05
ALA 370	R ALA 370	0	0	0	-2.6643e-06	5.1548e-05	1.53618e-06	0.000905861	0.000695086	2.07143e-05	-0.000903197	0.000700449	2.08741e-05	0	0	0	2.60301e-17	0.000546261	1.62791e-05
GLY 371	R GLY 371	0	0	0	0	0	0	-0.000645648	0.000572934	1.7074e-05	0.000630551	0.00057502	1.71362e-05	0	0	0	-1.50977e-05	0.000572259	1.70539e-05
ASP 372	R ASP 372	0	0	0	0	0	0	-0.0193366	0.0129936	0.000387221	0.0193366	0.0130124	0.000387783	0	0	0	-5.67929e-17	0.000579398	1.72666e-05
SER 373	R SER 373	0	0	0	-1.7762e-06	4.21075e-05	1.25485e-06	0.000943162	0.00076697	2.28565e-05	-0.000933393	0.000757441	2.25725e-05	0	0	0	7.9929e-06	0.000558264	1.66368e-05
GLU 374	R GLU 374	0	0	0	-2.6643e-06	5.1548e-05	1.53618e-06	-0.0210506	0.0138151	0.000411705	0.0210364	0.013788	0.000410895	0	0	0	-1.68739e-05	0.000590541	1.75987e-05
LEU 375	R LEU 375	0	0	0	-7.1048e-06	8.399e-05	2.50299e-06	0.000589698	0.00056578	1.68608e-05	-0.000572824	0.000582096	1.7347e-05	0	0	0	9.76909e-06	0.000587686	1.75136e-05
PHE 376	R PHE 376	0	0	0	-9.76909e-06	9.83548e-05	2.93107e-06	0.000539964	0.000562048	1.67496e-05	-0.000527531	0.000561214	1.67247e-05	0	0	0	2.6643e-06	0.000592277	1.76504e-05
LEU 377	R LEU 377	0	0	0	-2.6643e-06	5.1548e-05	1.53618e-06	0.000764654	0.000723025	2.15469e-05	-0.000774423	0.000711928	2.12162e-05	0	0	0	-1.24334e-05	0.000583846	1.73992e-05
MET 378	R MET 378	0	0	0	-1.42096e-05	0.000118354	3.52707e-06	0.0011643	0.00101961	3.03855e-05	-0.00116607	0.00101145	3.01424e-05	0	0	0	-1.59858e-05	0.000588305	1.75321e-05
LYS 379	R LYS 379	0	0	0	-2.13144e-05	0.00014443	4.30416e-06	0.0327789	0.0275126	0.000819903	-0.0327575	0.0274607	0.000818355	0	0	0	1.33108e-16	0.00061364	1.82871e-05
LEU 380	R LEU 380	0	0	0	-4.08526e-05	0.000197949	5.89907e-06	0.00163321	0.00126137	3.759e-05	-0.00156483	0.00126602	3.77287e-05	0	0	0	2.75311e-05	0.000626634	1.86743e-05
ILE 381	R ILE 381	0	0	0	-2.6643e-05	0.000161038	4.79908e-06	0.00138988	0.00118301	3.52548e-05	-0.00136856	0.00115958	3.45566e-05	0	0	0	-5.3286e-06	0.000586987	1.74928e-05
ASN 382	R ASN 382	0	0	0	-8.08171e-05	0.000272554	8.12238e-06	0.00276554	0.00304497	9.07432e-05	-0.00227176	0.00299627	8.9292e-05	0	0	0	0.000412966	0.000676273	2.01536e-05
ARG 383	R ARG 383	0	0	0	-0.000227353	0.000419123	1.24903e-05	0.0796075	0.0560434	0.00167015	-0.0768055	0.0557614	0.00166174	0	0	0	0.0025746	0.00110675	3.29823e-05
PRO 384	R PRO 384	0	0	0	-5.68384e-05	0.000231534	6.89993e-06	0.0123268	0.0109052	0.000324986	-0.0121288	0.010857	0.000323549	0	0	0	0.000141208	0.000640928	1.91003e-05
ILE 385	R ILE 385	0	0	0	-0.000183837	0.000387351	1.15434e-05	0.00261989	0.00262576	7.82502e-05	-0.00255329	0.00264177	7.87274e-05	0	0	0	-0.000117229	0.00069285	2.06476e-05
ILE 386	R ILE 386	0	0	0	-0.000151865	0.00035889	1.06953e-05	0.00182948	0.00140706	4.19317e-05	-0.00181794	0.00143716	4.28288e-05	0	0	0	-0.00014032	0.000678148	2.02095e-05
VAL 387	R VAL 387	0	0	0	-0.000384547	0.000486488	1.44978e-05	0.00282593	0.00223882	6.67192e-05	-0.00213677	0.00230779	6.87743e-05	0	0	0	0.000304618	0.000927437	2.76385e-05
PHE 388	R PHE 388	0	0	0	-0.000195382	0.000396494	1.18159e-05	0.00094849	0.000822104	2.44995e-05	-0.00125133	0.000851221	2.53672e-05	0	0	0	-0.000498224	0.000726005	2.16357e-05
ARG 389	R ARG 389	0	0	0	-0.00150178	0.000648469	1.9325e-05	0.143618	0.0790466	0.00235567	-0.124337	0.0770032	0.00229477	0	0	0	0.0177798	0.00637737	0.000190052
GLY 390	R GLY 390	0	0	0	-3.90764e-05	0.000193777	5.77474e-06	-0.0024929	0.00163483	4.87197e-05	0.00238366	0.00162962	4.85642e-05	0	0	0	-0.000148313	0.000593206	1.76781e-05
GLU 391	R GLU 391	0	0	0	-0.000198046	0.000398527	1.18765e-05	-0.0740053	0.0448662	0.00133706	0.0752282	0.0450329	0.00134203	0	0	0	0.00102487	0.00121539	3.62199e-05
HIE 392	R HIE 392	0	0	0	-0.000235346	0.000424215	1.2642e-05	-0.004754	0.0036609	0.000109098	0.00448135	0.00358568	0.000106857	0	0	0	-0.000507993	0.000863421	2.57308e-05
GLY 393	R GLY 393	0	0	0	-9.32504e-05	0.000290783	8.66563e-06	-0.00289876	0.00200188	5.96579e-05	0.00263233	0.00197313	5.88012e-05	0	0	0	-0.00035968	0.000665924	1.98452e-05
PHE 394	R PHE 394	0	0	0	-0.00161901	0.000833125	2.4828e-05	0.00360657	0.00238942	7.12071e-05	-0.0077238	0.00326822	9.73962e-05	0	0	0	-0.00573623	0.00237338	7.0729e-05
ILE 395	R ILE 395	0	0	0	-0.00015897	0.000365648	1.08967e-05	0.00204174	0.00156137	4.65303e-05	-0.00199556	0.00157494	4.69348e-05	0	0	0	-0.000112789	0.00065608	1.95518e-05
GLY 396	R GLY 396	0	0	0	-3.73002e-05	0.000189496	5.64718e-06	-0.00201421	0.00185959	5.54175e-05	0.0019325	0.00182222	5.4304e-05	0	0	0	-0.000119005	0.000627984	1.87145e-05
CYS 397	R CYS 397	0	0	0	-6.57194e-05	0.000247791	7.38442e-06	0.000717584	0.00102031	3.04061e-05	-0.00071048	0.00103389	3.0811e-05	0	0	0	-5.86146e-05	0.000647534	1.92971e-05
ARG 398	R ARG 398	0	0	0	-9.14742e-05	0.000288282	8.5911e-06	0.0373028	0.0344341	0.00102617	-0.0373339	0.0343675	0.00102418	0	0	0	-0.000122558	0.00067897	2.0234e-05
LYS 399	R LYS 399	0	0	0	-0.000192718	0.000394433	1.17545e-05	0.0544583	0.068527	0.00204217	-0.0523259	0.0682872	0.00203503	0	0	0	0.00193961	0.00210343	6.26843e-05
VAL 400	R VAL 400	0	0	0	-3.81883e-05	0.000191651	5.71138e-06	0.000614565	0.000966913	2.8815e-05	-0.000595915	0.000979878	2.92013e-05	0	0	0	-1.95382e-05	0.000617658	1.84068e-05
THR 401	R THR 401	0	0	0	-2.39787e-05	0.000152983	4.55904e-06	5.23979e-05	0.000851239	2.53678e-05	-4.79574e-05	0.000854104	2.54532e-05	0	0	0	-1.95382e-05	0.00059271	1.76634e-05
GLY 402	R GLY 402	0	0	0	-6.2167e-06	7.86006e-05	2.34238e-06	-0.00116341	0.00126853	3.78036e-05	0.0011421	0.00126128	3.75873e-05	0	0	0	-2.75311e-05	0.000588633	1.75419e-05
THR 403	R THR 403	0	0	0	-2.57549e-05	0.000158403	4.72057e-06	0.00104085	0.00127558	3.80136e-05	-0.0010373	0.0012916	3.8491e-05	0	0	0	-2.22025e-05	0.000588858	1.75486e-05
LEU 404	R LEU 404	0	0	0	-7.01599e-05	0.000255416	7.61166e-06	0.00133393	0.00117797	3.51046e-05	-0.00126821	0.0011691	3.48402e-05	0	0	0	-4.4405e-06	0.000624384	1.86073e-05
ASP 405	R ASP 405	0	0	0	-0.00010746	0.000309697	9.22929e-06	-0.052452	0.0458204	0.00136549	0.0520693	0.045675	0.00136116	0	0	0	-0.000490231	0.000728385	2.17066e-05
ALA 406	R ALA 406	0	0	0	-4.61812e-05	0.000209877	6.25455e-06	0.00231705	0.00177305	5.28387e-05	-0.00227265	0.00179582	5.35171e-05	0	0	0	-1.7762e-06	0.0006194	1.84587e-05
ASN 407	R ASN 407	0	0	0	-0.000201599	0.000401194	1.1956e-05	-0.00149734	0.00331549	9.88048e-05	0.00219805	0.00310143	9.24257e-05	0	0	0	0.000499112	0.00106848	3.18418e-05
ARG 408	R ARG 408	0	0	0	-0.000465364	0.000498799	1.48647e-05	0.0529298	0.0587844	0.00175184	-0.0532149	0.0585264	0.00174415	0	0	0	-0.000750444	0.00117662	3.50645e-05
SER 409	R SER 409	0	0	0	-0.000755773	0.0005542	1.65157e-05	0.00280195	0.00540219	0.000160991	-0.000868561	0.0056385	0.000168033	0	0	0	0.00117762	0.0032898	9.80394e-05
SER 410	R SER 410	0	0	0	-0.000917407	0.000646976	1.92805e-05	0.00482149	0.00763517	0.000227536	0.00260124	0.00745478	0.00022216	0	0	0	0.00650533	0.00260677	7.76844e-05
TYR 411	R TYR 411	0	0	0	-0.00249112	0.00153624	4.57816e-05	0.00200622	0.00596846	0.000177866	0.00293872	0.00707099	0.000210723	0	0	0	0.00245382	0.00236971	7.06198e-05
ASP 412	R ASP 412	0	0	0	-0.000219361	0.000413813	1.23321e-05	-0.0645222	0.0676446	0.00201588	0.0664556	0.0675875	0.00201418	0	0	0	0.00171403	0.00193682	5.77191e-05
VAL 413	R VAL 413	0	0	0	-0.000315275	0.000464625	1.38463e-05	0.00194316	0.00216962	6.46568e-05	-0.0017087	0.00213955	6.37607e-05	0	0	0	-8.08171e-05	0.000737023	2.1964e-05
PHE 414	R PHE 414	0	0	0	-0.000148313	0.00035541	1.05916e-05	0.00115187	0.000953181	2.84057e-05	-0.00138011	0.000994351	2.96327e-05	0	0	0	-0.000376554	0.000700381	2.08721e-05
GLN 415	R GLN 415	0	0	0	-6.83837e-05	0.000252403	7.52186e-06	0.00171314	0.00374715	0.000111669	-0.00164387	0.00369823	0.000110211	0	0	0	8.88099e-07	0.000646757	1.9274e-05
LEU 416	R LEU 416	0	0	0	-5.50622e-05	0.000228102	6.79765e-06	0.00161101	0.00123652	3.68494e-05	-0.00152753	0.00122026	3.63649e-05	0	0	0	2.84192e-05	0.000630128	1.87784e-05
GLU 417	R GLU 417	0	0	0	-2.93073e-05	0.000168666	5.02643e-06	-0.0385213	0.035878	0.0010692	0.0384618	0.035845	0.00106822	0	0	0	-8.88099e-05	0.00060864	1.81381e-05
PHE 418	R PHE 418	0	0	0	-2.22025e-05	0.000147342	4.39093e-06	0.000731794	0.000708363	2.11099e-05	-0.000730018	0.000688606	2.05212e-05	0	0	0	-2.04263e-05	0.000602342	1.79504e-05
ASN 419	R ASN 419	0	0	0	-6.2167e-06	7.86006e-05	2.34238e-06	0.000831261	0.001028	3.06354e-05	-0.000833037	0.00102049	3.04116e-05	0	0	0	-7.9929e-06	0.000593727	1.76937e-05
ASP 420	R ASP 420	0	0	0	-2.6643e-06	5.1548e-05	1.53618e-06	-0.0255346	0.0195003	0.000581129	0.0255293	0.019499	0.00058109	0	0	0	-7.9929e-06	0.000553471	1.6494e-05
GLY 421	R GLY 421	0	0	0	0	0	0	-0.000940497	0.000823184	2.45317e-05	0.000951155	0.000811941	2.41967e-05	0	0	0	1.06572e-05	0.000589933	1.75806e-05
ALA 422	R ALA 422	0	0	0	-6.2167e-06	7.86006e-05	2.34238e-06	0.0012611	0.00103972	3.09848e-05	-0.00125044	0.00101033	3.01087e-05	0	0	0	4.4405e-06	0.0005832	1.73799e-05
TYR 423	R TYR 423	0	0	0	-3.37478e-05	0.000180579	5.38144e-06	0.000890764	0.000742974	2.21414e-05	-0.000914742	0.000744318	2.21814e-05	0	0	0	-5.77265e-05	0.000583406	1.73861e-05
ASN 424	R ASN 424	0	0	0	-1.42096e-05	0.000118354	3.52707e-06	0.00101599	0.00096553	2.87738e-05	-0.00103375	0.000971493	2.89515e-05	0	0	0	-3.19716e-05	0.00059217	1.76473e-05
ILE 425	R ILE 425	0	0	0	-3.99645e-05	0.000195876	5.83729e-06	0.00172558	0.00146244	4.35821e-05	-0.00174334	0.00146748	4.37322e-05	0	0	0	-5.77265e-05	0.000607274	1.80974e-05
LYS 426	R LYS 426	0	0	0	-3.99645e-05	0.000195876	5.83729e-06	0.0333828	0.0347829	0.00103657	-0.0334449	0.0347638	0.001036	0	0	0	-0.000102131	0.000633055	1.88657e-05
ASP 427	R ASP 427	0	0	0	-5.86146e-05	0.000234902	7.00031e-06	-0.047222	0.0525744	0.00156677	0.0470941	0.0524303	0.00156247	0	0	0	-0.000186501	0.000635562	1.89404e-05
SER 428	R SER 428	0	0	0	-4.97336e-05	0.000217394	6.47856e-06	0.00227798	0.00306646	9.13836e-05	-0.0022087	0.00305834	9.11415e-05	0	0	0	1.95382e-05	0.000603108	1.79732e-05
THR 429	R THR 429	0	0	0	-4.26288e-05	0.000202019	6.02036e-06	0.000998224	0.00190912	5.68938e-05	-0.00100622	0.00188453	5.6161e-05	0	0	0	-5.06217e-05	0.000618049	1.84185e-05
GLY 430	R GLY 430	0	0	0	-8.88099e-06	9.38196e-05	2.79592e-06	-0.00110036	0.00127124	3.78841e-05	0.00109769	0.00130011	3.87445e-05	0	0	0	-1.15453e-05	0.000589163	1.75577e-05
LYS 431	R LYS 431	0	0	0	-2.75311e-05	0.000163625	4.87619e-06	0.0276288	0.0330324	0.000984398	-0.027603	0.0330088	0.000983697	0	0	0	-1.7762e-06	0.000603422	1.79826e-05
TYR 432	R TYR 432	0	0	0	-2.48668e-05	0.000155719	4.64058e-06	0.00105151	0.00113362	3.3783e-05	-0.00108259	0.00108244	3.22579e-05	0	0	0	-5.59503e-05	0.000597118	1.77947e-05
TRP 433	R TRP 433	0	0	0	-8.70337e-05	0.000281885	8.40044e-06	0.000984902	0.00146685	4.37135e-05	-0.00106483	0.00146791	4.37453e-05	0	0	0	-0.000166963	0.000636801	1.89773e-05
THR 434	R THR 434	0	0	0	-1.06572e-05	0.000102682	3.06003e-06	0.000681172	0.000964071	2.87303e-05	-0.00066341	0.000964481	2.87425e-05	0	0	0	7.1048e-06	0.000563817	1.68023e-05
VAL 435	R VAL 435	0	0	0	-1.24334e-05	0.00011081	3.30224e-06	0.000712256	0.000662877	1.97544e-05	-0.000675844	0.000645164	1.92265e-05	0	0	0	2.39787e-05	0.000587278	1.75015e-05
GLY 436	R GLY 436	0	0	0	-2.6643e-06	5.1548e-05	1.53618e-06	-0.000897869	0.000849854	2.53265e-05	0.000863233	0.000844446	2.51653e-05	0	0	0	-3.73002e-05	0.000585825	1.74582e-05
SER 437	R SER 437	0	0	0	-2.6643e-06	5.1548e-05	1.53618e-06	0.000802842	0.000886163	2.64085e-05	-0.000783304	0.000894589	2.66596e-05	0	0	0	1.68739e-05	0.000587525	1.75088e-05
ASP 438	R ASP 438	0	0	0	-1.06572e-05	0.000102682	3.06003e-06	-0.0275568	0.024065	0.000717161	0.0275337	0.0240695	0.000717296	0	0	0	-3.37478e-05	0.000596554	1.77779e-05
SER 439	R SER 439	0	0	0	-9.76909e-06	9.83548e-05	2.93107e-06	0.000968028	0.0010327	3.07755e-05	-0.000984902	0.00103266	3.07742e-05	0	0	0	-2.6643e-05	0.000563232	1.67849e-05
ALA 440	R ALA 440	0	0	0	-8.88099e-06	9.38196e-05	2.79592e-06	0.00134192	0.00120955	3.60459e-05	-0.00132771	0.00120024	3.57682e-05	0	0	0	5.3286e-06	0.000586987	1.74928e-05
VAL 441	R VAL 441	0	0	0	-2.13144e-05	0.00014443	4.30416e-06	0.00106039	0.000914601	2.7256e-05	-0.00101865	0.00090715	2.7034e-05	0	0	0	2.04263e-05	0.000590429	1.75954e-05
THR 442	R THR 442	0	0	0	-1.33215e-05	0.000114647	3.41661e-06	6.2167e-06	0.000698232	2.0808e-05	-2.04263e-05	0.000721732	2.15083e-05	0	0	0	-2.75311e-05	0.000600582	1.78979e-05
SER 443	R SER 443	0	0	0	-2.75311e-05	0.000163625	4.87619e-06	0.00220693	0.00238274	7.10079e-05	-0.00219361	0.00239593	7.14012e-05	0	0	0	-1.42096e-05	0.000606194	1.80652e-05
SER 444	R SER 444	0	0	0	-1.06572e-05	0.000102682	3.06003e-06	0.00106394	0.00147489	4.39533e-05	-0.00105861	0.00146242	4.35815e-05	0	0	0	-5.3286e-06	0.000574756	1.71283e-05
GLY 445	R GLY 445	0	0	0	-3.5524e-06	5.9496e-05	1.77304e-06	-0.000945826	0.0010043	2.9929e-05	0.000956483	0.000996828	2.97065e-05	0	0	0	7.1048e-06	0.000580885	1.7311e-05
ASP 446	R ASP 446	0	0	0	-7.1048e-06	8.399e-05	2.50299e-06	-0.0253224	0.0260936	0.000777614	0.0252647	0.0260527	0.000776398	0	0	0	-6.48313e-05	0.000597707	1.78123e-05
THR 447	R THR 447	0	0	0	-7.9929e-06	8.9045e-05	2.65363e-06	0.000598579	0.000795501	2.37067e-05	-0.000577265	0.000794507	2.36771e-05	0	0	0	1.33215e-05	0.000612771	1.82612e-05
PRO 448	R PRO 448	0	0	0	-7.1048e-06	8.399e-05	2.50299e-06	0.0064103	0.00575926	0.000171632	-0.00642362	0.00576993	0.00017195	0	0	0	-2.04263e-05	0.000594924	1.77293e-05
VAL 449	R VAL 449	0	0	0	-7.9929e-06	8.9045e-05	2.65363e-06	0.000714032	0.00072504	2.16069e-05	-0.000712256	0.000708218	2.11056e-05	0	0	0	-6.2167e-06	0.00059225	1.76497e-05
ASP 450	R ASP 450	0	0	0	-1.33215e-05	0.000114647	3.41661e-06	-0.0292744	0.0232122	0.000691746	0.0292425	0.0231831	0.000690879	0	0	0	-4.52931e-05	0.000619897	1.84735e-05
PHE 451	R PHE 451	0	0	0	-3.5524e-05	0.0001851	5.51617e-06	0.000725577	0.000719065	2.14289e-05	-0.000757549	0.000737724	2.19849e-05	0	0	0	-6.74956e-05	0.000608459	1.81327e-05
PHE 452	R PHE 452	0	0	0	-2.22025e-05	0.000147342	4.39093e-06	0.0005746	0.000586432	1.74762e-05	-0.000571936	0.000565177	1.68429e-05	0	0	0	-1.95382e-05	0.00059271	1.76634e-05
PHE 453	R PHE 453	0	0	0	-4.97336e-05	0.000217394	6.47856e-06	0.00107016	0.000903642	2.69294e-05	-0.00110746	0.000927188	2.76311e-05	0	0	0	-8.70337e-05	0.000611807	1.82325e-05
GLU 454	R GLU 454	0	0	0	-1.50977e-05	0.000121942	3.63398e-06	-0.0366306	0.0236035	0.000703409	0.0366004	0.0235843	0.000702836	0	0	0	-4.52931e-05	0.000584502	1.74188e-05
PHE 455	R PHE 455	0	0	0	-4.79574e-05	0.000213676	6.36776e-06	0.00104085	0.000844016	2.51525e-05	-0.00108437	0.000817756	2.437e-05	0	0	0	-9.14742e-05	0.000606052	1.80609e-05
CYS 456	R CYS 456	0	0	0	-2.93073e-05	0.000168666	5.02643e-06	0.000529307	0.001036	3.08739e-05	-0.000539964	0.00101485	3.02437e-05	0	0	0	-3.99645e-05	0.000601361	1.79212e-05
ASP 457	R ASP 457	0	0	0	-3.73002e-05	0.000189496	5.64718e-06	-0.0533854	0.0309938	0.000923645	0.053254	0.030996	0.00092371	0	0	0	-0.000168739	0.000597463	1.7805e-05
TYR 458	R TYR 458	0	0	0	-0.000181172	0.000385161	1.14782e-05	0.00229041	0.00183319	5.4631e-05	-0.00221758	0.00181559	5.41063e-05	0	0	0	-0.000108348	0.000754372	2.24811e-05
ASN 459	R ASN 459	0	0	0	-0.000126998	0.000332971	9.92287e-06	0.00408703	0.00371037	0.000110573	-0.00360302	0.00365346	0.000108877	0	0	0	0.000357016	0.000755371	2.25108e-05
LYS 460	R LYS 460	0	0	0	-0.000124334	0.000329962	9.8332e-06	0.0721048	0.0427826	0.00127496	-0.0713668	0.0423864	0.00126316	0	0	0	0.000613677	0.00112494	3.35244e-05
VAL 461	R VAL 461	0	0	0	-5.41741e-05	0.000226361	6.74578e-06	0.00127176	0.000993246	2.95997e-05	-0.00110036	0.000978299	2.91543e-05	0	0	0	0.000117229	0.00060528	1.80379e-05
ALA 462	R ALA 462	0	0	0	-1.50977e-05	0.000121942	3.63398e-06	0.00178153	0.00121135	3.60994e-05	-0.00179396	0.00121426	3.61861e-05	0	0	0	-2.75311e-05	0.000594637	1.77208e-05
ILE 463	R ILE 463	0	0	0	-3.90764e-05	0.000193777	5.77474e-06	0.00175666	0.00130558	3.89077e-05	-0.00168206	0.00131198	3.90983e-05	0	0	0	3.5524e-05	0.000622676	1.85564e-05
LYS 464	R LYS 464	0	0	0	-1.06572e-05	0.000102682	3.06003e-06	0.0296625	0.0194296	0.00057902	-0.0296661	0.019415	0.000578587	0	0	0	-1.42096e-05	0.000568389	1.69386e-05
VAL 465	R VAL 465	0	0	0	-1.06572e-05	0.000102682	3.06003e-06	0.000830373	0.000749542	2.23371e-05	-0.000792185	0.000755895	2.25264e-05	0	0	0	2.75311e-05	0.000597617	1.78096e-05
GLY 466	R GLY 466	0	0	0	-8.88099e-07	2.97878e-05	8.87705e-07	-0.000886323	0.000775656	2.31153e-05	0.000883659	0.000767779	2.28806e-05	0	0	0	-3.5524e-06	0.000573223	1.70826e-05
GLY 467	R GLY 467	0	0	0	-1.7762e-06	4.21075e-05	1.25485e-06	-0.00090675	0.000725829	2.16304e-05	0.000931616	0.00074427	2.218e-05	0	0	0	2.30906e-05	0.000581997	1.73441e-05
ARG 468	R ARG 468	0	0	0	-1.59858e-05	0.00012542	3.73765e-06	0.0251021	0.0175897	0.00052419	-0.0250861	0.0175743	0.000523732	0	0	0	-8.83446e-16	0.000588523	1.75386e-05
TYR 469	R TYR 469	0	0	0	-1.42096e-05	0.000118354	3.52707e-06	0.00179307	0.00126111	3.75823e-05	-0.00178153	0.00127702	3.80564e-05	0	0	0	-2.6643e-06	0.000559904	1.66857e-05
LEU 470	R LEU 470	0	0	0	-4.70693e-05	0.000211787	6.31147e-06	0.00139076	0.00113716	3.38885e-05	-0.00136323	0.00111682	3.32823e-05	0	0	0	-1.95382e-05	0.000608969	1.81479e-05
LYS 471	R LYS 471	0	0	0	-4.26288e-05	0.000202019	6.02036e-06	0.0374742	0.0248073	0.000739281	-0.0374973	0.024791	0.000738797	0	0	0	-6.57194e-05	0.000613015	1.82685e-05
GLY 472	R GLY 472	0	0	0	-1.42096e-05	0.000118354	3.52707e-06	-0.00153197	0.00115663	3.44687e-05	0.00151332	0.00118805	3.5405e-05	0	0	0	-3.28597e-05	0.000591371	1.76234e-05
ASP 473	R ASP 473	0	0	0	-3.37478e-05	0.000180579	5.38144e-06	-0.0371394	0.0288004	0.000858281	0.0370808	0.0287407	0.000856502	0	0	0	-9.23623e-05	0.000611025	1.82092e-05
HIE 474	R HIE 474	0	0	0	-7.63766e-05	0.0002656	7.91513e-06	-0.00182238	0.00254279	7.57777e-05	0.00175044	0.00246267	7.33899e-05	0	0	0	-0.000148313	0.000642093	1.9135e-05
ALA 475	R ALA 475	0	0	0	-1.50977e-05	0.000121942	3.63398e-06	0.00144316	0.00127479	3.79901e-05	-0.00142806	0.00126774	3.778e-05	0	0	0	3.70732e-17	0.000568567	1.69439e-05
GLY 476	R GLY 476	0	0	0	-1.15453e-05	0.000106827	3.18355e-06	-0.00132948	0.00119232	3.55324e-05	0.0013357	0.00116685	3.47734e-05	0	0	0	-5.3286e-06	0.000576299	1.71743e-05
VAL 477	R VAL 477	0	0	0	-2.84192e-05	0.000166167	4.95195e-06	0.000615453	0.000744722	2.21934e-05	-0.000627886	0.000731846	2.18097e-05	0	0	0	-4.08526e-05	0.000607912	1.81164e-05
LEU 478	R LEU 478	0	0	0	-7.72647e-05	0.000267011	7.95719e-06	0.0015373	0.00126292	3.76363e-05	-0.00144139	0.00127402	3.7967e-05	0	0	0	1.86501e-05	0.00065196	1.94291e-05
LYS 479	R LYS 479	0	0	0	-2.84192e-05	0.000166167	4.95195e-06	0.0290337	0.0232049	0.000691531	-0.0290142	0.0231882	0.00069103	0	0	0	-8.88099e-06	0.000595954	1.776e-05
ALA 480	R ALA 480	0	0	0	-1.15453e-05	0.000106827	3.18355e-06	0.00136679	0.001098	3.27216e-05	-0.001373	0.00108163	3.22337e-05	0	0	0	-1.7762e-05	0.000574506	1.71209e-05
SER 481	R SER 481	0	0	0	-7.9929e-06	8.9045e-05	2.65363e-06	0.000746004	0.000888728	2.6485e-05	-0.000758437	0.000883184	2.63198e-05	0	0	0	-2.04263e-05	0.000581334	1.73243e-05
ALA 482	R ALA 482	0	0	0	-8.88099e-06	9.38196e-05	2.79592e-06	0.00149822	0.00105257	3.13676e-05	-0.00148668	0.0010775	3.21107e-05	0	0	0	2.6643e-06	0.000559904	1.66857e-05
GLU 483	R GLU 483	0	0	0	-7.9929e-06	8.9045e-05	2.65363e-06	-0.0285826	0.0191102	0.000569504	0.0285568	0.0191091	0.000569469	0	0	0	-3.37478e-05	0.000586041	1.74646e-05
THR 484	R THR 484	0	0	0	-1.06572e-05	0.000102682	3.06003e-06	0.000401421	0.000683839	2.03791e-05	-0.000375666	0.000718997	2.14268e-05	0	0	0	1.50977e-05	0.000579967	1.72836e-05
VAL 485	R VAL 485	0	0	0	-1.95382e-05	0.000138407	4.12466e-06	0.000992895	0.000742005	2.21125e-05	-0.000992895	0.000725055	2.16074e-05	0	0	0	-1.95382e-05	0.000586686	1.74838e-05
ASP 486	R ASP 486	0	0	0	-1.7762e-05	0.000132085	3.93627e-06	-0.0440071	0.0285636	0.000851224	0.0439227	0.0285613	0.000851156	0	0	0	-0.000102131	0.000595465	1.77454e-05
PRO 487	R PRO 487	0	0	0	-3.81883e-05	0.000191651	5.71138e-06	0.0107647	0.00671089	0.000199991	-0.0107629	0.00671414	0.000200088	0	0	0	-3.64121e-05	0.000580552	1.7301e-05
ALA 488	R ALA 488	0	0	0	-2.93073e-05	0.000168666	5.02643e-06	0.00195648	0.00137372	4.09381e-05	-0.00194849	0.00135226	4.02987e-05	0	0	0	-2.13144e-05	0.000601573	1.79275e-05
SER 489	R SER 489	0	0	0	-1.86501e-05	0.000135286	4.03165e-06	0.00192718	0.00140414	4.18447e-05	-0.00191119	0.00141707	4.22302e-05	0	0	0	-2.6643e-06	0.000584732	1.74256e-05
LEU 490	R LEU 490	0	0	0	-6.66075e-05	0.000249341	7.43061e-06	0.00147336	0.000960453	2.86225e-05	-0.00145737	0.000962648	2.86879e-05	0	0	0	-5.06217e-05	0.000615168	1.83326e-05
TRP 491	R TRP 491	0	0	0	-0.000159858	0.000366474	1.09213e-05	-0.00153819	0.0010736	3.19945e-05	0.00109325	0.00103629	3.08825e-05	0	0	0	-0.000604796	0.000714686	2.12984e-05
GLU 492	R GLU 492	0	0	0	-0.000361456	0.000480422	1.43171e-05	-0.112064	0.0642293	0.0019141	0.114957	0.0645238	0.00192287	0	0	0	0.00253197	0.00235151	7.00775e-05
TYR 493	R TYR 493	0	0	0	-0.00019627	0.000397175	1.18362e-05	-0.0174361	0.0116427	0.000346963	0.0162531	0.0115998	0.000345685	0	0	0	-0.00137922	0.000786811	2.34477e-05
I07 494	L I07 1	0	0	0	-25.785	2.99927	0.0893811	-5.50296	3.74966	0.111744	13.6773	3.75467	0.111893	-3.38399	0.247266	0.00736877	-20.9947	3.43557	0.102383
Backbone Energy Decomposition:
Residue	Location	Internal			van der Waals			Electrostatic			Polar Solvation			Non-Polar Solv.			TOTAL
		Avg.	Std. Dev.	Std. Err. of Mean	Avg.	Std. Dev.	Std. Err. of Mean	Avg.	Std. Dev.	Std. Err. of Mean	Avg.	Std. Dev.	Std. Err. of Mean	Avg.	Std. Dev.	Std. Err. of Mean
MET 1	R MET 1	0	0	0	-0.000152753	0.000359749	1.07209e-05	0.10019	0.0717269	0.00213753	-0.086587	0.0707325	0.0021079	0	0	0	0.0134503	0.00600035	0.000178816
THR 2	R THR 2	0	0	0	-0.00010746	0.000309697	9.22929e-06	-0.00314742	0.003843	0.000114525	0.00315808	0.00384166	0.000114485	0	0	0	-9.68028e-05	0.000744696	2.21927e-05
ALA 3	R ALA 3	0	0	0	-6.39432e-05	0.000244652	7.29086e-06	-0.00284725	0.00335413	9.99565e-05	0.00288366	0.00334512	9.9688e-05	0	0	0	-2.75311e-05	0.000632278	1.88425e-05
ASN 4	R ASN 4	0	0	0	-7.19361e-05	0.000258382	7.70004e-06	0.000893428	0.00247208	7.36706e-05	-0.000379218	0.00252748	7.53215e-05	0	0	0	0.000442274	0.000764294	2.27767e-05
GLY 5	R GLY 5	0	0	0	-0.000131439	0.00033788	1.00691e-05	0.00331972	0.00303047	9.0311e-05	-0.00197247	0.00312472	9.31199e-05	0	0	0	0.00121581	0.000943595	2.81201e-05
THR 6	R THR 6	0	0	0	-0.000125222	0.00033097	9.86325e-06	-0.000129663	0.00268458	8.00033e-05	0.000659858	0.00270824	8.07083e-05	0	0	0	0.000404973	0.00074879	2.23147e-05
ALA 7	R ALA 7	0	0	0	-0.000218472	0.00041321	1.23141e-05	-0.0022087	0.00433683	0.000129242	0.00539254	0.0044924	0.000133878	0	0	0	0.00296536	0.00112443	3.35091e-05
GLU 8	R GLU 8	0	0	0	-0.000483126	0.000499715	1.4892e-05	-0.0166661	0.0114283	0.000340575	0.0238144	0.0115788	0.000345061	0	0	0	0.00666519	0.00208112	6.20195e-05
ALA 9	R ALA 9	0	0	0	-0.00114831	0.000473294	1.41046e-05	-0.00836057	0.00967251	0.00028825	0.0193277	0.00919524	0.000274027	0	0	0	0.00981883	0.00311517	9.28352e-05
VAL 10	R VAL 10	0	0	0	-0.00230462	0.000636735	1.89753e-05	-0.0056341	0.0121897	0.000363266	0.0174236	0.0118243	0.000352376	0	0	0	0.0094849	0.00495981	0.000147807
GLN 11	R GLN 11	0	0	0	-0.00617229	0.00173578	5.17281e-05	0.0134991	0.00971821	0.000289612	-0.0343899	0.0188022	0.000560325	0	0	0	-0.0270631	0.0169703	0.000505731
ILE 12	R ILE 12	0	0	0	-0.0263899	0.0128965	0.000384328	-0.0471492	0.0242704	0.000723283	0.0534583	0.048035	0.00143149	0	0	0	-0.0200808	0.0339602	0.00101205
GLN 13	R GLN 13	0	0	0	-0.0270595	0.0119471	0.000356035	-0.0179556	0.0196081	0.000584341	0.0312211	0.0377894	0.00112616	0	0	0	-0.013794	0.0248163	0.000739551
PHE 14	R PHE 14	0	0	0	-0.0430764	0.0200136	0.000596424	0.00934636	0.0156978	0.000467811	-0.0701226	0.0395147	0.00117758	-1.27558e-06	4.27842e-05	1.27501e-06	-0.103854	0.0475219	0.0014162
GLY 15	R GLY 15	0	0	0	-0.0567851	0.0156699	0.000466978	6.2167e-06	0.0176686	0.000526543	0.0574032	0.0379152	0.00112991	0	0	0	0.000624334	0.0268609	0.000800482
LEU 16	R LEU 16	0	0	0	-0.0457149	0.0154246	0.000459668	-0.0004627	0.0179264	0.000534224	-0.0443552	0.0319178	0.000951183	0	0	0	-0.0905329	0.0335144	0.000998763
ILE 17	R ILE 17	0	0	0	-0.0379423	0.0157312	0.000468807	-0.0130417	0.0206062	0.000614087	0.018421	0.0250371	0.00074613	0	0	0	-0.0325631	0.0229542	0.000684059
ASN 18	R ASN 18	0	0	0	-0.0081643	0.00251154	7.48463e-05	-0.00741563	0.0118727	0.000353818	0.0328073	0.0143101	0.000426455	0	0	0	0.0172274	0.00651967	0.000194293
CYS 19	R CYS 19	0	0	0	-0.00275577	0.000839647	2.50223e-05	-0.00131794	0.00640244	0.000190799	0.0157691	0.00809765	0.000241318	0	0	0	0.0116954	0.00469652	0.000139961
GLY 20	R GLY 20	0	0	0	-0.0010746	0.000419055	1.24883e-05	0.00136767	0.00693805	0.000206761	0.010571	0.00733999	0.000218739	0	0	0	0.0108641	0.00303681	9.05e-05
ASN 21	R ASN 21	0	0	0	-0.00145737	0.000527616	1.57235e-05	-0.000928952	0.0075792	0.000225868	0.0237229	0.00901319	0.000268602	0	0	0	0.0213366	0.00502917	0.000149874
LYS 22	R LYS 22	0	0	0	-0.00250977	0.000667298	1.98861e-05	0.0169947	0.0185375	0.000552435	-0.00551155	0.0188656	0.000562214	0	0	0	0.00897336	0.00359756	0.000107211
TYR 23	R TYR 23	0	0	0	-0.00271847	0.000689786	2.05563e-05	0.00783304	0.0048876	0.000145655	-0.00305329	0.00966062	0.000287896	0	0	0	0.00206128	0.00818735	0.000243991
LEU 24	R LEU 24	0	0	0	-0.00497069	0.00121639	3.62496e-05	-0.01204	0.00625829	0.000186503	0.00867673	0.0106443	0.00031721	0	0	0	-0.00833393	0.010035	0.000299054
THR 25	R THR 25	0	0	0	-0.00176465	0.00054024	1.60997e-05	0.00245471	0.00379529	0.000113104	0.00591829	0.00470841	0.000140315	0	0	0	0.00660835	0.00242623	7.2304e-05
ALA 26	R ALA 26	0	0	0	-0.00080373	0.000435568	1.29804e-05	-0.00419449	0.00326867	9.74096e-05	0.00728064	0.00385406	0.000114855	0	0	0	0.00228242	0.00187727	5.59446e-05
GLU 27	R GLU 27	0	0	0	-0.00031794	0.000465676	1.38776e-05	-0.0142647	0.0136718	0.000407433	0.0133277	0.0137467	0.000409665	0	0	0	-0.00125488	0.00118	3.51652e-05
ALA 28	R ALA 28	0	0	0	-0.000133215	0.000339807	1.01266e-05	-0.00126021	0.00286257	8.53073e-05	0.00118295	0.0028721	8.55914e-05	0	0	0	-0.00021048	0.000730651	2.17741e-05
PHE 29	R PHE 29	0	0	0	-0.000105684	0.000307433	9.1618e-06	-0.0020595	0.00327554	9.76143e-05	0.00246892	0.003296	9.8224e-05	0	0	0	0.00030373	0.000714058	2.12797e-05
GLY 30	R GLY 30	0	0	0	-0.000118117	0.000322747	9.61818e-06	0.00208082	0.00131788	3.92741e-05	-0.000611901	0.00135959	4.05172e-05	0	0	0	0.0013508	0.000742299	2.21212e-05
PHE 31	R PHE 31	0	0	0	-0.000242451	0.000428566	1.27717e-05	0.000395204	0.00502172	0.000149652	0.0020675	0.0050792	0.000151365	0	0	0	0.00222025	0.00110681	3.2984e-05
LYS 32	R LYS 32	0	0	0	-0.000396092	0.000489084	1.45752e-05	0.00663499	0.0166184	0.000495245	0.00337123	0.0164736	0.000490931	0	0	0	0.00961012	0.00194138	5.78551e-05
VAL 33	R VAL 33	0	0	0	-0.000660746	0.000475328	1.41653e-05	0.00512877	0.00257021	7.65948e-05	0.00351687	0.00306113	9.12246e-05	0	0	0	0.0079849	0.00197874	5.89684e-05
ASN 34	R ASN 34	0	0	0	-0.0012389	0.000493957	1.47204e-05	-0.00809591	0.00510821	0.00015223	0.00740941	0.00502854	0.000149855	0	0	0	-0.0019254	0.0019354	5.76768e-05
ALA 35	R ALA 35	0	0	0	-0.00113321	0.000455885	1.35858e-05	-0.00159325	0.00584113	0.000174071	0.00889432	0.00595307	0.000177408	0	0	0	0.00616785	0.00247174	7.36602e-05
SER 36	R SER 36	0	0	0	-0.0005	0.0005	1.49005e-05	0.000338366	0.00243058	7.24337e-05	0.0031119	0.00251495	7.49479e-05	0	0	0	0.00295027	0.00151523	4.51554e-05
ALA 37	R ALA 37	0	0	0	-0.000624334	0.000484294	1.44325e-05	-0.00445737	0.00728032	0.000216961	0.00421314	0.00724543	0.000215921	0	0	0	-0.000868561	0.00193925	5.77916e-05
SER 38	R SER 38	0	0	0	-0.000458259	0.000498255	1.48485e-05	-0.00297247	0.00551247	0.000164277	0.0080444	0.00583063	0.000173759	0	0	0	0.00461368	0.00166591	4.96459e-05
SER 39	R SER 39	0	0	0	-0.000636767	0.000480931	1.43322e-05	-0.00140142	0.00353422	0.000105323	0.010302	0.00403947	0.00012038	0	0	0	0.00826377	0.00247163	7.36569e-05
LEU 40	R LEU 40	0	0	0	-0.000825044	0.000413508	1.2323e-05	0.000954707	0.00370333	0.000110363	0.0120986	0.00397037	0.000118321	0	0	0	0.0122282	0.00283068	8.4357e-05
LYS 41	R LYS 41	0	0	0	-0.000777087	0.000426736	1.27172e-05	0.0218641	0.0145247	0.00043285	-0.0138819	0.0143801	0.000428542	0	0	0	0.00720515	0.00236981	7.06227e-05
LYS 42	R LYS 42	0	0	0	-0.000699822	0.000467923	1.39446e-05	0.0226794	0.0143615	0.000427988	-0.00775577	0.0140359	0.000418282	0	0	0	0.0142238	0.00286114	8.5265e-05
LYS 43	R LYS 43	0	0	0	-0.00094405	0.00042718	1.27304e-05	0.0278233	0.0168657	0.000502614	-0.0116252	0.0175178	0.000522047	0	0	0	0.015254	0.00376854	0.000112306
GLN 44	R GLN 44	0	0	0	-0.00337123	0.000953086	2.84029e-05	-0.0175977	0.0109507	0.000326341	0.0151714	0.010963	0.000326707	0	0	0	-0.00579751	0.00576538	0.000171814
ILE 45	R ILE 45	0	0	0	-0.00449911	0.00148692	4.43116e-05	0.0111004	0.0056847	0.00016941	-0.0240702	0.0173641	0.000517467	0	0	0	-0.0174689	0.0165452	0.000493064
TRP 46	R TRP 46	0	0	0	-0.0237966	0.0153131	0.000456347	-0.0126306	0.0188604	0.000562058	0.0344547	0.0393762	0.00117345	-2.08713e-05	0.000246448	7.34439e-06	-0.00199334	0.022444	0.000668855
THR 47	R THR 47	0	0	0	-0.0472229	0.052328	0.00155943	0.0277789	0.023035	0.000686467	-0.0698055	0.0372476	0.00111002	-0.000462144	0.00201731	6.01178e-05	-0.0897117	0.036386	0.00108434
LEU 48	R LEU 48	0	0	0	-0.0727877	0.0522296	0.00155649	0.0535586	0.0373117	0.00111193	-0.0928224	0.0813235	0.00242352	-0.000212684	0.000997305	2.97207e-05	-0.112264	0.0819384	0.00244185
GLU 49	R GLU 49	0	0	0	-0.0518179	0.0259979	0.000774765	-0.111368	0.0885782	0.00263972	0.157351	0.107814	0.00321297	-2.39231e-06	5.97624e-05	1.78098e-06	-0.00583721	0.0248093	0.000739341
GLN 50	R GLN 50	0	0	0	-0.0250941	0.0141948	0.000423019	-0.0251083	0.0284074	0.000846568	0.0924245	0.0313084	0.000933021	-2.55597e-06	5.24267e-05	1.56237e-06	0.0422195	0.0160356	0.000477877
PRO 51	R PRO 51	0	0	0	-0.0116439	0.00620249	0.00018484	-0.0237362	0.0901565	0.00268675	0.0114156	0.0901184	0.00268562	0	0	0	-0.0239645	0.0147041	0.000438196
PRO 52	R PRO 52	0	0	0	-0.00311812	0.00121685	3.62633e-05	-0.0059849	0.0319973	0.000953552	0.00806217	0.0324101	0.000965852	0	0	0	-0.00104085	0.0034838	0.000103821
ASP 53	R ASP 53	0	0	0	-0.0049929	0.00158365	4.71943e-05	0.0104938	0.0649667	0.00193607	0.00180284	0.0640222	0.00190793	0	0	0	0.00730373	0.00764813	0.000227922
GLU 54	R GLU 54	0	0	0	-0.00618917	0.00286999	8.55287e-05	0.0324973	0.0672732	0.00200481	-0.0269645	0.0675185	0.00201212	0	0	0	-0.000656306	0.00931871	0.000277707
ALA 55	R ALA 55	0	0	0	-0.0107904	0.0101436	0.000302289	0.0201545	0.0493283	0.00147003	0.0150924	0.0495539	0.00147676	-4.77018e-06	0.000159997	4.76806e-06	0.0244517	0.0116536	0.000347289
GLY 56	R GLY 56	0	0	0	-0.0435142	0.0678297	0.00202139	-0.0350693	0.151943	0.00452804	0.0900231	0.177716	0.00529611	-0.00399589	0.0164296	0.000489618	0.00744372	0.0613729	0.00182897
SER 57	R SER 57	0	0	0	-0.246606	0.202222	0.00602641	0.197837	0.465472	0.0138715	0.223273	0.367108	0.0109402	-0.0423463	0.0404467	0.00120535	0.132157	0.269205	0.00802258
ALA 58	R ALA 58	0	0	0	-0.327124	0.161239	0.00480509	-0.0107407	0.154842	0.00461446	0.0919147	0.200003	0.0059603	-0.0283635	0.0213223	0.000635426	-0.274314	0.284908	0.00849055
ALA 59	R ALA 59	0	0	0	-0.276408	0.136677	0.0040731	-0.0328766	0.174034	0.00518638	0.23324	0.219247	0.00653379	-0.00785801	0.00860431	0.000256417	-0.0839024	0.17741	0.005287
VAL 60	R VAL 60	0	0	0	-0.113156	0.0358246	0.00106761	0.112181	0.0460753	0.00137309	-0.105635	0.0542847	0.00161774	-3.01325e-05	0.000356985	1.06385e-05	-0.10664	0.0569474	0.00169709
CYS 61	R CYS 61	0	0	0	-0.0699085	0.0302476	0.00090141	-0.0663845	0.0330591	0.000985194	0.105229	0.0543374	0.00161931	-7.94227e-07	2.66392e-05	7.93875e-07	-0.0310647	0.0255071	0.000760136
LEU 62	R LEU 62	0	0	0	-0.0238819	0.00933772	0.000278273	0.0228108	0.01238	0.000368937	-0.0165684	0.020462	0.000609788	0	0	0	-0.0176394	0.0187607	0.000559086
ARG 63	R ARG 63	0	0	0	-0.00979218	0.00441873	0.000131683	0.043357	0.0336343	0.00100234	-0.0262655	0.0362628	0.00108067	0	0	0	0.00729929	0.0115689	0.000344766
SER 64	R SER 64	0	0	0	-0.00262078	0.00096891	2.88745e-05	-0.0125293	0.00804531	0.000239758	0.0250222	0.00930824	0.000277395	0	0	0	0.00987211	0.0033818	0.000100781
HIE 65	R HIE 65	0	0	0	-0.00105506	0.000471747	1.40585e-05	0.00654352	0.00478873	0.000142709	0.00164565	0.00530053	0.000157961	0	0	0	0.0071341	0.00339767	0.000101254
LEU 66	R LEU 66	0	0	0	-0.000515098	0.000499772	1.48937e-05	0.00260924	0.00176759	5.26761e-05	0.00214121	0.00206005	6.13917e-05	0	0	0	0.00423535	0.00181533	5.40985e-05
GLY 67	R GLY 67	0	0	0	-0.000804618	0.000474029	1.41265e-05	0.00873712	0.00555293	0.000165483	0.00153464	0.00487045	0.000145144	0	0	0	0.00946714	0.00306216	9.12553e-05
ARG 68	R ARG 68	0	0	0	-0.00121492	0.000495082	1.47539e-05	0.0168046	0.0213381	0.000635896	-0.00815364	0.0216224	0.00064437	0	0	0	0.00743606	0.00272983	8.13515e-05
TYR 69	R TYR 69	0	0	0	-0.00168028	0.000559832	1.66836e-05	0.0079476	0.00567519	0.000169126	0.000753996	0.00820956	0.000244653	0	0	0	0.00702131	0.00491739	0.000146543
LEU 70	R LEU 70	0	0	0	-0.0034254	0.000973555	2.90129e-05	-0.000124334	0.0103949	0.000309778	0.00281261	0.0109661	0.000326801	0	0	0	-0.000737123	0.00618858	0.000184426
ALA 71	R ALA 71	0	0	0	-0.00176554	0.000559198	1.66647e-05	-0.00782416	0.00499531	0.000148865	0.0154316	0.00610333	0.000181885	0	0	0	0.00584192	0.00229832	6.84923e-05
ALA 72	R ALA 72	0	0	0	-0.000979574	0.000398187	1.18664e-05	0.000865897	0.00792307	0.000236115	0.00345915	0.00820127	0.000244406	0	0	0	0.00334547	0.00181287	5.40254e-05
ASP 73	R ASP 73	0	0	0	-0.000391652	0.00048812	1.45464e-05	0.00941741	0.0264237	0.000787453	-0.00784991	0.0263015	0.00078381	0	0	0	0.00117584	0.00157048	4.68019e-05
LYS 74	R LYS 74	0	0	0	-0.000234458	0.00042366	1.26255e-05	-0.00515631	0.0212905	0.000634478	0.00786323	0.0212347	0.000632816	0	0	0	0.00247247	0.00132695	3.95443e-05
ASP 75	R ASP 75	0	0	0	-0.000181172	0.000385161	1.14782e-05	0.00555329	0.0153622	0.000457808	-0.00468561	0.0153553	0.000457604	0	0	0	0.000686501	0.000834606	2.48721e-05
GLY 76	R GLY 76	0	0	0	-0.000376554	0.000484522	1.44392e-05	-0.0019698	0.00424672	0.000126556	0.00473091	0.00439516	0.00013098	0	0	0	0.00238455	0.00123467	3.67945e-05
ASN 77	R ASN 77	0	0	0	-0.000400533	0.000490006	1.46027e-05	0.00311012	0.00641797	0.000191262	0.000916519	0.00655203	0.000195257	0	0	0	0.00362611	0.00131988	3.93338e-05
VAL 78	R VAL 78	0	0	0	-0.000585258	0.000492678	1.46823e-05	0.00030373	0.00375589	0.000111929	0.00742718	0.00385638	0.000114924	0	0	0	0.00714565	0.00156735	4.67086e-05
THR 79	R THR 79	0	0	0	-0.000883659	0.000401772	1.19732e-05	0.000134103	0.00736481	0.000219479	0.00191385	0.00750539	0.000223668	0	0	0	0.0011643	0.00163678	4.87776e-05
CYS 80	R CYS 80	0	0	0	-0.000669627	0.000474109	1.41289e-05	-0.00337833	0.00245796	7.32498e-05	0.00997247	0.00285626	8.51193e-05	0	0	0	0.00592451	0.00156408	4.66111e-05
GLU 81	R GLU 81	0	0	0	-0.000362345	0.000480678	1.43247e-05	-0.0118908	0.0120297	0.000358497	0.0122433	0.0120251	0.00035836	0	0	0	-9.76909e-06	0.00111062	3.30976e-05
ARG 82	R ARG 82	0	0	0	-0.000461812	0.00049854	1.4857e-05	0.00730373	0.0194508	0.000579652	-0.000505329	0.0192189	0.000572742	0	0	0	0.00633659	0.0017614	5.24914e-05
GLU 83	R GLU 83	0	0	0	-0.000357016	0.00047912	1.42782e-05	-0.0171456	0.015909	0.000474105	0.0192034	0.0160723	0.00047897	0	0	0	0.00170071	0.0012157	3.6229e-05
VAL 84	R VAL 84	0	0	0	-0.000526643	0.00049929	1.48793e-05	0.00319893	0.00345273	0.000102895	0.00759414	0.00374279	0.000111539	0	0	0	0.0102664	0.00248728	7.41234e-05
PRO 85	R PRO 85	0	0	0	-0.000882771	0.00044455	1.3248e-05	-0.0114876	0.0183929	0.000548126	0.0192123	0.0189515	0.000564773	0	0	0	0.00684192	0.00270416	8.05867e-05
GLY 86	R GLY 86	0	0	0	-0.00122291	0.000477792	1.42387e-05	-0.0029929	0.00679018	0.000202354	0.00517407	0.00719161	0.000214317	0	0	0	0.000958259	0.00366359	0.000109179
PRO 87	R PRO 87	0	0	0	-0.00111368	0.00039921	1.18969e-05	0.0105595	0.0352306	0.00104991	-0.00603552	0.0351237	0.00104672	0	0	0	0.0034103	0.00229379	6.83574e-05
ASP 88	R ASP 88	0	0	0	-0.00141385	0.000496116	1.47848e-05	0.0089698	0.035256	0.00105067	-0.00752487	0.0349501	0.00104155	0	0	0	3.10835e-05	0.00403029	0.000120107
CYS 89	R CYS 89	0	0	0	-0.00475933	0.00100522	2.99564e-05	-0.011905	0.0137322	0.000409234	0.0106004	0.0134594	0.000401103	0	0	0	-0.00606394	0.00615442	0.000183408
ARG 90	R ARG 90	0	0	0	-0.00694938	0.00126087	3.75753e-05	-0.0143357	0.0863554	0.00257348	0.0427114	0.0922113	0.00274799	0	0	0	0.0214263	0.0239598	0.000714026
PHE 91	R PHE 91	0	0	0	-0.0364139	0.00965401	0.000287699	-0.000884547	0.0475639	0.00141745	-0.0238188	0.0533654	0.00159034	0	0	0	-0.0611172	0.0282778	0.000842708
LEU 92	R LEU 92	0	0	0	-0.064452	0.0139229	0.000414915	-0.060532	0.0853139	0.00254244	-0.0389369	0.109732	0.00327012	0	0	0	-0.163921	0.0885879	0.00264001
ILE 93	R ILE 93	0	0	0	-0.208083	0.155639	0.00463821	-0.165914	0.710926	0.0211863	0.0774103	0.591054	0.017614	-0.0080361	0.014172	0.000422341	-0.304622	0.219313	0.00653575
VAL 94	R VAL 94	0	0	0	-0.142138	0.0807082	0.00240519	-0.0542824	0.182666	0.00544363	0.0720364	0.132972	0.00396269	-0.00144699	0.00428436	0.000127678	-0.125831	0.207177	0.00617407
ALA 95	R ALA 95	0	0	0	-0.0936616	0.0706866	0.00210653	-0.0170773	0.147109	0.004384	0.0971083	0.120495	0.00359087	-0.00474264	0.00889671	0.000265131	-0.0183732	0.0830712	0.0024756
HIP 96	R HIP 96	0	0	0	-0.0230187	0.00865167	0.000257828	-0.0541776	0.0675748	0.0020138	0.116143	0.0724244	0.00215832	-6.3827e-06	0.000193927	5.7792e-06	0.0389403	0.0162497	0.000484258
ASP 97	R ASP 97	0	0	0	-0.00539432	0.00164822	4.91186e-05	0.0362433	0.0824211	0.00245623	-0.0273499	0.0818704	0.00243982	0	0	0	0.00349911	0.00371444	0.000110694
ASP 98	R ASP 98	0	0	0	-0.00534636	0.00138468	4.12648e-05	0.0120364	0.0557336	0.00166092	0.000772647	0.0552427	0.00164629	0	0	0	0.0074627	0.00365617	0.000108958
GLY 99	R GLY 99	0	0	0	-0.0315888	0.0115407	0.000343926	-0.00734014	0.0750474	0.00223649	0.12388	0.0861199	0.00256646	-3.29436e-05	0.000614725	1.83194e-05	0.0849182	0.0440539	0.00131285
ARG 100	R ARG 100	0	0	0	-0.0484316	0.011586	0.000345273	-0.0053357	0.117596	0.00350448	-0.0802673	0.124097	0.00369823	0	0	0	-0.134035	0.0587468	0.00175071
TRP 101	R TRP 101	0	0	0	-0.161119	0.0526705	0.00156963	-0.084349	0.0850909	0.00253579	0.109569	0.0939996	0.00280128	-4.16464e-05	0.000272384	8.11732e-06	-0.13594	0.0496788	0.00148048
SER 102	R SER 102	0	0	0	-0.186347	0.0872386	0.0025998	0.0839147	0.0939246	0.00279905	-0.00942984	0.0984319	0.00293337	-0.000588681	0.00166433	4.95986e-05	-0.112451	0.0654136	0.00194939
LEU 103	R LEU 103	0	0	0	-0.0794787	0.0370124	0.00110301	-0.028278	0.0277167	0.000825986	0.0260462	0.0342722	0.00102135	-1.94754e-05	0.000185467	5.52711e-06	-0.08173	0.0520761	0.00155192
GLN 104	R GLN 104	0	0	0	-0.0164156	0.00323056	9.62738e-05	0.0252531	0.0293165	0.00087366	-0.0205933	0.03062	0.000912506	0	0	0	-0.0117558	0.00871412	0.00025969
SER 105	R SER 105	0	0	0	-0.00407815	0.000693232	2.0659e-05	0.0162913	0.0161067	0.000479995	0.00382416	0.0173102	0.000515862	0	0	0	0.0160373	0.00615074	0.000183298
GLU 106	R GLU 106	0	0	0	-0.00266874	0.000586588	1.74809e-05	0.0290764	0.0372298	0.00110948	-0.0189556	0.0372605	0.0011104	0	0	0	0.00745204	0.00557867	0.00016625
ALA 107	R ALA 107	0	0	0	-0.000928952	0.000334935	9.98139e-06	0.0037913	0.00603365	0.000179809	0.00166163	0.0058574	0.000174556	0	0	0	0.00452398	0.00226151	6.73953e-05
HIP 108	R HIP 108	0	0	0	-0.00073357	0.000442092	1.31748e-05	-0.0259964	0.0421887	0.00125727	0.0472211	0.0423789	0.00126293	0	0	0	0.0204911	0.00398414	0.000118731
ARG 109	R ARG 109	0	0	0	-0.00117496	0.000424111	1.26389e-05	-0.0376243	0.0542675	0.00161723	0.0682158	0.0548966	0.00163597	0	0	0	0.0294165	0.00718319	0.000214066
ARG 110	R ARG 110	0	0	0	-0.00187389	0.000487947	1.45413e-05	-0.0225195	0.0343836	0.00102467	0.033857	0.0346321	0.00103207	0	0	0	0.00946359	0.00443805	0.000132258
TYR 111	R TYR 111	0	0	0	-0.00287034	0.000671065	1.99984e-05	-0.0125107	0.0112981	0.000336693	0.0208544	0.0131357	0.000391458	0	0	0	0.00547336	0.00799715	0.000238323
PHE 112	R PHE 112	0	0	0	-0.00851954	0.00247457	7.37447e-05	0.00612256	0.0143085	0.000426409	-0.00284281	0.0159961	0.000476701	0	0	0	-0.00523979	0.00684796	0.000204076
GLY 113	R GLY 113	0	0	0	-0.00328242	0.00093681	2.79179e-05	-0.00358703	0.0053495	0.000159421	0.0124689	0.00686319	0.00020453	0	0	0	0.00559947	0.00319557	9.52313e-05
GLY 114	R GLY 114	0	0	0	-0.00107105	0.000413275	1.2316e-05	-0.00408615	0.00461162	0.000137431	0.0124378	0.00534038	0.000159149	0	0	0	0.00728064	0.0018475	5.50573e-05
THR 115	R THR 115	0	0	0	-0.000519538	0.000499618	1.48891e-05	-0.000928064	0.00498819	0.000148653	0.00276732	0.00500222	0.000149071	0	0	0	0.00131972	0.00137696	4.10346e-05
GLU 116	R GLU 116	0	0	0	-0.00053286	0.000500696	1.49212e-05	-0.00835435	0.0146173	0.00043561	0.00665542	0.0144738	0.000431333	0	0	0	-0.00223179	0.00136191	4.05863e-05
ASP 117	R ASP 117	0	0	0	-0.000302842	0.000459487	1.36932e-05	-0.00813055	0.0131021	0.000390455	0.00765719	0.0131398	0.000391578	0	0	0	-0.000776199	0.00104244	3.10657e-05
ARG 118	R ARG 118	0	0	0	-0.000433393	0.000495544	1.47677e-05	0.00465275	0.0194916	0.000580869	0.00402309	0.0192343	0.0005732	0	0	0	0.00824245	0.00188686	5.62302e-05
LEU 119	R LEU 119	0	0	0	-0.000659858	0.000473757	1.41184e-05	-0.00233037	0.00446847	0.000133165	0.00939254	0.00468876	0.00013973	0	0	0	0.00640231	0.00150569	4.4871e-05
SER 120	R SER 120	0	0	0	-0.00126821	0.000474016	1.41261e-05	0.00159236	0.00941777	0.000280659	0.00255595	0.00942117	0.00028076	0	0	0	0.00288011	0.00162868	4.85362e-05
CYS 121	R CYS 121	0	0	0	-0.000968917	0.000406335	1.21092e-05	0.00149734	0.00467349	0.000139275	0.00831172	0.00565305	0.000168467	0	0	0	0.00884014	0.00237049	7.06429e-05
PHE 122	R PHE 122	0	0	0	-0.000525755	0.000499336	1.48807e-05	0.00243872	0.00360423	0.00010741	0.00122025	0.0039042	0.000116349	0	0	0	0.00313321	0.00137215	4.08913e-05
ALA 123	R ALA 123	0	0	0	-0.00068206	0.000467579	1.39343e-05	0.0111297	0.0143201	0.000426755	-0.010103	0.0142544	0.000424794	0	0	0	0.000344583	0.00161264	4.80584e-05
GLN 124	R GLN 124	0	0	0	-0.00055151	0.00049734	1.48212e-05	0.00995293	0.0122844	0.000366087	-0.00401066	0.0122617	0.000365412	0	0	0	0.00539076	0.00136502	4.06791e-05
THR 125	R THR 125	0	0	0	-0.000756661	0.000439325	1.30923e-05	-0.00563854	0.00612147	0.000182426	0.0154263	0.00639878	0.00019069	0	0	0	0.00903108	0.00177007	5.27498e-05
VAL 126	R VAL 126	0	0	0	-0.00114298	0.000395332	1.17813e-05	-0.0015746	0.0076533	0.000228076	0.0109396	0.00786351	0.00023434	0	0	0	0.00822202	0.00209891	6.25495e-05
SER 127	R SER 127	0	0	0	-0.00141741	0.000502055	1.49617e-05	0.0107291	0.01665	0.000496186	-0.00636146	0.0165342	0.000492734	0	0	0	0.00295027	0.00223393	6.65732e-05
PRO 128	R PRO 128	0	0	0	-0.00175933	0.000554152	1.65143e-05	0.00859147	0.0305154	0.000909389	-0.00463144	0.0305504	0.000910433	0	0	0	0.00220071	0.00259947	7.74667e-05
ALA 129	R ALA 129	0	0	0	-0.00267052	0.000761391	2.26902e-05	-0.00546359	0.00985481	0.000293683	0.0164556	0.0105039	0.000313026	0	0	0	0.00832149	0.003462	0.000103171
GLU 130	R GLU 130	0	0	0	-0.010476	0.00303661	9.0494e-05	0.0305426	0.0542921	0.00161796	-0.0449334	0.0549007	0.0016361	0	0	0	-0.0248668	0.0103327	0.000307926
LYS 131	R LYS 131	0	0	0	-0.0192718	0.00523522	0.000156015	-0.0241172	0.0792567	0.00236193	0.0404663	0.0845841	0.00252069	0	0	0	-0.00292274	0.0318045	0.000947805
TRP 132	R TRP 132	0	0	0	-0.182692	0.0763441	0.00227513	0.0547513	0.043548	0.00129777	0.0432247	0.0759451	0.00226324	-0.000960625	0.00157955	4.70723e-05	-0.0856764	0.0486102	0.00144863
SER 133	R SER 133	0	0	0	-0.284246	0.130813	0.00389835	-0.0537078	0.0514619	0.00153361	0.0153099	0.0886831	0.00264285	-0.00331655	0.00413649	0.000123272	-0.32596	0.127776	0.00380786
VAL 134	R VAL 134	0	0	0	-0.20001	0.059186	0.0017638	0.00715275	0.0437861	0.00130487	-0.019968	0.0912305	0.00271876	-0.00129023	0.00540598	0.000161104	-0.214115	0.0802387	0.00239119
HID 135	R HID 135	0	0	0	-0.0861758	0.0290325	0.000865198	-0.00188455	0.0226574	0.000675213	0.0660204	0.0460047	0.00137099	-0.000311241	0.00134159	3.99806e-05	-0.0223512	0.0368621	0.00109853
ILE 136	R ILE 136	0	0	0	-0.0300249	0.0109921	0.000327577	0.0149263	0.0120996	0.00036058	-0.0572744	0.0422237	0.00125831	0	0	0	-0.072373	0.0453493	0.00135145
ALA 137	R ALA 137	0	0	0	-0.00755506	0.00230608	6.87236e-05	0.0105906	0.00590528	0.000175983	-0.00176199	0.0209523	0.000624399	0	0	0	0.00127353	0.0190316	0.000567161
MET 138	R MET 138	0	0	0	-0.00337833	0.00110096	3.28096e-05	-0.00482682	0.00955619	0.000284784	0.0117309	0.0138561	0.000412927	0	0	0	0.00352575	0.0103538	0.000308554
HIE 139	R HIE 139	0	0	0	-0.00116519	0.000540767	1.61154e-05	-0.00442895	0.00486312	0.000144926	0.00949201	0.00560555	0.000167051	0	0	0	0.00389787	0.0025113	7.48392e-05
PRO 140	R PRO 140	0	0	0	-0.000865009	0.000571279	1.70247e-05	-0.0316883	0.0254024	0.000757018	0.0325124	0.0258792	0.000771227	0	0	0	-4.08526e-05	0.00269235	8.02349e-05
GLN 141	R GLN 141	0	0	0	-0.000465364	0.000498799	1.48647e-05	-0.00735346	0.0045588	0.000135857	0.0116368	0.00577066	0.000171972	0	0	0	0.00381794	0.00205382	6.1206e-05
VAL 142	R VAL 142	0	0	0	-0.00039698	0.000489272	1.45808e-05	0.00189343	0.00328882	9.80102e-05	0.00143606	0.00348849	0.00010396	0	0	0	0.0029325	0.00114448	3.41066e-05
ASN 143	R ASN 143	0	0	0	-0.000480462	0.000499618	1.48891e-05	-0.00847957	0.00579497	0.000172696	0.0112504	0.00593716	0.000176933	0	0	0	0.00229041	0.00114105	3.40043e-05
ILE 144	R ILE 144	0	0	0	-0.000451155	0.000497608	1.48292e-05	0.00160746	0.00365551	0.000108938	0.00251776	0.0037527	0.000111834	0	0	0	0.00367407	0.00121542	3.62208e-05
TYR 145	R TYR 145	0	0	0	-0.000614565	0.000486698	1.45041e-05	-0.00766341	0.0110461	0.000329186	0.00765808	0.010956	0.000326499	0	0	0	-0.000619893	0.00133051	3.96506e-05
SER 146	R SER 146	0	0	0	-0.000412966	0.000492367	1.4673e-05	-0.00178952	0.00273149	8.14011e-05	0.0074556	0.0029996	8.9391e-05	0	0	0	0.00525311	0.00155276	4.62739e-05
VAL 147	R VAL 147	0	0	0	-0.000384547	0.000486488	1.44978e-05	0.000740675	0.00527976	0.000157342	0.00313321	0.00526661	0.00015695	0	0	0	0.00348934	0.00159355	4.74894e-05
THR 148	R THR 148	0	0	0	-0.000238011	0.000425866	1.26912e-05	0.000953819	0.00412005	0.000122781	-0.000376554	0.00411128	0.00012252	0	0	0	0.000339254	0.000927383	2.7637e-05
ARG 149	R ARG 149	0	0	0	-0.000130551	0.000336908	1.00402e-05	0.0142096	0.0235031	0.000700415	-0.012246	0.0232534	0.000692975	0	0	0	0.00183304	0.00100293	2.98884e-05
LYS 150	R LYS 150	0	0	0	-0.000124334	0.000329962	9.8332e-06	0.0161883	0.0227441	0.000677797	-0.0134325	0.0224915	0.000670269	0	0	0	0.00263144	0.00110467	3.29202e-05
ARG 151	R ARG 151	0	0	0	-0.000133215	0.000339807	1.01266e-05	0.0144014	0.0148523	0.000442613	-0.0117425	0.0146093	0.000435373	0	0	0	0.00252575	0.00112802	3.36161e-05
TYR 152	R TYR 152	0	0	0	-0.000135879	0.00034266	1.02116e-05	0.00200622	0.00184549	5.49974e-05	0.000111901	0.00181515	5.40932e-05	0	0	0	0.00198224	0.000943165	2.81073e-05
ALA 153	R ALA 153	0	0	0	-0.000161634	0.000368115	1.09702e-05	-0.00362611	0.00250676	7.47039e-05	0.00544227	0.00283278	8.44197e-05	0	0	0	0.00165453	0.00102829	3.06441e-05
HIP 154	R HIP 154	0	0	0	-0.000100355	0.000300473	8.9544e-06	0.0149707	0.0152551	0.000454618	-0.0135053	0.0151222	0.000450657	0	0	0	0.00136501	0.000876464	2.61195e-05
LEU 155	R LEU 155	0	0	0	-6.30551e-05	0.000243062	7.24349e-06	-0.00108881	0.00149455	4.4539e-05	0.00114654	0.00148671	4.43056e-05	0	0	0	-5.3286e-06	0.0006556	1.95375e-05
SER 156	R SER 156	0	0	0	-2.75311e-05	0.000163625	4.87619e-06	-0.00144227	0.00172428	5.13852e-05	0.00133304	0.00171973	5.12497e-05	0	0	0	-0.000136767	0.000598205	1.78271e-05
ALA 157	R ALA 157	0	0	0	-1.68739e-05	0.000128799	3.83834e-06	-0.0021048	0.00347455	0.000103545	0.00205684	0.00345362	0.000102921	0	0	0	-6.48313e-05	0.000593232	1.76789e-05
ARG 158	R ARG 158	0	0	0	-1.95382e-05	0.000138407	4.12466e-06	0.00956394	0.0104554	0.000311581	-0.00947158	0.0104026	0.000310007	0	0	0	7.28242e-05	0.000623709	1.85871e-05
PRO 159	R PRO 159	0	0	0	-1.42096e-05	0.000118354	3.52707e-06	-0.00667673	0.00901402	0.000268627	0.00662522	0.00900354	0.000268315	0	0	0	-6.57194e-05	0.000590885	1.76089e-05
ALA 160	R ALA 160	0	0	0	-3.10835e-05	0.000173543	5.17177e-06	-0.00260036	0.00291382	8.68349e-05	0.00267673	0.0029248	8.7162e-05	0	0	0	4.52931e-05	0.000612691	1.82588e-05
ASP 161	R ASP 161	0	0	0	-5.15098e-05	0.000221035	6.58707e-06	-0.0091341	0.01563	0.000465788	0.00909147	0.0155678	0.000463936	0	0	0	-9.41385e-05	0.000630783	1.8798e-05
GLU 162	R GLU 162	0	0	0	-6.30551e-05	0.000243062	7.24349e-06	-0.00785169	0.00971916	0.000289641	0.0082389	0.00971415	0.000289491	0	0	0	0.000324156	0.000647912	1.93084e-05
ILE 163	R ILE 163	0	0	0	-9.59147e-05	0.000294474	8.77563e-06	-0.00132593	0.00446969	0.000133201	0.00198934	0.0044749	0.000133357	0	0	0	0.000567496	0.000762329	2.27182e-05
ALA 164	R ALA 164	0	0	0	-0.000101243	0.000301651	8.98949e-06	-0.00499201	0.00518014	0.000154373	0.00504885	0.00517597	0.000154249	0	0	0	-4.4405e-05	0.000723729	2.15678e-05
VAL 165	R VAL 165	0	0	0	-9.23623e-05	0.000289537	8.62848e-06	-0.00020071	0.00231234	6.89101e-05	0.000806394	0.00230371	6.8653e-05	0	0	0	0.000513321	0.0007344	2.18858e-05
ASP 166	R ASP 166	0	0	0	-5.41741e-05	0.000226361	6.74578e-06	-0.00874334	0.0106364	0.000316977	0.00829396	0.0106114	0.00031623	0	0	0	-0.000503552	0.000626166	1.86604e-05
ARG 167	R ARG 167	0	0	0	-5.68384e-05	0.000231534	6.89993e-06	0.012016	0.0119115	0.000354975	-0.0116412	0.0118807	0.000354058	0	0	0	0.00031794	0.000642056	1.91339e-05
ASP 168	R ASP 168	0	0	0	-3.90764e-05	0.000193777	5.77474e-06	-0.0127478	0.0122953	0.000366412	0.0127167	0.0122436	0.00036487	0	0	0	-7.01599e-05	0.000595616	1.77499e-05
VAL 169	R VAL 169	0	0	0	-4.70693e-05	0.000211787	6.31147e-06	0.001246	0.00118564	3.53332e-05	-0.000317052	0.00119866	3.57212e-05	0	0	0	0.000881883	0.000686905	2.04705e-05
PRO 170	R PRO 170	0	0	0	-5.86146e-05	0.000234902	7.00031e-06	-0.013786	0.0105499	0.000314399	0.0134352	0.010528	0.000313745	0	0	0	-0.000409414	0.000673173	2.00612e-05
TRP 171	R TRP 171	0	0	0	-5.59503e-05	0.000229826	6.84903e-06	-0.000936945	0.00193282	5.76001e-05	0.000920071	0.00189905	5.65937e-05	0	0	0	-7.28242e-05	0.000630788	1.87981e-05
GLY 172	R GLY 172	0	0	0	-4.52931e-05	0.000207946	6.197e-06	-0.00166252	0.0016158	4.81523e-05	0.00160302	0.00160471	4.78219e-05	0	0	0	-0.000104796	0.000601681	1.79307e-05
VAL 173	R VAL 173	0	0	0	-4.08526e-05	0.000197949	5.89907e-06	-0.00384014	0.00369859	0.000110222	0.00402931	0.00370517	0.000110418	0	0	0	0.000148313	0.000621	1.85064e-05
ASP 174	R ASP 174	0	0	0	-5.41741e-05	0.000226361	6.74578e-06	-0.0144583	0.014991	0.000446746	0.014397	0.0149328	0.000445011	0	0	0	-0.000115453	0.000648123	1.93147e-05
SER 175	R SER 175	0	0	0	-0.000110124	0.000313045	9.32904e-06	-0.00615719	0.005864	0.000174753	0.00646004	0.00586086	0.000174659	0	0	0	0.000192718	0.000724587	2.15934e-05
LEU 176	R LEU 176	0	0	0	-0.000143872	0.00035096	1.0459e-05	0.000940497	0.00257826	7.68348e-05	0.00234991	0.0026451	7.88267e-05	0	0	0	0.00314654	0.00124196	3.70117e-05
ILE 177	R ILE 177	0	0	0	-0.00033659	0.000472543	1.40823e-05	-0.00359947	0.00314656	9.37707e-05	0.00534636	0.00320841	9.56138e-05	0	0	0	0.0014103	0.0010622	3.16547e-05
THR 178	R THR 178	0	0	0	-0.000586146	0.000492523	1.46777e-05	0.00118828	0.00555484	0.00016554	-0.000997336	0.00597917	0.000178185	0	0	0	-0.000395204	0.00209523	6.244e-05
LEU 179	R LEU 179	0	0	0	-0.00127975	0.000624314	1.86052e-05	0.00062611	0.00992832	0.000295874	0.00457282	0.0102533	0.00030556	0	0	0	0.00391918	0.00278853	8.31009e-05
ALA 180	R ALA 180	0	0	0	-0.00197869	0.000764143	2.27722e-05	-0.0191439	0.0224394	0.000668716	0.0263295	0.0233349	0.000695402	0	0	0	0.00520693	0.00369013	0.000109969
PHE 181	R PHE 181	0	0	0	-0.00179485	0.000871703	2.59776e-05	0.00134902	0.0134912	0.000402051	0.00571137	0.0140296	0.000418097	0	0	0	0.00526554	0.00269359	8.02716e-05
GLN 182	R GLN 182	0	0	0	-0.00214032	0.00146778	4.37413e-05	-0.00973091	0.0223213	0.000665197	0.0198135	0.0230928	0.000688189	0	0	0	0.00794227	0.00433574	0.000129209
ASP 183	R ASP 183	0	0	0	-0.00272558	0.00229568	6.84137e-05	-0.00862345	0.0746712	0.00222528	0.0174654	0.0732948	0.00218426	0	0	0	0.00611634	0.00656608	0.000195676
GLN 184	R GLN 184	0	0	0	-0.0143188	0.0184246	0.000549071	0.0105107	0.0952766	0.00283934	0.0233242	0.100847	0.00300534	-0.000379097	0.00306946	9.14731e-05	0.0191369	0.0146518	0.000436639
ARG 185	R ARG 185	0	0	0	-0.00846803	0.00544962	0.000162404	0.0572256	0.145426	0.00433384	-0.0414458	0.143842	0.00428662	0	0	0	0.00731172	0.0162744	0.000484993
TYR 186	R TYR 186	0	0	0	-0.00744405	0.0030127	8.97814e-05	0.00781972	0.0220831	0.000658098	0.00127176	0.0223639	0.000666466	0	0	0	0.00164742	0.00641871	0.000191284
SER 187	R SER 187	0	0	0	-0.00244316	0.000892968	2.66113e-05	-0.015548	0.0163015	0.0004858	0.0229112	0.0170552	0.000508262	0	0	0	0.00492007	0.00281407	8.38622e-05
VAL 188	R VAL 188	0	0	0	-0.000833037	0.000448612	1.33691e-05	6.31033e-18	0.00669389	0.000199485	0.00317496	0.00666641	0.000198666	0	0	0	0.00234192	0.00119255	3.55391e-05
GLN 189	R GLN 189	0	0	0	-0.000369449	0.000482656	1.43836e-05	-0.00731528	0.00670033	0.000199676	0.00761101	0.00666688	0.00019868	0	0	0	-7.37123e-05	0.000915081	2.72703e-05
THR 190	R THR 190	0	0	0	-0.000139432	0.000346396	1.0323e-05	-0.00334991	0.00436563	0.0001301	0.00403197	0.00441546	0.000131585	0	0	0	0.000542629	0.000828797	2.4699e-05
ALA 191	R ALA 191	0	0	0	-7.72647e-05	0.000267011	7.95719e-06	-0.00191918	0.00230908	6.88128e-05	0.00181172	0.00231837	6.90898e-05	0	0	0	-0.000184725	0.000653979	1.94892e-05
ASP 192	R ASP 192	0	0	0	-5.06217e-05	0.000219224	6.53309e-06	-0.0103783	0.0123761	0.00036882	0.0104227	0.0123256	0.000367316	0	0	0	-6.2167e-06	0.000638435	1.9026e-05
HIE 193	R HIE 193	0	0	0	-9.94671e-05	0.000299288	8.91909e-06	0.00329663	0.00293913	8.7589e-05	-0.00204529	0.00281689	8.39463e-05	0	0	0	0.00115187	0.000785657	2.34134e-05
ARG 194	R ARG 194	0	0	0	-0.000110124	0.000313045	9.32904e-06	0.013238	0.021621	0.000644327	-0.0109813	0.0215483	0.00064216	0	0	0	0.00214654	0.00112647	3.35699e-05
PHE 195	R PHE 195	0	0	0	-0.000205151	0.000403812	1.2034e-05	0.00396625	0.00519485	0.000154812	-0.00105861	0.00498079	0.000148433	0	0	0	0.00270249	0.00129191	3.85002e-05
LEU 196	R LEU 196	0	0	0	-0.000403197	0.00049054	1.46186e-05	-0.00639876	0.0138636	0.00041315	0.0107256	0.0140178	0.000417743	0	0	0	0.00392362	0.00162119	4.83132e-05
ARG 197	R ARG 197	0	0	0	-0.000379218	0.000485193	1.44592e-05	0.01527	0.0416431	0.00124101	-0.00453996	0.0414373	0.00123487	0	0	0	0.0103508	0.00350747	0.000104526
HIP 198	R HIP 198	0	0	0	-0.000502664	0.000499993	1.49003e-05	0.0126163	0.0378404	0.00112768	-0.00227798	0.0376795	0.00112289	0	0	0	0.0098357	0.0030593	9.11703e-05
ASP 199	R ASP 199	0	0	0	-0.000222025	0.000415608	1.23855e-05	-0.00786501	0.0214218	0.000638391	0.00629041	0.0212894	0.000634445	0	0	0	-0.00179663	0.000950099	2.83139e-05
GLY 200	R GLY 200	0	0	0	-0.000172291	0.000377633	1.12539e-05	0.00264654	0.008337	0.000248451	-0.00116696	0.00827108	0.000246487	0	0	0	0.00130728	0.000894864	2.66678e-05
ARG 201	R ARG 201	0	0	0	-0.00012167	0.000326904	9.74206e-06	0.00984991	0.0178567	0.000532148	-0.00828242	0.0177811	0.000529894	0	0	0	0.00144583	0.00090988	2.71153e-05
LEU 202	R LEU 202	0	0	0	-9.50266e-05	0.000293252	8.73919e-06	0.00155684	0.00208007	6.19882e-05	-0.000798401	0.00204549	6.09578e-05	0	0	0	0.00066341	0.000723516	2.15615e-05
VAL 203	R VAL 203	0	0	0	-9.94671e-05	0.000299288	8.91909e-06	-0.00369982	0.00470389	0.000140181	0.0034849	0.00469394	0.000139884	0	0	0	-0.000314387	0.000681334	2.03044e-05
ALA 204	R ALA 204	0	0	0	-8.70337e-05	0.000281885	8.40044e-06	-0.00317052	0.00435189	0.000129691	0.00330817	0.0044037	0.000131235	0	0	0	5.06217e-05	0.000658403	1.96211e-05
ARG 205	R ARG 205	0	0	0	-0.000115453	0.000319568	9.52344e-06	0.013024	0.0234033	0.000697443	-0.0109609	0.0233285	0.000695212	0	0	0	0.0019476	0.00120165	3.58104e-05
PRO 206	R PRO 206	0	0	0	-0.000202487	0.000401853	1.19756e-05	-0.00823091	0.0204858	0.000610498	0.00965631	0.0204141	0.00060836	0	0	0	0.00122291	0.00109376	3.25952e-05
GLU 207	R GLU 207	0	0	0	-0.00030373	0.000459867	1.37045e-05	-0.0142682	0.0319642	0.000952566	0.0143099	0.0317894	0.000947356	0	0	0	-0.000261989	0.00158022	4.7092e-05
PRO 208	R PRO 208	0	0	0	-0.000606572	0.000497517	1.48265e-05	-0.0111927	0.0461062	0.00137401	0.0150524	0.0457763	0.00136418	0	0	0	0.00325311	0.00190374	5.67333e-05
ALA 209	R ALA 209	0	0	0	-0.000627886	0.000487029	1.4514e-05	-0.0049476	0.0117168	0.000349171	0.00823268	0.0119639	0.000356535	0	0	0	0.00265719	0.00158077	4.71084e-05
THR 210	R THR 210	0	0	0	-0.00096714	0.000500252	1.4908e-05	-0.010119	0.0115559	0.000344377	0.0160826	0.0125799	0.000374893	0	0	0	0.00499645	0.00236725	7.05466e-05
GLY 211	R GLY 211	0	0	0	-0.00284547	0.00117293	3.49545e-05	0.0157043	0.0248677	0.000741082	0.0022762	0.0247453	0.000737433	0	0	0	0.015135	0.0050642	0.000150918
TYR 212	R TYR 212	0	0	0	-0.0162336	0.00768632	0.00022906	-0.0113401	0.048415	0.00144281	-0.0288783	0.0715732	0.00213295	0	0	0	-0.056452	0.0577814	0.00172194
THR 213	R THR 213	0	0	0	-0.10476	0.0704403	0.00209919	0.105122	0.192438	0.00573483	-0.221164	0.197449	0.00588417	-3.00844e-05	0.000253074	7.54186e-06	-0.220833	0.135314	0.0040325
LEU 214	R LEU 214	0	0	0	-0.365595	0.450993	0.0134401	-2.25599	2.37298	0.0707171	2.22825	1.69687	0.0505684	-0.0835754	0.0353989	0.00105492	-0.47691	0.765195	0.0228036
GLU 215	R GLU 215	0	0	0	-0.412261	0.266639	0.00794609	-0.532467	0.46542	0.01387	0.59615	0.479571	0.0142917	-0.022017	0.0157638	0.000469778	-0.370595	0.343957	0.0102503
PHE 216	R PHE 216	0	0	0	-0.431266	0.287583	0.00857027	-0.000274423	0.189207	0.00563857	0.101574	0.16244	0.00484087	-0.0249327	0.0135403	0.000403514	-0.3549	0.323431	0.00963856
ARG 217	R ARG 217	0	0	0	-0.0636439	0.0332319	0.000990343	0.0198002	0.10454	0.0031154	0.0806377	0.116104	0.00346002	-1.91096e-06	4.77811e-05	1.42393e-06	0.036792	0.0412347	0.00122884
SER 218	R SER 218	0	0	0	-0.016484	0.00463357	0.000138085	0.0103259	0.0225975	0.000673427	0.0237096	0.0277769	0.00082778	0	0	0	0.0175515	0.0166892	0.000497354
GLY 219	R GLY 219	0	0	0	-0.0233659	0.0128503	0.00038295	0.01346	0.0330653	0.000985379	0.0170258	0.040186	0.00119758	-6.40195e-07	2.14728e-05	6.39911e-07	0.00711925	0.0195153	0.000581576
LYS 220	R LYS 220	0	0	0	-0.0244067	0.00872491	0.000260011	0.0555533	0.0478747	0.00142671	-0.0631732	0.062428	0.00186042	0	0	0	-0.0320266	0.0290713	0.000866355
VAL 221	R VAL 221	0	0	0	-0.0171341	0.00643417	0.000191745	0.00598579	0.0479562	0.00142914	-0.0959361	0.0725437	0.00216187	0	0	0	-0.107084	0.0515056	0.00153492
ALA 222	R ALA 222	0	0	0	-0.0317593	0.0158813	0.000473279	-0.0875977	0.110597	0.00329591	0.133944	0.12562	0.00374359	0	0	0	0.014587	0.017202	0.000512636
PHE 223	R PHE 223	0	0	0	-0.0127087	0.00662122	0.000197319	0.0316536	0.0480365	0.00143154	-0.0328774	0.0612215	0.00182446	0	0	0	-0.0139325	0.0290477	0.000865652
ARG 224	R ARG 224	0	0	0	-0.0202611	0.0123742	0.000368765	0.0309023	0.132289	0.00394236	-0.0555782	0.143617	0.00427993	0	0	0	-0.0449369	0.0572704	0.00170672
ASP 225	R ASP 225	0	0	0	-0.00852398	0.00469258	0.000139844	0.00626199	0.160434	0.00478111	0.0190018	0.157036	0.00467982	0	0	0	0.0167398	0.0223974	0.000667464
CYS 226	R CYS 226	0	0	0	-0.00473712	0.00317548	9.46324e-05	0.00526998	0.0285194	0.000849908	0.00949112	0.0294925	0.000878907	0	0	0	0.010024	0.0057398	0.000171052
GLU 227	R GLU 227	0	0	0	-0.0035675	0.00191293	5.70072e-05	0.0108046	0.060708	0.00180916	0.00242185	0.0594256	0.00177094	0	0	0	0.00965897	0.0043773	0.000130448
GLY 228	R GLY 228	0	0	0	-0.00925933	0.00616731	0.000183792	-0.00462877	0.0499111	0.0014874	0.0326234	0.0508829	0.00151636	0	0	0	0.0187353	0.00823237	0.000245333
ARG 229	R ARG 229	0	0	0	-0.00408703	0.00207956	6.1973e-05	-0.0040444	0.0529429	0.00157775	0.0248304	0.0535129	0.00159474	0	0	0	0.0166989	0.00527342	0.000157153
TYR 230	R TYR 230	0	0	0	-0.00222913	0.00110902	3.30498e-05	0.00955417	0.0176615	0.000526331	-0.000260213	0.0168466	0.000502046	0	0	0	0.00706483	0.00329382	9.81592e-05
LEU 231	R LEU 231	0	0	0	-0.0015444	0.000747571	2.22784e-05	-0.00239609	0.015686	0.000467457	0.0095302	0.0160175	0.000477337	0	0	0	0.0055897	0.00254453	7.58296e-05
ALA 232	R ALA 232	0	0	0	-0.000508881	0.000499921	1.48981e-05	-0.00245471	0.00787532	0.000234692	0.0041492	0.00790041	0.00023544	0	0	0	0.00118561	0.00101682	3.03024e-05
PRO 233	R PRO 233	0	0	0	-0.000246004	0.000430681	1.28347e-05	-0.00852487	0.0252226	0.000751659	0.00663321	0.0250763	0.000747298	0	0	0	-0.00213766	0.00101396	3.02171e-05
SER 234	R SER 234	0	0	0	-9.59147e-05	0.000294474	8.77563e-06	-0.00294139	0.00394659	0.000117612	0.00242718	0.00389146	0.000115969	0	0	0	-0.000610124	0.00069625	2.07489e-05
GLY 235	R GLY 235	0	0	0	-5.50622e-05	0.000228102	6.79765e-06	-0.00160924	0.00245204	7.30732e-05	0.00135435	0.00239923	7.14995e-05	0	0	0	-0.000309947	0.000662916	1.97555e-05
PRO 236	R PRO 236	0	0	0	-3.81883e-05	0.000191651	5.71138e-06	-0.00653996	0.0104884	0.000312565	0.00654263	0.0104621	0.000311782	0	0	0	-3.5524e-05	0.000624101	1.85988e-05
SER 237	R SER 237	0	0	0	-4.26288e-05	0.000202019	6.02036e-06	-0.00322824	0.00335421	9.99589e-05	0.0033881	0.00335223	9.98999e-05	0	0	0	0.000117229	0.00060528	1.80379e-05
GLY 238	R GLY 238	0	0	0	-0.000100355	0.000300473	8.9544e-06	-0.00200977	0.00279064	8.31637e-05	0.00299734	0.00299155	8.91512e-05	0	0	0	0.000887211	0.000885384	2.63853e-05
THR 239	R THR 239	0	0	0	-0.000132327	0.000338846	1.00979e-05	0.00111456	0.00378041	0.00011266	0.000316163	0.0037247	0.000111	0	0	0	0.0012984	0.000979242	2.91824e-05
LEU 240	R LEU 240	0	0	0	-0.000207815	0.000405744	1.20916e-05	0.000508881	0.00372303	0.00011095	0.00275844	0.00371238	0.000110633	0	0	0	0.0030595	0.00147176	4.386e-05
LYS 241	R LYS 241	0	0	0	-0.00034103	0.000474055	1.41273e-05	0.00825133	0.0228512	0.000680988	-0.00463055	0.0227602	0.000678278	0	0	0	0.00327975	0.00136919	4.08031e-05
ALA 242	R ALA 242	0	0	0	-0.000328597	0.000469703	1.39976e-05	-2.30906e-05	0.00573275	0.000170842	0.0042016	0.00581778	0.000173376	0	0	0	0.00384991	0.0015177	4.52289e-05
GLY 243	R GLY 243	0	0	0	-0.000516874	0.000499715	1.4892e-05	0.00282771	0.0119072	0.000354845	0.00433748	0.0118165	0.000352142	0	0	0	0.00664831	0.00222107	6.61901e-05
LYS 244	R LYS 244	0	0	0	-0.000441385	0.000496552	1.47978e-05	0.00390142	0.033771	0.00100641	0.00142007	0.0336472	0.00100272	0	0	0	0.00488011	0.00208454	6.21214e-05
ALA 245	R ALA 245	0	0	0	-0.000958259	0.000598279	1.78293e-05	-0.00265275	0.0172841	0.000515083	0.0134849	0.0178218	0.000531107	0	0	0	0.00987389	0.00407436	0.00012142
THR 246	R THR 246	0	0	0	-0.00259858	0.00125255	3.73272e-05	0.00492984	0.0303123	0.000903336	0.0143739	0.0299134	0.000891448	0	0	0	0.0167052	0.00501119	0.000149338
LYS 247	R LYS 247	0	0	0	-0.00351599	0.0017804	5.30576e-05	-0.0162629	0.0923564	0.00275231	0.055032	0.0941436	0.00280557	0	0	0	0.0352531	0.013331	0.000397276
VAL 248	R VAL 248	0	0	0	-0.00552398	0.00304216	9.06595e-05	0.0121945	0.022615	0.000673949	0.0155169	0.0222465	0.000662967	0	0	0	0.0221874	0.0092227	0.000274846
GLY 249	R GLY 249	0	0	0	-0.00251776	0.001208	3.59998e-05	-0.00110036	0.0129759	0.000386693	0.00637833	0.0130431	0.000388696	0	0	0	0.00276021	0.00469281	0.00013985
LYS 250	R LYS 250	0	0	0	-0.00111279	0.000518465	1.54508e-05	-0.00102842	0.0343144	0.0010226	0.015349	0.0347608	0.00103591	0	0	0	0.0132078	0.00429128	0.000127884
ASP 251	R ASP 251	0	0	0	-0.000817052	0.000477107	1.42183e-05	-0.0141332	0.0294204	0.000876756	0.0163517	0.0294337	0.000877153	0	0	0	0.00140142	0.00162806	4.85179e-05
GLU 252	R GLU 252	0	0	0	-0.00250444	0.00101912	3.03709e-05	-0.025651	0.0515582	0.00153649	0.0262123	0.050725	0.00151165	0	0	0	-0.00194316	0.00428973	0.000127838
LEU 253	R LEU 253	0	0	0	-0.00247247	0.000941752	2.80652e-05	0.00324512	0.0124731	0.000371712	0.00790941	0.0147096	0.00043836	0	0	0	0.00868206	0.00673649	0.000200754
PHE 254	R PHE 254	0	0	0	-0.00338544	0.00106816	3.18322e-05	-0.00673002	0.0173182	0.0005161	0.00858703	0.0182075	0.000542601	0	0	0	-0.00152842	0.00343095	0.000102246
ALA 255	R ALA 255	0	0	0	-0.00179751	0.000566872	1.68933e-05	0.00378863	0.00695109	0.000207149	-0.000973357	0.00722926	0.000215439	0	0	0	0.00101776	0.00319408	9.51869e-05
LEU 256	R LEU 256	0	0	0	-0.00169361	0.00060143	1.79232e-05	-0.00441652	0.0064549	0.000192363	0.0151803	0.00739944	0.000220511	0	0	0	0.00907016	0.00258419	7.70114e-05
GLU 257	R GLU 257	0	0	0	-0.000682948	0.000465328	1.38672e-05	-0.0272176	0.0220144	0.000656052	0.0261892	0.0220844	0.000658138	0	0	0	-0.00171137	0.00141522	4.21749e-05
GLN 258	R GLN 258	0	0	0	-0.000318828	0.000466022	1.38879e-05	-0.000228242	0.00249339	7.43055e-05	0.0035071	0.00264599	7.88532e-05	0	0	0	0.00296004	0.0013035	3.88456e-05
SER 259	R SER 259	0	0	0	-0.000193606	0.000395123	1.17751e-05	-0.00412167	0.00272843	8.131e-05	0.00495471	0.00293274	8.73986e-05	0	0	0	0.000639432	0.000888854	2.64887e-05
CYS 260	R CYS 260	0	0	0	-7.46004e-05	0.000262745	7.83007e-06	-0.000259325	0.00208485	6.21306e-05	-4.35169e-05	0.00205969	6.13809e-05	0	0	0	-0.000377442	0.000664092	1.97906e-05
ALA 261	R ALA 261	0	0	0	-4.4405e-05	0.000205993	6.1388e-06	-0.00182771	0.00159556	4.75492e-05	0.00194494	0.00159333	4.74829e-05	0	0	0	7.28242e-05	0.000629379	1.87561e-05
GLN 262	R GLN 262	0	0	0	-2.84192e-05	0.000166167	4.95195e-06	-0.00282238	0.00220094	6.55901e-05	0.00282593	0.00218299	6.50552e-05	0	0	0	-2.48668e-05	0.000621766	1.85292e-05
VAL 263	R VAL 263	0	0	0	-2.22025e-05	0.000147342	4.39093e-06	-0.00132771	0.00122948	3.66396e-05	0.00128952	0.00123292	3.67422e-05	0	0	0	-6.03908e-05	0.000592953	1.76706e-05
VAL 264	R VAL 264	0	0	0	-7.9929e-06	8.9045e-05	2.65363e-06	-0.00148934	0.00115779	3.45032e-05	0.00145915	0.00115788	3.45061e-05	0	0	0	-3.81883e-05	0.000592551	1.76586e-05
LEU 265	R LEU 265	0	0	0	-7.9929e-06	8.9045e-05	2.65363e-06	-0.000908526	0.000964548	2.87445e-05	0.000935169	0.000985808	2.93781e-05	0	0	0	1.86501e-05	0.000594982	1.77311e-05
GLN 266	R GLN 266	0	0	0	-2.6643e-06	5.1548e-05	1.53618e-06	-0.00140675	0.00103993	3.09908e-05	0.00141563	0.00104068	3.10134e-05	0	0	0	6.2167e-06	0.00057706	1.7197e-05
ALA 267	R ALA 267	0	0	0	-2.6643e-06	5.1548e-05	1.53618e-06	-0.00126821	0.00118868	3.54239e-05	0.00126554	0.00118217	3.52297e-05	0	0	0	-5.3286e-06	0.000586987	1.74928e-05
ALA 268	R ALA 268	0	0	0	0	0	0	-0.000738899	0.000762834	2.27332e-05	0.00071492	0.000765305	2.28069e-05	0	0	0	-2.39787e-05	0.000581198	1.73203e-05
ASN 269	R ASN 269	0	0	0	-1.7762e-06	4.21075e-05	1.25485e-06	-2.75311e-05	0.000423705	1.26268e-05	2.48668e-05	0.000455189	1.35651e-05	0	0	0	-4.4405e-06	0.000518724	1.54585e-05
GLU 270	R GLU 270	0	0	0	-2.6643e-06	5.1548e-05	1.53618e-06	-0.00441918	0.00358507	0.000106839	0.00443073	0.00358877	0.000106949	0	0	0	8.88099e-06	0.000566933	1.68952e-05
ARG 271	R ARG 271	0	0	0	-3.5524e-06	5.9496e-05	1.77304e-06	0.00692185	0.00550175	0.000163958	-0.00693606	0.00549321	0.000163703	0	0	0	-1.7762e-05	0.000572958	1.70747e-05
ASN 272	R ASN 272	0	0	0	-1.7762e-06	4.21075e-05	1.25485e-06	0.00048579	0.0005819	1.73412e-05	-0.000476021	0.000590671	1.76026e-05	0	0	0	7.9929e-06	0.000580108	1.72878e-05
VAL 273	R VAL 273	0	0	0	-3.5524e-06	5.9496e-05	1.77304e-06	-0.00139254	0.00127292	3.79344e-05	0.00141208	0.00128966	3.84332e-05	0	0	0	1.59858e-05	0.000566777	1.68905e-05
SER 274	R SER 274	0	0	0	-2.6643e-06	5.1548e-05	1.53618e-06	-0.00070071	0.000590135	1.75866e-05	0.000670515	0.000596587	1.77789e-05	0	0	0	-3.28597e-05	0.000558945	1.66571e-05
THR 275	R THR 275	0	0	0	-3.5524e-06	5.9496e-05	1.77304e-06	-2.04263e-05	0.000540155	1.60972e-05	2.30906e-05	0.000524192	1.56215e-05	0	0	0	-8.88099e-07	0.000564648	1.68271e-05
ARG 276	R ARG 276	0	0	0	-8.88099e-07	2.97878e-05	8.87705e-07	0.00746092	0.00593704	0.00017693	-0.0074476	0.00589747	0.00017575	0	0	0	1.24334e-05	0.00057619	1.7171e-05
GLN 277	R GLN 277	0	0	0	-8.88099e-07	2.97878e-05	8.87705e-07	-0.000404085	0.000671112	1.99998e-05	0.000400533	0.000653152	1.94646e-05	0	0	0	-4.4405e-06	0.000587751	1.75156e-05
GLY 278	R GLY 278	0	0	0	-1.7762e-06	4.21075e-05	1.25485e-06	0.000142096	0.000506849	1.51046e-05	-0.00014476	0.000505216	1.50559e-05	0	0	0	-4.4405e-06	0.000532244	1.58614e-05
MET 279	R MET 279	0	0	0	-1.7762e-06	4.21075e-05	1.25485e-06	-0.00143073	0.0011071	3.29926e-05	0.00142895	0.00108592	3.23616e-05	0	0	0	-3.5524e-06	0.000591522	1.7628e-05
ASP 280	R ASP 280	0	0	0	-8.88099e-07	2.97878e-05	8.87705e-07	-0.00537922	0.0041329	0.000123165	0.00535968	0.00414195	0.000123434	0	0	0	-2.04263e-05	0.000573644	1.70952e-05
LEU 281	R LEU 281	0	0	0	-1.7762e-06	4.21075e-05	1.25485e-06	-6.30551e-05	0.000384563	1.14604e-05	5.41741e-05	0.000357234	1.06459e-05	0	0	0	-1.06572e-05	0.000463472	1.38119e-05
SER 282	R SER 282	0	0	0	-2.6643e-06	5.1548e-05	1.53618e-06	-0.00137567	0.00119505	3.56137e-05	0.001373	0.00117906	3.51371e-05	0	0	0	-5.3286e-06	0.000573209	1.70822e-05
ALA 283	R ALA 283	0	0	0	-1.7762e-06	4.21075e-05	1.25485e-06	-0.000487567	0.00053586	1.59692e-05	0.000486679	0.000532513	1.58694e-05	0	0	0	-2.6643e-06	0.000580157	1.72893e-05
ASN 284	R ASN 284	0	0	0	-8.88099e-07	2.97878e-05	8.87705e-07	0.000261989	0.000483946	1.44221e-05	-0.000254885	0.000461529	1.3754e-05	0	0	0	6.2167e-06	0.00057706	1.7197e-05
GLN 285	R GLN 285	0	0	0	-3.5524e-06	5.9496e-05	1.77304e-06	-0.00101865	0.000798872	2.38072e-05	0.00100977	0.000803463	2.3944e-05	0	0	0	-1.24334e-05	0.00054612	1.62749e-05
ASP 286	R ASP 286	0	0	0	-4.4405e-06	6.64889e-05	1.98144e-06	-0.00588366	0.00492698	0.000146829	0.00593517	0.00489828	0.000145974	0	0	0	4.70693e-05	0.000581315	1.73238e-05
GLU 287	R GLU 287	0	0	0	-6.2167e-06	7.86006e-05	2.34238e-06	-0.00501421	0.00395554	0.000117879	0.00502487	0.00395774	0.000117945	0	0	0	4.4405e-06	0.000584721	1.74253e-05
GLU 288	R GLU 288	0	0	0	-7.9929e-06	8.9045e-05	2.65363e-06	-0.00632149	0.00573277	0.000170842	0.00633748	0.00574841	0.000171308	0	0	0	7.9929e-06	0.000596711	1.77826e-05
THR 289	R THR 289	0	0	0	-8.88099e-06	9.38196e-05	2.79592e-06	-0.000739787	0.000720641	2.14758e-05	0.000753996	0.000743747	2.21644e-05	0	0	0	5.3286e-06	0.000580904	1.73115e-05
ASP 290	R ASP 290	0	0	0	-1.24334e-05	0.00011081	3.30224e-06	-0.00854085	0.00666954	0.000198759	0.00853464	0.00666238	0.000198546	0	0	0	-1.86501e-05	0.000602399	1.79521e-05
GLN 291	R GLN 291	0	0	0	-6.2167e-06	7.86006e-05	2.34238e-06	-0.00111901	0.000881048	2.62561e-05	0.001127	0.000884462	2.63578e-05	0	0	0	1.7762e-06	0.00058852	1.75385e-05
GLU 292	R GLU 292	0	0	0	-8.88099e-06	9.38196e-05	2.79592e-06	-0.00655773	0.00483656	0.000144134	0.00657194	0.004836	0.000144118	0	0	0	5.3286e-06	0.000593008	1.76722e-05
THR 293	R THR 293	0	0	0	-8.88099e-06	9.38196e-05	2.79592e-06	-0.000150977	0.000857696	2.55602e-05	0.000251332	0.000871837	2.59816e-05	0	0	0	9.14742e-05	0.000588204	1.75291e-05
PHE 294	R PHE 294	0	0	0	-9.76909e-06	9.83548e-05	2.93107e-06	-0.00140586	0.00144758	4.31393e-05	0.00142274	0.00140564	4.18895e-05	0	0	0	7.1048e-06	0.000622223	1.85429e-05
GLN 295	R GLN 295	0	0	0	-2.13144e-05	0.00014443	4.30416e-06	5.50622e-05	0.000567462	1.69109e-05	4.17407e-05	0.000563103	1.6781e-05	0	0	0	7.54885e-05	0.000575231	1.71425e-05
LEU 296	R LEU 296	0	0	0	-2.13144e-05	0.00014443	4.30416e-06	-0.00327886	0.0021499	6.40691e-05	0.00329751	0.00215132	6.41115e-05	0	0	0	-2.6643e-06	0.000592277	1.76504e-05
GLU 297	R GLU 297	0	0	0	-1.95382e-05	0.000138407	4.12466e-06	-0.00800444	0.00523099	0.000155889	0.00792895	0.00521239	0.000155334	0	0	0	-9.50266e-05	0.000615686	1.83481e-05
ILE 298	R ILE 298	0	0	0	-2.22025e-05	0.000147342	4.39093e-06	-0.00345915	0.00213189	6.35325e-05	0.00344938	0.0021429	6.38606e-05	0	0	0	-3.19716e-05	0.000596652	1.77808e-05
ASP 299	R ASP 299	0	0	0	-1.86501e-05	0.000135286	4.03165e-06	-0.00984902	0.00594934	0.000177296	0.00981705	0.00595948	0.000177598	0	0	0	-5.06217e-05	0.000596105	1.77645e-05
ARG 300	R ARG 300	0	0	0	-2.04263e-05	0.000141453	4.21545e-06	0.0140702	0.00860354	0.000256394	-0.0140524	0.0085833	0.000255791	0	0	0	-2.6643e-06	0.000601207	1.79166e-05
ASP 301	R ASP 301	0	0	0	-7.9929e-06	8.9045e-05	2.65363e-06	-0.00888011	0.00539676	0.000160829	0.00885879	0.00537778	0.000160263	0	0	0	-2.93073e-05	0.000570152	1.69911e-05
THR 302	R THR 302	0	0	0	-9.76909e-06	9.83548e-05	2.93107e-06	0.00030373	0.000551217	1.64268e-05	-0.000313499	0.000548156	1.63356e-05	0	0	0	-1.95382e-05	0.000574449	1.71191e-05
LYS 303	R LYS 303	0	0	0	-9.76909e-06	9.83548e-05	2.93107e-06	0.0111501	0.00681262	0.000203023	-0.0111359	0.0068236	0.00020335	0	0	0	4.4405e-06	0.00058926	1.75605e-05
LYS 304	R LYS 304	0	0	0	-9.76909e-06	9.83548e-05	2.93107e-06	0.00855062	0.00540645	0.000161118	-0.00853552	0.00540788	0.00016116	0	0	0	5.3286e-06	0.000586987	1.74928e-05
CYS 305	R CYS 305	0	0	0	-8.88099e-06	9.38196e-05	2.79592e-06	0.00126377	0.000943644	2.81215e-05	-0.00122202	0.000931248	2.77521e-05	0	0	0	3.28597e-05	0.000585333	1.74435e-05
ALA 306	R ALA 306	0	0	0	-6.2167e-06	7.86006e-05	2.34238e-06	-0.00249201	0.00176593	5.26264e-05	0.00250622	0.00177296	5.2836e-05	0	0	0	7.9929e-06	0.000581637	1.73334e-05
PHE 307	R PHE 307	0	0	0	-1.33215e-05	0.000114647	3.41661e-06	0.000333925	0.000701713	2.09118e-05	-0.000301954	0.000692087	2.06249e-05	0	0	0	1.86501e-05	0.000608268	1.8127e-05
ARG 308	R ARG 308	0	0	0	-1.42096e-05	0.000118354	3.52707e-06	0.0111359	0.00797622	0.000237699	-0.011048	0.00796146	0.00023726	0	0	0	7.37123e-05	0.000595186	1.77371e-05
THR 309	R THR 309	0	0	0	-1.33215e-05	0.000114647	3.41661e-06	-0.0019103	0.00150663	4.4899e-05	0.00196536	0.00150713	4.4914e-05	0	0	0	4.17407e-05	0.00059081	1.76067e-05
HIP 310	R HIP 310	0	0	0	-1.42096e-05	0.000118354	3.52707e-06	0.00872469	0.00673204	0.000200621	-0.00868117	0.00673625	0.000200747	0	0	0	2.93073e-05	0.000593057	1.76737e-05
THR 311	R THR 311	0	0	0	-9.76909e-06	9.83548e-05	2.93107e-06	-0.000400533	0.000915798	2.72917e-05	0.000380107	0.000917229	2.73343e-05	0	0	0	-3.01954e-05	0.000567764	1.69199e-05
GLY 312	R GLY 312	0	0	0	-2.30906e-05	0.000150191	4.47585e-06	0.00144671	0.00148954	4.43899e-05	-0.00145382	0.00150815	4.49443e-05	0	0	0	-3.01954e-05	0.000584718	1.74252e-05
LYS 313	R LYS 313	0	0	0	-1.15453e-05	0.000106827	3.18355e-06	0.00819183	0.00617741	0.000184093	-0.00816696	0.00615927	0.000183552	0	0	0	1.33215e-05	0.000592133	1.76462e-05
TYR 314	R TYR 314	0	0	0	-4.4405e-06	6.64889e-05	1.98144e-06	-0.000358792	0.000708392	2.11108e-05	0.000360568	0.000717461	2.13811e-05	0	0	0	-2.6643e-06	0.000575547	1.71519e-05
TRP 315	R TRP 315	0	0	0	-5.3286e-06	7.28025e-05	2.16959e-06	-0.000647425	0.000746232	2.22385e-05	0.000633215	0.000746524	2.22472e-05	0	0	0	-1.95382e-05	0.000597189	1.77968e-05
THR 316	R THR 316	0	0	0	-2.6643e-06	5.1548e-05	1.53618e-06	-0.000426288	0.000663286	1.97666e-05	0.000437833	0.000644107	1.9195e-05	0	0	0	8.88099e-06	0.000565364	1.68484e-05
LEU 317	R LEU 317	0	0	0	-1.7762e-06	4.21075e-05	1.25485e-06	-0.000848135	0.000779984	2.32443e-05	0.000835702	0.000764792	2.27916e-05	0	0	0	-1.42096e-05	0.000577688	1.72157e-05
THR 318	R THR 318	0	0	0	-1.7762e-06	4.21075e-05	1.25485e-06	-0.000553286	0.00054813	1.63348e-05	0.000581705	0.000571669	1.70363e-05	0	0	0	2.6643e-05	0.000592434	1.76551e-05
ALA 319	R ALA 319	0	0	0	-1.7762e-06	4.21075e-05	1.25485e-06	-0.000661634	0.000570191	1.69923e-05	0.000650977	0.000577735	1.72171e-05	0	0	0	-1.24334e-05	0.000558978	1.66581e-05
THR 320	R THR 320	0	0	0	-8.88099e-07	2.97878e-05	8.87705e-07	-9.94671e-05	0.000366031	1.09081e-05	9.59147e-05	0.000376533	1.12211e-05	0	0	0	-4.4405e-06	0.000494174	1.47269e-05
GLY 321	R GLY 321	0	0	0	0	0	0	0.000460924	0.000574611	1.7124e-05	-0.000468028	0.000594789	1.77253e-05	0	0	0	-7.1048e-06	0.00059149	1.7627e-05
GLY 322	R GLY 322	0	0	0	-8.88099e-07	2.97878e-05	8.87705e-07	0.000498224	0.000653924	1.94876e-05	-0.000484902	0.000659164	1.96437e-05	0	0	0	1.24334e-05	0.000573099	1.70789e-05
VAL 323	R VAL 323	0	0	0	-2.6643e-06	5.1548e-05	1.53618e-06	-9.41385e-05	0.000498685	1.48613e-05	8.88099e-05	0.000492501	1.4677e-05	0	0	0	-7.9929e-06	0.000542123	1.61558e-05
GLN 324	R GLN 324	0	0	0	-7.1048e-06	8.399e-05	2.50299e-06	-0.00136057	0.000972814	2.89908e-05	0.00138988	0.000959131	2.85831e-05	0	0	0	2.22025e-05	0.00059486	1.77274e-05
SER 325	R SER 325	0	0	0	-8.88099e-07	2.97878e-05	8.87705e-07	-0.00159059	0.00135791	4.04671e-05	0.00157726	0.00135021	4.02376e-05	0	0	0	-1.42096e-05	0.000582282	1.73526e-05
THR 326	R THR 326	0	0	0	-2.6643e-06	5.1548e-05	1.53618e-06	-0.000472469	0.000726709	2.16566e-05	0.000456483	0.000758239	2.25963e-05	0	0	0	-1.86501e-05	0.000576792	1.7189e-05
ALA 327	R ALA 327	0	0	0	-5.3286e-06	7.28025e-05	2.16959e-06	-0.00209947	0.00162814	4.85203e-05	0.00208703	0.00160966	4.79695e-05	0	0	0	-1.7762e-05	0.000580657	1.73042e-05
SER 328	R SER 328	0	0	0	-7.1048e-06	8.399e-05	2.50299e-06	-0.00227709	0.00181897	5.42072e-05	0.00225933	0.00183422	5.46616e-05	0	0	0	-2.48668e-05	0.00059101	1.76127e-05
SER 329	R SER 329	0	0	0	-7.1048e-06	8.399e-05	2.50299e-06	-0.000243339	0.000569601	1.69747e-05	0.000237123	0.000560456	1.67021e-05	0	0	0	-1.33215e-05	0.000569191	1.69625e-05
LYS 330	R LYS 330	0	0	0	-1.15453e-05	0.000106827	3.18355e-06	0.00932327	0.00642281	0.000191406	-0.00930373	0.00640591	0.000190902	0	0	0	7.9929e-06	0.000614311	1.83071e-05
ASN 331	R ASN 331	0	0	0	-3.5524e-06	5.9496e-05	1.77304e-06	-0.00122202	0.000927426	2.76382e-05	0.00122558	0.000948357	2.8262e-05	0	0	0	-2.78049e-17	0.000591533	1.76283e-05
ALA 332	R ALA 332	0	0	0	-6.2167e-06	7.86006e-05	2.34238e-06	-0.00153286	0.00105543	3.14528e-05	0.00152487	0.00107317	3.19815e-05	0	0	0	-1.42096e-05	0.000595851	1.77569e-05
SER 333	R SER 333	0	0	0	-6.2167e-06	7.86006e-05	2.34238e-06	-0.000952043	0.000779061	2.32168e-05	0.00096714	0.00080506	2.39916e-05	0	0	0	8.88099e-06	0.000582387	1.73557e-05
CYS 334	R CYS 334	0	0	0	-3.5524e-06	5.9496e-05	1.77304e-06	-0.00051865	0.000688079	2.05055e-05	0.000512433	0.000686928	2.04711e-05	0	0	0	-9.76909e-06	0.000562989	1.67776e-05
TYR 335	R TYR 335	0	0	0	-3.5524e-06	5.9496e-05	1.77304e-06	-8.25933e-05	0.000424932	1.26634e-05	8.52575e-05	0.000423358	1.26165e-05	0	0	0	-8.88099e-07	0.00051011	1.52018e-05
PHE 336	R PHE 336	0	0	0	-7.1048e-06	8.399e-05	2.50299e-06	-0.00158881	0.00110329	3.28791e-05	0.00159236	0.00108841	3.24356e-05	0	0	0	-3.5524e-06	0.000585486	1.74481e-05
ASP 337	R ASP 337	0	0	0	-2.6643e-06	5.1548e-05	1.53618e-06	-0.00627531	0.00404467	0.000120535	0.00629041	0.00404131	0.000120435	0	0	0	1.24334e-05	0.000585365	1.74445e-05
ILE 338	R ILE 338	0	0	0	-5.3286e-06	7.28025e-05	2.16959e-06	-0.00125488	0.000910687	2.71394e-05	0.00125222	0.000920638	2.74359e-05	0	0	0	-7.9929e-06	0.000601159	1.79151e-05
GLU 339	R GLU 339	0	0	0	-4.4405e-06	6.64889e-05	1.98144e-06	-0.00582771	0.00385673	0.000114935	0.00585613	0.00381973	0.000113832	0	0	0	2.39787e-05	0.000587278	1.75015e-05
TRP 340	R TRP 340	0	0	0	0	0	0	0.00049556	0.000637406	1.89953e-05	-0.000477798	0.000665667	1.98375e-05	0	0	0	1.7762e-05	0.000604633	1.80187e-05
ARG 341	R ARG 341	0	0	0	-1.7762e-06	4.21075e-05	1.25485e-06	0.0085151	0.00560395	0.000167003	-0.00848401	0.00559459	0.000166724	0	0	0	2.93073e-05	0.000567028	1.6898e-05
ASP 342	R ASP 342	0	0	0	0	0	0	-0.00715986	0.00493953	0.000147203	0.00715808	0.00495269	0.000147595	0	0	0	-1.7762e-06	0.00057786	1.72208e-05
ARG 343	R ARG 343	0	0	0	-1.7762e-06	4.21075e-05	1.25485e-06	0.00801599	0.00553286	0.000164885	-0.00799822	0.00554234	0.000165167	0	0	0	1.59858e-05	0.000579177	1.72601e-05
ARG 344	R ARG 344	0	0	0	-1.7762e-06	4.21075e-05	1.25485e-06	0.00799201	0.00550496	0.000164053	-0.0079698	0.00552236	0.000164572	0	0	0	2.04263e-05	0.000570539	1.70026e-05
ILE 345	R ILE 345	0	0	0	-3.5524e-06	5.9496e-05	1.77304e-06	-0.000580817	0.000714072	2.12801e-05	0.0005373	0.000718898	2.14239e-05	0	0	0	-4.70693e-05	0.000581315	1.73238e-05
THR 346	R THR 346	0	0	0	-6.2167e-06	7.86006e-05	2.34238e-06	-0.00106927	0.000816459	2.43313e-05	0.00106927	0.000795523	2.37074e-05	0	0	0	-6.2167e-06	0.000584705	1.74248e-05
LEU 347	R LEU 347	0	0	0	-1.7762e-06	4.21075e-05	1.25485e-06	-0.000179396	0.000476594	1.4203e-05	0.000161634	0.000466062	1.38891e-05	0	0	0	-1.95382e-05	0.000542648	1.61715e-05
ARG 348	R ARG 348	0	0	0	-1.7762e-06	4.21075e-05	1.25485e-06	0.00673712	0.00427581	0.000127424	-0.00674689	0.00428045	0.000127562	0	0	0	-1.15453e-05	0.000570788	1.70101e-05
ALA 349	R ALA 349	0	0	0	-1.7762e-06	4.21075e-05	1.25485e-06	-0.000857904	0.000699698	2.08517e-05	0.000860568	0.00068808	2.05055e-05	0	0	0	8.88099e-07	0.000574007	1.7106e-05
SER 350	R SER 350	0	0	0	0	0	0	-0.000672291	0.000616582	1.83748e-05	0.000666075	0.000596351	1.77718e-05	0	0	0	-6.2167e-06	0.000566185	1.68729e-05
ASN 351	R ASN 351	0	0	0	-1.7762e-06	4.21075e-05	1.25485e-06	0.000150089	0.000397187	1.18366e-05	-0.000151865	0.000411891	1.22748e-05	0	0	0	-3.5524e-06	0.000533085	1.58865e-05
GLY 352	R GLY 352	0	0	0	-2.6643e-06	5.1548e-05	1.53618e-06	0.00103108	0.000814997	2.42877e-05	-0.00102842	0.000793563	2.3649e-05	0	0	0	-5.70394e-17	0.000580928	1.73122e-05
LYS 353	R LYS 353	0	0	0	-8.88099e-07	2.97878e-05	8.87705e-07	0.00532416	0.00337643	0.000100621	-0.00530107	0.00337751	0.000100653	0	0	0	2.22025e-05	0.000578205	1.72311e-05
PHE 354	R PHE 354	0	0	0	-2.6643e-06	5.1548e-05	1.53618e-06	5.3286e-05	0.00035362	1.05382e-05	-6.48313e-05	0.00039114	1.16564e-05	0	0	0	-1.42096e-05	0.000469091	1.39794e-05
VAL 355	R VAL 355	0	0	0	-2.6643e-06	5.1548e-05	1.53618e-06	-0.000600355	0.000616643	1.83766e-05	0.000592362	0.000607746	1.81114e-05	0	0	0	-1.06572e-05	0.000574682	1.71261e-05
THR 356	R THR 356	0	0	0	0	0	0	-0.000664298	0.000655015	1.95201e-05	0.000649201	0.000635282	1.8932e-05	0	0	0	-1.50977e-05	0.000554926	1.65373e-05
SER 357	R SER 357	0	0	0	-1.7762e-06	4.21075e-05	1.25485e-06	-0.000598579	0.000599406	1.78629e-05	0.000617229	0.000580948	1.73128e-05	0	0	0	1.68739e-05	0.000598013	1.78214e-05
LYS 358	R LYS 358	0	0	0	0	0	0	0.0047762	0.00325604	9.70332e-05	-0.00475933	0.00324404	9.66756e-05	0	0	0	1.68739e-05	0.000581447	1.73277e-05
LYS 359	R LYS 359	0	0	0	0	0	0	0.00473535	0.00329259	9.81225e-05	-0.00472469	0.00327332	9.75482e-05	0	0	0	1.06572e-05	0.0005793	1.72637e-05
ASN 360	R ASN 360	0	0	0	0	0	0	-0.000389876	0.000577743	1.72173e-05	0.000387211	0.000577229	1.7202e-05	0	0	0	-2.6643e-06	0.000575547	1.71519e-05
GLY 361	R GLY 361	0	0	0	-8.88099e-07	2.97878e-05	8.87705e-07	0.000191829	0.000411389	1.22598e-05	-0.000179396	0.000397329	1.18408e-05	0	0	0	1.15453e-05	0.000538772	1.60559e-05
GLN 362	R GLN 362	0	0	0	-8.88099e-07	2.97878e-05	8.87705e-07	-0.000521314	0.000564639	1.68268e-05	0.000526643	0.000582989	1.73737e-05	0	0	0	4.4405e-06	0.000602672	1.79602e-05
LEU 363	R LEU 363	0	0	0	-2.6643e-06	5.1548e-05	1.53618e-06	-0.000408526	0.000591592	1.763e-05	0.000418295	0.000562271	1.67562e-05	0	0	0	7.1048e-06	0.000601909	1.79375e-05
ALA 364	R ALA 364	0	0	0	-8.88099e-07	2.97878e-05	8.87705e-07	-0.000986679	0.000834854	2.48795e-05	0.000961812	0.000838334	2.49832e-05	0	0	0	-2.57549e-05	0.000571879	1.70426e-05
ALA 365	R ALA 365	0	0	0	-8.88099e-07	2.97878e-05	8.87705e-07	-0.000731794	0.000639856	1.90683e-05	0.000744227	0.000628185	1.87205e-05	0	0	0	1.15453e-05	0.00056923	1.69636e-05
SER 366	R SER 366	0	0	0	-8.88099e-07	2.97878e-05	8.87705e-07	-0.000371226	0.000513432	1.53008e-05	0.000375666	0.000511062	1.52301e-05	0	0	0	3.5524e-06	0.000604884	1.80261e-05
VAL 367	R VAL 367	0	0	0	-8.88099e-07	2.97878e-05	8.87705e-07	-0.000842806	0.000663149	1.97625e-05	0.000847247	0.000683299	2.0363e-05	0	0	0	3.5524e-06	0.000568556	1.69435e-05
GLU 368	R GLU 368	0	0	0	0	0	0	-0.00417407	0.00261806	7.80209e-05	0.00417407	0.00262653	7.82732e-05	0	0	0	1.60519e-16	0.000579398	1.72666e-05
THR 369	R THR 369	0	0	0	-8.88099e-07	2.97878e-05	8.87705e-07	-4.79574e-05	0.000366698	1.0928e-05	3.81883e-05	0.000351801	1.0484e-05	0	0	0	-1.06572e-05	0.00045379	1.35234e-05
ALA 370	R ALA 370	0	0	0	-8.88099e-07	2.97878e-05	8.87705e-07	-0.000484902	0.000548891	1.63575e-05	0.000492895	0.000542544	1.61684e-05	0	0	0	7.1048e-06	0.000603382	1.79814e-05
GLY 371	R GLY 371	0	0	0	-2.6643e-06	5.1548e-05	1.53618e-06	0.00015897	0.000430358	1.28251e-05	-0.000142096	0.000453195	1.35057e-05	0	0	0	1.42096e-05	0.000437753	1.30455e-05
ASP 372	R ASP 372	0	0	0	0	0	0	-0.00506039	0.00345819	0.000103057	0.00503108	0.00344636	0.000102705	0	0	0	-2.93073e-05	0.000568592	1.69446e-05
SER 373	R SER 373	0	0	0	-8.88099e-07	2.97878e-05	8.87705e-07	-0.00105329	0.000869251	2.59046e-05	0.0010595	0.000875467	2.60898e-05	0	0	0	5.3286e-06	0.000574756	1.71283e-05
GLU 374	R GLU 374	0	0	0	-1.7762e-06	4.21075e-05	1.25485e-06	-0.00502309	0.00334746	9.97577e-05	0.00502309	0.00333816	9.94806e-05	0	0	0	-1.7762e-06	0.00059303	1.76729e-05
LEU 375	R LEU 375	0	0	0	-1.7762e-06	4.21075e-05	1.25485e-06	-0.000232682	0.000501363	1.49411e-05	0.000260213	0.000515098	1.53504e-05	0	0	0	2.57549e-05	0.000570324	1.69962e-05
PHE 376	R PHE 376	0	0	0	-5.3286e-06	7.28025e-05	2.16959e-06	-0.000595915	0.000607196	1.8095e-05	0.000579041	0.000611077	1.82107e-05	0	0	0	-2.22025e-05	0.000587348	1.75036e-05
LEU 377	R LEU 377	0	0	0	-3.5524e-06	5.9496e-05	1.77304e-06	-0.000599467	0.000702924	2.09478e-05	0.000608348	0.000693974	2.06811e-05	0	0	0	5.3286e-06	0.000563836	1.68029e-05
MET 378	R MET 378	0	0	0	-5.3286e-06	7.28025e-05	2.16959e-06	-0.000805506	0.000834644	2.48732e-05	0.000856128	0.00083586	2.49095e-05	0	0	0	4.52931e-05	0.000584502	1.74188e-05
LYS 379	R LYS 379	0	0	0	-1.33215e-05	0.000114647	3.41661e-06	0.011008	0.00809946	0.000241372	-0.0109139	0.00808737	0.000241012	0	0	0	8.08171e-05	0.00057759	1.72128e-05
LEU 380	R LEU 380	0	0	0	-1.59858e-05	0.00012542	3.73765e-06	8.88099e-07	0.0011289	3.36424e-05	0.00016341	0.00113633	3.38636e-05	0	0	0	0.000148313	0.000579575	1.72719e-05
ILE 381	R ILE 381	0	0	0	-2.6643e-05	0.000161038	4.79908e-06	-0.00135435	0.00207703	6.18975e-05	0.00159947	0.00209422	6.24098e-05	0	0	0	0.000218472	0.000621017	1.85069e-05
ASN 382	R ASN 382	0	0	0	-5.41741e-05	0.000226361	6.74578e-06	-0.00339343	0.00262193	7.81362e-05	0.00334991	0.00260757	7.77081e-05	0	0	0	-9.76909e-05	0.000633055	1.88657e-05
ARG 383	R ARG 383	0	0	0	-3.73002e-05	0.000189496	5.64718e-06	0.0176989	0.014825	0.0004418	-0.0166625	0.014719	0.000438642	0	0	0	0.000999112	0.000787896	2.34801e-05
PRO 384	R PRO 384	0	0	0	-3.90764e-05	0.000193777	5.77474e-06	-0.0111599	0.0097494	0.000290542	0.0109796	0.00972483	0.00028981	0	0	0	-0.000219361	0.000631344	1.88147e-05
ILE 385	R ILE 385	0	0	0	-5.77265e-05	0.000233225	6.95035e-06	-0.00231528	0.00201616	6.00836e-05	0.00310213	0.00209526	6.24408e-05	0	0	0	0.00072913	0.000750597	2.23686e-05
ILE 386	R ILE 386	0	0	0	-9.23623e-05	0.000289537	8.62848e-06	-0.000826821	0.00272988	8.13532e-05	0.00206128	0.00274958	8.19402e-05	0	0	0	0.0011421	0.000802563	2.39172e-05
VAL 387	R VAL 387	0	0	0	-0.000137655	0.000344538	1.02676e-05	-0.00192895	0.00198357	5.91125e-05	0.0035151	0.00204332	6.08931e-05	0	0	0	0.00144849	0.00101957	3.03843e-05
PHE 388	R PHE 388	0	0	0	-0.000128774	0.00033495	9.98185e-06	-0.00260746	0.00341849	0.000101874	0.00422114	0.00356268	0.000106171	0	0	0	0.0014849	0.000967153	2.88221e-05
ARG 389	R ARG 389	0	0	0	-0.000142096	0.000349148	1.0405e-05	0.0274822	0.0178954	0.000533301	-0.0234698	0.0174975	0.000521444	0	0	0	0.00387034	0.00193937	5.77952e-05
GLY 390	R GLY 390	0	0	0	-0.000167851	0.000373734	1.11376e-05	-0.00251243	0.00165424	4.92981e-05	0.00363588	0.00188023	5.60327e-05	0	0	0	0.000955595	0.000993665	2.96122e-05
GLU 391	R GLU 391	0	0	0	-0.000126998	0.000332971	9.92287e-06	-0.017929	0.011043	0.000329091	0.0190089	0.0111065	0.000330986	0	0	0	0.000952931	0.000881276	2.62629e-05
HIE 392	R HIE 392	0	0	0	-0.000178508	0.00038294	1.1412e-05	0.00118028	0.00199653	5.94987e-05	0.0011865	0.0025613	7.63292e-05	0	0	0	0.00218828	0.00137798	4.10652e-05
GLY 393	R GLY 393	0	0	0	-0.000242451	0.000428566	1.27717e-05	0.005873	0.00525401	0.000156575	-0.00284369	0.00506411	0.000150915	0	0	0	0.00278686	0.00134166	3.99827e-05
PHE 394	R PHE 394	0	0	0	-0.00021048	0.000407649	1.21484e-05	0.000613677	0.00193292	5.7603e-05	0.000328597	0.00195246	5.81852e-05	0	0	0	0.000731794	0.00108149	3.22296e-05
ILE 395	R ILE 395	0	0	0	-0.000132327	0.000338846	1.00979e-05	-0.00571492	0.00495463	0.000147653	0.00633126	0.00504786	0.000150431	0	0	0	0.000484014	0.000873536	2.60323e-05
GLY 396	R GLY 396	0	0	0	-9.59147e-05	0.000294474	8.77563e-06	0.00226998	0.00368762	0.000109895	-0.0022167	0.00363586	0.000108352	0	0	0	-4.26288e-05	0.000686041	2.04447e-05
CYS 397	R CYS 397	0	0	0	-7.54885e-05	0.000264178	7.87276e-06	-0.00251332	0.00315965	9.41607e-05	0.00262345	0.00314599	9.37538e-05	0	0	0	3.46359e-05	0.000689717	2.05543e-05
ARG 398	R ARG 398	0	0	0	-5.23979e-05	0.000222828	6.6405e-06	0.0132025	0.013305	0.000396502	-0.0130178	0.0132741	0.000395582	0	0	0	0.000132327	0.000630263	1.87825e-05
LYS 399	R LYS 399	0	0	0	-3.73002e-05	0.000189496	5.64718e-06	0.0116607	0.013534	0.000403327	-0.0116314	0.0135164	0.000402802	0	0	0	-7.9929e-06	0.000614311	1.83071e-05
VAL 400	R VAL 400	0	0	0	-2.30906e-05	0.000150191	4.47585e-06	0.000521314	0.00077768	2.31756e-05	-0.000520426	0.000758042	2.25904e-05	0	0	0	-2.22025e-05	0.000597839	1.78162e-05
THR 401	R THR 401	0	0	0	-2.22025e-05	0.000147342	4.39093e-06	-0.00185258	0.0022324	6.65276e-05	0.00183748	0.00222437	6.62885e-05	0	0	0	-3.73002e-05	0.000596343	1.77716e-05
GLY 402	R GLY 402	0	0	0	-2.39787e-05	0.000152983	4.55904e-06	-0.00034103	0.000809054	2.41106e-05	0.000321492	0.000819186	2.44126e-05	0	0	0	-4.35169e-05	0.000589177	1.75581e-05
THR 403	R THR 403	0	0	0	-2.93073e-05	0.000168666	5.02643e-06	-0.0018286	0.00265846	7.92248e-05	0.00193339	0.00262215	7.81427e-05	0	0	0	7.54885e-05	0.000615507	1.83427e-05
LEU 404	R LEU 404	0	0	0	-2.75311e-05	0.000163625	4.87619e-06	0.000701599	0.00098737	2.94246e-05	-0.000428064	0.000973756	2.90189e-05	0	0	0	0.000246004	0.000618582	1.84344e-05
ASP 405	R ASP 405	0	0	0	-5.68384e-05	0.000231534	6.89993e-06	-0.0133801	0.0114781	0.000342059	0.0134787	0.0114529	0.000341306	0	0	0	4.17407e-05	0.000630091	1.87773e-05
ALA 406	R ALA 406	0	0	0	-9.68028e-05	0.000295689	8.81183e-06	-0.00540497	0.00358695	0.000106895	0.00637478	0.00391697	0.00011673	0	0	0	0.000873002	0.000925674	2.7586e-05
ASN 407	R ASN 407	0	0	0	-0.000135879	0.00034266	1.02116e-05	-0.000890764	0.00269127	8.02026e-05	0.00304618	0.00300231	8.94718e-05	0	0	0	0.00201954	0.00115786	3.45055e-05
ARG 408	R ARG 408	0	0	0	-0.000265542	0.000441621	1.31608e-05	0.0187664	0.0192032	0.000572275	-0.010595	0.0189105	0.000563553	0	0	0	0.00790586	0.00362447	0.000108013
SER 409	R SER 409	0	0	0	-0.000764654	0.000562784	1.67715e-05	-0.0128632	0.00853792	0.000254438	0.0207833	0.00956678	0.000285099	0	0	0	0.00715542	0.00224949	6.70371e-05
SER 410	R SER 410	0	0	0	-0.000527531	0.000516724	1.53989e-05	0.00184547	0.00267929	7.98456e-05	0.000713144	0.00271506	8.09114e-05	0	0	0	0.00203108	0.00133404	3.97558e-05
TYR 411	R TYR 411	0	0	0	-0.000382771	0.000486063	1.44852e-05	-0.00320071	0.00724848	0.000216012	0.00609414	0.00746882	0.000222578	0	0	0	0.00251066	0.00160355	4.77874e-05
ASP 412	R ASP 412	0	0	0	-0.000174067	0.000379168	1.12996e-05	-0.0198046	0.0161567	0.000481487	0.0209734	0.0162828	0.000485245	0	0	0	0.000994671	0.000947076	2.82238e-05
VAL 413	R VAL 413	0	0	0	-0.000119893	0.000324837	9.68046e-06	0.000529307	0.00182846	5.449e-05	0.000254885	0.00181758	5.41657e-05	0	0	0	0.000664298	0.000844534	2.51679e-05
PHE 414	R PHE 414	0	0	0	-7.01599e-05	0.000255416	7.61166e-06	-0.00374689	0.00332049	9.89538e-05	0.00355417	0.00330619	9.85278e-05	0	0	0	-0.000262877	0.000644824	1.92164e-05
GLN 415	R GLN 415	0	0	0	-3.64121e-05	0.000187313	5.58212e-06	-0.00155773	0.0015864	4.72762e-05	0.00160746	0.00157142	4.68299e-05	0	0	0	1.33215e-05	0.000601065	1.79123e-05
LEU 416	R LEU 416	0	0	0	-2.22025e-05	0.000147342	4.39093e-06	-0.00157194	0.00189551	5.64881e-05	0.00154885	0.00190326	5.6719e-05	0	0	0	-4.52931e-05	0.000598021	1.78216e-05
GLU 417	R GLU 417	0	0	0	-1.42096e-05	0.000118354	3.52707e-06	-0.00880906	0.00714279	0.000212862	0.00872114	0.00713909	0.000212752	0	0	0	-0.000102131	0.000581887	1.73408e-05
PHE 418	R PHE 418	0	0	0	-6.2167e-06	7.86006e-05	2.34238e-06	-0.000585258	0.00101731	3.03168e-05	0.000589698	0.00104535	3.11524e-05	0	0	0	-1.7762e-06	0.000585494	1.74483e-05
ASN 419	R ASN 419	0	0	0	-5.3286e-06	7.28025e-05	2.16959e-06	-0.000743339	0.000756749	2.25519e-05	0.000755773	0.000737138	2.19675e-05	0	0	0	7.1048e-06	0.00059149	1.7627e-05
ASP 420	R ASP 420	0	0	0	-5.3286e-06	7.28025e-05	2.16959e-06	-0.0062762	0.00472598	0.000140839	0.00630906	0.00472893	0.000140927	0	0	0	2.75311e-05	0.000574894	1.71324e-05
GLY 421	R GLY 421	0	0	0	-5.3286e-06	7.28025e-05	2.16959e-06	0.000746004	0.00101994	3.03953e-05	-0.000742451	0.00100058	2.98183e-05	0	0	0	-1.7762e-06	0.000567	1.68972e-05
ALA 422	R ALA 422	0	0	0	-9.76909e-06	9.83548e-05	2.93107e-06	-0.00103552	0.00113501	3.38246e-05	0.00106661	0.00114956	3.42581e-05	0	0	0	2.13144e-05	0.000589645	1.7572e-05
TYR 423	R TYR 423	0	0	0	-7.1048e-06	8.399e-05	2.50299e-06	-0.000405861	0.000608934	1.81468e-05	0.00042984	0.000619372	1.84579e-05	0	0	0	1.68739e-05	0.000595035	1.77326e-05
ASN 424	R ASN 424	0	0	0	-1.24334e-05	0.00011081	3.30224e-06	-0.00112256	0.00112894	3.36435e-05	0.00115187	0.00114221	3.4039e-05	0	0	0	1.68739e-05	0.000606858	1.8085e-05
ILE 425	R ILE 425	0	0	0	-1.7762e-05	0.000132085	3.93627e-06	-1.50977e-05	0.000609824	1.81734e-05	0.000110124	0.000599248	1.78582e-05	0	0	0	7.72647e-05	0.000609485	1.81633e-05
LYS 426	R LYS 426	0	0	0	-3.01954e-05	0.000171125	5.09968e-06	0.00999023	0.00987465	0.000294275	-0.00988011	0.00986394	0.000293955	0	0	0	7.9929e-05	0.000604017	1.80003e-05
ASP 427	R ASP 427	0	0	0	-2.84192e-05	0.000166167	4.95195e-06	-0.00848579	0.00843433	0.000251351	0.0084929	0.00841156	0.000250673	0	0	0	-2.13144e-05	0.000605986	1.8059e-05
SER 428	R SER 428	0	0	0	-3.19716e-05	0.000175924	5.24272e-06	-7.90409e-05	0.00127483	3.79912e-05	7.1048e-05	0.0012819	3.82019e-05	0	0	0	-3.99645e-05	0.000602836	1.79651e-05
THR 429	R THR 429	0	0	0	-2.48668e-05	0.000155719	4.64058e-06	0.000653641	0.000799045	2.38123e-05	-0.000650977	0.000780441	2.32579e-05	0	0	0	-2.22025e-05	0.000590364	1.75934e-05
GLY 430	R GLY 430	0	0	0	-1.06572e-05	0.000102682	3.06003e-06	0.002246	0.00263446	7.85095e-05	-0.00224156	0.00262558	7.8245e-05	0	0	0	-6.2167e-06	0.000578597	1.72428e-05
LYS 431	R LYS 431	0	0	0	-1.59858e-05	0.00012542	3.73765e-06	0.0078508	0.00825433	0.000245987	-0.00784192	0.00825664	0.000246056	0	0	0	-7.1048e-06	0.000586969	1.74922e-05
TYR 432	R TYR 432	0	0	0	-1.7762e-05	0.000132085	3.93627e-06	-0.000611901	0.00133187	3.96912e-05	0.000629663	0.00130124	3.87782e-05	0	0	0	-2.1534e-16	0.000567003	1.68972e-05
TRP 433	R TRP 433	0	0	0	-1.15453e-05	0.000106827	3.18355e-06	0.000809947	0.000921101	2.74497e-05	-0.000751332	0.000933096	2.78072e-05	0	0	0	4.70693e-05	0.00058284	1.73692e-05
THR 434	R THR 434	0	0	0	-1.33215e-05	0.000114647	3.41661e-06	-0.0015675	0.00154171	4.59446e-05	0.00158082	0.00153356	4.57017e-05	0	0	0	-1.87436e-16	0.000588523	1.75386e-05
VAL 435	R VAL 435	0	0	0	-1.7762e-06	4.21075e-05	1.25485e-06	-0.000190941	0.000622226	1.85429e-05	0.000188277	0.000609345	1.81591e-05	0	0	0	-4.4405e-06	0.000556711	1.65905e-05
GLY 436	R GLY 436	0	0	0	-2.6643e-06	5.1548e-05	1.53618e-06	0.000500888	0.0010817	3.22357e-05	-0.000506217	0.00109393	3.26001e-05	0	0	0	-7.9929e-06	0.000564592	1.68254e-05
SER 437	R SER 437	0	0	0	-4.4405e-06	6.64889e-05	1.98144e-06	-0.000917407	0.000746406	2.22436e-05	0.000918295	0.000756548	2.25459e-05	0	0	0	-3.5524e-06	0.000593022	1.76726e-05
ASP 438	R ASP 438	0	0	0	-6.2167e-06	7.86006e-05	2.34238e-06	-0.00648046	0.00519676	0.000154869	0.00647158	0.00521395	0.000155381	0	0	0	-1.50977e-05	0.000596574	1.77785e-05
SER 439	R SER 439	0	0	0	-6.2167e-06	7.86006e-05	2.34238e-06	-0.00207815	0.00149396	4.45214e-05	0.00207726	0.00151496	4.51472e-05	0	0	0	-7.1048e-06	0.000580885	1.7311e-05
ALA 440	R ALA 440	0	0	0	-7.9929e-06	8.9045e-05	2.65363e-06	-0.00028952	0.000696105	2.07446e-05	0.000302842	0.000705051	2.10112e-05	0	0	0	5.3286e-06	0.000571657	1.7036e-05
VAL 441	R VAL 441	0	0	0	-1.86501e-05	0.000135286	4.03165e-06	-0.00120071	0.00144854	4.31678e-05	0.00124423	0.00147803	4.40468e-05	0	0	0	2.48668e-05	0.000608775	1.81421e-05
THR 442	R THR 442	0	0	0	-1.50977e-05	0.000121942	3.63398e-06	-0.00021492	0.0007963	2.37305e-05	0.00025222	0.000778468	2.31991e-05	0	0	0	2.22025e-05	0.000575124	1.71393e-05
SER 443	R SER 443	0	0	0	-1.95382e-05	0.000138407	4.12466e-06	-0.00132149	0.00176245	5.25228e-05	0.00130284	0.001766	5.26286e-05	0	0	0	-3.81883e-05	0.000594048	1.77032e-05
SER 444	R SER 444	0	0	0	-9.76909e-06	9.83548e-05	2.93107e-06	-0.000484014	0.000982625	2.92832e-05	0.00046714	0.000987616	2.94319e-05	0	0	0	-2.6643e-05	0.000590933	1.76104e-05
GLY 445	R GLY 445	0	0	0	-9.76909e-06	9.83548e-05	2.93107e-06	0.000436057	0.000631399	1.88163e-05	-0.00041119	0.000650604	1.93886e-05	0	0	0	1.50977e-05	0.000553323	1.64896e-05
ASP 446	R ASP 446	0	0	0	-1.7762e-06	4.21075e-05	1.25485e-06	-0.00630906	0.00640302	0.000190816	0.00629663	0.00637191	0.000189889	0	0	0	-1.42096e-05	0.000577688	1.72157e-05
THR 447	R THR 447	0	0	0	-3.5524e-06	5.9496e-05	1.77304e-06	-0.000760213	0.000926834	2.76206e-05	0.000749556	0.000943038	2.81035e-05	0	0	0	-1.42096e-05	0.000588351	1.75334e-05
PRO 448	R PRO 448	0	0	0	-3.5524e-06	5.9496e-05	1.77304e-06	-0.00525311	0.00477289	0.000142237	0.00525755	0.0047513	0.000141594	0	0	0	8.88099e-07	0.00057863	1.72438e-05
VAL 449	R VAL 449	0	0	0	-5.3286e-06	7.28025e-05	2.16959e-06	-0.00161012	0.00151424	4.5126e-05	0.00159236	0.00150838	4.49513e-05	0	0	0	-2.30906e-05	0.000583521	1.73895e-05
ASP 450	R ASP 450	0	0	0	-6.2167e-06	7.86006e-05	2.34238e-06	-0.00684458	0.00523207	0.000155921	0.00683748	0.00523474	0.000156001	0	0	0	-1.33215e-05	0.000590632	1.76014e-05
PHE 451	R PHE 451	0	0	0	-1.06572e-05	0.000102682	3.06003e-06	-0.000413854	0.000827558	2.46621e-05	0.00040675	0.000812704	2.42194e-05	0	0	0	-1.7762e-05	0.000594263	1.77096e-05
PHE 452	R PHE 452	0	0	0	-8.88099e-06	9.38196e-05	2.79592e-06	-0.0012016	0.00106086	3.16148e-05	0.00121314	0.00108635	3.23742e-05	0	0	0	2.6643e-06	0.000592277	1.76504e-05
PHE 453	R PHE 453	0	0	0	-1.15453e-05	0.000106827	3.18355e-06	0.000447602	0.000622555	1.85527e-05	-0.00039698	0.000606031	1.80603e-05	0	0	0	3.90764e-05	0.000590241	1.75898e-05
GLU 454	R GLU 454	0	0	0	-1.7762e-05	0.000132085	3.93627e-06	-0.00948668	0.00615845	0.000183528	0.00945915	0.00613854	0.000182935	0	0	0	-4.52931e-05	0.000593549	1.76883e-05
PHE 455	R PHE 455	0	0	0	-2.48668e-05	0.000155719	4.64058e-06	0.000992895	0.000816103	2.43207e-05	-0.000961812	0.000813604	2.42462e-05	0	0	0	6.2167e-06	0.000593748	1.76943e-05
CYS 456	R CYS 456	0	0	0	-3.37478e-05	0.000180579	5.38144e-06	-0.00108792	0.00127006	3.7849e-05	0.00112345	0.00127757	3.80729e-05	0	0	0	1.7762e-06	0.00060928	1.81572e-05
ASP 457	R ASP 457	0	0	0	-3.10835e-05	0.000173543	5.17177e-06	-0.0138703	0.00823312	0.000245355	0.0138899	0.00820845	0.00024462	0	0	0	-1.15453e-05	0.000622869	1.85621e-05
TYR 458	R TYR 458	0	0	0	-5.86146e-05	0.000234902	7.00031e-06	-0.00502931	0.00298636	8.89964e-05	0.00543694	0.00297488	8.86545e-05	0	0	0	0.000349023	0.00067421	2.00921e-05
ASN 459	R ASN 459	0	0	0	-7.19361e-05	0.000258382	7.70004e-06	-0.00454174	0.00301263	8.97795e-05	0.00483659	0.00306674	9.1392e-05	0	0	0	0.000222913	0.000681557	2.03111e-05
LYS 460	R LYS 460	0	0	0	-4.97336e-05	0.000217394	6.47856e-06	0.0181483	0.0111567	0.000332479	-0.0176394	0.011101	0.000330821	0	0	0	0.000459147	0.000652649	1.94496e-05
VAL 461	R VAL 461	0	0	0	-2.22025e-05	0.000147342	4.39093e-06	-0.00289787	0.00184796	5.50712e-05	0.00288099	0.00183465	5.46744e-05	0	0	0	-3.90764e-05	0.000581143	1.73186e-05
ALA 462	R ALA 462	0	0	0	-2.04263e-05	0.000141453	4.21545e-06	-0.00192806	0.00144563	4.30813e-05	0.00193872	0.00144858	4.31691e-05	0	0	0	-9.76909e-06	0.000583135	1.7378e-05
ILE 463	R ILE 463	0	0	0	-1.50977e-05	0.000121942	3.63398e-06	-0.00165631	0.00120684	3.59652e-05	0.00167407	0.00122053	3.63729e-05	0	0	0	2.6643e-06	0.000587762	1.75159e-05
LYS 464	R LYS 464	0	0	0	-1.15453e-05	0.000106827	3.18355e-06	0.00932682	0.00641807	0.000191265	-0.00933037	0.0064248	0.000191465	0	0	0	-1.50977e-05	0.000595083	1.77341e-05
VAL 465	R VAL 465	0	0	0	-6.2167e-06	7.86006e-05	2.34238e-06	-0.00114298	0.000931957	2.77732e-05	0.00115542	0.000894924	2.66696e-05	0	0	0	6.2167e-06	0.000573974	1.7105e-05
GLY 466	R GLY 466	0	0	0	-2.6643e-06	5.1548e-05	1.53618e-06	0.000986679	0.000956793	2.85134e-05	-0.000947602	0.000943289	2.8111e-05	0	0	0	3.64121e-05	0.000582079	1.73465e-05
GLY 467	R GLY 467	0	0	0	-6.2167e-06	7.86006e-05	2.34238e-06	0.00105417	0.00103478	3.08376e-05	-0.00107371	0.00104977	3.12843e-05	0	0	0	-2.57549e-05	0.000567201	1.69032e-05
ARG 468	R ARG 468	0	0	0	-8.88099e-06	9.38196e-05	2.79592e-06	0.00910568	0.00613151	0.000182725	-0.00913055	0.00613595	0.000182858	0	0	0	-3.37478e-05	0.000589064	1.75547e-05
TYR 469	R TYR 469	0	0	0	-1.50977e-05	0.000121942	3.63398e-06	-0.000269982	0.000683428	2.03668e-05	0.00028508	0.000694746	2.07041e-05	0	0	0	1.18319e-16	0.000571682	1.70367e-05
LEU 470	R LEU 470	0	0	0	-1.33215e-05	0.000114647	3.41661e-06	-0.00191297	0.00127187	3.79029e-05	0.0019556	0.00128379	3.82582e-05	0	0	0	2.93073e-05	0.000587036	1.74943e-05
LYS 471	R LYS 471	0	0	0	-1.7762e-05	0.000132085	3.93627e-06	0.0133215	0.00893611	0.000266305	-0.0131039	0.00889792	0.000265167	0	0	0	0.000199822	0.00060639	1.8071e-05
GLY 472	R GLY 472	0	0	0	-2.75311e-05	0.000163625	4.87619e-06	0.00292274	0.00267783	7.98019e-05	-0.0028286	0.0026618	7.93243e-05	0	0	0	6.66075e-05	0.000609286	1.81573e-05
ASP 473	R ASP 473	0	0	0	-2.48668e-05	0.000155719	4.64058e-06	-0.0111776	0.00858147	0.000255736	0.011135	0.00857023	0.000255402	0	0	0	-6.74956e-05	0.000581593	1.73321e-05
HIE 474	R HIE 474	0	0	0	-3.19716e-05	0.000175924	5.24272e-06	0.000711368	0.00108812	3.24271e-05	-0.00064476	0.00105443	3.1423e-05	0	0	0	3.46359e-05	0.000607567	1.81061e-05
ALA 475	R ALA 475	0	0	0	-2.39787e-05	0.000152983	4.55904e-06	-0.00118028	0.00182746	5.44601e-05	0.0011643	0.00180452	5.37766e-05	0	0	0	-3.99645e-05	0.000604308	1.8009e-05
GLY 476	R GLY 476	0	0	0	-2.75311e-05	0.000163625	4.87619e-06	0.000251332	0.00151894	4.52658e-05	-0.000273535	0.00149236	4.44738e-05	0	0	0	-4.97336e-05	0.000593941	1.77e-05
VAL 477	R VAL 477	0	0	0	-2.13144e-05	0.00014443	4.30416e-06	-0.000751332	0.00109673	3.26837e-05	0.000819716	0.00107631	3.20751e-05	0	0	0	4.70693e-05	0.00058284	1.73692e-05
LEU 478	R LEU 478	0	0	0	-2.57549e-05	0.000158403	4.72057e-06	-8.88099e-05	0.000924849	2.75614e-05	0.000122558	0.000908362	2.70701e-05	0	0	0	7.9929e-06	0.000595221	1.77382e-05
LYS 479	R LYS 479	0	0	0	-1.86501e-05	0.000135286	4.03165e-06	0.00900266	0.00703436	0.000209631	-0.0089849	0.00705338	0.000210198	0	0	0	-8.88099e-07	0.000587767	1.7516e-05
ALA 480	R ALA 480	0	0	0	-7.9929e-06	8.9045e-05	2.65363e-06	-0.000739787	0.000796728	2.37433e-05	0.00072913	0.000760004	2.26489e-05	0	0	0	-1.86501e-05	0.000588981	1.75522e-05
SER 481	R SER 481	0	0	0	-7.9929e-06	8.9045e-05	2.65363e-06	-0.000195382	0.000470267	1.40144e-05	0.00019627	0.000470841	1.40315e-05	0	0	0	-7.1048e-06	0.00053138	1.58357e-05
ALA 482	R ALA 482	0	0	0	-5.3286e-06	7.28025e-05	2.16959e-06	-0.00121314	0.00110338	3.28818e-05	0.00121226	0.00109101	3.25131e-05	0	0	0	-6.2167e-06	0.00059225	1.76497e-05
GLU 483	R GLU 483	0	0	0	-3.5524e-06	5.9496e-05	1.77304e-06	-0.0060444	0.00397503	0.00011846	0.00604263	0.00397728	0.000118527	0	0	0	-5.3286e-06	0.000580904	1.73115e-05
THR 484	R THR 484	0	0	0	-7.9929e-06	8.9045e-05	2.65363e-06	-0.000652753	0.000795874	2.37179e-05	0.000652753	0.000798103	2.37843e-05	0	0	0	-7.9929e-06	0.000602635	1.79591e-05
VAL 485	R VAL 485	0	0	0	-1.59858e-05	0.00012542	3.73765e-06	0.000343694	0.000717697	2.13881e-05	-0.000347247	0.000717224	2.1374e-05	0	0	0	-1.95382e-05	0.000603108	1.79732e-05
ASP 486	R ASP 486	0	0	0	-8.88099e-06	9.38196e-05	2.79592e-06	-0.0104556	0.00665859	0.000198433	0.0104414	0.00666315	0.000198568	0	0	0	-2.30906e-05	0.000581997	1.73441e-05
PRO 487	R PRO 487	0	0	0	-3.46359e-05	0.000182856	5.44928e-06	-0.0128401	0.00796647	0.000237409	0.012857	0.00797843	0.000237765	0	0	0	-1.7762e-05	0.00062201	1.85365e-05
ALA 488	R ALA 488	0	0	0	-3.46359e-05	0.000182856	5.44928e-06	-0.00283304	0.00219328	6.5362e-05	0.0028659	0.00218601	6.51453e-05	0	0	0	-1.7762e-06	0.000597506	1.78063e-05
SER 489	R SER 489	0	0	0	-1.95382e-05	0.000138407	4.12466e-06	-0.00138899	0.00134456	4.00692e-05	0.00142185	0.00137428	4.0955e-05	0	0	0	1.33215e-05	0.00057694	1.71934e-05
LEU 490	R LEU 490	0	0	0	-3.73002e-05	0.000189496	5.64718e-06	-0.00269361	0.00200915	5.98746e-05	0.00291119	0.00206147	6.14339e-05	0	0	0	0.000180284	0.000612483	1.82526e-05
TRP 491	R TRP 491	0	0	0	-6.66075e-05	0.000249341	7.43061e-06	0.00209414	0.0017796	5.30339e-05	-0.0014032	0.00175673	5.23523e-05	0	0	0	0.000624334	0.000728812	2.17193e-05
GLU 492	R GLU 492	0	0	0	-9.8579e-05	0.000298096	8.88356e-06	-0.0152673	0.0104541	0.000311543	0.0156021	0.0104394	0.000311106	0	0	0	0.000236234	0.000780059	2.32465e-05
TYR 493	R TYR 493	0	0	0	-0.000167851	0.000373734	1.11376e-05	-0.0913668	0.0603239	0.00179771	0.092238	0.0602784	0.00179636	0	0	0	0.000703375	0.00119015	3.54676e-05
I07 494	L I07 1	0	0	0	0	0	0	0	0	0	0	0	0	0	0	0	0	0	0

## Sheet: Source data-Inhibitor15
| Run on Fri Feb 26 11:25:13 2021
| GB non-polar solvation energies calculated with gbsa=2
idecomp = 1: Per-residue decomp adding 1-4 interactions to Internal.
Energy Decomposition Analysis (All units kcal/mol): Generalized Born solvent
DELTAS:
Total Energy Decomposition:
Residue	Location	Internal			van der Waals			Electrostatic			Polar Solvation			Non-Polar Solv.			TOTAL
					Avg.	Std. Dev.	Std. Err. of Mean	Avg.	Std. Dev.	Std. Err. of Mean	Avg.	Std. Dev.	Std. Err. of Mean	Avg.	Std. Dev.	Std. Err. of Mean	Avg.	Std. Dev.	Std. Err. of Mean
MET 1	R MET 1	0	0	0	-0.000456763	0.000498127	2.34559e-05	-0.110783	0.0896942	0.00422354	0.122594	0.0895527	0.00421687	0	0	0	0.0113548	0.00408209	0.000192218
THR 2	R THR 2	0	0	0	-0.000363636	0.000481046	2.26516e-05	-0.00227938	0.00514896	0.000242455	0.00218625	0.00519857	0.000244791	0	0	0	-0.000456763	0.000920217	4.33313e-05
ALA 3	R ALA 3	0	0	0	-9.7561e-05	0.00029672	1.3972e-05	-0.000944568	0.00201635	9.49462e-05	0.000926829	0.00202894	9.55391e-05	0	0	0	-0.000115299	0.000665935	3.13576e-05
ASN 4	R ASN 4	0	0	0	-0.000159645	0.000372281	1.753e-05	-0.00124834	0.00523636	0.000246571	0.0015388	0.00549301	0.000258656	0	0	0	0.00013082	0.00105427	4.96437e-05
GLY 5	R GLY 5	0	0	0	-0.000144124	0.000351216	1.65381e-05	0.00139468	0.00254788	0.000119975	-0.000625277	0.00254436	0.000119809	0	0	0	0.000625277	0.000758794	3.57302e-05
THR 6	R THR 6	0	0	0	-0.000476718	0.000499458	2.35185e-05	-0.00551663	0.00722472	0.000340199	0.00895344	0.00740558	0.000348715	0	0	0	0.00296009	0.0013379	6.29993e-05
ALA 7	R ALA 7	0	0	0	-0.000900222	0.000360186	1.69605e-05	-0.000343681	0.00755875	0.000355927	0.0066031	0.00755467	0.000355736	0	0	0	0.0053592	0.00142344	6.70272e-05
GLU 8	R GLU 8	0	0	0	-0.00229712	0.000632081	2.97635e-05	0.143357	0.119088	0.00560763	-0.124279	0.117925	0.00555289	0	0	0	0.0167805	0.00451243	0.000212482
ALA 9	R ALA 9	0	0	0	-0.00477827	0.00147396	6.94062e-05	-0.00967184	0.0201306	0.000947912	0.0237406	0.0212438	0.00100033	0	0	0	0.00929047	0.00532803	0.000250887
VAL 10	R VAL 10	0	0	0	-0.0237184	0.0119156	0.000561082	0.00414412	0.0412983	0.00194466	-0.000452328	0.0375981	0.00177043	0	0	0	-0.0200266	0.0321709	0.00151487
GLN 11	R GLN 11	0	0	0	-0.09549	0.186031	0.00875984	-0.0469933	0.341683	0.0160892	0.0938891	0.347862	0.0163802	-0.00777212	0.0252018	0.00118671	-0.0563664	0.24358	0.0114697
ILE 12	R ILE 12	0	0	0	-0.898945	0.635764	0.0299369	0.0230443	0.108701	0.00511852	-0.0139889	0.105802	0.00498204	-0.0726109	0.0603447	0.00284152	-0.9625	0.712745	0.0335619
GLN 13	R GLN 13	0	0	0	-0.0793925	0.0216758	0.00102067	-0.0091796	0.0414201	0.0019504	0.0686829	0.0530299	0.00249708	0	0	0	-0.0198891	0.0364634	0.00171699
PHE 14	R PHE 14	0	0	0	-1.39845	0.325023	0.0153047	-0.0141353	0.0434147	0.00204432	0.612217	0.12338	0.00580972	-0.103751	0.0295405	0.00139101	-0.904115	0.251438	0.0118398
GLY 15	R GLY 15	0	0	0	-0.0639623	0.0160981	0.000758031	0.00490022	0.0164898	0.000776473	0.0496031	0.035745	0.00168316	0	0	0	-0.00945898	0.0281436	0.00132523
LEU 16	R LEU 16	0	0	0	-0.809379	0.234647	0.0110491	0.0113193	0.0114117	0.000537355	0.0032439	0.0360935	0.00169958	-0.0559114	0.0129159	0.000608188	-0.850727	0.234874	0.0110598
ILE 17	R ILE 17	0	0	0	-0.0776962	0.0239788	0.00112912	-0.00762528	0.00656026	0.00030891	0.003102	0.0166911	0.000785953	0	0	0	-0.0822195	0.0308519	0.00145276
ASN 18	R ASN 18	0	0	0	-0.0174279	0.00440329	0.000207343	0.00171397	0.00701757	0.000330445	0.0150443	0.0104882	0.00049387	0	0	0	-0.000669623	0.0080953	0.000381193
CYS 19	R CYS 19	0	0	0	-0.00563636	0.00136016	6.40473e-05	0.00221064	0.00376086	0.000177092	0.0144302	0.00621288	0.000292553	0	0	0	0.0110044	0.00427647	0.000201371
GLY 20	R GLY 20	0	0	0	-0.00144124	0.000505388	2.37978e-05	0.00120399	0.00252931	0.000119101	0.0114701	0.00370902	0.000174651	0	0	0	0.0112328	0.00264891	0.000124733
ASN 21	R ASN 21	0	0	0	-0.00398004	0.000853869	4.02071e-05	0.00156319	0.00392811	0.000184967	0.0302727	0.0075072	0.0003535	0	0	0	0.0278559	0.00680446	0.00032041
LYS 22	R LYS 22	0	0	0	-0.00448559	0.000863983	4.06834e-05	-0.0135765	0.0611133	0.00287771	0.0220377	0.0611905	0.00288135	0	0	0	0.00397561	0.00393143	0.000185124
TYR 23	R TYR 23	0	0	0	-0.0155632	0.00246526	0.000116084	1.10865e-05	0.00473112	0.00022278	0.00102661	0.00722979	0.000340437	0	0	0	-0.0145255	0.00664168	0.000312744
LEU 24	R LEU 24	0	0	0	-0.0261508	0.00632416	0.000297793	0.00641907	0.00648481	0.000305358	-0.010816	0.00870249	0.000409784	-1.58634e-06	3.36514e-05	1.58458e-06	-0.0305493	0.0099035	0.000466338
THR 25	R THR 25	0	0	0	-0.00299778	0.000563088	2.65148e-05	-0.00176275	0.00292993	0.000137965	0.00590244	0.00523372	0.000246446	0	0	0	0.00114191	0.00372173	0.000175249
ALA 26	R ALA 26	0	0	0	-0.00159424	0.000491039	2.31221e-05	0.00097561	0.00279242	0.00013149	0.00172949	0.00319888	0.000150629	0	0	0	0.00111086	0.00155352	7.31525e-05
GLU 27	R GLU 27	0	0	0	-0.000760532	0.000426759	2.00953e-05	0.0257428	0.0733212	0.00345256	-0.0235787	0.0731194	0.00344306	0	0	0	0.00140355	0.00155073	7.30212e-05
ALA 28	R ALA 28	0	0	0	-0.000292683	0.000454994	2.14248e-05	-0.000889135	0.00176342	8.30363e-05	0.000829268	0.00182848	8.61e-05	0	0	0	-0.00035255	0.000783625	3.68994e-05
PHE 29	R PHE 29	0	0	0	-0.00031929	0.000466202	2.19526e-05	0.000257206	0.00272468	0.0001283	-0.000146341	0.00268871	0.000126606	0	0	0	-0.000208426	0.000818858	3.85585e-05
GLY 30	R GLY 30	0	0	0	-0.000146341	0.000353448	1.66432e-05	-0.000769401	0.00164742	7.75742e-05	0.00216408	0.0017326	8.15849e-05	0	0	0	0.00124834	0.000720597	3.39316e-05
PHE 31	R PHE 31	0	0	0	-0.00083592	0.000370348	1.7439e-05	-0.00149224	0.00360177	0.000169601	0.00399113	0.00372264	0.000175292	0	0	0	0.00166297	0.00105794	4.98162e-05
LYS 32	R LYS 32	0	0	0	-0.000771619	0.000425039	2.00143e-05	-0.0047694	0.0516612	0.00243263	0.0120599	0.051364	0.00241864	0	0	0	0.00651885	0.00213231	0.000100407
VAL 33	R VAL 33	0	0	0	-0.00250111	0.000646926	3.04626e-05	-0.00174501	0.00467993	0.000220369	0.0100599	0.00502265	0.000236507	0	0	0	0.00581375	0.00203971	9.60464e-05
ASN 34	R ASN 34	0	0	0	-0.00174058	0.000481699	2.26823e-05	0.0028847	0.00750196	0.000353253	-0.000886918	0.00767887	0.000361584	0	0	0	0.000257206	0.00214764	0.000101128
ALA 35	R ALA 35	0	0	0	-0.00210865	0.00055651	2.6205e-05	-0.00129047	0.00178746	8.41681e-05	0.00905322	0.0028122	0.000132421	0	0	0	0.0056541	0.00184189	8.67311e-05
SER 36	R SER 36	0	0	0	-0.000796009	0.000408428	1.92321e-05	-0.000605322	0.00189862	8.94026e-05	0.00487805	0.00271658	0.000127919	0	0	0	0.00347672	0.00192573	9.06791e-05
ALA 37	R ALA 37	0	0	0	-0.00111973	0.000363325	1.71083e-05	-0.00168736	0.0028522	0.000134305	0.00177162	0.00335401	0.000157934	0	0	0	-0.00103548	0.00181484	8.54574e-05
SER 38	R SER 38	0	0	0	-0.00105543	0.000344788	1.62354e-05	0.000396896	0.00222262	0.000104659	0.00834368	0.00283459	0.000133475	0	0	0	0.00768514	0.00165365	7.78675e-05
SER 39	R SER 39	0	0	0	-0.00104656	0.000312426	1.47116e-05	0.000241685	0.00422343	0.000198874	0.00690022	0.00501274	0.00023604	0	0	0	0.00609534	0.00238477	0.000112295
LEU 40	R LEU 40	0	0	0	-0.00767184	0.0016948	7.98051e-05	0.00129712	0.0043881	0.000206627	0.00597118	0.00564599	0.000265859	0	0	0	-0.000403548	0.0036555	0.000172131
LYS 41	R LYS 41	0	0	0	-0.00167627	0.000472612	2.22544e-05	-0.0439268	0.067103	0.00315976	0.0442949	0.0670168	0.0031557	0	0	0	-0.0013082	0.00257317	0.000121166
LYS 42	R LYS 42	0	0	0	-0.00210643	0.000513437	2.41768e-05	-0.0640067	0.103465	0.00487198	0.0808426	0.10376	0.00488585	0	0	0	0.0147295	0.00591795	0.000278666
LYS 43	R LYS 43	0	0	0	-0.00195344	0.000388362	1.82873e-05	-0.0344767	0.0725234	0.003415	0.0453792	0.0723288	0.00340583	0	0	0	0.008949	0.00353564	0.000166487
GLN 44	R GLN 44	0	0	0	-0.00623282	0.000886652	4.17508e-05	0.00449667	0.00924881	0.000435509	0.00548559	0.0105785	0.00049812	0	0	0	0.00374945	0.00545505	0.000256868
ILE 45	R ILE 45	0	0	0	-0.012878	0.00170059	8.00776e-05	-0.0115322	0.0158426	0.000746001	0.00381818	0.0190254	0.000895872	0	0	0	-0.020592	0.0102092	0.000480734
TRP 46	R TRP 46	0	0	0	-0.0662106	0.00962961	0.000453441	0.0234191	0.0338895	0.00159579	0.0345565	0.0396961	0.00186922	0	0	0	-0.00823503	0.0173689	0.00081787
THR 47	R THR 47	0	0	0	-0.0881397	0.0142064	0.000668955	-0.0523392	0.0842994	0.00396951	-0.137856	0.118415	0.00557595	0	0	0	-0.278335	0.0793167	0.00373488
LEU 48	R LEU 48	0	0	0	-1.91561	0.310301	0.0146115	0.0181441	0.492377	0.0231851	0.449062	0.425705	0.0200457	-0.145149	0.0301427	0.00141936	-1.59355	0.419407	0.0197491
GLU 49	R GLU 49	0	0	0	-0.8792	0.532638	0.025081	-3.01086	4.3119	0.203039	3.32729	4.45836	0.209936	-0.0608652	0.0458542	0.00215919	-0.623639	0.950369	0.0447511
GLN 50	R GLN 50	0	0	0	-3.1362	0.431078	0.0202987	-0.852472	0.651395	0.030673	3.15872	0.642258	0.0302427	-0.34269	0.0314347	0.0014802	-1.17265	0.680236	0.0320311
PRO 51	R PRO 51	0	0	0	-0.633583	0.19969	0.00940305	-0.196814	0.193109	0.00909314	0.665576	0.343321	0.0161663	-0.0210535	0.0149382	0.000703411	-0.185874	0.166613	0.00784552
PRO 52	R PRO 52	0	0	0	-1.13379	0.419004	0.0197301	-0.0505011	0.383193	0.0180438	0.309765	0.414171	0.0195026	-0.172475	0.0551886	0.00259873	-1.04701	0.463561	0.0218282
ASP 53	R ASP 53	0	0	0	-0.282732	0.139549	0.0065711	-0.763987	0.793362	0.037358	1.12635	0.74447	0.0350557	-0.035428	0.0213247	0.00100414	0.0442084	0.14103	0.00664084
GLU 54	R GLU 54	0	0	0	-0.220831	0.119738	0.00563826	-0.293208	1.11991	0.0527344	0.833279	1.08261	0.0509782	-0.011719	0.0127701	0.00060132	0.307521	0.211324	0.00995086
ALA 55	R ALA 55	0	0	0	-0.0357805	0.0353489	0.00166451	0.0268847	0.0327909	0.00154406	0.0128137	0.0335643	0.00158048	-0.000114541	0.000876373	4.12668e-05	0.00380342	0.0215715	0.00101576
GLY 56	R GLY 56	0	0	0	-0.0950443	0.0871008	0.00410142	0.126876	0.0873108	0.0041113	-0.049153	0.0753384	0.00354755	-0.0140549	0.0212612	0.00100115	-0.0313764	0.0734609	0.00345914
SER 57	R SER 57	0	0	0	-0.209701	0.135206	0.0063666	0.0223747	0.0724408	0.00341111	0.215661	0.174523	0.00821795	-0.00928029	0.0166666	0.0007848	0.0190545	0.121304	0.00571199
ALA 58	R ALA 58	0	0	0	-0.0738647	0.0185277	0.000872434	0.0123304	0.0192548	0.000906675	0.0189667	0.0312982	0.00147378	0	0	0	-0.0425676	0.0217373	0.00102357
ALA 59	R ALA 59	0	0	0	-0.106475	0.026972	0.00127006	-0.00598004	0.0782046	0.00368251	-0.0127118	0.0967296	0.00455482	0	0	0	-0.125166	0.0382879	0.00180291
VAL 60	R VAL 60	0	0	0	-0.861415	0.251161	0.0118267	-0.0561863	0.0724926	0.00341354	-0.0668359	0.0714236	0.0033632	-0.0512238	0.0209054	0.000984396	-1.03566	0.264152	0.0124384
CYS 61	R CYS 61	0	0	0	-0.109472	0.0249722	0.00117589	0.0467761	0.055286	0.00260332	0.0129956	0.0633418	0.00298265	0	0	0	-0.0497007	0.0349196	0.0016443
LEU 62	R LEU 62	0	0	0	-0.220361	0.0909326	0.00428185	-0.011031	0.0244744	0.00115246	0.0192727	0.0293782	0.00138336	-0.00445123	0.00444524	0.000209318	-0.216571	0.0887772	0.00418036
ARG 63	R ARG 63	0	0	0	-0.0273703	0.00640661	0.000301676	-0.0268891	0.276362	0.0130134	0.121137	0.276814	0.0130347	0	0	0	0.066878	0.0306708	0.00144423
SER 64	R SER 64	0	0	0	-0.00515078	0.000701198	3.30181e-05	0.0051663	0.0162684	0.000766051	0.00325721	0.0166063	0.000781961	0	0	0	0.00327273	0.00463704	0.00021835
HIE 65	R HIE 65	0	0	0	-0.00314634	0.000529279	2.49228e-05	0.00143681	0.00793473	0.000373632	0.0100776	0.0084942	0.000399976	0	0	0	0.00836807	0.00295003	0.000138911
LEU 66	R LEU 66	0	0	0	-0.00154767	0.000497722	2.34368e-05	-0.00198448	0.00502298	0.000236523	0.0104545	0.00545894	0.000257052	0	0	0	0.00692239	0.00196323	9.24451e-05
GLY 67	R GLY 67	0	0	0	-0.00153437	0.00050763	2.39034e-05	-0.00614191	0.00915945	0.000431302	0.0207029	0.0100635	0.00047387	0	0	0	0.0130266	0.00365947	0.000172318
ARG 68	R ARG 68	0	0	0	-0.0028714	0.000495078	2.33123e-05	-0.0102373	0.0806646	0.00379835	0.0132062	0.0803815	0.00378502	0	0	0	9.7561e-05	0.00295934	0.00013935
TYR 69	R TYR 69	0	0	0	-0.0128758	0.00303017	0.000142685	-0.00408869	0.0265657	0.00125093	0.0241552	0.027255	0.00128339	0	0	0	0.00719069	0.00641534	0.000302086
LEU 70	R LEU 70	0	0	0	-0.0153082	0.00323717	0.000152433	-0.00306874	0.0102181	0.000481152	0.00712195	0.011107	0.00052301	0	0	0	-0.011255	0.00542428	0.000255419
ALA 71	R ALA 71	0	0	0	-0.00240576	0.000554652	2.61175e-05	0.00297783	0.00428574	0.000201808	0.00307982	0.00457873	0.000215604	0	0	0	0.00365188	0.00157189	7.40173e-05
ALA 72	R ALA 72	0	0	0	-0.00170953	0.000468401	2.20561e-05	-0.000549889	0.00286721	0.000135012	0.00361197	0.00301036	0.000141753	0	0	0	0.00135255	0.00137037	6.45284e-05
ASP 73	R ASP 73	0	0	0	-0.000687361	0.000463568	2.18286e-05	-0.016949	0.0657193	0.0030946	0.0197517	0.0656073	0.00308933	0	0	0	0.0021153	0.00175936	8.28451e-05
LYS 74	R LYS 74	0	0	0	-0.000447894	0.000497278	2.34159e-05	0.0211752	0.0486645	0.00229152	-0.0208625	0.0485276	0.00228507	0	0	0	-0.000135255	0.000911554	4.29234e-05
ASP 75	R ASP 75	0	0	0	-0.000314856	0.000464458	2.18705e-05	-0.0162239	0.0464354	0.00218656	0.0172993	0.0463392	0.00218203	0	0	0	0.000760532	0.000937205	4.41313e-05
GLY 76	R GLY 76	0	0	0	-0.000392461	0.000488298	2.29931e-05	0.000594235	0.00205509	9.67703e-05	0.00128825	0.00205065	9.65613e-05	0	0	0	0.00149002	0.00107244	5.04991e-05
ASN 77	R ASN 77	0	0	0	-0.000645233	0.000478443	2.2529e-05	-0.00121064	0.00282097	0.000132834	0.00612417	0.00310962	0.000146426	0	0	0	0.00426829	0.00126748	5.96834e-05
VAL 78	R VAL 78	0	0	0	-0.00226386	0.00056819	2.6755e-05	0.000305987	0.00478027	0.000225094	0.0065122	0.00484315	0.000228055	0	0	0	0.00455432	0.00164163	7.73012e-05
THR 79	R THR 79	0	0	0	-0.00134812	0.000476373	2.24315e-05	-0.000368071	0.00611329	0.000287863	0.00368071	0.00672587	0.000316709	0	0	0	0.00196452	0.00252852	0.000119063
CYS 80	R CYS 80	0	0	0	-0.00225277	0.000505368	2.37969e-05	0.00317517	0.00621406	0.000292609	-0.00203769	0.00635749	0.000299362	0	0	0	-0.0011153	0.00191736	9.02851e-05
GLU 81	R GLU 81	0	0	0	-0.000873614	0.000332284	1.56466e-05	0.00246563	0.0730399	0.00343931	0.00162971	0.0727291	0.00342468	0	0	0	0.00322173	0.00183573	8.64412e-05
ARG 82	R ARG 82	0	0	0	-0.00187583	0.000482617	2.27255e-05	0.0155144	0.0869193	0.00409287	-0.00449224	0.0869278	0.00409327	0	0	0	0.00914634	0.00310937	0.000146414
GLU 83	R GLU 83	0	0	0	-0.00114634	0.000411426	1.93733e-05	0.0058847	0.0941766	0.0044346	0.00332816	0.0935768	0.00440636	0	0	0	0.00806652	0.00328809	0.00015483
VAL 84	R VAL 84	0	0	0	-0.00173392	0.000580677	2.7343e-05	0.00363636	0.00963484	0.000453687	0.00750333	0.00994583	0.000468331	0	0	0	0.00940576	0.00277171	0.000130515
PRO 85	R PRO 85	0	0	0	-0.00507095	0.00173252	8.15811e-05	0.000594235	0.0150858	0.000710361	0.0109357	0.0161977	0.000762721	0	0	0	0.00645898	0.00303782	0.000143045
GLY 86	R GLY 86	0	0	0	-0.00162971	0.000590317	2.77969e-05	0.000135255	0.0116466	0.000548415	0.0030643	0.0123711	0.000582533	0	0	0	0.00156984	0.00361463	0.000170206
PRO 87	R PRO 87	0	0	0	-0.00210421	0.000584542	2.7525e-05	-0.00133925	0.00884143	0.000416327	0.0048204	0.00906107	0.000426669	0	0	0	0.00137694	0.00230295	0.000108442
ASP 88	R ASP 88	0	0	0	-0.00219734	0.00049708	2.34066e-05	-0.0280909	0.0975488	0.00459339	0.0381064	0.0971045	0.00457247	0	0	0	0.00781818	0.00356849	0.000168034
CYS 89	R CYS 89	0	0	0	-0.00684701	0.00129338	6.09027e-05	0.00601552	0.011389	0.000536287	0.00121064	0.0123564	0.00058184	0	0	0	0.000379157	0.00575289	0.000270893
ARG 90	R ARG 90	0	0	0	-0.0177738	0.00534133	0.000251513	0.112417	0.217987	0.0102646	-0.0402018	0.217495	0.0102414	0	0	0	0.0544412	0.0225461	0.00106165
PHE 91	R PHE 91	0	0	0	-0.0611996	0.0140111	0.000659756	-0.00572727	0.0201218	0.000947497	0.00812639	0.0248903	0.00117204	0	0	0	-0.0588004	0.015514	0.000730524
LEU 92	R LEU 92	0	0	0	-0.0561308	0.0131212	0.000617855	0.0111197	0.0113301	0.000533514	-0.0215188	0.0226362	0.0010659	0	0	0	-0.0665299	0.0211485	0.000995845
ILE 93	R ILE 93	0	0	0	-1.26007	0.277433	0.0130638	-0.00240576	0.0145119	0.00068334	-0.00176718	0.0302418	0.00142403	-0.133522	0.025974	0.00122307	-1.39776	0.292833	0.013789
VAL 94	R VAL 94	0	0	0	-0.0678692	0.0281433	0.00132522	-0.000698448	0.00789355	0.000371693	0.0518027	0.0229988	0.00108297	0	0	0	-0.016765	0.0259244	0.00122073
ALA 95	R ALA 95	0	0	0	-0.0285078	0.0158747	0.00074751	-0.000514412	0.00678603	0.000319542	0.0285344	0.0127626	0.000600966	0	0	0	-0.000487805	0.0173285	0.000815967
HIP 96	R HIP 96	0	0	0	-0.00898448	0.00595975	0.000280634	0.0812572	0.0807604	0.00380286	-0.0426674	0.0836993	0.00394125	0	0	0	0.0296053	0.0110512	0.000520379
ASP 97	R ASP 97	0	0	0	-0.00319512	0.00181691	8.55551e-05	-0.0695078	0.07318	0.00344591	0.091	0.0770294	0.00362717	0	0	0	0.0182971	0.0133599	0.000629095
ASP 98	R ASP 98	0	0	0	-0.0046031	0.00120048	5.65282e-05	-0.0579623	0.0730533	0.00343995	0.0743437	0.0725615	0.00341679	0	0	0	0.0117783	0.0118884	0.000559804
GLY 99	R GLY 99	0	0	0	-0.00990244	0.00366251	0.000172461	-0.004102	0.00659727	0.000310653	0.0468426	0.0204087	0.000961007	0	0	0	0.0328381	0.0153478	0.000722699
ARG 100	R ARG 100	0	0	0	-0.0478537	0.0189065	0.000890272	0.0475676	0.087464	0.00411852	-0.011286	0.097623	0.00459689	0	0	0	-0.0115721	0.0336392	0.00158401
TRP 101	R TRP 101	0	0	0	-1.62319	0.418497	0.0197062	0.0156452	0.0242324	0.00114106	0.715765	0.188097	0.00885713	-0.126233	0.0314383	0.00148037	-1.01801	0.360487	0.0169747
SER 102	R SER 102	0	0	0	-0.161257	0.0842904	0.00396908	-0.00862306	0.010472	0.000493107	0.0832993	0.04396	0.00206999	-0.00043056	0.00146939	6.91907e-05	-0.0870115	0.0650748	0.00306425
LEU 103	R LEU 103	0	0	0	-0.743807	0.203877	0.00960021	-0.000995565	0.0115634	0.000544498	0.0591929	0.0234947	0.00110632	-0.058146	0.0129616	0.000610336	-0.743756	0.198348	0.00933984
GLN 104	R GLN 104	0	0	0	-0.0180909	0.00378328	0.000178148	-0.00793126	0.0152294	0.000717126	0.0308115	0.015763	0.000742251	0	0	0	0.00478936	0.0060751	0.000286065
SER 105	R SER 105	0	0	0	-0.00467627	0.000840674	3.95858e-05	-0.00306652	0.0091939	0.000432924	0.0104812	0.0100149	0.000471584	0	0	0	0.00273836	0.00524629	0.000247038
GLU 106	R GLU 106	0	0	0	-0.00641907	0.00124921	5.8823e-05	-0.102525	0.150448	0.00708433	0.132497	0.150223	0.00707371	0	0	0	0.0235521	0.00666319	0.000313757
ALA 107	R ALA 107	0	0	0	-0.00118847	0.000413143	1.94542e-05	-0.000485588	0.0049388	0.000232559	0.00500887	0.00531366	0.00025021	0	0	0	0.00333481	0.00164502	7.74609e-05
HIP 108	R HIP 108	0	0	0	-0.00142794	0.00049478	2.32983e-05	0.0357849	0.0841288	0.00396147	-0.0200244	0.0837378	0.00394306	0	0	0	0.0143326	0.00311285	0.000146578
ARG 109	R ARG 109	0	0	0	-0.00260754	0.000804001	3.78589e-05	0.0743459	0.0932359	0.00439031	-0.046286	0.0922803	0.00434531	0	0	0	0.0254523	0.00985029	0.000463832
ARG 110	R ARG 110	0	0	0	-0.00215521	0.000505261	2.37918e-05	0.0284235	0.0503064	0.00236884	-0.0261419	0.0502139	0.00236448	0	0	0	0.000126386	0.00233445	0.000109925
TYR 111	R TYR 111	0	0	0	-0.00820177	0.00167586	7.89132e-05	0.00238137	0.00502596	0.000236663	0.00631042	0.00581277	0.000273713	0	0	0	0.000490022	0.00392352	0.000184751
PHE 112	R PHE 112	0	0	0	-0.0317118	0.00823229	0.000387643	-0.00390687	0.00304733	0.000143493	0.0243614	0.0081205	0.000382379	0	0	0	-0.0112572	0.00743399	0.000350053
GLY 113	R GLY 113	0	0	0	-0.00380266	0.000955132	4.49754e-05	0.000740576	0.00248751	0.000117132	0.00844789	0.00328456	0.000154664	0	0	0	0.00538581	0.00187105	8.81042e-05
GLY 114	R GLY 114	0	0	0	-0.00179823	0.000534069	2.51483e-05	-0.000237251	0.00457837	0.000215587	0.0033969	0.00502454	0.000236596	0	0	0	0.00136142	0.00218749	0.000103005
THR 115	R THR 115	0	0	0	-0.00120621	0.00042594	2.00567e-05	-0.000767184	0.00244974	0.000115354	0.00933259	0.00329755	0.000155276	0	0	0	0.0073592	0.00201865	9.50547e-05
GLU 116	R GLU 116	0	0	0	-0.000913525	0.000357459	1.68321e-05	0.00523725	0.0623671	0.00293675	-0.0035122	0.0622093	0.00292932	0	0	0	0.00081153	0.00199833	9.40975e-05
ASP 117	R ASP 117	0	0	0	-0.000514412	0.000499792	2.35343e-05	0.00486918	0.0541722	0.00255087	-0.00275831	0.0539881	0.0025422	0	0	0	0.00159645	0.00104929	4.94091e-05
ARG 118	R ARG 118	0	0	0	-0.00072949	0.000444223	2.09177e-05	0.0012306	0.0474492	0.0022343	0.00380931	0.0473274	0.00222856	0	0	0	0.00431042	0.00158747	7.47508e-05
LEU 119	R LEU 119	0	0	0	-0.00342572	0.00084531	3.98041e-05	0.000447894	0.00415592	0.000195695	0.00468293	0.00437886	0.000206192	0	0	0	0.0017051	0.00159668	7.51849e-05
SER 120	R SER 120	0	0	0	-0.00149224	0.000504355	2.37492e-05	-0.0014235	0.00367472	0.000173036	0.00505765	0.00403216	0.000189867	0	0	0	0.00214191	0.00184121	8.66993e-05
CYS 121	R CYS 121	0	0	0	-0.00245455	0.000595285	2.80309e-05	-0.00160089	0.0035905	0.00016907	0.00298448	0.00391226	0.000184221	0	0	0	-0.00107095	0.00233727	0.000110058
PHE 122	R PHE 122	0	0	0	-0.00083592	0.000382135	1.7994e-05	-0.00064745	0.00162502	7.6519e-05	0.00315521	0.00178012	8.38224e-05	0	0	0	0.00167184	0.00100711	4.74228e-05
ALA 123	R ALA 123	0	0	0	-0.000866962	0.000370826	1.74615e-05	-0.00172284	0.00314905	0.000148283	0.00170288	0.00320206	0.000150779	0	0	0	-0.000886918	0.00130429	6.14168e-05
GLN 124	R GLN 124	0	0	0	-0.000745011	0.000435855	2.05236e-05	-0.00253437	0.00364871	0.000171811	0.00773171	0.00413211	0.000194574	0	0	0	0.00445233	0.00146028	6.87621e-05
THR 125	R THR 125	0	0	0	-0.00104435	0.000391464	1.84333e-05	0.00203104	0.00227858	0.000107294	0.00678936	0.00279253	0.000131495	0	0	0	0.00777605	0.00189665	8.931e-05
VAL 126	R VAL 126	0	0	0	-0.00430599	0.00109197	5.1419e-05	0.00180044	0.00354822	0.000167079	0.00593126	0.00412146	0.000194072	0	0	0	0.00342572	0.00183478	8.63966e-05
SER 127	R SER 127	0	0	0	-0.00163415	0.000517186	2.43533e-05	-0.00180044	0.00306979	0.000144551	0.00472062	0.00352086	0.000165791	0	0	0	0.00128603	0.00205905	9.6957e-05
PRO 128	R PRO 128	0	0	0	-0.00222395	0.000614643	2.89424e-05	-0.00138581	0.00382513	0.000180118	0.00445233	0.0043223	0.000203529	0	0	0	0.000842572	0.00229519	0.000108076
ALA 129	R ALA 129	0	0	0	-0.00247894	0.000656791	3.09271e-05	0.000332594	0.00354136	0.000166756	0.00427716	0.00462864	0.000217954	0	0	0	0.00213082	0.00283441	0.000133467
GLU 130	R GLU 130	0	0	0	-0.0120155	0.00291904	0.000137452	-0.0377605	0.074246	0.00349611	0.0366009	0.0742126	0.00349454	0	0	0	-0.0131752	0.00845585	0.000398171
LYS 131	R LYS 131	0	0	0	-0.0334545	0.00868158	0.0004088	0.0687251	0.0837475	0.00394352	0.00816851	0.0922774	0.00434517	0	0	0	0.043439	0.0307838	0.00144955
TRP 132	R TRP 132	0	0	0	-0.650503	0.19398	0.00913415	0.00251663	0.0137498	0.000647452	0.231479	0.0983604	0.00463161	-0.0242196	0.00973511	0.000458408	-0.440727	0.159162	0.00749466
SER 133	R SER 133	0	0	0	-0.598395	0.170937	0.00804909	-0.0112328	0.0232519	0.00109489	0.0867428	0.0925009	0.0043557	-0.0109136	0.0066681	0.000313989	-0.533798	0.175268	0.00825304
VAL 134	R VAL 134	0	0	0	-1.58751	0.286196	0.0134764	-0.0196408	0.0226835	0.00106812	-0.086204	0.0578423	0.00272369	-0.166026	0.0292198	0.00137591	-1.85938	0.299662	0.0141105
HID 135	R HID 135	0	0	0	-0.0793636	0.0137467	0.000647307	-0.00166297	0.00890511	0.000419325	0.067918	0.0297302	0.00139994	0	0	0	-0.0131086	0.0258551	0.00121747
ILE 136	R ILE 136	0	0	0	-0.0574989	0.0190138	0.000895323	-0.0195698	0.0212169	0.000999064	0.0143437	0.0276025	0.00129975	0	0	0	-0.0627251	0.0344716	0.00162321
ALA 137	R ALA 137	0	0	0	-0.0115965	0.00205174	9.66129e-05	-0.0136497	0.0189169	0.000890764	0.0543237	0.0197001	0.000927642	0	0	0	0.0290776	0.00781526	0.000368006
MET 138	R MET 138	0	0	0	-0.00959645	0.00190492	8.96992e-05	0.000179601	0.0119177	0.000561184	0.0201131	0.0123192	0.00058009	0	0	0	0.0106962	0.00403954	0.000190215
HIE 139	R HIE 139	0	0	0	-0.0023969	0.000498236	2.3461e-05	0.0132683	0.0120781	0.000568737	-0.0151796	0.0119129	0.000560956	0	0	0	-0.0043082	0.00262689	0.000123696
PRO 140	R PRO 140	0	0	0	-0.00297339	0.000532077	2.50545e-05	0.00318182	0.00432983	0.000203884	0.0019357	0.00457341	0.000215353	0	0	0	0.00214412	0.00178664	8.41297e-05
GLN 141	R GLN 141	0	0	0	-0.0011663	0.000384072	1.80853e-05	0.000425721	0.0048759	0.000229597	0.00486696	0.00496998	0.000234027	0	0	0	0.00412639	0.00152423	7.17731e-05
VAL 142	R VAL 142	0	0	0	-0.002102	0.000459703	2.16465e-05	-0.00706652	0.00582144	0.000274121	0.00814634	0.00601483	0.000283227	0	0	0	-0.00102217	0.00174911	8.23622e-05
ASN 143	R ASN 143	0	0	0	-0.00101109	0.000286211	1.34772e-05	0.00655876	0.00818131	0.000385243	0.000773836	0.00807736	0.000380348	0	0	0	0.00632151	0.00141921	6.68279e-05
ILE 144	R ILE 144	0	0	0	-0.00278714	0.000560261	2.63817e-05	-0.00920843	0.00778315	0.000366494	0.0136807	0.00788695	0.000371382	0	0	0	0.00168514	0.00147205	6.93163e-05
TYR 145	R TYR 145	0	0	0	-0.00192018	0.000418863	1.97235e-05	0.00864523	0.00809194	0.000381034	-0.00993792	0.0083108	0.00039134	0	0	0	-0.00321286	0.00189267	8.91222e-05
SER 146	R SER 146	0	0	0	-0.000971175	0.000251934	1.18631e-05	-0.0108381	0.0104027	0.000489842	0.0161197	0.010401	0.000489764	0	0	0	0.00431042	0.0014954	7.04158e-05
VAL 147	R VAL 147	0	0	0	-0.00196674	0.000589075	2.77384e-05	-0.0134501	0.0114169	0.0005376	0.0201818	0.0115706	0.000544837	0	0	0	0.00476497	0.00158924	7.48345e-05
THR 148	R THR 148	0	0	0	-0.000882483	0.000348489	1.64097e-05	-0.0112062	0.00993123	0.000467643	0.0161064	0.00986392	0.000464474	0	0	0	0.00401774	0.00119483	5.62624e-05
ARG 149	R ARG 149	0	0	0	-0.000585366	0.000492659	2.31984e-05	-0.103729	0.082854	0.00390144	0.106523	0.0826044	0.00388969	0	0	0	0.00220843	0.00113833	5.36021e-05
LYS 150	R LYS 150	0	0	0	-0.000527716	0.000499231	2.35079e-05	-0.112874	0.0838772	0.00394962	0.115222	0.0836244	0.00393772	0	0	0	0.0018204	0.00167044	7.86578e-05
ARG 151	R ARG 151	0	0	0	-0.000388027	0.000487301	2.29461e-05	-0.0745166	0.0520462	0.00245076	0.0754856	0.0519301	0.00244529	0	0	0	0.000580931	0.000865444	4.07522e-05
TYR 152	R TYR 152	0	0	0	-0.000700665	0.000457967	2.15648e-05	-0.00185809	0.00301251	0.000141853	0.00253215	0.00332707	0.000156665	0	0	0	-2.66075e-05	0.00107757	5.07407e-05
ALA 153	R ALA 153	0	0	0	-0.0004102	0.00049187	2.31612e-05	-0.000949002	0.003179	0.000149693	0.00333259	0.00315951	0.000148776	0	0	0	0.00197339	0.000985123	4.63876e-05
HIP 154	R HIP 154	0	0	0	-0.000299335	0.000457967	2.15648e-05	-0.0640266	0.0505478	0.0023802	0.0652794	0.0504148	0.00237394	0	0	0	0.000953437	0.000831772	3.91666e-05
LEU 155	R LEU 155	0	0	0	-0.000199557	0.000399667	1.88196e-05	0.00119956	0.0015432	7.26664e-05	-0.00100887	0.00153016	7.20523e-05	0	0	0	-8.86918e-06	0.000741492	3.49155e-05
SER 156	R SER 156	0	0	0	-6.20843e-05	0.000241309	1.13628e-05	-0.000882483	0.00197926	9.31995e-05	0.000745011	0.00198535	9.34867e-05	0	0	0	-0.000199557	0.000631824	2.97514e-05
ALA 157	R ALA 157	0	0	0	-3.10421e-05	0.000173432	8.16657e-06	0.000113082	0.00125579	5.91329e-05	-0.00016408	0.00125458	5.90757e-05	0	0	0	-8.20399e-05	0.000628172	2.95795e-05
ARG 158	R ARG 158	0	0	0	-4.43459e-05	0.000205862	9.69368e-06	-0.0301042	0.0259037	0.00121976	0.0299978	0.0258906	0.00121914	0	0	0	-0.000150776	0.000613498	2.88885e-05
PRO 159	R PRO 159	0	0	0	-3.7694e-05	0.000190455	8.96818e-06	0.000166297	0.00109881	5.17408e-05	-0.000119734	0.00108766	5.12159e-05	0	0	0	8.86918e-06	0.000599269	2.82185e-05
ALA 160	R ALA 160	0	0	0	-6.87361e-05	0.000253005	1.19135e-05	-0.000339246	0.00137856	6.49139e-05	0.000447894	0.00139966	6.59072e-05	0	0	0	3.99113e-05	0.000640955	3.01814e-05
ASP 161	R ASP 161	0	0	0	-0.000137472	0.000344345	1.62146e-05	0.0294967	0.0429216	0.0020211	-0.029439	0.0427638	0.00201367	0	0	0	-7.98226e-05	0.000743227	3.49972e-05
GLU 162	R GLU 162	0	0	0	-0.000219512	0.000413916	1.94906e-05	0.0427251	0.0461527	0.00217325	-0.0421242	0.0460301	0.00216747	0	0	0	0.000381375	0.000727056	3.42357e-05
ILE 163	R ILE 163	0	0	0	-0.000569845	0.000495098	2.33132e-05	-0.000110865	0.00228969	0.000107817	0.000991131	0.00236379	0.000111307	0	0	0	0.000310421	0.00082174	3.86942e-05
ALA 164	R ALA 164	0	0	0	-0.000166297	0.000372347	1.75331e-05	0.00121729	0.00265817	0.000125168	-0.00115965	0.00270358	0.000127306	0	0	0	-0.000108647	0.000764623	3.60047e-05
VAL 165	R VAL 165	0	0	0	-0.000436807	0.000495991	2.33553e-05	3.99113e-05	0.00199849	9.41053e-05	0.00158758	0.00193308	9.1025e-05	0	0	0	0.00119069	0.000917435	4.32003e-05
ASP 166	R ASP 166	0	0	0	-0.00016408	0.000370348	1.7439e-05	0.0654568	0.0496021	0.00233567	-0.0659956	0.0494726	0.00232957	0	0	0	-0.000702882	0.000735821	3.46485e-05
ARG 167	R ARG 167	0	0	0	-0.000223947	0.000416887	1.96304e-05	-0.0566186	0.0423021	0.00199193	0.0569601	0.0422178	0.00198796	0	0	0	0.000117517	0.000748645	3.52523e-05
ASP 168	R ASP 168	0	0	0	-0.00013082	0.000337204	1.58783e-05	0.0688027	0.0474639	0.00223499	-0.0686231	0.0473017	0.00222735	0	0	0	4.87805e-05	0.000739939	3.48424e-05
VAL 169	R VAL 169	0	0	0	-0.000148559	0.000355653	1.6747e-05	-0.00178714	0.00216992	0.000102178	0.00285588	0.00224232	0.000105587	0	0	0	0.000920177	0.000731196	3.44307e-05
PRO 170	R PRO 170	0	0	0	-0.000263858	0.000440723	2.07528e-05	-0.00213747	0.00223035	0.000105023	0.00243681	0.00219299	0.000103264	0	0	0	3.54767e-05	0.000743683	3.50187e-05
TRP 171	R TRP 171	0	0	0	-0.000170732	0.000376274	1.77181e-05	0.00264302	0.00227564	0.000107156	-0.00302882	0.00229654	0.00010814	0	0	0	-0.000556541	0.000687726	3.23838e-05
GLY 172	R GLY 172	0	0	0	-5.54324e-05	0.000228822	1.07748e-05	0.00277605	0.00241869	0.000113892	-0.00285144	0.0023969	0.000112865	0	0	0	-0.00013082	0.000630492	2.96887e-05
VAL 173	R VAL 173	0	0	0	-0.000108647	0.000311196	1.46537e-05	0.002	0.00219958	0.000103574	-0.00176718	0.00219582	0.000103397	0	0	0	0.000124169	0.000667667	3.14392e-05
ASP 174	R ASP 174	0	0	0	-0.000126386	0.000332284	1.56466e-05	0.0581863	0.0467701	0.00220232	-0.0586741	0.0465974	0.00219418	0	0	0	-0.000614191	0.00071237	3.35442e-05
SER 175	R SER 175	0	0	0	-0.000206208	0.000404582	1.9051e-05	0.00480931	0.00396984	0.000186933	-0.00520399	0.00394284	0.000185661	0	0	0	-0.000600887	0.000756582	3.5626e-05
LEU 176	R LEU 176	0	0	0	-0.000472284	0.000499231	2.35079e-05	-0.00128603	0.00267786	0.000126096	0.00497339	0.00287496	0.000135376	0	0	0	0.00321508	0.00104461	4.91889e-05
ILE 177	R ILE 177	0	0	0	-0.00133259	0.000471143	2.21852e-05	0.000286031	0.00346605	0.00016321	0.000920177	0.00349758	0.000164695	0	0	0	-0.000126386	0.00112204	5.28347e-05
THR 178	R THR 178	0	0	0	-0.00143681	0.000495991	2.33553e-05	-0.00146341	0.00322138	0.000151689	-0.000997783	0.00385289	0.000181426	0	0	0	-0.003898	0.00226577	0.000106691
LEU 179	R LEU 179	0	0	0	-0.0092816	0.00202383	9.52982e-05	-0.00468293	0.00630518	0.0002969	0.00648115	0.0078755	0.000370843	0	0	0	-0.00748337	0.00590701	0.00027815
ALA 180	R ALA 180	0	0	0	-0.00388914	0.000935215	4.40376e-05	0.00465632	0.00849856	0.000400182	0.00223947	0.00926	0.000436036	0	0	0	0.00300665	0.00408962	0.000192573
PHE 181	R PHE 181	0	0	0	-0.0590044	0.0258299	0.00121628	0.00558537	0.00622979	0.00029335	0.0595477	0.0255158	0.00120149	-0.000148239	0.00125043	5.88806e-05	0.00598036	0.0117503	0.000553301
GLN 182	R GLN 182	0	0	0	-0.0062306	0.00162983	7.67459e-05	0.00180488	0.00662436	0.000311929	0.0201197	0.00827058	0.000389446	0	0	0	0.015694	0.00417249	0.000196475
ASP 183	R ASP 183	0	0	0	-0.00744124	0.00219008	0.000103127	-0.043122	0.0840343	0.00395702	0.0707805	0.0844267	0.0039755	0	0	0	0.0202173	0.00805121	0.000379117
GLN 184	R GLN 184	0	0	0	-0.0804523	0.0491849	0.00231603	-0.0138115	0.0194742	0.000917004	0.0944523	0.106237	0.0050025	-0.000924152	0.00563058	0.000265134	-0.000735682	0.0756771	0.0035635
ARG 185	R ARG 185	0	0	0	-0.051816	0.0303531	0.00142927	0.12118	0.169237	0.00796907	-0.0234479	0.168771	0.00794712	-0.000611162	0.00519606	0.000244673	0.0453046	0.0482919	0.00227398
TYR 186	R TYR 186	0	0	0	-0.17888	0.122732	0.00577924	-0.00245233	0.00947558	0.000446187	0.281506	0.207194	0.00975639	-0.0233826	0.0250366	0.00117893	0.0767903	0.105857	0.0049846
SER 187	R SER 187	0	0	0	-0.00501996	0.00114068	5.37126e-05	0.00566741	0.00757404	0.000356648	0.00545233	0.00802017	0.000377655	0	0	0	0.00609978	0.00316736	0.000149145
VAL 188	R VAL 188	0	0	0	-0.00316851	0.000630336	2.96814e-05	-0.00462084	0.00319373	0.000150387	0.00883149	0.00344137	0.000162048	0	0	0	0.00104213	0.00131358	6.18542e-05
GLN 189	R GLN 189	0	0	0	-0.00115299	0.000372096	1.75213e-05	0.00540355	0.00641861	0.000302241	-0.000403548	0.00657222	0.000309474	0	0	0	0.00384701	0.00128305	6.04164e-05
THR 190	R THR 190	0	0	0	-0.000432373	0.000495405	2.33277e-05	-0.00149889	0.0031499	0.000148323	0.00145233	0.00317897	0.000149692	0	0	0	-0.000478936	0.000840428	3.95742e-05
ALA 191	R ALA 191	0	0	0	-0.000150776	0.00035783	1.68496e-05	-0.00157428	0.00151728	7.14458e-05	0.00158758	0.00160189	7.54301e-05	0	0	0	-0.000137472	0.00070077	3.2998e-05
ASP 192	R ASP 192	0	0	0	-0.00013969	0.000346665	1.63238e-05	0.0383991	0.0454716	0.00214117	-0.0393016	0.0453538	0.00213563	0	0	0	-0.00104213	0.000735841	3.46494e-05
HIE 193	R HIE 193	0	0	0	-0.000372506	0.000483472	2.27658e-05	-0.000696231	0.00229788	0.000108203	0.00179379	0.00249426	0.00011745	0	0	0	0.000725055	0.000920217	4.33313e-05
ARG 194	R ARG 194	0	0	0	-0.000385809	0.000486786	2.29219e-05	-0.0307605	0.0427906	0.00201493	0.0318914	0.0426328	0.0020075	0	0	0	0.000745011	0.000875481	4.12248e-05
PHE 195	R PHE 195	0	0	0	-0.00118625	0.000422102	1.9876e-05	-0.00166741	0.00372804	0.000175546	0.0033082	0.00376651	0.000177358	0	0	0	0.000454545	0.00104639	4.92728e-05
LEU 196	R LEU 196	0	0	0	-0.00148115	0.000499645	2.35273e-05	-0.00289579	0.00373279	0.00017577	0.00840798	0.0040831	0.000192266	0	0	0	0.00403104	0.00139652	6.57594e-05
ARG 197	R ARG 197	0	0	0	-0.00094235	0.00034119	1.6066e-05	-0.00863858	0.060529	0.0028502	0.0165721	0.0599816	0.00282442	0	0	0	0.00699113	0.00206972	9.74592e-05
HIP 198	R HIP 198	0	0	0	-0.00284922	0.000701198	3.30181e-05	0.0158204	0.117577	0.00553648	0.00656098	0.11632	0.00547731	0	0	0	0.0195322	0.00565652	0.000266355
ASP 199	R ASP 199	0	0	0	-0.000518847	0.000499645	2.35273e-05	0.0252661	0.0698087	0.00328716	-0.0271951	0.0694602	0.00327075	0	0	0	-0.00244789	0.00128398	6.04605e-05
GLY 200	R GLY 200	0	0	0	-0.000303769	0.000459884	2.16551e-05	0.0011286	0.00271014	0.000127616	0.000277162	0.00264045	0.000124334	0	0	0	0.001102	0.000877545	4.1322e-05
ARG 201	R ARG 201	0	0	0	-0.000348115	0.000476373	2.24315e-05	-0.0258448	0.0464035	0.00218506	0.0261596	0.0462913	0.00217977	0	0	0	-3.32594e-05	0.000757082	3.56496e-05
LEU 202	R LEU 202	0	0	0	-0.000350333	0.000477074	2.24645e-05	-0.00168071	0.00202097	9.51636e-05	0.00286918	0.00200845	9.45744e-05	0	0	0	0.000838137	0.00078113	3.6782e-05
VAL 203	R VAL 203	0	0	0	-0.000356984	0.00047911	2.25604e-05	0.00192018	0.00178384	8.39979e-05	-0.00203991	0.00182206	8.57976e-05	0	0	0	-0.000476718	0.000745282	3.50939e-05
ALA 204	R ALA 204	0	0	0	-0.000155211	0.000362105	1.70509e-05	0.000425721	0.00161634	7.61105e-05	-0.000113082	0.00156686	7.37807e-05	0	0	0	0.000157428	0.000691768	3.25741e-05
ARG 205	R ARG 205	0	0	0	-0.000436807	0.000495991	2.33553e-05	-0.00228825	0.0437214	0.00205876	0.00489579	0.0435563	0.00205098	0	0	0	0.00217073	0.00123857	5.83218e-05
PRO 206	R PRO 206	0	0	0	-0.000771619	0.00041979	1.97671e-05	-0.00190022	0.0028192	0.000132751	0.00458315	0.00317824	0.000149657	0	0	0	0.00191131	0.00108656	5.11639e-05
GLU 207	R GLU 207	0	0	0	-0.000853659	0.000422067	1.98744e-05	-0.000742794	0.0593966	0.00279688	0.00417738	0.0593315	0.00279381	0	0	0	0.00258093	0.00231538	0.000109027
PRO 208	R PRO 208	0	0	0	-0.00159645	0.000529725	2.49438e-05	-2.21729e-06	0.00619259	0.000291597	0.00445898	0.00657786	0.000309739	0	0	0	0.00286031	0.00198006	9.32372e-05
ALA 209	R ALA 209	0	0	0	-0.000889135	0.000372136	1.75232e-05	0.00272062	0.00339388	0.000159811	0.000368071	0.00367134	0.000172877	0	0	0	0.00219956	0.00135172	6.36499e-05
THR 210	R THR 210	0	0	0	-0.00192461	0.000523159	2.46346e-05	0.00524169	0.00478557	0.000225344	0.00103326	0.00520968	0.000245314	0	0	0	0.00435033	0.00236786	0.000111498
GLY 211	R GLY 211	0	0	0	-0.00369623	0.000870028	4.0968e-05	0.000268293	0.00806687	0.000379854	0.0117894	0.00915389	0.00043104	0	0	0	0.00836142	0.00427079	0.000201104
TYR 212	R TYR 212	0	0	0	-0.027816	0.00667253	0.000314197	0.00031929	0.0161337	0.000759708	0.0073969	0.0242998	0.00114423	0	0	0	-0.0200998	0.0166793	0.0007854
THR 213	R THR 213	0	0	0	-0.254652	0.141669	0.00667092	0.0381707	0.0404839	0.00190631	-0.0679867	0.100658	0.00473982	-0.0275803	0.0344514	0.00162226	-0.312048	0.19171	0.00902726
LEU 214	R LEU 214	0	0	0	-0.949104	0.304239	0.014326	-0.0592439	0.161661	0.0076123	0.910594	0.334809	0.0157655	-0.0965639	0.0332579	0.00156605	-0.194318	0.260283	0.0122563
GLU 215	R GLU 215	0	0	0	-2.09404	0.299893	0.0141214	-0.812532	1.12865	0.053146	0.856126	1.1831	0.0557101	-0.136411	0.0156209	0.000735561	-2.18686	0.515815	0.0242888
PHE 216	R PHE 216	0	0	0	-1.88212	0.601174	0.0283082	-2.23701	1.57297	0.0740682	2.73316	0.948098	0.0446442	-0.221058	0.0382815	0.0018026	-1.60702	0.649059	0.030563
ARG 217	R ARG 217	0	0	0	-1.57369	0.346701	0.0163255	-1.2297	1.17435	0.0552981	1.38175	1.0838	0.051034	-0.118204	0.031727	0.00149397	-1.53984	0.48102	0.0226503
SER 218	R SER 218	0	0	0	-0.0844723	0.0685278	0.00322685	-0.0131641	0.1303	0.00613559	0.127512	0.133181	0.00627126	-0.00623525	0.0121251	0.000570948	0.0236406	0.0996063	0.00469028
GLY 219	R GLY 219	0	0	0	-0.0280776	0.0166985	0.0007863	-0.0191419	0.0557587	0.00262558	0.0489069	0.0579424	0.0027284	-2.07306e-05	0.000268043	1.26216e-05	0.00166663	0.0348068	0.00163899
LYS 220	R LYS 220	0	0	0	-0.0495765	0.0106021	0.000499232	-0.2972	0.265591	0.0125062	0.374488	0.271826	0.0127998	0	0	0	0.0277118	0.024497	0.00115352
VAL 221	R VAL 221	0	0	0	-0.0742594	0.0125423	0.000590594	-0.0480177	0.0453893	0.0021373	-0.0355898	0.0607497	0.00286059	0	0	0	-0.157867	0.0480948	0.0022647
ALA 222	R ALA 222	0	0	0	-0.0638115	0.00848802	0.000399685	0.0144634	0.028249	0.00133019	0.00871619	0.0336999	0.00158687	0	0	0	-0.0406319	0.0198806	0.000936142
PHE 223	R PHE 223	0	0	0	-0.0319379	0.00562783	0.000265004	0.0183636	0.0128623	0.00060566	0.00636807	0.0167731	0.000789814	0	0	0	-0.00720621	0.0106465	0.000501324
ARG 224	R ARG 224	0	0	0	-0.127998	0.0308973	0.0014549	0.256953	0.678471	0.031948	-0.23249	0.680855	0.0320602	-0.000216439	0.00126825	5.97195e-05	-0.103751	0.124329	0.00585441
ASP 225	R ASP 225	0	0	0	-0.00975388	0.00204803	9.64378e-05	-0.0620067	0.186981	0.00880461	0.0741419	0.185984	0.00875765	0	0	0	0.00238137	0.00943274	0.00044417
CYS 226	R CYS 226	0	0	0	-0.0079867	0.00243128	0.000114485	-0.0105033	0.0131126	0.000617447	0.0292328	0.0144655	0.000681156	0	0	0	0.0107428	0.00378765	0.000178353
GLU 227	R GLU 227	0	0	0	-0.00373836	0.000854266	4.02258e-05	-0.0609712	0.128042	0.00602925	0.0876896	0.128445	0.00604823	0	0	0	0.02298	0.0051537	0.000242678
GLY 228	R GLY 228	0	0	0	-0.00630377	0.00130782	6.15827e-05	0.017051	0.0160303	0.000754838	-0.00313082	0.016395	0.000772011	0	0	0	0.00761641	0.00481513	0.000226735
ARG 229	R ARG 229	0	0	0	-0.00592461	0.000907516	4.27333e-05	-0.0129667	0.114382	0.00538604	0.025969	0.114351	0.00538458	0	0	0	0.00707761	0.00595703	0.000280506
TYR 230	R TYR 230	0	0	0	-0.0655011	0.0142658	0.000671752	-0.0220953	0.0648546	0.00305388	0.0657716	0.0673822	0.00317291	0	0	0	-0.0218248	0.0184112	0.000866951
LEU 231	R LEU 231	0	0	0	-0.00474945	0.000680236	3.20311e-05	0.0143814	0.0140828	0.000663132	-0.00281596	0.014236	0.000670349	0	0	0	0.00681596	0.00228934	0.000107801
ALA 232	R ALA 232	0	0	0	-0.00118182	0.000385695	1.81616e-05	-0.00630377	0.00487343	0.000229481	0.00852106	0.00501672	0.000236228	0	0	0	0.00103548	0.00105653	4.97501e-05
PRO 233	R PRO 233	0	0	0	-0.000838137	0.000374296	1.76249e-05	0.0005898	0.00471378	0.000221963	-0.000687361	0.00472736	0.000222603	0	0	0	-0.000935698	0.00108112	5.09078e-05
SER 234	R SER 234	0	0	0	-0.000266075	0.000441904	2.08085e-05	-0.000682927	0.00295407	0.000139102	0.000745011	0.00295708	0.000139243	0	0	0	-0.000203991	0.000789668	3.7184e-05
GLY 235	R GLY 235	0	0	0	-9.53437e-05	0.000293689	1.38293e-05	0.00410865	0.00325	0.000153036	-0.00446785	0.00328279	0.00015458	0	0	0	-0.000454545	0.000627913	2.95673e-05
PRO 236	R PRO 236	0	0	0	-7.09534e-05	0.000256747	1.20897e-05	0.00266519	0.00226339	0.000106579	-0.00266962	0.00224634	0.000105776	0	0	0	-7.5388e-05	0.00063427	2.98666e-05
SER 237	R SER 237	0	0	0	-0.000126386	0.000332284	1.56466e-05	0.00200222	0.00241347	0.000113646	-0.00195787	0.00244051	0.000114919	0	0	0	-8.20399e-05	0.000675784	3.18214e-05
GLY 238	R GLY 238	0	0	0	-0.000186253	0.000389311	1.83319e-05	0.00289357	0.00316399	0.000148987	-0.00186253	0.00321494	0.000151386	0	0	0	0.000844789	0.000781061	3.67787e-05
THR 239	R THR 239	0	0	0	-0.000235033	0.00042402	1.99663e-05	0.00162971	0.0030346	0.000142894	-0.00024612	0.00310128	0.000146033	0	0	0	0.00114856	0.00080883	3.80863e-05
LEU 240	R LEU 240	0	0	0	-0.00113082	0.000368618	1.73576e-05	-0.00619956	0.00538085	0.000253374	0.0110111	0.00533925	0.000251416	0	0	0	0.00368071	0.00113601	5.34925e-05
LYS 241	R LYS 241	0	0	0	-0.000782705	0.000417747	1.96709e-05	-0.0425787	0.0616881	0.00290478	0.0455233	0.0615846	0.00289991	0	0	0	0.00216186	0.00188892	8.8946e-05
ALA 242	R ALA 242	0	0	0	-0.00078714	0.000420024	1.97781e-05	-2.43902e-05	0.00791624	0.000372761	0.00436585	0.00788845	0.000371452	0	0	0	0.00355432	0.00121285	5.71107e-05
GLY 243	R GLY 243	0	0	0	-0.000762749	0.000425397	2.00312e-05	-0.00984701	0.00788561	0.000371319	0.0153925	0.00793705	0.000373741	0	0	0	0.00478271	0.00132242	6.22703e-05
LYS 244	R LYS 244	0	0	0	-0.000935698	0.000343244	1.61627e-05	-0.0707317	0.0981142	0.00462002	0.0763193	0.0981458	0.00462151	0	0	0	0.00465188	0.00284498	0.000133965
ALA 245	R ALA 245	0	0	0	-0.00159645	0.000512708	2.41425e-05	0.00503104	0.00861283	0.000405562	0.0065388	0.00843497	0.000397187	0	0	0	0.00997339	0.00219336	0.000103281
THR 246	R THR 246	0	0	0	-0.00607317	0.00138777	6.53476e-05	-0.00370067	0.0280869	0.00132256	0.0270067	0.0277797	0.0013081	0	0	0	0.0172328	0.00576528	0.000271477
LYS 247	R LYS 247	0	0	0	-0.0112683	0.00367364	0.000172985	-0.109696	0.272575	0.0128351	0.164984	0.272961	0.0128532	0	0	0	0.04402	0.0200488	0.00094406
VAL 248	R VAL 248	0	0	0	-0.0323215	0.00820042	0.000386143	-0.031082	0.0316788	0.0014917	0.0455565	0.0318047	0.00149762	0	0	0	-0.017847	0.00845733	0.00039824
GLY 249	R GLY 249	0	0	0	-0.00299557	0.000842327	3.96636e-05	0.021643	0.0228089	0.00107403	-0.0122373	0.0223943	0.00105451	0	0	0	0.0064102	0.00467126	0.000219961
LYS 250	R LYS 250	0	0	0	-0.00245676	0.00059545	2.80386e-05	-0.133594	0.111521	0.0052513	0.144747	0.111397	0.00524548	0	0	0	0.00869623	0.0028014	0.000131913
ASP 251	R ASP 251	0	0	0	-0.00185366	0.000437544	2.06031e-05	0.146958	0.121842	0.0057373	-0.134962	0.121287	0.0057112	0	0	0	0.0101419	0.00274283	0.000129155
GLU 252	R GLU 252	0	0	0	-0.00846785	0.00117464	5.53118e-05	0.214206	0.202555	0.00953795	-0.193572	0.200832	0.00945681	0	0	0	0.0121663	0.00740865	0.00034886
LEU 253	R LEU 253	0	0	0	-0.0230089	0.00513455	0.000241776	-0.0315011	0.0260583	0.00122704	0.0533747	0.0280058	0.00131874	0	0	0	-0.00113525	0.0088311	0.00041584
PHE 254	R PHE 254	0	0	0	-0.00966075	0.00103497	4.87349e-05	0.0239246	0.0229255	0.00107952	-0.0287783	0.0233747	0.00110067	0	0	0	-0.0145144	0.00471791	0.000222158
ALA 255	R ALA 255	0	0	0	-0.00373392	0.000688955	3.24416e-05	-0.00424612	0.0119944	0.000564795	0.00857428	0.012777	0.000601644	0	0	0	0.000594235	0.00233775	0.00011008
LEU 256	R LEU 256	0	0	0	-0.00973392	0.00197774	9.31283e-05	0.000232816	0.00736302	0.000346711	0.00690687	0.00755939	0.000355958	0	0	0	-0.00259424	0.00249822	0.000117637
GLU 257	R GLU 257	0	0	0	-0.00150111	0.000504414	2.37519e-05	0.120951	0.0990871	0.00466583	-0.118255	0.0986781	0.00464657	0	0	0	0.00119512	0.00253876	0.000119545
GLN 258	R GLN 258	0	0	0	-0.00150776	0.000504355	2.37492e-05	0.00434812	0.00654243	0.000308071	0.00677827	0.00681426	0.000320871	0	0	0	0.00961863	0.00178464	8.40353e-05
SER 259	R SER 259	0	0	0	-0.000392461	0.000488298	2.29931e-05	-0.00279379	0.00333623	0.000157097	0.00402661	0.003402	0.000160194	0	0	0	0.000840355	0.000843004	3.96955e-05
CYS 260	R CYS 260	0	0	0	-0.000215078	0.000410876	1.93474e-05	-0.000583149	0.00220443	0.000103802	6.87361e-05	0.0023063	0.000108599	0	0	0	-0.00072949	0.000740045	3.48474e-05
ALA 261	R ALA 261	0	0	0	-8.20399e-05	0.000274426	1.29222e-05	0.000543237	0.00111023	5.22787e-05	-0.000383592	0.00113074	5.32446e-05	0	0	0	7.76053e-05	0.000656342	3.09059e-05
GLN 262	R GLN 262	0	0	0	-0.000108647	0.000311196	1.46537e-05	-0.00126386	0.00193555	9.11414e-05	0.0016031	0.00198216	9.33361e-05	0	0	0	0.000230599	0.000672583	3.16707e-05
VAL 263	R VAL 263	0	0	0	-6.20843e-05	0.000241309	1.13628e-05	0.000933481	0.000888463	4.18361e-05	-0.00089357	0.000874486	4.11779e-05	0	0	0	-2.21729e-05	0.00062074	2.92295e-05
VAL 264	R VAL 264	0	0	0	-1.55211e-05	0.000123613	5.82071e-06	0.000135255	0.000712183	3.35354e-05	-0.000161863	0.00073431	3.45773e-05	0	0	0	-4.21286e-05	0.000573238	2.69927e-05
LEU 265	R LEU 265	0	0	0	-1.55211e-05	0.000123613	5.82071e-06	0.000252772	0.000597823	2.81504e-05	-0.000254989	0.000634689	2.98863e-05	0	0	0	-1.77384e-05	0.000645397	3.03905e-05
GLN 266	R GLN 266	0	0	0	-1.77384e-05	0.000131999	6.21559e-06	-7.5388e-05	0.00101369	4.7733e-05	7.98226e-05	0.00100235	4.7199e-05	0	0	0	-1.33038e-05	0.000580389	2.73295e-05
ALA 267	R ALA 267	0	0	0	-2.21729e-06	4.70359e-05	2.21484e-06	5.9867e-05	0.000514498	2.42268e-05	-4.21286e-05	0.000511941	2.41063e-05	0	0	0	1.55211e-05	0.000546895	2.57523e-05
ALA 268	R ALA 268	0	0	0	0	0	0	-0.000235033	0.000468726	2.20714e-05	0.000226164	0.000458793	2.16037e-05	0	0	0	-8.86918e-06	0.000576642	2.7153e-05
ASN 269	R ASN 269	0	0	0	-4.43459e-06	6.64449e-05	3.12877e-06	0.000223947	0.000569711	2.68266e-05	-0.000217295	0.000596934	2.81085e-05	0	0	0	2.21729e-06	0.000601177	2.83083e-05
GLU 270	R GLU 270	0	0	0	-2.21729e-06	4.70359e-05	2.21484e-06	0.0201042	0.0159279	0.000750017	-0.0201419	0.0158994	0.000748674	0	0	0	-3.99113e-05	0.000586775	2.76302e-05
ARG 271	R ARG 271	0	0	0	-1.10865e-05	0.000104707	4.93046e-06	-0.0217317	0.0154125	0.000725745	0.0217627	0.0154098	0.00072562	0	0	0	1.99557e-05	0.000611821	2.88095e-05
ASN 272	R ASN 272	0	0	0	-1.10865e-05	0.000104707	4.93046e-06	-0.000756098	0.000862074	4.05935e-05	0.000740576	0.000848433	3.99512e-05	0	0	0	-2.66075e-05	0.000583743	2.74874e-05
VAL 273	R VAL 273	0	0	0	-1.33038e-05	0.000114572	5.39499e-06	0.000563193	0.00073697	3.47025e-05	-0.000547672	0.000747093	3.51793e-05	0	0	0	2.21729e-06	0.00057478	2.70653e-05
SER 274	R SER 274	0	0	0	-4.43459e-06	6.64449e-05	3.12877e-06	-0.000345898	0.000669315	3.15168e-05	0.000299335	0.000656858	3.09303e-05	0	0	0	-5.09978e-05	0.000591565	2.78557e-05
THR 275	R THR 275	0	0	0	-1.55211e-05	0.000123613	5.82071e-06	7.09534e-05	0.000675398	3.18033e-05	-0.000113082	0.000677862	3.19193e-05	0	0	0	-5.76497e-05	0.000589075	2.77384e-05
ARG 276	R ARG 276	0	0	0	-1.77384e-05	0.000131999	6.21559e-06	-0.0308381	0.0216019	0.00101719	0.0308271	0.0215472	0.00101462	0	0	0	-2.88248e-05	0.000574061	2.70315e-05
GLN 277	R GLN 277	0	0	0	-1.10865e-05	0.000104707	4.93046e-06	-0.000184035	0.000665469	3.13357e-05	0.000219512	0.000633976	2.98528e-05	0	0	0	2.43902e-05	0.000589509	2.77589e-05
GLY 278	R GLY 278	0	0	0	0	0	0	-7.31707e-05	0.000666901	3.14031e-05	8.42572e-05	0.000660575	3.11053e-05	0	0	0	1.10865e-05	0.000586138	2.76002e-05
MET 279	R MET 279	0	0	0	-8.86918e-06	9.37578e-05	4.41488e-06	0.000266075	0.000790844	3.72394e-05	-0.000257206	0.00081036	3.81584e-05	0	0	0	-1.88566e-16	0.000580542	2.73366e-05
ASP 280	R ASP 280	0	0	0	-1.10865e-05	0.000104707	4.93046e-06	0.0266696	0.0170334	0.000802072	-0.0266785	0.0170011	0.000800552	0	0	0	-1.99557e-05	0.000550791	2.59358e-05
LEU 281	R LEU 281	0	0	0	-8.86918e-06	9.37578e-05	4.41488e-06	-0.000731707	0.000757134	3.5652e-05	0.000720621	0.000730699	3.44073e-05	0	0	0	-1.99557e-05	0.000597148	2.81186e-05
SER 282	R SER 282	0	0	0	0	0	0	0.000439024	0.00064748	3.04887e-05	-0.000447894	0.000620288	2.92082e-05	0	0	0	-8.86918e-06	0.000638673	3.0074e-05
ALA 283	R ALA 283	0	0	0	0	0	0	-0.000403548	0.000525522	2.47459e-05	0.000432373	0.000554537	2.61121e-05	0	0	0	2.88248e-05	0.00060049	2.8276e-05
ASN 284	R ASN 284	0	0	0	-4.43459e-06	6.64449e-05	3.12877e-06	-0.000368071	0.000930989	4.38386e-05	0.000330377	0.000920057	4.33238e-05	0	0	0	-4.21286e-05	0.000528982	2.49088e-05
GLN 285	R GLN 285	0	0	0	-1.33038e-05	0.000114572	5.39499e-06	-2.88248e-05	0.000845787	3.98265e-05	2.21729e-06	0.000833072	3.92278e-05	0	0	0	-3.99113e-05	0.000575327	2.70911e-05
ASP 286	R ASP 286	0	0	0	-6.65188e-06	8.12874e-05	3.82767e-06	0.0232594	0.0173515	0.00081705	-0.0232639	0.0173657	0.000817721	0	0	0	-1.10865e-05	0.000593656	2.79542e-05
GLU 287	R GLU 287	0	0	0	-1.77384e-05	0.000131999	6.21559e-06	0.0285876	0.0209997	0.000988837	-0.0284989	0.0210098	0.000989313	0	0	0	7.09534e-05	0.000609841	2.87163e-05
GLU 288	R GLU 288	0	0	0	-2.21729e-05	0.000147246	6.93353e-06	0.0310089	0.0252588	0.00118939	-0.0309778	0.0251991	0.00118658	0	0	0	8.86918e-06	0.000584281	2.75127e-05
THR 289	R THR 289	0	0	0	-1.77384e-05	0.000131999	6.21559e-06	-7.31707e-05	0.000805449	3.79271e-05	0.000133038	0.000787961	3.71036e-05	0	0	0	4.21286e-05	0.000569357	2.681e-05
ASP 290	R ASP 290	0	0	0	-4.87805e-05	0.000215409	1.01432e-05	0.0493348	0.0359935	0.00169487	-0.049306	0.0358894	0.00168997	0	0	0	-1.99557e-05	0.000619026	2.91488e-05
GLN 291	R GLN 291	0	0	0	-1.10865e-05	0.000104707	4.93046e-06	9.7561e-05	0.00138227	6.50884e-05	-0.00010643	0.00134254	6.32178e-05	0	0	0	-1.99557e-05	0.000593424	2.79432e-05
GLU 292	R GLU 292	0	0	0	-2.88248e-05	0.000167314	7.87851e-06	0.0334324	0.0237454	0.00111813	-0.033388	0.0237161	0.00111675	0	0	0	1.55211e-05	0.000611949	2.88156e-05
THR 293	R THR 293	0	0	0	-3.10421e-05	0.000173432	8.16657e-06	0.000283814	0.000678579	3.1953e-05	-0.000137472	0.000658354	3.10007e-05	0	0	0	0.000115299	0.000603031	2.83956e-05
PHE 294	R PHE 294	0	0	0	-4.65632e-05	0.000210701	9.92154e-06	5.09978e-05	0.000917708	4.32132e-05	-1.33038e-05	0.000905661	4.26459e-05	0	0	0	-8.86918e-06	0.000584281	2.75127e-05
GLN 295	R GLN 295	0	0	0	-9.09091e-05	0.00028748	1.35369e-05	-0.000257206	0.00205153	9.66029e-05	0.000523282	0.00202452	9.53309e-05	0	0	0	0.000175166	0.000647632	3.04958e-05
LEU 296	R LEU 296	0	0	0	-5.76497e-05	0.00023308	1.09753e-05	0.00202882	0.00166523	7.84128e-05	-0.00188692	0.00163066	7.67848e-05	0	0	0	8.42572e-05	0.00064701	3.04665e-05
GLU 297	R GLU 297	0	0	0	-7.09534e-05	0.000256747	1.20897e-05	0.0543215	0.0432389	0.00203604	-0.0543703	0.0431295	0.00203089	0	0	0	-0.000119734	0.000634441	2.98747e-05
ILE 298	R ILE 298	0	0	0	-7.5388e-05	0.000264016	1.2432e-05	0.00145455	0.00168719	7.94466e-05	-0.00140355	0.0016545	7.79074e-05	0	0	0	-2.43902e-05	0.000643459	3.02993e-05
ASP 299	R ASP 299	0	0	0	-7.5388e-05	0.000264016	1.2432e-05	0.0437539	0.0397427	0.00187141	-0.0436696	0.0396325	0.00186622	0	0	0	8.86918e-06	0.000655802	3.08805e-05
ARG 300	R ARG 300	0	0	0	-0.00013969	0.000346665	1.63238e-05	-0.0458559	0.0501446	0.00236122	0.045765	0.04998	0.00235347	0	0	0	-0.000230599	0.000711043	3.34817e-05
ASP 301	R ASP 301	0	0	0	-5.09978e-05	0.000219993	1.03591e-05	0.0414257	0.0415393	0.00195601	-0.0413769	0.0414292	0.00195083	0	0	0	-2.21729e-06	0.000636993	2.99948e-05
THR 302	R THR 302	0	0	0	-2.66075e-05	0.000160933	7.57806e-06	-0.00113304	0.00136151	6.41108e-05	0.00109313	0.00136482	6.42667e-05	0	0	0	-6.65188e-05	0.000613963	2.89104e-05
LYS 303	R LYS 303	0	0	0	-3.7694e-05	0.000190455	8.96818e-06	-0.0327384	0.0330479	0.00155617	0.0327029	0.0330206	0.00155488	0	0	0	-7.31707e-05	0.000550318	2.59135e-05
LYS 304	R LYS 304	0	0	0	-2.88248e-05	0.000167314	7.87851e-06	-0.0265831	0.0220059	0.00103622	0.0265876	0.0220332	0.0010375	0	0	0	-2.43902e-05	0.00062244	2.93096e-05
CYS 305	R CYS 305	0	0	0	-3.32594e-05	0.000179313	8.44353e-06	-0.00043459	0.00076628	3.60827e-05	0.000445676	0.000737676	3.47358e-05	0	0	0	-2.21729e-05	0.00062074	2.92295e-05
ALA 306	R ALA 306	0	0	0	-2.21729e-05	0.000147246	6.93353e-06	0.000370288	0.000919319	4.32891e-05	-0.000339246	0.000902197	4.24828e-05	0	0	0	8.86918e-06	0.000635192	2.991e-05
PHE 307	R PHE 307	0	0	0	-2.88248e-05	0.000167314	7.87851e-06	-0.000505543	0.000824697	3.88334e-05	0.000547672	0.000836693	3.93983e-05	0	0	0	1.33038e-05	0.000599187	2.82146e-05
ARG 308	R ARG 308	0	0	0	-0.000104213	0.000305536	1.43872e-05	-0.0593215	0.0441129	0.0020772	0.0593126	0.043991	0.00207145	0	0	0	-0.000113082	0.000651168	3.06623e-05
THR 309	R THR 309	0	0	0	-4.65632e-05	0.000210701	9.92154e-06	0.00145011	0.00128061	6.03018e-05	-0.00136364	0.00130185	6.13018e-05	0	0	0	3.99113e-05	0.000619852	2.91877e-05
HIP 310	R HIP 310	0	0	0	-5.76497e-05	0.00023308	1.09753e-05	-0.0522018	0.0359376	0.00169224	0.0521109	0.0358721	0.00168915	0	0	0	-0.000148559	0.000608598	2.86578e-05
THR 311	R THR 311	0	0	0	-1.99557e-05	0.000139848	6.58518e-06	0.000567627	0.0011347	5.34312e-05	-0.000529933	0.00111664	5.25806e-05	0	0	0	1.77384e-05	0.000599072	2.82092e-05
GLY 312	R GLY 312	0	0	0	-3.54767e-05	0.000184981	8.71043e-06	-4.87805e-05	0.000803163	3.78195e-05	3.99113e-05	0.000775572	3.65202e-05	0	0	0	-4.43459e-05	0.000597692	2.81442e-05
LYS 313	R LYS 313	0	0	0	-2.43902e-05	0.000154257	7.2637e-06	-0.0412483	0.0271671	0.00127925	0.0412417	0.0270785	0.00127508	0	0	0	-3.10421e-05	0.000602223	2.83576e-05
TYR 314	R TYR 314	0	0	0	-4.65632e-05	0.000210701	9.92154e-06	-0.000286031	0.000994555	4.68318e-05	0.000310421	0.00098384	4.63272e-05	0	0	0	-2.21729e-05	0.000587713	2.76743e-05
TRP 315	R TRP 315	0	0	0	-1.55211e-05	0.000123613	5.82071e-06	0.000172949	0.000816284	3.84373e-05	-0.000135255	0.000827399	3.89607e-05	0	0	0	2.21729e-05	0.000598924	2.82022e-05
THR 316	R THR 316	0	0	0	-1.10865e-05	0.000104707	4.93046e-06	-0.000261641	0.000615985	2.90056e-05	0.000237251	0.000641531	3.02085e-05	0	0	0	-3.54767e-05	0.000571753	2.69228e-05
LEU 317	R LEU 317	0	0	0	-1.10865e-05	0.000104707	4.93046e-06	0.000350333	0.000534087	2.51492e-05	-0.000394678	0.000552654	2.60235e-05	0	0	0	-5.54324e-05	0.00063458	2.98812e-05
THR 318	R THR 318	0	0	0	-1.10865e-05	0.000104707	4.93046e-06	-0.000325942	0.000630149	2.96725e-05	0.000345898	0.000635324	2.99162e-05	0	0	0	8.86918e-06	0.000624632	2.94128e-05
ALA 319	R ALA 319	0	0	0	0	0	0	-0.00027051	0.000500549	2.35699e-05	0.000286031	0.000489586	2.30537e-05	0	0	0	1.55211e-05	0.00059728	2.81248e-05
THR 320	R THR 320	0	0	0	-2.21729e-06	4.70359e-05	2.21484e-06	-0.000168514	0.000459424	2.16334e-05	0.000170732	0.000465801	2.19337e-05	0	0	0	-3.93871e-18	0.000528563	2.48891e-05
GLY 321	R GLY 321	0	0	0	0	0	0	-7.76053e-05	0.000437398	2.05962e-05	3.7694e-05	0.000447608	2.1077e-05	0	0	0	-3.99113e-05	0.000531245	2.50153e-05
GLY 322	R GLY 322	0	0	0	0	0	0	0.000177384	0.000511095	2.40665e-05	-0.000177384	0.000528163	2.48702e-05	0	0	0	3.3479e-17	0.000588131	2.7694e-05
VAL 323	R VAL 323	0	0	0	-1.33038e-05	0.000114572	5.39499e-06	-0.000299335	0.000577843	2.72095e-05	0.000345898	0.000580618	2.73402e-05	0	0	0	3.32594e-05	0.000596555	2.80907e-05
GLN 324	R GLN 324	0	0	0	-2.21729e-06	4.70359e-05	2.21484e-06	0.000505543	0.000816591	3.84518e-05	-0.000525499	0.00081076	3.81772e-05	0	0	0	-2.21729e-05	0.00053643	2.52595e-05
SER 325	R SER 325	0	0	0	-1.77384e-05	0.000131999	6.21559e-06	0.000784922	0.000799303	3.76377e-05	-0.000758315	0.000766042	3.60715e-05	0	0	0	8.86918e-06	0.000572784	2.69713e-05
THR 326	R THR 326	0	0	0	-1.55211e-05	0.000123613	5.82071e-06	0.000390244	0.000647898	3.05083e-05	-0.000385809	0.000664042	3.12685e-05	0	0	0	-1.10865e-05	0.000582343	2.74215e-05
ALA 327	R ALA 327	0	0	0	-6.65188e-06	8.12874e-05	3.82767e-06	0.000895787	0.000913197	4.30008e-05	-0.000953437	0.000910669	4.28817e-05	0	0	0	-6.43016e-05	0.000578888	2.72588e-05
SER 328	R SER 328	0	0	0	-1.55211e-05	0.000123613	5.82071e-06	0.00133925	0.00135258	6.36906e-05	-0.00131486	0.00139153	6.55244e-05	0	0	0	8.86918e-06	0.000621072	2.92451e-05
SER 329	R SER 329	0	0	0	-1.33038e-05	0.000114572	5.39499e-06	-0.00095122	0.00125375	5.9037e-05	0.000946785	0.00128156	6.03464e-05	0	0	0	-1.77384e-05	0.000552876	2.60339e-05
LYS 330	R LYS 330	0	0	0	-4.21286e-05	0.000200883	9.45919e-06	-0.0464834	0.0375374	0.00176757	0.0464435	0.0375076	0.00176616	0	0	0	-8.20399e-05	0.000610268	2.87364e-05
ASN 331	R ASN 331	0	0	0	-1.77384e-05	0.000131999	6.21559e-06	8.86918e-05	0.0012391	5.8347e-05	-6.43016e-05	0.00121806	5.73562e-05	0	0	0	6.65188e-06	0.000586205	2.76033e-05
ALA 332	R ALA 332	0	0	0	-4.43459e-06	6.64449e-05	3.12877e-06	6.20843e-05	0.000553685	2.6072e-05	-5.9867e-05	0.000539737	2.54152e-05	0	0	0	-2.21729e-06	0.000543043	2.55709e-05
SER 333	R SER 333	0	0	0	-1.33038e-05	0.000114572	5.39499e-06	-3.99113e-05	0.000651251	3.06662e-05	3.10421e-05	0.000648323	3.05283e-05	0	0	0	-2.21729e-05	0.000572423	2.69543e-05
CYS 334	R CYS 334	0	0	0	-1.77384e-05	0.000131999	6.21559e-06	0.000181818	0.000482719	2.27303e-05	-0.000186253	0.000494661	2.32927e-05	0	0	0	-2.21729e-05	0.000552716	2.60264e-05
TYR 335	R TYR 335	0	0	0	-3.32594e-05	0.000179313	8.44353e-06	-0.000461197	0.000932382	4.39042e-05	0.000427938	0.000898888	4.2327e-05	0	0	0	-6.65188e-05	0.000568977	2.67921e-05
PHE 336	R PHE 336	0	0	0	-2.66075e-05	0.000160933	7.57806e-06	0.000585366	0.000755561	3.5578e-05	-0.000578714	0.000782224	3.68335e-05	0	0	0	-1.99557e-05	0.000593424	2.79432e-05
ASP 337	R ASP 337	0	0	0	-8.86918e-06	9.37578e-05	4.41488e-06	0.025847	0.0217147	0.0010225	-0.0258271	0.0216489	0.00101941	0	0	0	1.10865e-05	0.000612046	2.88201e-05
ILE 338	R ILE 338	0	0	0	-3.32594e-05	0.000179313	8.44353e-06	-0.000101996	0.000559752	2.63577e-05	0.000159645	0.000546112	2.57154e-05	0	0	0	2.43902e-05	0.000593258	2.79354e-05
GLU 339	R GLU 339	0	0	0	-4.43459e-06	6.64449e-05	3.12877e-06	0.021643	0.0187837	0.000884491	-0.0216519	0.0187506	0.00088293	0	0	0	-1.33038e-05	0.000606543	2.8561e-05
TRP 340	R TRP 340	0	0	0	-2.88248e-05	0.000167314	7.87851e-06	-0.000490022	0.00065367	3.07801e-05	0.000494457	0.000667152	3.14149e-05	0	0	0	-2.43902e-05	0.000608024	2.86307e-05
ARG 341	R ARG 341	0	0	0	-1.99557e-05	0.000139848	6.58518e-06	-0.0200443	0.0172271	0.000811194	0.0200732	0.0172053	0.000810167	0	0	0	8.86918e-06	0.000599269	2.82185e-05
ASP 342	R ASP 342	0	0	0	-6.65188e-06	8.12874e-05	3.82767e-06	0.0208426	0.0207282	0.000976053	-0.0208271	0.020704	0.000974915	0	0	0	8.86918e-06	0.000564988	2.66043e-05
ARG 343	R ARG 343	0	0	0	-2.21729e-05	0.000147246	6.93353e-06	-0.0188137	0.0190664	0.0008978	0.0188137	0.019073	0.000898112	0	0	0	-2.21729e-05	0.000598924	2.82022e-05
ARG 344	R ARG 344	0	0	0	-1.10865e-05	0.000104707	4.93046e-06	-0.0212683	0.0179181	0.000843728	0.0212594	0.0178973	0.000842749	0	0	0	-1.99557e-05	0.000570565	2.68668e-05
ILE 345	R ILE 345	0	0	0	-1.33038e-05	0.000114572	5.39499e-06	-0.000399113	0.000614243	2.89236e-05	0.000374723	0.000595012	2.8018e-05	0	0	0	-3.7694e-05	0.000607345	2.85987e-05
THR 346	R THR 346	0	0	0	-4.43459e-06	6.64449e-05	3.12877e-06	6.65188e-05	0.000613963	2.89104e-05	-6.65188e-05	0.000606697	2.85682e-05	0	0	0	-4.43459e-06	0.000557137	2.62346e-05
LEU 347	R LEU 347	0	0	0	-1.10865e-05	0.000104707	4.93046e-06	-0.000494457	0.000650322	3.06225e-05	0.000529933	0.000669821	3.15407e-05	0	0	0	2.43902e-05	0.000562564	2.64901e-05
ARG 348	R ARG 348	0	0	0	-4.43459e-06	6.64449e-05	3.12877e-06	-0.0211086	0.0167504	0.000788745	0.0211153	0.0167778	0.000790036	0	0	0	2.21729e-06	0.000586239	2.76049e-05
ALA 349	R ALA 349	0	0	0	-6.65188e-06	8.12874e-05	3.82767e-06	-0.0004102	0.000543278	2.5582e-05	0.000368071	0.000554962	2.61321e-05	0	0	0	-4.87805e-05	0.000593622	2.79526e-05
SER 350	R SER 350	0	0	0	-4.43459e-06	6.64449e-05	3.12877e-06	-0.000536585	0.000692286	3.25985e-05	0.000592018	0.000699907	3.29573e-05	0	0	0	5.09978e-05	0.000591565	2.78557e-05
ASN 351	R ASN 351	0	0	0	-8.86918e-06	9.37578e-05	4.41488e-06	-9.53437e-05	0.000546913	2.57531e-05	0.000104213	0.000528777	2.48991e-05	0	0	0	-7.87741e-17	0.000584349	2.75159e-05
GLY 352	R GLY 352	0	0	0	-4.43459e-06	6.64449e-05	3.12877e-06	-0.000341463	0.000527334	2.48312e-05	0.000368071	0.000509119	2.39735e-05	0	0	0	2.21729e-05	0.000591474	2.78514e-05
LYS 353	R LYS 353	0	0	0	-8.86918e-06	9.37578e-05	4.41488e-06	-0.0184767	0.0129749	0.000610962	0.0184678	0.0130078	0.000612513	0	0	0	-1.77384e-05	0.000606429	2.85556e-05
PHE 354	R PHE 354	0	0	0	0	0	0	-0.000155211	0.000518259	2.44039e-05	0.000199557	0.000545166	2.56709e-05	0	0	0	4.43459e-05	0.000539181	2.53891e-05
VAL 355	R VAL 355	0	0	0	-4.43459e-06	6.64449e-05	3.12877e-06	-0.000312639	0.000500372	2.35616e-05	0.000334812	0.000508123	2.39266e-05	0	0	0	1.77384e-05	0.000595359	2.80344e-05
THR 356	R THR 356	0	0	0	-4.43459e-06	6.64449e-05	3.12877e-06	0.000403548	0.000525522	2.47459e-05	-0.000390244	0.000543694	2.56016e-05	0	0	0	8.86918e-06	0.000584281	2.75127e-05
SER 357	R SER 357	0	0	0	-6.65188e-06	8.12874e-05	3.82767e-06	-0.000467849	0.000565615	2.66337e-05	0.000474501	0.000573735	2.70161e-05	0	0	0	1.45732e-16	0.000595623	2.80468e-05
LYS 358	R LYS 358	0	0	0	0	0	0	-0.0202439	0.0130852	0.000616157	0.0202018	0.0130885	0.000616315	0	0	0	-4.21286e-05	0.000580923	2.73546e-05
LYS 359	R LYS 359	0	0	0	-2.21729e-06	4.70359e-05	2.21484e-06	-0.0165765	0.0109228	0.000514336	0.0165676	0.0109397	0.000515132	0	0	0	-1.10865e-05	0.000604757	2.84769e-05
ASN 360	R ASN 360	0	0	0	0	0	0	0.000419069	0.000609962	2.8722e-05	-0.000365854	0.000615099	2.89639e-05	0	0	0	5.32151e-05	0.000574249	2.70403e-05
GLY 361	R GLY 361	0	0	0	0	0	0	0.000394678	0.000532215	2.5061e-05	-0.000396896	0.000553072	2.60431e-05	0	0	0	-2.21729e-06	0.000586239	2.76049e-05
GLN 362	R GLN 362	0	0	0	-6.65188e-06	8.12874e-05	3.82767e-06	-0.000813747	0.000785617	3.69933e-05	0.000862528	0.000831045	3.91324e-05	0	0	0	4.21286e-05	0.000614315	2.8927e-05
LEU 363	R LEU 363	0	0	0	-6.65188e-06	8.12874e-05	3.82767e-06	-6.65188e-05	0.000507165	2.38815e-05	0.00010643	0.000538725	2.53676e-05	0	0	0	3.32594e-05	0.000562109	2.64687e-05
ALA 364	R ALA 364	0	0	0	-6.65188e-06	8.12874e-05	3.82767e-06	3.10421e-05	0.000450586	2.12173e-05	-1.10865e-05	0.000458825	2.16052e-05	0	0	0	1.33038e-05	0.000548976	2.58503e-05
ALA 365	R ALA 365	0	0	0	-4.43459e-06	6.64449e-05	3.12877e-06	-1.99557e-05	0.000384916	1.8125e-05	2.66075e-05	0.000375764	1.76941e-05	0	0	0	2.21729e-06	0.000468516	2.20616e-05
SER 366	R SER 366	0	0	0	0	0	0	-0.000124169	0.000391276	1.84244e-05	0.000108647	0.000381607	1.79692e-05	0	0	0	-1.55211e-05	0.000453836	2.13703e-05
VAL 367	R VAL 367	0	0	0	-2.21729e-06	4.70359e-05	2.21484e-06	0.000303769	0.000501403	2.36101e-05	-0.000286031	0.000511729	2.40964e-05	0	0	0	1.55211e-05	0.000615562	2.89857e-05
GLU 368	R GLU 368	0	0	0	-4.43459e-06	6.64449e-05	3.12877e-06	0.0181486	0.0133216	0.000627291	-0.0181574	0.013286	0.000625614	0	0	0	-1.33038e-05	0.000564901	2.66002e-05
THR 369	R THR 369	0	0	0	-2.21729e-06	4.70359e-05	2.21484e-06	-0.000137472	0.000501609	2.36198e-05	0.000135255	0.000504414	2.37519e-05	0	0	0	-4.43459e-06	0.000580525	2.73358e-05
ALA 370	R ALA 370	0	0	0	-4.43459e-06	6.64449e-05	3.12877e-06	-0.000372506	0.000514575	2.42304e-05	0.000414634	0.000527437	2.4836e-05	0	0	0	3.7694e-05	0.000596292	2.80783e-05
GLY 371	R GLY 371	0	0	0	-4.43459e-06	6.64449e-05	3.12877e-06	0.00040133	0.000557869	2.6269e-05	-0.000372506	0.000575592	2.71036e-05	0	0	0	2.43902e-05	0.00062244	2.93096e-05
ASP 372	R ASP 372	0	0	0	-2.21729e-06	4.70359e-05	2.21484e-06	0.017286	0.0132362	0.000623269	-0.0172882	0.0132342	0.000623176	0	0	0	-4.43459e-06	0.000580525	2.73358e-05
SER 373	R SER 373	0	0	0	-8.86918e-06	9.37578e-05	4.41488e-06	0.000166297	0.000401018	1.88832e-05	-0.000119734	0.000363325	1.71083e-05	0	0	0	3.7694e-05	0.000499133	2.35032e-05
GLU 374	R GLU 374	0	0	0	-4.43459e-06	6.64449e-05	3.12877e-06	0.0195743	0.0143942	0.000677797	-0.0195698	0.0143503	0.000675728	0	0	0	-1.89058e-16	0.000553161	2.60473e-05
LEU 375	R LEU 375	0	0	0	-4.43459e-06	6.64449e-05	3.12877e-06	5.09978e-05	0.000479807	2.25933e-05	-2.66075e-05	0.000502059	2.36411e-05	0	0	0	1.99557e-05	0.000558785	2.63121e-05
PHE 376	R PHE 376	0	0	0	-8.86918e-06	9.37578e-05	4.41488e-06	-0.000314856	0.000559717	2.6356e-05	0.000312639	0.000546949	2.57548e-05	0	0	0	-1.10865e-05	0.000608412	2.8649e-05
LEU 377	R LEU 377	0	0	0	-1.33038e-05	0.000114572	5.39499e-06	0.000190687	0.000583591	2.74802e-05	-0.000210643	0.000586222	2.76041e-05	0	0	0	-3.32594e-05	0.000596555	2.80907e-05
MET 378	R MET 378	0	0	0	-2.88248e-05	0.000167314	7.87851e-06	-0.000423503	0.000624892	2.9425e-05	0.000465632	0.000635633	2.99308e-05	0	0	0	1.33038e-05	0.000648929	3.05569e-05
LYS 379	R LYS 379	0	0	0	-2.66075e-05	0.000160933	7.57806e-06	-0.0297051	0.0260362	0.001226	0.0297583	0.0259906	0.00122385	0	0	0	2.66075e-05	0.000609752	2.87121e-05
LEU 380	R LEU 380	0	0	0	-7.98226e-05	0.000271018	1.27618e-05	-0.00121729	0.00117504	5.53305e-05	0.00162306	0.00118557	5.58265e-05	0	0	0	0.000325942	0.000615913	2.90022e-05
ILE 381	R ILE 381	0	0	0	-5.09978e-05	0.000219993	1.03591e-05	-0.000476718	0.000906377	4.26796e-05	0.000780488	0.000954936	4.49662e-05	0	0	0	0.000252772	0.000616089	2.90105e-05
ASN 382	R ASN 382	0	0	0	-0.000135255	0.000341996	1.61039e-05	-0.00091796	0.00184425	8.68423e-05	0.00126829	0.00186966	8.80391e-05	0	0	0	0.000215078	0.00071123	3.34905e-05
ARG 383	R ARG 383	0	0	0	-0.000350333	0.000477074	2.24645e-05	-0.0632106	0.0608168	0.00286375	0.0678093	0.0605673	0.002852	0	0	0	0.00424834	0.00112242	5.28529e-05
PRO 384	R PRO 384	0	0	0	-0.000137472	0.000344345	1.62146e-05	-0.00156541	0.00133087	6.26683e-05	0.00164523	0.001306	6.1497e-05	0	0	0	-5.76497e-05	0.000622029	2.92902e-05
ILE 385	R ILE 385	0	0	0	-0.000368071	0.000482281	2.27097e-05	0.0013969	0.00126347	5.94944e-05	-0.000452328	0.00130301	6.13564e-05	0	0	0	0.000576497	0.000796487	3.75051e-05
ILE 386	R ILE 386	0	0	0	-0.000308204	0.000461751	2.1743e-05	-0.00155432	0.0013756	6.47746e-05	0.00310643	0.00149121	7.02183e-05	0	0	0	0.0012439	0.000849117	3.99834e-05
VAL 387	R VAL 387	0	0	0	-0.00072949	0.000444223	2.09177e-05	0.00131707	0.00152704	7.19053e-05	0.00122616	0.0016168	7.61321e-05	0	0	0	0.00181375	0.000963128	4.53519e-05
PHE 388	R PHE 388	0	0	0	-0.000427938	0.00049478	2.32983e-05	-0.000529933	0.00167963	7.90908e-05	0.00188914	0.0017546	8.26208e-05	0	0	0	0.000931264	0.000866818	4.08169e-05
ARG 389	R ARG 389	0	0	0	-0.0015388	0.000511662	2.40932e-05	-0.0790576	0.107253	0.00505036	0.0969401	0.106712	0.00502489	0	0	0	0.0163437	0.00386	0.00018176
GLY 390	R GLY 390	0	0	0	-0.000190687	0.000392843	1.84983e-05	0.00186918	0.00327636	0.000154278	-0.000875831	0.00329046	0.000154942	0	0	0	0.000802661	0.000849464	3.99997e-05
GLU 391	R GLU 391	0	0	0	-0.000308204	0.000461751	2.1743e-05	0.0400089	0.0614558	0.00289384	-0.0385809	0.0613143	0.00288718	0	0	0	0.00111973	0.000924577	4.35366e-05
HIE 392	R HIE 392	0	0	0	-0.000412417	0.000492269	2.31801e-05	-0.000317073	0.00344538	0.000162237	0.00246341	0.00350993	0.000165276	0	0	0	0.00173392	0.000969686	4.56607e-05
GLY 393	R GLY 393	0	0	0	-0.000348115	0.000476373	2.24315e-05	-4.65632e-05	0.0027826	0.000131027	0.00289579	0.00285888	0.000134619	0	0	0	0.00250111	0.000956654	4.50471e-05
PHE 394	R PHE 394	0	0	0	-0.00208647	0.000445792	2.09915e-05	-0.00225277	0.00249131	0.000117311	-0.00373171	0.00300721	0.000141604	0	0	0	-0.00807095	0.00195046	9.18434e-05
ILE 395	R ILE 395	0	0	0	-0.000370288	0.000482882	2.2738e-05	0.00115743	0.00250579	0.000117993	0.000700665	0.00257508	0.000121256	0	0	0	0.0014878	0.000840603	3.95825e-05
GLY 396	R GLY 396	0	0	0	-0.000175166	0.000380109	1.78986e-05	0.000208426	0.0011007	5.18301e-05	0.000250554	0.00116365	5.4794e-05	0	0	0	0.000283814	0.000722879	3.4039e-05
CYS 397	R CYS 397	0	0	0	-0.000203991	0.000402962	1.89748e-05	-0.000698448	0.00149425	7.03616e-05	0.00124612	0.00149477	7.03858e-05	0	0	0	0.000343681	0.000744126	3.50395e-05
ARG 398	R ARG 398	0	0	0	-0.000223947	0.000416887	1.96304e-05	-0.00892461	0.0389654	0.00183481	0.00915521	0.0388765	0.00183062	0	0	0	6.65188e-06	0.000797696	3.75621e-05
LYS 399	R LYS 399	0	0	0	-0.000339246	0.000473453	2.22941e-05	-0.00373614	0.048237	0.00227139	0.00678936	0.0479348	0.00225716	0	0	0	0.00271397	0.0019699	9.27588e-05
VAL 400	R VAL 400	0	0	0	-0.000128603	0.00033476	1.57632e-05	0.000192905	0.00102325	4.81831e-05	-0.000150776	0.00100745	4.74391e-05	0	0	0	-8.64745e-05	0.000678507	3.19496e-05
THR 401	R THR 401	0	0	0	-5.09978e-05	0.000219993	1.03591e-05	0.000297118	0.000738828	3.47901e-05	-0.00027051	0.000763638	3.59583e-05	0	0	0	-2.43902e-05	0.000615274	2.89721e-05
GLY 402	R GLY 402	0	0	0	-4.43459e-05	0.000205862	9.69368e-06	0.000662971	0.000696478	3.27959e-05	-0.000643016	0.000668462	3.14766e-05	0	0	0	-2.43902e-05	0.000615274	2.89721e-05
THR 403	R THR 403	0	0	0	-9.09091e-05	0.00028748	1.35369e-05	-0.000363636	0.00122643	5.77504e-05	0.00051663	0.00119925	5.64703e-05	0	0	0	6.20843e-05	0.000652917	3.07447e-05
LEU 404	R LEU 404	0	0	0	-0.00013082	0.000337204	1.58783e-05	-0.000547672	0.00123127	5.79781e-05	0.00118404	0.00123307	5.80629e-05	0	0	0	0.000505543	0.000715269	3.36807e-05
ASP 405	R ASP 405	0	0	0	-0.000226164	0.000418347	1.96992e-05	0.0139401	0.0453205	0.00213406	-0.0123149	0.0451559	0.00212631	0	0	0	0.00139911	0.00115357	5.43196e-05
ALA 406	R ALA 406	0	0	0	-0.000190687	0.000392843	1.84983e-05	0.00131929	0.00150389	7.08155e-05	-0.000232816	0.00152623	7.18675e-05	0	0	0	0.000895787	0.000776743	3.65754e-05
ASN 407	R ASN 407	0	0	0	-0.000441242	0.000496535	2.33809e-05	-0.000800443	0.00177694	8.36728e-05	0.00600222	0.00214186	0.000100856	0	0	0	0.00476053	0.00124418	5.8586e-05
ARG 408	R ARG 408	0	0	0	-0.00143681	0.000513561	2.41826e-05	-0.011918	0.0622921	0.00293322	0.0293016	0.0624724	0.00294171	0	0	0	0.0159468	0.00408576	0.000192391
SER 409	R SER 409	0	0	0	-0.00289579	0.000652646	3.07319e-05	0.00540133	0.00548943	0.000258487	0.0068204	0.00731436	0.00034442	0	0	0	0.00932594	0.00580639	0.000273412
SER 410	R SER 410	0	0	0	-0.00364745	0.000789264	3.7165e-05	-0.000423503	0.0061077	0.0002876	0.0132993	0.00803851	0.000378519	0	0	0	0.00922838	0.00533479	0.000251206
TYR 411	R TYR 411	0	0	0	-0.00447672	0.000827072	3.89453e-05	-0.00388027	0.00393561	0.00018532	0.0135654	0.00487148	0.000229389	0	0	0	0.00520843	0.00270681	0.000127459
ASP 412	R ASP 412	0	0	0	-0.000771619	0.00041979	1.97671e-05	0.0227672	0.0588706	0.00277211	-0.0179756	0.05883	0.0027702	0	0	0	0.00401996	0.0027282	0.000128466
VAL 413	R VAL 413	0	0	0	-0.000545455	0.00049793	2.34466e-05	-0.00187583	0.00155251	7.31051e-05	0.00355654	0.00166835	7.85595e-05	0	0	0	0.00113525	0.000853777	4.02028e-05
PHE 414	R PHE 414	0	0	0	-0.000334812	0.000471925	2.22221e-05	0.00145455	0.00179789	8.46594e-05	-0.00208204	0.0018334	8.63312e-05	0	0	0	-0.000962306	0.000771383	3.6323e-05
GLN 415	R GLN 415	0	0	0	-0.000124169	0.000329774	1.55284e-05	-0.00118847	0.00231499	0.000109008	0.00139024	0.00230843	0.0001087	0	0	0	7.76053e-05	0.000669718	3.15358e-05
LEU 416	R LEU 416	0	0	0	-7.76053e-05	0.00026755	1.25984e-05	3.7694e-05	0.000868721	4.09065e-05	2.88248e-05	0.000840527	3.95789e-05	0	0	0	-1.10865e-05	0.000643825	3.03166e-05
GLU 417	R GLU 417	0	0	0	-3.99113e-05	0.000195751	9.21755e-06	0.0230621	0.0273977	0.00129011	-0.0231574	0.0274004	0.00129024	0	0	0	-0.000135255	0.000597017	2.81124e-05
PHE 418	R PHE 418	0	0	0	-3.10421e-05	0.000173432	8.16657e-06	1.77384e-05	0.000620882	2.92362e-05	4.43459e-06	0.000588114	2.76932e-05	0	0	0	-8.86918e-06	0.000599269	2.82185e-05
ASN 419	R ASN 419	0	0	0	-1.55211e-05	0.000123613	5.82071e-06	0.000137472	0.000623766	2.9372e-05	-0.00013082	0.000633999	2.98538e-05	0	0	0	-8.86918e-06	0.00056105	2.64188e-05
ASP 420	R ASP 420	0	0	0	-1.99557e-05	0.000139848	6.58518e-06	0.0189645	0.018075	0.000851116	-0.0189357	0.0180124	0.00084817	0	0	0	8.86918e-06	0.000557084	2.62321e-05
GLY 421	R GLY 421	0	0	0	-8.86918e-06	9.37578e-05	4.41488e-06	4.65632e-05	0.000576752	2.71582e-05	-4.43459e-05	0.000547344	2.57734e-05	0	0	0	-6.65188e-06	0.000559101	2.63271e-05
ALA 422	R ALA 422	0	0	0	-1.77384e-05	0.000131999	6.21559e-06	6.65188e-05	0.000645648	3.04024e-05	-7.98226e-05	0.000608743	2.86646e-05	0	0	0	-3.10421e-05	0.000609542	2.87022e-05
TYR 423	R TYR 423	0	0	0	-6.87361e-05	0.000253005	1.19135e-05	-0.000365854	0.000611483	2.87936e-05	0.000354767	0.000559611	2.63511e-05	0	0	0	-7.98226e-05	0.000657763	3.09729e-05
ASN 424	R ASN 424	0	0	0	-3.32594e-05	0.000179313	8.44353e-06	0.000689579	0.00103866	4.89084e-05	-0.000620843	0.00105939	4.98849e-05	0	0	0	3.54767e-05	0.00060565	2.8519e-05
ILE 425	R ILE 425	0	0	0	-9.09091e-05	0.00028748	1.35369e-05	-0.000929047	0.00116844	5.50197e-05	0.00108869	0.00123012	5.79241e-05	0	0	0	6.87361e-05	0.000633277	2.98199e-05
LYS 426	R LYS 426	0	0	0	-9.97783e-05	0.000299704	1.41125e-05	-0.0204058	0.0287011	0.00135148	0.0203747	0.0286742	0.00135021	0	0	0	-0.00013082	0.000661386	3.11435e-05
ASP 427	R ASP 427	0	0	0	-0.000133038	0.000339615	1.59919e-05	0.0159667	0.0363203	0.00171026	-0.0158869	0.0362968	0.00170915	0	0	0	-5.32151e-05	0.000705887	3.32389e-05
SER 428	R SER 428	0	0	0	-0.000128603	0.00033476	1.57632e-05	-0.000345898	0.00177569	8.36141e-05	0.000427938	0.00183608	8.64577e-05	0	0	0	-4.65632e-05	0.000695284	3.27396e-05
THR 429	R THR 429	0	0	0	-6.43016e-05	0.000245289	1.15502e-05	-0.000305987	0.0014046	6.61399e-05	0.000288248	0.00141619	6.6686e-05	0	0	0	-8.20399e-05	0.000635192	2.991e-05
GLY 430	R GLY 430	0	0	0	-3.7694e-05	0.000190455	8.96818e-06	-0.000277162	0.000937462	4.41434e-05	0.000250554	0.000933115	4.39387e-05	0	0	0	-6.43016e-05	0.000601431	2.83203e-05
LYS 431	R LYS 431	0	0	0	-6.43016e-05	0.000245289	1.15502e-05	-0.0096408	0.0250493	0.00117953	0.00967406	0.0250084	0.0011776	0	0	0	-3.10421e-05	0.000648323	3.05283e-05
TYR 432	R TYR 432	0	0	0	-5.32151e-05	0.000224462	1.05695e-05	-0.000984479	0.000897016	4.22388e-05	0.00104656	0.000878446	4.13644e-05	0	0	0	8.86918e-06	0.000631692	2.97452e-05
TRP 433	R TRP 433	0	0	0	-0.000166297	0.000372347	1.75331e-05	1.99557e-05	0.00140857	6.63272e-05	-0.000184035	0.00138388	6.51645e-05	0	0	0	-0.000330377	0.000665551	3.13396e-05
THR 434	R THR 434	0	0	0	-2.43902e-05	0.000154257	7.2637e-06	4.65632e-05	0.00082104	3.86613e-05	-0.000144124	0.000847105	3.98886e-05	0	0	0	-0.000121951	0.000573418	2.70012e-05
VAL 435	R VAL 435	0	0	0	-2.66075e-05	0.000160933	7.57806e-06	-0.000172949	0.000666776	3.13972e-05	0.000168514	0.000657876	3.09781e-05	0	0	0	-3.10421e-05	0.000594814	2.80087e-05
GLY 436	R GLY 436	0	0	0	-6.65188e-06	8.12874e-05	3.82767e-06	0.000467849	0.000561681	2.64485e-05	-0.000447894	0.000571933	2.69313e-05	0	0	0	1.33038e-05	0.000620993	2.92414e-05
SER 437	R SER 437	0	0	0	-8.86918e-06	9.37578e-05	4.41488e-06	0.00016408	0.000544796	2.56534e-05	-0.000197339	0.000527381	2.48334e-05	0	0	0	-4.21286e-05	0.000545491	2.56861e-05
ASP 438	R ASP 438	0	0	0	-1.55211e-05	0.000123613	5.82071e-06	0.0110421	0.0246365	0.00116009	-0.011051	0.0246026	0.00115849	0	0	0	-2.43902e-05	0.000574267	2.70412e-05
SER 439	R SER 439	0	0	0	-2.66075e-05	0.000160933	7.57806e-06	0.00056541	0.00082481	3.88388e-05	-0.000512195	0.000788896	3.71477e-05	0	0	0	2.66075e-05	0.000583743	2.74874e-05
ALA 440	R ALA 440	0	0	0	-2.88248e-05	0.000167314	7.87851e-06	-0.000230599	0.000953483	4.48978e-05	0.000266075	0.00097197	4.57683e-05	0	0	0	6.65188e-06	0.000589975	2.77809e-05
VAL 441	R VAL 441	0	0	0	-5.9867e-05	0.00023724	1.11712e-05	-0.000450111	0.000787411	3.70778e-05	0.000605322	0.000764726	3.60095e-05	0	0	0	9.53437e-05	0.000680583	3.20474e-05
THR 442	R THR 442	0	0	0	-3.99113e-05	0.000195751	9.21755e-06	0.000419069	0.000729177	3.43356e-05	-0.000345898	0.000738609	3.47797e-05	0	0	0	3.32594e-05	0.000639604	3.01178e-05
SER 443	R SER 443	0	0	0	-4.87805e-05	0.000215409	1.01432e-05	0.000235033	0.000800618	3.76997e-05	-0.000243902	0.000806254	3.7965e-05	0	0	0	-5.76497e-05	0.000614859	2.89526e-05
SER 444	R SER 444	0	0	0	-2.43902e-05	0.000154257	7.2637e-06	-0.000232816	0.000810894	3.81835e-05	0.000250554	0.000832658	3.92084e-05	0	0	0	-6.65188e-06	0.000559101	2.63271e-05
GLY 445	R GLY 445	0	0	0	-1.10865e-05	0.000104707	4.93046e-06	0.000104213	0.000692215	3.25951e-05	-9.53437e-05	0.000706166	3.3252e-05	0	0	0	-2.21729e-06	0.000590009	2.77824e-05
ASP 446	R ASP 446	0	0	0	-1.10865e-05	0.000104707	4.93046e-06	0.0108537	0.0211205	0.000994526	-0.0108647	0.0211055	0.00099382	0	0	0	-2.21729e-05	0.000564623	2.6587e-05
THR 447	R THR 447	0	0	0	-1.33038e-05	0.000114572	5.39499e-06	-0.00013082	0.000612656	2.88488e-05	0.00016408	0.000662352	3.11889e-05	0	0	0	1.99557e-05	0.000582106	2.74103e-05
PRO 448	R PRO 448	0	0	0	-1.99557e-05	0.000139848	6.58518e-06	-0.000594235	0.000845944	3.98339e-05	0.00062306	0.000831636	3.91602e-05	0	0	0	8.86918e-06	0.000576642	2.7153e-05
VAL 449	R VAL 449	0	0	0	-1.77384e-05	0.000131999	6.21559e-06	0.000454545	0.000713845	3.36136e-05	-0.000452328	0.000732104	3.44734e-05	0	0	0	-1.55211e-05	0.000611949	2.88156e-05
ASP 450	R ASP 450	0	0	0	-1.99557e-05	0.000139848	6.58518e-06	0.0184812	0.0209509	0.000986541	-0.0184479	0.0209462	0.000986319	0	0	0	1.33038e-05	0.000620993	2.92414e-05
PHE 451	R PHE 451	0	0	0	-5.54324e-05	0.000228822	1.07748e-05	0.000101996	0.000690943	3.25352e-05	-0.000137472	0.000737763	3.47399e-05	0	0	0	-9.09091e-05	0.000619836	2.91869e-05
PHE 452	R PHE 452	0	0	0	-2.21729e-05	0.000147246	6.93353e-06	1.10865e-05	0.00077509	3.64975e-05	6.65188e-06	0.000811475	3.82109e-05	0	0	0	-4.43459e-06	0.000572835	2.69737e-05
PHE 453	R PHE 453	0	0	0	-6.20843e-05	0.000241309	1.13628e-05	-0.000507761	0.000997472	4.69691e-05	0.000450111	0.00100512	4.73291e-05	0	0	0	-0.000119734	0.000616719	2.90402e-05
GLU 454	R GLU 454	0	0	0	-2.66075e-05	0.000160933	7.57806e-06	0.0256319	0.0267133	0.00125788	-0.0255676	0.0266927	0.00125691	0	0	0	3.7694e-05	0.000596292	2.80783e-05
PHE 455	R PHE 455	0	0	0	-5.9867e-05	0.00023724	1.11712e-05	-0.00123947	0.00135671	6.38849e-05	0.00121064	0.00136879	6.44539e-05	0	0	0	-8.86918e-05	0.00063952	3.01138e-05
CYS 456	R CYS 456	0	0	0	-4.87805e-05	0.000215409	1.01432e-05	0.000707317	0.00091473	4.3073e-05	-0.000678492	0.000937494	4.41449e-05	0	0	0	-1.99557e-05	0.000667292	3.14215e-05
ASP 457	R ASP 457	0	0	0	-6.87361e-05	0.000253005	1.19135e-05	0.0382749	0.0394503	0.00185764	-0.038122	0.0394297	0.00185667	0	0	0	8.42572e-05	0.000615394	2.89778e-05
TYR 458	R TYR 458	0	0	0	-0.000226164	0.000418347	1.96992e-05	0.00122395	0.00272558	0.000128343	-0.00110865	0.00275604	0.000129777	0	0	0	-0.000110865	0.000717931	3.38061e-05
ASN 459	R ASN 459	0	0	0	-0.00010643	0.000308387	1.45214e-05	-0.00158758	0.00157678	7.42476e-05	0.00176053	0.00162719	7.66215e-05	0	0	0	6.65188e-05	0.000695255	3.27383e-05
LYS 460	R LYS 460	0	0	0	-0.000195122	0.000396295	1.86608e-05	-0.0513792	0.0606483	0.00285582	0.051929	0.060484	0.00284808	0	0	0	0.000354767	0.000894969	4.21424e-05
VAL 461	R VAL 461	0	0	0	-9.53437e-05	0.000293689	1.38293e-05	0.000359202	0.00120771	5.68687e-05	-0.000192905	0.00124246	5.85054e-05	0	0	0	7.09534e-05	0.000694817	3.27176e-05
ALA 462	R ALA 462	0	0	0	-3.7694e-05	0.000190455	8.96818e-06	0.000199557	0.00076515	3.60295e-05	-0.000150776	0.00076762	3.61458e-05	0	0	0	1.10865e-05	0.000597379	2.81295e-05
ILE 463	R ILE 463	0	0	0	-8.20399e-05	0.000274426	1.29222e-05	-0.000226164	0.000674087	3.17415e-05	0.000261641	0.000674408	3.17566e-05	0	0	0	-4.65632e-05	0.000638773	3.00787e-05
LYS 464	R LYS 464	0	0	0	-3.99113e-05	0.000195751	9.21755e-06	-0.0213947	0.0228342	0.00107522	0.0213614	0.0228156	0.00107434	0	0	0	-7.31707e-05	0.000604098	2.84459e-05
VAL 465	R VAL 465	0	0	0	-8.86918e-06	9.37578e-05	4.41488e-06	0.000115299	0.000541011	2.54752e-05	-0.000115299	0.00055317	2.60477e-05	0	0	0	-8.86918e-06	0.000545013	2.56636e-05
GLY 466	R GLY 466	0	0	0	-6.65188e-06	8.12874e-05	3.82767e-06	-7.98226e-05	0.000608743	2.86646e-05	5.54324e-05	0.000620447	2.92157e-05	0	0	0	-3.10421e-05	0.000609542	2.87022e-05
GLY 467	R GLY 467	0	0	0	-8.86918e-06	9.37578e-05	4.41488e-06	-3.7694e-05	0.00055388	2.60812e-05	1.33038e-05	0.000519936	2.44828e-05	0	0	0	-3.32594e-05	0.000542028	2.55231e-05
ARG 468	R ARG 468	0	0	0	-1.99557e-05	0.000139848	6.58518e-06	-0.0156475	0.0212526	0.00100075	0.0156408	0.0212785	0.00100197	0	0	0	-2.66075e-05	0.000576096	2.71273e-05
TYR 469	R TYR 469	0	0	0	-3.32594e-05	0.000179313	8.44353e-06	-0.0011286	0.00105979	4.99035e-05	0.00116851	0.00102647	4.83346e-05	0	0	0	6.65188e-06	0.000608477	2.86521e-05
LEU 470	R LEU 470	0	0	0	-7.31707e-05	0.000260417	1.22625e-05	0.000718404	0.000851811	4.01102e-05	-0.000545455	0.000849962	4.00231e-05	0	0	0	9.97783e-05	0.000632648	2.97902e-05
LYS 471	R LYS 471	0	0	0	-7.31707e-05	0.000260417	1.22625e-05	-0.0224745	0.0340548	0.00160358	0.0225188	0.0340229	0.00160208	0	0	0	-2.88248e-05	0.00063285	2.97998e-05
GLY 472	R GLY 472	0	0	0	-5.09978e-05	0.000219993	1.03591e-05	-8.86918e-06	0.000946419	4.45651e-05	4.87805e-05	0.00095686	4.50568e-05	0	0	0	-1.10865e-05	0.000601079	2.83037e-05
ASP 473	R ASP 473	0	0	0	-5.76497e-05	0.00023308	1.09753e-05	0.0154035	0.0327517	0.00154222	-0.0154701	0.0326574	0.00153778	0	0	0	-0.000124169	0.000630079	2.96692e-05
HIE 474	R HIE 474	0	0	0	-7.76053e-05	0.00026755	1.25984e-05	0.000186253	0.00196666	9.26064e-05	-0.00016408	0.00194484	9.15788e-05	0	0	0	-5.54324e-05	0.00063458	2.98812e-05
ALA 475	R ALA 475	0	0	0	-4.65632e-05	0.000210701	9.92154e-06	-0.000361419	0.000768113	3.6169e-05	0.000432373	0.000800066	3.76736e-05	0	0	0	2.43902e-05	0.000593258	2.79354e-05
GLY 476	R GLY 476	0	0	0	-6.65188e-05	0.000249187	1.17338e-05	0.000290466	0.00100877	4.75013e-05	-0.000286031	0.000976557	4.59843e-05	0	0	0	-6.20843e-05	0.000625159	2.94376e-05
VAL 477	R VAL 477	0	0	0	-7.5388e-05	0.000264016	1.2432e-05	0.000538803	0.000883541	4.16043e-05	-0.000292683	0.00085975	4.04841e-05	0	0	0	0.000170732	0.000617293	2.90672e-05
LEU 478	R LEU 478	0	0	0	-0.00010643	0.000308387	1.45214e-05	-0.000815965	0.000955466	4.49912e-05	0.00100665	0.000984334	4.63505e-05	0	0	0	8.42572e-05	0.000673868	3.17312e-05
LYS 479	R LYS 479	0	0	0	-7.09534e-05	0.000256747	1.20897e-05	-0.0129313	0.0267409	0.00125918	0.0129202	0.0267555	0.00125987	0	0	0	-8.20399e-05	0.000610268	2.87364e-05
ALA 480	R ALA 480	0	0	0	-1.33038e-05	0.000114572	5.39499e-06	-0.000277162	0.000596283	2.80779e-05	0.000230599	0.000642228	3.02413e-05	0	0	0	-5.9867e-05	0.000563847	2.65505e-05
SER 481	R SER 481	0	0	0	-1.55211e-05	0.000123613	5.82071e-06	-5.09978e-05	0.000658943	3.10284e-05	4.65632e-05	0.000645678	3.04038e-05	0	0	0	-1.99557e-05	0.000589675	2.77667e-05
ALA 482	R ALA 482	0	0	0	-8.86918e-06	9.37578e-05	4.41488e-06	-6.43016e-05	0.00060876	2.86654e-05	8.86918e-05	0.000636043	2.99501e-05	0	0	0	1.55211e-05	0.000558925	2.63188e-05
GLU 483	R GLU 483	0	0	0	-1.33038e-05	0.000114572	5.39499e-06	0.0171042	0.0216698	0.00102039	-0.0171175	0.0216777	0.00102076	0	0	0	-2.66075e-05	0.000591291	2.78428e-05
THR 484	R THR 484	0	0	0	-1.99557e-05	0.000139848	6.58518e-06	-0.00018847	0.000766511	3.60936e-05	0.000184035	0.000729069	3.43305e-05	0	0	0	-2.43902e-05	0.000593258	2.79354e-05
VAL 485	R VAL 485	0	0	0	-2.66075e-05	0.000160933	7.57806e-06	-0.000556541	0.000902458	4.24951e-05	0.000576497	0.000925268	4.35692e-05	0	0	0	-6.65188e-06	0.000574746	2.70637e-05
ASP 486	R ASP 486	0	0	0	-3.32594e-05	0.000179313	8.44353e-06	0.025765	0.0350224	0.00164914	-0.0258226	0.0348878	0.0016428	0	0	0	-9.09091e-05	0.000616248	2.9018e-05
PRO 487	R PRO 487	0	0	0	-8.20399e-05	0.000274426	1.29222e-05	0.00078714	0.00136114	6.40935e-05	-0.000709534	0.00137038	6.45286e-05	0	0	0	-4.43459e-06	0.000624679	2.9415e-05
ALA 488	R ALA 488	0	0	0	-5.54324e-05	0.000228822	1.07748e-05	6.43016e-05	0.000940745	4.42979e-05	-6.65188e-06	0.000902055	4.24761e-05	0	0	0	2.21729e-06	0.000619344	2.91638e-05
SER 489	R SER 489	0	0	0	-4.43459e-05	0.000205862	9.69368e-06	-3.54767e-05	0.00106697	5.02418e-05	6.65188e-05	0.00102519	4.82742e-05	0	0	0	-1.33038e-05	0.000624553	2.94091e-05
LEU 490	R LEU 490	0	0	0	-0.000126386	0.000332284	1.56466e-05	-0.00016408	0.00143897	6.77585e-05	0.000445676	0.001434	6.75245e-05	0	0	0	0.000155211	0.000712784	3.35637e-05
TRP 491	R TRP 491	0	0	0	-0.000292683	0.000454994	2.14248e-05	0.000412417	0.000919475	4.32964e-05	-0.000505543	0.00092362	4.34916e-05	0	0	0	-0.000385809	0.000745822	3.51194e-05
GLU 492	R GLU 492	0	0	0	-0.000496674	0.000499989	2.35436e-05	0.0657938	0.0805328	0.00379214	-0.0608625	0.0802127	0.00377707	0	0	0	0.00443459	0.00139274	6.55817e-05
TYR 493	R TYR 493	0	0	0	-0.000412417	0.000492269	2.31801e-05	0.0652084	0.0680834	0.00320592	-0.0656098	0.067885	0.00319658	0	0	0	-0.000813747	0.00119344	5.61967e-05
I15 494	L I15 1	0	0	0	-28.9527	1.65656	0.0780045	-9.58354	4.32972	0.203879	17.463	3.92361	0.184755	-3.55253	0.0889718	0.00418952	-24.6258	1.91902	0.0903632
Sidechain Energy Decomposition:
Residue	Location	Internal			van der Waals			Electrostatic			Polar Solvation			Non-Polar Solv.			TOTAL
		Avg.	Std. Dev.	Std. Err. of Mean	Avg.	Std. Dev.	Std. Err. of Mean	Avg.	Std. Dev.	Std. Err. of Mean	Avg.	Std. Dev.	Std. Err. of Mean	Avg.	Std. Dev.	Std. Err. of Mean
MET 1	R MET 1	0	0	0	-0.000279379	0.000448694	2.11282e-05	-0.00996009	0.00826974	0.000389407	0.011051	0.00826311	0.000389095	0	0	0	0.00081153	0.000859253	4.04606e-05
THR 2	R THR 2	0	0	0	-0.000279379	0.000448694	2.11282e-05	-0.00304878	0.00364832	0.000171793	0.00311308	0.00362647	0.000170764	0	0	0	-0.000215078	0.000821196	3.86686e-05
ALA 3	R ALA 3	0	0	0	-5.76497e-05	0.00023308	1.09753e-05	-0.00219956	0.00175434	8.26084e-05	0.00219069	0.00175911	8.28331e-05	0	0	0	-6.65188e-05	0.00065248	3.07241e-05
ASN 4	R ASN 4	0	0	0	-0.000119734	0.00032465	1.52872e-05	-0.00165854	0.00500895	0.000235862	0.00184479	0.00512096	0.000241137	0	0	0	6.65188e-05	0.000873361	4.1125e-05
GLY 5	R GLY 5	0	0	0	-2.88248e-05	0.000167314	7.87851e-06	0.00219956	0.0016952	7.98238e-05	-0.00227273	0.0017182	8.09071e-05	0	0	0	-0.000101996	0.000623466	2.93579e-05
THR 6	R THR 6	0	0	0	-0.000252772	0.000434601	2.04646e-05	-0.00323503	0.00437568	0.000206042	0.00471619	0.00434786	0.000204733	0	0	0	0.00122838	0.00100935	4.75286e-05
ALA 7	R ALA 7	0	0	0	-0.000407982	0.00049146	2.31419e-05	-0.00519512	0.00400245	0.000188468	0.00524169	0.00400738	0.0001887	0	0	0	-0.000361419	0.000756478	3.56212e-05
GLU 8	R GLU 8	0	0	0	-0.00119069	0.000460408	2.16798e-05	0.10745	0.0935905	0.004407	-0.0962594	0.0928478	0.00437203	0	0	0	0.01	0.00439764	0.000207077
ALA 9	R ALA 9	0	0	0	-0.00221951	0.000882534	4.15569e-05	-0.00680931	0.00783245	0.000368816	0.00699113	0.00779845	0.000367215	0	0	0	-0.00203769	0.00107208	5.04823e-05
VAL 10	R VAL 10	0	0	0	-0.0138736	0.00844255	0.000397544	-0.0061663	0.00634075	0.000298574	-0.00645233	0.0127696	0.000601299	0	0	0	-0.0264922	0.0209858	0.000988184
GLN 11	R GLN 11	0	0	0	-0.0740466	0.184284	0.00867757	-0.052204	0.331319	0.0156012	0.108022	0.353783	0.016659	-0.00777224	0.025202	0.00118671	-0.0260006	0.222333	0.0104692
ILE 12	R ILE 12	0	0	0	-0.814922	0.605328	0.0285038	-0.0220732	0.0826999	0.00389419	0.0209645	0.0568734	0.00267806	-0.0725454	0.0604127	0.00284472	-0.888576	0.655549	0.0308686
GLN 13	R GLN 13	0	0	0	-0.0330643	0.0109236	0.00051437	-0.0213437	0.0424988	0.00200119	0.0547406	0.0483606	0.00227721	0	0	0	0.000332594	0.0155344	0.000731486
PHE 14	R PHE 14	0	0	0	-1.36041	0.320025	0.0150694	-0.024714	0.0500986	0.00235905	0.63839	0.127249	0.00599193	-0.103751	0.0295405	0.00139101	-0.850489	0.244021	0.0114905
GLY 15	R GLY 15	0	0	0	-0.00859424	0.00184952	8.70904e-05	0.00267406	0.00608387	0.000286478	-0.00307317	0.00626159	0.000294847	0	0	0	-0.00899335	0.00239964	0.000112995
LEU 16	R LEU 16	0	0	0	-0.756969	0.229399	0.010802	-0.000190687	0.00926592	0.000436315	0.053439	0.0210369	0.00099059	-0.0559098	0.0129159	0.000608185	-0.75963	0.226836	0.0106813
ILE 17	R ILE 17	0	0	0	-0.0324834	0.00892599	0.000420308	-1.99557e-05	0.00355907	0.00016759	-0.00440355	0.00485409	0.00022857	0	0	0	-0.0369069	0.0108909	0.000512833
ASN 18	R ASN 18	0	0	0	-0.00821064	0.0020094	9.46187e-05	0.00133703	0.00346883	0.000163341	-0.0061663	0.00493427	0.000232346	0	0	0	-0.0130399	0.0048079	0.000226395
CYS 19	R CYS 19	0	0	0	-0.00287805	0.000735982	3.4656e-05	0.0015122	0.00196346	9.24557e-05	-0.00299557	0.00252964	0.000119116	0	0	0	-0.00436142	0.002108	9.92617e-05
GLY 20	R GLY 20	0	0	0	-0.000299335	0.000457967	2.15648e-05	-0.000186253	0.00183967	8.66266e-05	-0.000796009	0.00187126	8.81143e-05	0	0	0	-0.0012816	0.000758159	3.57003e-05
ASN 21	R ASN 21	0	0	0	-0.00238803	0.000637163	3.00028e-05	-0.00188914	0.004691	0.00022089	0.0106253	0.0064735	0.000304825	0	0	0	0.00634812	0.00549992	0.000258981
LYS 22	R LYS 22	0	0	0	-0.00174945	0.000490909	2.3116e-05	-0.0074745	0.0430177	0.00202563	0.000702882	0.0431677	0.00203269	0	0	0	-0.00852106	0.00367183	0.0001729
TYR 23	R TYR 23	0	0	0	-0.0128293	0.00210787	9.92559e-05	0.000993348	0.00204765	9.642e-05	-0.00672949	0.00553621	0.00026069	0	0	0	-0.0185654	0.00604983	0.000284876
LEU 24	R LEU 24	0	0	0	-0.0216807	0.00565529	0.000266297	-0.000658537	0.00509672	0.000239995	-0.00459424	0.005712	0.000268968	-1.58634e-06	3.36514e-05	1.58458e-06	-0.0269351	0.00607854	0.000286227
THR 25	R THR 25	0	0	0	-0.0014235	0.000494114	2.32669e-05	0.000800443	0.00263948	0.000124288	-0.00452328	0.00482154	0.000227037	0	0	0	-0.00514634	0.00357074	0.00016814
ALA 26	R ALA 26	0	0	0	-0.000840355	0.00038974	1.83521e-05	-0.00147894	0.00406394	0.000191364	0.00145898	0.00410289	0.000193197	0	0	0	-0.00086031	0.00072979	3.43645e-05
GLU 27	R GLU 27	0	0	0	-0.000463415	0.00049866	2.3481e-05	0.0212772	0.0576386	0.00271409	-0.0184124	0.0574332	0.00270442	0	0	0	0.00240133	0.00129844	6.1141e-05
ALA 28	R ALA 28	0	0	0	-0.000104213	0.000305536	1.43872e-05	-0.000871397	0.00225657	0.000106258	0.000984479	0.002287	0.000107691	0	0	0	8.86918e-06	0.000631692	2.97452e-05
PHE 29	R PHE 29	0	0	0	-0.00013082	0.000337204	1.58783e-05	-0.000232816	0.000808155	3.80545e-05	0.00013082	0.000772707	3.63854e-05	0	0	0	-0.000232816	0.000663516	3.12437e-05
GLY 30	R GLY 30	0	0	0	-3.10421e-05	0.000173432	8.16657e-06	0.000288248	0.00152621	7.18666e-05	-0.000348115	0.00148783	7.0059e-05	0	0	0	-9.09091e-05	0.000616248	2.9018e-05
PHE 31	R PHE 31	0	0	0	-0.000496674	0.000499989	2.35436e-05	-0.000370288	0.00126628	5.96268e-05	0.000365854	0.00130378	6.13928e-05	0	0	0	-0.000501109	0.000780513	3.67529e-05
LYS 32	R LYS 32	0	0	0	-0.000394678	0.000488782	2.30158e-05	-0.00413082	0.0378318	0.00178143	0.00209534	0.0376996	0.00177521	0	0	0	-0.00243016	0.00143178	6.742e-05
VAL 33	R VAL 33	0	0	0	-0.00192683	0.000550318	2.59135e-05	-0.000263858	0.00247004	0.00011631	1.77384e-05	0.00261068	0.000122932	0	0	0	-0.00217295	0.00142087	6.69061e-05
ASN 34	R ASN 34	0	0	0	-0.000778271	0.00041541	1.95609e-05	0.000833703	0.00307069	0.000144593	0.00169401	0.00330952	0.000155839	0	0	0	0.00174945	0.00153068	7.2077e-05
ALA 35	R ALA 35	0	0	0	-0.00123947	0.000451991	2.12834e-05	-0.000119734	0.0030833	0.000145187	0.000494457	0.00306498	0.000144324	0	0	0	-0.000864745	0.000730625	3.44038e-05
SER 36	R SER 36	0	0	0	-0.000299335	0.000457967	2.15648e-05	-0.000339246	0.00184132	8.67043e-05	0.000567627	0.00197248	9.28802e-05	0	0	0	-7.09534e-05	0.00126327	5.94851e-05
ALA 37	R ALA 37	0	0	0	-0.00045898	0.000498315	2.34647e-05	-0.00106208	0.00293547	0.000138226	0.00135477	0.00290165	0.000136634	0	0	0	-0.000166297	0.000777351	3.6604e-05
SER 38	R SER 38	0	0	0	-0.000436807	0.000495991	2.33553e-05	-0.00121286	0.00323423	0.000152294	0.00288248	0.00326127	0.000153567	0	0	0	0.00123282	0.000963358	4.53627e-05
SER 39	R SER 39	0	0	0	-0.000372506	0.000483472	2.27658e-05	0.000104213	0.00149952	7.06097e-05	0.000115299	0.00183584	8.64462e-05	0	0	0	-0.000152993	0.00135532	6.38197e-05
LEU 40	R LEU 40	0	0	0	-0.0067184	0.00151507	7.13417e-05	-0.00280266	0.00468177	0.000220456	-0.00274058	0.00499593	0.000235249	0	0	0	-0.0122616	0.00315706	0.00014866
LYS 41	R LYS 41	0	0	0	-0.000804878	0.000401851	1.89224e-05	-0.0312306	0.048611	0.002289	0.0256408	0.0485314	0.00228525	0	0	0	-0.00639468	0.00163101	7.68013e-05
LYS 42	R LYS 42	0	0	0	-0.00121951	0.000483126	2.27495e-05	-0.0515654	0.0852014	0.00401198	0.050847	0.085771	0.0040388	0	0	0	-0.00193792	0.00546715	0.000257438
LYS 43	R LYS 43	0	0	0	-0.000926829	0.000276922	1.30398e-05	-0.0209712	0.0495863	0.00233493	0.0158071	0.0494927	0.00233052	0	0	0	-0.00609091	0.00266424	0.000125454
GLN 44	R GLN 44	0	0	0	-0.00286031	0.0005373	2.53004e-05	0.00110643	0.00535293	0.00025206	0.0138271	0.00611104	0.000287758	0	0	0	0.0120732	0.00304023	0.000143159
ILE 45	R ILE 45	0	0	0	-0.00825721	0.00125838	5.92547e-05	-0.00391574	0.00583186	0.000274612	0.00514634	0.00584886	0.000275412	0	0	0	-0.00702661	0.00141553	6.66547e-05
TRP 46	R TRP 46	0	0	0	-0.0430244	0.00709841	0.000334251	0.00107317	0.00494641	0.000232917	0.0360909	0.0134854	0.000635004	0	0	0	-0.00586031	0.00898017	0.00042286
THR 47	R THR 47	0	0	0	-0.0425033	0.00832312	0.000391921	0.000190687	0.0226995	0.00106888	0.0100665	0.0268888	0.00126614	0	0	0	-0.0322461	0.0165284	0.000778292
LEU 48	R LEU 48	0	0	0	-1.40595	0.287671	0.0135459	-0.00995787	0.0295999	0.00139381	0.0781064	0.0348144	0.00163935	-0.120236	0.0194779	0.00091718	-1.45804	0.292637	0.0137797
GLU 49	R GLU 49	0	0	0	-0.403392	0.466222	0.0219535	-2.88212	4.41995	0.208128	3.56148	4.66037	0.219448	-0.0452149	0.0408769	0.00192482	0.230754	0.851048	0.0400743
GLN 50	R GLN 50	0	0	0	-2.22423	0.345467	0.0162674	-0.196936	0.140386	0.00661051	1.8927	0.448018	0.0210963	-0.270269	0.024181	0.00113864	-0.798734	0.530894	0.0249988
PRO 51	R PRO 51	0	0	0	-0.170916	0.0476449	0.00224351	0.0728426	0.101088	0.00476007	0.00472727	0.101602	0.00478425	0	0	0	-0.0933459	0.0376021	0.00177061
PRO 52	R PRO 52	0	0	0	-0.716177	0.30893	0.014547	0.0338647	0.248762	0.0117137	-0.00622838	0.236462	0.0111346	-0.0882982	0.0507592	0.00239016	-0.776839	0.359914	0.0169477
ASP 53	R ASP 53	0	0	0	-0.0791197	0.0386319	0.0018191	-0.317645	0.303401	0.0142866	0.41306	0.305438	0.0143825	-9.99876e-06	0.000159297	7.50101e-06	0.0162849	0.0366906	0.0017277
GLU 54	R GLU 54	0	0	0	-0.15445	0.0747065	0.00351779	-0.148016	1.05103	0.0494911	0.584277	1.02718	0.0483679	-0.00658913	0.0088648	0.000417427	0.275222	0.20545	0.00967425
ALA 55	R ALA 55	0	0	0	-0.0105809	0.00921531	0.000433932	0.0116231	0.00999622	0.000470704	-0.0119157	0.00999565	0.000470677	0	0	0	-0.0108736	0.00983363	0.000463047
GLY 56	R GLY 56	0	0	0	-0.0306674	0.0346033	0.00162941	-0.0218714	0.0149542	0.000704167	0.0191064	0.0142528	0.000671137	-0.000278187	0.00165398	7.7883e-05	-0.0337106	0.0377154	0.00177595
SER 57	R SER 57	0	0	0	-0.11131	0.0990367	0.00466345	0.0591641	0.0539815	0.00254189	-0.0345255	0.158699	0.00747285	-0.00482044	0.0128436	0.000604783	-0.0914923	0.118636	0.00558633
ALA 58	R ALA 58	0	0	0	-0.0234678	0.00702518	0.000330803	0.00794678	0.0073976	0.000348339	-0.00950776	0.0073946	0.000348198	0	0	0	-0.0250288	0.00751681	0.000353953
ALA 59	R ALA 59	0	0	0	-0.0239424	0.00502069	0.000236415	0.0073459	0.0112719	0.000530773	-0.0102616	0.0109359	0.000514953	0	0	0	-0.0268581	0.00498221	0.000234603
VAL 60	R VAL 60	0	0	0	-0.790024	0.239955	0.011299	-0.00682262	0.016208	0.000763206	-0.0481685	0.0274015	0.00129029	-0.0512238	0.0209055	0.0009844	-0.896239	0.242342	0.0114115
CYS 61	R CYS 61	0	0	0	-0.0321308	0.0071393	0.000336176	-0.00325499	0.021894	0.00103095	0.00990687	0.0241413	0.00113677	0	0	0	-0.0254789	0.00809294	0.000381082
LEU 62	R LEU 62	0	0	0	-0.198224	0.088205	0.00415341	0.000620843	0.00611787	0.000288079	-0.00737916	0.0125733	0.000592056	-0.00445123	0.0044452	0.000209316	-0.209433	0.0872856	0.00411012
ARG 63	R ARG 63	0	0	0	-0.0172373	0.00581755	0.000273938	-0.0144523	0.234784	0.0110555	0.0865211	0.235593	0.0110936	0	0	0	0.0548315	0.0311964	0.00146898
SER 64	R SER 64	0	0	0	-0.0021796	0.000471945	2.2223e-05	-0.00048337	0.00496387	0.000233739	-0.00657206	0.00640233	0.000301474	0	0	0	-0.00923503	0.00385464	0.000181508
HIE 65	R HIE 65	0	0	0	-0.00197339	0.000409642	1.92893e-05	0.00379379	0.00686807	0.000323405	-0.00250111	0.00749616	0.00035298	0	0	0	-0.00068071	0.00270911	0.000127567
LEU 66	R LEU 66	0	0	0	-0.00086918	0.000337204	1.58783e-05	-0.000365854	0.00167718	7.89754e-05	0.00182927	0.00183091	8.62141e-05	0	0	0	0.000594235	0.000997497	4.69703e-05
GLY 67	R GLY 67	0	0	0	-0.000341463	0.000474201	2.23292e-05	0.00120621	0.00399995	0.00018835	-0.00203991	0.00403073	0.000189799	0	0	0	-0.00117517	0.000760968	3.58326e-05
ARG 68	R ARG 68	0	0	0	-0.00133259	0.000471143	2.21852e-05	-0.00990466	0.0540043	0.00254296	0.00374945	0.0537351	0.00253029	0	0	0	-0.0074878	0.00177609	8.3633e-05
TYR 69	R TYR 69	0	0	0	-0.0111042	0.00288589	0.000135891	-0.00141242	0.0211011	0.000993614	0.0110621	0.0220212	0.00103694	0	0	0	-0.00145455	0.00632067	0.000297629
LEU 70	R LEU 70	0	0	0	-0.0121996	0.00293992	0.000138435	-0.000886918	0.00507663	0.000239049	-0.00178714	0.00511759	0.000240978	0	0	0	-0.0148736	0.00336731	0.000158561
ALA 71	R ALA 71	0	0	0	-0.000977827	0.000325482	1.53263e-05	0.000286031	0.00373516	0.000175882	-0.000299335	0.00372223	0.000175273	0	0	0	-0.000991131	0.000659175	3.10393e-05
ALA 72	R ALA 72	0	0	0	-0.000895787	0.00038859	1.8298e-05	0.000802661	0.00339866	0.000160036	-0.000920177	0.00341547	0.000160828	0	0	0	-0.0010133	0.000701472	3.3031e-05
ASP 73	R ASP 73	0	0	0	-0.00032816	0.000469543	2.21099e-05	-0.0122882	0.0498562	0.00234764	0.0139734	0.049819	0.00234589	0	0	0	0.00135698	0.00166982	7.86288e-05
LYS 74	R LYS 74	0	0	0	-0.000266075	0.000441904	2.08085e-05	0.0165166	0.0351869	0.00165689	-0.0181951	0.0351154	0.00165352	0	0	0	-0.00194457	0.000927068	4.36539e-05
ASP 75	R ASP 75	0	0	0	-0.000161863	0.000368325	1.73437e-05	-0.013	0.0374496	0.00176343	0.0134257	0.0373737	0.00175986	0	0	0	0.000263858	0.00073795	3.47487e-05
GLY 76	R GLY 76	0	0	0	-7.09534e-05	0.000256747	1.20897e-05	-0.000501109	0.00172548	8.12495e-05	0.000239468	0.00173406	8.16536e-05	0	0	0	-0.000332594	0.000610534	2.87489e-05
ASN 77	R ASN 77	0	0	0	-0.000281596	0.000449778	2.11792e-05	0.000403548	0.00230422	0.000108502	0.000995565	0.00234591	0.000110465	0	0	0	0.00111752	0.000805705	3.79392e-05
VAL 78	R VAL 78	0	0	0	-0.0018204	0.000537821	2.5325e-05	9.31264e-05	0.00209428	9.86158e-05	1.55211e-05	0.0021021	9.89841e-05	0	0	0	-0.00171175	0.00106186	5.00012e-05
THR 79	R THR 79	0	0	0	-0.000569845	0.000495098	2.33132e-05	0.000447894	0.00180264	8.48829e-05	0.000840355	0.00262282	0.000123504	0	0	0	0.000718404	0.00169598	7.98607e-05
CYS 80	R CYS 80	0	0	0	-0.00156984	0.000517005	2.43448e-05	0.00144789	0.00480288	0.000226159	-0.00756098	0.00521151	0.0002454	0	0	0	-0.00768293	0.00209723	9.87545e-05
GLU 81	R GLU 81	0	0	0	-0.000501109	0.000499999	2.3544e-05	8.64745e-05	0.0591065	0.00278322	0.00341907	0.0589719	0.00277688	0	0	0	0.00300443	0.00159127	7.49298e-05
ARG 82	R ARG 82	0	0	0	-0.00131707	0.000470077	2.21351e-05	0.013204	0.06871	0.00323543	-0.00981818	0.0686601	0.00323308	0	0	0	0.00206874	0.0026649	0.000125485
GLU 83	R GLU 83	0	0	0	-0.000563193	0.000495991	2.33553e-05	0.00598448	0.0697352	0.0032837	-0.000924612	0.0693329	0.00326476	0	0	0	0.00449667	0.00284279	0.000133862
VAL 84	R VAL 84	0	0	0	-0.000886918	0.000469072	2.20877e-05	0.000614191	0.00188168	8.8605e-05	-0.00040133	0.00189313	8.91441e-05	0	0	0	-0.000674058	0.000734162	3.45704e-05
PRO 85	R PRO 85	0	0	0	-0.00384922	0.001403	6.60645e-05	0.00912417	0.0397794	0.00187314	-0.00568958	0.0397132	0.00187002	0	0	0	-0.000414634	0.00113546	5.34669e-05
GLY 86	R GLY 86	0	0	0	-0.000297118	0.000456989	2.15188e-05	-0.00118847	0.003678	0.00017319	0.000492239	0.00365069	0.000171904	0	0	0	-0.000993348	0.000745987	3.51272e-05
PRO 87	R PRO 87	0	0	0	-0.00103769	0.000457408	2.15385e-05	0.00914412	0.0196065	0.000923235	-0.0083082	0.01949	0.000917746	0	0	0	-0.000201774	0.000715118	3.36736e-05
ASP 88	R ASP 88	0	0	0	-0.00095122	0.00031562	1.4862e-05	-0.0224169	0.0734049	0.0034565	0.0306275	0.0733329	0.00345311	0	0	0	0.00725942	0.00230907	0.00010873
CYS 89	R CYS 89	0	0	0	-0.0028204	0.000653241	3.07599e-05	-0.000170732	0.0065437	0.000308131	-0.000308204	0.00675812	0.000318227	0	0	0	-0.00329933	0.00213439	0.000100505
ARG 90	R ARG 90	0	0	0	-0.01249	0.00460326	0.000216759	0.101302	0.158478	0.00746242	-0.0639512	0.158118	0.0074455	0	0	0	0.0248603	0.0242064	0.00113984
PHE 91	R PHE 91	0	0	0	-0.0409313	0.00951774	0.000448173	-0.000549889	0.00437581	0.000206049	0.0198226	0.00772645	0.000363824	0	0	0	-0.0216585	0.00673894	0.000317324
LEU 92	R LEU 92	0	0	0	-0.0211131	0.00357846	0.000168503	0.00304656	0.00231069	0.000108806	0.00202439	0.00381697	0.000179734	0	0	0	-0.0160421	0.00458238	0.000215776
ILE 93	R ILE 93	0	0	0	-1.19087	0.269649	0.0126973	0.00649667	0.0098933	0.000465858	0.0143902	0.0143299	0.00067477	-0.13351	0.0259636	0.00122258	-1.30349	0.278002	0.0130906
VAL 94	R VAL 94	0	0	0	-0.0222927	0.007737	0.000364321	0.000740576	0.00143186	6.74235e-05	-0.00545898	0.00511638	0.000240921	0	0	0	-0.0270111	0.0114131	0.000537423
ALA 95	R ALA 95	0	0	0	-0.0168426	0.0103782	0.00048869	0.00487361	0.00422898	0.000199135	-0.00472727	0.00439599	0.000206999	0	0	0	-0.0166962	0.01037	0.000488305
HIP 96	R HIP 96	0	0	0	-0.00496896	0.0033679	0.000158588	0.0649712	0.0656112	0.00308951	-0.0495233	0.0670586	0.00315767	0	0	0	0.0104789	0.0085802	0.000404026
ASP 97	R ASP 97	0	0	0	-0.00180488	0.00115805	5.45305e-05	-0.0575676	0.0609292	0.00286904	0.0755078	0.0644473	0.0030347	0	0	0	0.0161353	0.0115381	0.000543309
ASP 98	R ASP 98	0	0	0	-0.00267627	0.000909102	4.28079e-05	-0.0476408	0.0602249	0.00283588	0.0547694	0.0598333	0.00281744	0	0	0	0.00445233	0.011577	0.000545138
GLY 99	R GLY 99	0	0	0	-0.00149446	0.000660471	3.11004e-05	-0.0020643	0.00238488	0.0001123	0.00164967	0.00242065	0.000113984	0	0	0	-0.00190909	0.000820027	3.86136e-05
ARG 100	R ARG 100	0	0	0	-0.0270155	0.0133783	0.000629957	0.0238537	0.0573158	0.00269889	0.0452483	0.0692666	0.00326164	0	0	0	0.0420865	0.0254803	0.00119982
TRP 101	R TRP 101	0	0	0	-1.52083	0.416493	0.0196119	0.00622616	0.0225862	0.00106354	0.731084	0.199568	0.00939731	-0.126138	0.0313191	0.00147476	-0.90966	0.346419	0.0163123
SER 102	R SER 102	0	0	0	-0.0361973	0.015545	0.000731988	0.00263415	0.00506863	0.000238672	0.0104302	0.00977015	0.000460058	0	0	0	-0.023133	0.0165633	0.000779933
LEU 103	R LEU 103	0	0	0	-0.704492	0.195766	0.00921825	-0.00103326	0.0072599	0.000341856	0.0485698	0.0208347	0.000981069	-0.058146	0.0129616	0.000610336	-0.715102	0.189459	0.00892128
GLN 104	R GLN 104	0	0	0	-0.00790909	0.00156972	7.39152e-05	-0.00428381	0.00573619	0.000270107	0.0252217	0.00624088	0.000293872	0	0	0	0.0130288	0.0038723	0.00018234
SER 105	R SER 105	0	0	0	-0.00205322	0.00047258	2.22529e-05	0.000552106	0.00688479	0.000324192	-0.00460532	0.00773906	0.000364418	0	0	0	-0.00610643	0.0041712	0.000196414
GLU 106	R GLU 106	0	0	0	-0.00470067	0.00104509	4.92115e-05	-0.0917517	0.138371	0.00651565	0.116432	0.137996	0.00649799	0	0	0	0.01998	0.0063089	0.000297075
ALA 107	R ALA 107	0	0	0	-0.000505543	0.000499969	2.35426e-05	0.00153437	0.003257	0.000153366	-0.00137029	0.00324709	0.0001529	0	0	0	-0.000341463	0.000713218	3.35841e-05
HIP 108	R HIP 108	0	0	0	-0.000935698	0.000323284	1.52229e-05	0.025235	0.0641668	0.0030215	-0.0252328	0.063998	0.00301355	0	0	0	-0.000933481	0.00126351	5.94964e-05
ARG 109	R ARG 109	0	0	0	-0.00185144	0.00070325	3.31147e-05	0.0614124	0.0717136	0.00337686	-0.0548625	0.0708499	0.00333619	0	0	0	0.00469845	0.00759463	0.000357617
ARG 110	R ARG 110	0	0	0	-0.000986696	0.000312064	1.46945e-05	0.0199734	0.0370708	0.0017456	-0.025847	0.0372131	0.0017523	0	0	0	-0.00686031	0.00167425	7.88372e-05
TYR 111	R TYR 111	0	0	0	-0.00637694	0.00143284	6.74699e-05	0.000995565	0.00324601	0.000152849	0.00155432	0.00371532	0.000174948	0	0	0	-0.00382705	0.00296861	0.000139787
PHE 112	R PHE 112	0	0	0	-0.0260155	0.00710437	0.000334532	0.000206208	0.0033495	0.000157722	0.0146829	0.00719874	0.000338975	0	0	0	-0.0111264	0.00530443	0.000249776
GLY 113	R GLY 113	0	0	0	-0.00107982	0.000434454	2.04576e-05	-0.000709534	0.00238572	0.000112339	9.09091e-05	0.0023933	0.000112696	0	0	0	-0.00169845	0.000780853	3.67689e-05
GLY 114	R GLY 114	0	0	0	-0.000310421	0.000462666	2.17861e-05	-0.000385809	0.00194769	9.17132e-05	-0.000148559	0.00191102	8.99863e-05	0	0	0	-0.000844789	0.000766735	3.61042e-05
THR 115	R THR 115	0	0	0	-0.0007051	0.000455998	2.14721e-05	7.5388e-05	0.00199747	9.40571e-05	0.00360089	0.00222272	0.000104664	0	0	0	0.00297118	0.0011268	5.3059e-05
GLU 116	R GLU 116	0	0	0	-0.000501109	0.000499999	2.3544e-05	0.00534146	0.049178	0.0023157	-0.00111086	0.0489948	0.00230707	0	0	0	0.00372949	0.00153235	7.21558e-05
ASP 117	R ASP 117	0	0	0	-0.000221729	0.00041541	1.95609e-05	0.00442794	0.0422572	0.00198981	-0.00234146	0.0420947	0.00198216	0	0	0	0.00186475	0.000909118	4.28087e-05
ARG 118	R ARG 118	0	0	0	-0.000388027	0.000487301	2.29461e-05	0.00151441	0.0328611	0.00154737	-0.00254767	0.0327425	0.00154178	0	0	0	-0.00142129	0.00114372	5.38559e-05
LEU 119	R LEU 119	0	0	0	-0.00289357	0.00076927	3.62235e-05	-0.000239468	0.00262604	0.000123655	-0.000330377	0.00269012	0.000126673	0	0	0	-0.00346341	0.00140647	6.6228e-05
SER 120	R SER 120	0	0	0	-0.000512195	0.000499851	2.35371e-05	-0.000354767	0.00170641	8.03517e-05	0.000554324	0.00209287	9.85492e-05	0	0	0	-0.000312639	0.00144286	6.79418e-05
CYS 121	R CYS 121	0	0	0	-0.00178492	0.000520399	2.45046e-05	-0.00103104	0.00268591	0.000126475	-0.00412417	0.00314436	0.000148062	0	0	0	-0.00694013	0.00236446	0.000111338
PHE 122	R PHE 122	0	0	0	-0.000474501	0.000499349	2.35134e-05	0.00018847	0.000838354	3.94766e-05	-0.000168514	0.000833331	3.924e-05	0	0	0	-0.000454545	0.000770605	3.62864e-05
ALA 123	R ALA 123	0	0	0	-0.000405765	0.000491039	2.31221e-05	0.00108426	0.00214486	0.000100998	-0.000904656	0.00212205	9.99235e-05	0	0	0	-0.000226164	0.000742936	3.49835e-05
GLN 124	R GLN 124	0	0	0	-0.0004102	0.00049187	2.31612e-05	0.000354767	0.00281319	0.000132468	0.00160532	0.00300397	0.000141451	0	0	0	0.00154989	0.00102694	4.83567e-05
THR 125	R THR 125	0	0	0	-0.000505543	0.000499969	2.35426e-05	0.000618625	0.00162328	7.64373e-05	0.00185144	0.00162509	7.65223e-05	0	0	0	0.00196452	0.00101805	4.79383e-05
VAL 126	R VAL 126	0	0	0	-0.00354545	0.000943901	4.44466e-05	0.00144789	0.00175401	8.25931e-05	-0.000988914	0.00189698	8.93255e-05	0	0	0	-0.00308647	0.00122395	5.76338e-05
SER 127	R SER 127	0	0	0	-0.000543237	0.000498127	2.34559e-05	0.00189135	0.00242752	0.000114307	-0.00144568	0.00259943	0.000122402	0	0	0	-9.7561e-05	0.00112983	5.32016e-05
PRO 128	R PRO 128	0	0	0	-0.00103548	0.000397978	1.87401e-05	0.00527494	0.00951623	0.000448102	-0.00476718	0.00946865	0.000445861	0	0	0	-0.000527716	0.000683028	3.21625e-05
ALA 129	R ALA 129	0	0	0	-0.000762749	0.000425397	2.00312e-05	0.000784922	0.00206015	9.70086e-05	-0.000554324	0.00207478	9.76974e-05	0	0	0	-0.000532151	0.000720747	3.39387e-05
GLU 130	R GLU 130	0	0	0	-0.0044745	0.00102999	4.85003e-05	-0.0268293	0.055487	0.00261278	0.0355965	0.0554122	0.00260926	0	0	0	0.00429268	0.00261556	0.000123162
LYS 131	R LYS 131	0	0	0	-0.015898	0.0040164	0.000189125	0.0481086	0.0587754	0.00276762	-0.00158315	0.0646164	0.00304267	0	0	0	0.0306275	0.0203118	0.000956447
TRP 132	R TRP 132	0	0	0	-0.430676	0.138307	0.00651263	0.00181596	0.00511979	0.000241082	0.0937539	0.0263386	0.00124024	-0.0221888	0.00879306	0.000414049	-0.357295	0.129982	0.00612059
SER 133	R SER 133	0	0	0	-0.180455	0.0576344	0.0027139	0.00183814	0.00654732	0.000308301	0.0434612	0.0314191	0.00147947	-0.000498856	0.000840585	3.95816e-05	-0.135654	0.0669185	0.00315107
VAL 134	R VAL 134	0	0	0	-1.34952	0.260815	0.0122813	-0.00391353	0.00987905	0.000465186	-0.0227583	0.0231952	0.00109222	-0.165556	0.0289249	0.00136202	-1.54175	0.269089	0.0126709
HID 135	R HID 135	0	0	0	-0.0282838	0.00428985	0.000202001	-0.00927494	0.0145132	0.000683401	0.0346475	0.01624	0.000764709	0	0	0	-0.00291131	0.0055513	0.000261401
ILE 136	R ILE 136	0	0	0	-0.041286	0.0166727	0.000785086	-0.00551663	0.00721735	0.000339852	0.0120067	0.00778209	0.000366444	0	0	0	-0.034796	0.0172495	0.000812248
ALA 137	R ALA 137	0	0	0	-0.00559867	0.00113047	5.32317e-05	-0.00576497	0.00830904	0.000391257	0.00627716	0.00819528	0.000385901	0	0	0	-0.00508647	0.00135629	6.38653e-05
MET 138	R MET 138	0	0	0	-0.00674945	0.0017873	8.41605e-05	-0.00081153	0.00948391	0.00044658	0.00843016	0.00939884	0.000442574	0	0	0	0.00086918	0.00261553	0.00012316
HIE 139	R HIE 139	0	0	0	-0.00122173	0.000420714	1.98106e-05	0.00745898	0.00807284	0.000380135	-0.0111885	0.00799348	0.000376398	0	0	0	-0.00495122	0.00133263	6.27509e-05
PRO 140	R PRO 140	0	0	0	-0.0019357	0.000459285	2.16269e-05	-0.0136208	0.0194782	0.000917194	0.018459	0.0193298	0.000910204	0	0	0	0.00290244	0.000985153	4.6389e-05
GLN 141	R GLN 141	0	0	0	-0.000634146	0.000481669	2.26809e-05	-0.00336807	0.00445448	0.000209753	0.0071153	0.00439562	0.000206982	0	0	0	0.00311308	0.000957214	4.50735e-05
VAL 142	R VAL 142	0	0	0	-0.00164967	0.000499773	2.35334e-05	-0.00332594	0.00310607	0.000146259	0.000964523	0.00337968	0.000159143	0	0	0	-0.00401109	0.00142277	6.69955e-05
ASN 143	R ASN 143	0	0	0	-0.000432373	0.000495405	2.33277e-05	0.000181818	0.00325116	0.000153091	0.00274945	0.00327413	0.000154173	0	0	0	0.00249889	0.000949675	4.47185e-05
ILE 144	R ILE 144	0	0	0	-0.00231707	0.000506408	2.38458e-05	-0.00429047	0.00375082	0.000176619	0.00320399	0.00374735	0.000176456	0	0	0	-0.00340355	0.000894123	4.21026e-05
TYR 145	R TYR 145	0	0	0	-0.00115299	0.000366089	1.72384e-05	-0.00637916	0.00622422	0.000293087	0.00561197	0.00624856	0.000294233	0	0	0	-0.00192018	0.0011545	5.43634e-05
SER 146	R SER 146	0	0	0	-0.000529933	0.000499103	2.35019e-05	-0.0076541	0.00680942	0.000320643	0.00680266	0.00689378	0.000324616	0	0	0	-0.00138137	0.00158317	7.45487e-05
VAL 147	R VAL 147	0	0	0	-0.00152106	0.000554262	2.60992e-05	-0.00538581	0.00443401	0.000208789	0.00768293	0.00457596	0.000215473	0	0	0	0.000776053	0.0010721	5.04833e-05
THR 148	R THR 148	0	0	0	-0.000538803	0.000498492	2.34731e-05	-0.00626608	0.00607201	0.00028592	0.00955211	0.00605839	0.000285278	0	0	0	0.00274723	0.00117738	5.54405e-05
ARG 149	R ARG 149	0	0	0	-0.000443459	0.000496793	2.33931e-05	-0.0702594	0.0591214	0.00278392	0.0703792	0.0589666	0.00277663	0	0	0	-0.000323725	0.000999707	4.70744e-05
LYS 150	R LYS 150	0	0	0	-0.000325942	0.000468726	2.20714e-05	-0.0795965	0.060919	0.00286856	0.079102	0.0607498	0.0028606	0	0	0	-0.000820399	0.00160408	7.55331e-05
ARG 151	R ARG 151	0	0	0	-0.00024612	0.000430749	2.02832e-05	-0.0548958	0.0385687	0.00181613	0.0531109	0.0384017	0.00180827	0	0	0	-0.00203104	0.000885414	4.16925e-05
TYR 152	R TYR 152	0	0	0	-0.00056541	0.000495703	2.33417e-05	-0.00104656	0.00215889	0.000101658	-0.000689579	0.00262537	0.000123624	0	0	0	-0.00230155	0.00117342	5.52542e-05
ALA 153	R ALA 153	0	0	0	-0.000208426	0.000406183	1.91264e-05	-0.00361641	0.00299469	0.000141014	0.00372727	0.00298015	0.00014033	0	0	0	-9.7561e-05	0.000722933	3.40416e-05
HIP 154	R HIP 154	0	0	0	-0.000168514	0.000374322	1.76262e-05	-0.0509268	0.0395883	0.00186414	0.0505033	0.0394851	0.00185928	0	0	0	-0.000592018	0.000739946	3.48427e-05
LEU 155	R LEU 155	0	0	0	-0.000166297	0.000372347	1.75331e-05	-0.000758315	0.000954225	4.49327e-05	0.000780488	0.00100472	4.73105e-05	0	0	0	-0.000144124	0.000707314	3.33061e-05
SER 156	R SER 156	0	0	0	-3.7694e-05	0.000190455	8.96818e-06	-0.00149446	0.00210413	9.90795e-05	0.00147007	0.00217644	0.000102485	0	0	0	-6.20843e-05	0.00063571	2.99344e-05
ALA 157	R ALA 157	0	0	0	-1.55211e-05	0.000123613	5.82071e-06	-0.00137916	0.001219	5.74003e-05	0.00139246	0.00121295	5.71157e-05	0	0	0	-2.21729e-06	0.000567012	2.66996e-05
ARG 158	R ARG 158	0	0	0	-4.43459e-05	0.000205862	9.69368e-06	-0.0235854	0.0202453	0.000953312	0.023561	0.0202623	0.000954115	0	0	0	-6.87361e-05	0.000597239	2.81229e-05
PRO 159	R PRO 159	0	0	0	-3.10421e-05	0.000173432	8.16657e-06	-0.00507317	0.00511391	0.000240805	0.00509756	0.00508633	0.000239506	0	0	0	-6.65188e-06	0.00061211	2.88231e-05
ALA 160	R ALA 160	0	0	0	-3.32594e-05	0.000179313	8.44353e-06	-0.00129047	0.0014071	6.62578e-05	0.00127716	0.00137636	6.48101e-05	0	0	0	-4.65632e-05	0.000591931	2.78729e-05
ASP 161	R ASP 161	0	0	0	-5.9867e-05	0.00023724	1.11712e-05	0.0228049	0.0330384	0.00155572	-0.0227894	0.0329671	0.00155236	0	0	0	-4.43459e-05	0.000605066	2.84914e-05
GLU 162	R GLU 162	0	0	0	-0.00013969	0.000346665	1.63238e-05	0.0364191	0.0400343	0.00188514	-0.0362439	0.0399453	0.00188095	0	0	0	3.54767e-05	0.000703858	3.31434e-05
ILE 163	R ILE 163	0	0	0	-0.000441242	0.000496535	2.33809e-05	-0.00242572	0.00249534	0.000117501	0.00250554	0.00247055	0.000116334	0	0	0	-0.000361419	0.000744661	3.50647e-05
ALA 164	R ALA 164	0	0	0	-7.09534e-05	0.000256747	1.20897e-05	-0.00211308	0.00182082	8.57389e-05	0.00222395	0.00179082	8.43267e-05	0	0	0	3.99113e-05	0.000609026	2.86779e-05
VAL 165	R VAL 165	0	0	0	-0.000323725	0.000467897	2.20324e-05	-0.00252106	0.00209135	9.84776e-05	0.00327938	0.00209783	9.87829e-05	0	0	0	0.00043459	0.000791894	3.72888e-05
ASP 166	R ASP 166	0	0	0	-9.53437e-05	0.000293689	1.38293e-05	0.0518514	0.0398254	0.00187531	-0.0520976	0.039725	0.00187058	0	0	0	-0.000341463	0.000674881	3.17789e-05
ARG 167	R ARG 167	0	0	0	-0.000175166	0.000380109	1.78986e-05	-0.0428581	0.0325242	0.00153151	0.0428581	0.0324945	0.00153011	0	0	0	-0.000175166	0.00068749	3.23726e-05
ASP 168	R ASP 168	0	0	0	-5.54324e-05	0.000228822	1.07748e-05	0.0512129	0.0351675	0.00165597	-0.0511441	0.0350482	0.00165036	0	0	0	1.33038e-05	0.000645503	3.03956e-05
VAL 169	R VAL 169	0	0	0	-9.53437e-05	0.000293689	1.38293e-05	-0.00100887	0.000868217	4.08828e-05	0.00113304	0.000850222	4.00354e-05	0	0	0	2.88248e-05	0.000646713	3.04525e-05
PRO 170	R PRO 170	0	0	0	-0.000150776	0.00035783	1.68496e-05	-0.0159224	0.0118419	0.000557615	0.0164035	0.011841	0.000557572	0	0	0	0.000330377	0.000691689	3.25704e-05
TRP 171	R TRP 171	0	0	0	-0.000110865	0.000313965	1.4784e-05	0.00112417	0.00101981	4.8021e-05	-0.00147228	0.00102129	4.80904e-05	0	0	0	-0.00045898	0.000652458	3.0723e-05
GLY 172	R GLY 172	0	0	0	-6.65188e-06	8.12874e-05	3.82767e-06	0.00134368	0.00110404	5.19874e-05	-0.00132594	0.00110941	5.22401e-05	0	0	0	1.10865e-05	0.000619249	2.91593e-05
VAL 173	R VAL 173	0	0	0	-6.43016e-05	0.000245289	1.15502e-05	-0.000527716	0.000666599	3.13889e-05	0.000525499	0.000673306	3.17047e-05	0	0	0	-6.65188e-05	0.000645648	3.04024e-05
ASP 174	R ASP 174	0	0	0	-6.65188e-05	0.000249187	1.17338e-05	0.0461752	0.0361297	0.00170128	-0.0464169	0.0360362	0.00169688	0	0	0	-0.000308204	0.000666193	3.13698e-05
SER 175	R SER 175	0	0	0	-9.97783e-05	0.000299704	1.41125e-05	-0.000988914	0.00165208	7.77934e-05	0.000527716	0.00165574	7.79657e-05	0	0	0	-0.000560976	0.000687347	3.23659e-05
LEU 176	R LEU 176	0	0	0	-0.000303769	0.000459884	2.16551e-05	-0.000866962	0.00117628	5.53888e-05	0.000986696	0.00119117	5.60901e-05	0	0	0	-0.000184035	0.000758872	3.57339e-05
ILE 177	R ILE 177	0	0	0	-0.000949002	0.000311733	1.46789e-05	-0.00348115	0.00315898	0.00014875	0.00303104	0.00316493	0.000149031	0	0	0	-0.00139911	0.000659503	3.10548e-05
THR 178	R THR 178	0	0	0	-0.000711752	0.000452947	2.13285e-05	-0.000740576	0.00216536	0.000101963	-0.000436807	0.00240701	0.000113341	0	0	0	-0.00188914	0.00112269	5.28655e-05
LEU 179	R LEU 179	0	0	0	-0.00761419	0.00181694	8.55562e-05	-0.00437029	0.00480926	0.000226459	0.00138803	0.00546448	0.000257312	0	0	0	-0.0105965	0.00352267	0.000165876
ALA 180	R ALA 180	0	0	0	-0.00116186	0.000454551	2.1404e-05	-0.00135255	0.00301325	0.000141889	0.00115078	0.00300028	0.000141277	0	0	0	-0.00136364	0.000742089	3.49436e-05
PHE 181	R PHE 181	0	0	0	-0.0560621	0.0250574	0.00117991	0.00182262	0.00369209	0.000173854	0.0602727	0.0266948	0.00125701	-0.000148239	0.00125046	5.88817e-05	0.00588502	0.0107364	0.000505559
GLN 182	R GLN 182	0	0	0	-0.00290022	0.000840375	3.95717e-05	0.00244346	0.00608428	0.000286497	0.00778049	0.00686636	0.000323324	0	0	0	0.00732373	0.002333	0.000109857
ASP 183	R ASP 183	0	0	0	-0.00293126	0.000914128	4.30446e-05	-0.0288692	0.0620581	0.0029222	0.0513126	0.0628153	0.00295786	0	0	0	0.0195122	0.00473246	0.000222843
GLN 184	R GLN 184	0	0	0	-0.055235	0.0438233	0.00206356	0.00562306	0.016147	0.000760335	0.0202195	0.102489	0.00482601	-0.000833514	0.00556985	0.000262274	-0.030226	0.0763362	0.00359453
ARG 185	R ARG 185	0	0	0	-0.0386475	0.0286778	0.00135039	0.107736	0.13165	0.00619917	0.0015765	0.129237	0.00608554	-0.000611174	0.00519617	0.000244678	0.070054	0.0460519	0.0021685
TYR 186	R TYR 186	0	0	0	-0.168412	0.121842	0.00573731	0.00580488	0.00992665	0.000467428	0.255009	0.209843	0.00988111	-0.0233825	0.0250366	0.00117893	0.0690189	0.106591	0.00501919
SER 187	R SER 187	0	0	0	-0.00202661	0.000556519	2.62055e-05	0.00204213	0.00581576	0.000273853	-0.00149889	0.00647265	0.000304785	0	0	0	-0.00148337	0.00234432	0.00011039
VAL 188	R VAL 188	0	0	0	-0.00215965	0.000542037	2.55235e-05	-0.00220843	0.00244061	0.000114924	0.00239468	0.00251723	0.000118532	0	0	0	-0.00197339	0.001042	4.90659e-05
GLN 189	R GLN 189	0	0	0	-0.000727273	0.000445362	2.09713e-05	0.000368071	0.00344835	0.000162377	0.00395122	0.00375081	0.000176619	0	0	0	0.00359202	0.001085	5.10908e-05
THR 190	R THR 190	0	0	0	-0.000241685	0.000428104	2.01587e-05	-0.00105543	0.00119831	5.64263e-05	0.000509978	0.00122674	5.77649e-05	0	0	0	-0.00078714	0.000790135	3.7206e-05
ALA 191	R ALA 191	0	0	0	-7.09534e-05	0.000256747	1.20897e-05	-0.00165632	0.00166331	7.8322e-05	0.00174723	0.00165626	7.79903e-05	0	0	0	1.99557e-05	0.000611821	2.88095e-05
ASP 192	R ASP 192	0	0	0	-0.00010643	0.000308387	1.45214e-05	0.0328537	0.0382194	0.00179968	-0.0338958	0.0381587	0.00179682	0	0	0	-0.00114856	0.00077809	3.66388e-05
HIE 193	R HIE 193	0	0	0	-0.000237251	0.000425397	2.00312e-05	0.00245011	0.00274392	0.000129206	-0.00287583	0.00284213	0.000133831	0	0	0	-0.000662971	0.000830104	3.90881e-05
ARG 194	R ARG 194	0	0	0	-0.000208426	0.000406183	1.91264e-05	-0.025714	0.0316676	0.00149117	0.0247384	0.0316265	0.00148923	0	0	0	-0.00118404	0.000741134	3.48986e-05
PHE 195	R PHE 195	0	0	0	-0.000915743	0.000354878	1.67106e-05	-0.000585366	0.0014946	7.03782e-05	-0.00040133	0.00167038	7.86549e-05	0	0	0	-0.00190244	0.000957764	4.50993e-05
LEU 196	R LEU 196	0	0	0	-0.000984479	0.000322447	1.51834e-05	-0.00236807	0.00283817	0.000133644	0.00367627	0.00287073	0.000135177	0	0	0	0.000323725	0.000766158	3.6077e-05
ARG 197	R ARG 197	0	0	0	-0.000558758	0.000496535	2.33809e-05	-0.00802439	0.0412674	0.00194321	0.00523947	0.0413126	0.00194533	0	0	0	-0.00334368	0.00113181	5.32949e-05
HIP 198	R HIP 198	0	0	0	-0.00237029	0.000630281	2.96788e-05	0.0162129	0.100142	0.0047155	-0.00274058	0.0992853	0.00467516	0	0	0	0.011102	0.00410162	0.000193138
ASP 199	R ASP 199	0	0	0	-0.000299335	0.000457967	2.15648e-05	0.0177118	0.0546349	0.00257266	-0.0187539	0.0544364	0.00256331	0	0	0	-0.00134146	0.00104808	4.93524e-05
GLY 200	R GLY 200	0	0	0	-7.5388e-05	0.000264016	1.2432e-05	0.0012816	0.00209489	9.86444e-05	-0.00148115	0.00206898	9.74246e-05	0	0	0	-0.000274945	0.00062807	2.95747e-05
ARG 201	R ARG 201	0	0	0	-0.000223947	0.000416887	1.96304e-05	-0.0178027	0.0347653	0.00163704	0.0166896	0.0347423	0.00163595	0	0	0	-0.00133703	0.00076331	3.59429e-05
LEU 202	R LEU 202	0	0	0	-0.000290466	0.000453977	2.1377e-05	-0.00125277	0.00123078	5.79552e-05	0.00155432	0.0012665	5.96374e-05	0	0	0	1.10865e-05	0.000760652	3.58177e-05
VAL 203	R VAL 203	0	0	0	-0.000215078	0.000410876	1.93474e-05	-0.00010643	0.00118835	5.59572e-05	0.000266075	0.00117255	5.52134e-05	0	0	0	-5.54324e-05	0.000710414	3.34521e-05
ALA 204	R ALA 204	0	0	0	-5.32151e-05	0.000224462	1.05695e-05	-0.000607539	0.00137085	6.45509e-05	0.0005898	0.00138018	6.49903e-05	0	0	0	-7.09534e-05	0.000624215	2.93931e-05
ARG 205	R ARG 205	0	0	0	-0.000261641	0.000439528	2.06966e-05	-4.43459e-06	0.0326556	0.00153769	-0.000368071	0.0325905	0.00153463	0	0	0	-0.000634146	0.00085622	4.03178e-05
PRO 206	R PRO 206	0	0	0	-0.000503326	0.000499989	2.35436e-05	-0.00145898	0.0105368	0.000496159	0.00207982	0.0104444	0.000491805	0	0	0	0.000117517	0.000802949	3.78094e-05
GLU 207	R GLU 207	0	0	0	-0.000423503	0.000494114	2.32669e-05	-0.00182483	0.0455265	0.00214376	0.00397561	0.045592	0.00214684	0	0	0	0.00172727	0.00147368	6.9393e-05
PRO 208	R PRO 208	0	0	0	-0.000833703	0.000452947	2.13285e-05	0.00503548	0.0125886	0.000592775	-0.00424169	0.0125326	0.000590137	0	0	0	-3.99113e-05	0.000728394	3.42987e-05
ALA 209	R ALA 209	0	0	0	-0.000312639	0.000463568	2.18286e-05	0.000181818	0.0025345	0.000119345	6.43016e-05	0.00254326	0.000119757	0	0	0	-6.65188e-05	0.000770873	3.6299e-05
THR 210	R THR 210	0	0	0	-0.000866962	0.000382597	1.80158e-05	-0.000611973	0.00299115	0.000140848	0.00220399	0.00336647	0.000158521	0	0	0	0.000725055	0.00190803	8.98458e-05
GLY 211	R GLY 211	0	0	0	-0.00086031	0.000405613	1.90996e-05	-0.000290466	0.00319262	0.000150334	-0.000991131	0.00313975	0.000147845	0	0	0	-0.00214191	0.000830299	3.90973e-05
TYR 212	R TYR 212	0	0	0	-0.0125898	0.00249217	0.000117352	8.20399e-05	0.00463333	0.000218175	-0.00216851	0.00542254	0.000255338	0	0	0	-0.0146763	0.00439934	0.000207157
THR 213	R THR 213	0	0	0	-0.197563	0.128653	0.00605805	-0.000203991	0.0341274	0.001607	0.107144	0.100548	0.00473464	-0.0275708	0.0344419	0.00162181	-0.118194	0.151904	0.00715287
LEU 214	R LEU 214	0	0	0	-0.335594	0.204424	0.00962594	-0.00431042	0.0118271	0.000556919	0.0104191	0.0251738	0.00118539	-0.019774	0.0204174	0.000961419	-0.34926	0.223085	0.0105046
GLU 215	R GLU 215	0	0	0	-1.59579	0.227969	0.0107346	-0.394359	1.12318	0.0528886	0.958825	1.14274	0.0538096	-0.105157	0.0144482	0.000680338	-1.13648	0.424098	0.01997
PHE 216	R PHE 216	0	0	0	-1.48771	0.291661	0.0137338	-0.030949	0.0798779	0.0037613	0.416135	0.115147	0.00542208	-0.100116	0.0315045	0.00148349	-1.20263	0.26115	0.0122971
ARG 217	R ARG 217	0	0	0	-1.34018	0.287753	0.0135498	-0.848188	1.09107	0.0513763	0.970785	0.970711	0.045709	-0.106388	0.023551	0.00110897	-1.32397	0.422352	0.0198878
SER 218	R SER 218	0	0	0	-0.0318492	0.0266344	0.00125417	-0.00377605	0.0802917	0.00378079	0.0635388	0.102492	0.00482615	-0.000693772	0.00422445	0.000198922	0.0272198	0.0324769	0.00152928
GLY 219	R GLY 219	0	0	0	-0.00637916	0.00384805	0.000181197	0.00978271	0.0117847	0.000554921	-0.0121086	0.0114814	0.000540637	0	0	0	-0.0087051	0.00313049	0.000147409
LYS 220	R LYS 220	0	0	0	-0.0169645	0.00464181	0.000218574	-0.232554	0.232932	0.0109683	0.300827	0.236116	0.0111183	0	0	0	0.0513082	0.0224241	0.00105591
VAL 221	R VAL 221	0	0	0	-0.052	0.0109113	0.000513791	-0.00491131	0.0086047	0.00040518	-0.0223525	0.0126704	0.000596625	0	0	0	-0.0792639	0.0201723	0.000949876
ALA 222	R ALA 222	0	0	0	-0.0259667	0.00458922	0.000216098	-0.0174146	0.016638	0.000783454	0.0195211	0.0167502	0.000788736	0	0	0	-0.0238603	0.00416729	0.00019623
PHE 223	R PHE 223	0	0	0	-0.0200599	0.00417876	0.00019677	0.00340355	0.00330643	0.000155694	-0.000937916	0.00890455	0.000419299	0	0	0	-0.0175942	0.00711713	0.000335133
ARG 224	R ARG 224	0	0	0	-0.115	0.0291475	0.0013725	0.263794	0.609856	0.028717	-0.286497	0.614058	0.0289149	-0.000216379	0.00126808	5.97114e-05	-0.137919	0.12213	0.00575089
ASP 225	R ASP 225	0	0	0	-0.00382927	0.000885775	4.17095e-05	-0.0334612	0.119655	0.00563431	0.0460377	0.119129	0.00560957	0	0	0	0.00874723	0.00690884	0.000325325
CYS 226	R CYS 226	0	0	0	-0.00447007	0.00167037	7.86545e-05	-0.000405765	0.0079252	0.000373183	0.00652993	0.00895274	0.000421568	0	0	0	0.0016541	0.00260395	0.000122615
GLU 227	R GLU 227	0	0	0	-0.00180931	0.000527726	2.48496e-05	-0.0487761	0.099857	0.00470208	0.0662262	0.100015	0.00470954	0	0	0	0.0156408	0.00357554	0.000168366
GLY 228	R GLY 228	0	0	0	-0.00155876	0.000563472	2.65329e-05	-0.00274501	0.00726161	0.000341936	0.000984479	0.00710624	0.00033462	0	0	0	-0.00331929	0.00106134	4.99764e-05
ARG 229	R ARG 229	0	0	0	-0.00273614	0.000523507	2.4651e-05	0.00401552	0.074224	0.00349507	-0.0110288	0.0744968	0.00350792	0	0	0	-0.00974945	0.00467685	0.000220224
TYR 230	R TYR 230	0	0	0	-0.0632217	0.0140074	0.000659584	-0.0107849	0.0607454	0.00286039	0.0425987	0.0629348	0.00296349	0	0	0	-0.031408	0.0181068	0.000852615
LEU 231	R LEU 231	0	0	0	-0.00286696	0.000561155	2.64238e-05	-0.00245676	0.0033634	0.000158376	0.00431042	0.003505	0.000165044	0	0	0	-0.0010133	0.00129635	6.10429e-05
ALA 232	R ALA 232	0	0	0	-0.000567627	0.000495405	2.33277e-05	-0.00438359	0.00467968	0.000220358	0.0047694	0.00458234	0.000215774	0	0	0	-0.000181818	0.000766671	3.61011e-05
PRO 233	R PRO 233	0	0	0	-0.000569845	0.000495098	2.33132e-05	-0.0247339	0.0208412	0.000981373	0.0265721	0.020765	0.000977785	0	0	0	0.00126829	0.000783047	3.68723e-05
SER 234	R SER 234	0	0	0	-0.000146341	0.000353448	1.66432e-05	-0.00372727	0.00425711	0.000200459	0.00422395	0.00423699	0.000199512	0	0	0	0.000350333	0.000727428	3.42533e-05
GLY 235	R GLY 235	0	0	0	-1.33038e-05	0.000114572	5.39499e-06	0.00165632	0.00155157	7.30608e-05	-0.00169401	0.00151984	7.15666e-05	0	0	0	-5.09978e-05	0.000564719	2.65916e-05
PRO 236	R PRO 236	0	0	0	-5.76497e-05	0.00023308	1.09753e-05	-0.00969401	0.00820386	0.000386305	0.00965188	0.00819609	0.000385939	0	0	0	-9.97783e-05	0.000625599	2.94583e-05
SER 237	R SER 237	0	0	0	-4.21286e-05	0.000200883	9.45919e-06	-0.00138803	0.00174614	8.22223e-05	0.00123725	0.00184043	8.66623e-05	0	0	0	-0.000192905	0.000592296	2.78901e-05
GLY 238	R GLY 238	0	0	0	-3.10421e-05	0.000173432	8.16657e-06	0.00216408	0.00182849	8.61001e-05	-0.0022306	0.00181764	8.55892e-05	0	0	0	-9.7561e-05	0.000583793	2.74897e-05
THR 239	R THR 239	0	0	0	-0.000126386	0.000332284	1.56466e-05	-0.00120177	0.00210197	9.89778e-05	0.00128381	0.00211932	9.97948e-05	0	0	0	-4.43459e-05	0.00068093	3.20637e-05
LEU 240	R LEU 240	0	0	0	-0.000882483	0.000335523	1.57992e-05	-0.00261641	0.00259995	0.000122427	0.00362306	0.00258081	0.000121526	0	0	0	0.000124169	0.000800563	3.7697e-05
LYS 241	R LYS 241	0	0	0	-0.000359202	0.000479766	2.25913e-05	-0.033918	0.0447654	0.00210792	0.0315942	0.0447085	0.00210524	0	0	0	-0.00268293	0.00121489	5.7207e-05
ALA 242	R ALA 242	0	0	0	-0.000450111	0.000497505	2.34266e-05	-0.00137916	0.00370718	0.000174564	0.00156319	0.00368522	0.00017353	0	0	0	-0.000266075	0.000744635	3.50635e-05
GLY 243	R GLY 243	0	0	0	-0.000177384	0.000381993	1.79873e-05	0.00211752	0.00340431	0.000160302	-0.00250111	0.0034121	0.00016067	0	0	0	-0.000560976	0.0006776	3.1907e-05
LYS 244	R LYS 244	0	0	0	-0.000569845	0.000495098	2.33132e-05	-0.0505876	0.0709966	0.0033431	0.0506829	0.0715205	0.00336777	0	0	0	-0.000474501	0.00264552	0.000124573
ALA 245	R ALA 245	0	0	0	-0.000600887	0.000489716	2.30598e-05	-0.00271397	0.00512463	0.00024131	0.00286918	0.00504289	0.000237461	0	0	0	-0.000445676	0.000767146	3.61235e-05
THR 246	R THR 246	0	0	0	-0.0027184	0.000694031	3.26806e-05	0.00532594	0.0137928	0.000649479	0.00631042	0.0139943	0.000658968	0	0	0	0.00891796	0.00305963	0.000144072
LYS 247	R LYS 247	0	0	0	-0.0075898	0.00324297	0.000152706	-0.0506275	0.194527	0.00915991	0.0663282	0.193925	0.00913159	0	0	0	0.00811086	0.018306	0.000861996
VAL 248	R VAL 248	0	0	0	-0.0271707	0.0072436	0.000341088	-0.0177783	0.0147553	0.000694802	0.0110776	0.0144949	0.000682539	0	0	0	-0.0338714	0.0118655	0.000558725
GLY 249	R GLY 249	0	0	0	-0.000627494	0.000492559	2.31937e-05	0.00690022	0.0059261	0.000279049	-0.00754989	0.00590982	0.000278283	0	0	0	-0.00127716	0.000821489	3.86824e-05
LYS 250	R LYS 250	0	0	0	-0.00124169	0.00044337	2.08775e-05	-0.0884789	0.0749621	0.00352983	0.0864435	0.0747512	0.0035199	0	0	0	-0.00327716	0.00206671	9.73176e-05
ASP 251	R ASP 251	0	0	0	-0.000847007	0.000359981	1.69508e-05	0.11031	0.0934183	0.0043989	-0.102698	0.0929327	0.00437603	0	0	0	0.00676497	0.00195463	9.20401e-05
GLU 252	R GLU 252	0	0	0	-0.00501996	0.000859047	4.04509e-05	0.163918	0.15927	0.00749973	-0.150419	0.158356	0.00745671	0	0	0	0.00847894	0.00607064	0.000285855
LEU 253	R LEU 253	0	0	0	-0.0198647	0.00484362	0.000228077	-0.0127428	0.0111773	0.000526318	0.0116009	0.0116185	0.000547093	0	0	0	-0.0210067	0.00675629	0.000318141
PHE 254	R PHE 254	0	0	0	-0.0055388	0.000692165	3.25928e-05	-0.00383814	0.00413121	0.000194531	0.00113747	0.00452328	0.000212993	0	0	0	-0.00823947	0.00225735	0.000106295
ALA 255	R ALA 255	0	0	0	-0.00168293	0.000556475	2.62034e-05	-0.00735255	0.00583037	0.000274541	0.00731486	0.00578577	0.000272441	0	0	0	-0.00172062	0.000789058	3.71553e-05
LEU 256	R LEU 256	0	0	0	-0.00815965	0.00168369	7.9282e-05	-0.00679157	0.00682541	0.000321396	0.00433481	0.00712549	0.000335526	0	0	0	-0.0106164	0.00312654	0.000147223
GLU 257	R GLU 257	0	0	0	-0.000807095	0.000411091	1.93575e-05	0.0963237	0.0794019	0.00373889	-0.0906519	0.0791023	0.00372478	0	0	0	0.00486475	0.00231392	0.000108958
GLN 258	R GLN 258	0	0	0	-0.00113304	0.000376757	1.77408e-05	0.0018204	0.00647397	0.000304847	0.00557871	0.00677349	0.000318951	0	0	0	0.00626608	0.00170435	8.02548e-05
SER 259	R SER 259	0	0	0	-0.000199557	0.000399667	1.88196e-05	-0.00449667	0.00365919	0.000172305	0.0041663	0.00367666	0.000173127	0	0	0	-0.000529933	0.000733043	3.45177e-05
CYS 260	R CYS 260	0	0	0	-9.31264e-05	0.000290609	1.36843e-05	-0.000884701	0.00177567	8.3613e-05	0.00072949	0.0018109	8.52722e-05	0	0	0	-0.000248337	0.000621468	2.92638e-05
ALA 261	R ALA 261	0	0	0	-3.10421e-05	0.000173432	8.16657e-06	-0.0016918	0.00155616	7.32768e-05	0.00168514	0.00154122	7.25733e-05	0	0	0	-3.7694e-05	0.000610984	2.87701e-05
GLN 262	R GLN 262	0	0	0	-9.7561e-05	0.00029672	1.3972e-05	-0.00270067	0.00256126	0.000120605	0.00303548	0.00253378	0.000119311	0	0	0	0.000237251	0.000665285	3.1327e-05
VAL 263	R VAL 263	0	0	0	-2.88248e-05	0.000167314	7.87851e-06	-0.000638581	0.000675988	3.1831e-05	0.000731707	0.000676722	3.18656e-05	0	0	0	6.43016e-05	0.00061959	2.91754e-05
VAL 264	R VAL 264	0	0	0	-1.33038e-05	0.000114572	5.39499e-06	-0.000569845	0.000643145	3.02845e-05	0.000605322	0.00064176	3.02193e-05	0	0	0	2.21729e-05	0.000602615	2.8376e-05
LEU 265	R LEU 265	0	0	0	-8.86918e-06	9.37578e-05	4.41488e-06	-0.000700665	0.000696188	3.27822e-05	0.000709534	0.000664175	3.12748e-05	0	0	0	1.18161e-17	0.00056112	2.64221e-05
GLN 266	R GLN 266	0	0	0	-6.65188e-06	8.12874e-05	3.82767e-06	-0.000986696	0.00106955	5.03634e-05	0.000973392	0.00107345	5.05466e-05	0	0	0	-1.99557e-05	0.00054268	2.55538e-05
ALA 267	R ALA 267	0	0	0	-2.21729e-06	4.70359e-05	2.21484e-06	-0.000720621	0.000680417	3.20396e-05	0.000751663	0.000701892	3.30508e-05	0	0	0	2.88248e-05	0.000604171	2.84493e-05
ALA 268	R ALA 268	0	0	0	-2.21729e-06	4.70359e-05	2.21484e-06	-0.000660754	0.000626636	2.95071e-05	0.00064745	0.000622819	2.93274e-05	0	0	0	-1.55211e-05	0.000586037	2.75954e-05
ASN 269	R ASN 269	0	0	0	-4.43459e-06	6.64449e-05	3.12877e-06	0.000195122	0.000550809	2.59366e-05	-0.000157428	0.000519727	2.4473e-05	0	0	0	3.32594e-05	0.000573821	2.70202e-05
GLU 270	R GLU 270	0	0	0	-2.21729e-06	4.70359e-05	2.21484e-06	0.0167007	0.0133714	0.000629636	-0.016714	0.0133591	0.000629056	0	0	0	-1.55211e-05	0.000622724	2.93229e-05
ARG 271	R ARG 271	0	0	0	-6.65188e-06	8.12874e-05	3.82767e-06	-0.0160931	0.0112516	0.000529818	0.0160865	0.0112895	0.000531604	0	0	0	-1.33038e-05	0.00058798	2.76869e-05
ASN 272	R ASN 272	0	0	0	-6.65188e-06	8.12874e-05	3.82767e-06	-0.000645233	0.000838695	3.94926e-05	0.000627494	0.000806596	3.79811e-05	0	0	0	-2.43902e-05	0.000585735	2.75812e-05
VAL 273	R VAL 273	0	0	0	-4.43459e-06	6.64449e-05	3.12877e-06	-0.000543237	0.000591715	2.78627e-05	0.00054102	0.000576693	2.71554e-05	0	0	0	-6.65188e-06	0.000615722	2.89932e-05
SER 274	R SER 274	0	0	0	-6.65188e-06	8.12874e-05	3.82767e-06	-0.000740576	0.00078603	3.70127e-05	0.000760532	0.000796524	3.75069e-05	0	0	0	1.33038e-05	0.00058798	2.76869e-05
THR 275	R THR 275	0	0	0	-1.55211e-05	0.000123613	5.82071e-06	-0.000221729	0.000624388	2.94013e-05	0.000177384	0.000580178	2.73195e-05	0	0	0	-5.9867e-05	0.000579364	2.72812e-05
ARG 276	R ARG 276	0	0	0	-1.33038e-05	0.000114572	5.39499e-06	-0.0236763	0.0167628	0.000789328	0.0236009	0.0167434	0.000788416	0	0	0	-8.86918e-05	0.000592736	2.79108e-05
GLN 277	R GLN 277	0	0	0	-4.43459e-06	6.64449e-05	3.12877e-06	-0.0007051	0.000678753	3.19612e-05	0.000700665	0.000718137	3.38157e-05	0	0	0	-8.86918e-06	0.000580474	2.73335e-05
GLY 278	R GLY 278	0	0	0	0	0	0	0.000776053	0.000649717	3.0594e-05	-0.000736142	0.000620423	2.92146e-05	0	0	0	3.99113e-05	0.000598004	2.81589e-05
MET 279	R MET 279	0	0	0	-1.10865e-05	0.000104707	4.93046e-06	-0.000751663	0.000735821	3.46485e-05	0.000756098	0.000703445	3.31239e-05	0	0	0	-6.65188e-06	0.000619312	2.91623e-05
ASP 280	R ASP 280	0	0	0	-2.21729e-06	4.70359e-05	2.21484e-06	0.0214656	0.0136012	0.000640458	-0.0214479	0.0135749	0.000639218	0	0	0	1.55211e-05	0.000562879	2.65049e-05
LEU 281	R LEU 281	0	0	0	-1.10865e-05	0.000104707	4.93046e-06	-0.000756098	0.000644215	3.03349e-05	0.00072949	0.000674196	3.17467e-05	0	0	0	-3.7694e-05	0.000581227	2.73689e-05
SER 282	R SER 282	0	0	0	-2.21729e-06	4.70359e-05	2.21484e-06	-0.000831486	0.000697148	3.28274e-05	0.000862528	0.00070077	3.2998e-05	0	0	0	2.88248e-05	0.000593059	2.79261e-05
ALA 283	R ALA 283	0	0	0	-6.65188e-06	8.12874e-05	3.82767e-06	-0.00078714	0.00069774	3.28553e-05	0.000798226	0.000676889	3.18735e-05	0	0	0	4.43459e-06	0.000572835	2.69737e-05
ASN 284	R ASN 284	0	0	0	-6.65188e-06	8.12874e-05	3.82767e-06	-0.000179601	0.000791379	3.72646e-05	0.000170732	0.000807193	3.80092e-05	0	0	0	-1.55211e-05	0.000604659	2.84723e-05
GLN 285	R GLN 285	0	0	0	-4.43459e-06	6.64449e-05	3.12877e-06	-0.000758315	0.000858835	4.04409e-05	0.000760532	0.000858165	4.04094e-05	0	0	0	-2.21729e-06	0.000593755	2.79588e-05
ASP 286	R ASP 286	0	0	0	-6.65188e-06	8.12874e-05	3.82767e-06	0.0186497	0.0137931	0.000649492	-0.018663	0.0137656	0.000648197	0	0	0	-1.99557e-05	0.00060085	2.82929e-05
GLU 287	R GLU 287	0	0	0	-6.65188e-06	8.12874e-05	3.82767e-06	0.0242417	0.0179674	0.00084605	-0.0241973	0.0179195	0.000843795	0	0	0	3.7694e-05	0.000599999	2.82528e-05
GLU 288	R GLU 288	0	0	0	-1.10865e-05	0.000104707	4.93046e-06	0.0258204	0.021142	0.000995539	-0.0257805	0.0210977	0.00099345	0	0	0	2.88248e-05	0.000577911	2.72127e-05
THR 289	R THR 289	0	0	0	-1.10865e-05	0.000104707	4.93046e-06	-0.000259424	0.00060787	2.86235e-05	0.000235033	0.000578795	2.72544e-05	0	0	0	-3.54767e-05	0.000583271	2.74651e-05
ASP 290	R ASP 290	0	0	0	-2.43902e-05	0.000154257	7.2637e-06	0.0414834	0.0303794	0.00143051	-0.041459	0.0302955	0.00142656	0	0	0	-5.51419e-16	0.000635254	2.99129e-05
GLN 291	R GLN 291	0	0	0	-2.66075e-05	0.000160933	7.57806e-06	-0.00100665	0.00141967	6.68499e-05	0.00102217	0.00138393	6.51665e-05	0	0	0	-1.10865e-05	0.000619249	2.91593e-05
GLU 292	R GLU 292	0	0	0	-1.77384e-05	0.000131999	6.21559e-06	0.0278537	0.0197644	0.000930668	-0.027867	0.0197334	0.000929208	0	0	0	-3.10421e-05	0.000587311	2.76554e-05
THR 293	R THR 293	0	0	0	-2.88248e-05	0.000167314	7.87851e-06	-0.000505543	0.000629532	2.96435e-05	0.000607539	0.000605837	2.85278e-05	0	0	0	7.31707e-05	0.000622179	2.92973e-05
PHE 294	R PHE 294	0	0	0	-2.43902e-05	0.000154257	7.2637e-06	-0.000552106	0.000587236	2.76519e-05	0.000552106	0.000591	2.78291e-05	0	0	0	-2.43902e-05	0.000633037	2.98085e-05
GLN 295	R GLN 295	0	0	0	-7.09534e-05	0.000256747	1.20897e-05	-0.000529933	0.00199575	9.39763e-05	0.000620843	0.00197779	9.31307e-05	0	0	0	1.99557e-05	0.000622598	2.9317e-05
LEU 296	R LEU 296	0	0	0	-5.9867e-05	0.00023724	1.11712e-05	-0.000878049	0.000939751	4.42512e-05	0.00100665	0.000949945	4.47311e-05	0	0	0	6.87361e-05	0.000660694	3.11109e-05
GLU 297	R GLU 297	0	0	0	-3.32594e-05	0.000179313	8.44353e-06	0.0474856	0.0377387	0.00177705	-0.0475011	0.0376934	0.00177491	0	0	0	-4.87805e-05	0.000604724	2.84754e-05
ILE 298	R ILE 298	0	0	0	-3.99113e-05	0.000195751	9.21755e-06	-0.001102	0.00109353	5.14923e-05	0.001102	0.00108743	5.1205e-05	0	0	0	-3.99113e-05	0.000623419	2.93556e-05
ASP 299	R ASP 299	0	0	0	-3.99113e-05	0.000195751	9.21755e-06	0.0370288	0.0338313	0.00159305	-0.0369401	0.0337283	0.0015882	0	0	0	4.87805e-05	0.000619217	2.91578e-05
ARG 300	R ARG 300	0	0	0	-7.98226e-05	0.000271018	1.27618e-05	-0.035122	0.0397607	0.00187226	0.035071	0.0396993	0.00186937	0	0	0	-0.00013082	0.000647837	3.05055e-05
ASP 301	R ASP 301	0	0	0	-3.32594e-05	0.000179313	8.44353e-06	0.0356741	0.0360056	0.00169544	-0.0356009	0.0359143	0.00169114	0	0	0	3.99113e-05	0.000623419	2.93556e-05
THR 302	R THR 302	0	0	0	-8.86918e-06	9.37578e-05	4.41488e-06	-0.000627494	0.000867521	4.085e-05	0.000627494	0.000912368	4.29617e-05	0	0	0	-8.86918e-06	0.00056105	2.64188e-05
LYS 303	R LYS 303	0	0	0	-1.99557e-05	0.000139848	6.58518e-06	-0.0251663	0.0258895	0.00121909	0.0251463	0.0258159	0.00121562	0	0	0	-3.99113e-05	0.000582984	2.74517e-05
LYS 304	R LYS 304	0	0	0	-1.99557e-05	0.000139848	6.58518e-06	-0.0205188	0.0168742	0.000794573	0.0205432	0.0168915	0.000795388	0	0	0	4.43459e-06	0.000603006	2.83945e-05
CYS 305	R CYS 305	0	0	0	-1.10865e-05	0.000104707	4.93046e-06	0.000356984	0.00065506	3.08456e-05	-0.000297118	0.000649384	3.05783e-05	0	0	0	4.87805e-05	0.000615626	2.89887e-05
ALA 306	R ALA 306	0	0	0	-8.86918e-06	9.37578e-05	4.41488e-06	-0.00129712	0.0010719	5.04738e-05	0.00127938	0.00105166	4.95206e-05	0	0	0	-2.66075e-05	0.000587529	2.76656e-05
PHE 307	R PHE 307	0	0	0	-2.21729e-05	0.000147246	6.93353e-06	-0.000525499	0.000603862	2.84347e-05	0.000527716	0.000581312	2.73729e-05	0	0	0	-1.99557e-05	0.000626149	2.94842e-05
ARG 308	R ARG 308	0	0	0	-0.000104213	0.000305536	1.43872e-05	-0.0488381	0.0367339	0.00172973	0.0488049	0.0366393	0.00172528	0	0	0	-0.000137472	0.000684767	3.22444e-05
THR 309	R THR 309	0	0	0	-2.66075e-05	0.000160933	7.57806e-06	-0.000356984	0.000740835	3.48846e-05	0.000381375	0.000695892	3.27683e-05	0	0	0	-2.21729e-06	0.000612142	2.88246e-05
HIP 310	R HIP 310	0	0	0	-7.5388e-05	0.000264016	1.2432e-05	-0.0440111	0.0304271	0.00143276	0.0439113	0.0303442	0.00142885	0	0	0	-0.000175166	0.000612439	2.88386e-05
THR 311	R THR 311	0	0	0	-1.33038e-05	0.000114572	5.39499e-06	-0.000534368	0.000796636	3.75121e-05	0.000501109	0.000774811	3.64844e-05	0	0	0	-4.65632e-05	0.000603063	2.83971e-05
GLY 312	R GLY 312	0	0	0	-2.21729e-06	4.70359e-05	2.21484e-06	0.00137251	0.00103317	4.86503e-05	-0.00136585	0.00100623	4.73814e-05	0	0	0	4.43459e-06	0.000568951	2.67909e-05
LYS 313	R LYS 313	0	0	0	-1.77384e-05	0.000131999	6.21559e-06	-0.0323282	0.0211535	0.00099608	0.0322727	0.0210897	0.000993075	0	0	0	-7.31707e-05	0.000615011	2.89597e-05
TYR 314	R TYR 314	0	0	0	-4.65632e-05	0.000210701	9.92154e-06	-0.00109091	0.00102871	4.84403e-05	0.001102	0.00101355	4.77264e-05	0	0	0	-3.54767e-05	0.000612929	2.88617e-05
TRP 315	R TRP 315	0	0	0	-1.77384e-05	0.000131999	6.21559e-06	-0.000481153	0.000629274	2.96314e-05	0.00051663	0.000611467	2.87929e-05	0	0	0	1.77384e-05	0.000635006	2.99013e-05
THR 316	R THR 316	0	0	0	-2.21729e-06	4.70359e-05	2.21484e-06	-0.000804878	0.000745763	3.51166e-05	0.000800443	0.000790801	3.72373e-05	0	0	0	-6.65188e-06	0.000586205	2.76033e-05
LEU 317	R LEU 317	0	0	0	-6.65188e-06	8.12874e-05	3.82767e-06	-0.000514412	0.000562415	2.64831e-05	0.000505543	0.000574275	2.70416e-05	0	0	0	-1.55211e-05	0.000629805	2.96564e-05
THR 318	R THR 318	0	0	0	-4.43459e-06	6.64449e-05	3.12877e-06	-0.000585366	0.000609357	2.86935e-05	0.000572062	0.000625419	2.94498e-05	0	0	0	-1.77384e-05	0.000595359	2.80344e-05
ALA 319	R ALA 319	0	0	0	0	0	0	-0.000782705	0.00061882	2.91391e-05	0.000709534	0.000664175	3.12748e-05	0	0	0	-7.31707e-05	0.000562276	2.64765e-05
THR 320	R THR 320	0	0	0	-2.21729e-06	4.70359e-05	2.21484e-06	-0.000192905	0.000426966	2.0105e-05	0.000186253	0.000447597	2.10765e-05	0	0	0	-8.86918e-06	0.000507077	2.38773e-05
GLY 321	R GLY 321	0	0	0	0	0	0	0.000600887	0.000573161	2.69891e-05	-0.000567627	0.000558521	2.62997e-05	0	0	0	3.32594e-05	0.000577672	2.72015e-05
GLY 322	R GLY 322	0	0	0	0	0	0	0.000603104	0.000591806	2.78671e-05	-0.000603104	0.000572766	2.69705e-05	0	0	0	-5.66189e-18	0.000580542	2.73366e-05
VAL 323	R VAL 323	0	0	0	-6.65188e-06	8.12874e-05	3.82767e-06	-0.000525499	0.000562022	2.64646e-05	0.000494457	0.000581946	2.74028e-05	0	0	0	-3.7694e-05	0.000592561	2.79026e-05
GLN 324	R GLN 324	0	0	0	-8.86918e-06	9.37578e-05	4.41488e-06	-0.000388027	0.000633673	2.98385e-05	0.00040133	0.000596292	2.80783e-05	0	0	0	4.43459e-06	0.000606672	2.85671e-05
SER 325	R SER 325	0	0	0	-8.86918e-06	9.37578e-05	4.41488e-06	-0.000891353	0.000747021	3.51758e-05	0.000904656	0.00074289	3.49813e-05	0	0	0	4.43459e-06	0.000599318	2.82208e-05
THR 326	R THR 326	0	0	0	0	0	0	-0.000485588	0.000625859	2.94705e-05	0.000492239	0.000615258	2.89714e-05	0	0	0	6.65188e-06	0.000589975	2.77809e-05
ALA 327	R ALA 327	0	0	0	-4.43459e-06	6.64449e-05	3.12877e-06	-0.00114856	0.00093828	4.41819e-05	0.00113969	0.000906003	4.2662e-05	0	0	0	-1.33038e-05	0.000572698	2.69673e-05
SER 328	R SER 328	0	0	0	-1.33038e-05	0.000114572	5.39499e-06	-0.00120399	0.0010975	5.16793e-05	0.00117738	0.00110813	5.21799e-05	0	0	0	-3.99113e-05	0.000590542	2.78075e-05
SER 329	R SER 329	0	0	0	-6.65188e-06	8.12874e-05	3.82767e-06	-0.00135033	0.00131901	6.21099e-05	0.00134146	0.00130275	6.1344e-05	0	0	0	-1.55211e-05	0.000586037	2.75954e-05
LYS 330	R LYS 330	0	0	0	-4.21286e-05	0.000200883	9.45919e-06	-0.0378004	0.0312964	0.00147369	0.037796	0.0312809	0.00147296	0	0	0	-4.65632e-05	0.000635293	2.99148e-05
ASN 331	R ASN 331	0	0	0	-6.65188e-06	8.12874e-05	3.82767e-06	-0.000767184	0.00115395	5.43375e-05	0.000776053	0.00114025	5.36925e-05	0	0	0	2.21729e-06	0.000570909	2.68831e-05
ALA 332	R ALA 332	0	0	0	-2.21729e-06	4.70359e-05	2.21484e-06	-0.000949002	0.000804405	3.78779e-05	0.000922395	0.000791143	3.72534e-05	0	0	0	-2.88248e-05	0.000596786	2.81016e-05
SER 333	R SER 333	0	0	0	-4.43459e-06	6.64449e-05	3.12877e-06	-0.000694013	0.000726096	3.41905e-05	0.00067184	0.000734685	3.45949e-05	0	0	0	-2.66075e-05	0.000572234	2.69454e-05
CYS 334	R CYS 334	0	0	0	-1.55211e-05	0.000123613	5.82071e-06	-0.000168514	0.000535218	2.52025e-05	0.000117517	0.000500048	2.35463e-05	0	0	0	-6.65188e-05	0.000565067	2.66079e-05
TYR 335	R TYR 335	0	0	0	-1.55211e-05	0.000123613	5.82071e-06	-0.000771619	0.000929293	4.37587e-05	0.000771619	0.000919699	4.33069e-05	0	0	0	-1.55211e-05	0.000611949	2.88156e-05
PHE 336	R PHE 336	0	0	0	-2.21729e-06	4.70359e-05	2.21484e-06	-0.000538803	0.000569107	2.67982e-05	0.000525499	0.000573735	2.70161e-05	0	0	0	-1.55211e-05	0.000574575	2.70557e-05
ASP 337	R ASP 337	0	0	0	-2.21729e-06	4.70359e-05	2.21484e-06	0.0211153	0.0180545	0.000850153	-0.0211064	0.018037	0.000849328	0	0	0	6.65188e-06	0.000578591	2.72448e-05
ILE 338	R ILE 338	0	0	0	-2.21729e-05	0.000147246	6.93353e-06	-0.000851441	0.000851562	4.00985e-05	0.000878049	0.000860945	4.05403e-05	0	0	0	4.43459e-06	0.000588114	2.76932e-05
GLU 339	R GLU 339	0	0	0	-6.65188e-06	8.12874e-05	3.82767e-06	0.0176098	0.0155122	0.000730441	-0.0176164	0.0154712	0.000728511	0	0	0	-1.33038e-05	0.000599187	2.82146e-05
TRP 340	R TRP 340	0	0	0	-3.54767e-05	0.000184981	8.71043e-06	-0.000101996	0.00050564	2.38097e-05	9.97783e-05	0.00051692	2.43408e-05	0	0	0	-3.7694e-05	0.00055388	2.60812e-05
ARG 341	R ARG 341	0	0	0	-2.21729e-06	4.70359e-05	2.21484e-06	-0.0148137	0.012394	0.000583609	0.0148692	0.0123503	0.000581554	0	0	0	5.32151e-05	0.000562547	2.64893e-05
ASP 342	R ASP 342	0	0	0	-2.21729e-06	4.70359e-05	2.21484e-06	0.0163659	0.0166703	0.000784974	-0.0163548	0.0166349	0.000783309	0	0	0	8.86918e-06	0.000631692	2.97452e-05
ARG 343	R ARG 343	0	0	0	-2.21729e-05	0.000147246	6.93353e-06	-0.0140377	0.0145746	0.000686289	0.0139978	0.0145069	0.000683103	0	0	0	-6.20843e-05	0.000569478	2.68157e-05
ARG 344	R ARG 344	0	0	0	-4.43459e-06	6.64449e-05	3.12877e-06	-0.0158625	0.0134624	0.000633919	0.0158825	0.0134944	0.000635427	0	0	0	1.55211e-05	0.000570703	2.68733e-05
ILE 345	R ILE 345	0	0	0	-1.55211e-05	0.000123613	5.82071e-06	-0.000824834	0.000803487	3.78347e-05	0.000791574	0.000810693	3.81741e-05	0	0	0	-4.87805e-05	0.000601046	2.83022e-05
THR 346	R THR 346	0	0	0	-6.65188e-06	8.12874e-05	3.82767e-06	-0.000450111	0.000568242	2.67575e-05	0.00043459	0.000554802	2.61246e-05	0	0	0	-2.21729e-05	0.000595211	2.80274e-05
LEU 347	R LEU 347	0	0	0	-8.86918e-06	9.37578e-05	4.41488e-06	-0.000711752	0.000670122	3.15548e-05	0.000669623	0.000688476	3.24191e-05	0	0	0	-5.09978e-05	0.000599014	2.82065e-05
ARG 348	R ARG 348	0	0	0	-6.65188e-06	8.12874e-05	3.82767e-06	-0.0159268	0.0129608	0.000610302	0.0159889	0.0129472	0.000609659	0	0	0	5.54324e-05	0.000591166	2.78369e-05
ALA 349	R ALA 349	0	0	0	-4.43459e-06	6.64449e-05	3.12877e-06	-0.000844789	0.00072512	3.41446e-05	0.000829268	0.000720085	3.39075e-05	0	0	0	-1.99557e-05	0.000589675	2.77667e-05
SER 350	R SER 350	0	0	0	-2.21729e-06	4.70359e-05	2.21484e-06	-0.000988914	0.000942875	4.43982e-05	0.00103104	0.000959912	4.52005e-05	0	0	0	3.99113e-05	0.000563647	2.65411e-05
ASN 351	R ASN 351	0	0	0	-6.65188e-06	8.12874e-05	3.82767e-06	6.20843e-05	0.000541538	2.55e-05	-5.76497e-05	0.000546103	2.5715e-05	0	0	0	-2.21729e-06	0.000578625	2.72464e-05
GLY 352	R GLY 352	0	0	0	0	0	0	0.000514412	0.000593117	2.79288e-05	-0.000563193	0.000612054	2.88205e-05	0	0	0	-4.87805e-05	0.000622788	2.93259e-05
LYS 353	R LYS 353	0	0	0	-4.43459e-06	6.64449e-05	3.12877e-06	-0.0143525	0.010036	0.000472575	0.0142993	0.00999319	0.000470561	0	0	0	-5.76497e-05	0.000611242	2.87823e-05
PHE 354	R PHE 354	0	0	0	-4.43459e-06	6.64449e-05	3.12877e-06	-0.000337029	0.000513178	2.41646e-05	0.000325942	0.000500746	2.35792e-05	0	0	0	-1.55211e-05	0.00059728	2.81248e-05
VAL 355	R VAL 355	0	0	0	-2.21729e-06	4.70359e-05	2.21484e-06	-0.000527716	0.000581312	2.73729e-05	0.000487805	0.000558512	2.62993e-05	0	0	0	-4.21286e-05	0.000635602	2.99293e-05
THR 356	R THR 356	0	0	0	0	0	0	-0.000305987	0.000552707	2.6026e-05	0.000286031	0.000494094	2.3266e-05	0	0	0	-1.99557e-05	0.000566665	2.66832e-05
SER 357	R SER 357	0	0	0	0	0	0	-0.000847007	0.000736209	3.46667e-05	0.000831486	0.000758094	3.56973e-05	0	0	0	-1.55211e-05	0.000554944	2.61313e-05
LYS 358	R LYS 358	0	0	0	-2.21729e-06	4.70359e-05	2.21484e-06	-0.0161419	0.0104214	0.000490724	0.0161486	0.0103631	0.000487981	0	0	0	4.43459e-06	0.000610316	2.87387e-05
LYS 359	R LYS 359	0	0	0	0	0	0	-0.0125455	0.00832726	0.000392115	0.0125455	0.00831607	0.000391588	0	0	0	3.15097e-17	0.00057671	2.71562e-05
ASN 360	R ASN 360	0	0	0	-2.21729e-06	4.70359e-05	2.21484e-06	-4.65632e-05	0.000507203	2.38833e-05	1.77384e-05	0.00051552	2.42749e-05	0	0	0	-3.10421e-05	0.000552289	2.60063e-05
GLY 361	R GLY 361	0	0	0	-2.21729e-06	4.70359e-05	2.21484e-06	0.000556541	0.000563699	2.65435e-05	-0.000549889	0.000572131	2.69406e-05	0	0	0	4.43459e-06	0.000610316	2.87387e-05
[truncated: 630 more rows]

## Sheet: Source data-Inhibitor18
| Run on Wed Feb 24 16:32:17 2021
[truncated: 1,495 more rows]
