# Supplementary material for: Potential Inhibitors of Fascin From A Database of Marine Natural Products: A Virtual Screening and Molecular Dynamics Study
Source: Front Chem. 2021 Oct 7;9:719949. doi: 10.3389/fchem.2021.719949 (PMC8529705; doi:10.3389/fchem.2021.719949)
Supplement: Supplementary file 2 [file DataSheet1.ZIP › Raw Date for Manuscript-719949-reduced/Figure 10/Inhibitor07_structure.pdb]

CRYST1  103.021  103.021  103.021 109.47 109.47 109.47 P 1           1
ATOM      1  N   MET X   1      46.043 -17.546 -36.432  1.00  0.00           N
ATOM      2  H1  MET X   1      46.350 -17.007 -35.635  1.00  0.00           H
ATOM      3  H2  MET X   1      46.276 -17.019 -37.261  1.00  0.00           H
ATOM      4  H3  MET X   1      46.561 -18.412 -36.384  1.00  0.00           H
ATOM      5  CA  MET X   1      44.605 -17.790 -36.379  1.00  0.00           C
ATOM      6  HA  MET X   1      44.260 -18.170 -35.418  1.00  0.00           H
ATOM      7  CB  MET X   1      43.761 -16.504 -36.431  1.00  0.00           C
ATOM      8  HB2 MET X   1      44.243 -15.751 -35.809  1.00  0.00           H
ATOM      9  HB3 MET X   1      43.866 -16.204 -37.473  1.00  0.00           H
ATOM     10  CG  MET X   1      42.337 -16.472 -35.995  1.00  0.00           C
ATOM     11  HG2 MET X   1      41.962 -15.489 -36.284  1.00  0.00           H
ATOM     12  HG3 MET X   1      41.859 -17.229 -36.616  1.00  0.00           H
ATOM     13  SD  MET X   1      41.874 -16.798 -34.245  1.00  0.00           S
ATOM     14  CE  MET X   1      42.528 -15.323 -33.460  1.00  0.00           C
ATOM     15  HE1 MET X   1      42.186 -15.434 -32.431  1.00  0.00           H
ATOM     16  HE2 MET X   1      43.618 -15.356 -33.446  1.00  0.00           H
ATOM     17  HE3 MET X   1      42.153 -14.387 -33.873  1.00  0.00           H
ATOM     18  C   MET X   1      44.152 -18.727 -37.521  1.00  0.00           C
ATOM     19  O   MET X   1      44.509 -18.481 -38.608  1.00  0.00           O
ATOM     20  N   THR X   2      43.360 -19.718 -37.171  1.00  0.00           N
ATOM     21  H   THR X   2      43.050 -19.800 -36.213  1.00  0.00           H
ATOM     22  CA  THR X   2      42.631 -20.642 -38.051  1.00  0.00           C
ATOM     23  HA  THR X   2      43.326 -21.296 -38.579  1.00  0.00           H
ATOM     24  CB  THR X   2      41.774 -21.594 -37.193  1.00  0.00           C
ATOM     25  HB  THR X   2      42.462 -22.024 -36.465  1.00  0.00           H
ATOM     26  CG2 THR X   2      40.624 -21.010 -36.361  1.00  0.00           C
ATOM     27 HG21 THR X   2      40.877 -20.221 -35.653  1.00  0.00           H
ATOM     28 HG22 THR X   2      39.920 -20.430 -36.958  1.00  0.00           H
ATOM     29 HG23 THR X   2      40.178 -21.894 -35.907  1.00  0.00           H
ATOM     30  OG1 THR X   2      41.282 -22.648 -38.037  1.00  0.00           O
ATOM     31  HG1 THR X   2      42.034 -23.243 -38.063  1.00  0.00           H
ATOM     32  C   THR X   2      41.720 -19.948 -39.122  1.00  0.00           C
ATOM     33  O   THR X   2      41.073 -18.949 -38.806  1.00  0.00           O
ATOM     34  N   ALA X   3      41.580 -20.431 -40.330  1.00  0.00           N
ATOM     35  H   ALA X   3      42.023 -21.336 -40.411  1.00  0.00           H
ATOM     36  CA  ALA X   3      40.639 -20.007 -41.411  1.00  0.00           C
ATOM     37  HA  ALA X   3      40.144 -19.084 -41.108  1.00  0.00           H
ATOM     38  CB  ALA X   3      41.357 -19.690 -42.735  1.00  0.00           C
ATOM     39  HB1 ALA X   3      40.732 -19.287 -43.532  1.00  0.00           H
ATOM     40  HB2 ALA X   3      42.172 -18.991 -42.549  1.00  0.00           H
ATOM     41  HB3 ALA X   3      41.871 -20.598 -43.050  1.00  0.00           H
ATOM     42  C   ALA X   3      39.485 -21.023 -41.600  1.00  0.00           C
ATOM     43  O   ALA X   3      39.690 -22.213 -41.241  1.00  0.00           O
ATOM     44  N   ASN X   4      38.324 -20.639 -42.079  1.00  0.00           N
ATOM     45  H   ASN X   4      38.157 -19.664 -42.283  1.00  0.00           H
ATOM     46  CA  ASN X   4      37.225 -21.510 -42.525  1.00  0.00           C
ATOM     47  HA  ASN X   4      36.310 -20.929 -42.637  1.00  0.00           H
ATOM     48  CB  ASN X   4      37.541 -22.085 -43.921  1.00  0.00           C
ATOM     49  HB2 ASN X   4      38.563 -22.464 -43.897  1.00  0.00           H
ATOM     50  HB3 ASN X   4      37.022 -23.028 -44.088  1.00  0.00           H
ATOM     51  CG  ASN X   4      37.317 -21.011 -45.054  1.00  0.00           C
ATOM     52  OD1 ASN X   4      37.185 -19.821 -44.958  1.00  0.00           O
ATOM     53  ND2 ASN X   4      37.299 -21.552 -46.251  1.00  0.00           N
ATOM     54 HD21 ASN X   4      37.356 -20.978 -47.079  1.00  0.00           H
ATOM     55 HD22 ASN X   4      37.360 -22.556 -46.340  1.00  0.00           H
ATOM     56  C   ASN X   4      36.809 -22.681 -41.529  1.00  0.00           C
ATOM     57  O   ASN X   4      36.192 -23.665 -41.921  1.00  0.00           O
ATOM     58  N   GLY X   5      37.098 -22.691 -40.185  1.00  0.00           N
ATOM     59  H   GLY X   5      37.500 -21.820 -39.870  1.00  0.00           H
ATOM     60  CA  GLY X   5      36.835 -23.729 -39.215  1.00  0.00           C
ATOM     61  HA2 GLY X   5      36.960 -23.350 -38.201  1.00  0.00           H
ATOM     62  HA3 GLY X   5      35.818 -24.069 -39.412  1.00  0.00           H
ATOM     63  C   GLY X   5      37.792 -24.893 -39.324  1.00  0.00           C
ATOM     64  O   GLY X   5      37.440 -25.978 -38.973  1.00  0.00           O
ATOM     65  N   THR X   6      39.060 -24.698 -39.867  1.00  0.00           N
ATOM     66  H   THR X   6      39.392 -23.760 -40.041  1.00  0.00           H
ATOM     67  CA  THR X   6      40.000 -25.733 -40.054  1.00  0.00           C
ATOM     68  HA  THR X   6      39.595 -26.609 -40.560  1.00  0.00           H
ATOM     69  CB  THR X   6      41.178 -25.320 -41.003  1.00  0.00           C
ATOM     70  HB  THR X   6      42.033 -24.834 -40.533  1.00  0.00           H
ATOM     71  CG2 THR X   6      41.774 -26.622 -41.661  1.00  0.00           C
ATOM     72 HG21 THR X   6      42.576 -26.339 -42.342  1.00  0.00           H
ATOM     73 HG22 THR X   6      42.094 -27.392 -40.959  1.00  0.00           H
ATOM     74 HG23 THR X   6      40.938 -27.046 -42.216  1.00  0.00           H
ATOM     75  OG1 THR X   6      40.629 -24.606 -42.068  1.00  0.00           O
ATOM     76  HG1 THR X   6      40.225 -23.821 -41.690  1.00  0.00           H
ATOM     77  C   THR X   6      40.634 -26.326 -38.712  1.00  0.00           C
ATOM     78  O   THR X   6      41.247 -27.395 -38.709  1.00  0.00           O
ATOM     79  N   ALA X   7      40.593 -25.539 -37.643  1.00  0.00           N
ATOM     80  H   ALA X   7      40.246 -24.600 -37.776  1.00  0.00           H
ATOM     81  CA  ALA X   7      41.007 -25.841 -36.289  1.00  0.00           C
ATOM     82  HA  ALA X   7      40.950 -26.891 -36.000  1.00  0.00           H
ATOM     83  CB  ALA X   7      42.515 -25.562 -36.153  1.00  0.00           C
ATOM     84  HB1 ALA X   7      42.964 -26.097 -35.316  1.00  0.00           H
ATOM     85  HB2 ALA X   7      43.094 -25.867 -37.025  1.00  0.00           H
ATOM     86  HB3 ALA X   7      42.561 -24.475 -36.220  1.00  0.00           H
ATOM     87  C   ALA X   7      40.320 -25.061 -35.201  1.00  0.00           C
ATOM     88  O   ALA X   7      39.370 -24.404 -35.544  1.00  0.00           O
ATOM     89  N   GLU X   8      40.718 -25.091 -33.924  1.00  0.00           N
ATOM     90  H   GLU X   8      41.457 -25.752 -33.733  1.00  0.00           H
ATOM     91  CA  GLU X   8      40.394 -24.116 -32.927  1.00  0.00           C
ATOM     92  HA  GLU X   8      39.315 -23.984 -33.010  1.00  0.00           H
ATOM     93  CB  GLU X   8      40.715 -24.572 -31.467  1.00  0.00           C
ATOM     94  HB2 GLU X   8      41.788 -24.461 -31.313  1.00  0.00           H
ATOM     95  HB3 GLU X   8      40.328 -23.814 -30.786  1.00  0.00           H
ATOM     96  CG  GLU X   8      40.153 -25.944 -31.125  1.00  0.00           C
ATOM     97  HG2 GLU X   8      40.463 -26.726 -31.817  1.00  0.00           H
ATOM     98  HG3 GLU X   8      40.495 -26.249 -30.136  1.00  0.00           H
ATOM     99  CD  GLU X   8      38.614 -25.921 -31.109  1.00  0.00           C
ATOM    100  OE1 GLU X   8      38.030 -26.554 -31.971  1.00  0.00           O
ATOM    101  OE2 GLU X   8      38.055 -25.303 -30.191  1.00  0.00           O
ATOM    102  C   GLU X   8      40.953 -22.628 -33.071  1.00  0.00           C
ATOM    103  O   GLU X   8      41.938 -22.367 -33.856  1.00  0.00           O
ATOM    104  N   ALA X   9      40.337 -21.752 -32.273  1.00  0.00           N
ATOM    105  H   ALA X   9      39.708 -22.077 -31.554  1.00  0.00           H
ATOM    106  CA  ALA X   9      40.914 -20.380 -32.236  1.00  0.00           C
ATOM    107  HA  ALA X   9      41.736 -20.257 -32.941  1.00  0.00           H
ATOM    108  CB  ALA X   9      39.727 -19.505 -32.678  1.00  0.00           C
ATOM    109  HB1 ALA X   9      40.137 -18.499 -32.760  1.00  0.00           H
ATOM    110  HB2 ALA X   9      39.470 -19.798 -33.696  1.00  0.00           H
ATOM    111  HB3 ALA X   9      38.830 -19.513 -32.058  1.00  0.00           H
ATOM    112  C   ALA X   9      41.528 -20.014 -30.856  1.00  0.00           C
ATOM    113  O   ALA X   9      40.902 -20.401 -29.823  1.00  0.00           O
ATOM    114  N   VAL X  10      42.610 -19.252 -30.849  1.00  0.00           N
ATOM    115  H   VAL X  10      43.065 -19.031 -31.723  1.00  0.00           H
ATOM    116  CA  VAL X  10      43.309 -18.840 -29.651  1.00  0.00           C
ATOM    117  HA  VAL X  10      43.034 -19.537 -28.860  1.00  0.00           H
ATOM    118  CB  VAL X  10      44.841 -18.935 -29.767  1.00  0.00           C
ATOM    119  HB  VAL X  10      45.315 -18.368 -28.966  1.00  0.00           H
ATOM    120  CG1 VAL X  10      45.300 -20.350 -29.596  1.00  0.00           C
ATOM    121 HG11 VAL X  10      44.811 -21.053 -30.272  1.00  0.00           H
ATOM    122 HG12 VAL X  10      46.372 -20.501 -29.718  1.00  0.00           H
ATOM    123 HG13 VAL X  10      44.982 -20.684 -28.608  1.00  0.00           H
ATOM    124  CG2 VAL X  10      45.372 -18.445 -31.193  1.00  0.00           C
ATOM    125 HG21 VAL X  10      46.434 -18.213 -31.112  1.00  0.00           H
ATOM    126 HG22 VAL X  10      45.197 -19.240 -31.918  1.00  0.00           H
ATOM    127 HG23 VAL X  10      44.870 -17.512 -31.448  1.00  0.00           H
ATOM    128  C   VAL X  10      42.831 -17.422 -29.157  1.00  0.00           C
ATOM    129  O   VAL X  10      42.502 -16.501 -29.939  1.00  0.00           O
ATOM    130  N   GLN X  11      42.935 -17.243 -27.854  1.00  0.00           N
ATOM    131  H   GLN X  11      43.407 -18.032 -27.436  1.00  0.00           H
ATOM    132  CA  GLN X  11      42.556 -16.050 -27.089  1.00  0.00           C
ATOM    133  HA  GLN X  11      41.608 -15.745 -27.533  1.00  0.00           H
ATOM    134  CB  GLN X  11      42.126 -16.410 -25.626  1.00  0.00           C
ATOM    135  HB2 GLN X  11      41.284 -17.098 -25.700  1.00  0.00           H
ATOM    136  HB3 GLN X  11      42.942 -16.906 -25.101  1.00  0.00           H
ATOM    137  CG  GLN X  11      41.617 -15.219 -24.812  1.00  0.00           C
ATOM    138  HG2 GLN X  11      41.311 -15.545 -23.818  1.00  0.00           H
ATOM    139  HG3 GLN X  11      42.528 -14.635 -24.677  1.00  0.00           H
ATOM    140  CD  GLN X  11      40.541 -14.336 -25.369  1.00  0.00           C
ATOM    141  OE1 GLN X  11      40.573 -13.661 -26.415  1.00  0.00           O
ATOM    142  NE2 GLN X  11      39.357 -14.351 -24.736  1.00  0.00           N
ATOM    143 HE21 GLN X  11      38.623 -13.838 -25.204  1.00  0.00           H
ATOM    144 HE22 GLN X  11      39.209 -14.905 -23.905  1.00  0.00           H
ATOM    145  C   GLN X  11      43.658 -14.953 -27.370  1.00  0.00           C
ATOM    146  O   GLN X  11      44.796 -15.308 -27.720  1.00  0.00           O
ATOM    147  N   ILE X  12      43.352 -13.664 -27.168  1.00  0.00           N
ATOM    148  H   ILE X  12      42.413 -13.300 -27.098  1.00  0.00           H
ATOM    149  CA  ILE X  12      44.325 -12.538 -27.185  1.00  0.00           C
ATOM    150  HA  ILE X  12      44.922 -12.685 -28.085  1.00  0.00           H
ATOM    151  CB  ILE X  12      43.638 -11.225 -27.268  1.00  0.00           C
ATOM    152  HB  ILE X  12      44.347 -10.409 -27.406  1.00  0.00           H
ATOM    153  CG2 ILE X  12      42.581 -11.079 -28.451  1.00  0.00           C
ATOM    154 HG21 ILE X  12      42.285 -10.032 -28.505  1.00  0.00           H
ATOM    155 HG22 ILE X  12      43.009 -11.456 -29.380  1.00  0.00           H
ATOM    156 HG23 ILE X  12      41.690 -11.604 -28.106  1.00  0.00           H
ATOM    157  CG1 ILE X  12      42.842 -10.867 -25.997  1.00  0.00           C
ATOM    158 HG12 ILE X  12      41.850 -11.319 -26.007  1.00  0.00           H
ATOM    159 HG13 ILE X  12      43.415 -11.120 -25.106  1.00  0.00           H
ATOM    160  CD1 ILE X  12      42.635  -9.284 -25.813  1.00  0.00           C
ATOM    161 HD11 ILE X  12      41.999  -8.988 -24.979  1.00  0.00           H
ATOM    162 HD12 ILE X  12      43.665  -8.951 -25.684  1.00  0.00           H
ATOM    163 HD13 ILE X  12      42.316  -8.715 -26.687  1.00  0.00           H
ATOM    164  C   ILE X  12      45.447 -12.579 -26.138  1.00  0.00           C
ATOM    165  O   ILE X  12      45.372 -13.404 -25.185  1.00  0.00           O
ATOM    166  N   GLN X  13      46.504 -11.681 -26.289  1.00  0.00           N
ATOM    167  H   GLN X  13      46.372 -10.913 -26.932  1.00  0.00           H
ATOM    168  CA  GLN X  13      47.639 -11.567 -25.386  1.00  0.00           C
ATOM    169  HA  GLN X  13      47.720 -12.511 -24.847  1.00  0.00           H
ATOM    170  CB  GLN X  13      48.891 -11.287 -26.163  1.00  0.00           C
ATOM    171  HB2 GLN X  13      48.891 -10.372 -26.754  1.00  0.00           H
ATOM    172  HB3 GLN X  13      49.671 -11.188 -25.407  1.00  0.00           H
ATOM    173  CG  GLN X  13      49.372 -12.360 -27.109  1.00  0.00           C
ATOM    174  HG2 GLN X  13      48.719 -12.359 -27.982  1.00  0.00           H
ATOM    175  HG3 GLN X  13      50.403 -12.174 -27.408  1.00  0.00           H
ATOM    176  CD  GLN X  13      49.349 -13.825 -26.513  1.00  0.00           C
ATOM    177  OE1 GLN X  13      49.815 -14.172 -25.473  1.00  0.00           O
ATOM    178  NE2 GLN X  13      48.813 -14.734 -27.270  1.00  0.00           N
ATOM    179 HE21 GLN X  13      48.893 -15.693 -26.963  1.00  0.00           H
ATOM    180 HE22 GLN X  13      48.260 -14.474 -28.074  1.00  0.00           H
ATOM    181  C   GLN X  13      47.517 -10.464 -24.303  1.00  0.00           C
ATOM    182  O   GLN X  13      47.173  -9.314 -24.602  1.00  0.00           O
ATOM    183  N   PHE X  14      48.012 -10.746 -23.088  1.00  0.00           N
ATOM    184  H   PHE X  14      48.306 -11.684 -22.856  1.00  0.00           H
ATOM    185  CA  PHE X  14      48.108  -9.837 -21.925  1.00  0.00           C
ATOM    186  HA  PHE X  14      47.903  -8.854 -22.349  1.00  0.00           H
ATOM    187  CB  PHE X  14      46.981 -10.149 -20.853  1.00  0.00           C
ATOM    188  HB2 PHE X  14      47.134 -11.170 -20.501  1.00  0.00           H
ATOM    189  HB3 PHE X  14      47.110  -9.450 -20.027  1.00  0.00           H
ATOM    190  CG  PHE X  14      45.656 -10.077 -21.453  1.00  0.00           C
ATOM    191  CD1 PHE X  14      44.911 -11.229 -21.734  1.00  0.00           C
ATOM    192  HD1 PHE X  14      45.346 -12.203 -21.566  1.00  0.00           H
ATOM    193  CE1 PHE X  14      43.615 -11.192 -22.239  1.00  0.00           C
ATOM    194  HE1 PHE X  14      43.033 -12.033 -22.587  1.00  0.00           H
ATOM    195  CZ  PHE X  14      42.996  -9.945 -22.388  1.00  0.00           C
ATOM    196  HZ  PHE X  14      41.942  -9.907 -22.620  1.00  0.00           H
ATOM    197  CE2 PHE X  14      43.666  -8.739 -22.156  1.00  0.00           C
ATOM    198  HE2 PHE X  14      43.091  -7.825 -22.139  1.00  0.00           H
ATOM    199  CD2 PHE X  14      44.985  -8.788 -21.716  1.00  0.00           C
ATOM    200  HD2 PHE X  14      45.393  -7.966 -21.146  1.00  0.00           H
ATOM    201  C   PHE X  14      49.480  -9.782 -21.278  1.00  0.00           C
ATOM    202  O   PHE X  14      50.266 -10.711 -21.368  1.00  0.00           O
ATOM    203  N   GLY X  15      49.777  -8.722 -20.570  1.00  0.00           N
ATOM    204  H   GLY X  15      49.176  -7.916 -20.664  1.00  0.00           H
ATOM    205  CA  GLY X  15      50.807  -8.540 -19.483  1.00  0.00           C
ATOM    206  HA2 GLY X  15      51.409  -9.449 -19.477  1.00  0.00           H
ATOM    207  HA3 GLY X  15      51.494  -7.708 -19.636  1.00  0.00           H
ATOM    208  C   GLY X  15      50.110  -8.118 -18.151  1.00  0.00           C
ATOM    209  O   GLY X  15      49.564  -7.069 -18.109  1.00  0.00           O
ATOM    210  N   LEU X  16      50.134  -8.925 -17.132  1.00  0.00           N
ATOM    211  H   LEU X  16      50.690  -9.759 -17.258  1.00  0.00           H
ATOM    212  CA  LEU X  16      49.630  -8.656 -15.760  1.00  0.00           C
ATOM    213  HA  LEU X  16      48.763  -7.997 -15.793  1.00  0.00           H
ATOM    214  CB  LEU X  16      49.281  -9.911 -15.095  1.00  0.00           C
ATOM    215  HB2 LEU X  16      50.079 -10.639 -15.236  1.00  0.00           H
ATOM    216  HB3 LEU X  16      49.514  -9.768 -14.039  1.00  0.00           H
ATOM    217  CG  LEU X  16      47.788 -10.372 -15.262  1.00  0.00           C
ATOM    218  HG  LEU X  16      47.189  -9.468 -15.376  1.00  0.00           H
ATOM    219  CD1 LEU X  16      47.619 -11.063 -16.599  1.00  0.00           C
ATOM    220 HD11 LEU X  16      46.652 -11.565 -16.563  1.00  0.00           H
ATOM    221 HD12 LEU X  16      47.686 -10.320 -17.394  1.00  0.00           H
ATOM    222 HD13 LEU X  16      48.338 -11.873 -16.717  1.00  0.00           H
ATOM    223  CD2 LEU X  16      47.406 -11.252 -14.083  1.00  0.00           C
ATOM    224 HD21 LEU X  16      46.346 -11.506 -14.096  1.00  0.00           H
ATOM    225 HD22 LEU X  16      47.963 -12.167 -14.282  1.00  0.00           H
ATOM    226 HD23 LEU X  16      47.652 -10.761 -13.142  1.00  0.00           H
ATOM    227  C   LEU X  16      50.603  -7.861 -14.889  1.00  0.00           C
ATOM    228  O   LEU X  16      51.794  -8.127 -15.036  1.00  0.00           O
ATOM    229  N   ILE X  17      50.166  -6.981 -13.997  1.00  0.00           N
ATOM    230  H   ILE X  17      49.175  -6.815 -13.893  1.00  0.00           H
ATOM    231  CA  ILE X  17      50.960  -6.107 -13.216  1.00  0.00           C
ATOM    232  HA  ILE X  17      52.025  -6.250 -13.398  1.00  0.00           H
ATOM    233  CB  ILE X  17      50.720  -4.639 -13.675  1.00  0.00           C
ATOM    234  HB  ILE X  17      49.663  -4.507 -13.443  1.00  0.00           H
ATOM    235  CG2 ILE X  17      51.501  -3.584 -12.910  1.00  0.00           C
ATOM    236 HG21 ILE X  17      51.440  -2.599 -13.373  1.00  0.00           H
ATOM    237 HG22 ILE X  17      51.140  -3.454 -11.890  1.00  0.00           H
ATOM    238 HG23 ILE X  17      52.542  -3.875 -12.766  1.00  0.00           H
ATOM    239  CG1 ILE X  17      50.939  -4.367 -15.213  1.00  0.00           C
ATOM    240 HG12 ILE X  17      51.950  -4.199 -15.585  1.00  0.00           H
ATOM    241 HG13 ILE X  17      50.639  -5.209 -15.838  1.00  0.00           H
ATOM    242  CD1 ILE X  17      49.941  -3.339 -15.819  1.00  0.00           C
ATOM    243 HD11 ILE X  17      50.279  -2.962 -16.784  1.00  0.00           H
ATOM    244 HD12 ILE X  17      48.909  -3.691 -15.819  1.00  0.00           H
ATOM    245 HD13 ILE X  17      49.940  -2.425 -15.226  1.00  0.00           H
ATOM    246  C   ILE X  17      50.655  -6.188 -11.749  1.00  0.00           C
ATOM    247  O   ILE X  17      49.495  -6.283 -11.332  1.00  0.00           O
ATOM    248  N   ASN X  18      51.637  -6.144 -10.894  1.00  0.00           N
ATOM    249  H   ASN X  18      52.557  -6.111 -11.310  1.00  0.00           H
ATOM    250  CA  ASN X  18      51.508  -6.310  -9.436  1.00  0.00           C
ATOM    251  HA  ASN X  18      50.477  -6.624  -9.275  1.00  0.00           H
ATOM    252  CB  ASN X  18      52.513  -7.331  -8.836  1.00  0.00           C
ATOM    253  HB2 ASN X  18      52.083  -7.731  -7.919  1.00  0.00           H
ATOM    254  HB3 ASN X  18      52.619  -8.202  -9.483  1.00  0.00           H
ATOM    255  CG  ASN X  18      53.861  -6.708  -8.574  1.00  0.00           C
ATOM    256  OD1 ASN X  18      54.185  -5.765  -9.248  1.00  0.00           O
ATOM    257  ND2 ASN X  18      54.717  -7.171  -7.654  1.00  0.00           N
ATOM    258 HD21 ASN X  18      55.497  -6.595  -7.372  1.00  0.00           H
ATOM    259 HD22 ASN X  18      54.331  -7.897  -7.068  1.00  0.00           H
ATOM    260  C   ASN X  18      51.307  -4.998  -8.626  1.00  0.00           C
ATOM    261  O   ASN X  18      51.376  -3.928  -9.161  1.00  0.00           O
ATOM    262  N   CYS X  19      51.215  -5.130  -7.317  1.00  0.00           N
ATOM    263  H   CYS X  19      51.030  -6.042  -6.926  1.00  0.00           H
ATOM    264  CA  CYS X  19      51.150  -3.943  -6.384  1.00  0.00           C
ATOM    265  HA  CYS X  19      50.366  -3.227  -6.629  1.00  0.00           H
ATOM    266  CB  CYS X  19      50.857  -4.601  -4.964  1.00  0.00           C
ATOM    267  HB2 CYS X  19      50.477  -3.834  -4.289  1.00  0.00           H
ATOM    268  HB3 CYS X  19      50.181  -5.416  -5.224  1.00  0.00           H
ATOM    269  SG  CYS X  19      52.268  -5.517  -4.039  1.00  0.00           S
ATOM    270  HG  CYS X  19      52.953  -4.446  -3.631  1.00  0.00           H
ATOM    271  C   CYS X  19      52.504  -3.241  -6.312  1.00  0.00           C
ATOM    272  O   CYS X  19      52.486  -2.115  -5.911  1.00  0.00           O
ATOM    273  N   GLY X  20      53.552  -3.871  -6.742  1.00  0.00           N
ATOM    274  H   GLY X  20      53.315  -4.842  -6.888  1.00  0.00           H
ATOM    275  CA  GLY X  20      54.888  -3.394  -6.957  1.00  0.00           C
ATOM    276  HA2 GLY X  20      55.183  -2.695  -6.174  1.00  0.00           H
ATOM    277  HA3 GLY X  20      55.486  -4.282  -7.160  1.00  0.00           H
ATOM    278  C   GLY X  20      55.026  -2.550  -8.263  1.00  0.00           C
ATOM    279  O   GLY X  20      56.070  -1.955  -8.588  1.00  0.00           O
ATOM    280  N   ASN X  21      53.961  -2.496  -9.065  1.00  0.00           N
ATOM    281  H   ASN X  21      53.214  -3.107  -8.767  1.00  0.00           H
ATOM    282  CA  ASN X  21      53.887  -1.821 -10.359  1.00  0.00           C
ATOM    283  HA  ASN X  21      52.967  -2.158 -10.838  1.00  0.00           H
ATOM    284  CB  ASN X  21      53.825  -0.278 -10.163  1.00  0.00           C
ATOM    285  HB2 ASN X  21      54.804   0.102  -9.871  1.00  0.00           H
ATOM    286  HB3 ASN X  21      53.585   0.302 -11.054  1.00  0.00           H
ATOM    287  CG  ASN X  21      52.944   0.185  -8.925  1.00  0.00           C
ATOM    288  OD1 ASN X  21      53.440   0.889  -8.065  1.00  0.00           O
ATOM    289  ND2 ASN X  21      51.686  -0.134  -8.929  1.00  0.00           N
ATOM    290 HD21 ASN X  21      51.084   0.300  -8.244  1.00  0.00           H
ATOM    291 HD22 ASN X  21      51.323  -0.718  -9.668  1.00  0.00           H
ATOM    292  C   ASN X  21      54.884  -2.338 -11.359  1.00  0.00           C
ATOM    293  O   ASN X  21      55.343  -1.571 -12.193  1.00  0.00           O
ATOM    294  N   LYS X  22      55.101  -3.636 -11.480  1.00  0.00           N
ATOM    295  H   LYS X  22      54.457  -4.115 -10.867  1.00  0.00           H
ATOM    296  CA  LYS X  22      55.928  -4.379 -12.335  1.00  0.00           C
ATOM    297  HA  LYS X  22      56.321  -3.730 -13.117  1.00  0.00           H
ATOM    298  CB  LYS X  22      57.121  -4.858 -11.513  1.00  0.00           C
ATOM    299  HB2 LYS X  22      56.854  -5.222 -10.521  1.00  0.00           H
ATOM    300  HB3 LYS X  22      57.669  -5.632 -12.050  1.00  0.00           H
ATOM    301  CG  LYS X  22      58.119  -3.711 -11.322  1.00  0.00           C
ATOM    302  HG2 LYS X  22      58.282  -3.221 -12.282  1.00  0.00           H
ATOM    303  HG3 LYS X  22      57.696  -3.013 -10.600  1.00  0.00           H
ATOM    304  CD  LYS X  22      59.493  -4.172 -10.900  1.00  0.00           C
ATOM    305  HD2 LYS X  22      59.848  -4.868 -11.660  1.00  0.00           H
ATOM    306  HD3 LYS X  22      60.077  -3.255 -10.837  1.00  0.00           H
ATOM    307  CE  LYS X  22      59.366  -4.906  -9.531  1.00  0.00           C
ATOM    308  HE2 LYS X  22      58.680  -4.358  -8.884  1.00  0.00           H
ATOM    309  HE3 LYS X  22      59.015  -5.932  -9.643  1.00  0.00           H
ATOM    310  NZ  LYS X  22      60.728  -4.898  -8.789  1.00  0.00           N
ATOM    311  HZ1 LYS X  22      60.816  -4.121  -8.150  1.00  0.00           H
ATOM    312  HZ2 LYS X  22      60.787  -5.798  -8.335  1.00  0.00           H
ATOM    313  HZ3 LYS X  22      61.476  -4.892  -9.468  1.00  0.00           H
ATOM    314  C   LYS X  22      55.174  -5.591 -12.995  1.00  0.00           C
ATOM    315  O   LYS X  22      54.271  -6.095 -12.329  1.00  0.00           O
ATOM    316  N   TYR X  23      55.541  -5.983 -14.168  1.00  0.00           N
ATOM    317  H   TYR X  23      56.296  -5.442 -14.565  1.00  0.00           H
ATOM    318  CA  TYR X  23      54.880  -7.081 -14.865  1.00  0.00           C
ATOM    319  HA  TYR X  23      53.798  -6.993 -14.768  1.00  0.00           H
ATOM    320  CB  TYR X  23      55.204  -7.087 -16.315  1.00  0.00           C
ATOM    321  HB2 TYR X  23      56.272  -7.229 -16.479  1.00  0.00           H
ATOM    322  HB3 TYR X  23      54.619  -7.896 -16.752  1.00  0.00           H
ATOM    323  CG  TYR X  23      54.908  -5.806 -17.105  1.00  0.00           C
ATOM    324  CD1 TYR X  23      53.535  -5.508 -17.422  1.00  0.00           C
ATOM    325  HD1 TYR X  23      52.807  -6.225 -17.073  1.00  0.00           H
ATOM    326  CE1 TYR X  23      53.277  -4.373 -18.083  1.00  0.00           C
ATOM    327  HE1 TYR X  23      52.235  -4.190 -18.299  1.00  0.00           H
ATOM    328  CZ  TYR X  23      54.349  -3.629 -18.709  1.00  0.00           C
ATOM    329  OH  TYR X  23      54.209  -2.499 -19.453  1.00  0.00           O
ATOM    330  HH  TYR X  23      54.817  -2.384 -20.187  1.00  0.00           H
ATOM    331  CE2 TYR X  23      55.661  -3.851 -18.306  1.00  0.00           C
ATOM    332  HE2 TYR X  23      56.421  -3.204 -18.720  1.00  0.00           H
ATOM    333  CD2 TYR X  23      55.964  -4.999 -17.560  1.00  0.00           C
ATOM    334  HD2 TYR X  23      56.966  -5.245 -17.243  1.00  0.00           H
ATOM    335  C   TYR X  23      55.137  -8.550 -14.308  1.00  0.00           C
ATOM    336  O   TYR X  23      56.250  -8.920 -13.976  1.00  0.00           O
ATOM    337  N   LEU X  24      54.121  -9.457 -14.311  1.00  0.00           N
ATOM    338  H   LEU X  24      53.240  -9.171 -14.713  1.00  0.00           H
ATOM    339  CA  LEU X  24      54.221 -10.866 -14.022  1.00  0.00           C
ATOM    340  HA  LEU X  24      54.768 -11.025 -13.093  1.00  0.00           H
ATOM    341  CB  LEU X  24      52.856 -11.394 -13.848  1.00  0.00           C
ATOM    342  HB2 LEU X  24      52.331 -10.887 -13.038  1.00  0.00           H
ATOM    343  HB3 LEU X  24      52.279 -11.194 -14.752  1.00  0.00           H
ATOM    344  CG  LEU X  24      52.669 -12.902 -13.599  1.00  0.00           C
ATOM    345  HG  LEU X  24      53.273 -13.420 -14.344  1.00  0.00           H
ATOM    346  CD1 LEU X  24      53.097 -13.298 -12.217  1.00  0.00           C
ATOM    347 HD11 LEU X  24      52.486 -12.807 -11.459  1.00  0.00           H
ATOM    348 HD12 LEU X  24      53.039 -14.381 -12.113  1.00  0.00           H
ATOM    349 HD13 LEU X  24      54.164 -13.164 -12.039  1.00  0.00           H
ATOM    350  CD2 LEU X  24      51.213 -13.282 -13.693  1.00  0.00           C
ATOM    351 HD21 LEU X  24      50.600 -12.667 -13.034  1.00  0.00           H
ATOM    352 HD22 LEU X  24      50.952 -13.223 -14.750  1.00  0.00           H
ATOM    353 HD23 LEU X  24      51.111 -14.320 -13.377  1.00  0.00           H
ATOM    354  C   LEU X  24      54.995 -11.653 -15.101  1.00  0.00           C
ATOM    355  O   LEU X  24      54.741 -11.605 -16.352  1.00  0.00           O
ATOM    356  N   THR X  25      56.026 -12.296 -14.677  1.00  0.00           N
ATOM    357  H   THR X  25      56.165 -12.186 -13.683  1.00  0.00           H
ATOM    358  CA  THR X  25      57.096 -12.856 -15.450  1.00  0.00           C
ATOM    359  HA  THR X  25      56.736 -12.647 -16.457  1.00  0.00           H
ATOM    360  CB  THR X  25      58.468 -12.292 -15.064  1.00  0.00           C
ATOM    361  HB  THR X  25      58.588 -12.528 -14.006  1.00  0.00           H
ATOM    362  CG2 THR X  25      59.584 -12.904 -15.967  1.00  0.00           C
ATOM    363 HG21 THR X  25      59.943 -13.779 -15.425  1.00  0.00           H
ATOM    364 HG22 THR X  25      59.235 -13.001 -16.995  1.00  0.00           H
ATOM    365 HG23 THR X  25      60.508 -12.325 -15.957  1.00  0.00           H
ATOM    366  OG1 THR X  25      58.466 -10.898 -15.235  1.00  0.00           O
ATOM    367  HG1 THR X  25      57.859 -10.455 -14.637  1.00  0.00           H
ATOM    368  C   THR X  25      57.027 -14.394 -15.371  1.00  0.00           C
ATOM    369  O   THR X  25      56.923 -14.933 -14.313  1.00  0.00           O
ATOM    370  N   ALA X  26      56.989 -15.050 -16.459  1.00  0.00           N
ATOM    371  H   ALA X  26      57.133 -14.520 -17.307  1.00  0.00           H
ATOM    372  CA  ALA X  26      57.132 -16.537 -16.438  1.00  0.00           C
ATOM    373  HA  ALA X  26      56.618 -16.994 -15.592  1.00  0.00           H
ATOM    374  CB  ALA X  26      56.281 -16.965 -17.618  1.00  0.00           C
ATOM    375  HB1 ALA X  26      55.223 -16.829 -17.397  1.00  0.00           H
ATOM    376  HB2 ALA X  26      56.599 -16.452 -18.525  1.00  0.00           H
ATOM    377  HB3 ALA X  26      56.405 -18.047 -17.673  1.00  0.00           H
ATOM    378  C   ALA X  26      58.593 -17.096 -16.435  1.00  0.00           C
ATOM    379  O   ALA X  26      59.377 -16.762 -17.308  1.00  0.00           O
ATOM    380  N   GLU X  27      59.033 -17.895 -15.376  1.00  0.00           N
ATOM    381  H   GLU X  27      58.310 -18.263 -14.774  1.00  0.00           H
ATOM    382  CA  GLU X  27      60.346 -18.435 -15.335  1.00  0.00           C
ATOM    383  HA  GLU X  27      61.023 -17.852 -15.960  1.00  0.00           H
ATOM    384  CB  GLU X  27      60.833 -18.371 -13.877  1.00  0.00           C
ATOM    385  HB2 GLU X  27      60.796 -17.306 -13.645  1.00  0.00           H
ATOM    386  HB3 GLU X  27      60.194 -19.017 -13.275  1.00  0.00           H
ATOM    387  CG  GLU X  27      62.185 -18.806 -13.552  1.00  0.00           C
ATOM    388  HG2 GLU X  27      62.386 -18.738 -12.483  1.00  0.00           H
ATOM    389  HG3 GLU X  27      62.296 -19.871 -13.756  1.00  0.00           H
ATOM    390  CD  GLU X  27      63.177 -17.990 -14.504  1.00  0.00           C
ATOM    391  OE1 GLU X  27      63.697 -16.923 -14.041  1.00  0.00           O
ATOM    392  OE2 GLU X  27      63.453 -18.310 -15.649  1.00  0.00           O
ATOM    393  C   GLU X  27      60.461 -19.835 -15.930  1.00  0.00           C
ATOM    394  O   GLU X  27      59.823 -20.731 -15.415  1.00  0.00           O
ATOM    395  N   ALA X  28      61.260 -20.087 -16.941  1.00  0.00           N
ATOM    396  H   ALA X  28      61.805 -19.282 -17.216  1.00  0.00           H
ATOM    397  CA  ALA X  28      61.564 -21.497 -17.317  1.00  0.00           C
ATOM    398  HA  ALA X  28      60.578 -21.866 -17.602  1.00  0.00           H
ATOM    399  CB  ALA X  28      62.484 -21.496 -18.555  1.00  0.00           C
ATOM    400  HB1 ALA X  28      63.412 -21.029 -18.226  1.00  0.00           H
ATOM    401  HB2 ALA X  28      62.563 -22.551 -18.818  1.00  0.00           H
ATOM    402  HB3 ALA X  28      62.048 -20.882 -19.343  1.00  0.00           H
ATOM    403  C   ALA X  28      62.117 -22.402 -16.208  1.00  0.00           C
ATOM    404  O   ALA X  28      61.638 -23.478 -15.925  1.00  0.00           O
ATOM    405  N   PHE X  29      63.035 -21.839 -15.433  1.00  0.00           N
ATOM    406  H   PHE X  29      63.310 -20.882 -15.597  1.00  0.00           H
ATOM    407  CA  PHE X  29      63.946 -22.507 -14.470  1.00  0.00           C
ATOM    408  HA  PHE X  29      64.318 -23.374 -15.017  1.00  0.00           H
ATOM    409  CB  PHE X  29      65.018 -21.501 -14.012  1.00  0.00           C
ATOM    410  HB2 PHE X  29      64.532 -20.675 -13.494  1.00  0.00           H
ATOM    411  HB3 PHE X  29      65.593 -21.982 -13.219  1.00  0.00           H
ATOM    412  CG  PHE X  29      66.107 -21.097 -14.960  1.00  0.00           C
ATOM    413  CD1 PHE X  29      66.228 -21.488 -16.290  1.00  0.00           C
ATOM    414  HD1 PHE X  29      65.479 -22.120 -16.744  1.00  0.00           H
ATOM    415  CE1 PHE X  29      67.252 -21.069 -17.106  1.00  0.00           C
ATOM    416  HE1 PHE X  29      67.251 -21.272 -18.167  1.00  0.00           H
ATOM    417  CZ  PHE X  29      68.272 -20.304 -16.506  1.00  0.00           C
ATOM    418  HZ  PHE X  29      69.085 -19.948 -17.121  1.00  0.00           H
ATOM    419  CE2 PHE X  29      68.205 -19.983 -15.160  1.00  0.00           C
ATOM    420  HE2 PHE X  29      69.000 -19.405 -14.714  1.00  0.00           H
ATOM    421  CD2 PHE X  29      67.137 -20.351 -14.362  1.00  0.00           C
ATOM    422  HD2 PHE X  29      67.021 -20.056 -13.329  1.00  0.00           H
ATOM    423  C   PHE X  29      63.106 -23.050 -13.306  1.00  0.00           C
ATOM    424  O   PHE X  29      62.645 -22.292 -12.435  1.00  0.00           O
ATOM    425  N   GLY X  30      62.923 -24.355 -13.181  1.00  0.00           N
ATOM    426  H   GLY X  30      63.162 -24.951 -13.961  1.00  0.00           H
ATOM    427  CA  GLY X  30      61.902 -24.915 -12.284  1.00  0.00           C
ATOM    428  HA2 GLY X  30      62.003 -25.999 -12.343  1.00  0.00           H
ATOM    429  HA3 GLY X  30      62.152 -24.457 -11.327  1.00  0.00           H
ATOM    430  C   GLY X  30      60.445 -24.661 -12.536  1.00  0.00           C
ATOM    431  O   GLY X  30      59.589 -25.162 -11.807  1.00  0.00           O
ATOM    432  N   PHE X  31      60.141 -24.006 -13.632  1.00  0.00           N
ATOM    433  H   PHE X  31      60.885 -23.830 -14.292  1.00  0.00           H
ATOM    434  CA  PHE X  31      58.745 -23.526 -13.933  1.00  0.00           C
ATOM    435  HA  PHE X  31      58.877 -22.819 -14.752  1.00  0.00           H
ATOM    436  CB  PHE X  31      57.851 -24.640 -14.524  1.00  0.00           C
ATOM    437  HB2 PHE X  31      57.644 -25.412 -13.783  1.00  0.00           H
ATOM    438  HB3 PHE X  31      56.881 -24.192 -14.739  1.00  0.00           H
ATOM    439  CG  PHE X  31      58.386 -25.310 -15.785  1.00  0.00           C
ATOM    440  CD1 PHE X  31      58.994 -26.610 -15.673  1.00  0.00           C
ATOM    441  HD1 PHE X  31      58.953 -27.181 -14.757  1.00  0.00           H
ATOM    442  CE1 PHE X  31      59.452 -27.209 -16.908  1.00  0.00           C
ATOM    443  HE1 PHE X  31      59.900 -28.191 -16.937  1.00  0.00           H
ATOM    444  CZ  PHE X  31      59.489 -26.508 -18.136  1.00  0.00           C
ATOM    445  HZ  PHE X  31      59.962 -26.874 -19.036  1.00  0.00           H
ATOM    446  CE2 PHE X  31      58.988 -25.169 -18.098  1.00  0.00           C
ATOM    447  HE2 PHE X  31      59.071 -24.485 -18.930  1.00  0.00           H
ATOM    448  CD2 PHE X  31      58.431 -24.615 -16.986  1.00  0.00           C
ATOM    449  HD2 PHE X  31      58.126 -23.579 -17.011  1.00  0.00           H
ATOM    450  C   PHE X  31      58.059 -22.604 -12.975  1.00  0.00           C
ATOM    451  O   PHE X  31      56.931 -22.940 -12.581  1.00  0.00           O
ATOM    452  N   LYS X  32      58.821 -21.661 -12.401  1.00  0.00           N
ATOM    453  H   LYS X  32      59.618 -21.437 -12.979  1.00  0.00           H
ATOM    454  CA  LYS X  32      58.391 -20.716 -11.362  1.00  0.00           C
ATOM    455  HA  LYS X  32      57.672 -21.232 -10.725  1.00  0.00           H
ATOM    456  CB  LYS X  32      59.666 -20.477 -10.560  1.00  0.00           C
ATOM    457  HB2 LYS X  32      60.511 -20.066 -11.112  1.00  0.00           H
ATOM    458  HB3 LYS X  32      59.537 -19.671  -9.838  1.00  0.00           H
ATOM    459  CG  LYS X  32      60.138 -21.761  -9.809  1.00  0.00           C
ATOM    460  HG2 LYS X  32      59.246 -22.134  -9.307  1.00  0.00           H
ATOM    461  HG3 LYS X  32      60.504 -22.497 -10.525  1.00  0.00           H
ATOM    462  CD  LYS X  32      61.276 -21.523  -8.838  1.00  0.00           C
ATOM    463  HD2 LYS X  32      61.430 -22.467  -8.315  1.00  0.00           H
ATOM    464  HD3 LYS X  32      62.138 -21.302  -9.467  1.00  0.00           H
ATOM    465  CE  LYS X  32      61.281 -20.490  -7.709  1.00  0.00           C
ATOM    466  HE2 LYS X  32      62.297 -20.370  -7.335  1.00  0.00           H
ATOM    467  HE3 LYS X  32      60.992 -19.519  -8.113  1.00  0.00           H
ATOM    468  NZ  LYS X  32      60.298 -20.911  -6.618  1.00  0.00           N
ATOM    469  HZ1 LYS X  32      60.542 -21.837  -6.300  1.00  0.00           H
ATOM    470  HZ2 LYS X  32      60.503 -20.317  -5.827  1.00  0.00           H
ATOM    471  HZ3 LYS X  32      59.320 -20.837  -6.861  1.00  0.00           H
ATOM    472  C   LYS X  32      57.733 -19.484 -12.029  1.00  0.00           C
ATOM    473  O   LYS X  32      57.795 -19.216 -13.232  1.00  0.00           O
ATOM    474  N   VAL X  33      57.156 -18.538 -11.240  1.00  0.00           N
ATOM    475  H   VAL X  33      56.940 -18.793 -10.286  1.00  0.00           H
ATOM    476  CA  VAL X  33      56.735 -17.256 -11.664  1.00  0.00           C
ATOM    477  HA  VAL X  33      57.188 -16.971 -12.614  1.00  0.00           H
ATOM    478  CB  VAL X  33      55.234 -17.189 -11.782  1.00  0.00           C
ATOM    479  HB  VAL X  33      54.911 -16.156 -11.912  1.00  0.00           H
ATOM    480  CG1 VAL X  33      54.680 -18.043 -12.956  1.00  0.00           C
ATOM    481 HG11 VAL X  33      53.590 -18.064 -12.981  1.00  0.00           H
ATOM    482 HG12 VAL X  33      55.078 -17.745 -13.926  1.00  0.00           H
ATOM    483 HG13 VAL X  33      54.931 -19.095 -12.819  1.00  0.00           H
ATOM    484  CG2 VAL X  33      54.430 -17.690 -10.627  1.00  0.00           C
ATOM    485 HG21 VAL X  33      53.360 -17.655 -10.831  1.00  0.00           H
ATOM    486 HG22 VAL X  33      54.695 -18.727 -10.417  1.00  0.00           H
ATOM    487 HG23 VAL X  33      54.535 -17.044  -9.756  1.00  0.00           H
ATOM    488  C   VAL X  33      57.097 -16.048 -10.693  1.00  0.00           C
ATOM    489  O   VAL X  33      56.989 -16.251  -9.476  1.00  0.00           O
ATOM    490  N   ASN X  34      57.525 -14.907 -11.264  1.00  0.00           N
ATOM    491  H   ASN X  34      57.470 -14.856 -12.271  1.00  0.00           H
ATOM    492  CA  ASN X  34      58.009 -13.710 -10.508  1.00  0.00           C
ATOM    493  HA  ASN X  34      57.634 -13.793  -9.488  1.00  0.00           H
ATOM    494  CB  ASN X  34      59.547 -13.880 -10.470  1.00  0.00           C
ATOM    495  HB2 ASN X  34      60.150 -13.235  -9.830  1.00  0.00           H
ATOM    496  HB3 ASN X  34      59.772 -14.870 -10.075  1.00  0.00           H
ATOM    497  CG  ASN X  34      60.140 -13.684 -11.845  1.00  0.00           C
ATOM    498  OD1 ASN X  34      60.532 -12.650 -12.259  1.00  0.00           O
ATOM    499  ND2 ASN X  34      60.334 -14.813 -12.614  1.00  0.00           N
ATOM    500 HD21 ASN X  34      61.094 -14.827 -13.278  1.00  0.00           H
ATOM    501 HD22 ASN X  34      59.956 -15.687 -12.275  1.00  0.00           H
ATOM    502  C   ASN X  34      57.602 -12.347 -11.075  1.00  0.00           C
ATOM    503  O   ASN X  34      56.807 -12.331 -12.051  1.00  0.00           O
ATOM    504  N   ALA X  35      57.953 -11.186 -10.504  1.00  0.00           N
ATOM    505  H   ALA X  35      58.574 -11.186  -9.708  1.00  0.00           H
ATOM    506  CA  ALA X  35      57.658  -9.897 -11.148  1.00  0.00           C
ATOM    507  HA  ALA X  35      57.562 -10.041 -12.224  1.00  0.00           H
ATOM    508  CB  ALA X  35      56.194  -9.479 -10.594  1.00  0.00           C
ATOM    509  HB1 ALA X  35      56.259  -9.280  -9.524  1.00  0.00           H
ATOM    510  HB2 ALA X  35      55.814  -8.680 -11.232  1.00  0.00           H
ATOM    511  HB3 ALA X  35      55.488 -10.307 -10.650  1.00  0.00           H
ATOM    512  C   ALA X  35      58.762  -8.916 -11.106  1.00  0.00           C
ATOM    513  O   ALA X  35      58.583  -7.695 -10.922  1.00  0.00           O
ATOM    514  N   SER X  36      60.019  -9.377 -11.194  1.00  0.00           N
ATOM    515  H   SER X  36      60.116 -10.279 -11.637  1.00  0.00           H
ATOM    516  CA  SER X  36      61.243  -8.548 -11.030  1.00  0.00           C
ATOM    517  HA  SER X  36      61.120  -7.737 -10.312  1.00  0.00           H
ATOM    518  CB  SER X  36      62.318  -9.434 -10.318  1.00  0.00           C
ATOM    519  HB2 SER X  36      62.528 -10.301 -10.944  1.00  0.00           H
ATOM    520  HB3 SER X  36      63.182  -8.816 -10.075  1.00  0.00           H
ATOM    521  OG  SER X  36      61.834  -9.932  -9.094  1.00  0.00           O
ATOM    522  HG  SER X  36      61.569  -9.170  -8.573  1.00  0.00           H
ATOM    523  C   SER X  36      61.662  -7.891 -12.326  1.00  0.00           C
ATOM    524  O   SER X  36      62.880  -7.997 -12.733  1.00  0.00           O
ATOM    525  N   ALA X  37      60.733  -7.207 -13.062  1.00  0.00           N
ATOM    526  H   ALA X  37      59.874  -7.041 -12.558  1.00  0.00           H
ATOM    527  CA  ALA X  37      60.802  -6.651 -14.381  1.00  0.00           C
ATOM    528  HA  ALA X  37      61.830  -6.352 -14.589  1.00  0.00           H
ATOM    529  CB  ALA X  37      60.399  -7.712 -15.506  1.00  0.00           C
ATOM    530  HB1 ALA X  37      59.417  -8.121 -15.266  1.00  0.00           H
ATOM    531  HB2 ALA X  37      60.480  -7.188 -16.458  1.00  0.00           H
ATOM    532  HB3 ALA X  37      61.242  -8.403 -15.490  1.00  0.00           H
ATOM    533  C   ALA X  37      59.926  -5.363 -14.556  1.00  0.00           C
ATOM    534  O   ALA X  37      58.727  -5.383 -14.462  1.00  0.00           O
ATOM    535  N   SER X  38      60.588  -4.210 -14.900  1.00  0.00           N
ATOM    536  H   SER X  38      61.566  -4.285 -15.140  1.00  0.00           H
ATOM    537  CA  SER X  38      59.830  -2.978 -15.385  1.00  0.00           C
ATOM    538  HA  SER X  38      58.841  -3.044 -14.932  1.00  0.00           H
ATOM    539  CB  SER X  38      60.391  -1.633 -14.853  1.00  0.00           C
ATOM    540  HB2 SER X  38      59.909  -0.750 -15.272  1.00  0.00           H
ATOM    541  HB3 SER X  38      60.269  -1.698 -13.772  1.00  0.00           H
ATOM    542  OG  SER X  38      61.704  -1.504 -15.343  1.00  0.00           O
ATOM    543  HG  SER X  38      61.870  -0.561 -15.412  1.00  0.00           H
ATOM    544  C   SER X  38      59.597  -2.800 -16.857  1.00  0.00           C
ATOM    545  O   SER X  38      59.058  -1.746 -17.306  1.00  0.00           O
ATOM    546  N   SER X  39      59.983  -3.771 -17.646  1.00  0.00           N
ATOM    547  H   SER X  39      60.503  -4.570 -17.311  1.00  0.00           H
ATOM    548  CA  SER X  39      59.638  -3.872 -19.050  1.00  0.00           C
ATOM    549  HA  SER X  39      58.860  -3.152 -19.302  1.00  0.00           H
ATOM    550  CB  SER X  39      60.904  -3.790 -19.886  1.00  0.00           C
ATOM    551  HB2 SER X  39      60.638  -3.760 -20.942  1.00  0.00           H
ATOM    552  HB3 SER X  39      61.386  -2.849 -19.621  1.00  0.00           H
ATOM    553  OG  SER X  39      61.799  -4.862 -19.665  1.00  0.00           O
ATOM    554  HG  SER X  39      62.248  -4.817 -18.818  1.00  0.00           H
ATOM    555  C   SER X  39      58.937  -5.235 -19.459  1.00  0.00           C
ATOM    556  O   SER X  39      59.112  -6.275 -18.865  1.00  0.00           O
ATOM    557  N   LEU X  40      58.121  -5.234 -20.511  1.00  0.00           N
ATOM    558  H   LEU X  40      58.102  -4.378 -21.047  1.00  0.00           H
ATOM    559  CA  LEU X  40      57.344  -6.337 -21.097  1.00  0.00           C
ATOM    560  HA  LEU X  40      57.159  -7.161 -20.408  1.00  0.00           H
ATOM    561  CB  LEU X  40      55.851  -5.887 -21.346  1.00  0.00           C
ATOM    562  HB2 LEU X  40      55.428  -5.580 -20.389  1.00  0.00           H
ATOM    563  HB3 LEU X  40      55.766  -4.974 -21.935  1.00  0.00           H
ATOM    564  CG  LEU X  40      54.998  -7.078 -21.914  1.00  0.00           C
ATOM    565  HG  LEU X  40      55.567  -8.003 -21.820  1.00  0.00           H
ATOM    566  CD1 LEU X  40      53.730  -7.309 -21.192  1.00  0.00           C
ATOM    567 HD11 LEU X  40      53.066  -8.037 -21.659  1.00  0.00           H
ATOM    568 HD12 LEU X  40      53.932  -7.681 -20.188  1.00  0.00           H
ATOM    569 HD13 LEU X  40      53.128  -6.405 -21.096  1.00  0.00           H
ATOM    570  CD2 LEU X  40      54.479  -6.834 -23.328  1.00  0.00           C
ATOM    571 HD21 LEU X  40      53.920  -5.900 -23.393  1.00  0.00           H
ATOM    572 HD22 LEU X  40      55.308  -6.994 -24.017  1.00  0.00           H
ATOM    573 HD23 LEU X  40      53.844  -7.685 -23.571  1.00  0.00           H
ATOM    574  C   LEU X  40      58.089  -6.786 -22.324  1.00  0.00           C
ATOM    575  O   LEU X  40      58.032  -6.237 -23.401  1.00  0.00           O
ATOM    576  N   LYS X  41      58.798  -7.932 -22.208  1.00  0.00           N
ATOM    577  H   LYS X  41      58.682  -8.315 -21.281  1.00  0.00           H
ATOM    578  CA  LYS X  41      59.402  -8.749 -23.154  1.00  0.00           C
ATOM    579  HA  LYS X  41      59.404  -8.135 -24.055  1.00  0.00           H
ATOM    580  CB  LYS X  41      60.856  -9.069 -22.730  1.00  0.00           C
ATOM    581  HB2 LYS X  41      60.752  -9.840 -21.967  1.00  0.00           H
ATOM    582  HB3 LYS X  41      61.420  -9.384 -23.609  1.00  0.00           H
ATOM    583  CG  LYS X  41      61.606  -7.918 -21.976  1.00  0.00           C
ATOM    584  HG2 LYS X  41      61.752  -7.107 -22.690  1.00  0.00           H
ATOM    585  HG3 LYS X  41      61.023  -7.489 -21.162  1.00  0.00           H
ATOM    586  CD  LYS X  41      62.942  -8.492 -21.474  1.00  0.00           C
ATOM    587  HD2 LYS X  41      62.711  -9.241 -20.716  1.00  0.00           H
ATOM    588  HD3 LYS X  41      63.442  -8.912 -22.347  1.00  0.00           H
ATOM    589  CE  LYS X  41      63.729  -7.309 -20.812  1.00  0.00           C
ATOM    590  HE2 LYS X  41      63.097  -6.489 -20.471  1.00  0.00           H
ATOM    591  HE3 LYS X  41      64.195  -7.722 -19.918  1.00  0.00           H
ATOM    592  NZ  LYS X  41      64.767  -6.823 -21.752  1.00  0.00           N
ATOM    593  HZ1 LYS X  41      64.330  -6.263 -22.470  1.00  0.00           H
ATOM    594  HZ2 LYS X  41      65.432  -6.286 -21.214  1.00  0.00           H
ATOM    595  HZ3 LYS X  41      65.209  -7.610 -22.206  1.00  0.00           H
ATOM    596  C   LYS X  41      58.497  -9.957 -23.360  1.00  0.00           C
ATOM    597  O   LYS X  41      57.427 -10.153 -22.741  1.00  0.00           O
ATOM    598  N   LYS X  42      58.957 -10.869 -24.286  1.00  0.00           N
ATOM    599  H   LYS X  42      59.700 -10.632 -24.927  1.00  0.00           H
ATOM    600  CA  LYS X  42      58.212 -12.192 -24.513  1.00  0.00           C
ATOM    601  HA  LYS X  42      57.250 -11.981 -24.980  1.00  0.00           H
ATOM    602  CB  LYS X  42      58.876 -13.184 -25.474  1.00  0.00           C
ATOM    603  HB2 LYS X  42      59.874 -13.361 -25.074  1.00  0.00           H
ATOM    604  HB3 LYS X  42      58.272 -14.086 -25.575  1.00  0.00           H
ATOM    605  CG  LYS X  42      59.117 -12.563 -26.882  1.00  0.00           C
ATOM    606  HG2 LYS X  42      58.208 -12.423 -27.467  1.00  0.00           H
ATOM    607  HG3 LYS X  42      59.636 -11.611 -26.773  1.00  0.00           H
ATOM    608  CD  LYS X  42      59.919 -13.594 -27.634  1.00  0.00           C
ATOM    609  HD2 LYS X  42      60.810 -13.860 -27.066  1.00  0.00           H
ATOM    610  HD3 LYS X  42      59.353 -14.521 -27.544  1.00  0.00           H
ATOM    611  CE  LYS X  42      60.254 -13.239 -29.091  1.00  0.00           C
ATOM    612  HE2 LYS X  42      60.850 -14.037 -29.533  1.00  0.00           H
ATOM    613  HE3 LYS X  42      59.325 -13.136 -29.652  1.00  0.00           H
ATOM    614  NZ  LYS X  42      60.933 -11.934 -29.185  1.00  0.00           N
ATOM    615  HZ1 LYS X  42      61.330 -11.739 -30.093  1.00  0.00           H
ATOM    616  HZ2 LYS X  42      60.278 -11.173 -29.074  1.00  0.00           H
ATOM    617  HZ3 LYS X  42      61.674 -11.863 -28.503  1.00  0.00           H
ATOM    618  C   LYS X  42      57.810 -12.961 -23.290  1.00  0.00           C
ATOM    619  O   LYS X  42      56.755 -13.562 -23.272  1.00  0.00           O
ATOM    620  N   LYS X  43      58.752 -12.979 -22.321  1.00  0.00           N
ATOM    621  H   LYS X  43      59.653 -12.604 -22.583  1.00  0.00           H
ATOM    622  CA  LYS X  43      58.443 -13.526 -20.977  1.00  0.00           C
ATOM    623  HA  LYS X  43      58.301 -14.603 -21.073  1.00  0.00           H
ATOM    624  CB  LYS X  43      59.758 -13.333 -20.170  1.00  0.00           C
ATOM    625  HB2 LYS X  43      59.959 -12.265 -20.254  1.00  0.00           H
ATOM    626  HB3 LYS X  43      59.573 -13.655 -19.145  1.00  0.00           H
ATOM    627  CG  LYS X  43      60.950 -14.128 -20.778  1.00  0.00           C
ATOM    628  HG2 LYS X  43      60.718 -15.193 -20.761  1.00  0.00           H
ATOM    629  HG3 LYS X  43      61.187 -13.937 -21.825  1.00  0.00           H
ATOM    630  CD  LYS X  43      62.180 -13.876 -19.865  1.00  0.00           C
ATOM    631  HD2 LYS X  43      62.451 -12.828 -19.992  1.00  0.00           H
ATOM    632  HD3 LYS X  43      61.939 -14.005 -18.810  1.00  0.00           H
ATOM    633  CE  LYS X  43      63.344 -14.741 -20.290  1.00  0.00           C
ATOM    634  HE2 LYS X  43      63.136 -15.808 -20.378  1.00  0.00           H
ATOM    635  HE3 LYS X  43      63.590 -14.260 -21.236  1.00  0.00           H
ATOM    636  NZ  LYS X  43      64.502 -14.624 -19.404  1.00  0.00           N
ATOM    637  HZ1 LYS X  43      64.341 -15.103 -18.529  1.00  0.00           H
ATOM    638  HZ2 LYS X  43      65.369 -15.005 -19.755  1.00  0.00           H
ATOM    639  HZ3 LYS X  43      64.673 -13.632 -19.315  1.00  0.00           H
ATOM    640  C   LYS X  43      57.264 -13.022 -20.221  1.00  0.00           C
ATOM    641  O   LYS X  43      56.775 -13.747 -19.403  1.00  0.00           O
ATOM    642  N   GLN X  44      56.823 -11.806 -20.533  1.00  0.00           N
ATOM    643  H   GLN X  44      57.338 -11.261 -21.210  1.00  0.00           H
ATOM    644  CA  GLN X  44      55.820 -11.158 -19.616  1.00  0.00           C
ATOM    645  HA  GLN X  44      55.800 -11.723 -18.684  1.00  0.00           H
ATOM    646  CB  GLN X  44      56.195  -9.714 -19.361  1.00  0.00           C
ATOM    647  HB2 GLN X  44      56.339  -9.173 -20.295  1.00  0.00           H
ATOM    648  HB3 GLN X  44      55.382  -9.243 -18.808  1.00  0.00           H
ATOM    649  CG  GLN X  44      57.230  -9.494 -18.212  1.00  0.00           C
ATOM    650  HG2 GLN X  44      57.152  -8.447 -17.920  1.00  0.00           H
ATOM    651  HG3 GLN X  44      57.038 -10.058 -17.299  1.00  0.00           H
ATOM    652  CD  GLN X  44      58.655  -9.847 -18.660  1.00  0.00           C
ATOM    653  OE1 GLN X  44      59.033  -9.797 -19.816  1.00  0.00           O
ATOM    654  NE2 GLN X  44      59.530 -10.196 -17.782  1.00  0.00           N
ATOM    655 HE21 GLN X  44      60.466 -10.449 -18.064  1.00  0.00           H
ATOM    656 HE22 GLN X  44      59.176 -10.458 -16.873  1.00  0.00           H
ATOM    657  C   GLN X  44      54.395 -11.195 -20.182  1.00  0.00           C
ATOM    658  O   GLN X  44      53.495 -10.515 -19.774  1.00  0.00           O
ATOM    659  N   ILE X  45      54.276 -12.020 -21.271  1.00  0.00           N
ATOM    660  H   ILE X  45      55.047 -12.529 -21.679  1.00  0.00           H
ATOM    661  CA  ILE X  45      53.053 -12.218 -22.088  1.00  0.00           C
ATOM    662  HA  ILE X  45      52.406 -11.341 -22.125  1.00  0.00           H
ATOM    663  CB  ILE X  45      53.276 -12.214 -23.604  1.00  0.00           C
ATOM    664  HB  ILE X  45      54.124 -12.861 -23.829  1.00  0.00           H
ATOM    665  CG2 ILE X  45      52.084 -12.626 -24.465  1.00  0.00           C
ATOM    666 HG21 ILE X  45      51.947 -13.689 -24.267  1.00  0.00           H
ATOM    667 HG22 ILE X  45      51.232 -12.071 -24.072  1.00  0.00           H
ATOM    668 HG23 ILE X  45      52.292 -12.610 -25.534  1.00  0.00           H
ATOM    669  CG1 ILE X  45      53.728 -10.803 -23.932  1.00  0.00           C
ATOM    670 HG12 ILE X  45      52.877 -10.135 -23.794  1.00  0.00           H
ATOM    671 HG13 ILE X  45      54.458 -10.397 -23.232  1.00  0.00           H
ATOM    672  CD1 ILE X  45      54.441 -10.501 -25.300  1.00  0.00           C
ATOM    673 HD11 ILE X  45      54.098 -11.057 -26.172  1.00  0.00           H
ATOM    674 HD12 ILE X  45      54.392  -9.466 -25.637  1.00  0.00           H
ATOM    675 HD13 ILE X  45      55.441 -10.833 -25.020  1.00  0.00           H
ATOM    676  C   ILE X  45      52.271 -13.534 -21.660  1.00  0.00           C
ATOM    677  O   ILE X  45      52.891 -14.582 -21.590  1.00  0.00           O
ATOM    678  N   TRP X  46      50.997 -13.338 -21.308  1.00  0.00           N
ATOM    679  H   TRP X  46      50.683 -12.388 -21.441  1.00  0.00           H
ATOM    680  CA  TRP X  46      50.052 -14.332 -20.946  1.00  0.00           C
ATOM    681  HA  TRP X  46      50.592 -15.277 -20.999  1.00  0.00           H
ATOM    682  CB  TRP X  46      49.755 -14.081 -19.464  1.00  0.00           C
ATOM    683  HB2 TRP X  46      49.324 -13.100 -19.263  1.00  0.00           H
ATOM    684  HB3 TRP X  46      49.039 -14.823 -19.110  1.00  0.00           H
ATOM    685  CG  TRP X  46      50.931 -14.217 -18.548  1.00  0.00           C
ATOM    686  CD1 TRP X  46      51.977 -13.335 -18.387  1.00  0.00           C
ATOM    687  HD1 TRP X  46      52.116 -12.408 -18.924  1.00  0.00           H
ATOM    688  NE1 TRP X  46      52.761 -13.762 -17.360  1.00  0.00           N
ATOM    689  HE1 TRP X  46      53.560 -13.258 -17.001  1.00  0.00           H
ATOM    690  CE2 TRP X  46      52.397 -14.967 -16.932  1.00  0.00           C
ATOM    691  CZ2 TRP X  46      52.925 -15.870 -15.950  1.00  0.00           C
ATOM    692  HZ2 TRP X  46      53.730 -15.439 -15.373  1.00  0.00           H
ATOM    693  CH2 TRP X  46      52.371 -17.152 -15.728  1.00  0.00           C
ATOM    694  HH2 TRP X  46      52.840 -17.852 -15.052  1.00  0.00           H
ATOM    695  CZ3 TRP X  46      51.252 -17.452 -16.464  1.00  0.00           C
ATOM    696  HZ3 TRP X  46      50.898 -18.461 -16.317  1.00  0.00           H
ATOM    697  CE3 TRP X  46      50.709 -16.615 -17.401  1.00  0.00           C
ATOM    698  HE3 TRP X  46      49.848 -16.913 -17.980  1.00  0.00           H
ATOM    699  CD2 TRP X  46      51.342 -15.377 -17.746  1.00  0.00           C
ATOM    700  C   TRP X  46      48.830 -14.341 -21.901  1.00  0.00           C
ATOM    701  O   TRP X  46      48.614 -13.328 -22.579  1.00  0.00           O
ATOM    702  N   THR X  47      48.211 -15.493 -21.987  1.00  0.00           N
ATOM    703  H   THR X  47      48.465 -16.253 -21.373  1.00  0.00           H
ATOM    704  CA  THR X  47      46.843 -15.548 -22.443  1.00  0.00           C
ATOM    705  HA  THR X  47      46.563 -14.502 -22.571  1.00  0.00           H
ATOM    706  CB  THR X  47      46.725 -16.133 -23.850  1.00  0.00           C
ATOM    707  HB  THR X  47      47.416 -15.615 -24.515  1.00  0.00           H
ATOM    708  CG2 THR X  47      46.998 -17.595 -23.815  1.00  0.00           C
ATOM    709 HG21 THR X  47      46.318 -18.139 -23.159  1.00  0.00           H
ATOM    710 HG22 THR X  47      46.978 -17.909 -24.859  1.00  0.00           H
ATOM    711 HG23 THR X  47      48.004 -17.795 -23.447  1.00  0.00           H
ATOM    712  OG1 THR X  47      45.398 -15.957 -24.390  1.00  0.00           O
ATOM    713  HG1 THR X  47      45.341 -15.019 -24.582  1.00  0.00           H
ATOM    714  C   THR X  47      46.011 -16.110 -21.287  1.00  0.00           C
ATOM    715  O   THR X  47      46.477 -16.340 -20.134  1.00  0.00           O
ATOM    716  N   LEU X  48      44.689 -16.257 -21.466  1.00  0.00           N
ATOM    717  H   LEU X  48      44.296 -16.129 -22.387  1.00  0.00           H
ATOM    718  CA  LEU X  48      43.796 -16.798 -20.481  1.00  0.00           C
ATOM    719  HA  LEU X  48      44.449 -17.342 -19.799  1.00  0.00           H
ATOM    720  CB  LEU X  48      43.130 -15.722 -19.618  1.00  0.00           C
ATOM    721  HB2 LEU X  48      42.600 -16.265 -18.836  1.00  0.00           H
ATOM    722  HB3 LEU X  48      43.970 -15.144 -19.232  1.00  0.00           H
ATOM    723  CG  LEU X  48      42.108 -14.736 -20.260  1.00  0.00           C
ATOM    724  HG  LEU X  48      42.404 -14.322 -21.224  1.00  0.00           H
ATOM    725  CD1 LEU X  48      40.784 -15.419 -20.536  1.00  0.00           C
ATOM    726 HD11 LEU X  48      40.838 -15.754 -21.572  1.00  0.00           H
ATOM    727 HD12 LEU X  48      40.609 -16.348 -19.994  1.00  0.00           H
ATOM    728 HD13 LEU X  48      39.932 -14.762 -20.359  1.00  0.00           H
ATOM    729  CD2 LEU X  48      41.811 -13.643 -19.203  1.00  0.00           C
ATOM    730 HD21 LEU X  48      42.635 -12.946 -19.046  1.00  0.00           H
ATOM    731 HD22 LEU X  48      41.032 -13.058 -19.691  1.00  0.00           H
ATOM    732 HD23 LEU X  48      41.380 -14.066 -18.296  1.00  0.00           H
ATOM    733  C   LEU X  48      42.813 -17.725 -21.183  1.00  0.00           C
ATOM    734  O   LEU X  48      42.424 -17.547 -22.331  1.00  0.00           O
ATOM    735  N   GLU X  49      42.390 -18.702 -20.367  1.00  0.00           N
ATOM    736  H   GLU X  49      42.755 -18.735 -19.426  1.00  0.00           H
ATOM    737  CA  GLU X  49      41.444 -19.766 -20.728  1.00  0.00           C
ATOM    738  HA  GLU X  49      41.044 -19.726 -21.741  1.00  0.00           H
ATOM    739  CB  GLU X  49      42.248 -21.070 -20.566  1.00  0.00           C
ATOM    740  HB2 GLU X  49      43.220 -20.927 -21.039  1.00  0.00           H
ATOM    741  HB3 GLU X  49      42.611 -21.209 -19.547  1.00  0.00           H
ATOM    742  CG  GLU X  49      41.617 -22.359 -21.071  1.00  0.00           C
ATOM    743  HG2 GLU X  49      42.076 -23.208 -20.565  1.00  0.00           H
ATOM    744  HG3 GLU X  49      40.566 -22.393 -20.786  1.00  0.00           H
ATOM    745  CD  GLU X  49      41.955 -22.556 -22.553  1.00  0.00           C
ATOM    746  OE1 GLU X  49      41.135 -22.096 -23.406  1.00  0.00           O
ATOM    747  OE2 GLU X  49      43.088 -23.080 -22.810  1.00  0.00           O
ATOM    748  C   GLU X  49      40.221 -19.688 -19.791  1.00  0.00           C
ATOM    749  O   GLU X  49      40.410 -19.417 -18.645  1.00  0.00           O
ATOM    750  N   GLN X  50      39.007 -19.873 -20.302  1.00  0.00           N
ATOM    751  H   GLN X  50      38.972 -20.126 -21.279  1.00  0.00           H
ATOM    752  CA  GLN X  50      37.745 -19.431 -19.758  1.00  0.00           C
ATOM    753  HA  GLN X  50      38.008 -18.969 -18.807  1.00  0.00           H
ATOM    754  CB  GLN X  50      37.102 -18.453 -20.719  1.00  0.00           C
ATOM    755  HB2 GLN X  50      36.982 -19.008 -21.649  1.00  0.00           H
ATOM    756  HB3 GLN X  50      36.144 -18.121 -20.317  1.00  0.00           H
ATOM    757  CG  GLN X  50      37.943 -17.120 -20.837  1.00  0.00           C
ATOM    758  HG2 GLN X  50      38.393 -16.832 -19.887  1.00  0.00           H
ATOM    759  HG3 GLN X  50      38.792 -17.301 -21.496  1.00  0.00           H
ATOM    760  CD  GLN X  50      37.126 -15.898 -21.375  1.00  0.00           C
ATOM    761  OE1 GLN X  50      37.220 -15.563 -22.552  1.00  0.00           O
ATOM    762  NE2 GLN X  50      36.309 -15.286 -20.563  1.00  0.00           N
ATOM    763 HE21 GLN X  50      35.921 -14.416 -20.897  1.00  0.00           H
ATOM    764 HE22 GLN X  50      36.232 -15.600 -19.606  1.00  0.00           H
ATOM    765  C   GLN X  50      36.914 -20.733 -19.678  1.00  0.00           C
ATOM    766  O   GLN X  50      37.127 -21.739 -20.421  1.00  0.00           O
ATOM    767  N   PRO X  51      35.879 -20.768 -18.804  1.00  0.00           N
ATOM    768  CD  PRO X  51      35.529 -19.814 -17.799  1.00  0.00           C
ATOM    769  HD2 PRO X  51      35.768 -18.822 -18.181  1.00  0.00           H
ATOM    770  HD3 PRO X  51      36.025 -20.195 -16.905  1.00  0.00           H
ATOM    771  CG  PRO X  51      34.068 -20.097 -17.537  1.00  0.00           C
ATOM    772  HG2 PRO X  51      33.320 -19.409 -17.930  1.00  0.00           H
ATOM    773  HG3 PRO X  51      33.983 -19.943 -16.461  1.00  0.00           H
ATOM    774  CB  PRO X  51      33.930 -21.567 -17.772  1.00  0.00           C
ATOM    775  HB2 PRO X  51      32.891 -21.897 -17.789  1.00  0.00           H
ATOM    776  HB3 PRO X  51      34.551 -21.991 -16.983  1.00  0.00           H
ATOM    777  CA  PRO X  51      34.749 -21.784 -18.986  1.00  0.00           C
ATOM    778  HA  PRO X  51      35.142 -22.798 -18.911  1.00  0.00           H
ATOM    779  C   PRO X  51      34.007 -21.797 -20.325  1.00  0.00           C
ATOM    780  O   PRO X  51      34.035 -20.710 -20.936  1.00  0.00           O
ATOM    781  N   PRO X  52      33.457 -22.950 -20.788  1.00  0.00           N
ATOM    782  CD  PRO X  52      33.718 -24.358 -20.377  1.00  0.00           C
ATOM    783  HD2 PRO X  52      32.861 -24.786 -19.858  1.00  0.00           H
ATOM    784  HD3 PRO X  52      34.670 -24.457 -19.855  1.00  0.00           H
ATOM    785  CG  PRO X  52      33.823 -25.076 -21.768  1.00  0.00           C
ATOM    786  HG2 PRO X  52      33.507 -26.119 -21.769  1.00  0.00           H
ATOM    787  HG3 PRO X  52      34.858 -25.008 -22.103  1.00  0.00           H
ATOM    788  CB  PRO X  52      32.772 -24.308 -22.622  1.00  0.00           C
ATOM    789  HB2 PRO X  52      31.803 -24.783 -22.465  1.00  0.00           H
ATOM    790  HB3 PRO X  52      33.124 -24.374 -23.652  1.00  0.00           H
ATOM    791  CA  PRO X  52      32.893 -22.907 -22.154  1.00  0.00           C
ATOM    792  HA  PRO X  52      33.688 -22.472 -22.760  1.00  0.00           H
ATOM    793  C   PRO X  52      31.649 -22.042 -22.363  1.00  0.00           C
ATOM    794  O   PRO X  52      31.486 -21.416 -23.461  1.00  0.00           O
ATOM    795  N   ASP X  53      30.658 -21.985 -21.400  1.00  0.00           N
ATOM    796  H   ASP X  53      30.724 -22.380 -20.473  1.00  0.00           H
ATOM    797  CA  ASP X  53      29.439 -21.157 -21.652  1.00  0.00           C
ATOM    798  HA  ASP X  53      28.968 -21.516 -22.567  1.00  0.00           H
ATOM    799  CB  ASP X  53      28.370 -21.390 -20.508  1.00  0.00           C
ATOM    800  HB2 ASP X  53      28.809 -21.146 -19.541  1.00  0.00           H
ATOM    801  HB3 ASP X  53      27.448 -20.837 -20.688  1.00  0.00           H
ATOM    802  CG  ASP X  53      28.020 -22.857 -20.336  1.00  0.00           C
ATOM    803  OD1 ASP X  53      28.355 -23.797 -21.123  1.00  0.00           O
ATOM    804  OD2 ASP X  53      27.568 -23.184 -19.242  1.00  0.00           O
ATOM    805  C   ASP X  53      29.687 -19.612 -21.667  1.00  0.00           C
ATOM    806  O   ASP X  53      30.354 -19.113 -20.815  1.00  0.00           O
ATOM    807  N   GLU X  54      29.116 -18.894 -22.600  1.00  0.00           N
ATOM    808  H   GLU X  54      28.753 -19.367 -23.416  1.00  0.00           H
ATOM    809  CA  GLU X  54      29.122 -17.448 -22.704  1.00  0.00           C
ATOM    810  HA  GLU X  54      30.107 -16.994 -22.607  1.00  0.00           H
ATOM    811  CB  GLU X  54      28.361 -16.993 -24.023  1.00  0.00           C
ATOM    812  HB2 GLU X  54      27.288 -17.176 -24.071  1.00  0.00           H
ATOM    813  HB3 GLU X  54      28.401 -15.904 -23.983  1.00  0.00           H
ATOM    814  CG  GLU X  54      29.025 -17.316 -25.368  1.00  0.00           C
ATOM    815  HG2 GLU X  54      28.498 -16.832 -26.191  1.00  0.00           H
ATOM    816  HG3 GLU X  54      30.027 -16.888 -25.358  1.00  0.00           H
ATOM    817  CD  GLU X  54      29.099 -18.800 -25.842  1.00  0.00           C
ATOM    818  OE1 GLU X  54      29.819 -19.018 -26.832  1.00  0.00           O
ATOM    819  OE2 GLU X  54      28.661 -19.781 -25.163  1.00  0.00           O
ATOM    820  C   GLU X  54      28.484 -16.735 -21.540  1.00  0.00           C
ATOM    821  O   GLU X  54      28.622 -15.477 -21.465  1.00  0.00           O
ATOM    822  N   ALA X  55      27.768 -17.442 -20.657  1.00  0.00           N
ATOM    823  H   ALA X  55      27.560 -18.380 -20.970  1.00  0.00           H
ATOM    824  CA  ALA X  55      27.491 -17.134 -19.231  1.00  0.00           C
ATOM    825  HA  ALA X  55      26.587 -16.529 -19.158  1.00  0.00           H
ATOM    826  CB  ALA X  55      27.147 -18.413 -18.463  1.00  0.00           C
ATOM    827  HB1 ALA X  55      26.755 -18.088 -17.499  1.00  0.00           H
ATOM    828  HB2 ALA X  55      26.284 -18.881 -18.936  1.00  0.00           H
ATOM    829  HB3 ALA X  55      27.947 -19.135 -18.299  1.00  0.00           H
ATOM    830  C   ALA X  55      28.641 -16.342 -18.565  1.00  0.00           C
ATOM    831  O   ALA X  55      29.732 -16.931 -18.293  1.00  0.00           O
ATOM    832  N   GLY X  56      28.348 -15.105 -18.128  1.00  0.00           N
ATOM    833  H   GLY X  56      27.373 -14.847 -18.071  1.00  0.00           H
ATOM    834  CA  GLY X  56      29.247 -14.237 -17.389  1.00  0.00           C
ATOM    835  HA2 GLY X  56      30.108 -14.065 -18.034  1.00  0.00           H
ATOM    836  HA3 GLY X  56      28.807 -13.265 -17.169  1.00  0.00           H
ATOM    837  C   GLY X  56      29.690 -14.766 -16.056  1.00  0.00           C
ATOM    838  O   GLY X  56      28.995 -14.717 -15.057  1.00  0.00           O
ATOM    839  N   SER X  57      30.851 -15.429 -16.059  1.00  0.00           N
ATOM    840  H   SER X  57      31.253 -15.455 -16.985  1.00  0.00           H
ATOM    841  CA  SER X  57      31.432 -16.246 -14.977  1.00  0.00           C
ATOM    842  HA  SER X  57      30.822 -16.135 -14.081  1.00  0.00           H
ATOM    843  CB  SER X  57      31.345 -17.777 -15.194  1.00  0.00           C
ATOM    844  HB2 SER X  57      30.303 -18.092 -15.141  1.00  0.00           H
ATOM    845  HB3 SER X  57      31.863 -18.052 -16.113  1.00  0.00           H
ATOM    846  OG  SER X  57      32.041 -18.419 -14.116  1.00  0.00           O
ATOM    847  HG  SER X  57      31.667 -19.269 -13.871  1.00  0.00           H
ATOM    848  C   SER X  57      32.864 -15.775 -14.660  1.00  0.00           C
ATOM    849  O   SER X  57      33.645 -15.625 -15.618  1.00  0.00           O
ATOM    850  N   ALA X  58      33.249 -15.515 -13.409  1.00  0.00           N
ATOM    851  H   ALA X  58      32.567 -15.647 -12.676  1.00  0.00           H
ATOM    852  CA  ALA X  58      34.605 -14.944 -13.081  1.00  0.00           C
ATOM    853  HA  ALA X  58      34.901 -14.277 -13.891  1.00  0.00           H
ATOM    854  CB  ALA X  58      34.436 -14.086 -11.821  1.00  0.00           C
ATOM    855  HB1 ALA X  58      34.192 -14.783 -11.019  1.00  0.00           H
ATOM    856  HB2 ALA X  58      35.347 -13.603 -11.467  1.00  0.00           H
ATOM    857  HB3 ALA X  58      33.598 -13.395 -11.912  1.00  0.00           H
ATOM    858  C   ALA X  58      35.661 -16.026 -12.963  1.00  0.00           C
ATOM    859  O   ALA X  58      36.817 -15.663 -12.685  1.00  0.00           O
ATOM    860  N   ALA X  59      35.245 -17.285 -13.095  1.00  0.00           N
ATOM    861  H   ALA X  59      34.263 -17.518 -13.064  1.00  0.00           H
ATOM    862  CA  ALA X  59      36.151 -18.390 -13.097  1.00  0.00           C
ATOM    863  HA  ALA X  59      36.651 -18.431 -12.129  1.00  0.00           H
ATOM    864  CB  ALA X  59      35.302 -19.670 -13.207  1.00  0.00           C
ATOM    865  HB1 ALA X  59      34.744 -19.748 -12.274  1.00  0.00           H
ATOM    866  HB2 ALA X  59      34.619 -19.556 -14.049  1.00  0.00           H
ATOM    867  HB3 ALA X  59      35.969 -20.529 -13.280  1.00  0.00           H
ATOM    868  C   ALA X  59      37.128 -18.283 -14.294  1.00  0.00           C
ATOM    869  O   ALA X  59      36.786 -17.812 -15.343  1.00  0.00           O
ATOM    870  N   VAL X  60      38.387 -18.717 -14.191  1.00  0.00           N
ATOM    871  H   VAL X  60      38.630 -19.086 -13.283  1.00  0.00           H
ATOM    872  CA  VAL X  60      39.526 -18.429 -15.140  1.00  0.00           C
ATOM    873  HA  VAL X  60      39.164 -18.594 -16.155  1.00  0.00           H
ATOM    874  CB  VAL X  60      40.097 -16.988 -15.098  1.00  0.00           C
ATOM    875  HB  VAL X  60      39.267 -16.315 -15.318  1.00  0.00           H
ATOM    876  CG1 VAL X  60      40.749 -16.625 -13.722  1.00  0.00           C
ATOM    877 HG11 VAL X  60      40.780 -15.537 -13.779  1.00  0.00           H
ATOM    878 HG12 VAL X  60      40.123 -16.901 -12.874  1.00  0.00           H
ATOM    879 HG13 VAL X  60      41.767 -16.995 -13.602  1.00  0.00           H
ATOM    880  CG2 VAL X  60      41.144 -16.703 -16.223  1.00  0.00           C
ATOM    881 HG21 VAL X  60      42.027 -17.341 -16.197  1.00  0.00           H
ATOM    882 HG22 VAL X  60      40.696 -16.897 -17.198  1.00  0.00           H
ATOM    883 HG23 VAL X  60      41.459 -15.660 -16.268  1.00  0.00           H
ATOM    884  C   VAL X  60      40.659 -19.477 -14.943  1.00  0.00           C
ATOM    885  O   VAL X  60      40.721 -20.050 -13.861  1.00  0.00           O
ATOM    886  N   CYS X  61      41.557 -19.660 -15.959  1.00  0.00           N
ATOM    887  H   CYS X  61      41.251 -19.394 -16.884  1.00  0.00           H
ATOM    888  CA  CYS X  61      42.905 -20.147 -15.851  1.00  0.00           C
ATOM    889  HA  CYS X  61      43.325 -20.068 -14.848  1.00  0.00           H
ATOM    890  CB  CYS X  61      42.899 -21.613 -16.358  1.00  0.00           C
ATOM    891  HB2 CYS X  61      42.343 -22.300 -15.721  1.00  0.00           H
ATOM    892  HB3 CYS X  61      42.316 -21.771 -17.265  1.00  0.00           H
ATOM    893  SG  CYS X  61      44.586 -22.212 -16.511  1.00  0.00           S
ATOM    894  HG  CYS X  61      45.033 -21.950 -15.280  1.00  0.00           H
ATOM    895  C   CYS X  61      43.829 -19.266 -16.763  1.00  0.00           C
ATOM    896  O   CYS X  61      43.407 -18.710 -17.775  1.00  0.00           O
ATOM    897  N   LEU X  62      45.110 -19.157 -16.365  1.00  0.00           N
ATOM    898  H   LEU X  62      45.393 -19.631 -15.519  1.00  0.00           H
ATOM    899  CA  LEU X  62      46.121 -18.307 -17.087  1.00  0.00           C
ATOM    900  HA  LEU X  62      45.604 -17.864 -17.938  1.00  0.00           H
ATOM    901  CB  LEU X  62      46.618 -17.068 -16.294  1.00  0.00           C
ATOM    902  HB2 LEU X  62      47.263 -17.431 -15.494  1.00  0.00           H
ATOM    903  HB3 LEU X  62      47.220 -16.465 -16.973  1.00  0.00           H
ATOM    904  CG  LEU X  62      45.527 -16.073 -15.767  1.00  0.00           C
ATOM    905  HG  LEU X  62      44.775 -15.863 -16.529  1.00  0.00           H
ATOM    906  CD1 LEU X  62      44.823 -16.484 -14.513  1.00  0.00           C
ATOM    907 HD11 LEU X  62      44.227 -15.609 -14.256  1.00  0.00           H
ATOM    908 HD12 LEU X  62      44.182 -17.365 -14.531  1.00  0.00           H
ATOM    909 HD13 LEU X  62      45.599 -16.590 -13.755  1.00  0.00           H
ATOM    910  CD2 LEU X  62      46.254 -14.854 -15.292  1.00  0.00           C
ATOM    911 HD21 LEU X  62      45.479 -14.091 -15.223  1.00  0.00           H
ATOM    912 HD22 LEU X  62      46.844 -15.056 -14.398  1.00  0.00           H
ATOM    913 HD23 LEU X  62      46.768 -14.527 -16.196  1.00  0.00           H
ATOM    914  C   LEU X  62      47.277 -19.173 -17.657  1.00  0.00           C
ATOM    915  O   LEU X  62      47.603 -20.160 -17.107  1.00  0.00           O
ATOM    916  N   ARG X  63      47.746 -18.812 -18.794  1.00  0.00           N
ATOM    917  H   ARG X  63      47.287 -17.959 -19.083  1.00  0.00           H
ATOM    918  CA  ARG X  63      48.737 -19.600 -19.553  1.00  0.00           C
ATOM    919  HA  ARG X  63      49.045 -20.441 -18.932  1.00  0.00           H
ATOM    920  CB  ARG X  63      47.974 -20.152 -20.833  1.00  0.00           C
ATOM    921  HB2 ARG X  63      47.015 -20.496 -20.447  1.00  0.00           H
ATOM    922  HB3 ARG X  63      47.826 -19.331 -21.535  1.00  0.00           H
ATOM    923  CG  ARG X  63      48.686 -21.303 -21.471  1.00  0.00           C
ATOM    924  HG2 ARG X  63      49.672 -20.958 -21.782  1.00  0.00           H
ATOM    925  HG3 ARG X  63      48.740 -22.210 -20.870  1.00  0.00           H
ATOM    926  CD  ARG X  63      48.005 -21.773 -22.811  1.00  0.00           C
ATOM    927  HD2 ARG X  63      46.931 -21.908 -22.679  1.00  0.00           H
ATOM    928  HD3 ARG X  63      48.138 -21.004 -23.572  1.00  0.00           H
ATOM    929  NE  ARG X  63      48.654 -23.023 -23.207  1.00  0.00           N
ATOM    930  HE  ARG X  63      49.441 -23.388 -22.690  1.00  0.00           H
ATOM    931  CZ  ARG X  63      48.173 -23.897 -24.043  1.00  0.00           C
ATOM    932  NH1 ARG X  63      47.015 -23.799 -24.628  1.00  0.00           N
ATOM    933 HH11 ARG X  63      46.362 -23.057 -24.418  1.00  0.00           H
ATOM    934 HH12 ARG X  63      46.737 -24.487 -25.313  1.00  0.00           H
ATOM    935  NH2 ARG X  63      48.952 -24.896 -24.324  1.00  0.00           N
ATOM    936 HH21 ARG X  63      49.863 -24.971 -23.895  1.00  0.00           H
ATOM    937 HH22 ARG X  63      48.648 -25.475 -25.094  1.00  0.00           H
ATOM    938  C   ARG X  63      49.957 -18.767 -20.010  1.00  0.00           C
ATOM    939  O   ARG X  63      49.700 -17.710 -20.595  1.00  0.00           O
ATOM    940  N   SER X  64      51.202 -19.299 -19.845  1.00  0.00           N
ATOM    941  H   SER X  64      51.203 -20.156 -19.312  1.00  0.00           H
ATOM    942  CA  SER X  64      52.538 -18.631 -20.100  1.00  0.00           C
ATOM    943  HA  SER X  64      52.491 -17.627 -19.678  1.00  0.00           H
ATOM    944  CB  SER X  64      53.641 -19.454 -19.373  1.00  0.00           C
ATOM    945  HB2 SER X  64      54.602 -19.025 -19.658  1.00  0.00           H
ATOM    946  HB3 SER X  64      53.409 -19.563 -18.313  1.00  0.00           H
ATOM    947  OG  SER X  64      53.727 -20.870 -19.747  1.00  0.00           O
ATOM    948  HG  SER X  64      54.095 -21.320 -18.983  1.00  0.00           H
ATOM    949  C   SER X  64      52.831 -18.603 -21.545  1.00  0.00           C
ATOM    950  O   SER X  64      52.233 -19.331 -22.373  1.00  0.00           O
ATOM    951  N   HIE X  65      53.847 -17.791 -21.935  1.00  0.00           N
ATOM    952  H   HIE X  65      54.358 -17.186 -21.308  1.00  0.00           H
ATOM    953  CA  HIE X  65      54.372 -17.771 -23.339  1.00  0.00           C
ATOM    954  HA  HIE X  65      53.538 -17.470 -23.973  1.00  0.00           H
ATOM    955  CB  HIE X  65      55.325 -16.616 -23.407  1.00  0.00           C
ATOM    956  HB2 HIE X  65      55.566 -16.629 -24.470  1.00  0.00           H
ATOM    957  HB3 HIE X  65      54.830 -15.674 -23.168  1.00  0.00           H
ATOM    958  CG  HIE X  65      56.594 -16.887 -22.640  1.00  0.00           C
ATOM    959  ND1 HIE X  65      56.724 -17.063 -21.228  1.00  0.00           N
ATOM    960  CE1 HIE X  65      58.002 -17.365 -21.074  1.00  0.00           C
ATOM    961  HE1 HIE X  65      58.391 -17.568 -20.087  1.00  0.00           H
ATOM    962  NE2 HIE X  65      58.663 -17.421 -22.210  1.00  0.00           N
ATOM    963  HE2 HIE X  65      59.654 -17.555 -22.355  1.00  0.00           H
ATOM    964  CD2 HIE X  65      57.804 -17.110 -23.239  1.00  0.00           C
ATOM    965  HD2 HIE X  65      57.975 -17.174 -24.304  1.00  0.00           H
ATOM    966  C   HIE X  65      55.038 -19.109 -23.791  1.00  0.00           C
ATOM    967  O   HIE X  65      54.879 -19.471 -25.008  1.00  0.00           O
ATOM    968  N   LEU X  66      55.387 -19.905 -22.785  1.00  0.00           N
ATOM    969  H   LEU X  66      55.280 -19.528 -21.854  1.00  0.00           H
ATOM    970  CA  LEU X  66      55.867 -21.275 -22.933  1.00  0.00           C
ATOM    971  HA  LEU X  66      56.648 -21.355 -23.690  1.00  0.00           H
ATOM    972  CB  LEU X  66      56.548 -21.803 -21.611  1.00  0.00           C
ATOM    973  HB2 LEU X  66      55.816 -21.788 -20.804  1.00  0.00           H
ATOM    974  HB3 LEU X  66      56.785 -22.852 -21.790  1.00  0.00           H
ATOM    975  CG  LEU X  66      57.822 -21.110 -21.067  1.00  0.00           C
ATOM    976  HG  LEU X  66      57.893 -20.055 -21.332  1.00  0.00           H
ATOM    977  CD1 LEU X  66      58.112 -21.365 -19.608  1.00  0.00           C
ATOM    978 HD11 LEU X  66      59.071 -20.901 -19.376  1.00  0.00           H
ATOM    979 HD12 LEU X  66      57.379 -20.821 -19.012  1.00  0.00           H
ATOM    980 HD13 LEU X  66      58.034 -22.394 -19.256  1.00  0.00           H
ATOM    981  CD2 LEU X  66      58.976 -21.599 -21.942  1.00  0.00           C
ATOM    982 HD21 LEU X  66      58.763 -21.447 -23.000  1.00  0.00           H
ATOM    983 HD22 LEU X  66      59.903 -21.080 -21.698  1.00  0.00           H
ATOM    984 HD23 LEU X  66      59.297 -22.621 -21.744  1.00  0.00           H
ATOM    985  C   LEU X  66      54.636 -22.246 -23.266  1.00  0.00           C
ATOM    986  O   LEU X  66      54.828 -23.374 -23.688  1.00  0.00           O
ATOM    987  N   GLY X  67      53.400 -21.738 -23.149  1.00  0.00           N
ATOM    988  H   GLY X  67      53.315 -20.733 -23.197  1.00  0.00           H
ATOM    989  CA  GLY X  67      52.187 -22.636 -23.391  1.00  0.00           C
ATOM    990  HA2 GLY X  67      51.332 -22.004 -23.629  1.00  0.00           H
ATOM    991  HA3 GLY X  67      52.301 -23.347 -24.210  1.00  0.00           H
ATOM    992  C   GLY X  67      51.890 -23.527 -22.190  1.00  0.00           C
ATOM    993  O   GLY X  67      50.921 -24.297 -22.360  1.00  0.00           O
ATOM    994  N   ARG X  68      52.566 -23.479 -21.032  1.00  0.00           N
ATOM    995  H   ARG X  68      53.143 -22.656 -20.930  1.00  0.00           H
ATOM    996  CA  ARG X  68      52.133 -24.145 -19.806  1.00  0.00           C
ATOM    997  HA  ARG X  68      51.677 -25.112 -20.019  1.00  0.00           H
ATOM    998  CB  ARG X  68      53.381 -24.457 -18.952  1.00  0.00           C
ATOM    999  HB2 ARG X  68      53.960 -23.578 -18.669  1.00  0.00           H
ATOM   1000  HB3 ARG X  68      53.141 -24.892 -17.982  1.00  0.00           H
ATOM   1001  CG  ARG X  68      54.200 -25.622 -19.626  1.00  0.00           C
ATOM   1002  HG2 ARG X  68      53.661 -26.569 -19.611  1.00  0.00           H
ATOM   1003  HG3 ARG X  68      54.492 -25.234 -20.601  1.00  0.00           H
ATOM   1004  CD  ARG X  68      55.476 -25.844 -18.896  1.00  0.00           C
ATOM   1005  HD2 ARG X  68      55.961 -24.871 -18.974  1.00  0.00           H
ATOM   1006  HD3 ARG X  68      55.279 -26.059 -17.846  1.00  0.00           H
ATOM   1007  NE  ARG X  68      56.372 -26.842 -19.521  1.00  0.00           N
ATOM   1008  HE  ARG X  68      57.064 -26.461 -20.150  1.00  0.00           H
ATOM   1009  CZ  ARG X  68      56.302 -28.139 -19.324  1.00  0.00           C
ATOM   1010  NH1 ARG X  68      55.591 -28.681 -18.467  1.00  0.00           N
ATOM   1011 HH11 ARG X  68      54.950 -28.156 -17.889  1.00  0.00           H
ATOM   1012 HH12 ARG X  68      55.862 -29.622 -18.223  1.00  0.00           H
ATOM   1013  NH2 ARG X  68      57.219 -28.860 -19.943  1.00  0.00           N
ATOM   1014 HH21 ARG X  68      57.863 -28.375 -20.551  1.00  0.00           H
ATOM   1015 HH22 ARG X  68      57.271 -29.855 -19.777  1.00  0.00           H
ATOM   1016  C   ARG X  68      51.122 -23.328 -19.052  1.00  0.00           C
ATOM   1017  O   ARG X  68      51.062 -22.124 -19.325  1.00  0.00           O
ATOM   1018  N   TYR X  69      50.349 -23.898 -18.167  1.00  0.00           N
ATOM   1019  H   TYR X  69      50.403 -24.890 -17.981  1.00  0.00           H
ATOM   1020  CA  TYR X  69      49.285 -23.177 -17.444  1.00  0.00           C
ATOM   1021  HA  TYR X  69      49.126 -22.223 -17.947  1.00  0.00           H
ATOM   1022  CB  TYR X  69      47.961 -24.064 -17.529  1.00  0.00           C
ATOM   1023  HB2 TYR X  69      48.124 -25.061 -17.121  1.00  0.00           H
ATOM   1024  HB3 TYR X  69      47.203 -23.508 -16.977  1.00  0.00           H
ATOM   1025  CG  TYR X  69      47.379 -24.167 -18.955  1.00  0.00           C
ATOM   1026  CD1 TYR X  69      47.686 -25.333 -19.665  1.00  0.00           C
ATOM   1027  HD1 TYR X  69      48.418 -26.062 -19.349  1.00  0.00           H
ATOM   1028  CE1 TYR X  69      46.922 -25.542 -20.874  1.00  0.00           C
ATOM   1029  HE1 TYR X  69      47.124 -26.447 -21.427  1.00  0.00           H
ATOM   1030  CZ  TYR X  69      45.959 -24.626 -21.372  1.00  0.00           C
ATOM   1031  OH  TYR X  69      45.136 -24.929 -22.410  1.00  0.00           O
ATOM   1032  HH  TYR X  69      44.527 -24.205 -22.573  1.00  0.00           H
ATOM   1033  CE2 TYR X  69      45.683 -23.473 -20.543  1.00  0.00           C
ATOM   1034  HE2 TYR X  69      44.826 -22.840 -20.718  1.00  0.00           H
ATOM   1035  CD2 TYR X  69      46.488 -23.197 -19.422  1.00  0.00           C
ATOM   1036  HD2 TYR X  69      46.279 -22.378 -18.749  1.00  0.00           H
ATOM   1037  C   TYR X  69      49.617 -22.875 -16.021  1.00  0.00           C
ATOM   1038  O   TYR X  69      50.403 -23.604 -15.452  1.00  0.00           O
ATOM   1039  N   LEU X  70      49.042 -21.826 -15.409  1.00  0.00           N
ATOM   1040  H   LEU X  70      48.441 -21.361 -16.075  1.00  0.00           H
ATOM   1041  CA  LEU X  70      49.245 -21.398 -13.989  1.00  0.00           C
ATOM   1042  HA  LEU X  70      50.277 -21.635 -13.732  1.00  0.00           H
ATOM   1043  CB  LEU X  70      48.993 -19.911 -13.937  1.00  0.00           C
ATOM   1044  HB2 LEU X  70      49.646 -19.383 -14.632  1.00  0.00           H
ATOM   1045  HB3 LEU X  70      48.009 -19.799 -14.394  1.00  0.00           H
ATOM   1046  CG  LEU X  70      48.879 -19.192 -12.585  1.00  0.00           C
ATOM   1047  HG  LEU X  70      48.440 -19.865 -11.848  1.00  0.00           H
ATOM   1048  CD1 LEU X  70      50.306 -18.845 -12.084  1.00  0.00           C
ATOM   1049 HD11 LEU X  70      50.272 -18.280 -11.152  1.00  0.00           H
ATOM   1050 HD12 LEU X  70      50.769 -19.744 -11.676  1.00  0.00           H
ATOM   1051 HD13 LEU X  70      50.975 -18.468 -12.857  1.00  0.00           H
ATOM   1052  CD2 LEU X  70      48.016 -17.918 -12.659  1.00  0.00           C
ATOM   1053 HD21 LEU X  70      47.606 -17.678 -11.678  1.00  0.00           H
ATOM   1054 HD22 LEU X  70      48.407 -17.008 -13.115  1.00  0.00           H
ATOM   1055 HD23 LEU X  70      47.183 -18.170 -13.316  1.00  0.00           H
ATOM   1056  C   LEU X  70      48.361 -22.177 -13.054  1.00  0.00           C
ATOM   1057  O   LEU X  70      47.167 -22.393 -13.427  1.00  0.00           O
ATOM   1058  N   ALA X  71      48.856 -22.502 -11.896  1.00  0.00           N
ATOM   1059  H   ALA X  71      49.848 -22.404 -11.732  1.00  0.00           H
ATOM   1060  CA  ALA X  71      48.193 -23.324 -10.868  1.00  0.00           C
ATOM   1061  HA  ALA X  71      47.148 -23.024 -10.946  1.00  0.00           H
ATOM   1062  CB  ALA X  71      48.331 -24.781 -11.281  1.00  0.00           C
ATOM   1063  HB1 ALA X  71      48.924 -25.412 -10.620  1.00  0.00           H
ATOM   1064  HB2 ALA X  71      47.331 -25.170 -11.475  1.00  0.00           H
ATOM   1065  HB3 ALA X  71      48.907 -24.825 -12.205  1.00  0.00           H
ATOM   1066  C   ALA X  71      48.640 -23.052  -9.424  1.00  0.00           C
ATOM   1067  O   ALA X  71      49.658 -22.421  -9.249  1.00  0.00           O
ATOM   1068  N   ALA X  72      47.801 -23.438  -8.416  1.00  0.00           N
ATOM   1069  H   ALA X  72      46.922 -23.835  -8.714  1.00  0.00           H
ATOM   1070  CA  ALA X  72      47.971 -23.100  -7.010  1.00  0.00           C
ATOM   1071  HA  ALA X  72      49.012 -22.857  -6.796  1.00  0.00           H
ATOM   1072  CB  ALA X  72      47.046 -21.916  -6.687  1.00  0.00           C
ATOM   1073  HB1 ALA X  72      47.212 -21.092  -7.381  1.00  0.00           H
ATOM   1074  HB2 ALA X  72      45.994 -22.183  -6.793  1.00  0.00           H
ATOM   1075  HB3 ALA X  72      47.237 -21.479  -5.707  1.00  0.00           H
ATOM   1076  C   ALA X  72      47.578 -24.294  -6.088  1.00  0.00           C
ATOM   1077  O   ALA X  72      46.483 -24.777  -6.145  1.00  0.00           O
ATOM   1078  N   ASP X  73      48.505 -24.868  -5.364  1.00  0.00           N
ATOM   1079  H   ASP X  73      49.417 -24.438  -5.309  1.00  0.00           H
ATOM   1080  CA  ASP X  73      48.316 -26.037  -4.479  1.00  0.00           C
ATOM   1081  HA  ASP X  73      47.716 -26.649  -5.152  1.00  0.00           H
ATOM   1082  CB  ASP X  73      49.677 -26.727  -4.061  1.00  0.00           C
ATOM   1083  HB2 ASP X  73      50.358 -26.714  -4.912  1.00  0.00           H
ATOM   1084  HB3 ASP X  73      50.028 -26.220  -3.163  1.00  0.00           H
ATOM   1085  CG  ASP X  73      49.569 -28.193  -3.726  1.00  0.00           C
ATOM   1086  OD1 ASP X  73      50.499 -28.726  -3.092  1.00  0.00           O
ATOM   1087  OD2 ASP X  73      48.610 -28.863  -4.126  1.00  0.00           O
ATOM   1088  C   ASP X  73      47.591 -25.727  -3.154  1.00  0.00           C
ATOM   1089  O   ASP X  73      47.606 -24.567  -2.704  1.00  0.00           O
ATOM   1090  N   LYS X  74      47.023 -26.717  -2.466  1.00  0.00           N
ATOM   1091  H   LYS X  74      46.806 -27.598  -2.908  1.00  0.00           H
ATOM   1092  CA  LYS X  74      46.380 -26.558  -1.168  1.00  0.00           C
ATOM   1093  HA  LYS X  74      45.466 -25.965  -1.202  1.00  0.00           H
ATOM   1094  CB  LYS X  74      45.953 -27.963  -0.638  1.00  0.00           C
ATOM   1095  HB2 LYS X  74      45.484 -27.810   0.334  1.00  0.00           H
ATOM   1096  HB3 LYS X  74      45.326 -28.499  -1.351  1.00  0.00           H
ATOM   1097  CG  LYS X  74      47.172 -28.938  -0.489  1.00  0.00           C
ATOM   1098  HG2 LYS X  74      47.734 -28.978  -1.422  1.00  0.00           H
ATOM   1099  HG3 LYS X  74      47.743 -28.586   0.370  1.00  0.00           H
ATOM   1100  CD  LYS X  74      46.852 -30.460  -0.243  1.00  0.00           C
ATOM   1101  HD2 LYS X  74      46.412 -30.576   0.747  1.00  0.00           H
ATOM   1102  HD3 LYS X  74      46.190 -30.769  -1.053  1.00  0.00           H
ATOM   1103  CE  LYS X  74      48.039 -31.358  -0.274  1.00  0.00           C
ATOM   1104  HE2 LYS X  74      47.659 -32.380  -0.295  1.00  0.00           H
ATOM   1105  HE3 LYS X  74      48.541 -31.123  -1.213  1.00  0.00           H
ATOM   1106  NZ  LYS X  74      48.877 -31.210   0.914  1.00  0.00           N
ATOM   1107  HZ1 LYS X  74      49.641 -31.868   0.969  1.00  0.00           H
ATOM   1108  HZ2 LYS X  74      49.318 -30.304   0.849  1.00  0.00           H
ATOM   1109  HZ3 LYS X  74      48.308 -31.189   1.749  1.00  0.00           H
ATOM   1110  C   LYS X  74      47.358 -25.953  -0.134  1.00  0.00           C
ATOM   1111  O   LYS X  74      46.851 -25.078   0.536  1.00  0.00           O
ATOM   1112  N   ASP X  75      48.651 -26.277  -0.066  1.00  0.00           N
ATOM   1113  H   ASP X  75      48.911 -27.068  -0.637  1.00  0.00           H
ATOM   1114  CA  ASP X  75      49.581 -25.677   0.874  1.00  0.00           C
ATOM   1115  HA  ASP X  75      49.205 -25.677   1.897  1.00  0.00           H
ATOM   1116  CB  ASP X  75      50.874 -26.532   1.052  1.00  0.00           C
ATOM   1117  HB2 ASP X  75      51.390 -26.753   0.118  1.00  0.00           H
ATOM   1118  HB3 ASP X  75      51.614 -25.985   1.636  1.00  0.00           H
ATOM   1119  CG  ASP X  75      50.608 -27.926   1.629  1.00  0.00           C
ATOM   1120  OD1 ASP X  75      50.409 -28.862   0.879  1.00  0.00           O
ATOM   1121  OD2 ASP X  75      50.678 -28.110   2.861  1.00  0.00           O
ATOM   1122  C   ASP X  75      49.870 -24.193   0.474  1.00  0.00           C
ATOM   1123  O   ASP X  75      50.577 -23.538   1.175  1.00  0.00           O
ATOM   1124  N   GLY X  76      49.412 -23.663  -0.700  1.00  0.00           N
ATOM   1125  H   GLY X  76      48.835 -24.219  -1.315  1.00  0.00           H
ATOM   1126  CA  GLY X  76      49.495 -22.246  -1.146  1.00  0.00           C
ATOM   1127  HA2 GLY X  76      48.596 -22.061  -1.734  1.00  0.00           H
ATOM   1128  HA3 GLY X  76      49.442 -21.570  -0.292  1.00  0.00           H
ATOM   1129  C   GLY X  76      50.537 -21.909  -2.119  1.00  0.00           C
ATOM   1130  O   GLY X  76      50.522 -20.868  -2.810  1.00  0.00           O
ATOM   1131  N   ASN X  77      51.554 -22.829  -2.355  1.00  0.00           N
ATOM   1132  H   ASN X  77      51.560 -23.669  -1.795  1.00  0.00           H
ATOM   1133  CA  ASN X  77      52.469 -22.719  -3.388  1.00  0.00           C
ATOM   1134  HA  ASN X  77      53.020 -21.782  -3.308  1.00  0.00           H
ATOM   1135  CB  ASN X  77      53.477 -23.916  -3.366  1.00  0.00           C
ATOM   1136  HB2 ASN X  77      53.028 -24.908  -3.415  1.00  0.00           H
ATOM   1137  HB3 ASN X  77      54.261 -23.686  -4.087  1.00  0.00           H
ATOM   1138  CG  ASN X  77      54.308 -24.108  -2.045  1.00  0.00           C
ATOM   1139  OD1 ASN X  77      55.289 -23.536  -1.767  1.00  0.00           O
ATOM   1140  ND2 ASN X  77      53.812 -24.842  -1.099  1.00  0.00           N
ATOM   1141 HD21 ASN X  77      54.367 -24.814  -0.256  1.00  0.00           H
ATOM   1142 HD22 ASN X  77      53.090 -25.531  -1.254  1.00  0.00           H
ATOM   1143  C   ASN X  77      51.782 -22.664  -4.739  1.00  0.00           C
ATOM   1144  O   ASN X  77      50.900 -23.401  -5.037  1.00  0.00           O
ATOM   1145  N   VAL X  78      52.220 -21.687  -5.566  1.00  0.00           N
ATOM   1146  H   VAL X  78      52.819 -20.979  -5.166  1.00  0.00           H
ATOM   1147  CA  VAL X  78      51.860 -21.466  -6.951  1.00  0.00           C
ATOM   1148  HA  VAL X  78      50.950 -22.035  -7.145  1.00  0.00           H
ATOM   1149  CB  VAL X  78      51.542 -19.963  -7.170  1.00  0.00           C
ATOM   1150  HB  VAL X  78      52.199 -19.362  -6.541  1.00  0.00           H
ATOM   1151  CG1 VAL X  78      51.533 -19.353  -8.610  1.00  0.00           C
ATOM   1152 HG11 VAL X  78      52.451 -19.653  -9.115  1.00  0.00           H
ATOM   1153 HG12 VAL X  78      50.674 -19.694  -9.189  1.00  0.00           H
ATOM   1154 HG13 VAL X  78      51.507 -18.266  -8.541  1.00  0.00           H
ATOM   1155  CG2 VAL X  78      50.177 -19.739  -6.476  1.00  0.00           C
ATOM   1156 HG21 VAL X  78      50.280 -20.122  -5.461  1.00  0.00           H
ATOM   1157 HG22 VAL X  78      50.014 -18.666  -6.373  1.00  0.00           H
ATOM   1158 HG23 VAL X  78      49.322 -20.068  -7.067  1.00  0.00           H
ATOM   1159  C   VAL X  78      52.883 -21.951  -7.960  1.00  0.00           C
ATOM   1160  O   VAL X  78      54.052 -21.678  -7.712  1.00  0.00           O
ATOM   1161  N   THR X  79      52.523 -22.624  -9.088  1.00  0.00           N
ATOM   1162  H   THR X  79      51.541 -22.833  -9.196  1.00  0.00           H
ATOM   1163  CA  THR X  79      53.386 -22.994 -10.226  1.00  0.00           C
ATOM   1164  HA  THR X  79      54.374 -22.560 -10.076  1.00  0.00           H
ATOM   1165  CB  THR X  79      53.599 -24.560 -10.389  1.00  0.00           C
ATOM   1166  HB  THR X  79      54.004 -24.918  -9.442  1.00  0.00           H
ATOM   1167  CG2 THR X  79      52.337 -25.323 -10.801  1.00  0.00           C
ATOM   1168 HG21 THR X  79      52.197 -25.186 -11.874  1.00  0.00           H
ATOM   1169 HG22 THR X  79      52.572 -26.350 -10.522  1.00  0.00           H
ATOM   1170 HG23 THR X  79      51.468 -24.949 -10.261  1.00  0.00           H
ATOM   1171  OG1 THR X  79      54.567 -24.956 -11.356  1.00  0.00           O
ATOM   1172  HG1 THR X  79      55.483 -24.995 -11.070  1.00  0.00           H
ATOM   1173  C   THR X  79      52.939 -22.551 -11.579  1.00  0.00           C
ATOM   1174  O   THR X  79      51.737 -22.252 -11.780  1.00  0.00           O
ATOM   1175  N   CYS X  80      53.838 -22.611 -12.598  1.00  0.00           N
ATOM   1176  H   CYS X  80      54.777 -22.890 -12.352  1.00  0.00           H
ATOM   1177  CA  CYS X  80      53.384 -22.585 -14.024  1.00  0.00           C
ATOM   1178  HA  CYS X  80      52.300 -22.690 -13.977  1.00  0.00           H
ATOM   1179  CB  CYS X  80      53.604 -21.215 -14.640  1.00  0.00           C
ATOM   1180  HB2 CYS X  80      53.329 -20.376 -14.001  1.00  0.00           H
ATOM   1181  HB3 CYS X  80      54.668 -21.079 -14.833  1.00  0.00           H
ATOM   1182  SG  CYS X  80      52.382 -21.046 -15.978  1.00  0.00           S
ATOM   1183  HG  CYS X  80      53.016 -21.832 -16.853  1.00  0.00           H
ATOM   1184  C   CYS X  80      53.808 -23.760 -14.873  1.00  0.00           C
ATOM   1185  O   CYS X  80      53.972 -23.633 -16.039  1.00  0.00           O
ATOM   1186  N   GLU X  81      54.115 -24.942 -14.287  1.00  0.00           N
ATOM   1187  H   GLU X  81      54.120 -24.993 -13.279  1.00  0.00           H
ATOM   1188  CA  GLU X  81      54.552 -26.204 -14.973  1.00  0.00           C
ATOM   1189  HA  GLU X  81      55.305 -25.988 -15.731  1.00  0.00           H
ATOM   1190  CB  GLU X  81      55.169 -27.129 -13.897  1.00  0.00           C
ATOM   1191  HB2 GLU X  81      56.158 -26.751 -13.639  1.00  0.00           H
ATOM   1192  HB3 GLU X  81      54.481 -27.198 -13.054  1.00  0.00           H
ATOM   1193  CG  GLU X  81      55.414 -28.586 -14.361  1.00  0.00           C
ATOM   1194  HG2 GLU X  81      54.489 -29.016 -14.745  1.00  0.00           H
ATOM   1195  HG3 GLU X  81      56.187 -28.549 -15.128  1.00  0.00           H
ATOM   1196  CD  GLU X  81      55.878 -29.465 -13.235  1.00  0.00           C
ATOM   1197  OE1 GLU X  81      56.894 -29.099 -12.622  1.00  0.00           O
ATOM   1198  OE2 GLU X  81      55.228 -30.527 -12.973  1.00  0.00           O
ATOM   1199  C   GLU X  81      53.397 -26.936 -15.795  1.00  0.00           C
ATOM   1200  O   GLU X  81      53.789 -27.609 -16.782  1.00  0.00           O
ATOM   1201  N   ARG X  82      52.117 -26.873 -15.376  1.00  0.00           N
ATOM   1202  H   ARG X  82      51.815 -26.091 -14.814  1.00  0.00           H
ATOM   1203  CA  ARG X  82      51.040 -27.711 -15.910  1.00  0.00           C
ATOM   1204  HA  ARG X  82      51.414 -28.706 -15.668  1.00  0.00           H
ATOM   1205  CB  ARG X  82      49.710 -27.510 -15.202  1.00  0.00           C
ATOM   1206  HB2 ARG X  82      49.341 -26.589 -15.655  1.00  0.00           H
ATOM   1207  HB3 ARG X  82      48.964 -28.248 -15.495  1.00  0.00           H
ATOM   1208  CG  ARG X  82      49.657 -27.469 -13.679  1.00  0.00           C
ATOM   1209  HG2 ARG X  82      50.275 -26.643 -13.325  1.00  0.00           H
ATOM   1210  HG3 ARG X  82      48.610 -27.343 -13.402  1.00  0.00           H
ATOM   1211  CD  ARG X  82      50.190 -28.808 -13.046  1.00  0.00           C
ATOM   1212  HD2 ARG X  82      49.620 -29.632 -13.476  1.00  0.00           H
ATOM   1213  HD3 ARG X  82      51.218 -29.022 -13.341  1.00  0.00           H
ATOM   1214  NE  ARG X  82      49.924 -28.850 -11.586  1.00  0.00           N
ATOM   1215  HE  ARG X  82      50.750 -29.031 -11.034  1.00  0.00           H
ATOM   1216  CZ  ARG X  82      48.752 -28.809 -10.859  1.00  0.00           C
ATOM   1217  NH1 ARG X  82      47.557 -28.714 -11.370  1.00  0.00           N
ATOM   1218 HH11 ARG X  82      47.370 -28.854 -12.353  1.00  0.00           H
ATOM   1219 HH12 ARG X  82      46.860 -28.936 -10.675  1.00  0.00           H
ATOM   1220  NH2 ARG X  82      48.864 -29.009  -9.520  1.00  0.00           N
ATOM   1221 HH21 ARG X  82      49.715 -29.293  -9.057  1.00  0.00           H
ATOM   1222 HH22 ARG X  82      48.092 -28.856  -8.888  1.00  0.00           H
ATOM   1223  C   ARG X  82      50.848 -27.759 -17.462  1.00  0.00           C
ATOM   1224  O   ARG X  82      50.900 -26.790 -18.220  1.00  0.00           O
ATOM   1225  N   GLU X  83      50.631 -28.980 -18.008  1.00  0.00           N
ATOM   1226  H   GLU X  83      50.888 -29.801 -17.480  1.00  0.00           H
ATOM   1227  CA  GLU X  83      50.257 -29.189 -19.471  1.00  0.00           C
ATOM   1228  HA  GLU X  83      50.798 -28.465 -20.080  1.00  0.00           H
ATOM   1229  CB  GLU X  83      50.817 -30.582 -19.851  1.00  0.00           C
ATOM   1230  HB2 GLU X  83      51.888 -30.467 -19.688  1.00  0.00           H
ATOM   1231  HB3 GLU X  83      50.410 -31.405 -19.264  1.00  0.00           H
ATOM   1232  CG  GLU X  83      50.501 -30.850 -21.302  1.00  0.00           C
ATOM   1233  HG2 GLU X  83      49.445 -31.119 -21.333  1.00  0.00           H
ATOM   1234  HG3 GLU X  83      50.626 -29.988 -21.957  1.00  0.00           H
ATOM   1235  CD  GLU X  83      51.241 -32.088 -21.893  1.00  0.00           C
ATOM   1236  OE1 GLU X  83      52.217 -32.088 -22.656  1.00  0.00           O
ATOM   1237  OE2 GLU X  83      50.871 -33.278 -21.527  1.00  0.00           O
ATOM   1238  C   GLU X  83      48.714 -29.130 -19.737  1.00  0.00           C
ATOM   1239  O   GLU X  83      48.248 -29.011 -20.881  1.00  0.00           O
ATOM   1240  N   VAL X  84      47.983 -29.317 -18.672  1.00  0.00           N
ATOM   1241  H   VAL X  84      48.525 -29.625 -17.878  1.00  0.00           H
ATOM   1242  CA  VAL X  84      46.515 -29.210 -18.629  1.00  0.00           C
ATOM   1243  HA  VAL X  84      46.187 -28.755 -19.564  1.00  0.00           H
ATOM   1244  CB  VAL X  84      45.935 -30.648 -18.755  1.00  0.00           C
ATOM   1245  HB  VAL X  84      46.610 -31.174 -19.430  1.00  0.00           H
ATOM   1246  CG1 VAL X  84      45.895 -31.470 -17.453  1.00  0.00           C
ATOM   1247 HG11 VAL X  84      45.617 -32.511 -17.616  1.00  0.00           H
ATOM   1248 HG12 VAL X  84      46.893 -31.461 -17.015  1.00  0.00           H
ATOM   1249 HG13 VAL X  84      45.227 -31.162 -16.648  1.00  0.00           H
ATOM   1250  CG2 VAL X  84      44.439 -30.668 -19.132  1.00  0.00           C
ATOM   1251 HG21 VAL X  84      44.091 -31.681 -19.333  1.00  0.00           H
ATOM   1252 HG22 VAL X  84      43.813 -30.283 -18.327  1.00  0.00           H
ATOM   1253 HG23 VAL X  84      44.357 -30.081 -20.047  1.00  0.00           H
ATOM   1254  C   VAL X  84      45.894 -28.385 -17.447  1.00  0.00           C
ATOM   1255  O   VAL X  84      46.351 -28.592 -16.378  1.00  0.00           O
ATOM   1256  N   PRO X  85      44.812 -27.607 -17.748  1.00  0.00           N
ATOM   1257  CD  PRO X  85      44.263 -27.212 -19.035  1.00  0.00           C
ATOM   1258  HD2 PRO X  85      43.455 -27.865 -19.364  1.00  0.00           H
ATOM   1259  HD3 PRO X  85      45.014 -27.240 -19.824  1.00  0.00           H
ATOM   1260  CG  PRO X  85      43.808 -25.766 -18.813  1.00  0.00           C
ATOM   1261  HG2 PRO X  85      43.199 -25.381 -19.630  1.00  0.00           H
ATOM   1262  HG3 PRO X  85      44.705 -25.147 -18.844  1.00  0.00           H
ATOM   1263  CB  PRO X  85      43.149 -25.774 -17.478  1.00  0.00           C
ATOM   1264  HB2 PRO X  85      42.112 -26.057 -17.655  1.00  0.00           H
ATOM   1265  HB3 PRO X  85      43.201 -24.773 -17.050  1.00  0.00           H
ATOM   1266  CA  PRO X  85      44.055 -26.870 -16.782  1.00  0.00           C
ATOM   1267  HA  PRO X  85      44.735 -26.343 -16.113  1.00  0.00           H
ATOM   1268  C   PRO X  85      43.179 -27.693 -15.819  1.00  0.00           C
ATOM   1269  O   PRO X  85      41.982 -27.913 -15.964  1.00  0.00           O
ATOM   1270  N   GLY X  86      43.912 -28.214 -14.806  1.00  0.00           N
ATOM   1271  H   GLY X  86      44.902 -28.014 -14.806  1.00  0.00           H
ATOM   1272  CA  GLY X  86      43.327 -29.000 -13.742  1.00  0.00           C
ATOM   1273  HA2 GLY X  86      42.570 -29.671 -14.149  1.00  0.00           H
ATOM   1274  HA3 GLY X  86      44.151 -29.575 -13.320  1.00  0.00           H
ATOM   1275  C   GLY X  86      42.638 -28.197 -12.609  1.00  0.00           C
ATOM   1276  O   GLY X  86      42.461 -26.998 -12.771  1.00  0.00           O
ATOM   1277  N   PRO X  87      42.195 -28.881 -11.509  1.00  0.00           N
ATOM   1278  CD  PRO X  87      42.361 -30.267 -11.099  1.00  0.00           C
ATOM   1279  HD2 PRO X  87      43.315 -30.684 -11.420  1.00  0.00           H
ATOM   1280  HD3 PRO X  87      41.611 -30.880 -11.600  1.00  0.00           H
ATOM   1281  CG  PRO X  87      42.207 -30.350  -9.589  1.00  0.00           C
ATOM   1282  HG2 PRO X  87      43.078 -30.094  -8.985  1.00  0.00           H
ATOM   1283  HG3 PRO X  87      41.850 -31.256  -9.098  1.00  0.00           H
ATOM   1284  CB  PRO X  87      41.188 -29.224  -9.420  1.00  0.00           C
ATOM   1285  HB2 PRO X  87      41.226 -28.833  -8.403  1.00  0.00           H
ATOM   1286  HB3 PRO X  87      40.204 -29.591  -9.711  1.00  0.00           H
ATOM   1287  CA  PRO X  87      41.515 -28.149 -10.445  1.00  0.00           C
ATOM   1288  HA  PRO X  87      40.632 -27.600 -10.771  1.00  0.00           H
ATOM   1289  C   PRO X  87      42.400 -27.081  -9.774  1.00  0.00           C
ATOM   1290  O   PRO X  87      41.971 -25.976  -9.437  1.00  0.00           O
ATOM   1291  N   ASP X  88      43.665 -27.437  -9.569  1.00  0.00           N
ATOM   1292  H   ASP X  88      43.939 -28.405  -9.659  1.00  0.00           H
ATOM   1293  CA  ASP X  88      44.592 -26.361  -9.105  1.00  0.00           C
ATOM   1294  HA  ASP X  88      44.233 -25.922  -8.174  1.00  0.00           H
ATOM   1295  CB  ASP X  88      45.928 -26.918  -8.663  1.00  0.00           C
ATOM   1296  HB2 ASP X  88      46.348 -27.409  -9.542  1.00  0.00           H
ATOM   1297  HB3 ASP X  88      46.606 -26.092  -8.449  1.00  0.00           H
ATOM   1298  CG  ASP X  88      45.896 -27.924  -7.526  1.00  0.00           C
ATOM   1299  OD1 ASP X  88      45.215 -27.618  -6.521  1.00  0.00           O
ATOM   1300  OD2 ASP X  88      46.770 -28.898  -7.633  1.00  0.00           O
ATOM   1301  C   ASP X  88      44.943 -25.199 -10.097  1.00  0.00           C
ATOM   1302  O   ASP X  88      45.443 -24.132  -9.703  1.00  0.00           O
ATOM   1303  N   CYS X  89      44.505 -25.175 -11.344  1.00  0.00           N
ATOM   1304  H   CYS X  89      43.930 -25.972 -11.575  1.00  0.00           H
ATOM   1305  CA  CYS X  89      44.606 -24.164 -12.364  1.00  0.00           C
ATOM   1306  HA  CYS X  89      45.436 -23.461 -12.296  1.00  0.00           H
ATOM   1307  CB  CYS X  89      44.807 -24.778 -13.791  1.00  0.00           C
ATOM   1308  HB2 CYS X  89      43.979 -25.437 -14.054  1.00  0.00           H
ATOM   1309  HB3 CYS X  89      44.735 -24.020 -14.571  1.00  0.00           H
ATOM   1310  SG  CYS X  89      46.363 -25.609 -13.986  1.00  0.00           S
ATOM   1311  HG  CYS X  89      47.105 -24.510 -13.819  1.00  0.00           H
ATOM   1312  C   CYS X  89      43.446 -23.230 -12.515  1.00  0.00           C
ATOM   1313  O   CYS X  89      43.500 -22.338 -13.369  1.00  0.00           O
ATOM   1314  N   ARG X  90      42.415 -23.384 -11.619  1.00  0.00           N
ATOM   1315  H   ARG X  90      42.652 -24.148 -11.003  1.00  0.00           H
ATOM   1316  CA  ARG X  90      41.139 -22.661 -11.633  1.00  0.00           C
ATOM   1317  HA  ARG X  90      41.093 -22.219 -12.629  1.00  0.00           H
ATOM   1318  CB  ARG X  90      39.937 -23.608 -11.556  1.00  0.00           C
ATOM   1319  HB2 ARG X  90      39.973 -23.903 -10.507  1.00  0.00           H
ATOM   1320  HB3 ARG X  90      39.071 -23.004 -11.828  1.00  0.00           H
ATOM   1321  CG  ARG X  90      40.009 -24.900 -12.409  1.00  0.00           C
ATOM   1322  HG2 ARG X  90      40.779 -25.521 -11.952  1.00  0.00           H
ATOM   1323  HG3 ARG X  90      39.170 -25.542 -12.142  1.00  0.00           H
ATOM   1324  CD  ARG X  90      40.251 -24.624 -13.983  1.00  0.00           C
ATOM   1325  HD2 ARG X  90      39.540 -23.974 -14.494  1.00  0.00           H
ATOM   1326  HD3 ARG X  90      41.250 -24.193 -14.060  1.00  0.00           H
ATOM   1327  NE  ARG X  90      40.218 -25.895 -14.704  1.00  0.00           N
ATOM   1328  HE  ARG X  90      40.902 -26.637 -14.678  1.00  0.00           H
ATOM   1329  CZ  ARG X  90      39.127 -26.315 -15.334  1.00  0.00           C
ATOM   1330  NH1 ARG X  90      37.981 -25.611 -15.410  1.00  0.00           N
ATOM   1331 HH11 ARG X  90      37.982 -24.626 -15.184  1.00  0.00           H
ATOM   1332 HH12 ARG X  90      37.194 -26.145 -15.750  1.00  0.00           H
ATOM   1333  NH2 ARG X  90      39.053 -27.575 -15.801  1.00  0.00           N
ATOM   1334 HH21 ARG X  90      39.800 -28.251 -15.726  1.00  0.00           H
ATOM   1335 HH22 ARG X  90      38.133 -27.901 -16.060  1.00  0.00           H
ATOM   1336  C   ARG X  90      41.137 -21.556 -10.566  1.00  0.00           C
ATOM   1337  O   ARG X  90      41.406 -21.731  -9.374  1.00  0.00           O
ATOM   1338  N   PHE X  91      40.814 -20.366 -11.013  1.00  0.00           N
ATOM   1339  H   PHE X  91      40.747 -20.317 -12.020  1.00  0.00           H
ATOM   1340  CA  PHE X  91      40.737 -19.066 -10.254  1.00  0.00           C
ATOM   1341  HA  PHE X  91      40.801 -19.254  -9.182  1.00  0.00           H
ATOM   1342  CB  PHE X  91      42.027 -18.315 -10.658  1.00  0.00           C
ATOM   1343  HB2 PHE X  91      41.963 -18.149 -11.733  1.00  0.00           H
ATOM   1344  HB3 PHE X  91      42.034 -17.391 -10.080  1.00  0.00           H
ATOM   1345  CG  PHE X  91      43.408 -18.964 -10.320  1.00  0.00           C
ATOM   1346  CD1 PHE X  91      44.088 -18.606  -9.151  1.00  0.00           C
ATOM   1347  HD1 PHE X  91      43.600 -17.949  -8.447  1.00  0.00           H
ATOM   1348  CE1 PHE X  91      45.276 -19.238  -8.725  1.00  0.00           C
ATOM   1349  HE1 PHE X  91      45.640 -19.098  -7.718  1.00  0.00           H
ATOM   1350  CZ  PHE X  91      45.952 -20.050  -9.642  1.00  0.00           C
ATOM   1351  HZ  PHE X  91      46.982 -20.338  -9.492  1.00  0.00           H
ATOM   1352  CE2 PHE X  91      45.391 -20.303 -10.904  1.00  0.00           C
ATOM   1353  HE2 PHE X  91      45.943 -20.894 -11.620  1.00  0.00           H
ATOM   1354  CD2 PHE X  91      44.114 -19.718 -11.216  1.00  0.00           C
ATOM   1355  HD2 PHE X  91      43.709 -19.924 -12.196  1.00  0.00           H
ATOM   1356  C   PHE X  91      39.505 -18.283 -10.444  1.00  0.00           C
ATOM   1357  O   PHE X  91      38.717 -18.646 -11.370  1.00  0.00           O
ATOM   1358  N   LEU X  92      39.200 -17.305  -9.600  1.00  0.00           N
ATOM   1359  H   LEU X  92      39.858 -17.160  -8.847  1.00  0.00           H
ATOM   1360  CA  LEU X  92      38.098 -16.363  -9.690  1.00  0.00           C
ATOM   1361  HA  LEU X  92      37.495 -16.571 -10.575  1.00  0.00           H
ATOM   1362  CB  LEU X  92      37.216 -16.454  -8.459  1.00  0.00           C
ATOM   1363  HB2 LEU X  92      37.583 -15.823  -7.650  1.00  0.00           H
ATOM   1364  HB3 LEU X  92      36.211 -16.084  -8.667  1.00  0.00           H
ATOM   1365  CG  LEU X  92      36.867 -17.939  -8.096  1.00  0.00           C
ATOM   1366  HG  LEU X  92      37.757 -18.497  -7.804  1.00  0.00           H
ATOM   1367  CD1 LEU X  92      35.944 -17.894  -6.916  1.00  0.00           C
ATOM   1368 HD11 LEU X  92      35.041 -17.343  -7.178  1.00  0.00           H
ATOM   1369 HD12 LEU X  92      35.453 -18.841  -6.692  1.00  0.00           H
ATOM   1370 HD13 LEU X  92      36.345 -17.508  -5.979  1.00  0.00           H
ATOM   1371  CD2 LEU X  92      36.042 -18.680  -9.208  1.00  0.00           C
ATOM   1372 HD21 LEU X  92      35.462 -19.537  -8.865  1.00  0.00           H
ATOM   1373 HD22 LEU X  92      35.387 -18.051  -9.812  1.00  0.00           H
ATOM   1374 HD23 LEU X  92      36.707 -19.180  -9.911  1.00  0.00           H
ATOM   1375  C   LEU X  92      38.608 -14.944  -9.775  1.00  0.00           C
ATOM   1376  O   LEU X  92      39.614 -14.754  -9.113  1.00  0.00           O
ATOM   1377  N   ILE X  93      37.942 -14.003 -10.484  1.00  0.00           N
ATOM   1378  H   ILE X  93      37.058 -14.131 -10.954  1.00  0.00           H
ATOM   1379  CA  ILE X  93      38.518 -12.610 -10.510  1.00  0.00           C
ATOM   1380  HA  ILE X  93      39.547 -12.541 -10.156  1.00  0.00           H
ATOM   1381  CB  ILE X  93      38.463 -12.042 -11.971  1.00  0.00           C
ATOM   1382  HB  ILE X  93      37.444 -11.996 -12.356  1.00  0.00           H
ATOM   1383  CG2 ILE X  93      38.953 -10.558 -11.839  1.00  0.00           C
ATOM   1384 HG21 ILE X  93      39.922 -10.560 -11.340  1.00  0.00           H
ATOM   1385 HG22 ILE X  93      39.068 -10.157 -12.846  1.00  0.00           H
ATOM   1386 HG23 ILE X  93      38.236  -9.881 -11.374  1.00  0.00           H
ATOM   1387  CG1 ILE X  93      39.337 -12.897 -12.888  1.00  0.00           C
ATOM   1388 HG12 ILE X  93      40.393 -12.630 -12.844  1.00  0.00           H
ATOM   1389 HG13 ILE X  93      39.377 -13.932 -12.549  1.00  0.00           H
ATOM   1390  CD1 ILE X  93      38.804 -12.893 -14.389  1.00  0.00           C
ATOM   1391 HD11 ILE X  93      39.465 -12.256 -14.978  1.00  0.00           H
ATOM   1392 HD12 ILE X  93      38.975 -13.873 -14.834  1.00  0.00           H
ATOM   1393 HD13 ILE X  93      37.802 -12.479 -14.506  1.00  0.00           H
ATOM   1394  C   ILE X  93      37.680 -11.711  -9.656  1.00  0.00           C
ATOM   1395  O   ILE X  93      36.454 -11.628  -9.842  1.00  0.00           O
ATOM   1396  N   VAL X  94      38.143 -10.834  -8.778  1.00  0.00           N
ATOM   1397  H   VAL X  94      39.104 -10.966  -8.496  1.00  0.00           H
ATOM   1398  CA  VAL X  94      37.377  -9.851  -7.971  1.00  0.00           C
ATOM   1399  HA  VAL X  94      36.395  -9.811  -8.441  1.00  0.00           H
ATOM   1400  CB  VAL X  94      37.374 -10.339  -6.518  1.00  0.00           C
ATOM   1401  HB  VAL X  94      38.418 -10.174  -6.252  1.00  0.00           H
ATOM   1402  CG1 VAL X  94      36.503  -9.387  -5.658  1.00  0.00           C
ATOM   1403 HG11 VAL X  94      35.534  -9.124  -6.083  1.00  0.00           H
ATOM   1404 HG12 VAL X  94      36.188  -9.828  -4.713  1.00  0.00           H
ATOM   1405 HG13 VAL X  94      37.139  -8.531  -5.433  1.00  0.00           H
ATOM   1406  CG2 VAL X  94      37.073 -11.818  -6.260  1.00  0.00           C
ATOM   1407 HG21 VAL X  94      37.663 -12.495  -6.878  1.00  0.00           H
ATOM   1408 HG22 VAL X  94      37.245 -11.990  -5.198  1.00  0.00           H
ATOM   1409 HG23 VAL X  94      36.066 -12.083  -6.581  1.00  0.00           H
ATOM   1410  C   VAL X  94      37.811  -8.364  -8.014  1.00  0.00           C
ATOM   1411  O   VAL X  94      38.940  -7.939  -7.735  1.00  0.00           O
ATOM   1412  N   ALA X  95      36.957  -7.461  -8.517  1.00  0.00           N
ATOM   1413  H   ALA X  95      36.132  -7.803  -8.989  1.00  0.00           H
ATOM   1414  CA  ALA X  95      37.237  -6.019  -8.588  1.00  0.00           C
ATOM   1415  HA  ALA X  95      38.267  -5.979  -8.942  1.00  0.00           H
ATOM   1416  CB  ALA X  95      36.425  -5.331  -9.644  1.00  0.00           C
ATOM   1417  HB1 ALA X  95      35.353  -5.447  -9.486  1.00  0.00           H
ATOM   1418  HB2 ALA X  95      36.762  -4.294  -9.671  1.00  0.00           H
ATOM   1419  HB3 ALA X  95      36.621  -5.808 -10.604  1.00  0.00           H
ATOM   1420  C   ALA X  95      37.078  -5.358  -7.211  1.00  0.00           C
ATOM   1421  O   ALA X  95      36.374  -5.853  -6.320  1.00  0.00           O
ATOM   1422  N   HIP X  96      37.625  -4.165  -7.061  1.00  0.00           N
ATOM   1423  H   HIP X  96      38.217  -3.933  -7.845  1.00  0.00           H
ATOM   1424  CA  HIP X  96      37.669  -3.262  -5.882  1.00  0.00           C
ATOM   1425  HA  HIP X  96      36.933  -3.585  -5.145  1.00  0.00           H
ATOM   1426  CB  HIP X  96      39.027  -3.417  -5.179  1.00  0.00           C
ATOM   1427  HB2 HIP X  96      39.804  -3.044  -5.846  1.00  0.00           H
ATOM   1428  HB3 HIP X  96      39.050  -2.712  -4.348  1.00  0.00           H
ATOM   1429  CG  HIP X  96      39.465  -4.791  -4.695  1.00  0.00           C
ATOM   1430  ND1 HIP X  96      38.813  -5.598  -3.757  1.00  0.00           N
ATOM   1431  HD1 HIP X  96      38.107  -5.348  -3.079  1.00  0.00           H
ATOM   1432  CE1 HIP X  96      39.274  -6.880  -3.922  1.00  0.00           C
ATOM   1433  HE1 HIP X  96      38.914  -7.726  -3.356  1.00  0.00           H
ATOM   1434  NE2 HIP X  96      40.339  -6.799  -4.735  1.00  0.00           N
ATOM   1435  HE2 HIP X  96      40.933  -7.565  -5.019  1.00  0.00           H
ATOM   1436  CD2 HIP X  96      40.407  -5.502  -5.295  1.00  0.00           C
ATOM   1437  HD2 HIP X  96      41.039  -5.262  -6.137  1.00  0.00           H
ATOM   1438  C   HIP X  96      37.364  -1.757  -6.147  1.00  0.00           C
ATOM   1439  O   HIP X  96      37.386  -1.287  -7.275  1.00  0.00           O
ATOM   1440  N   ASP X  97      37.052  -1.074  -5.036  1.00  0.00           N
ATOM   1441  H   ASP X  97      36.991  -1.557  -4.151  1.00  0.00           H
ATOM   1442  CA  ASP X  97      36.605   0.316  -5.041  1.00  0.00           C
ATOM   1443  HA  ASP X  97      35.793   0.398  -5.764  1.00  0.00           H
ATOM   1444  CB  ASP X  97      36.144   0.514  -3.600  1.00  0.00           C
ATOM   1445  HB2 ASP X  97      35.839   1.540  -3.396  1.00  0.00           H
ATOM   1446  HB3 ASP X  97      35.307  -0.144  -3.368  1.00  0.00           H
ATOM   1447  CG  ASP X  97      37.193   0.240  -2.473  1.00  0.00           C
ATOM   1448  OD1 ASP X  97      37.452  -0.946  -2.143  1.00  0.00           O
ATOM   1449  OD2 ASP X  97      37.911   1.164  -2.102  1.00  0.00           O
ATOM   1450  C   ASP X  97      37.697   1.248  -5.482  1.00  0.00           C
ATOM   1451  O   ASP X  97      37.341   2.422  -5.665  1.00  0.00           O
ATOM   1452  N   ASP X  98      39.018   0.872  -5.496  1.00  0.00           N
ATOM   1453  H   ASP X  98      39.317  -0.046  -5.201  1.00  0.00           H
ATOM   1454  CA  ASP X  98      40.008   1.752  -6.104  1.00  0.00           C
ATOM   1455  HA  ASP X  98      39.749   2.792  -5.908  1.00  0.00           H
ATOM   1456  CB  ASP X  98      41.370   1.596  -5.441  1.00  0.00           C
ATOM   1457  HB2 ASP X  98      41.987   2.412  -5.818  1.00  0.00           H
ATOM   1458  HB3 ASP X  98      41.280   1.862  -4.388  1.00  0.00           H
ATOM   1459  CG  ASP X  98      42.002   0.214  -5.476  1.00  0.00           C
ATOM   1460  OD1 ASP X  98      41.261  -0.803  -5.447  1.00  0.00           O
ATOM   1461  OD2 ASP X  98      43.238   0.202  -5.512  1.00  0.00           O
ATOM   1462  C   ASP X  98      40.257   1.601  -7.616  1.00  0.00           C
ATOM   1463  O   ASP X  98      41.057   2.240  -8.297  1.00  0.00           O
ATOM   1464  N   GLY X  99      39.505   0.615  -8.129  1.00  0.00           N
ATOM   1465  H   GLY X  99      38.796   0.160  -7.571  1.00  0.00           H
ATOM   1466  CA  GLY X  99      39.666   0.226  -9.572  1.00  0.00           C
ATOM   1467  HA2 GLY X  99      38.741  -0.268  -9.866  1.00  0.00           H
ATOM   1468  HA3 GLY X  99      39.742   1.150 -10.145  1.00  0.00           H
ATOM   1469  C   GLY X  99      40.825  -0.676  -9.788  1.00  0.00           C
ATOM   1470  O   GLY X  99      41.442  -0.555 -10.843  1.00  0.00           O
ATOM   1471  N   ARG X 100      41.065  -1.687  -8.883  1.00  0.00           N
ATOM   1472  H   ARG X 100      40.478  -1.841  -8.076  1.00  0.00           H
ATOM   1473  CA  ARG X 100      41.960  -2.783  -9.210  1.00  0.00           C
ATOM   1474  HA  ARG X 100      42.250  -2.762 -10.261  1.00  0.00           H
ATOM   1475  CB  ARG X 100      43.310  -2.426  -8.505  1.00  0.00           C
ATOM   1476  HB2 ARG X 100      43.082  -2.034  -7.514  1.00  0.00           H
ATOM   1477  HB3 ARG X 100      43.898  -3.336  -8.387  1.00  0.00           H
ATOM   1478  CG  ARG X 100      44.303  -1.606  -9.296  1.00  0.00           C
ATOM   1479  HG2 ARG X 100      44.462  -2.044 -10.282  1.00  0.00           H
ATOM   1480  HG3 ARG X 100      43.893  -0.600  -9.386  1.00  0.00           H
ATOM   1481  CD  ARG X 100      45.591  -1.541  -8.576  1.00  0.00           C
ATOM   1482  HD2 ARG X 100      45.956  -2.566  -8.500  1.00  0.00           H
ATOM   1483  HD3 ARG X 100      46.301  -1.057  -9.246  1.00  0.00           H
ATOM   1484  NE  ARG X 100      45.551  -0.801  -7.309  1.00  0.00           N
ATOM   1485  HE  ARG X 100      44.650  -0.448  -7.018  1.00  0.00           H
ATOM   1486  CZ  ARG X 100      46.285  -1.082  -6.260  1.00  0.00           C
ATOM   1487  NH1 ARG X 100      47.440  -1.645  -6.418  1.00  0.00           N
ATOM   1488 HH11 ARG X 100      47.797  -1.636  -7.362  1.00  0.00           H
ATOM   1489 HH12 ARG X 100      48.008  -1.659  -5.582  1.00  0.00           H
ATOM   1490  NH2 ARG X 100      45.924  -0.769  -5.044  1.00  0.00           N
ATOM   1491 HH21 ARG X 100      45.032  -0.323  -4.885  1.00  0.00           H
ATOM   1492 HH22 ARG X 100      46.518  -1.040  -4.273  1.00  0.00           H
ATOM   1493  C   ARG X 100      41.341  -4.163  -8.976  1.00  0.00           C
ATOM   1494  O   ARG X 100      40.363  -4.257  -8.263  1.00  0.00           O
ATOM   1495  N   TRP X 101      41.979  -5.236  -9.428  1.00  0.00           N
ATOM   1496  H   TRP X 101      42.879  -5.128  -9.873  1.00  0.00           H
ATOM   1497  CA  TRP X 101      41.446  -6.591  -9.255  1.00  0.00           C
ATOM   1498  HA  TRP X 101      40.525  -6.533  -8.675  1.00  0.00           H
ATOM   1499  CB  TRP X 101      41.193  -7.138 -10.610  1.00  0.00           C
ATOM   1500  HB2 TRP X 101      42.151  -7.277 -11.110  1.00  0.00           H
ATOM   1501  HB3 TRP X 101      40.640  -8.067 -10.474  1.00  0.00           H
ATOM   1502  CG  TRP X 101      40.316  -6.341 -11.602  1.00  0.00           C
ATOM   1503  CD1 TRP X 101      39.039  -6.559 -12.096  1.00  0.00           C
ATOM   1504  HD1 TRP X 101      38.387  -7.290 -11.640  1.00  0.00           H
ATOM   1505  NE1 TRP X 101      38.668  -5.647 -13.085  1.00  0.00           N
ATOM   1506  HE1 TRP X 101      37.718  -5.630 -13.428  1.00  0.00           H
ATOM   1507  CE2 TRP X 101      39.736  -4.814 -13.366  1.00  0.00           C
ATOM   1508  CZ2 TRP X 101      39.902  -3.711 -14.268  1.00  0.00           C
ATOM   1509  HZ2 TRP X 101      39.127  -3.351 -14.929  1.00  0.00           H
ATOM   1510  CH2 TRP X 101      41.181  -3.180 -14.382  1.00  0.00           C
ATOM   1511  HH2 TRP X 101      41.329  -2.445 -15.159  1.00  0.00           H
ATOM   1512  CZ3 TRP X 101      42.255  -3.673 -13.587  1.00  0.00           C
ATOM   1513  HZ3 TRP X 101      43.230  -3.209 -13.597  1.00  0.00           H
ATOM   1514  CE3 TRP X 101      42.091  -4.778 -12.729  1.00  0.00           C
ATOM   1515  HE3 TRP X 101      42.964  -5.155 -12.216  1.00  0.00           H
ATOM   1516  CD2 TRP X 101      40.807  -5.261 -12.491  1.00  0.00           C
ATOM   1517  C   TRP X 101      42.358  -7.552  -8.410  1.00  0.00           C
ATOM   1518  O   TRP X 101      43.514  -7.320  -8.293  1.00  0.00           O
ATOM   1519  N   SER X 102      41.815  -8.684  -8.010  1.00  0.00           N
ATOM   1520  H   SER X 102      40.818  -8.814  -8.110  1.00  0.00           H
ATOM   1521  CA  SER X 102      42.507  -9.815  -7.342  1.00  0.00           C
ATOM   1522  HA  SER X 102      43.572  -9.719  -7.552  1.00  0.00           H
ATOM   1523  CB  SER X 102      42.213  -9.759  -5.833  1.00  0.00           C
ATOM   1524  HB2 SER X 102      41.147  -9.953  -5.715  1.00  0.00           H
ATOM   1525  HB3 SER X 102      42.773 -10.573  -5.372  1.00  0.00           H
ATOM   1526  OG  SER X 102      42.552  -8.494  -5.240  1.00  0.00           O
ATOM   1527  HG  SER X 102      43.497  -8.464  -5.076  1.00  0.00           H
ATOM   1528  C   SER X 102      42.032 -11.189  -7.885  1.00  0.00           C
ATOM   1529  O   SER X 102      40.825 -11.266  -8.217  1.00  0.00           O
ATOM   1530  N   LEU X 103      42.961 -12.155  -7.896  1.00  0.00           N
ATOM   1531  H   LEU X 103      43.872 -11.944  -7.514  1.00  0.00           H
ATOM   1532  CA  LEU X 103      42.608 -13.532  -8.277  1.00  0.00           C
ATOM   1533  HA  LEU X 103      41.751 -13.540  -8.950  1.00  0.00           H
ATOM   1534  CB  LEU X 103      43.714 -14.325  -9.078  1.00  0.00           C
ATOM   1535  HB2 LEU X 103      44.609 -14.108  -8.495  1.00  0.00           H
ATOM   1536  HB3 LEU X 103      43.397 -15.365  -8.990  1.00  0.00           H
ATOM   1537  CG  LEU X 103      43.760 -13.967 -10.625  1.00  0.00           C
ATOM   1538  HG  LEU X 103      43.814 -12.886 -10.754  1.00  0.00           H
ATOM   1539  CD1 LEU X 103      44.918 -14.756 -11.189  1.00  0.00           C
ATOM   1540 HD11 LEU X 103      45.810 -14.588 -10.584  1.00  0.00           H
ATOM   1541 HD12 LEU X 103      44.793 -15.819 -11.399  1.00  0.00           H
ATOM   1542 HD13 LEU X 103      45.043 -14.353 -12.193  1.00  0.00           H
ATOM   1543  CD2 LEU X 103      42.519 -14.414 -11.345  1.00  0.00           C
ATOM   1544 HD21 LEU X 103      42.651 -14.110 -12.384  1.00  0.00           H
ATOM   1545 HD22 LEU X 103      42.495 -15.503 -11.349  1.00  0.00           H
ATOM   1546 HD23 LEU X 103      41.586 -14.095 -10.882  1.00  0.00           H
ATOM   1547  C   LEU X 103      42.281 -14.212  -6.955  1.00  0.00           C
ATOM   1548  O   LEU X 103      43.134 -14.225  -6.082  1.00  0.00           O
ATOM   1549  N   GLN X 104      41.150 -14.865  -6.808  1.00  0.00           N
ATOM   1550  H   GLN X 104      40.483 -14.964  -7.560  1.00  0.00           H
ATOM   1551  CA  GLN X 104      41.004 -15.906  -5.832  1.00  0.00           C
ATOM   1552  HA  GLN X 104      41.746 -15.628  -5.083  1.00  0.00           H
ATOM   1553  CB  GLN X 104      39.606 -15.852  -5.192  1.00  0.00           C
ATOM   1554  HB2 GLN X 104      39.347 -14.795  -5.129  1.00  0.00           H
ATOM   1555  HB3 GLN X 104      38.958 -16.385  -5.888  1.00  0.00           H
ATOM   1556  CG  GLN X 104      39.457 -16.534  -3.796  1.00  0.00           C
ATOM   1557  HG2 GLN X 104      39.542 -17.607  -3.970  1.00  0.00           H
ATOM   1558  HG3 GLN X 104      40.351 -16.161  -3.295  1.00  0.00           H
ATOM   1559  CD  GLN X 104      38.156 -16.173  -2.997  1.00  0.00           C
ATOM   1560  OE1 GLN X 104      37.116 -15.833  -3.546  1.00  0.00           O
ATOM   1561  NE2 GLN X 104      38.212 -16.302  -1.702  1.00  0.00           N
ATOM   1562 HE21 GLN X 104      37.345 -16.146  -1.207  1.00  0.00           H
ATOM   1563 HE22 GLN X 104      39.051 -16.647  -1.258  1.00  0.00           H
ATOM   1564  C   GLN X 104      41.419 -17.287  -6.445  1.00  0.00           C
ATOM   1565  O   GLN X 104      41.313 -17.430  -7.708  1.00  0.00           O
ATOM   1566  N   SER X 105      41.930 -18.205  -5.642  1.00  0.00           N
ATOM   1567  H   SER X 105      41.946 -17.969  -4.660  1.00  0.00           H
ATOM   1568  CA  SER X 105      42.011 -19.591  -6.164  1.00  0.00           C
ATOM   1569  HA  SER X 105      42.395 -19.587  -7.185  1.00  0.00           H
ATOM   1570  CB  SER X 105      42.932 -20.523  -5.336  1.00  0.00           C
ATOM   1571  HB2 SER X 105      43.970 -20.291  -5.573  1.00  0.00           H
ATOM   1572  HB3 SER X 105      42.826 -20.330  -4.268  1.00  0.00           H
ATOM   1573  OG  SER X 105      42.759 -21.907  -5.556  1.00  0.00           O
ATOM   1574  HG  SER X 105      43.094 -21.970  -6.453  1.00  0.00           H
ATOM   1575  C   SER X 105      40.564 -20.158  -6.124  1.00  0.00           C
ATOM   1576  O   SER X 105      39.917 -19.949  -5.125  1.00  0.00           O
ATOM   1577  N   GLU X 106      40.056 -20.838  -7.140  1.00  0.00           N
ATOM   1578  H   GLU X 106      40.644 -21.122  -7.911  1.00  0.00           H
ATOM   1579  CA  GLU X 106      38.756 -21.582  -6.958  1.00  0.00           C
ATOM   1580  HA  GLU X 106      38.162 -20.893  -6.357  1.00  0.00           H
ATOM   1581  CB  GLU X 106      38.212 -21.744  -8.343  1.00  0.00           C
ATOM   1582  HB2 GLU X 106      37.846 -20.766  -8.659  1.00  0.00           H
ATOM   1583  HB3 GLU X 106      39.008 -22.038  -9.027  1.00  0.00           H
ATOM   1584  CG  GLU X 106      37.027 -22.742  -8.547  1.00  0.00           C
ATOM   1585  HG2 GLU X 106      36.585 -22.612  -9.535  1.00  0.00           H
ATOM   1586  HG3 GLU X 106      37.435 -23.744  -8.421  1.00  0.00           H
ATOM   1587  CD  GLU X 106      36.030 -22.588  -7.412  1.00  0.00           C
ATOM   1588  OE1 GLU X 106      35.459 -23.574  -6.931  1.00  0.00           O
ATOM   1589  OE2 GLU X 106      35.840 -21.547  -6.778  1.00  0.00           O
ATOM   1590  C   GLU X 106      38.878 -22.867  -6.133  1.00  0.00           C
ATOM   1591  O   GLU X 106      38.180 -22.951  -5.136  1.00  0.00           O
ATOM   1592  N   ALA X 107      39.878 -23.732  -6.323  1.00  0.00           N
ATOM   1593  H   ALA X 107      40.534 -23.443  -7.034  1.00  0.00           H
ATOM   1594  CA  ALA X 107      39.966 -24.964  -5.603  1.00  0.00           C
ATOM   1595  HA  ALA X 107      38.985 -25.428  -5.700  1.00  0.00           H
ATOM   1596  CB  ALA X 107      41.049 -25.829  -6.255  1.00  0.00           C
ATOM   1597  HB1 ALA X 107      41.854 -25.156  -6.550  1.00  0.00           H
ATOM   1598  HB2 ALA X 107      41.437 -26.620  -5.614  1.00  0.00           H
ATOM   1599  HB3 ALA X 107      40.549 -26.241  -7.132  1.00  0.00           H
ATOM   1600  C   ALA X 107      40.310 -24.807  -4.071  1.00  0.00           C
ATOM   1601  O   ALA X 107      40.005 -25.700  -3.293  1.00  0.00           O
ATOM   1602  N   HIP X 108      40.903 -23.677  -3.682  1.00  0.00           N
ATOM   1603  H   HIP X 108      41.038 -23.018  -4.435  1.00  0.00           H
ATOM   1604  CA  HIP X 108      41.336 -23.435  -2.280  1.00  0.00           C
ATOM   1605  HA  HIP X 108      40.872 -24.133  -1.583  1.00  0.00           H
ATOM   1606  CB  HIP X 108      42.871 -23.511  -2.194  1.00  0.00           C
ATOM   1607  HB2 HIP X 108      43.372 -22.648  -2.632  1.00  0.00           H
ATOM   1608  HB3 HIP X 108      43.201 -23.600  -1.159  1.00  0.00           H
ATOM   1609  CG  HIP X 108      43.459 -24.672  -2.868  1.00  0.00           C
ATOM   1610  ND1 HIP X 108      43.128 -26.009  -2.645  1.00  0.00           N
ATOM   1611  HD1 HIP X 108      42.446 -26.238  -1.936  1.00  0.00           H
ATOM   1612  CE1 HIP X 108      43.706 -26.773  -3.492  1.00  0.00           C
ATOM   1613  HE1 HIP X 108      43.492 -27.817  -3.667  1.00  0.00           H
ATOM   1614  NE2 HIP X 108      44.324 -26.030  -4.382  1.00  0.00           N
ATOM   1615  HE2 HIP X 108      44.641 -26.415  -5.261  1.00  0.00           H
ATOM   1616  CD2 HIP X 108      44.332 -24.688  -3.997  1.00  0.00           C
ATOM   1617  HD2 HIP X 108      44.673 -23.814  -4.533  1.00  0.00           H
ATOM   1618  C   HIP X 108      40.866 -22.083  -1.697  1.00  0.00           C
ATOM   1619  O   HIP X 108      41.045 -21.771  -0.480  1.00  0.00           O
ATOM   1620  N   ARG X 109      40.329 -21.198  -2.515  1.00  0.00           N
ATOM   1621  H   ARG X 109      40.013 -21.521  -3.418  1.00  0.00           H
ATOM   1622  CA  ARG X 109      39.690 -19.905  -2.046  1.00  0.00           C
ATOM   1623  HA  ARG X 109      39.367 -19.319  -2.907  1.00  0.00           H
ATOM   1624  CB  ARG X 109      38.361 -20.208  -1.381  1.00  0.00           C
ATOM   1625  HB2 ARG X 109      38.417 -20.756  -0.440  1.00  0.00           H
ATOM   1626  HB3 ARG X 109      37.840 -19.298  -1.083  1.00  0.00           H
ATOM   1627  CG  ARG X 109      37.290 -20.942  -2.314  1.00  0.00           C
ATOM   1628  HG2 ARG X 109      37.731 -21.833  -2.762  1.00  0.00           H
ATOM   1629  HG3 ARG X 109      36.450 -21.267  -1.700  1.00  0.00           H
ATOM   1630  CD  ARG X 109      36.683 -20.120  -3.440  1.00  0.00           C
ATOM   1631  HD2 ARG X 109      36.285 -19.210  -2.991  1.00  0.00           H
ATOM   1632  HD3 ARG X 109      37.396 -19.766  -4.185  1.00  0.00           H
ATOM   1633  NE  ARG X 109      35.709 -20.877  -4.155  1.00  0.00           N
ATOM   1634  HE  ARG X 109      35.878 -21.107  -5.124  1.00  0.00           H
ATOM   1635  CZ  ARG X 109      34.528 -21.246  -3.702  1.00  0.00           C
ATOM   1636  NH1 ARG X 109      34.032 -20.999  -2.517  1.00  0.00           N
ATOM   1637 HH11 ARG X 109      34.575 -20.344  -1.973  1.00  0.00           H
ATOM   1638 HH12 ARG X 109      33.283 -21.555  -2.128  1.00  0.00           H
ATOM   1639  NH2 ARG X 109      33.814 -22.009  -4.506  1.00  0.00           N
ATOM   1640 HH21 ARG X 109      34.210 -22.256  -5.402  1.00  0.00           H
ATOM   1641 HH22 ARG X 109      32.955 -22.467  -4.239  1.00  0.00           H
ATOM   1642  C   ARG X 109      40.598 -18.912  -1.220  1.00  0.00           C
ATOM   1643  O   ARG X 109      40.117 -17.950  -0.728  1.00  0.00           O
ATOM   1644  N   ARG X 110      41.918 -19.106  -1.094  1.00  0.00           N
ATOM   1645  H   ARG X 110      42.245 -19.986  -1.465  1.00  0.00           H
ATOM   1646  CA  ARG X 110      42.970 -18.084  -0.719  1.00  0.00           C
ATOM   1647  HA  ARG X 110      42.572 -17.475   0.092  1.00  0.00           H
ATOM   1648  CB  ARG X 110      44.221 -18.771  -0.237  1.00  0.00           C
ATOM   1649  HB2 ARG X 110      44.654 -19.283  -1.096  1.00  0.00           H
ATOM   1650  HB3 ARG X 110      44.982 -17.997  -0.130  1.00  0.00           H
ATOM   1651  CG  ARG X 110      44.174 -19.691   0.976  1.00  0.00           C
ATOM   1652  HG2 ARG X 110      43.493 -20.524   0.803  1.00  0.00           H
ATOM   1653  HG3 ARG X 110      45.174 -20.121   1.042  1.00  0.00           H
ATOM   1654  CD  ARG X 110      43.813 -19.001   2.324  1.00  0.00           C
ATOM   1655  HD2 ARG X 110      44.353 -18.108   2.640  1.00  0.00           H
ATOM   1656  HD3 ARG X 110      42.760 -18.785   2.140  1.00  0.00           H
ATOM   1657  NE  ARG X 110      43.746 -20.124   3.280  1.00  0.00           N
ATOM   1658  HE  ARG X 110      42.921 -20.703   3.345  1.00  0.00           H
ATOM   1659  CZ  ARG X 110      44.695 -20.495   4.154  1.00  0.00           C
ATOM   1660  NH1 ARG X 110      45.831 -19.912   4.333  1.00  0.00           N
ATOM   1661 HH11 ARG X 110      46.041 -19.072   3.813  1.00  0.00           H
ATOM   1662 HH12 ARG X 110      46.384 -20.207   5.125  1.00  0.00           H
ATOM   1663  NH2 ARG X 110      44.262 -21.324   5.056  1.00  0.00           N
ATOM   1664 HH21 ARG X 110      43.307 -21.636   5.161  1.00  0.00           H
ATOM   1665 HH22 ARG X 110      45.055 -21.453   5.668  1.00  0.00           H
ATOM   1666  C   ARG X 110      43.255 -17.218  -1.956  1.00  0.00           C
ATOM   1667  O   ARG X 110      42.977 -17.726  -3.056  1.00  0.00           O
ATOM   1668  N   TYR X 111      43.741 -15.979  -1.703  1.00  0.00           N
ATOM   1669  H   TYR X 111      43.811 -15.715  -0.731  1.00  0.00           H
ATOM   1670  CA  TYR X 111      43.943 -15.002  -2.839  1.00  0.00           C
ATOM   1671  HA  TYR X 111      43.452 -15.314  -3.761  1.00  0.00           H
ATOM   1672  CB  TYR X 111      43.427 -13.606  -2.443  1.00  0.00           C
ATOM   1673  HB2 TYR X 111      43.927 -13.308  -1.522  1.00  0.00           H
ATOM   1674  HB3 TYR X 111      43.802 -12.744  -2.994  1.00  0.00           H
ATOM   1675  CG  TYR X 111      41.913 -13.422  -2.446  1.00  0.00           C
ATOM   1676  CD1 TYR X 111      41.232 -12.918  -3.572  1.00  0.00           C
ATOM   1677  HD1 TYR X 111      41.727 -12.688  -4.504  1.00  0.00           H
ATOM   1678  CE1 TYR X 111      39.816 -12.581  -3.564  1.00  0.00           C
ATOM   1679  HE1 TYR X 111      39.353 -11.975  -4.329  1.00  0.00           H
ATOM   1680  CZ  TYR X 111      39.137 -12.897  -2.378  1.00  0.00           C
ATOM   1681  OH  TYR X 111      37.872 -12.433  -2.309  1.00  0.00           O
ATOM   1682  HH  TYR X 111      37.600 -12.755  -1.447  1.00  0.00           H
ATOM   1683  CE2 TYR X 111      39.786 -13.473  -1.298  1.00  0.00           C
ATOM   1684  HE2 TYR X 111      39.302 -13.632  -0.346  1.00  0.00           H
ATOM   1685  CD2 TYR X 111      41.187 -13.821  -1.263  1.00  0.00           C
ATOM   1686  HD2 TYR X 111      41.764 -14.288  -0.478  1.00  0.00           H
ATOM   1687  C   TYR X 111      45.428 -14.904  -3.324  1.00  0.00           C
ATOM   1688  O   TYR X 111      46.341 -15.116  -2.558  1.00  0.00           O
ATOM   1689  N   PHE X 112      45.661 -14.571  -4.570  1.00  0.00           N
ATOM   1690  H   PHE X 112      44.894 -14.581  -5.227  1.00  0.00           H
ATOM   1691  CA  PHE X 112      46.992 -14.543  -5.151  1.00  0.00           C
ATOM   1692  HA  PHE X 112      47.580 -15.349  -4.713  1.00  0.00           H
ATOM   1693  CB  PHE X 112      46.843 -14.938  -6.652  1.00  0.00           C
ATOM   1694  HB2 PHE X 112      46.286 -15.869  -6.757  1.00  0.00           H
ATOM   1695  HB3 PHE X 112      46.188 -14.135  -6.991  1.00  0.00           H
ATOM   1696  CG  PHE X 112      48.152 -14.964  -7.485  1.00  0.00           C
ATOM   1697  CD1 PHE X 112      49.194 -15.888  -7.052  1.00  0.00           C
ATOM   1698  HD1 PHE X 112      49.120 -16.527  -6.184  1.00  0.00           H
ATOM   1699  CE1 PHE X 112      50.372 -15.927  -7.808  1.00  0.00           C
ATOM   1700  HE1 PHE X 112      51.292 -16.401  -7.501  1.00  0.00           H
ATOM   1701  CZ  PHE X 112      50.391 -15.240  -9.081  1.00  0.00           C
ATOM   1702  HZ  PHE X 112      51.332 -15.246  -9.611  1.00  0.00           H
ATOM   1703  CE2 PHE X 112      49.376 -14.395  -9.505  1.00  0.00           C
ATOM   1704  HE2 PHE X 112      49.338 -13.989 -10.506  1.00  0.00           H
ATOM   1705  CD2 PHE X 112      48.150 -14.357  -8.770  1.00  0.00           C
ATOM   1706  HD2 PHE X 112      47.257 -13.868  -9.130  1.00  0.00           H
ATOM   1707  C   PHE X 112      47.685 -13.198  -4.869  1.00  0.00           C
ATOM   1708  O   PHE X 112      47.186 -12.118  -5.199  1.00  0.00           O
ATOM   1709  N   GLY X 113      48.931 -13.337  -4.463  1.00  0.00           N
ATOM   1710  H   GLY X 113      49.325 -14.255  -4.316  1.00  0.00           H
ATOM   1711  CA  GLY X 113      49.838 -12.204  -3.978  1.00  0.00           C
ATOM   1712  HA2 GLY X 113      50.177 -11.538  -4.772  1.00  0.00           H
ATOM   1713  HA3 GLY X 113      49.369 -11.743  -3.109  1.00  0.00           H
ATOM   1714  C   GLY X 113      51.185 -12.770  -3.494  1.00  0.00           C
ATOM   1715  O   GLY X 113      51.786 -13.539  -4.233  1.00  0.00           O
ATOM   1716  N   GLY X 114      51.609 -12.502  -2.252  1.00  0.00           N
ATOM   1717  H   GLY X 114      50.963 -11.944  -1.712  1.00  0.00           H
ATOM   1718  CA  GLY X 114      53.036 -12.500  -1.844  1.00  0.00           C
ATOM   1719  HA2 GLY X 114      53.228 -12.247  -0.802  1.00  0.00           H
ATOM   1720  HA3 GLY X 114      53.372 -13.526  -1.992  1.00  0.00           H
ATOM   1721  C   GLY X 114      53.989 -11.479  -2.608  1.00  0.00           C
ATOM   1722  O   GLY X 114      53.546 -10.538  -3.282  1.00  0.00           O
ATOM   1723  N   THR X 115      55.238 -11.630  -2.355  1.00  0.00           N
ATOM   1724  H   THR X 115      55.621 -12.452  -1.910  1.00  0.00           H
ATOM   1725  CA  THR X 115      56.351 -10.824  -2.878  1.00  0.00           C
ATOM   1726  HA  THR X 115      55.977  -9.804  -2.974  1.00  0.00           H
ATOM   1727  CB  THR X 115      57.413 -10.795  -1.804  1.00  0.00           C
ATOM   1728  HB  THR X 115      58.189 -10.169  -2.245  1.00  0.00           H
ATOM   1729  CG2 THR X 115      56.902 -10.202  -0.509  1.00  0.00           C
ATOM   1730 HG21 THR X 115      55.960 -10.621  -0.154  1.00  0.00           H
ATOM   1731 HG22 THR X 115      57.600 -10.279   0.324  1.00  0.00           H
ATOM   1732 HG23 THR X 115      56.738  -9.130  -0.620  1.00  0.00           H
ATOM   1733  OG1 THR X 115      57.914 -12.059  -1.422  1.00  0.00           O
ATOM   1734  HG1 THR X 115      58.693 -12.151  -1.976  1.00  0.00           H
ATOM   1735  C   THR X 115      56.954 -11.212  -4.244  1.00  0.00           C
ATOM   1736  O   THR X 115      56.813 -12.403  -4.600  1.00  0.00           O
ATOM   1737  N   GLU X 116      57.569 -10.301  -4.968  1.00  0.00           N
ATOM   1738  H   GLU X 116      57.639  -9.361  -4.605  1.00  0.00           H
ATOM   1739  CA  GLU X 116      57.803 -10.588  -6.345  1.00  0.00           C
ATOM   1740  HA  GLU X 116      56.839 -10.816  -6.802  1.00  0.00           H
ATOM   1741  CB  GLU X 116      58.373  -9.249  -7.023  1.00  0.00           C
ATOM   1742  HB2 GLU X 116      58.430  -9.331  -8.108  1.00  0.00           H
ATOM   1743  HB3 GLU X 116      57.647  -8.437  -6.992  1.00  0.00           H
ATOM   1744  CG  GLU X 116      59.776  -8.811  -6.510  1.00  0.00           C
ATOM   1745  HG2 GLU X 116      59.725  -8.717  -5.426  1.00  0.00           H
ATOM   1746  HG3 GLU X 116      60.538  -9.577  -6.659  1.00  0.00           H
ATOM   1747  CD  GLU X 116      60.237  -7.542  -7.059  1.00  0.00           C
ATOM   1748  OE1 GLU X 116      60.991  -7.603  -7.979  1.00  0.00           O
ATOM   1749  OE2 GLU X 116      59.876  -6.447  -6.567  1.00  0.00           O
ATOM   1750  C   GLU X 116      58.803 -11.739  -6.724  1.00  0.00           C
ATOM   1751  O   GLU X 116      59.022 -11.993  -7.894  1.00  0.00           O
ATOM   1752  N   ASP X 117      59.447 -12.393  -5.769  1.00  0.00           N
ATOM   1753  H   ASP X 117      58.996 -12.278  -4.873  1.00  0.00           H
ATOM   1754  CA  ASP X 117      60.402 -13.551  -5.809  1.00  0.00           C
ATOM   1755  HA  ASP X 117      60.787 -13.711  -6.816  1.00  0.00           H
ATOM   1756  CB  ASP X 117      61.493 -13.317  -4.806  1.00  0.00           C
ATOM   1757  HB2 ASP X 117      62.232 -14.110  -4.922  1.00  0.00           H
ATOM   1758  HB3 ASP X 117      62.013 -12.368  -4.937  1.00  0.00           H
ATOM   1759  CG  ASP X 117      61.090 -13.064  -3.309  1.00  0.00           C
ATOM   1760  OD1 ASP X 117      61.828 -13.515  -2.375  1.00  0.00           O
ATOM   1761  OD2 ASP X 117      60.029 -12.468  -3.065  1.00  0.00           O
ATOM   1762  C   ASP X 117      59.777 -14.916  -5.323  1.00  0.00           C
ATOM   1763  O   ASP X 117      60.392 -15.938  -5.453  1.00  0.00           O
ATOM   1764  N   ARG X 118      58.608 -14.823  -4.647  1.00  0.00           N
ATOM   1765  H   ARG X 118      58.265 -13.904  -4.405  1.00  0.00           H
ATOM   1766  CA  ARG X 118      57.895 -15.931  -3.991  1.00  0.00           C
ATOM   1767  HA  ARG X 118      58.004 -16.878  -4.518  1.00  0.00           H
ATOM   1768  CB  ARG X 118      58.360 -16.110  -2.515  1.00  0.00           C
ATOM   1769  HB2 ARG X 118      58.133 -15.145  -2.061  1.00  0.00           H
ATOM   1770  HB3 ARG X 118      57.695 -16.740  -1.924  1.00  0.00           H
ATOM   1771  CG  ARG X 118      59.815 -16.430  -2.258  1.00  0.00           C
ATOM   1772  HG2 ARG X 118      59.879 -17.438  -2.669  1.00  0.00           H
ATOM   1773  HG3 ARG X 118      60.489 -15.805  -2.844  1.00  0.00           H
ATOM   1774  CD  ARG X 118      60.300 -16.398  -0.880  1.00  0.00           C
ATOM   1775  HD2 ARG X 118      59.613 -17.000  -0.286  1.00  0.00           H
ATOM   1776  HD3 ARG X 118      61.324 -16.709  -1.088  1.00  0.00           H
ATOM   1777  NE  ARG X 118      60.403 -15.040  -0.461  1.00  0.00           N
ATOM   1778  HE  ARG X 118      60.888 -14.442  -1.114  1.00  0.00           H
ATOM   1779  CZ  ARG X 118      60.128 -14.505   0.707  1.00  0.00           C
ATOM   1780  NH1 ARG X 118      59.829 -15.281   1.668  1.00  0.00           N
ATOM   1781 HH11 ARG X 118      59.750 -16.262   1.440  1.00  0.00           H
ATOM   1782 HH12 ARG X 118      59.482 -14.966   2.563  1.00  0.00           H
ATOM   1783  NH2 ARG X 118      60.252 -13.260   0.895  1.00  0.00           N
ATOM   1784 HH21 ARG X 118      60.386 -12.650   0.101  1.00  0.00           H
ATOM   1785 HH22 ARG X 118      60.033 -12.864   1.798  1.00  0.00           H
ATOM   1786  C   ARG X 118      56.417 -15.813  -4.128  1.00  0.00           C
ATOM   1787  O   ARG X 118      55.766 -16.079  -3.103  1.00  0.00           O
ATOM   1788  N   LEU X 119      55.874 -15.430  -5.297  1.00  0.00           N
ATOM   1789  H   LEU X 119      56.513 -15.392  -6.078  1.00  0.00           H
ATOM   1790  CA  LEU X 119      54.417 -15.157  -5.467  1.00  0.00           C
ATOM   1791  HA  LEU X 119      54.114 -14.317  -4.842  1.00  0.00           H
ATOM   1792  CB  LEU X 119      54.130 -14.854  -6.906  1.00  0.00           C
ATOM   1793  HB2 LEU X 119      54.580 -15.644  -7.507  1.00  0.00           H
ATOM   1794  HB3 LEU X 119      53.070 -15.091  -7.005  1.00  0.00           H
ATOM   1795  CG  LEU X 119      54.576 -13.478  -7.532  1.00  0.00           C
ATOM   1796  HG  LEU X 119      55.635 -13.359  -7.302  1.00  0.00           H
ATOM   1797  CD1 LEU X 119      54.512 -13.413  -9.085  1.00  0.00           C
ATOM   1798 HD11 LEU X 119      54.990 -12.505  -9.454  1.00  0.00           H
ATOM   1799 HD12 LEU X 119      55.054 -14.248  -9.529  1.00  0.00           H
ATOM   1800 HD13 LEU X 119      53.480 -13.542  -9.410  1.00  0.00           H
ATOM   1801  CD2 LEU X 119      53.686 -12.350  -6.906  1.00  0.00           C
ATOM   1802 HD21 LEU X 119      53.959 -11.365  -7.284  1.00  0.00           H
ATOM   1803 HD22 LEU X 119      52.609 -12.482  -7.010  1.00  0.00           H
ATOM   1804 HD23 LEU X 119      53.928 -12.162  -5.860  1.00  0.00           H
ATOM   1805  C   LEU X 119      53.620 -16.439  -5.132  1.00  0.00           C
ATOM   1806  O   LEU X 119      53.970 -17.526  -5.668  1.00  0.00           O
ATOM   1807  N   SER X 120      52.499 -16.284  -4.459  1.00  0.00           N
ATOM   1808  H   SER X 120      52.120 -15.406  -4.132  1.00  0.00           H
ATOM   1809  CA  SER X 120      51.800 -17.494  -3.863  1.00  0.00           C
ATOM   1810  HA  SER X 120      51.772 -18.265  -4.633  1.00  0.00           H
ATOM   1811  CB  SER X 120      52.545 -17.945  -2.609  1.00  0.00           C
ATOM   1812  HB2 SER X 120      52.015 -18.723  -2.059  1.00  0.00           H
ATOM   1813  HB3 SER X 120      53.587 -18.197  -2.808  1.00  0.00           H
ATOM   1814  OG  SER X 120      52.373 -16.840  -1.738  1.00  0.00           O
ATOM   1815  HG  SER X 120      53.145 -16.295  -1.569  1.00  0.00           H
ATOM   1816  C   SER X 120      50.357 -17.293  -3.549  1.00  0.00           C
ATOM   1817  O   SER X 120      49.846 -16.176  -3.803  1.00  0.00           O
ATOM   1818  N   CYS X 121      49.565 -18.303  -3.104  1.00  0.00           N
ATOM   1819  H   CYS X 121      50.052 -19.158  -2.877  1.00  0.00           H
ATOM   1820  CA  CYS X 121      48.119 -18.280  -2.990  1.00  0.00           C
ATOM   1821  HA  CYS X 121      47.760 -17.258  -3.116  1.00  0.00           H
ATOM   1822  CB  CYS X 121      47.456 -18.993  -4.184  1.00  0.00           C
ATOM   1823  HB2 CYS X 121      48.060 -18.849  -5.080  1.00  0.00           H
ATOM   1824  HB3 CYS X 121      47.442 -20.027  -3.839  1.00  0.00           H
ATOM   1825  SG  CYS X 121      45.837 -18.142  -4.424  1.00  0.00           S
ATOM   1826  HG  CYS X 121      45.210 -18.759  -3.419  1.00  0.00           H
ATOM   1827  C   CYS X 121      47.695 -18.772  -1.571  1.00  0.00           C
ATOM   1828  O   CYS X 121      47.132 -19.876  -1.381  1.00  0.00           O
ATOM   1829  N   PHE X 122      48.236 -18.022  -0.588  1.00  0.00           N
ATOM   1830  H   PHE X 122      48.847 -17.244  -0.792  1.00  0.00           H
ATOM   1831  CA  PHE X 122      48.198 -18.356   0.845  1.00  0.00           C
ATOM   1832  HA  PHE X 122      47.802 -19.367   0.949  1.00  0.00           H
ATOM   1833  CB  PHE X 122      49.645 -18.439   1.335  1.00  0.00           C
ATOM   1834  HB2 PHE X 122      50.182 -19.085   0.639  1.00  0.00           H
ATOM   1835  HB3 PHE X 122      50.061 -17.433   1.379  1.00  0.00           H
ATOM   1836  CG  PHE X 122      49.751 -19.181   2.615  1.00  0.00           C
ATOM   1837  CD1 PHE X 122      49.706 -18.435   3.833  1.00  0.00           C
ATOM   1838  HD1 PHE X 122      49.783 -17.365   3.708  1.00  0.00           H
ATOM   1839  CE1 PHE X 122      49.787 -19.105   5.057  1.00  0.00           C
ATOM   1840  HE1 PHE X 122      49.742 -18.641   6.032  1.00  0.00           H
ATOM   1841  CZ  PHE X 122      50.022 -20.483   5.119  1.00  0.00           C
ATOM   1842  HZ  PHE X 122      50.265 -20.846   6.107  1.00  0.00           H
ATOM   1843  CE2 PHE X 122      50.188 -21.207   3.917  1.00  0.00           C
ATOM   1844  HE2 PHE X 122      50.359 -22.271   3.994  1.00  0.00           H
ATOM   1845  CD2 PHE X 122      49.993 -20.570   2.673  1.00  0.00           C
ATOM   1846  HD2 PHE X 122      50.052 -21.159   1.770  1.00  0.00           H
ATOM   1847  C   PHE X 122      47.265 -17.410   1.664  1.00  0.00           C
ATOM   1848  O   PHE X 122      46.895 -17.679   2.805  1.00  0.00           O
ATOM   1849  N   ALA X 123      46.979 -16.249   1.066  1.00  0.00           N
ATOM   1850  H   ALA X 123      47.001 -16.250   0.057  1.00  0.00           H
ATOM   1851  CA  ALA X 123      46.378 -15.105   1.779  1.00  0.00           C
ATOM   1852  HA  ALA X 123      46.913 -14.959   2.717  1.00  0.00           H
ATOM   1853  CB  ALA X 123      46.400 -13.814   1.013  1.00  0.00           C
ATOM   1854  HB1 ALA X 123      45.706 -13.131   1.504  1.00  0.00           H
ATOM   1855  HB2 ALA X 123      47.396 -13.408   0.835  1.00  0.00           H
ATOM   1856  HB3 ALA X 123      45.950 -13.983   0.035  1.00  0.00           H
ATOM   1857  C   ALA X 123      44.876 -15.405   2.056  1.00  0.00           C
ATOM   1858  O   ALA X 123      44.113 -15.845   1.112  1.00  0.00           O
ATOM   1859  N   GLN X 124      44.442 -15.184   3.275  1.00  0.00           N
ATOM   1860  H   GLN X 124      45.079 -14.737   3.919  1.00  0.00           H
ATOM   1861  CA  GLN X 124      43.043 -15.322   3.692  1.00  0.00           C
ATOM   1862  HA  GLN X 124      42.670 -16.222   3.204  1.00  0.00           H
ATOM   1863  CB  GLN X 124      42.903 -15.729   5.211  1.00  0.00           C
ATOM   1864  HB2 GLN X 124      43.134 -14.949   5.937  1.00  0.00           H
ATOM   1865  HB3 GLN X 124      41.847 -15.976   5.312  1.00  0.00           H
ATOM   1866  CG  GLN X 124      43.765 -16.969   5.525  1.00  0.00           C
ATOM   1867  HG2 GLN X 124      43.600 -17.745   4.779  1.00  0.00           H
ATOM   1868  HG3 GLN X 124      44.805 -16.673   5.663  1.00  0.00           H
ATOM   1869  CD  GLN X 124      43.450 -17.480   6.841  1.00  0.00           C
ATOM   1870  OE1 GLN X 124      44.280 -17.306   7.755  1.00  0.00           O
ATOM   1871  NE2 GLN X 124      42.296 -18.016   7.077  1.00  0.00           N
ATOM   1872 HE21 GLN X 124      42.008 -18.347   7.987  1.00  0.00           H
ATOM   1873 HE22 GLN X 124      41.779 -18.270   6.248  1.00  0.00           H
ATOM   1874  C   GLN X 124      42.029 -14.198   3.342  1.00  0.00           C
ATOM   1875  O   GLN X 124      40.840 -14.536   3.001  1.00  0.00           O
ATOM   1876  N   THR X 125      42.504 -12.968   3.220  1.00  0.00           N
ATOM   1877  H   THR X 125      43.476 -12.851   3.468  1.00  0.00           H
ATOM   1878  CA  THR X 125      41.782 -11.735   2.960  1.00  0.00           C
ATOM   1879  HA  THR X 125      40.758 -11.872   2.611  1.00  0.00           H
ATOM   1880  CB  THR X 125      41.630 -10.824   4.214  1.00  0.00           C
ATOM   1881  HB  THR X 125      41.297 -11.411   5.070  1.00  0.00           H
ATOM   1882  CG2 THR X 125      42.843 -10.018   4.589  1.00  0.00           C
ATOM   1883 HG21 THR X 125      43.362  -9.494   3.786  1.00  0.00           H
ATOM   1884 HG22 THR X 125      42.551  -9.507   5.507  1.00  0.00           H
ATOM   1885 HG23 THR X 125      43.607 -10.670   5.013  1.00  0.00           H
ATOM   1886  OG1 THR X 125      40.602  -9.934   3.874  1.00  0.00           O
ATOM   1887  HG1 THR X 125      39.770 -10.413   3.867  1.00  0.00           H
ATOM   1888  C   THR X 125      42.578 -10.935   1.883  1.00  0.00           C
ATOM   1889  O   THR X 125      43.821 -10.985   1.869  1.00  0.00           O
ATOM   1890  N   VAL X 126      41.936 -10.075   1.063  1.00  0.00           N
ATOM   1891  H   VAL X 126      40.926 -10.088   1.049  1.00  0.00           H
ATOM   1892  CA  VAL X 126      42.616  -9.064   0.265  1.00  0.00           C
ATOM   1893  HA  VAL X 126      43.587  -9.470  -0.018  1.00  0.00           H
ATOM   1894  CB  VAL X 126      41.788  -8.759  -0.989  1.00  0.00           C
ATOM   1895  HB  VAL X 126      40.864  -8.214  -0.795  1.00  0.00           H
ATOM   1896  CG1 VAL X 126      42.557  -7.743  -1.858  1.00  0.00           C
ATOM   1897 HG11 VAL X 126      43.457  -8.166  -2.303  1.00  0.00           H
ATOM   1898 HG12 VAL X 126      41.938  -7.338  -2.658  1.00  0.00           H
ATOM   1899 HG13 VAL X 126      42.909  -6.866  -1.314  1.00  0.00           H
ATOM   1900  CG2 VAL X 126      41.403 -10.015  -1.818  1.00  0.00           C
ATOM   1901 HG21 VAL X 126      42.117 -10.780  -1.515  1.00  0.00           H
ATOM   1902 HG22 VAL X 126      40.346 -10.255  -1.702  1.00  0.00           H
ATOM   1903 HG23 VAL X 126      41.635  -9.741  -2.848  1.00  0.00           H
ATOM   1904  C   VAL X 126      42.973  -7.814   1.067  1.00  0.00           C
ATOM   1905  O   VAL X 126      42.186  -6.939   1.368  1.00  0.00           O
ATOM   1906  N   SER X 127      44.290  -7.547   1.019  1.00  0.00           N
ATOM   1907  H   SER X 127      44.849  -8.338   0.734  1.00  0.00           H
ATOM   1908  CA  SER X 127      45.023  -6.321   1.263  1.00  0.00           C
ATOM   1909  HA  SER X 127      44.350  -5.576   1.687  1.00  0.00           H
ATOM   1910  CB  SER X 127      46.013  -6.531   2.413  1.00  0.00           C
ATOM   1911  HB2 SER X 127      46.278  -5.583   2.881  1.00  0.00           H
ATOM   1912  HB3 SER X 127      45.585  -7.168   3.186  1.00  0.00           H
ATOM   1913  OG  SER X 127      47.163  -7.244   1.891  1.00  0.00           O
ATOM   1914  HG  SER X 127      46.879  -7.985   1.350  1.00  0.00           H
ATOM   1915  C   SER X 127      45.763  -5.740  -0.018  1.00  0.00           C
ATOM   1916  O   SER X 127      45.752  -6.433  -1.082  1.00  0.00           O
ATOM   1917  N   PRO X 128      46.370  -4.600   0.076  1.00  0.00           N
ATOM   1918  CD  PRO X 128      46.337  -3.547   1.127  1.00  0.00           C
ATOM   1919  HD2 PRO X 128      47.047  -3.870   1.889  1.00  0.00           H
ATOM   1920  HD3 PRO X 128      45.361  -3.523   1.610  1.00  0.00           H
ATOM   1921  CG  PRO X 128      46.852  -2.251   0.540  1.00  0.00           C
ATOM   1922  HG2 PRO X 128      47.361  -1.672   1.311  1.00  0.00           H
ATOM   1923  HG3 PRO X 128      46.015  -1.719   0.088  1.00  0.00           H
ATOM   1924  CB  PRO X 128      47.725  -2.727  -0.588  1.00  0.00           C
ATOM   1925  HB2 PRO X 128      48.694  -2.926  -0.131  1.00  0.00           H
ATOM   1926  HB3 PRO X 128      47.869  -2.077  -1.451  1.00  0.00           H
ATOM   1927  CA  PRO X 128      47.165  -4.044  -1.060  1.00  0.00           C
ATOM   1928  HA  PRO X 128      46.512  -3.772  -1.889  1.00  0.00           H
ATOM   1929  C   PRO X 128      48.325  -4.919  -1.509  1.00  0.00           C
ATOM   1930  O   PRO X 128      48.894  -4.750  -2.591  1.00  0.00           O
ATOM   1931  N   ALA X 129      48.651  -6.068  -0.850  1.00  0.00           N
ATOM   1932  H   ALA X 129      48.146  -6.285  -0.002  1.00  0.00           H
ATOM   1933  CA  ALA X 129      49.581  -6.997  -1.445  1.00  0.00           C
ATOM   1934  HA  ALA X 129      50.378  -6.378  -1.857  1.00  0.00           H
ATOM   1935  CB  ALA X 129      50.237  -7.923  -0.334  1.00  0.00           C
ATOM   1936  HB1 ALA X 129      50.766  -7.444   0.490  1.00  0.00           H
ATOM   1937  HB2 ALA X 129      49.489  -8.574   0.118  1.00  0.00           H
ATOM   1938  HB3 ALA X 129      50.952  -8.576  -0.834  1.00  0.00           H
ATOM   1939  C   ALA X 129      48.906  -7.814  -2.527  1.00  0.00           C
ATOM   1940  O   ALA X 129      49.514  -8.107  -3.571  1.00  0.00           O
ATOM   1941  N   GLU X 130      47.736  -8.279  -2.356  1.00  0.00           N
ATOM   1942  H   GLU X 130      47.226  -8.203  -1.488  1.00  0.00           H
ATOM   1943  CA  GLU X 130      47.004  -9.121  -3.275  1.00  0.00           C
ATOM   1944  HA  GLU X 130      47.694  -9.656  -3.926  1.00  0.00           H
ATOM   1945  CB  GLU X 130      46.297 -10.233  -2.472  1.00  0.00           C
ATOM   1946  HB2 GLU X 130      45.527  -9.690  -1.923  1.00  0.00           H
ATOM   1947  HB3 GLU X 130      45.734 -10.937  -3.085  1.00  0.00           H
ATOM   1948  CG  GLU X 130      47.058 -10.965  -1.401  1.00  0.00           C
ATOM   1949  HG2 GLU X 130      46.428 -11.847  -1.283  1.00  0.00           H
ATOM   1950  HG3 GLU X 130      48.083 -11.186  -1.702  1.00  0.00           H
ATOM   1951  CD  GLU X 130      47.132 -10.204  -0.058  1.00  0.00           C
ATOM   1952  OE1 GLU X 130      46.410  -9.213   0.198  1.00  0.00           O
ATOM   1953  OE2 GLU X 130      48.003 -10.476   0.791  1.00  0.00           O
ATOM   1954  C   GLU X 130      46.102  -8.398  -4.302  1.00  0.00           C
ATOM   1955  O   GLU X 130      45.256  -9.013  -4.926  1.00  0.00           O
ATOM   1956  N   LYS X 131      46.208  -7.057  -4.410  1.00  0.00           N
ATOM   1957  H   LYS X 131      46.764  -6.562  -3.727  1.00  0.00           H
ATOM   1958  CA  LYS X 131      45.716  -6.309  -5.660  1.00  0.00           C
ATOM   1959  HA  LYS X 131      44.742  -6.707  -5.946  1.00  0.00           H
ATOM   1960  CB  LYS X 131      45.335  -4.907  -5.441  1.00  0.00           C
ATOM   1961  HB2 LYS X 131      46.090  -4.484  -4.779  1.00  0.00           H
ATOM   1962  HB3 LYS X 131      45.160  -4.339  -6.355  1.00  0.00           H
ATOM   1963  CG  LYS X 131      43.979  -4.721  -4.700  1.00  0.00           C
ATOM   1964  HG2 LYS X 131      43.088  -5.056  -5.232  1.00  0.00           H
ATOM   1965  HG3 LYS X 131      43.997  -5.368  -3.824  1.00  0.00           H
ATOM   1966  CD  LYS X 131      43.747  -3.208  -4.301  1.00  0.00           C
ATOM   1967  HD2 LYS X 131      44.675  -2.880  -3.834  1.00  0.00           H
ATOM   1968  HD3 LYS X 131      43.633  -2.570  -5.178  1.00  0.00           H
ATOM   1969  CE  LYS X 131      42.574  -3.148  -3.313  1.00  0.00           C
ATOM   1970  HE2 LYS X 131      41.712  -3.325  -3.956  1.00  0.00           H
ATOM   1971  HE3 LYS X 131      42.640  -3.859  -2.489  1.00  0.00           H
ATOM   1972  NZ  LYS X 131      42.442  -1.772  -2.799  1.00  0.00           N
ATOM   1973  HZ1 LYS X 131      41.452  -1.591  -2.712  1.00  0.00           H
ATOM   1974  HZ2 LYS X 131      42.794  -1.575  -1.874  1.00  0.00           H
ATOM   1975  HZ3 LYS X 131      42.774  -1.058  -3.432  1.00  0.00           H
ATOM   1976  C   LYS X 131      46.636  -6.473  -6.893  1.00  0.00           C
ATOM   1977  O   LYS X 131      47.858  -6.684  -6.671  1.00  0.00           O
ATOM   1978  N   TRP X 132      46.044  -6.383  -8.035  1.00  0.00           N
ATOM   1979  H   TRP X 132      45.056  -6.198  -8.135  1.00  0.00           H
ATOM   1980  CA  TRP X 132      46.655  -6.566  -9.370  1.00  0.00           C
ATOM   1981  HA  TRP X 132      47.736  -6.437  -9.321  1.00  0.00           H
ATOM   1982  CB  TRP X 132      46.531  -7.996  -9.809  1.00  0.00           C
ATOM   1983  HB2 TRP X 132      45.476  -8.265  -9.766  1.00  0.00           H
ATOM   1984  HB3 TRP X 132      46.991  -7.987 -10.797  1.00  0.00           H
ATOM   1985  CG  TRP X 132      47.292  -9.010  -9.020  1.00  0.00           C
ATOM   1986  CD1 TRP X 132      46.862  -9.564  -7.888  1.00  0.00           C
ATOM   1987  HD1 TRP X 132      45.890  -9.501  -7.423  1.00  0.00           H
ATOM   1988  NE1 TRP X 132      47.722 -10.575  -7.500  1.00  0.00           N
ATOM   1989  HE1 TRP X 132      47.574 -11.119  -6.662  1.00  0.00           H
ATOM   1990  CE2 TRP X 132      48.870 -10.623  -8.202  1.00  0.00           C
ATOM   1991  CZ2 TRP X 132      50.094 -11.249  -8.126  1.00  0.00           C
ATOM   1992  HZ2 TRP X 132      50.269 -12.004  -7.373  1.00  0.00           H
ATOM   1993  CH2 TRP X 132      51.024 -11.091  -9.104  1.00  0.00           C
ATOM   1994  HH2 TRP X 132      51.949 -11.633  -8.969  1.00  0.00           H
ATOM   1995  CZ3 TRP X 132      50.864 -10.210 -10.169  1.00  0.00           C
ATOM   1996  HZ3 TRP X 132      51.619 -10.122 -10.936  1.00  0.00           H
ATOM   1997  CE3 TRP X 132      49.601  -9.553 -10.293  1.00  0.00           C
ATOM   1998  HE3 TRP X 132      49.462  -8.848 -11.099  1.00  0.00           H
ATOM   1999  CD2 TRP X 132      48.612  -9.639  -9.290  1.00  0.00           C
ATOM   2000  C   TRP X 132      46.023  -5.543 -10.357  1.00  0.00           C
ATOM   2001  O   TRP X 132      44.939  -4.986 -10.136  1.00  0.00           O
ATOM   2002  N   SER X 133      46.635  -5.333 -11.568  1.00  0.00           N
ATOM   2003  H   SER X 133      47.549  -5.755 -11.646  1.00  0.00           H
ATOM   2004  CA  SER X 133      46.140  -4.613 -12.786  1.00  0.00           C
ATOM   2005  HA  SER X 133      45.053  -4.626 -12.703  1.00  0.00           H
ATOM   2006  CB  SER X 133      46.554  -3.112 -12.607  1.00  0.00           C
ATOM   2007  HB2 SER X 133      46.292  -2.801 -11.596  1.00  0.00           H
ATOM   2008  HB3 SER X 133      47.630  -3.025 -12.760  1.00  0.00           H
ATOM   2009  OG  SER X 133      45.906  -2.367 -13.564  1.00  0.00           O
ATOM   2010  HG  SER X 133      45.196  -1.795 -13.263  1.00  0.00           H
ATOM   2011  C   SER X 133      46.717  -5.312 -14.093  1.00  0.00           C
ATOM   2012  O   SER X 133      47.480  -6.309 -13.950  1.00  0.00           O
ATOM   2013  N   VAL X 134      46.387  -4.893 -15.306  1.00  0.00           N
ATOM   2014  H   VAL X 134      45.733  -4.128 -15.389  1.00  0.00           H
ATOM   2015  CA  VAL X 134      46.735  -5.500 -16.623  1.00  0.00           C
ATOM   2016  HA  VAL X 134      47.726  -5.937 -16.495  1.00  0.00           H
ATOM   2017  CB  VAL X 134      45.768  -6.650 -16.928  1.00  0.00           C
ATOM   2018  HB  VAL X 134      45.725  -7.293 -16.049  1.00  0.00           H
ATOM   2019  CG1 VAL X 134      44.310  -6.162 -17.196  1.00  0.00           C
ATOM   2020 HG11 VAL X 134      44.418  -5.394 -17.962  1.00  0.00           H
ATOM   2021 HG12 VAL X 134      43.671  -6.999 -17.475  1.00  0.00           H
ATOM   2022 HG13 VAL X 134      43.934  -5.562 -16.367  1.00  0.00           H
ATOM   2023  CG2 VAL X 134      46.300  -7.565 -18.022  1.00  0.00           C
ATOM   2024 HG21 VAL X 134      45.582  -8.382 -18.092  1.00  0.00           H
ATOM   2025 HG22 VAL X 134      46.438  -7.006 -18.947  1.00  0.00           H
ATOM   2026 HG23 VAL X 134      47.259  -7.917 -17.641  1.00  0.00           H
ATOM   2027  C   VAL X 134      46.963  -4.512 -17.760  1.00  0.00           C
ATOM   2028  O   VAL X 134      46.289  -3.452 -17.845  1.00  0.00           O
ATOM   2029  N   HID X 135      47.850  -4.844 -18.684  1.00  0.00           N
ATOM   2030  H   HID X 135      48.375  -5.697 -18.556  1.00  0.00           H
ATOM   2031  CA  HID X 135      48.132  -4.128 -19.957  1.00  0.00           C
ATOM   2032  HA  HID X 135      47.378  -3.344 -20.028  1.00  0.00           H
ATOM   2033  CB  HID X 135      49.626  -3.691 -19.975  1.00  0.00           C
ATOM   2034  HB2 HID X 135      49.887  -3.065 -19.122  1.00  0.00           H
ATOM   2035  HB3 HID X 135      50.266  -4.564 -19.842  1.00  0.00           H
ATOM   2036  CG  HID X 135      50.223  -3.057 -21.271  1.00  0.00           C
ATOM   2037  ND1 HID X 135      50.081  -1.761 -21.684  1.00  0.00           N
ATOM   2038  HD1 HID X 135      49.390  -1.080 -21.405  1.00  0.00           H
ATOM   2039  CE1 HID X 135      50.741  -1.613 -22.864  1.00  0.00           C
ATOM   2040  HE1 HID X 135      50.817  -0.683 -23.407  1.00  0.00           H
ATOM   2041  NE2 HID X 135      51.235  -2.814 -23.294  1.00  0.00           N
ATOM   2042  CD2 HID X 135      50.952  -3.734 -22.232  1.00  0.00           C
ATOM   2043  HD2 HID X 135      51.341  -4.741 -22.206  1.00  0.00           H
ATOM   2044  C   HID X 135      47.814  -5.148 -21.077  1.00  0.00           C
ATOM   2045  O   HID X 135      48.370  -6.211 -20.964  1.00  0.00           O
ATOM   2046  N   ILE X 136      47.024  -4.794 -22.106  1.00  0.00           N
ATOM   2047  H   ILE X 136      46.881  -3.805 -22.255  1.00  0.00           H
ATOM   2048  CA  ILE X 136      46.713  -5.643 -23.374  1.00  0.00           C
ATOM   2049  HA  ILE X 136      46.489  -6.670 -23.086  1.00  0.00           H
ATOM   2050  CB  ILE X 136      45.511  -5.143 -24.207  1.00  0.00           C
ATOM   2051  HB  ILE X 136      45.669  -4.119 -24.547  1.00  0.00           H
ATOM   2052  CG2 ILE X 136      45.221  -5.961 -25.474  1.00  0.00           C
ATOM   2053 HG21 ILE X 136      44.480  -5.463 -26.100  1.00  0.00           H
ATOM   2054 HG22 ILE X 136      46.068  -6.022 -26.157  1.00  0.00           H
ATOM   2055 HG23 ILE X 136      44.831  -6.957 -25.264  1.00  0.00           H
ATOM   2056  CG1 ILE X 136      44.118  -5.174 -23.369  1.00  0.00           C
ATOM   2057 HG12 ILE X 136      43.531  -6.035 -23.689  1.00  0.00           H
ATOM   2058 HG13 ILE X 136      44.365  -5.372 -22.326  1.00  0.00           H
ATOM   2059  CD1 ILE X 136      43.377  -3.896 -23.604  1.00  0.00           C
ATOM   2060 HD11 ILE X 136      44.049  -3.048 -23.472  1.00  0.00           H
ATOM   2061 HD12 ILE X 136      42.997  -3.895 -24.625  1.00  0.00           H
ATOM   2062 HD13 ILE X 136      42.587  -3.895 -22.853  1.00  0.00           H
ATOM   2063  C   ILE X 136      47.965  -5.695 -24.192  1.00  0.00           C
ATOM   2064  O   ILE X 136      48.380  -4.733 -24.786  1.00  0.00           O
ATOM   2065  N   ALA X 137      48.590  -6.883 -24.188  1.00  0.00           N
ATOM   2066  H   ALA X 137      48.061  -7.679 -23.859  1.00  0.00           H
ATOM   2067  CA  ALA X 137      49.805  -7.228 -24.866  1.00  0.00           C
ATOM   2068  HA  ALA X 137      50.387  -6.312 -24.762  1.00  0.00           H
ATOM   2069  CB  ALA X 137      50.567  -8.321 -24.068  1.00  0.00           C
ATOM   2070  HB1 ALA X 137      50.750  -7.803 -23.126  1.00  0.00           H
ATOM   2071  HB2 ALA X 137      49.941  -9.212 -24.026  1.00  0.00           H
ATOM   2072  HB3 ALA X 137      51.499  -8.615 -24.550  1.00  0.00           H
ATOM   2073  C   ALA X 137      49.676  -7.542 -26.371  1.00  0.00           C
ATOM   2074  O   ALA X 137      50.587  -7.505 -27.148  1.00  0.00           O
ATOM   2075  N   MET X 138      48.470  -7.798 -26.777  1.00  0.00           N
ATOM   2076  H   MET X 138      47.662  -7.986 -26.202  1.00  0.00           H
ATOM   2077  CA  MET X 138      48.049  -7.726 -28.215  1.00  0.00           C
ATOM   2078  HA  MET X 138      48.775  -8.329 -28.760  1.00  0.00           H
ATOM   2079  CB  MET X 138      46.611  -8.227 -28.346  1.00  0.00           C
ATOM   2080  HB2 MET X 138      46.626  -9.310 -28.223  1.00  0.00           H
ATOM   2081  HB3 MET X 138      46.040  -7.781 -27.532  1.00  0.00           H
ATOM   2082  CG  MET X 138      45.936  -7.910 -29.718  1.00  0.00           C
ATOM   2083  HG2 MET X 138      45.985  -6.852 -29.975  1.00  0.00           H
ATOM   2084  HG3 MET X 138      46.462  -8.481 -30.484  1.00  0.00           H
ATOM   2085  SD  MET X 138      44.173  -8.314 -29.677  1.00  0.00           S
ATOM   2086  CE  MET X 138      43.554  -7.007 -28.634  1.00  0.00           C
ATOM   2087  HE1 MET X 138      42.601  -7.296 -28.190  1.00  0.00           H
ATOM   2088  HE2 MET X 138      44.182  -6.776 -27.774  1.00  0.00           H
ATOM   2089  HE3 MET X 138      43.462  -6.060 -29.165  1.00  0.00           H
ATOM   2090  C   MET X 138      48.158  -6.305 -28.813  1.00  0.00           C
ATOM   2091  O   MET X 138      47.660  -5.313 -28.329  1.00  0.00           O
ATOM   2092  N   HIE X 139      48.803  -6.247 -29.998  1.00  0.00           N
ATOM   2093  H   HIE X 139      49.104  -7.136 -30.370  1.00  0.00           H
ATOM   2094  CA  HIE X 139      48.886  -5.007 -30.869  1.00  0.00           C
ATOM   2095  HA  HIE X 139      49.477  -4.303 -30.284  1.00  0.00           H
ATOM   2096  CB  HIE X 139      49.786  -5.311 -32.097  1.00  0.00           C
ATOM   2097  HB2 HIE X 139      50.625  -5.916 -31.755  1.00  0.00           H
ATOM   2098  HB3 HIE X 139      49.187  -5.892 -32.798  1.00  0.00           H
ATOM   2099  CG  HIE X 139      50.400  -4.141 -32.802  1.00  0.00           C
ATOM   2100  ND1 HIE X 139      49.771  -3.548 -33.942  1.00  0.00           N
ATOM   2101  CE1 HIE X 139      50.604  -2.595 -34.401  1.00  0.00           C
ATOM   2102  HE1 HIE X 139      50.506  -2.062 -35.336  1.00  0.00           H
ATOM   2103  NE2 HIE X 139      51.680  -2.529 -33.550  1.00  0.00           N
ATOM   2104  HE2 HIE X 139      52.418  -1.872 -33.761  1.00  0.00           H
ATOM   2105  CD2 HIE X 139      51.561  -3.464 -32.546  1.00  0.00           C
ATOM   2106  HD2 HIE X 139      52.233  -3.716 -31.740  1.00  0.00           H
ATOM   2107  C   HIE X 139      47.567  -4.427 -31.339  1.00  0.00           C
ATOM   2108  O   HIE X 139      46.727  -5.232 -31.845  1.00  0.00           O
ATOM   2109  N   PRO X 140      47.423  -3.094 -31.328  1.00  0.00           N
ATOM   2110  CD  PRO X 140      48.287  -2.064 -30.826  1.00  0.00           C
ATOM   2111  HD2 PRO X 140      49.067  -1.770 -31.529  1.00  0.00           H
ATOM   2112  HD3 PRO X 140      48.881  -2.353 -29.958  1.00  0.00           H
ATOM   2113  CG  PRO X 140      47.426  -0.840 -30.563  1.00  0.00           C
ATOM   2114  HG2 PRO X 140      48.027   0.066 -30.641  1.00  0.00           H
ATOM   2115  HG3 PRO X 140      46.862  -0.923 -29.634  1.00  0.00           H
ATOM   2116  CB  PRO X 140      46.520  -0.920 -31.731  1.00  0.00           C
ATOM   2117  HB2 PRO X 140      47.090  -0.542 -32.580  1.00  0.00           H
ATOM   2118  HB3 PRO X 140      45.593  -0.371 -31.566  1.00  0.00           H
ATOM   2119  CA  PRO X 140      46.217  -2.447 -31.852  1.00  0.00           C
ATOM   2120  HA  PRO X 140      45.359  -2.725 -31.239  1.00  0.00           H
ATOM   2121  C   PRO X 140      45.788  -2.746 -33.297  1.00  0.00           C
ATOM   2122  O   PRO X 140      44.700  -2.301 -33.666  1.00  0.00           O
ATOM   2123  N   GLN X 141      46.552  -3.474 -34.104  1.00  0.00           N
ATOM   2124  H   GLN X 141      47.306  -3.959 -33.638  1.00  0.00           H
ATOM   2125  CA  GLN X 141      46.259  -3.737 -35.509  1.00  0.00           C
ATOM   2126  HA  GLN X 141      45.385  -3.146 -35.787  1.00  0.00           H
ATOM   2127  CB  GLN X 141      47.404  -3.217 -36.418  1.00  0.00           C
ATOM   2128  HB2 GLN X 141      48.392  -3.638 -36.237  1.00  0.00           H
ATOM   2129  HB3 GLN X 141      47.074  -3.447 -37.432  1.00  0.00           H
ATOM   2130  CG  GLN X 141      47.495  -1.655 -36.233  1.00  0.00           C
ATOM   2131  HG2 GLN X 141      46.549  -1.182 -35.969  1.00  0.00           H
ATOM   2132  HG3 GLN X 141      48.127  -1.527 -35.354  1.00  0.00           H
ATOM   2133  CD  GLN X 141      48.131  -0.910 -37.396  1.00  0.00           C
ATOM   2134  OE1 GLN X 141      49.341  -0.971 -37.559  1.00  0.00           O
ATOM   2135  NE2 GLN X 141      47.256  -0.170 -38.099  1.00  0.00           N
ATOM   2136 HE21 GLN X 141      47.581   0.390 -38.874  1.00  0.00           H
ATOM   2137 HE22 GLN X 141      46.266  -0.217 -37.904  1.00  0.00           H
ATOM   2138  C   GLN X 141      45.945  -5.238 -35.807  1.00  0.00           C
ATOM   2139  O   GLN X 141      46.749  -6.103 -35.585  1.00  0.00           O
ATOM   2140  N   VAL X 142      44.711  -5.513 -36.148  1.00  0.00           N
ATOM   2141  H   VAL X 142      44.196  -4.687 -36.418  1.00  0.00           H
ATOM   2142  CA  VAL X 142      44.073  -6.853 -36.177  1.00  0.00           C
ATOM   2143  HA  VAL X 142      44.777  -7.645 -35.922  1.00  0.00           H
ATOM   2144  CB  VAL X 142      42.953  -7.040 -35.084  1.00  0.00           C
ATOM   2145  HB  VAL X 142      42.387  -7.969 -35.151  1.00  0.00           H
ATOM   2146  CG1 VAL X 142      43.610  -7.043 -33.751  1.00  0.00           C
ATOM   2147 HG11 VAL X 142      42.913  -7.112 -32.915  1.00  0.00           H
ATOM   2148 HG12 VAL X 142      44.266  -7.885 -33.530  1.00  0.00           H
ATOM   2149 HG13 VAL X 142      44.276  -6.183 -33.693  1.00  0.00           H
ATOM   2150  CG2 VAL X 142      41.959  -5.865 -35.144  1.00  0.00           C
ATOM   2151 HG21 VAL X 142      42.422  -4.879 -35.194  1.00  0.00           H
ATOM   2152 HG22 VAL X 142      41.238  -5.966 -35.955  1.00  0.00           H
ATOM   2153 HG23 VAL X 142      41.275  -6.032 -34.312  1.00  0.00           H
ATOM   2154  C   VAL X 142      43.544  -7.298 -37.471  1.00  0.00           C
ATOM   2155  O   VAL X 142      43.287  -6.481 -38.378  1.00  0.00           O
ATOM   2156  N   ASN X 143      43.322  -8.620 -37.566  1.00  0.00           N
ATOM   2157  H   ASN X 143      43.539  -9.136 -36.725  1.00  0.00           H
ATOM   2158  CA  ASN X 143      42.334  -9.186 -38.464  1.00  0.00           C
ATOM   2159  HA  ASN X 143      41.946  -8.342 -39.034  1.00  0.00           H
ATOM   2160  CB  ASN X 143      42.945 -10.146 -39.504  1.00  0.00           C
ATOM   2161  HB2 ASN X 143      43.384 -11.002 -38.992  1.00  0.00           H
ATOM   2162  HB3 ASN X 143      42.195 -10.577 -40.166  1.00  0.00           H
ATOM   2163  CG  ASN X 143      44.027  -9.472 -40.325  1.00  0.00           C
ATOM   2164  OD1 ASN X 143      45.155  -9.950 -40.357  1.00  0.00           O
ATOM   2165  ND2 ASN X 143      43.676  -8.469 -40.998  1.00  0.00           N
ATOM   2166 HD21 ASN X 143      44.452  -7.903 -41.310  1.00  0.00           H
ATOM   2167 HD22 ASN X 143      42.846  -7.944 -40.763  1.00  0.00           H
ATOM   2168  C   ASN X 143      41.182  -9.700 -37.600  1.00  0.00           C
ATOM   2169  O   ASN X 143      41.330 -10.424 -36.604  1.00  0.00           O
ATOM   2170  N   ILE X 144      40.008  -9.109 -37.803  1.00  0.00           N
ATOM   2171  H   ILE X 144      39.908  -8.371 -38.486  1.00  0.00           H
ATOM   2172  CA  ILE X 144      38.812  -9.565 -37.085  1.00  0.00           C
ATOM   2173  HA  ILE X 144      39.104  -9.906 -36.092  1.00  0.00           H
ATOM   2174  CB  ILE X 144      37.786  -8.420 -36.888  1.00  0.00           C
ATOM   2175  HB  ILE X 144      37.495  -7.945 -37.825  1.00  0.00           H
ATOM   2176  CG2 ILE X 144      36.457  -8.935 -36.212  1.00  0.00           C
ATOM   2177 HG21 ILE X 144      35.901  -9.688 -36.769  1.00  0.00           H
ATOM   2178 HG22 ILE X 144      36.763  -9.378 -35.264  1.00  0.00           H
ATOM   2179 HG23 ILE X 144      35.748  -8.116 -36.090  1.00  0.00           H
ATOM   2180  CG1 ILE X 144      38.547  -7.250 -36.097  1.00  0.00           C
ATOM   2181 HG12 ILE X 144      39.440  -7.683 -35.647  1.00  0.00           H
ATOM   2182 HG13 ILE X 144      38.885  -6.614 -36.916  1.00  0.00           H
ATOM   2183  CD1 ILE X 144      37.793  -6.251 -35.180  1.00  0.00           C
ATOM   2184 HD11 ILE X 144      38.531  -5.530 -34.831  1.00  0.00           H
ATOM   2185 HD12 ILE X 144      36.982  -5.752 -35.712  1.00  0.00           H
ATOM   2186 HD13 ILE X 144      37.293  -6.868 -34.433  1.00  0.00           H
ATOM   2187  C   ILE X 144      38.227 -10.738 -37.904  1.00  0.00           C
ATOM   2188  O   ILE X 144      38.034 -10.776 -39.129  1.00  0.00           O
ATOM   2189  N   TYR X 145      38.000 -11.777 -37.104  1.00  0.00           N
ATOM   2190  H   TYR X 145      38.280 -11.738 -36.135  1.00  0.00           H
ATOM   2191  CA  TYR X 145      37.422 -13.084 -37.562  1.00  0.00           C
ATOM   2192  HA  TYR X 145      37.208 -12.988 -38.627  1.00  0.00           H
ATOM   2193  CB  TYR X 145      38.510 -14.143 -37.338  1.00  0.00           C
ATOM   2194  HB2 TYR X 145      39.531 -13.817 -37.540  1.00  0.00           H
ATOM   2195  HB3 TYR X 145      38.600 -14.268 -36.259  1.00  0.00           H
ATOM   2196  CG  TYR X 145      38.341 -15.515 -37.904  1.00  0.00           C
ATOM   2197  CD1 TYR X 145      38.207 -15.734 -39.265  1.00  0.00           C
ATOM   2198  HD1 TYR X 145      38.134 -14.863 -39.900  1.00  0.00           H
ATOM   2199  CE1 TYR X 145      37.946 -16.976 -39.796  1.00  0.00           C
ATOM   2200  HE1 TYR X 145      37.766 -17.135 -40.849  1.00  0.00           H
ATOM   2201  CZ  TYR X 145      37.976 -18.137 -38.966  1.00  0.00           C
ATOM   2202  OH  TYR X 145      37.744 -19.413 -39.353  1.00  0.00           O
ATOM   2203  HH  TYR X 145      37.462 -19.976 -38.629  1.00  0.00           H
ATOM   2204  CE2 TYR X 145      38.187 -17.899 -37.591  1.00  0.00           C
ATOM   2205  HE2 TYR X 145      38.119 -18.750 -36.929  1.00  0.00           H
ATOM   2206  CD2 TYR X 145      38.298 -16.616 -37.047  1.00  0.00           C
ATOM   2207  HD2 TYR X 145      38.562 -16.438 -36.015  1.00  0.00           H
ATOM   2208  C   TYR X 145      36.121 -13.421 -36.847  1.00  0.00           C
ATOM   2209  O   TYR X 145      36.084 -13.288 -35.610  1.00  0.00           O
ATOM   2210  N   SER X 146      35.139 -13.937 -37.555  1.00  0.00           N
ATOM   2211  H   SER X 146      35.270 -13.962 -38.556  1.00  0.00           H
ATOM   2212  CA  SER X 146      33.835 -14.376 -36.967  1.00  0.00           C
ATOM   2213  HA  SER X 146      33.691 -14.071 -35.931  1.00  0.00           H
ATOM   2214  CB  SER X 146      32.607 -13.809 -37.730  1.00  0.00           C
ATOM   2215  HB2 SER X 146      32.422 -12.767 -37.471  1.00  0.00           H
ATOM   2216  HB3 SER X 146      32.971 -13.689 -38.750  1.00  0.00           H
ATOM   2217  OG  SER X 146      31.467 -14.617 -37.670  1.00  0.00           O
ATOM   2218  HG  SER X 146      31.095 -14.299 -36.845  1.00  0.00           H
ATOM   2219  C   SER X 146      33.849 -15.936 -37.083  1.00  0.00           C
ATOM   2220  O   SER X 146      33.928 -16.526 -38.156  1.00  0.00           O
ATOM   2221  N   VAL X 147      33.950 -16.614 -35.963  1.00  0.00           N
ATOM   2222  H   VAL X 147      33.776 -16.100 -35.112  1.00  0.00           H
ATOM   2223  CA  VAL X 147      34.232 -18.087 -35.758  1.00  0.00           C
ATOM   2224  HA  VAL X 147      34.991 -18.413 -36.469  1.00  0.00           H
ATOM   2225  CB  VAL X 147      34.614 -18.355 -34.303  1.00  0.00           C
ATOM   2226  HB  VAL X 147      33.767 -18.150 -33.650  1.00  0.00           H
ATOM   2227  CG1 VAL X 147      35.133 -19.742 -33.923  1.00  0.00           C
ATOM   2228 HG11 VAL X 147      34.304 -20.424 -34.112  1.00  0.00           H
ATOM   2229 HG12 VAL X 147      36.008 -19.961 -34.536  1.00  0.00           H
ATOM   2230 HG13 VAL X 147      35.209 -19.902 -32.848  1.00  0.00           H
ATOM   2231  CG2 VAL X 147      35.671 -17.358 -33.751  1.00  0.00           C
ATOM   2232 HG21 VAL X 147      35.490 -16.289 -33.866  1.00  0.00           H
ATOM   2233 HG22 VAL X 147      35.846 -17.744 -32.746  1.00  0.00           H
ATOM   2234 HG23 VAL X 147      36.642 -17.540 -34.210  1.00  0.00           H
ATOM   2235  C   VAL X 147      32.946 -18.847 -36.136  1.00  0.00           C
ATOM   2236  O   VAL X 147      33.022 -19.924 -36.664  1.00  0.00           O
ATOM   2237  N   THR X 148      31.741 -18.240 -35.973  1.00  0.00           N
ATOM   2238  H   THR X 148      31.697 -17.293 -35.625  1.00  0.00           H
ATOM   2239  CA  THR X 148      30.462 -18.816 -36.408  1.00  0.00           C
ATOM   2240  HA  THR X 148      30.458 -19.898 -36.275  1.00  0.00           H
ATOM   2241  CB  THR X 148      29.314 -18.105 -35.702  1.00  0.00           C
ATOM   2242  HB  THR X 148      28.389 -18.485 -36.133  1.00  0.00           H
ATOM   2243  CG2 THR X 148      29.277 -18.344 -34.170  1.00  0.00           C
ATOM   2244 HG21 THR X 148      28.443 -17.776 -33.758  1.00  0.00           H
ATOM   2245 HG22 THR X 148      29.233 -19.424 -34.026  1.00  0.00           H
ATOM   2246 HG23 THR X 148      30.166 -17.950 -33.676  1.00  0.00           H
ATOM   2247  OG1 THR X 148      29.395 -16.684 -35.837  1.00  0.00           O
ATOM   2248  HG1 THR X 148      28.494 -16.357 -35.880  1.00  0.00           H
ATOM   2249  C   THR X 148      30.205 -18.817 -37.964  1.00  0.00           C
ATOM   2250  O   THR X 148      30.075 -19.912 -38.550  1.00  0.00           O
ATOM   2251  N   ARG X 149      30.267 -17.666 -38.641  1.00  0.00           N
ATOM   2252  H   ARG X 149      30.640 -16.888 -38.117  1.00  0.00           H
ATOM   2253  CA  ARG X 149      30.306 -17.564 -40.115  1.00  0.00           C
ATOM   2254  HA  ARG X 149      29.388 -18.042 -40.457  1.00  0.00           H
ATOM   2255  CB  ARG X 149      30.332 -16.076 -40.590  1.00  0.00           C
ATOM   2256  HB2 ARG X 149      31.012 -15.542 -39.927  1.00  0.00           H
ATOM   2257  HB3 ARG X 149      30.706 -15.968 -41.608  1.00  0.00           H
ATOM   2258  CG  ARG X 149      28.969 -15.330 -40.449  1.00  0.00           C
ATOM   2259  HG2 ARG X 149      28.211 -15.911 -40.975  1.00  0.00           H
ATOM   2260  HG3 ARG X 149      28.760 -15.255 -39.382  1.00  0.00           H
ATOM   2261  CD  ARG X 149      29.115 -13.932 -41.039  1.00  0.00           C
ATOM   2262  HD2 ARG X 149      28.218 -13.370 -40.779  1.00  0.00           H
ATOM   2263  HD3 ARG X 149      29.974 -13.437 -40.586  1.00  0.00           H
ATOM   2264  NE  ARG X 149      29.420 -13.898 -42.481  1.00  0.00           N
ATOM   2265  HE  ARG X 149      30.300 -13.471 -42.733  1.00  0.00           H
ATOM   2266  CZ  ARG X 149      28.731 -14.332 -43.480  1.00  0.00           C
ATOM   2267  NH1 ARG X 149      27.535 -14.883 -43.394  1.00  0.00           N
ATOM   2268 HH11 ARG X 149      27.030 -14.806 -42.522  1.00  0.00           H
ATOM   2269 HH12 ARG X 149      26.994 -15.013 -44.237  1.00  0.00           H
ATOM   2270  NH2 ARG X 149      29.219 -14.059 -44.741  1.00  0.00           N
ATOM   2271 HH21 ARG X 149      30.098 -13.636 -45.002  1.00  0.00           H
ATOM   2272 HH22 ARG X 149      28.631 -14.373 -45.500  1.00  0.00           H
ATOM   2273  C   ARG X 149      31.593 -18.206 -40.746  1.00  0.00           C
ATOM   2274  O   ARG X 149      31.598 -18.574 -41.873  1.00  0.00           O
ATOM   2275  N   LYS X 150      32.699 -18.470 -39.947  1.00  0.00           N
ATOM   2276  H   LYS X 150      32.694 -18.070 -39.019  1.00  0.00           H
ATOM   2277  CA  LYS X 150      33.976 -19.007 -40.310  1.00  0.00           C
ATOM   2278  HA  LYS X 150      34.603 -18.994 -39.419  1.00  0.00           H
ATOM   2279  CB  LYS X 150      33.880 -20.466 -40.814  1.00  0.00           C
ATOM   2280  HB2 LYS X 150      33.272 -20.541 -41.716  1.00  0.00           H
ATOM   2281  HB3 LYS X 150      34.838 -20.964 -40.958  1.00  0.00           H
ATOM   2282  CG  LYS X 150      33.237 -21.350 -39.692  1.00  0.00           C
ATOM   2283  HG2 LYS X 150      33.824 -21.449 -38.779  1.00  0.00           H
ATOM   2284  HG3 LYS X 150      32.201 -21.081 -39.485  1.00  0.00           H
ATOM   2285  CD  LYS X 150      33.208 -22.774 -40.218  1.00  0.00           C
ATOM   2286  HD2 LYS X 150      32.456 -22.794 -41.007  1.00  0.00           H
ATOM   2287  HD3 LYS X 150      34.169 -23.173 -40.542  1.00  0.00           H
ATOM   2288  CE  LYS X 150      32.590 -23.541 -39.076  1.00  0.00           C
ATOM   2289  HE2 LYS X 150      33.259 -23.599 -38.217  1.00  0.00           H
ATOM   2290  HE3 LYS X 150      31.733 -22.964 -38.731  1.00  0.00           H
ATOM   2291  NZ  LYS X 150      32.171 -24.924 -39.377  1.00  0.00           N
ATOM   2292  HZ1 LYS X 150      31.355 -24.952 -39.971  1.00  0.00           H
ATOM   2293  HZ2 LYS X 150      32.874 -25.480 -39.843  1.00  0.00           H
ATOM   2294  HZ3 LYS X 150      32.029 -25.428 -38.513  1.00  0.00           H
ATOM   2295  C   LYS X 150      34.713 -18.196 -41.314  1.00  0.00           C
ATOM   2296  O   LYS X 150      35.336 -18.721 -42.297  1.00  0.00           O
ATOM   2297  N   ARG X 151      34.639 -16.863 -41.141  1.00  0.00           N
ATOM   2298  H   ARG X 151      34.343 -16.515 -40.240  1.00  0.00           H
ATOM   2299  CA  ARG X 151      35.236 -15.883 -42.124  1.00  0.00           C
ATOM   2300  HA  ARG X 151      36.091 -16.349 -42.615  1.00  0.00           H
ATOM   2301  CB  ARG X 151      34.196 -15.568 -43.242  1.00  0.00           C
ATOM   2302  HB2 ARG X 151      33.276 -15.149 -42.836  1.00  0.00           H
ATOM   2303  HB3 ARG X 151      34.517 -14.663 -43.758  1.00  0.00           H
ATOM   2304  CG  ARG X 151      33.668 -16.558 -44.228  1.00  0.00           C
ATOM   2305  HG2 ARG X 151      33.117 -17.233 -43.573  1.00  0.00           H
ATOM   2306  HG3 ARG X 151      32.939 -16.094 -44.893  1.00  0.00           H
ATOM   2307  CD  ARG X 151      34.794 -17.289 -44.974  1.00  0.00           C
ATOM   2308  HD2 ARG X 151      35.443 -16.602 -45.518  1.00  0.00           H
ATOM   2309  HD3 ARG X 151      35.440 -17.888 -44.332  1.00  0.00           H
ATOM   2310  NE  ARG X 151      34.211 -18.280 -45.940  1.00  0.00           N
ATOM   2311  HE  ARG X 151      33.975 -17.919 -46.853  1.00  0.00           H
ATOM   2312  CZ  ARG X 151      33.805 -19.539 -45.647  1.00  0.00           C
ATOM   2313  NH1 ARG X 151      33.917 -20.053 -44.470  1.00  0.00           N
ATOM   2314 HH11 ARG X 151      34.652 -19.660 -43.899  1.00  0.00           H
ATOM   2315 HH12 ARG X 151      33.728 -21.039 -44.355  1.00  0.00           H
ATOM   2316  NH2 ARG X 151      33.215 -20.256 -46.507  1.00  0.00           N
ATOM   2317 HH21 ARG X 151      33.072 -19.889 -47.437  1.00  0.00           H
ATOM   2318 HH22 ARG X 151      32.757 -21.136 -46.319  1.00  0.00           H
ATOM   2319  C   ARG X 151      35.680 -14.601 -41.456  1.00  0.00           C
ATOM   2320  O   ARG X 151      35.430 -14.345 -40.306  1.00  0.00           O
ATOM   2321  N   TYR X 152      36.380 -13.886 -42.270  1.00  0.00           N
ATOM   2322  H   TYR X 152      36.536 -14.205 -43.215  1.00  0.00           H
ATOM   2323  CA  TYR X 152      37.142 -12.686 -41.883  1.00  0.00           C
ATOM   2324  HA  TYR X 152      37.173 -12.698 -40.793  1.00  0.00           H
ATOM   2325  CB  TYR X 152      38.628 -12.769 -42.455  1.00  0.00           C
ATOM   2326  HB2 TYR X 152      38.466 -13.240 -43.425  1.00  0.00           H
ATOM   2327  HB3 TYR X 152      38.994 -11.746 -42.542  1.00  0.00           H
ATOM   2328  CG  TYR X 152      39.672 -13.659 -41.748  1.00  0.00           C
ATOM   2329  CD1 TYR X 152      40.300 -13.195 -40.607  1.00  0.00           C
ATOM   2330  HD1 TYR X 152      40.135 -12.170 -40.309  1.00  0.00           H
ATOM   2331  CE1 TYR X 152      41.032 -14.132 -39.772  1.00  0.00           C
ATOM   2332  HE1 TYR X 152      41.590 -13.789 -38.913  1.00  0.00           H
ATOM   2333  CZ  TYR X 152      41.127 -15.452 -40.190  1.00  0.00           C
ATOM   2334  OH  TYR X 152      41.798 -16.371 -39.468  1.00  0.00           O
ATOM   2335  HH  TYR X 152      41.268 -17.171 -39.485  1.00  0.00           H
ATOM   2336  CE2 TYR X 152      40.509 -15.922 -41.392  1.00  0.00           C
ATOM   2337  HE2 TYR X 152      40.686 -16.940 -41.708  1.00  0.00           H
ATOM   2338  CD2 TYR X 152      39.798 -15.015 -42.167  1.00  0.00           C
ATOM   2339  HD2 TYR X 152      39.393 -15.387 -43.097  1.00  0.00           H
ATOM   2340  C   TYR X 152      36.499 -11.400 -42.383  1.00  0.00           C
ATOM   2341  O   TYR X 152      36.088 -11.376 -43.557  1.00  0.00           O
ATOM   2342  N   ALA X 153      36.582 -10.297 -41.595  1.00  0.00           N
ATOM   2343  H   ALA X 153      36.964 -10.473 -40.677  1.00  0.00           H
ATOM   2344  CA  ALA X 153      36.345  -8.920 -41.883  1.00  0.00           C
ATOM   2345  HA  ALA X 153      35.322  -8.932 -42.257  1.00  0.00           H
ATOM   2346  CB  ALA X 153      36.264  -8.113 -40.611  1.00  0.00           C
ATOM   2347  HB1 ALA X 153      35.637  -7.222 -40.559  1.00  0.00           H
ATOM   2348  HB2 ALA X 153      35.739  -8.670 -39.834  1.00  0.00           H
ATOM   2349  HB3 ALA X 153      37.244  -7.916 -40.177  1.00  0.00           H
ATOM   2350  C   ALA X 153      37.276  -8.258 -42.913  1.00  0.00           C
ATOM   2351  O   ALA X 153      38.465  -8.578 -42.957  1.00  0.00           O
ATOM   2352  N   HIP X 154      36.725  -7.330 -43.653  1.00  0.00           N
ATOM   2353  H   HIP X 154      35.738  -7.180 -43.499  1.00  0.00           H
ATOM   2354  CA  HIP X 154      37.394  -6.287 -44.473  1.00  0.00           C
ATOM   2355  HA  HIP X 154      38.240  -5.921 -43.891  1.00  0.00           H
ATOM   2356  CB  HIP X 154      37.849  -6.890 -45.725  1.00  0.00           C
ATOM   2357  HB2 HIP X 154      38.395  -6.056 -46.166  1.00  0.00           H
ATOM   2358  HB3 HIP X 154      38.580  -7.688 -45.594  1.00  0.00           H
ATOM   2359  CG  HIP X 154      36.768  -7.437 -46.596  1.00  0.00           C
ATOM   2360  ND1 HIP X 154      36.185  -6.830 -47.610  1.00  0.00           N
ATOM   2361  HD1 HIP X 154      36.380  -5.899 -47.950  1.00  0.00           H
ATOM   2362  CE1 HIP X 154      35.307  -7.682 -48.180  1.00  0.00           C
ATOM   2363  HE1 HIP X 154      34.608  -7.363 -48.939  1.00  0.00           H
ATOM   2364  NE2 HIP X 154      35.499  -8.903 -47.716  1.00  0.00           N
ATOM   2365  HE2 HIP X 154      35.039  -9.746 -48.029  1.00  0.00           H
ATOM   2366  CD2 HIP X 154      36.364  -8.796 -46.616  1.00  0.00           C
ATOM   2367  HD2 HIP X 154      36.657  -9.558 -45.910  1.00  0.00           H
ATOM   2368  C   HIP X 154      36.506  -5.091 -44.724  1.00  0.00           C
ATOM   2369  O   HIP X 154      35.266  -5.219 -44.634  1.00  0.00           O
ATOM   2370  N   LEU X 155      37.075  -3.928 -45.005  1.00  0.00           N
ATOM   2371  H   LEU X 155      38.071  -4.062 -45.105  1.00  0.00           H
ATOM   2372  CA  LEU X 155      36.375  -2.728 -45.414  1.00  0.00           C
ATOM   2373  HA  LEU X 155      35.545  -2.351 -44.816  1.00  0.00           H
ATOM   2374  CB  LEU X 155      37.501  -1.683 -45.589  1.00  0.00           C
ATOM   2375  HB2 LEU X 155      37.866  -1.482 -44.582  1.00  0.00           H
ATOM   2376  HB3 LEU X 155      38.266  -2.207 -46.162  1.00  0.00           H
ATOM   2377  CG  LEU X 155      37.202  -0.412 -46.416  1.00  0.00           C
ATOM   2378  HG  LEU X 155      36.811  -0.786 -47.362  1.00  0.00           H
ATOM   2379  CD1 LEU X 155      36.149   0.468 -45.744  1.00  0.00           C
ATOM   2380 HD11 LEU X 155      35.214  -0.050 -45.528  1.00  0.00           H
ATOM   2381 HD12 LEU X 155      36.494   0.745 -44.748  1.00  0.00           H
ATOM   2382 HD13 LEU X 155      36.028   1.448 -46.206  1.00  0.00           H
ATOM   2383  CD2 LEU X 155      38.592   0.209 -46.793  1.00  0.00           C
ATOM   2384 HD21 LEU X 155      39.159  -0.506 -47.390  1.00  0.00           H
ATOM   2385 HD22 LEU X 155      38.374   1.031 -47.476  1.00  0.00           H
ATOM   2386 HD23 LEU X 155      39.109   0.616 -45.924  1.00  0.00           H
ATOM   2387  C   LEU X 155      35.754  -3.128 -46.839  1.00  0.00           C
ATOM   2388  O   LEU X 155      36.388  -4.018 -47.531  1.00  0.00           O
ATOM   2389  N   SER X 156      34.500  -2.745 -47.132  1.00  0.00           N
ATOM   2390  H   SER X 156      34.007  -2.194 -46.444  1.00  0.00           H
ATOM   2391  CA  SER X 156      33.855  -3.174 -48.385  1.00  0.00           C
ATOM   2392  HA  SER X 156      33.948  -4.250 -48.537  1.00  0.00           H
ATOM   2393  CB  SER X 156      32.351  -3.045 -48.156  1.00  0.00           C
ATOM   2394  HB2 SER X 156      32.024  -3.561 -47.253  1.00  0.00           H
ATOM   2395  HB3 SER X 156      32.154  -1.973 -48.155  1.00  0.00           H
ATOM   2396  OG  SER X 156      31.677  -3.583 -49.236  1.00  0.00           O
ATOM   2397  HG  SER X 156      30.752  -3.326 -49.209  1.00  0.00           H
ATOM   2398  C   SER X 156      34.505  -2.694 -49.678  1.00  0.00           C
ATOM   2399  O   SER X 156      35.684  -2.361 -49.683  1.00  0.00           O
ATOM   2400  N   ALA X 157      33.801  -2.720 -50.816  1.00  0.00           N
ATOM   2401  H   ALA X 157      32.838  -3.024 -50.793  1.00  0.00           H
ATOM   2402  CA  ALA X 157      34.164  -2.096 -52.083  1.00  0.00           C
ATOM   2403  HA  ALA X 157      35.155  -2.365 -52.449  1.00  0.00           H
ATOM   2404  CB  ALA X 157      33.282  -2.683 -53.132  1.00  0.00           C
ATOM   2405  HB1 ALA X 157      32.249  -2.399 -52.931  1.00  0.00           H
ATOM   2406  HB2 ALA X 157      33.578  -2.259 -54.091  1.00  0.00           H
ATOM   2407  HB3 ALA X 157      33.389  -3.768 -53.141  1.00  0.00           H
ATOM   2408  C   ALA X 157      34.227  -0.523 -52.029  1.00  0.00           C
ATOM   2409  O   ALA X 157      33.554   0.074 -51.207  1.00  0.00           O
ATOM   2410  N   ARG X 158      34.974   0.178 -52.896  1.00  0.00           N
ATOM   2411  H   ARG X 158      35.660  -0.239 -53.508  1.00  0.00           H
ATOM   2412  CA  ARG X 158      35.150   1.605 -53.021  1.00  0.00           C
ATOM   2413  HA  ARG X 158      35.798   1.972 -52.226  1.00  0.00           H
ATOM   2414  CB  ARG X 158      35.901   1.939 -54.344  1.00  0.00           C
ATOM   2415  HB2 ARG X 158      35.385   1.304 -55.063  1.00  0.00           H
ATOM   2416  HB3 ARG X 158      35.735   3.013 -54.433  1.00  0.00           H
ATOM   2417  CG  ARG X 158      37.424   1.623 -54.143  1.00  0.00           C
ATOM   2418  HG2 ARG X 158      37.932   2.533 -53.824  1.00  0.00           H
ATOM   2419  HG3 ARG X 158      37.513   0.936 -53.301  1.00  0.00           H
ATOM   2420  CD  ARG X 158      38.084   1.083 -55.483  1.00  0.00           C
ATOM   2421  HD2 ARG X 158      37.434   0.251 -55.757  1.00  0.00           H
ATOM   2422  HD3 ARG X 158      37.939   1.823 -56.270  1.00  0.00           H
ATOM   2423  NE  ARG X 158      39.434   0.571 -55.408  1.00  0.00           N
ATOM   2424  HE  ARG X 158      39.846   0.416 -54.499  1.00  0.00           H
ATOM   2425  CZ  ARG X 158      40.226   0.165 -56.400  1.00  0.00           C
ATOM   2426  NH1 ARG X 158      39.866   0.184 -57.653  1.00  0.00           N
ATOM   2427 HH11 ARG X 158      39.057   0.692 -57.980  1.00  0.00           H
ATOM   2428 HH12 ARG X 158      40.592  -0.120 -58.286  1.00  0.00           H
ATOM   2429  NH2 ARG X 158      41.492  -0.110 -56.117  1.00  0.00           N
ATOM   2430 HH21 ARG X 158      41.686   0.156 -55.162  1.00  0.00           H
ATOM   2431 HH22 ARG X 158      42.163  -0.337 -56.837  1.00  0.00           H
ATOM   2432  C   ARG X 158      33.816   2.324 -52.917  1.00  0.00           C
ATOM   2433  O   ARG X 158      33.895   3.379 -52.257  1.00  0.00           O
ATOM   2434  N   PRO X 159      32.662   1.905 -53.408  1.00  0.00           N
ATOM   2435  CD  PRO X 159      32.421   0.959 -54.502  1.00  0.00           C
ATOM   2436  HD2 PRO X 159      32.125  -0.023 -54.133  1.00  0.00           H
ATOM   2437  HD3 PRO X 159      33.326   1.023 -55.106  1.00  0.00           H
ATOM   2438  CG  PRO X 159      31.105   1.489 -55.177  1.00  0.00           C
ATOM   2439  HG2 PRO X 159      30.590   0.654 -55.652  1.00  0.00           H
ATOM   2440  HG3 PRO X 159      31.230   2.331 -55.858  1.00  0.00           H
ATOM   2441  CB  PRO X 159      30.333   1.995 -53.996  1.00  0.00           C
ATOM   2442  HB2 PRO X 159      29.929   1.175 -53.403  1.00  0.00           H
ATOM   2443  HB3 PRO X 159      29.636   2.802 -54.224  1.00  0.00           H
ATOM   2444  CA  PRO X 159      31.434   2.698 -53.212  1.00  0.00           C
ATOM   2445  HA  PRO X 159      31.559   3.651 -53.725  1.00  0.00           H
ATOM   2446  C   PRO X 159      30.922   2.769 -51.759  1.00  0.00           C
ATOM   2447  O   PRO X 159      30.143   3.714 -51.476  1.00  0.00           O
ATOM   2448  N   ALA X 160      31.211   1.742 -50.988  1.00  0.00           N
ATOM   2449  H   ALA X 160      31.914   1.128 -51.374  1.00  0.00           H
ATOM   2450  CA  ALA X 160      30.505   1.370 -49.788  1.00  0.00           C
ATOM   2451  HA  ALA X 160      29.477   1.728 -49.847  1.00  0.00           H
ATOM   2452  CB  ALA X 160      30.395  -0.098 -49.860  1.00  0.00           C
ATOM   2453  HB1 ALA X 160      30.084  -0.536 -48.911  1.00  0.00           H
ATOM   2454  HB2 ALA X 160      29.577  -0.297 -50.553  1.00  0.00           H
ATOM   2455  HB3 ALA X 160      31.318  -0.674 -49.923  1.00  0.00           H
ATOM   2456  C   ALA X 160      31.133   1.904 -48.534  1.00  0.00           C
ATOM   2457  O   ALA X 160      32.319   2.223 -48.559  1.00  0.00           O
ATOM   2458  N   ASP X 161      30.415   1.897 -47.368  1.00  0.00           N
ATOM   2459  H   ASP X 161      29.456   1.587 -47.437  1.00  0.00           H
ATOM   2460  CA  ASP X 161      30.832   2.600 -46.144  1.00  0.00           C
ATOM   2461  HA  ASP X 161      31.896   2.834 -46.171  1.00  0.00           H
ATOM   2462  CB  ASP X 161      30.094   3.952 -45.891  1.00  0.00           C
ATOM   2463  HB2 ASP X 161      30.401   4.341 -44.921  1.00  0.00           H
ATOM   2464  HB3 ASP X 161      30.276   4.687 -46.675  1.00  0.00           H
ATOM   2465  CG  ASP X 161      28.562   3.888 -45.798  1.00  0.00           C
ATOM   2466  OD1 ASP X 161      27.995   2.783 -45.930  1.00  0.00           O
ATOM   2467  OD2 ASP X 161      28.036   5.034 -45.680  1.00  0.00           O
ATOM   2468  C   ASP X 161      30.659   1.678 -44.938  1.00  0.00           C
ATOM   2469  O   ASP X 161      30.076   1.951 -43.892  1.00  0.00           O
ATOM   2470  N   GLU X 162      30.987   0.448 -45.111  1.00  0.00           N
ATOM   2471  H   GLU X 162      31.441   0.314 -46.003  1.00  0.00           H
ATOM   2472  CA  GLU X 162      30.691  -0.694 -44.229  1.00  0.00           C
ATOM   2473  HA  GLU X 162      30.680  -0.441 -43.169  1.00  0.00           H
ATOM   2474  CB  GLU X 162      29.284  -1.249 -44.588  1.00  0.00           C
ATOM   2475  HB2 GLU X 162      28.953  -1.891 -43.771  1.00  0.00           H
ATOM   2476  HB3 GLU X 162      28.608  -0.394 -44.611  1.00  0.00           H
ATOM   2477  CG  GLU X 162      29.170  -2.050 -45.925  1.00  0.00           C
ATOM   2478  HG2 GLU X 162      29.298  -1.337 -46.739  1.00  0.00           H
ATOM   2479  HG3 GLU X 162      29.942  -2.813 -45.823  1.00  0.00           H
ATOM   2480  CD  GLU X 162      27.807  -2.682 -46.098  1.00  0.00           C
ATOM   2481  OE1 GLU X 162      27.681  -3.508 -47.019  1.00  0.00           O
ATOM   2482  OE2 GLU X 162      26.807  -2.351 -45.434  1.00  0.00           O
ATOM   2483  C   GLU X 162      31.699  -1.928 -44.298  1.00  0.00           C
ATOM   2484  O   GLU X 162      32.389  -2.014 -45.322  1.00  0.00           O
ATOM   2485  N   ILE X 163      31.792  -2.786 -43.268  1.00  0.00           N
ATOM   2486  H   ILE X 163      31.165  -2.664 -42.486  1.00  0.00           H
ATOM   2487  CA  ILE X 163      32.748  -3.867 -43.310  1.00  0.00           C
ATOM   2488  HA  ILE X 163      33.600  -3.665 -43.958  1.00  0.00           H
ATOM   2489  CB  ILE X 163      33.317  -4.138 -41.886  1.00  0.00           C
ATOM   2490  HB  ILE X 163      32.509  -3.970 -41.175  1.00  0.00           H
ATOM   2491  CG2 ILE X 163      33.909  -5.459 -41.542  1.00  0.00           C
ATOM   2492 HG21 ILE X 163      33.228  -6.303 -41.651  1.00  0.00           H
ATOM   2493 HG22 ILE X 163      34.789  -5.587 -42.171  1.00  0.00           H
ATOM   2494 HG23 ILE X 163      34.287  -5.529 -40.522  1.00  0.00           H
ATOM   2495  CG1 ILE X 163      34.399  -3.015 -41.653  1.00  0.00           C
ATOM   2496 HG12 ILE X 163      35.259  -3.153 -42.308  1.00  0.00           H
ATOM   2497 HG13 ILE X 163      34.045  -1.987 -41.730  1.00  0.00           H
ATOM   2498  CD1 ILE X 163      34.881  -3.027 -40.178  1.00  0.00           C
ATOM   2499 HD11 ILE X 163      35.684  -3.765 -40.173  1.00  0.00           H
ATOM   2500 HD12 ILE X 163      35.420  -2.092 -40.030  1.00  0.00           H
ATOM   2501 HD13 ILE X 163      34.010  -3.165 -39.537  1.00  0.00           H
ATOM   2502  C   ILE X 163      31.956  -5.113 -43.710  1.00  0.00           C
ATOM   2503  O   ILE X 163      31.052  -5.501 -42.996  1.00  0.00           O
ATOM   2504  N   ALA X 164      32.374  -5.917 -44.702  1.00  0.00           N
ATOM   2505  H   ALA X 164      33.277  -5.800 -45.139  1.00  0.00           H
ATOM   2506  CA  ALA X 164      31.841  -7.274 -44.964  1.00  0.00           C
ATOM   2507  HA  ALA X 164      30.800  -7.326 -44.646  1.00  0.00           H
ATOM   2508  CB  ALA X 164      32.041  -7.647 -46.445  1.00  0.00           C
ATOM   2509  HB1 ALA X 164      33.105  -7.673 -46.685  1.00  0.00           H
ATOM   2510  HB2 ALA X 164      31.490  -8.530 -46.769  1.00  0.00           H
ATOM   2511  HB3 ALA X 164      31.565  -6.791 -46.924  1.00  0.00           H
ATOM   2512  C   ALA X 164      32.715  -8.326 -44.158  1.00  0.00           C
ATOM   2513  O   ALA X 164      33.890  -8.036 -43.990  1.00  0.00           O
ATOM   2514  N   VAL X 165      32.165  -9.475 -43.833  1.00  0.00           N
ATOM   2515  H   VAL X 165      31.295  -9.628 -44.322  1.00  0.00           H
ATOM   2516  CA  VAL X 165      32.645 -10.563 -42.984  1.00  0.00           C
ATOM   2517  HA  VAL X 165      33.687 -10.268 -42.858  1.00  0.00           H
ATOM   2518  CB  VAL X 165      31.951 -10.699 -41.551  1.00  0.00           C
ATOM   2519  HB  VAL X 165      30.890 -10.918 -41.667  1.00  0.00           H
ATOM   2520  CG1 VAL X 165      32.549 -11.748 -40.646  1.00  0.00           C
ATOM   2521 HG11 VAL X 165      33.415 -11.319 -40.142  1.00  0.00           H
ATOM   2522 HG12 VAL X 165      31.779 -12.249 -40.060  1.00  0.00           H
ATOM   2523 HG13 VAL X 165      33.072 -12.532 -41.193  1.00  0.00           H
ATOM   2524  CG2 VAL X 165      32.051  -9.390 -40.779  1.00  0.00           C
ATOM   2525 HG21 VAL X 165      31.579  -8.524 -41.245  1.00  0.00           H
ATOM   2526 HG22 VAL X 165      31.646  -9.533 -39.777  1.00  0.00           H
ATOM   2527 HG23 VAL X 165      33.104  -9.112 -40.729  1.00  0.00           H
ATOM   2528  C   VAL X 165      32.634 -11.877 -43.727  1.00  0.00           C
ATOM   2529  O   VAL X 165      32.102 -12.835 -43.317  1.00  0.00           O
ATOM   2530  N   ASP X 166      33.313 -11.840 -44.892  1.00  0.00           N
ATOM   2531  H   ASP X 166      33.876 -11.012 -45.030  1.00  0.00           H
ATOM   2532  CA  ASP X 166      33.279 -12.872 -45.936  1.00  0.00           C
ATOM   2533  HA  ASP X 166      32.868 -13.753 -45.444  1.00  0.00           H
ATOM   2534  CB  ASP X 166      32.204 -12.485 -46.997  1.00  0.00           C
ATOM   2535  HB2 ASP X 166      31.999 -13.427 -47.506  1.00  0.00           H
ATOM   2536  HB3 ASP X 166      31.305 -12.146 -46.482  1.00  0.00           H
ATOM   2537  CG  ASP X 166      32.657 -11.488 -48.157  1.00  0.00           C
ATOM   2538  OD1 ASP X 166      33.755 -10.994 -48.183  1.00  0.00           O
ATOM   2539  OD2 ASP X 166      31.829 -11.266 -48.992  1.00  0.00           O
ATOM   2540  C   ASP X 166      34.611 -13.358 -46.584  1.00  0.00           C
ATOM   2541  O   ASP X 166      34.588 -14.281 -47.429  1.00  0.00           O
ATOM   2542  N   ARG X 167      35.757 -12.714 -46.190  1.00  0.00           N
ATOM   2543  H   ARG X 167      35.727 -11.850 -45.666  1.00  0.00           H
ATOM   2544  CA  ARG X 167      37.043 -13.241 -46.612  1.00  0.00           C
ATOM   2545  HA  ARG X 167      36.882 -13.530 -47.651  1.00  0.00           H
ATOM   2546  CB  ARG X 167      38.252 -12.323 -46.420  1.00  0.00           C
ATOM   2547  HB2 ARG X 167      37.980 -11.724 -45.550  1.00  0.00           H
ATOM   2548  HB3 ARG X 167      39.134 -12.932 -46.224  1.00  0.00           H
ATOM   2549  CG  ARG X 167      38.383 -11.337 -47.579  1.00  0.00           C
ATOM   2550  HG2 ARG X 167      38.569 -11.900 -48.493  1.00  0.00           H
ATOM   2551  HG3 ARG X 167      37.437 -10.805 -47.681  1.00  0.00           H
ATOM   2552  CD  ARG X 167      39.530 -10.400 -47.176  1.00  0.00           C
ATOM   2553  HD2 ARG X 167      39.441  -9.841 -46.244  1.00  0.00           H
ATOM   2554  HD3 ARG X 167      40.363 -11.068 -46.956  1.00  0.00           H
ATOM   2555  NE  ARG X 167      39.812  -9.443 -48.285  1.00  0.00           N
ATOM   2556  HE  ARG X 167      39.795  -8.455 -48.074  1.00  0.00           H
ATOM   2557  CZ  ARG X 167      40.380  -9.682 -49.467  1.00  0.00           C
ATOM   2558  NH1 ARG X 167      40.731 -10.871 -49.857  1.00  0.00           N
ATOM   2559 HH11 ARG X 167      40.448 -11.672 -49.311  1.00  0.00           H
ATOM   2560 HH12 ARG X 167      41.158 -10.951 -50.769  1.00  0.00           H
ATOM   2561  NH2 ARG X 167      40.591  -8.764 -50.365  1.00  0.00           N
ATOM   2562 HH21 ARG X 167      40.403  -7.808 -50.098  1.00  0.00           H
ATOM   2563 HH22 ARG X 167      41.329  -9.030 -51.001  1.00  0.00           H
ATOM   2564  C   ARG X 167      37.284 -14.659 -46.023  1.00  0.00           C
ATOM   2565  O   ARG X 167      37.036 -14.933 -44.848  1.00  0.00           O
ATOM   2566  N   ASP X 168      37.792 -15.495 -46.939  1.00  0.00           N
ATOM   2567  H   ASP X 168      37.932 -15.273 -47.915  1.00  0.00           H
ATOM   2568  CA  ASP X 168      38.392 -16.853 -46.593  1.00  0.00           C
ATOM   2569  HA  ASP X 168      37.736 -17.380 -45.900  1.00  0.00           H
ATOM   2570  CB  ASP X 168      38.531 -17.675 -47.896  1.00  0.00           C
ATOM   2571  HB2 ASP X 168      38.702 -18.696 -47.555  1.00  0.00           H
ATOM   2572  HB3 ASP X 168      37.650 -17.761 -48.532  1.00  0.00           H
ATOM   2573  CG  ASP X 168      39.648 -17.197 -48.945  1.00  0.00           C
ATOM   2574  OD1 ASP X 168      39.874 -15.979 -48.930  1.00  0.00           O
ATOM   2575  OD2 ASP X 168      40.088 -18.123 -49.664  1.00  0.00           O
ATOM   2576  C   ASP X 168      39.723 -16.679 -45.887  1.00  0.00           C
ATOM   2577  O   ASP X 168      40.102 -17.555 -45.126  1.00  0.00           O
ATOM   2578  N   VAL X 169      40.434 -15.569 -46.051  1.00  0.00           N
ATOM   2579  H   VAL X 169      39.921 -14.945 -46.658  1.00  0.00           H
ATOM   2580  CA  VAL X 169      41.773 -15.148 -45.555  1.00  0.00           C
ATOM   2581  HA  VAL X 169      41.938 -15.458 -44.523  1.00  0.00           H
ATOM   2582  CB  VAL X 169      43.019 -15.791 -46.261  1.00  0.00           C
ATOM   2583  HB  VAL X 169      43.859 -15.235 -45.845  1.00  0.00           H
ATOM   2584  CG1 VAL X 169      43.277 -17.273 -45.731  1.00  0.00           C
ATOM   2585 HG11 VAL X 169      44.184 -17.689 -46.169  1.00  0.00           H
ATOM   2586 HG12 VAL X 169      43.377 -17.347 -44.648  1.00  0.00           H
ATOM   2587 HG13 VAL X 169      42.444 -17.926 -45.991  1.00  0.00           H
ATOM   2588  CG2 VAL X 169      42.947 -15.730 -47.821  1.00  0.00           C
ATOM   2589 HG21 VAL X 169      43.949 -15.917 -48.207  1.00  0.00           H
ATOM   2590 HG22 VAL X 169      42.332 -16.549 -48.196  1.00  0.00           H
ATOM   2591 HG23 VAL X 169      42.648 -14.759 -48.217  1.00  0.00           H
ATOM   2592  C   VAL X 169      41.924 -13.613 -45.635  1.00  0.00           C
ATOM   2593  O   VAL X 169      41.580 -13.015 -46.634  1.00  0.00           O
ATOM   2594  N   PRO X 170      42.402 -12.861 -44.644  1.00  0.00           N
ATOM   2595  CD  PRO X 170      42.899 -13.371 -43.366  1.00  0.00           C
ATOM   2596  HD2 PRO X 170      43.840 -13.914 -43.453  1.00  0.00           H
ATOM   2597  HD3 PRO X 170      42.141 -13.981 -42.876  1.00  0.00           H
ATOM   2598  CG  PRO X 170      43.241 -12.200 -42.514  1.00  0.00           C
ATOM   2599  HG2 PRO X 170      44.316 -12.139 -42.344  1.00  0.00           H
ATOM   2600  HG3 PRO X 170      42.781 -12.355 -41.538  1.00  0.00           H
ATOM   2601  CB  PRO X 170      42.759 -10.971 -43.265  1.00  0.00           C
ATOM   2602  HB2 PRO X 170      43.554 -10.226 -43.296  1.00  0.00           H
ATOM   2603  HB3 PRO X 170      41.818 -10.612 -42.848  1.00  0.00           H
ATOM   2604  CA  PRO X 170      42.544 -11.421 -44.646  1.00  0.00           C
ATOM   2605  HA  PRO X 170      41.593 -11.041 -45.020  1.00  0.00           H
ATOM   2606  C   PRO X 170      43.724 -11.080 -45.513  1.00  0.00           C
ATOM   2607  O   PRO X 170      44.904 -11.510 -45.333  1.00  0.00           O
ATOM   2608  N   TRP X 171      43.465 -10.346 -46.595  1.00  0.00           N
ATOM   2609  H   TRP X 171      42.592  -9.838 -46.609  1.00  0.00           H
ATOM   2610  CA  TRP X 171      44.419 -10.222 -47.643  1.00  0.00           C
ATOM   2611  HA  TRP X 171      45.415 -10.328 -47.215  1.00  0.00           H
ATOM   2612  CB  TRP X 171      44.242 -11.339 -48.690  1.00  0.00           C
ATOM   2613  HB2 TRP X 171      43.929 -12.172 -48.060  1.00  0.00           H
ATOM   2614  HB3 TRP X 171      43.494 -11.083 -49.440  1.00  0.00           H
ATOM   2615  CG  TRP X 171      45.449 -11.816 -49.403  1.00  0.00           C
ATOM   2616  CD1 TRP X 171      46.018 -11.295 -50.482  1.00  0.00           C
ATOM   2617  HD1 TRP X 171      45.676 -10.441 -51.047  1.00  0.00           H
ATOM   2618  NE1 TRP X 171      47.251 -11.942 -50.718  1.00  0.00           N
ATOM   2619  HE1 TRP X 171      47.890 -11.806 -51.489  1.00  0.00           H
ATOM   2620  CE2 TRP X 171      47.587 -12.861 -49.658  1.00  0.00           C
ATOM   2621  CZ2 TRP X 171      48.704 -13.551 -49.259  1.00  0.00           C
ATOM   2622  HZ2 TRP X 171      49.636 -13.413 -49.786  1.00  0.00           H
ATOM   2623  CH2 TRP X 171      48.659 -14.430 -48.152  1.00  0.00           C
ATOM   2624  HH2 TRP X 171      49.506 -15.041 -47.878  1.00  0.00           H
ATOM   2625  CZ3 TRP X 171      47.428 -14.559 -47.433  1.00  0.00           C
ATOM   2626  HZ3 TRP X 171      47.356 -15.400 -46.759  1.00  0.00           H
ATOM   2627  CE3 TRP X 171      46.300 -13.723 -47.793  1.00  0.00           C
ATOM   2628  HE3 TRP X 171      45.419 -13.871 -47.187  1.00  0.00           H
ATOM   2629  CD2 TRP X 171      46.371 -12.889 -48.904  1.00  0.00           C
ATOM   2630  C   TRP X 171      44.277  -8.876 -48.310  1.00  0.00           C
ATOM   2631  O   TRP X 171      43.137  -8.439 -48.517  1.00  0.00           O
ATOM   2632  N   GLY X 172      45.393  -8.199 -48.600  1.00  0.00           N
ATOM   2633  H   GLY X 172      46.257  -8.693 -48.432  1.00  0.00           H
ATOM   2634  CA  GLY X 172      45.465  -6.928 -49.328  1.00  0.00           C
ATOM   2635  HA2 GLY X 172      46.399  -6.794 -49.874  1.00  0.00           H
ATOM   2636  HA3 GLY X 172      44.715  -6.997 -50.116  1.00  0.00           H
ATOM   2637  C   GLY X 172      45.070  -5.737 -48.461  1.00  0.00           C
ATOM   2638  O   GLY X 172      44.962  -5.869 -47.269  1.00  0.00           O
ATOM   2639  N   VAL X 173      44.929  -4.610 -49.080  1.00  0.00           N
ATOM   2640  H   VAL X 173      44.967  -4.766 -50.077  1.00  0.00           H
ATOM   2641  CA  VAL X 173      44.508  -3.314 -48.482  1.00  0.00           C
ATOM   2642  HA  VAL X 173      45.322  -2.987 -47.835  1.00  0.00           H
ATOM   2643  CB  VAL X 173      44.129  -2.200 -49.558  1.00  0.00           C
ATOM   2644  HB  VAL X 173      43.272  -2.470 -50.174  1.00  0.00           H
ATOM   2645  CG1 VAL X 173      43.842  -0.903 -48.866  1.00  0.00           C
ATOM   2646 HG11 VAL X 173      42.803  -0.865 -48.540  1.00  0.00           H
ATOM   2647 HG12 VAL X 173      44.446  -0.831 -47.961  1.00  0.00           H
ATOM   2648 HG13 VAL X 173      44.048   0.017 -49.413  1.00  0.00           H
ATOM   2649  CG2 VAL X 173      45.371  -2.060 -50.456  1.00  0.00           C
ATOM   2650 HG21 VAL X 173      46.179  -1.905 -49.741  1.00  0.00           H
ATOM   2651 HG22 VAL X 173      45.563  -3.009 -50.956  1.00  0.00           H
ATOM   2652 HG23 VAL X 173      45.132  -1.202 -51.085  1.00  0.00           H
ATOM   2653  C   VAL X 173      43.268  -3.475 -47.598  1.00  0.00           C
ATOM   2654  O   VAL X 173      43.292  -2.899 -46.493  1.00  0.00           O
ATOM   2655  N   ASP X 174      42.201  -4.054 -48.088  1.00  0.00           N
ATOM   2656  H   ASP X 174      42.278  -4.456 -49.011  1.00  0.00           H
ATOM   2657  CA  ASP X 174      40.841  -3.826 -47.508  1.00  0.00           C
ATOM   2658  HA  ASP X 174      40.753  -2.745 -47.400  1.00  0.00           H
ATOM   2659  CB  ASP X 174      39.862  -4.390 -48.440  1.00  0.00           C
ATOM   2660  HB2 ASP X 174      38.873  -4.140 -48.057  1.00  0.00           H
ATOM   2661  HB3 ASP X 174      39.920  -3.882 -49.403  1.00  0.00           H
ATOM   2662  CG  ASP X 174      39.738  -5.935 -48.640  1.00  0.00           C
ATOM   2663  OD1 ASP X 174      38.819  -6.346 -49.412  1.00  0.00           O
ATOM   2664  OD2 ASP X 174      40.532  -6.686 -48.062  1.00  0.00           O
ATOM   2665  C   ASP X 174      40.754  -4.416 -46.040  1.00  0.00           C
ATOM   2666  O   ASP X 174      39.939  -3.986 -45.278  1.00  0.00           O
ATOM   2667  N   SER X 175      41.549  -5.475 -45.699  1.00  0.00           N
ATOM   2668  H   SER X 175      42.229  -5.753 -46.391  1.00  0.00           H
ATOM   2669  CA  SER X 175      41.333  -6.325 -44.490  1.00  0.00           C
ATOM   2670  HA  SER X 175      40.253  -6.435 -44.400  1.00  0.00           H
ATOM   2671  CB  SER X 175      42.062  -7.621 -44.737  1.00  0.00           C
ATOM   2672  HB2 SER X 175      43.098  -7.331 -44.916  1.00  0.00           H
ATOM   2673  HB3 SER X 175      41.909  -8.186 -43.817  1.00  0.00           H
ATOM   2674  OG  SER X 175      41.360  -8.310 -45.725  1.00  0.00           O
ATOM   2675  HG  SER X 175      41.338  -7.674 -46.444  1.00  0.00           H
ATOM   2676  C   SER X 175      41.777  -5.822 -43.127  1.00  0.00           C
ATOM   2677  O   SER X 175      41.226  -6.262 -42.175  1.00  0.00           O
ATOM   2678  N   LEU X 176      42.894  -5.072 -43.037  1.00  0.00           N
ATOM   2679  H   LEU X 176      43.253  -4.773 -43.933  1.00  0.00           H
ATOM   2680  CA  LEU X 176      43.441  -4.517 -41.748  1.00  0.00           C
ATOM   2681  HA  LEU X 176      43.798  -5.389 -41.201  1.00  0.00           H
ATOM   2682  CB  LEU X 176      44.578  -3.573 -42.167  1.00  0.00           C
ATOM   2683  HB2 LEU X 176      45.387  -4.182 -42.571  1.00  0.00           H
ATOM   2684  HB3 LEU X 176      44.145  -2.941 -42.943  1.00  0.00           H
ATOM   2685  CG  LEU X 176      45.128  -2.680 -41.065  1.00  0.00           C
ATOM   2686  HG  LEU X 176      44.380  -2.071 -40.556  1.00  0.00           H
ATOM   2687  CD1 LEU X 176      45.742  -3.430 -39.812  1.00  0.00           C
ATOM   2688 HD11 LEU X 176      45.012  -4.065 -39.310  1.00  0.00           H
ATOM   2689 HD12 LEU X 176      46.596  -4.030 -40.128  1.00  0.00           H
ATOM   2690 HD13 LEU X 176      46.253  -2.693 -39.193  1.00  0.00           H
ATOM   2691  CD2 LEU X 176      46.111  -1.728 -41.794  1.00  0.00           C
ATOM   2692 HD21 LEU X 176      46.784  -1.365 -41.018  1.00  0.00           H
ATOM   2693 HD22 LEU X 176      46.763  -2.275 -42.474  1.00  0.00           H
ATOM   2694 HD23 LEU X 176      45.579  -0.904 -42.270  1.00  0.00           H
ATOM   2695  C   LEU X 176      42.331  -3.697 -40.991  1.00  0.00           C
ATOM   2696  O   LEU X 176      41.898  -2.642 -41.501  1.00  0.00           O
ATOM   2697  N   ILE X 177      41.953  -4.047 -39.742  1.00  0.00           N
ATOM   2698  H   ILE X 177      42.432  -4.829 -39.318  1.00  0.00           H
ATOM   2699  CA  ILE X 177      41.307  -3.153 -38.794  1.00  0.00           C
ATOM   2700  HA  ILE X 177      40.897  -2.300 -39.334  1.00  0.00           H
ATOM   2701  CB  ILE X 177      40.131  -3.913 -38.209  1.00  0.00           C
ATOM   2702  HB  ILE X 177      40.645  -4.633 -37.573  1.00  0.00           H
ATOM   2703  CG2 ILE X 177      39.238  -2.931 -37.440  1.00  0.00           C
ATOM   2704 HG21 ILE X 177      39.015  -2.055 -38.050  1.00  0.00           H
ATOM   2705 HG22 ILE X 177      38.296  -3.376 -37.121  1.00  0.00           H
ATOM   2706 HG23 ILE X 177      39.745  -2.617 -36.528  1.00  0.00           H
ATOM   2707  CG1 ILE X 177      39.272  -4.686 -39.270  1.00  0.00           C
ATOM   2708 HG12 ILE X 177      39.718  -5.584 -39.697  1.00  0.00           H
ATOM   2709 HG13 ILE X 177      38.447  -5.182 -38.758  1.00  0.00           H
ATOM   2710  CD1 ILE X 177      38.579  -3.822 -40.310  1.00  0.00           C
ATOM   2711 HD11 ILE X 177      39.295  -3.193 -40.839  1.00  0.00           H
ATOM   2712 HD12 ILE X 177      38.157  -4.398 -41.135  1.00  0.00           H
ATOM   2713 HD13 ILE X 177      37.847  -3.173 -39.830  1.00  0.00           H
ATOM   2714  C   ILE X 177      42.383  -2.654 -37.822  1.00  0.00           C
ATOM   2715  O   ILE X 177      43.219  -3.359 -37.279  1.00  0.00           O
ATOM   2716  N   THR X 178      42.145  -1.420 -37.386  1.00  0.00           N
ATOM   2717  H   THR X 178      41.478  -0.816 -37.844  1.00  0.00           H
ATOM   2718  CA  THR X 178      42.880  -0.868 -36.240  1.00  0.00           C
ATOM   2719  HA  THR X 178      43.613  -1.574 -35.849  1.00  0.00           H
ATOM   2720  CB  THR X 178      43.620   0.439 -36.694  1.00  0.00           C
ATOM   2721  HB  THR X 178      42.864   1.173 -36.974  1.00  0.00           H
ATOM   2722  CG2 THR X 178      44.401   1.042 -35.552  1.00  0.00           C
ATOM   2723 HG21 THR X 178      44.896   1.954 -35.885  1.00  0.00           H
ATOM   2724 HG22 THR X 178      43.665   1.264 -34.778  1.00  0.00           H
ATOM   2725 HG23 THR X 178      45.048   0.269 -35.139  1.00  0.00           H
ATOM   2726  OG1 THR X 178      44.418   0.149 -37.702  1.00  0.00           O
ATOM   2727  HG1 THR X 178      43.887   0.413 -38.457  1.00  0.00           H
ATOM   2728  C   THR X 178      41.914  -0.552 -35.107  1.00  0.00           C
ATOM   2729  O   THR X 178      40.974   0.181 -35.366  1.00  0.00           O
ATOM   2730  N   LEU X 179      42.177  -1.106 -33.883  1.00  0.00           N
ATOM   2731  H   LEU X 179      42.991  -1.698 -33.966  1.00  0.00           H
ATOM   2732  CA  LEU X 179      41.503  -0.821 -32.594  1.00  0.00           C
ATOM   2733  HA  LEU X 179      40.421  -0.705 -32.650  1.00  0.00           H
ATOM   2734  CB  LEU X 179      41.981  -1.912 -31.619  1.00  0.00           C
ATOM   2735  HB2 LEU X 179      43.057  -1.825 -31.468  1.00  0.00           H
ATOM   2736  HB3 LEU X 179      41.780  -1.718 -30.565  1.00  0.00           H
ATOM   2737  CG  LEU X 179      41.560  -3.373 -31.997  1.00  0.00           C
ATOM   2738  HG  LEU X 179      41.717  -3.659 -33.037  1.00  0.00           H
ATOM   2739  CD1 LEU X 179      42.485  -4.333 -31.314  1.00  0.00           C
ATOM   2740 HD11 LEU X 179      42.280  -5.322 -31.724  1.00  0.00           H
ATOM   2741 HD12 LEU X 179      43.513  -3.996 -31.447  1.00  0.00           H
ATOM   2742 HD13 LEU X 179      42.301  -4.330 -30.239  1.00  0.00           H
ATOM   2743  CD2 LEU X 179      40.179  -3.702 -31.536  1.00  0.00           C
ATOM   2744 HD21 LEU X 179      39.531  -3.000 -32.062  1.00  0.00           H
ATOM   2745 HD22 LEU X 179      40.026  -4.721 -31.891  1.00  0.00           H
ATOM   2746 HD23 LEU X 179      40.185  -3.611 -30.450  1.00  0.00           H
ATOM   2747  C   LEU X 179      41.974   0.550 -32.027  1.00  0.00           C
ATOM   2748  O   LEU X 179      42.996   0.673 -31.355  1.00  0.00           O
ATOM   2749  N   ALA X 180      41.391   1.636 -32.507  1.00  0.00           N
ATOM   2750  H   ALA X 180      40.637   1.442 -33.151  1.00  0.00           H
ATOM   2751  CA  ALA X 180      41.693   3.022 -32.124  1.00  0.00           C
ATOM   2752  HA  ALA X 180      42.783   3.039 -32.120  1.00  0.00           H
ATOM   2753  CB  ALA X 180      41.163   3.764 -33.327  1.00  0.00           C
ATOM   2754  HB1 ALA X 180      41.253   4.842 -33.190  1.00  0.00           H
ATOM   2755  HB2 ALA X 180      41.676   3.381 -34.209  1.00  0.00           H
ATOM   2756  HB3 ALA X 180      40.120   3.555 -33.563  1.00  0.00           H
ATOM   2757  C   ALA X 180      41.316   3.316 -30.699  1.00  0.00           C
ATOM   2758  O   ALA X 180      40.199   3.107 -30.306  1.00  0.00           O
ATOM   2759  N   PHE X 181      42.267   3.950 -29.990  1.00  0.00           N
ATOM   2760  H   PHE X 181      43.022   4.378 -30.508  1.00  0.00           H
ATOM   2761  CA  PHE X 181      42.102   4.246 -28.558  1.00  0.00           C
ATOM   2762  HA  PHE X 181      41.789   3.361 -28.005  1.00  0.00           H
ATOM   2763  CB  PHE X 181      43.408   4.792 -28.015  1.00  0.00           C
ATOM   2764  HB2 PHE X 181      43.971   3.860 -28.057  1.00  0.00           H
ATOM   2765  HB3 PHE X 181      43.847   5.589 -28.616  1.00  0.00           H
ATOM   2766  CG  PHE X 181      43.324   5.248 -26.522  1.00  0.00           C
ATOM   2767  CD1 PHE X 181      43.220   4.292 -25.508  1.00  0.00           C
ATOM   2768  HD1 PHE X 181      43.248   3.278 -25.879  1.00  0.00           H
ATOM   2769  CE1 PHE X 181      43.197   4.650 -24.157  1.00  0.00           C
ATOM   2770  HE1 PHE X 181      43.221   3.845 -23.437  1.00  0.00           H
ATOM   2771  CZ  PHE X 181      43.261   6.032 -23.757  1.00  0.00           C
ATOM   2772  HZ  PHE X 181      43.147   6.299 -22.717  1.00  0.00           H
ATOM   2773  CE2 PHE X 181      43.373   6.998 -24.773  1.00  0.00           C
ATOM   2774  HE2 PHE X 181      43.494   8.040 -24.514  1.00  0.00           H
ATOM   2775  CD2 PHE X 181      43.336   6.669 -26.167  1.00  0.00           C
ATOM   2776  HD2 PHE X 181      43.469   7.305 -27.030  1.00  0.00           H
ATOM   2777  C   PHE X 181      41.056   5.333 -28.264  1.00  0.00           C
ATOM   2778  O   PHE X 181      41.118   6.434 -28.744  1.00  0.00           O
ATOM   2779  N   GLN X 182      40.216   5.033 -27.234  1.00  0.00           N
ATOM   2780  H   GLN X 182      40.398   4.149 -26.780  1.00  0.00           H
ATOM   2781  CA  GLN X 182      39.275   5.903 -26.594  1.00  0.00           C
ATOM   2782  HA  GLN X 182      39.633   6.924 -26.723  1.00  0.00           H
ATOM   2783  CB  GLN X 182      37.902   5.875 -27.194  1.00  0.00           C
ATOM   2784  HB2 GLN X 182      37.401   4.938 -26.948  1.00  0.00           H
ATOM   2785  HB3 GLN X 182      37.409   6.776 -26.830  1.00  0.00           H
ATOM   2786  CG  GLN X 182      37.833   6.054 -28.767  1.00  0.00           C
ATOM   2787  HG2 GLN X 182      38.560   6.833 -28.996  1.00  0.00           H
ATOM   2788  HG3 GLN X 182      38.268   5.188 -29.264  1.00  0.00           H
ATOM   2789  CD  GLN X 182      36.400   6.183 -29.372  1.00  0.00           C
ATOM   2790  OE1 GLN X 182      35.374   6.231 -28.779  1.00  0.00           O
ATOM   2791  NE2 GLN X 182      36.368   6.332 -30.677  1.00  0.00           N
ATOM   2792 HE21 GLN X 182      35.503   6.340 -31.199  1.00  0.00           H
ATOM   2793 HE22 GLN X 182      37.236   6.353 -31.192  1.00  0.00           H
ATOM   2794  C   GLN X 182      39.188   5.791 -25.069  1.00  0.00           C
ATOM   2795  O   GLN X 182      39.559   4.798 -24.457  1.00  0.00           O
ATOM   2796  N   ASP X 183      38.688   6.827 -24.404  1.00  0.00           N
ATOM   2797  H   ASP X 183      38.342   7.701 -24.774  1.00  0.00           H
ATOM   2798  CA  ASP X 183      38.393   6.697 -22.945  1.00  0.00           C
ATOM   2799  HA  ASP X 183      39.328   6.609 -22.391  1.00  0.00           H
ATOM   2800  CB  ASP X 183      37.809   8.102 -22.573  1.00  0.00           C
ATOM   2801  HB2 ASP X 183      38.538   8.892 -22.751  1.00  0.00           H
ATOM   2802  HB3 ASP X 183      36.999   8.331 -23.266  1.00  0.00           H
ATOM   2803  CG  ASP X 183      37.549   8.155 -21.094  1.00  0.00           C
ATOM   2804  OD1 ASP X 183      38.469   7.916 -20.284  1.00  0.00           O
ATOM   2805  OD2 ASP X 183      36.376   8.448 -20.780  1.00  0.00           O
ATOM   2806  C   ASP X 183      37.540   5.484 -22.436  1.00  0.00           C
ATOM   2807  O   ASP X 183      36.320   5.403 -22.686  1.00  0.00           O
ATOM   2808  N   GLN X 184      38.184   4.527 -21.836  1.00  0.00           N
ATOM   2809  H   GLN X 184      39.176   4.708 -21.779  1.00  0.00           H
ATOM   2810  CA  GLN X 184      37.719   3.216 -21.381  1.00  0.00           C
ATOM   2811  HA  GLN X 184      38.638   2.778 -20.992  1.00  0.00           H
ATOM   2812  CB  GLN X 184      36.790   3.201 -20.134  1.00  0.00           C
ATOM   2813  HB2 GLN X 184      35.829   3.493 -20.557  1.00  0.00           H
ATOM   2814  HB3 GLN X 184      36.583   2.204 -19.744  1.00  0.00           H
ATOM   2815  CG  GLN X 184      37.202   4.191 -19.022  1.00  0.00           C
ATOM   2816  HG2 GLN X 184      38.282   4.141 -18.879  1.00  0.00           H
ATOM   2817  HG3 GLN X 184      37.102   5.226 -19.350  1.00  0.00           H
ATOM   2818  CD  GLN X 184      36.546   3.923 -17.660  1.00  0.00           C
ATOM   2819  OE1 GLN X 184      36.148   2.834 -17.322  1.00  0.00           O
ATOM   2820  NE2 GLN X 184      36.564   4.860 -16.752  1.00  0.00           N
ATOM   2821 HE21 GLN X 184      36.148   4.598 -15.870  1.00  0.00           H
ATOM   2822 HE22 GLN X 184      37.073   5.702 -16.979  1.00  0.00           H
ATOM   2823  C   GLN X 184      37.144   2.231 -22.450  1.00  0.00           C
ATOM   2824  O   GLN X 184      36.414   1.319 -22.167  1.00  0.00           O
ATOM   2825  N   ARG X 185      37.397   2.478 -23.742  1.00  0.00           N
ATOM   2826  H   ARG X 185      38.037   3.256 -23.822  1.00  0.00           H
ATOM   2827  CA  ARG X 185      36.849   1.851 -24.960  1.00  0.00           C
ATOM   2828  HA  ARG X 185      36.250   0.955 -24.795  1.00  0.00           H
ATOM   2829  CB  ARG X 185      35.839   2.880 -25.526  1.00  0.00           C
ATOM   2830  HB2 ARG X 185      36.239   3.866 -25.291  1.00  0.00           H
ATOM   2831  HB3 ARG X 185      35.702   2.752 -26.600  1.00  0.00           H
ATOM   2832  CG  ARG X 185      34.459   2.744 -24.843  1.00  0.00           C
ATOM   2833  HG2 ARG X 185      33.912   1.846 -25.130  1.00  0.00           H
ATOM   2834  HG3 ARG X 185      34.597   2.736 -23.762  1.00  0.00           H
ATOM   2835  CD  ARG X 185      33.516   3.881 -25.196  1.00  0.00           C
ATOM   2836  HD2 ARG X 185      33.854   4.868 -24.880  1.00  0.00           H
ATOM   2837  HD3 ARG X 185      33.429   3.917 -26.282  1.00  0.00           H
ATOM   2838  NE  ARG X 185      32.150   3.830 -24.674  1.00  0.00           N
ATOM   2839  HE  ARG X 185      31.789   2.908 -24.474  1.00  0.00           H
ATOM   2840  CZ  ARG X 185      31.201   4.770 -24.692  1.00  0.00           C
ATOM   2841  NH1 ARG X 185      31.346   5.872 -25.384  1.00  0.00           N
ATOM   2842 HH11 ARG X 185      32.050   5.848 -26.107  1.00  0.00           H
ATOM   2843 HH12 ARG X 185      30.572   6.501 -25.539  1.00  0.00           H
ATOM   2844  NH2 ARG X 185      30.137   4.591 -24.034  1.00  0.00           N
ATOM   2845 HH21 ARG X 185      30.065   3.789 -23.425  1.00  0.00           H
ATOM   2846 HH22 ARG X 185      29.415   5.296 -23.992  1.00  0.00           H
ATOM   2847  C   ARG X 185      37.791   1.577 -26.096  1.00  0.00           C
ATOM   2848  O   ARG X 185      38.725   2.254 -26.175  1.00  0.00           O
ATOM   2849  N   TYR X 186      37.457   0.711 -27.062  1.00  0.00           N
ATOM   2850  H   TYR X 186      36.639   0.126 -26.963  1.00  0.00           H
ATOM   2851  CA  TYR X 186      38.066   0.654 -28.391  1.00  0.00           C
ATOM   2852  HA  TYR X 186      38.797   1.462 -28.356  1.00  0.00           H
ATOM   2853  CB  TYR X 186      38.924  -0.578 -28.590  1.00  0.00           C
ATOM   2854  HB2 TYR X 186      38.350  -1.497 -28.470  1.00  0.00           H
ATOM   2855  HB3 TYR X 186      39.360  -0.639 -29.588  1.00  0.00           H
ATOM   2856  CG  TYR X 186      40.073  -0.701 -27.587  1.00  0.00           C
ATOM   2857  CD1 TYR X 186      41.344  -0.071 -27.772  1.00  0.00           C
ATOM   2858  HD1 TYR X 186      41.569   0.537 -28.636  1.00  0.00           H
ATOM   2859  CE1 TYR X 186      42.259   0.023 -26.708  1.00  0.00           C
ATOM   2860  HE1 TYR X 186      43.122   0.671 -26.737  1.00  0.00           H
ATOM   2861  CZ  TYR X 186      42.051  -0.745 -25.572  1.00  0.00           C
ATOM   2862  OH  TYR X 186      43.040  -0.819 -24.651  1.00  0.00           O
ATOM   2863  HH  TYR X 186      43.915  -0.563 -24.949  1.00  0.00           H
ATOM   2864  CE2 TYR X 186      40.823  -1.455 -25.382  1.00  0.00           C
ATOM   2865  HE2 TYR X 186      40.640  -1.976 -24.453  1.00  0.00           H
ATOM   2866  CD2 TYR X 186      39.865  -1.407 -26.383  1.00  0.00           C
ATOM   2867  HD2 TYR X 186      38.889  -1.776 -26.106  1.00  0.00           H
ATOM   2868  C   TYR X 186      37.088   0.914 -29.603  1.00  0.00           C
ATOM   2869  O   TYR X 186      36.034   0.229 -29.725  1.00  0.00           O
ATOM   2870  N   SER X 187      37.509   1.711 -30.607  1.00  0.00           N
ATOM   2871  H   SER X 187      38.424   2.092 -30.410  1.00  0.00           H
ATOM   2872  CA  SER X 187      36.848   1.879 -31.875  1.00  0.00           C
ATOM   2873  HA  SER X 187      35.796   1.641 -31.715  1.00  0.00           H
ATOM   2874  CB  SER X 187      37.012   3.380 -32.202  1.00  0.00           C
ATOM   2875  HB2 SER X 187      36.549   3.918 -31.375  1.00  0.00           H
ATOM   2876  HB3 SER X 187      38.051   3.707 -32.229  1.00  0.00           H
ATOM   2877  OG  SER X 187      36.382   3.625 -33.424  1.00  0.00           O
ATOM   2878  HG  SER X 187      35.426   3.544 -33.376  1.00  0.00           H
ATOM   2879  C   SER X 187      37.402   0.954 -33.013  1.00  0.00           C
ATOM   2880  O   SER X 187      38.544   0.476 -32.873  1.00  0.00           O
ATOM   2881  N   VAL X 188      36.608   0.608 -33.959  1.00  0.00           N
ATOM   2882  H   VAL X 188      35.810   1.227 -33.958  1.00  0.00           H
ATOM   2883  CA  VAL X 188      36.838  -0.161 -35.258  1.00  0.00           C
ATOM   2884  HA  VAL X 188      37.715  -0.794 -35.121  1.00  0.00           H
ATOM   2885  CB  VAL X 188      35.696  -1.076 -35.609  1.00  0.00           C
ATOM   2886  HB  VAL X 188      34.775  -0.514 -35.763  1.00  0.00           H
ATOM   2887  CG1 VAL X 188      35.960  -1.848 -36.875  1.00  0.00           C
ATOM   2888 HG11 VAL X 188      36.660  -1.437 -37.603  1.00  0.00           H
ATOM   2889 HG12 VAL X 188      36.392  -2.811 -36.604  1.00  0.00           H
ATOM   2890 HG13 VAL X 188      35.010  -1.922 -37.405  1.00  0.00           H
ATOM   2891  CG2 VAL X 188      35.383  -2.103 -34.509  1.00  0.00           C
ATOM   2892 HG21 VAL X 188      36.204  -2.806 -34.368  1.00  0.00           H
ATOM   2893 HG22 VAL X 188      35.098  -1.525 -33.629  1.00  0.00           H
ATOM   2894 HG23 VAL X 188      34.574  -2.748 -34.853  1.00  0.00           H
ATOM   2895  C   VAL X 188      37.168   0.888 -36.289  1.00  0.00           C
ATOM   2896  O   VAL X 188      36.254   1.626 -36.637  1.00  0.00           O
ATOM   2897  N   GLN X 189      38.470   1.024 -36.667  1.00  0.00           N
ATOM   2898  H   GLN X 189      39.213   0.508 -36.219  1.00  0.00           H
ATOM   2899  CA  GLN X 189      39.033   2.014 -37.657  1.00  0.00           C
ATOM   2900  HA  GLN X 189      38.175   2.597 -37.992  1.00  0.00           H
ATOM   2901  CB  GLN X 189      40.059   2.849 -37.034  1.00  0.00           C
ATOM   2902  HB2 GLN X 189      39.589   3.292 -36.155  1.00  0.00           H
ATOM   2903  HB3 GLN X 189      40.877   2.158 -36.828  1.00  0.00           H
ATOM   2904  CG  GLN X 189      40.481   4.148 -37.889  1.00  0.00           C
ATOM   2905  HG2 GLN X 189      40.754   3.920 -38.920  1.00  0.00           H
ATOM   2906  HG3 GLN X 189      39.649   4.848 -37.974  1.00  0.00           H
ATOM   2907  CD  GLN X 189      41.734   4.877 -37.394  1.00  0.00           C
ATOM   2908  OE1 GLN X 189      42.620   4.321 -36.744  1.00  0.00           O
ATOM   2909  NE2 GLN X 189      41.883   6.105 -37.801  1.00  0.00           N
ATOM   2910 HE21 GLN X 189      42.571   6.627 -37.277  1.00  0.00           H
ATOM   2911 HE22 GLN X 189      41.082   6.556 -38.220  1.00  0.00           H
ATOM   2912  C   GLN X 189      39.418   1.167 -38.936  1.00  0.00           C
ATOM   2913  O   GLN X 189      40.174   0.212 -38.799  1.00  0.00           O
ATOM   2914  N   THR X 190      38.797   1.490 -40.092  1.00  0.00           N
ATOM   2915  H   THR X 190      38.069   2.172 -40.248  1.00  0.00           H
ATOM   2916  CA  THR X 190      39.164   0.847 -41.369  1.00  0.00           C
ATOM   2917  HA  THR X 190      39.360  -0.197 -41.125  1.00  0.00           H
ATOM   2918  CB  THR X 190      37.890   0.727 -42.257  1.00  0.00           C
ATOM   2919  HB  THR X 190      38.237   0.426 -43.246  1.00  0.00           H
ATOM   2920  CG2 THR X 190      36.925  -0.375 -41.712  1.00  0.00           C
ATOM   2921 HG21 THR X 190      36.095  -0.335 -42.417  1.00  0.00           H
ATOM   2922 HG22 THR X 190      37.404  -1.354 -41.753  1.00  0.00           H
ATOM   2923 HG23 THR X 190      36.636  -0.252 -40.668  1.00  0.00           H
ATOM   2924  OG1 THR X 190      37.091   1.888 -42.360  1.00  0.00           O
ATOM   2925  HG1 THR X 190      37.521   2.492 -42.970  1.00  0.00           H
ATOM   2926  C   THR X 190      40.342   1.398 -42.078  1.00  0.00           C
ATOM   2927  O   THR X 190      40.988   2.295 -41.574  1.00  0.00           O
ATOM   2928  N   ALA X 191      40.740   0.689 -43.185  1.00  0.00           N
ATOM   2929  H   ALA X 191      40.398  -0.199 -43.526  1.00  0.00           H
ATOM   2930  CA  ALA X 191      41.963   1.085 -43.878  1.00  0.00           C
ATOM   2931  HA  ALA X 191      42.781   1.155 -43.162  1.00  0.00           H
ATOM   2932  CB  ALA X 191      42.318  -0.077 -44.876  1.00  0.00           C
ATOM   2933  HB1 ALA X 191      41.491  -0.184 -45.578  1.00  0.00           H
ATOM   2934  HB2 ALA X 191      43.245   0.250 -45.348  1.00  0.00           H
ATOM   2935  HB3 ALA X 191      42.550  -1.053 -44.450  1.00  0.00           H
ATOM   2936  C   ALA X 191      41.967   2.422 -44.645  1.00  0.00           C
ATOM   2937  O   ALA X 191      43.074   2.949 -44.878  1.00  0.00           O
ATOM   2938  N   ASP X 192      40.737   2.966 -44.938  1.00  0.00           N
ATOM   2939  H   ASP X 192      39.878   2.518 -44.655  1.00  0.00           H
ATOM   2940  CA  ASP X 192      40.604   4.382 -45.214  1.00  0.00           C
ATOM   2941  HA  ASP X 192      41.433   4.721 -45.835  1.00  0.00           H
ATOM   2942  CB  ASP X 192      39.274   4.554 -46.028  1.00  0.00           C
ATOM   2943  HB2 ASP X 192      39.100   5.615 -46.208  1.00  0.00           H
ATOM   2944  HB3 ASP X 192      39.431   3.988 -46.947  1.00  0.00           H
ATOM   2945  CG  ASP X 192      37.984   3.979 -45.368  1.00  0.00           C
ATOM   2946  OD1 ASP X 192      38.134   3.309 -44.333  1.00  0.00           O
ATOM   2947  OD2 ASP X 192      36.979   4.376 -45.951  1.00  0.00           O
ATOM   2948  C   ASP X 192      40.674   5.317 -44.034  1.00  0.00           C
ATOM   2949  O   ASP X 192      40.271   6.459 -44.048  1.00  0.00           O
ATOM   2950  N   HIE X 193      41.172   4.905 -42.892  1.00  0.00           N
ATOM   2951  H   HIE X 193      41.459   3.938 -42.838  1.00  0.00           H
ATOM   2952  CA  HIE X 193      41.271   5.514 -41.540  1.00  0.00           C
ATOM   2953  HA  HIE X 193      41.363   4.634 -40.903  1.00  0.00           H
ATOM   2954  CB  HIE X 193      42.648   6.335 -41.351  1.00  0.00           C
ATOM   2955  HB2 HIE X 193      42.838   6.452 -40.284  1.00  0.00           H
ATOM   2956  HB3 HIE X 193      43.486   5.777 -41.769  1.00  0.00           H
ATOM   2957  CG  HIE X 193      42.653   7.635 -42.106  1.00  0.00           C
ATOM   2958  ND1 HIE X 193      42.026   8.852 -41.845  1.00  0.00           N
ATOM   2959  CE1 HIE X 193      42.372   9.719 -42.795  1.00  0.00           C
ATOM   2960  HE1 HIE X 193      42.156  10.777 -42.772  1.00  0.00           H
ATOM   2961  NE2 HIE X 193      43.398   9.165 -43.484  1.00  0.00           N
ATOM   2962  HE2 HIE X 193      43.974   9.668 -44.143  1.00  0.00           H
ATOM   2963  CD2 HIE X 193      43.592   7.889 -43.064  1.00  0.00           C
ATOM   2964  HD2 HIE X 193      44.441   7.263 -43.298  1.00  0.00           H
ATOM   2965  C   HIE X 193      39.993   6.242 -40.972  1.00  0.00           C
ATOM   2966  O   HIE X 193      40.110   6.955 -39.961  1.00  0.00           O
ATOM   2967  N   ARG X 194      38.792   6.015 -41.500  1.00  0.00           N
ATOM   2968  H   ARG X 194      38.771   5.439 -42.329  1.00  0.00           H
ATOM   2969  CA  ARG X 194      37.502   6.422 -40.949  1.00  0.00           C
ATOM   2970  HA  ARG X 194      37.548   7.439 -40.560  1.00  0.00           H
ATOM   2971  CB  ARG X 194      36.411   6.299 -42.033  1.00  0.00           C
ATOM   2972  HB2 ARG X 194      36.566   5.329 -42.504  1.00  0.00           H
ATOM   2973  HB3 ARG X 194      35.384   6.365 -41.674  1.00  0.00           H
ATOM   2974  CG  ARG X 194      36.524   7.291 -43.189  1.00  0.00           C
ATOM   2975  HG2 ARG X 194      36.674   8.330 -42.896  1.00  0.00           H
ATOM   2976  HG3 ARG X 194      37.389   7.072 -43.816  1.00  0.00           H
ATOM   2977  CD  ARG X 194      35.234   7.336 -43.952  1.00  0.00           C
ATOM   2978  HD2 ARG X 194      34.410   7.521 -43.263  1.00  0.00           H
ATOM   2979  HD3 ARG X 194      35.286   8.184 -44.636  1.00  0.00           H
ATOM   2980  NE  ARG X 194      34.999   6.156 -44.779  1.00  0.00           N
ATOM   2981  HE  ARG X 194      35.848   5.647 -44.982  1.00  0.00           H
ATOM   2982  CZ  ARG X 194      34.016   5.770 -45.633  1.00  0.00           C
ATOM   2983  NH1 ARG X 194      32.894   6.398 -45.607  1.00  0.00           N
ATOM   2984 HH11 ARG X 194      32.833   7.197 -44.992  1.00  0.00           H
ATOM   2985 HH12 ARG X 194      32.121   6.090 -46.179  1.00  0.00           H
ATOM   2986  NH2 ARG X 194      34.111   4.814 -46.468  1.00  0.00           N
ATOM   2987 HH21 ARG X 194      34.958   4.272 -46.373  1.00  0.00           H
ATOM   2988 HH22 ARG X 194      33.529   4.799 -47.293  1.00  0.00           H
ATOM   2989  C   ARG X 194      37.133   5.530 -39.702  1.00  0.00           C
ATOM   2990  O   ARG X 194      37.642   4.391 -39.603  1.00  0.00           O
ATOM   2991  N   PHE X 195      36.209   5.996 -38.857  1.00  0.00           N
ATOM   2992  H   PHE X 195      35.838   6.928 -38.979  1.00  0.00           H
ATOM   2993  CA  PHE X 195      35.828   5.251 -37.623  1.00  0.00           C
ATOM   2994  HA  PHE X 195      36.476   4.377 -37.561  1.00  0.00           H
ATOM   2995  CB  PHE X 195      36.006   6.122 -36.384  1.00  0.00           C
ATOM   2996  HB2 PHE X 195      35.293   6.937 -36.256  1.00  0.00           H
ATOM   2997  HB3 PHE X 195      36.052   5.506 -35.487  1.00  0.00           H
ATOM   2998  CG  PHE X 195      37.329   6.815 -36.296  1.00  0.00           C
ATOM   2999  CD1 PHE X 195      38.347   6.184 -35.534  1.00  0.00           C
ATOM   3000  HD1 PHE X 195      38.212   5.280 -34.960  1.00  0.00           H
ATOM   3001  CE1 PHE X 195      39.643   6.659 -35.382  1.00  0.00           C
ATOM   3002  HE1 PHE X 195      40.401   6.224 -34.748  1.00  0.00           H
ATOM   3003  CZ  PHE X 195      39.990   7.813 -36.153  1.00  0.00           C
ATOM   3004  HZ  PHE X 195      40.990   8.207 -36.047  1.00  0.00           H
ATOM   3005  CE2 PHE X 195      38.990   8.402 -36.972  1.00  0.00           C
ATOM   3006  HE2 PHE X 195      39.261   9.219 -37.624  1.00  0.00           H
ATOM   3007  CD2 PHE X 195      37.714   7.937 -37.015  1.00  0.00           C
ATOM   3008  HD2 PHE X 195      37.075   8.389 -37.759  1.00  0.00           H
ATOM   3009  C   PHE X 195      34.396   4.758 -37.685  1.00  0.00           C
ATOM   3010  O   PHE X 195      33.536   5.436 -38.213  1.00  0.00           O
ATOM   3011  N   LEU X 196      34.134   3.496 -37.257  1.00  0.00           N
ATOM   3012  H   LEU X 196      34.854   2.862 -36.941  1.00  0.00           H
ATOM   3013  CA  LEU X 196      32.862   2.924 -37.574  1.00  0.00           C
ATOM   3014  HA  LEU X 196      32.404   3.372 -38.456  1.00  0.00           H
ATOM   3015  CB  LEU X 196      33.072   1.420 -37.811  1.00  0.00           C
ATOM   3016  HB2 LEU X 196      33.914   1.235 -38.478  1.00  0.00           H
ATOM   3017  HB3 LEU X 196      33.391   0.954 -36.878  1.00  0.00           H
ATOM   3018  CG  LEU X 196      31.825   0.655 -38.225  1.00  0.00           C
ATOM   3019  HG  LEU X 196      30.934   1.012 -37.709  1.00  0.00           H
ATOM   3020  CD1 LEU X 196      31.642   0.788 -39.724  1.00  0.00           C
ATOM   3021 HD11 LEU X 196      31.683   1.841 -40.004  1.00  0.00           H
ATOM   3022 HD12 LEU X 196      32.448   0.263 -40.237  1.00  0.00           H
ATOM   3023 HD13 LEU X 196      30.727   0.316 -40.083  1.00  0.00           H
ATOM   3024  CD2 LEU X 196      31.751  -0.807 -37.820  1.00  0.00           C
ATOM   3025 HD21 LEU X 196      32.656  -1.174 -38.304  1.00  0.00           H
ATOM   3026 HD22 LEU X 196      31.701  -0.994 -36.747  1.00  0.00           H
ATOM   3027 HD23 LEU X 196      30.853  -1.192 -38.302  1.00  0.00           H
ATOM   3028  C   LEU X 196      31.826   3.180 -36.452  1.00  0.00           C
ATOM   3029  O   LEU X 196      31.995   2.615 -35.384  1.00  0.00           O
ATOM   3030  N   ARG X 197      30.770   4.002 -36.819  1.00  0.00           N
ATOM   3031  H   ARG X 197      30.757   4.304 -37.783  1.00  0.00           H
ATOM   3032  CA  ARG X 197      29.647   4.266 -35.930  1.00  0.00           C
ATOM   3033  HA  ARG X 197      30.123   4.459 -34.969  1.00  0.00           H
ATOM   3034  CB  ARG X 197      28.962   5.502 -36.471  1.00  0.00           C
ATOM   3035  HB2 ARG X 197      29.684   6.314 -36.561  1.00  0.00           H
ATOM   3036  HB3 ARG X 197      28.707   5.461 -37.530  1.00  0.00           H
ATOM   3037  CG  ARG X 197      27.892   6.111 -35.603  1.00  0.00           C
ATOM   3038  HG2 ARG X 197      27.101   5.406 -35.348  1.00  0.00           H
ATOM   3039  HG3 ARG X 197      28.272   6.358 -34.612  1.00  0.00           H
ATOM   3040  CD  ARG X 197      27.281   7.309 -36.274  1.00  0.00           C
ATOM   3041  HD2 ARG X 197      26.584   7.792 -35.589  1.00  0.00           H
ATOM   3042  HD3 ARG X 197      28.107   7.970 -36.534  1.00  0.00           H
ATOM   3043  NE  ARG X 197      26.596   6.803 -37.481  1.00  0.00           N
ATOM   3044  HE  ARG X 197      26.540   5.802 -37.602  1.00  0.00           H
ATOM   3045  CZ  ARG X 197      26.134   7.610 -38.378  1.00  0.00           C
ATOM   3046  NH1 ARG X 197      26.218   8.931 -38.312  1.00  0.00           N
ATOM   3047 HH11 ARG X 197      26.685   9.418 -37.561  1.00  0.00           H
ATOM   3048 HH12 ARG X 197      25.957   9.464 -39.130  1.00  0.00           H
ATOM   3049  NH2 ARG X 197      25.560   7.124 -39.431  1.00  0.00           N
ATOM   3050 HH21 ARG X 197      25.371   6.132 -39.394  1.00  0.00           H
ATOM   3051 HH22 ARG X 197      25.029   7.748 -40.022  1.00  0.00           H
ATOM   3052  C   ARG X 197      28.791   3.010 -35.585  1.00  0.00           C
ATOM   3053  O   ARG X 197      28.694   2.039 -36.290  1.00  0.00           O
ATOM   3054  N   HIP X 198      28.157   2.993 -34.405  1.00  0.00           N
ATOM   3055  H   HIP X 198      28.356   3.721 -33.733  1.00  0.00           H
ATOM   3056  CA  HIP X 198      27.387   1.834 -33.884  1.00  0.00           C
ATOM   3057  HA  HIP X 198      28.094   1.027 -34.076  1.00  0.00           H
ATOM   3058  CB  HIP X 198      27.037   2.140 -32.360  1.00  0.00           C
ATOM   3059  HB2 HIP X 198      26.516   1.279 -31.942  1.00  0.00           H
ATOM   3060  HB3 HIP X 198      27.944   2.320 -31.783  1.00  0.00           H
ATOM   3061  CG  HIP X 198      26.178   3.341 -31.958  1.00  0.00           C
ATOM   3062  ND1 HIP X 198      25.747   3.700 -30.679  1.00  0.00           N
ATOM   3063  HD1 HIP X 198      26.056   3.316 -29.797  1.00  0.00           H
ATOM   3064  CE1 HIP X 198      24.945   4.783 -30.783  1.00  0.00           C
ATOM   3065  HE1 HIP X 198      24.505   5.357 -29.982  1.00  0.00           H
ATOM   3066  NE2 HIP X 198      24.885   5.191 -32.041  1.00  0.00           N
ATOM   3067  HE2 HIP X 198      24.425   6.021 -32.386  1.00  0.00           H
ATOM   3068  CD2 HIP X 198      25.511   4.214 -32.810  1.00  0.00           C
ATOM   3069  HD2 HIP X 198      25.541   4.148 -33.888  1.00  0.00           H
ATOM   3070  C   HIP X 198      26.192   1.304 -34.693  1.00  0.00           C
ATOM   3071  O   HIP X 198      25.850   0.140 -34.564  1.00  0.00           O
ATOM   3072  N   ASP X 199      25.727   2.169 -35.622  1.00  0.00           N
ATOM   3073  H   ASP X 199      26.113   3.095 -35.737  1.00  0.00           H
ATOM   3074  CA  ASP X 199      24.623   1.881 -36.587  1.00  0.00           C
ATOM   3075  HA  ASP X 199      23.834   1.359 -36.043  1.00  0.00           H
ATOM   3076  CB  ASP X 199      23.956   3.098 -37.233  1.00  0.00           C
ATOM   3077  HB2 ASP X 199      23.113   2.826 -37.868  1.00  0.00           H
ATOM   3078  HB3 ASP X 199      23.472   3.699 -36.463  1.00  0.00           H
ATOM   3079  CG  ASP X 199      24.812   4.041 -38.056  1.00  0.00           C
ATOM   3080  OD1 ASP X 199      26.034   4.048 -37.982  1.00  0.00           O
ATOM   3081  OD2 ASP X 199      24.133   4.914 -38.725  1.00  0.00           O
ATOM   3082  C   ASP X 199      25.157   1.055 -37.739  1.00  0.00           C
ATOM   3083  O   ASP X 199      24.335   0.447 -38.398  1.00  0.00           O
ATOM   3084  N   GLY X 200      26.461   1.025 -37.962  1.00  0.00           N
ATOM   3085  H   GLY X 200      26.971   1.467 -37.210  1.00  0.00           H
ATOM   3086  CA  GLY X 200      27.119   0.131 -38.899  1.00  0.00           C
ATOM   3087  HA2 GLY X 200      27.870  -0.468 -38.384  1.00  0.00           H
ATOM   3088  HA3 GLY X 200      26.305  -0.467 -39.310  1.00  0.00           H
ATOM   3089  C   GLY X 200      27.785   0.901 -40.049  1.00  0.00           C
ATOM   3090  O   GLY X 200      28.504   0.292 -40.860  1.00  0.00           O
ATOM   3091  N   ARG X 201      27.584   2.288 -40.124  1.00  0.00           N
ATOM   3092  H   ARG X 201      27.233   2.758 -39.302  1.00  0.00           H
ATOM   3093  CA  ARG X 201      28.086   3.046 -41.195  1.00  0.00           C
ATOM   3094  HA  ARG X 201      28.226   2.502 -42.129  1.00  0.00           H
ATOM   3095  CB  ARG X 201      27.007   4.243 -41.499  1.00  0.00           C
ATOM   3096  HB2 ARG X 201      27.162   4.939 -40.674  1.00  0.00           H
ATOM   3097  HB3 ARG X 201      27.278   4.695 -42.453  1.00  0.00           H
ATOM   3098  CG  ARG X 201      25.543   3.759 -41.569  1.00  0.00           C
ATOM   3099  HG2 ARG X 201      25.282   2.941 -40.897  1.00  0.00           H
ATOM   3100  HG3 ARG X 201      24.912   4.569 -41.202  1.00  0.00           H
ATOM   3101  CD  ARG X 201      24.873   3.436 -42.981  1.00  0.00           C
ATOM   3102  HD2 ARG X 201      23.906   2.960 -42.818  1.00  0.00           H
ATOM   3103  HD3 ARG X 201      24.634   4.374 -43.481  1.00  0.00           H
ATOM   3104  NE  ARG X 201      25.739   2.611 -43.718  1.00  0.00           N
ATOM   3105  HE  ARG X 201      26.434   3.051 -44.305  1.00  0.00           H
ATOM   3106  CZ  ARG X 201      25.671   1.291 -43.900  1.00  0.00           C
ATOM   3107  NH1 ARG X 201      24.848   0.546 -43.255  1.00  0.00           N
ATOM   3108 HH11 ARG X 201      24.263   0.991 -42.562  1.00  0.00           H
ATOM   3109 HH12 ARG X 201      24.741  -0.421 -43.529  1.00  0.00           H
ATOM   3110  NH2 ARG X 201      26.458   0.816 -44.766  1.00  0.00           N
ATOM   3111 HH21 ARG X 201      27.065   1.471 -45.239  1.00  0.00           H
ATOM   3112 HH22 ARG X 201      26.358  -0.106 -45.165  1.00  0.00           H
ATOM   3113  C   ARG X 201      29.441   3.662 -40.794  1.00  0.00           C
ATOM   3114  O   ARG X 201      29.594   4.136 -39.682  1.00  0.00           O
ATOM   3115  N   LEU X 202      30.463   3.670 -41.690  1.00  0.00           N
ATOM   3116  H   LEU X 202      30.313   3.232 -42.588  1.00  0.00           H
ATOM   3117  CA  LEU X 202      31.684   4.510 -41.473  1.00  0.00           C
ATOM   3118  HA  LEU X 202      32.100   4.290 -40.490  1.00  0.00           H
ATOM   3119  CB  LEU X 202      32.758   4.117 -42.475  1.00  0.00           C
ATOM   3120  HB2 LEU X 202      32.286   4.233 -43.451  1.00  0.00           H
ATOM   3121  HB3 LEU X 202      33.633   4.767 -42.476  1.00  0.00           H
ATOM   3122  CG  LEU X 202      33.252   2.666 -42.396  1.00  0.00           C
ATOM   3123  HG  LEU X 202      32.440   1.967 -42.193  1.00  0.00           H
ATOM   3124  CD1 LEU X 202      34.038   2.334 -43.664  1.00  0.00           C
ATOM   3125 HD11 LEU X 202      33.423   2.345 -44.564  1.00  0.00           H
ATOM   3126 HD12 LEU X 202      34.869   3.036 -43.728  1.00  0.00           H
ATOM   3127 HD13 LEU X 202      34.223   1.264 -43.572  1.00  0.00           H
ATOM   3128  CD2 LEU X 202      34.240   2.473 -41.170  1.00  0.00           C
ATOM   3129 HD21 LEU X 202      33.696   2.606 -40.235  1.00  0.00           H
ATOM   3130 HD22 LEU X 202      34.691   1.488 -41.048  1.00  0.00           H
ATOM   3131 HD23 LEU X 202      35.092   3.153 -41.201  1.00  0.00           H
ATOM   3132  C   LEU X 202      31.347   6.061 -41.369  1.00  0.00           C
ATOM   3133  O   LEU X 202      30.606   6.571 -42.230  1.00  0.00           O
ATOM   3134  N   VAL X 203      31.900   6.793 -40.389  1.00  0.00           N
ATOM   3135  H   VAL X 203      32.331   6.330 -39.602  1.00  0.00           H
ATOM   3136  CA  VAL X 203      32.003   8.313 -40.265  1.00  0.00           C
ATOM   3137  HA  VAL X 203      31.509   8.783 -41.116  1.00  0.00           H
ATOM   3138  CB  VAL X 203      31.240   8.844 -39.029  1.00  0.00           C
ATOM   3139  HB  VAL X 203      31.274   9.933 -39.013  1.00  0.00           H
ATOM   3140  CG1 VAL X 203      29.720   8.518 -39.180  1.00  0.00           C
ATOM   3141 HG11 VAL X 203      29.434   7.488 -38.969  1.00  0.00           H
ATOM   3142 HG12 VAL X 203      29.148   9.283 -38.657  1.00  0.00           H
ATOM   3143 HG13 VAL X 203      29.386   8.647 -40.210  1.00  0.00           H
ATOM   3144  CG2 VAL X 203      31.674   8.273 -37.665  1.00  0.00           C
ATOM   3145 HG21 VAL X 203      31.142   8.854 -36.911  1.00  0.00           H
ATOM   3146 HG22 VAL X 203      31.496   7.224 -37.429  1.00  0.00           H
ATOM   3147 HG23 VAL X 203      32.710   8.573 -37.507  1.00  0.00           H
ATOM   3148  C   VAL X 203      33.432   8.885 -40.183  1.00  0.00           C
ATOM   3149  O   VAL X 203      34.368   8.130 -39.796  1.00  0.00           O
ATOM   3150  N   ALA X 204      33.586  10.119 -40.603  1.00  0.00           N
ATOM   3151  H   ALA X 204      32.797  10.648 -40.945  1.00  0.00           H
ATOM   3152  CA  ALA X 204      34.930  10.746 -40.887  1.00  0.00           C
ATOM   3153  HA  ALA X 204      35.414  10.061 -41.583  1.00  0.00           H
ATOM   3154  CB  ALA X 204      34.776  12.126 -41.549  1.00  0.00           C
ATOM   3155  HB1 ALA X 204      35.802  12.475 -41.664  1.00  0.00           H
ATOM   3156  HB2 ALA X 204      34.221  11.960 -42.472  1.00  0.00           H
ATOM   3157  HB3 ALA X 204      34.331  12.827 -40.843  1.00  0.00           H
ATOM   3158  C   ALA X 204      35.943  10.816 -39.727  1.00  0.00           C
ATOM   3159  O   ALA X 204      37.131  10.729 -40.000  1.00  0.00           O
ATOM   3160  N   ARG X 205      35.525  11.108 -38.535  1.00  0.00           N
ATOM   3161  H   ARG X 205      34.538  11.083 -38.320  1.00  0.00           H
ATOM   3162  CA  ARG X 205      36.325  11.475 -37.371  1.00  0.00           C
ATOM   3163  HA  ARG X 205      37.355  11.133 -37.471  1.00  0.00           H
ATOM   3164  CB  ARG X 205      36.380  13.007 -37.091  1.00  0.00           C
ATOM   3165  HB2 ARG X 205      35.358  13.386 -37.103  1.00  0.00           H
ATOM   3166  HB3 ARG X 205      36.758  13.181 -36.083  1.00  0.00           H
ATOM   3167  CG  ARG X 205      37.124  13.789 -38.227  1.00  0.00           C
ATOM   3168  HG2 ARG X 205      36.595  13.434 -39.112  1.00  0.00           H
ATOM   3169  HG3 ARG X 205      36.952  14.860 -38.120  1.00  0.00           H
ATOM   3170  CD  ARG X 205      38.584  13.477 -38.389  1.00  0.00           C
ATOM   3171  HD2 ARG X 205      38.643  12.435 -38.703  1.00  0.00           H
ATOM   3172  HD3 ARG X 205      38.985  13.991 -39.262  1.00  0.00           H
ATOM   3173  NE  ARG X 205      39.365  13.584 -37.089  1.00  0.00           N
ATOM   3174  HE  ARG X 205      39.012  14.307 -36.478  1.00  0.00           H
ATOM   3175  CZ  ARG X 205      40.533  13.050 -36.799  1.00  0.00           C
ATOM   3176  NH1 ARG X 205      41.064  11.989 -37.351  1.00  0.00           N
ATOM   3177 HH11 ARG X 205      40.714  11.458 -38.136  1.00  0.00           H
ATOM   3178 HH12 ARG X 205      41.996  11.807 -37.007  1.00  0.00           H
ATOM   3179  NH2 ARG X 205      41.124  13.489 -35.741  1.00  0.00           N
ATOM   3180 HH21 ARG X 205      40.683  14.176 -35.146  1.00  0.00           H
ATOM   3181 HH22 ARG X 205      41.800  12.876 -35.308  1.00  0.00           H
ATOM   3182  C   ARG X 205      35.776  10.775 -36.114  1.00  0.00           C
ATOM   3183  O   ARG X 205      34.586  10.446 -36.141  1.00  0.00           O
ATOM   3184  N   PRO X 206      36.648  10.554 -35.055  1.00  0.00           N
ATOM   3185  CD  PRO X 206      37.935  11.168 -34.756  1.00  0.00           C
ATOM   3186  HD2 PRO X 206      37.752  12.223 -34.556  1.00  0.00           H
ATOM   3187  HD3 PRO X 206      38.573  10.931 -35.608  1.00  0.00           H
ATOM   3188  CG  PRO X 206      38.455  10.523 -33.486  1.00  0.00           C
ATOM   3189  HG2 PRO X 206      38.302  11.098 -32.572  1.00  0.00           H
ATOM   3190  HG3 PRO X 206      39.494  10.276 -33.704  1.00  0.00           H
ATOM   3191  CB  PRO X 206      37.582   9.243 -33.338  1.00  0.00           C
ATOM   3192  HB2 PRO X 206      37.533   8.916 -32.299  1.00  0.00           H
ATOM   3193  HB3 PRO X 206      37.959   8.373 -33.874  1.00  0.00           H
ATOM   3194  CA  PRO X 206      36.317   9.642 -33.914  1.00  0.00           C
ATOM   3195  HA  PRO X 206      35.773   8.817 -34.372  1.00  0.00           H
ATOM   3196  C   PRO X 206      35.386  10.323 -32.908  1.00  0.00           C
ATOM   3197  O   PRO X 206      35.833  10.939 -31.922  1.00  0.00           O
ATOM   3198  N   GLU X 207      34.107  10.219 -33.038  1.00  0.00           N
ATOM   3199  H   GLU X 207      33.856  10.050 -34.002  1.00  0.00           H
ATOM   3200  CA  GLU X 207      33.058  10.512 -32.080  1.00  0.00           C
ATOM   3201  HA  GLU X 207      33.426  11.292 -31.414  1.00  0.00           H
ATOM   3202  CB  GLU X 207      31.815  11.159 -32.730  1.00  0.00           C
ATOM   3203  HB2 GLU X 207      31.057  11.107 -31.948  1.00  0.00           H
ATOM   3204  HB3 GLU X 207      32.174  12.186 -32.796  1.00  0.00           H
ATOM   3205  CG  GLU X 207      31.377  10.680 -34.052  1.00  0.00           C
ATOM   3206  HG2 GLU X 207      32.198  10.597 -34.764  1.00  0.00           H
ATOM   3207  HG3 GLU X 207      30.925   9.708 -33.854  1.00  0.00           H
ATOM   3208  CD  GLU X 207      30.231  11.500 -34.538  1.00  0.00           C
ATOM   3209  OE1 GLU X 207      29.050  11.302 -34.182  1.00  0.00           O
ATOM   3210  OE2 GLU X 207      30.498  12.328 -35.417  1.00  0.00           O
ATOM   3211  C   GLU X 207      32.834   9.287 -31.182  1.00  0.00           C
ATOM   3212  O   GLU X 207      33.036   8.193 -31.715  1.00  0.00           O
ATOM   3213  N   PRO X 208      32.375   9.362 -29.915  1.00  0.00           N
ATOM   3214  CD  PRO X 208      32.214  10.665 -29.215  1.00  0.00           C
ATOM   3215  HD2 PRO X 208      31.591  11.349 -29.791  1.00  0.00           H
ATOM   3216  HD3 PRO X 208      33.207  10.982 -28.896  1.00  0.00           H
ATOM   3217  CG  PRO X 208      31.464  10.342 -27.944  1.00  0.00           C
ATOM   3218  HG2 PRO X 208      30.375  10.317 -27.984  1.00  0.00           H
ATOM   3219  HG3 PRO X 208      31.739  11.085 -27.195  1.00  0.00           H
ATOM   3220  CB  PRO X 208      31.992   8.953 -27.619  1.00  0.00           C
ATOM   3221  HB2 PRO X 208      31.269   8.396 -27.023  1.00  0.00           H
ATOM   3222  HB3 PRO X 208      32.972   8.991 -27.144  1.00  0.00           H
ATOM   3223  CA  PRO X 208      32.337   8.234 -28.950  1.00  0.00           C
ATOM   3224  HA  PRO X 208      33.330   7.787 -28.891  1.00  0.00           H
ATOM   3225  C   PRO X 208      31.324   7.179 -29.481  1.00  0.00           C
ATOM   3226  O   PRO X 208      31.520   6.007 -29.198  1.00  0.00           O
ATOM   3227  N   ALA X 209      30.281   7.489 -30.298  1.00  0.00           N
ATOM   3228  H   ALA X 209      30.042   8.470 -30.340  1.00  0.00           H
ATOM   3229  CA  ALA X 209      29.379   6.547 -30.939  1.00  0.00           C
ATOM   3230  HA  ALA X 209      28.889   5.993 -30.138  1.00  0.00           H
ATOM   3231  CB  ALA X 209      28.351   7.287 -31.699  1.00  0.00           C
ATOM   3232  HB1 ALA X 209      28.745   7.643 -32.652  1.00  0.00           H
ATOM   3233  HB2 ALA X 209      27.421   6.725 -31.779  1.00  0.00           H
ATOM   3234  HB3 ALA X 209      28.054   8.121 -31.063  1.00  0.00           H
ATOM   3235  C   ALA X 209      29.968   5.552 -31.940  1.00  0.00           C
ATOM   3236  O   ALA X 209      29.224   4.784 -32.575  1.00  0.00           O
ATOM   3237  N   THR X 210      31.297   5.527 -32.065  1.00  0.00           N
ATOM   3238  H   THR X 210      31.789   6.133 -31.423  1.00  0.00           H
ATOM   3239  CA  THR X 210      32.156   4.596 -32.715  1.00  0.00           C
ATOM   3240  HA  THR X 210      31.637   3.902 -33.376  1.00  0.00           H
ATOM   3241  CB  THR X 210      33.110   5.333 -33.725  1.00  0.00           C
ATOM   3242  HB  THR X 210      33.682   4.569 -34.252  1.00  0.00           H
ATOM   3243  CG2 THR X 210      32.502   6.345 -34.633  1.00  0.00           C
ATOM   3244 HG21 THR X 210      33.229   6.826 -35.287  1.00  0.00           H
ATOM   3245 HG22 THR X 210      31.704   5.891 -35.222  1.00  0.00           H
ATOM   3246 HG23 THR X 210      31.963   7.015 -33.963  1.00  0.00           H
ATOM   3247  OG1 THR X 210      34.124   6.073 -33.091  1.00  0.00           O
ATOM   3248  HG1 THR X 210      33.709   6.872 -32.757  1.00  0.00           H
ATOM   3249  C   THR X 210      33.095   3.681 -31.789  1.00  0.00           C
ATOM   3250  O   THR X 210      33.937   2.965 -32.345  1.00  0.00           O
ATOM   3251  N   GLY X 211      32.969   3.728 -30.478  1.00  0.00           N
ATOM   3252  H   GLY X 211      32.268   4.355 -30.111  1.00  0.00           H
ATOM   3253  CA  GLY X 211      33.932   3.130 -29.507  1.00  0.00           C
ATOM   3254  HA2 GLY X 211      34.671   2.501 -30.004  1.00  0.00           H
ATOM   3255  HA3 GLY X 211      34.578   3.849 -29.004  1.00  0.00           H
ATOM   3256  C   GLY X 211      33.178   2.220 -28.463  1.00  0.00           C
ATOM   3257  O   GLY X 211      32.065   2.529 -27.994  1.00  0.00           O
ATOM   3258  N   TYR X 212      33.808   1.120 -28.170  1.00  0.00           N
ATOM   3259  H   TYR X 212      34.674   0.959 -28.665  1.00  0.00           H
ATOM   3260  CA  TYR X 212      33.144  -0.075 -27.627  1.00  0.00           C
ATOM   3261  HA  TYR X 212      32.212   0.271 -27.181  1.00  0.00           H
ATOM   3262  CB  TYR X 212      32.969  -1.135 -28.732  1.00  0.00           C
ATOM   3263  HB2 TYR X 212      33.980  -1.508 -28.899  1.00  0.00           H
ATOM   3264  HB3 TYR X 212      32.389  -1.969 -28.338  1.00  0.00           H
ATOM   3265  CG  TYR X 212      32.324  -0.497 -30.003  1.00  0.00           C
ATOM   3266  CD1 TYR X 212      30.887  -0.460 -30.109  1.00  0.00           C
ATOM   3267  HD1 TYR X 212      30.295  -0.867 -29.303  1.00  0.00           H
ATOM   3268  CE1 TYR X 212      30.256   0.095 -31.271  1.00  0.00           C
ATOM   3269  HE1 TYR X 212      29.178   0.036 -31.287  1.00  0.00           H
ATOM   3270  CZ  TYR X 212      31.054   0.668 -32.288  1.00  0.00           C
ATOM   3271  OH  TYR X 212      30.523   1.154 -33.432  1.00  0.00           O
ATOM   3272  HH  TYR X 212      31.140   1.703 -33.921  1.00  0.00           H
ATOM   3273  CE2 TYR X 212      32.461   0.542 -32.237  1.00  0.00           C
ATOM   3274  HE2 TYR X 212      33.057   0.870 -33.076  1.00  0.00           H
ATOM   3275  CD2 TYR X 212      33.090  -0.038 -31.139  1.00  0.00           C
ATOM   3276  HD2 TYR X 212      34.167  -0.114 -31.114  1.00  0.00           H
ATOM   3277  C   TYR X 212      33.883  -0.657 -26.473  1.00  0.00           C
ATOM   3278  O   TYR X 212      35.120  -0.638 -26.406  1.00  0.00           O
ATOM   3279  N   THR X 213      33.198  -1.408 -25.556  1.00  0.00           N
ATOM   3280  H   THR X 213      32.208  -1.464 -25.746  1.00  0.00           H
ATOM   3281  CA  THR X 213      33.856  -2.194 -24.441  1.00  0.00           C
ATOM   3282  HA  THR X 213      34.750  -1.667 -24.105  1.00  0.00           H
ATOM   3283  CB  THR X 213      32.931  -2.142 -23.188  1.00  0.00           C
ATOM   3284  HB  THR X 213      31.952  -2.419 -23.580  1.00  0.00           H
ATOM   3285  CG2 THR X 213      33.256  -2.973 -21.897  1.00  0.00           C
ATOM   3286 HG21 THR X 213      34.301  -2.747 -21.685  1.00  0.00           H
ATOM   3287 HG22 THR X 213      32.527  -2.772 -21.111  1.00  0.00           H
ATOM   3288 HG23 THR X 213      33.213  -4.053 -22.038  1.00  0.00           H
ATOM   3289  OG1 THR X 213      32.797  -0.823 -22.718  1.00  0.00           O
ATOM   3290  HG1 THR X 213      32.256  -0.795 -21.925  1.00  0.00           H
ATOM   3291  C   THR X 213      34.191  -3.614 -24.939  1.00  0.00           C
ATOM   3292  O   THR X 213      33.323  -4.226 -25.604  1.00  0.00           O
ATOM   3293  N   LEU X 214      35.398  -4.006 -24.738  1.00  0.00           N
ATOM   3294  H   LEU X 214      36.122  -3.403 -24.375  1.00  0.00           H
ATOM   3295  CA  LEU X 214      35.809  -5.357 -25.054  1.00  0.00           C
ATOM   3296  HA  LEU X 214      35.328  -5.742 -25.954  1.00  0.00           H
ATOM   3297  CB  LEU X 214      37.340  -5.391 -25.218  1.00  0.00           C
ATOM   3298  HB2 LEU X 214      37.736  -5.100 -24.246  1.00  0.00           H
ATOM   3299  HB3 LEU X 214      37.660  -6.433 -25.231  1.00  0.00           H
ATOM   3300  CG  LEU X 214      37.810  -4.657 -26.457  1.00  0.00           C
ATOM   3301  HG  LEU X 214      37.842  -3.593 -26.222  1.00  0.00           H
ATOM   3302  CD1 LEU X 214      39.251  -5.074 -26.666  1.00  0.00           C
ATOM   3303 HD11 LEU X 214      39.866  -4.525 -25.953  1.00  0.00           H
ATOM   3304 HD12 LEU X 214      39.447  -6.139 -26.537  1.00  0.00           H
ATOM   3305 HD13 LEU X 214      39.594  -4.608 -27.589  1.00  0.00           H
ATOM   3306  CD2 LEU X 214      37.154  -4.855 -27.844  1.00  0.00           C
ATOM   3307 HD21 LEU X 214      37.458  -5.791 -28.314  1.00  0.00           H
ATOM   3308 HD22 LEU X 214      36.065  -4.901 -27.810  1.00  0.00           H
ATOM   3309 HD23 LEU X 214      37.326  -4.021 -28.524  1.00  0.00           H
ATOM   3310  C   LEU X 214      35.392  -6.344 -23.977  1.00  0.00           C
ATOM   3311  O   LEU X 214      35.819  -6.232 -22.816  1.00  0.00           O
ATOM   3312  N   GLU X 215      34.653  -7.388 -24.334  1.00  0.00           N
ATOM   3313  H   GLU X 215      34.366  -7.407 -25.303  1.00  0.00           H
ATOM   3314  CA  GLU X 215      34.071  -8.418 -23.364  1.00  0.00           C
ATOM   3315  HA  GLU X 215      34.429  -8.226 -22.352  1.00  0.00           H
ATOM   3316  CB  GLU X 215      32.521  -8.327 -23.182  1.00  0.00           C
ATOM   3317  HB2 GLU X 215      32.099  -8.066 -24.153  1.00  0.00           H
ATOM   3318  HB3 GLU X 215      32.160  -9.251 -22.731  1.00  0.00           H
ATOM   3319  CG  GLU X 215      32.128  -7.196 -22.167  1.00  0.00           C
ATOM   3320  HG2 GLU X 215      32.714  -6.293 -22.338  1.00  0.00           H
ATOM   3321  HG3 GLU X 215      31.097  -6.946 -22.418  1.00  0.00           H
ATOM   3322  CD  GLU X 215      32.358  -7.763 -20.746  1.00  0.00           C
ATOM   3323  OE1 GLU X 215      31.321  -7.768 -20.044  1.00  0.00           O
ATOM   3324  OE2 GLU X 215      33.445  -8.189 -20.261  1.00  0.00           O
ATOM   3325  C   GLU X 215      34.491  -9.904 -23.707  1.00  0.00           C
ATOM   3326  O   GLU X 215      33.967 -10.493 -24.626  1.00  0.00           O
ATOM   3327  N   PHE X 216      35.534 -10.335 -23.003  1.00  0.00           N
ATOM   3328  H   PHE X 216      35.952  -9.650 -22.391  1.00  0.00           H
ATOM   3329  CA  PHE X 216      36.166 -11.686 -23.141  1.00  0.00           C
ATOM   3330  HA  PHE X 216      36.377 -11.818 -24.202  1.00  0.00           H
ATOM   3331  CB  PHE X 216      37.446 -11.678 -22.349  1.00  0.00           C
ATOM   3332  HB2 PHE X 216      37.150 -11.884 -21.321  1.00  0.00           H
ATOM   3333  HB3 PHE X 216      38.035 -12.460 -22.829  1.00  0.00           H
ATOM   3334  CG  PHE X 216      38.247 -10.333 -22.411  1.00  0.00           C
ATOM   3335  CD1 PHE X 216      38.779  -9.912 -23.640  1.00  0.00           C
ATOM   3336  HD1 PHE X 216      38.878 -10.605 -24.462  1.00  0.00           H
ATOM   3337  CE1 PHE X 216      39.284  -8.641 -23.745  1.00  0.00           C
ATOM   3338  HE1 PHE X 216      39.647  -8.364 -24.724  1.00  0.00           H
ATOM   3339  CZ  PHE X 216      39.353  -7.775 -22.645  1.00  0.00           C
ATOM   3340  HZ  PHE X 216      39.816  -6.829 -22.885  1.00  0.00           H
ATOM   3341  CE2 PHE X 216      38.845  -8.210 -21.414  1.00  0.00           C
ATOM   3342  HE2 PHE X 216      38.812  -7.555 -20.556  1.00  0.00           H
ATOM   3343  CD2 PHE X 216      38.226  -9.473 -21.250  1.00  0.00           C
ATOM   3344  HD2 PHE X 216      37.930  -9.895 -20.301  1.00  0.00           H
ATOM   3345  C   PHE X 216      35.241 -12.815 -22.735  1.00  0.00           C
ATOM   3346  O   PHE X 216      35.040 -13.017 -21.535  1.00  0.00           O
ATOM   3347  N   ARG X 217      34.648 -13.606 -23.602  1.00  0.00           N
ATOM   3348  H   ARG X 217      34.899 -13.497 -24.574  1.00  0.00           H
ATOM   3349  CA  ARG X 217      33.783 -14.758 -23.245  1.00  0.00           C
ATOM   3350  HA  ARG X 217      33.889 -14.957 -22.178  1.00  0.00           H
ATOM   3351  CB  ARG X 217      32.328 -14.546 -23.561  1.00  0.00           C
ATOM   3352  HB2 ARG X 217      32.282 -14.184 -24.588  1.00  0.00           H
ATOM   3353  HB3 ARG X 217      31.737 -15.460 -23.499  1.00  0.00           H
ATOM   3354  CG  ARG X 217      31.739 -13.389 -22.800  1.00  0.00           C
ATOM   3355  HG2 ARG X 217      32.250 -12.436 -22.935  1.00  0.00           H
ATOM   3356  HG3 ARG X 217      30.695 -13.327 -23.105  1.00  0.00           H
ATOM   3357  CD  ARG X 217      31.678 -13.631 -21.231  1.00  0.00           C
ATOM   3358  HD2 ARG X 217      31.048 -14.494 -21.018  1.00  0.00           H
ATOM   3359  HD3 ARG X 217      32.686 -13.832 -20.866  1.00  0.00           H
ATOM   3360  NE  ARG X 217      31.047 -12.506 -20.474  1.00  0.00           N
ATOM   3361  HE  ARG X 217      30.101 -12.633 -20.143  1.00  0.00           H
ATOM   3362  CZ  ARG X 217      31.620 -11.413 -20.106  1.00  0.00           C
ATOM   3363  NH1 ARG X 217      32.815 -11.080 -20.426  1.00  0.00           N
ATOM   3364 HH11 ARG X 217      33.459 -11.737 -20.844  1.00  0.00           H
ATOM   3365 HH12 ARG X 217      33.156 -10.166 -20.163  1.00  0.00           H
ATOM   3366  NH2 ARG X 217      30.843 -10.623 -19.410  1.00  0.00           N
ATOM   3367 HH21 ARG X 217      29.901 -10.921 -19.197  1.00  0.00           H
ATOM   3368 HH22 ARG X 217      31.125  -9.684 -19.166  1.00  0.00           H
ATOM   3369  C   ARG X 217      34.333 -15.900 -23.970  1.00  0.00           C
ATOM   3370  O   ARG X 217      34.639 -15.788 -25.137  1.00  0.00           O
ATOM   3371  N   SER X 218      34.479 -17.110 -23.398  1.00  0.00           N
ATOM   3372  H   SER X 218      34.159 -17.159 -22.441  1.00  0.00           H
ATOM   3373  CA  SER X 218      34.629 -18.350 -24.094  1.00  0.00           C
ATOM   3374  HA  SER X 218      34.752 -19.116 -23.329  1.00  0.00           H
ATOM   3375  CB  SER X 218      33.406 -18.772 -24.838  1.00  0.00           C
ATOM   3376  HB2 SER X 218      33.288 -18.262 -25.794  1.00  0.00           H
ATOM   3377  HB3 SER X 218      33.602 -19.802 -25.135  1.00  0.00           H
ATOM   3378  OG  SER X 218      32.160 -18.560 -24.150  1.00  0.00           O
ATOM   3379  HG  SER X 218      32.053 -19.344 -23.607  1.00  0.00           H
ATOM   3380  C   SER X 218      35.926 -18.392 -24.922  1.00  0.00           C
ATOM   3381  O   SER X 218      35.858 -19.051 -25.990  1.00  0.00           O
ATOM   3382  N   GLY X 219      36.984 -17.726 -24.525  1.00  0.00           N
ATOM   3383  H   GLY X 219      36.896 -17.193 -23.672  1.00  0.00           H
ATOM   3384  CA  GLY X 219      38.242 -17.677 -25.319  1.00  0.00           C
ATOM   3385  HA2 GLY X 219      39.119 -17.404 -24.732  1.00  0.00           H
ATOM   3386  HA3 GLY X 219      38.513 -18.686 -25.630  1.00  0.00           H
ATOM   3387  C   GLY X 219      38.093 -16.851 -26.565  1.00  0.00           C
ATOM   3388  O   GLY X 219      38.815 -17.173 -27.531  1.00  0.00           O
ATOM   3389  N   LYS X 220      37.236 -15.809 -26.668  1.00  0.00           N
ATOM   3390  H   LYS X 220      36.858 -15.541 -25.770  1.00  0.00           H
ATOM   3391  CA  LYS X 220      36.899 -14.951 -27.811  1.00  0.00           C
ATOM   3392  HA  LYS X 220      37.597 -14.895 -28.646  1.00  0.00           H
ATOM   3393  CB  LYS X 220      35.590 -15.603 -28.360  1.00  0.00           C
ATOM   3394  HB2 LYS X 220      34.809 -15.801 -27.625  1.00  0.00           H
ATOM   3395  HB3 LYS X 220      35.079 -14.901 -29.019  1.00  0.00           H
ATOM   3396  CG  LYS X 220      35.919 -16.913 -29.075  1.00  0.00           C
ATOM   3397  HG2 LYS X 220      36.785 -16.672 -29.690  1.00  0.00           H
ATOM   3398  HG3 LYS X 220      36.373 -17.560 -28.324  1.00  0.00           H
ATOM   3399  CD  LYS X 220      34.836 -17.465 -29.916  1.00  0.00           C
ATOM   3400  HD2 LYS X 220      33.891 -17.159 -29.468  1.00  0.00           H
ATOM   3401  HD3 LYS X 220      34.824 -17.107 -30.945  1.00  0.00           H
ATOM   3402  CE  LYS X 220      34.913 -19.033 -30.059  1.00  0.00           C
ATOM   3403  HE2 LYS X 220      34.174 -19.361 -30.789  1.00  0.00           H
ATOM   3404  HE3 LYS X 220      35.929 -19.232 -30.400  1.00  0.00           H
ATOM   3405  NZ  LYS X 220      34.501 -19.594 -28.779  1.00  0.00           N
ATOM   3406  HZ1 LYS X 220      34.489 -20.603 -28.837  1.00  0.00           H
ATOM   3407  HZ2 LYS X 220      35.157 -19.252 -28.091  1.00  0.00           H
ATOM   3408  HZ3 LYS X 220      33.619 -19.268 -28.410  1.00  0.00           H
ATOM   3409  C   LYS X 220      36.625 -13.510 -27.270  1.00  0.00           C
ATOM   3410  O   LYS X 220      36.926 -13.186 -26.152  1.00  0.00           O
ATOM   3411  N   VAL X 221      36.248 -12.531 -28.067  1.00  0.00           N
ATOM   3412  H   VAL X 221      36.196 -12.788 -29.043  1.00  0.00           H
ATOM   3413  CA  VAL X 221      36.023 -11.112 -27.786  1.00  0.00           C
ATOM   3414  HA  VAL X 221      35.930 -11.047 -26.702  1.00  0.00           H
ATOM   3415  CB  VAL X 221      37.211 -10.242 -28.321  1.00  0.00           C
ATOM   3416  HB  VAL X 221      37.259 -10.460 -29.388  1.00  0.00           H
ATOM   3417  CG1 VAL X 221      36.982  -8.741 -28.077  1.00  0.00           C
ATOM   3418 HG11 VAL X 221      37.090  -8.428 -27.039  1.00  0.00           H
ATOM   3419 HG12 VAL X 221      37.568  -8.218 -28.833  1.00  0.00           H
ATOM   3420 HG13 VAL X 221      35.979  -8.378 -28.300  1.00  0.00           H
ATOM   3421  CG2 VAL X 221      38.555 -10.562 -27.636  1.00  0.00           C
ATOM   3422 HG21 VAL X 221      38.413 -10.468 -26.560  1.00  0.00           H
ATOM   3423 HG22 VAL X 221      38.927 -11.570 -27.819  1.00  0.00           H
ATOM   3424 HG23 VAL X 221      39.329  -9.864 -27.956  1.00  0.00           H
ATOM   3425  C   VAL X 221      34.649 -10.662 -28.377  1.00  0.00           C
ATOM   3426  O   VAL X 221      34.415 -10.802 -29.562  1.00  0.00           O
ATOM   3427  N   ALA X 222      33.803 -10.033 -27.536  1.00  0.00           N
ATOM   3428  H   ALA X 222      33.915 -10.117 -26.536  1.00  0.00           H
ATOM   3429  CA  ALA X 222      32.654  -9.229 -27.921  1.00  0.00           C
ATOM   3430  HA  ALA X 222      32.534  -9.402 -28.990  1.00  0.00           H
ATOM   3431  CB  ALA X 222      31.351  -9.651 -27.214  1.00  0.00           C
ATOM   3432  HB1 ALA X 222      30.464  -9.058 -27.435  1.00  0.00           H
ATOM   3433  HB2 ALA X 222      31.162 -10.645 -27.620  1.00  0.00           H
ATOM   3434  HB3 ALA X 222      31.375  -9.592 -26.126  1.00  0.00           H
ATOM   3435  C   ALA X 222      32.971  -7.721 -27.782  1.00  0.00           C
ATOM   3436  O   ALA X 222      33.982  -7.277 -27.196  1.00  0.00           O
ATOM   3437  N   PHE X 223      32.122  -6.953 -28.378  1.00  0.00           N
ATOM   3438  H   PHE X 223      31.467  -7.382 -29.016  1.00  0.00           H
ATOM   3439  CA  PHE X 223      32.212  -5.511 -28.423  1.00  0.00           C
ATOM   3440  HA  PHE X 223      32.907  -5.082 -27.702  1.00  0.00           H
ATOM   3441  CB  PHE X 223      32.609  -5.048 -29.875  1.00  0.00           C
ATOM   3442  HB2 PHE X 223      31.861  -5.290 -30.630  1.00  0.00           H
ATOM   3443  HB3 PHE X 223      32.562  -3.973 -29.703  1.00  0.00           H
ATOM   3444  CG  PHE X 223      34.011  -5.345 -30.470  1.00  0.00           C
ATOM   3445  CD1 PHE X 223      34.157  -6.513 -31.303  1.00  0.00           C
ATOM   3446  HD1 PHE X 223      33.331  -7.201 -31.406  1.00  0.00           H
ATOM   3447  CE1 PHE X 223      35.427  -6.785 -31.842  1.00  0.00           C
ATOM   3448  HE1 PHE X 223      35.651  -7.636 -32.467  1.00  0.00           H
ATOM   3449  CZ  PHE X 223      36.450  -5.804 -31.750  1.00  0.00           C
ATOM   3450  HZ  PHE X 223      37.357  -6.003 -32.301  1.00  0.00           H
ATOM   3451  CE2 PHE X 223      36.291  -4.528 -31.084  1.00  0.00           C
ATOM   3452  HE2 PHE X 223      37.021  -3.734 -31.055  1.00  0.00           H
ATOM   3453  CD2 PHE X 223      35.069  -4.421 -30.297  1.00  0.00           C
ATOM   3454  HD2 PHE X 223      34.890  -3.576 -29.650  1.00  0.00           H
ATOM   3455  C   PHE X 223      30.883  -4.889 -28.136  1.00  0.00           C
ATOM   3456  O   PHE X 223      30.018  -4.801 -28.959  1.00  0.00           O
ATOM   3457  N   ARG X 224      30.796  -4.378 -26.934  1.00  0.00           N
ATOM   3458  H   ARG X 224      31.579  -4.538 -26.316  1.00  0.00           H
ATOM   3459  CA  ARG X 224      29.621  -3.777 -26.351  1.00  0.00           C
ATOM   3460  HA  ARG X 224      28.796  -4.207 -26.918  1.00  0.00           H
ATOM   3461  CB  ARG X 224      29.498  -4.114 -24.810  1.00  0.00           C
ATOM   3462  HB2 ARG X 224      30.067  -5.014 -24.578  1.00  0.00           H
ATOM   3463  HB3 ARG X 224      29.835  -3.360 -24.099  1.00  0.00           H
ATOM   3464  CG  ARG X 224      27.954  -4.347 -24.411  1.00  0.00           C
ATOM   3465  HG2 ARG X 224      27.345  -3.509 -24.751  1.00  0.00           H
ATOM   3466  HG3 ARG X 224      27.626  -5.259 -24.911  1.00  0.00           H
ATOM   3467  CD  ARG X 224      27.805  -4.687 -22.900  1.00  0.00           C
ATOM   3468  HD2 ARG X 224      28.673  -5.283 -22.618  1.00  0.00           H
ATOM   3469  HD3 ARG X 224      27.903  -3.762 -22.331  1.00  0.00           H
ATOM   3470  NE  ARG X 224      26.553  -5.434 -22.662  1.00  0.00           N
ATOM   3471  HE  ARG X 224      25.861  -5.205 -23.361  1.00  0.00           H
ATOM   3472  CZ  ARG X 224      26.109  -6.195 -21.634  1.00  0.00           C
ATOM   3473  NH1 ARG X 224      26.918  -6.488 -20.650  1.00  0.00           N
ATOM   3474 HH11 ARG X 224      27.722  -5.881 -20.591  1.00  0.00           H
ATOM   3475 HH12 ARG X 224      26.571  -7.086 -19.914  1.00  0.00           H
ATOM   3476  NH2 ARG X 224      24.938  -6.789 -21.544  1.00  0.00           N
ATOM   3477 HH21 ARG X 224      24.375  -6.836 -22.382  1.00  0.00           H
ATOM   3478 HH22 ARG X 224      24.643  -7.388 -20.786  1.00  0.00           H
ATOM   3479  C   ARG X 224      29.514  -2.258 -26.586  1.00  0.00           C
ATOM   3480  O   ARG X 224      30.398  -1.473 -26.252  1.00  0.00           O
ATOM   3481  N   ASP X 225      28.410  -1.862 -27.175  1.00  0.00           N
ATOM   3482  H   ASP X 225      27.827  -2.618 -27.503  1.00  0.00           H
ATOM   3483  CA  ASP X 225      28.037  -0.459 -27.419  1.00  0.00           C
ATOM   3484  HA  ASP X 225      28.905   0.095 -27.777  1.00  0.00           H
ATOM   3485  CB  ASP X 225      26.908  -0.490 -28.433  1.00  0.00           C
ATOM   3486  HB2 ASP X 225      27.291  -1.025 -29.302  1.00  0.00           H
ATOM   3487  HB3 ASP X 225      26.099  -1.072 -27.992  1.00  0.00           H
ATOM   3488  CG  ASP X 225      26.345   0.877 -28.882  1.00  0.00           C
ATOM   3489  OD1 ASP X 225      25.129   0.958 -29.164  1.00  0.00           O
ATOM   3490  OD2 ASP X 225      27.129   1.816 -29.027  1.00  0.00           O
ATOM   3491  C   ASP X 225      27.522   0.355 -26.202  1.00  0.00           C
ATOM   3492  O   ASP X 225      27.298  -0.207 -25.085  1.00  0.00           O
ATOM   3493  N   CYS X 226      27.326   1.660 -26.212  1.00  0.00           N
ATOM   3494  H   CYS X 226      27.398   2.251 -27.028  1.00  0.00           H
ATOM   3495  CA  CYS X 226      26.702   2.395 -25.032  1.00  0.00           C
ATOM   3496  HA  CYS X 226      27.346   2.162 -24.184  1.00  0.00           H
ATOM   3497  CB  CYS X 226      26.864   3.876 -25.260  1.00  0.00           C
ATOM   3498  HB2 CYS X 226      26.412   4.493 -24.483  1.00  0.00           H
ATOM   3499  HB3 CYS X 226      27.934   4.080 -25.296  1.00  0.00           H
ATOM   3500  SG  CYS X 226      25.999   4.277 -26.797  1.00  0.00           S
ATOM   3501  HG  CYS X 226      24.868   4.797 -26.313  1.00  0.00           H
ATOM   3502  C   CYS X 226      25.244   2.075 -24.699  1.00  0.00           C
ATOM   3503  O   CYS X 226      24.768   2.186 -23.537  1.00  0.00           O
ATOM   3504  N   GLU X 227      24.509   1.604 -25.686  1.00  0.00           N
ATOM   3505  H   GLU X 227      24.818   1.860 -26.613  1.00  0.00           H
ATOM   3506  CA  GLU X 227      23.139   1.072 -25.529  1.00  0.00           C
ATOM   3507  HA  GLU X 227      22.530   1.751 -24.933  1.00  0.00           H
ATOM   3508  CB  GLU X 227      22.383   1.041 -26.860  1.00  0.00           C
ATOM   3509  HB2 GLU X 227      22.947   0.429 -27.564  1.00  0.00           H
ATOM   3510  HB3 GLU X 227      21.404   0.569 -26.775  1.00  0.00           H
ATOM   3511  CG  GLU X 227      22.190   2.454 -27.474  1.00  0.00           C
ATOM   3512  HG2 GLU X 227      23.032   3.076 -27.169  1.00  0.00           H
ATOM   3513  HG3 GLU X 227      22.345   2.357 -28.549  1.00  0.00           H
ATOM   3514  CD  GLU X 227      20.774   3.082 -27.362  1.00  0.00           C
ATOM   3515  OE1 GLU X 227      20.072   2.801 -26.364  1.00  0.00           O
ATOM   3516  OE2 GLU X 227      20.303   3.840 -28.260  1.00  0.00           O
ATOM   3517  C   GLU X 227      23.105  -0.319 -24.860  1.00  0.00           C
ATOM   3518  O   GLU X 227      22.010  -0.886 -24.784  1.00  0.00           O
ATOM   3519  N   GLY X 228      24.242  -0.950 -24.497  1.00  0.00           N
ATOM   3520  H   GLY X 228      25.155  -0.594 -24.743  1.00  0.00           H
ATOM   3521  CA  GLY X 228      24.301  -2.369 -23.973  1.00  0.00           C
ATOM   3522  HA2 GLY X 228      25.294  -2.535 -23.554  1.00  0.00           H
ATOM   3523  HA3 GLY X 228      23.551  -2.688 -23.249  1.00  0.00           H
ATOM   3524  C   GLY X 228      24.186  -3.334 -25.197  1.00  0.00           C
ATOM   3525  O   GLY X 228      24.578  -4.505 -25.013  1.00  0.00           O
ATOM   3526  N   ARG X 229      23.762  -2.918 -26.418  1.00  0.00           N
ATOM   3527  H   ARG X 229      23.598  -1.946 -26.640  1.00  0.00           H
ATOM   3528  CA  ARG X 229      23.783  -3.669 -27.666  1.00  0.00           C
ATOM   3529  HA  ARG X 229      23.016  -4.440 -27.596  1.00  0.00           H
ATOM   3530  CB  ARG X 229      23.440  -2.758 -28.875  1.00  0.00           C
ATOM   3531  HB2 ARG X 229      24.149  -1.959 -29.094  1.00  0.00           H
ATOM   3532  HB3 ARG X 229      23.602  -3.492 -29.664  1.00  0.00           H
ATOM   3533  CG  ARG X 229      22.031  -2.214 -28.782  1.00  0.00           C
ATOM   3534  HG2 ARG X 229      21.290  -2.988 -28.585  1.00  0.00           H
ATOM   3535  HG3 ARG X 229      22.032  -1.441 -28.013  1.00  0.00           H
ATOM   3536  CD  ARG X 229      21.549  -1.497 -30.101  1.00  0.00           C
ATOM   3537  HD2 ARG X 229      21.639  -2.098 -31.005  1.00  0.00           H
ATOM   3538  HD3 ARG X 229      20.512  -1.191 -29.961  1.00  0.00           H
ATOM   3539  NE  ARG X 229      22.380  -0.295 -30.237  1.00  0.00           N
ATOM   3540  HE  ARG X 229      22.991  -0.023 -29.479  1.00  0.00           H
ATOM   3541  CZ  ARG X 229      22.360   0.560 -31.259  1.00  0.00           C
ATOM   3542  NH1 ARG X 229      21.496   0.381 -32.235  1.00  0.00           N
ATOM   3543 HH11 ARG X 229      20.803  -0.329 -32.046  1.00  0.00           H
ATOM   3544 HH12 ARG X 229      21.556   0.883 -33.110  1.00  0.00           H
ATOM   3545  NH2 ARG X 229      23.193   1.576 -31.319  1.00  0.00           N
ATOM   3546 HH21 ARG X 229      23.917   1.594 -30.615  1.00  0.00           H
ATOM   3547 HH22 ARG X 229      23.130   2.150 -32.147  1.00  0.00           H
ATOM   3548  C   ARG X 229      25.204  -4.268 -27.784  1.00  0.00           C
ATOM   3549  O   ARG X 229      26.186  -3.532 -27.507  1.00  0.00           O
ATOM   3550  N   TYR X 230      25.261  -5.533 -28.303  1.00  0.00           N
ATOM   3551  H   TYR X 230      24.513  -6.209 -28.353  1.00  0.00           H
ATOM   3552  CA  TYR X 230      26.574  -5.986 -28.847  1.00  0.00           C
ATOM   3553  HA  TYR X 230      27.405  -5.412 -28.438  1.00  0.00           H
ATOM   3554  CB  TYR X 230      26.937  -7.446 -28.579  1.00  0.00           C
ATOM   3555  HB2 TYR X 230      26.114  -8.118 -28.824  1.00  0.00           H
ATOM   3556  HB3 TYR X 230      27.755  -7.718 -29.245  1.00  0.00           H
ATOM   3557  CG  TYR X 230      27.335  -7.875 -27.148  1.00  0.00           C
ATOM   3558  CD1 TYR X 230      28.667  -7.432 -26.830  1.00  0.00           C
ATOM   3559  HD1 TYR X 230      29.289  -7.002 -27.600  1.00  0.00           H
ATOM   3560  CE1 TYR X 230      29.126  -7.574 -25.498  1.00  0.00           C
ATOM   3561  HE1 TYR X 230      30.126  -7.281 -25.214  1.00  0.00           H
ATOM   3562  CZ  TYR X 230      28.231  -8.003 -24.510  1.00  0.00           C
ATOM   3563  OH  TYR X 230      28.632  -8.112 -23.189  1.00  0.00           O
ATOM   3564  HH  TYR X 230      28.270  -8.858 -22.706  1.00  0.00           H
ATOM   3565  CE2 TYR X 230      26.885  -8.271 -24.857  1.00  0.00           C
ATOM   3566  HE2 TYR X 230      26.221  -8.625 -24.082  1.00  0.00           H
ATOM   3567  CD2 TYR X 230      26.441  -8.284 -26.193  1.00  0.00           C
ATOM   3568  HD2 TYR X 230      25.379  -8.281 -26.392  1.00  0.00           H
ATOM   3569  C   TYR X 230      26.695  -5.647 -30.367  1.00  0.00           C
ATOM   3570  O   TYR X 230      25.679  -5.593 -31.091  1.00  0.00           O
ATOM   3571  N   LEU X 231      27.926  -5.508 -30.971  1.00  0.00           N
ATOM   3572  H   LEU X 231      28.623  -5.295 -30.272  1.00  0.00           H
ATOM   3573  CA  LEU X 231      28.305  -5.653 -32.401  1.00  0.00           C
ATOM   3574  HA  LEU X 231      27.557  -5.080 -32.948  1.00  0.00           H
ATOM   3575  CB  LEU X 231      29.609  -4.944 -32.707  1.00  0.00           C
ATOM   3576  HB2 LEU X 231      30.293  -5.567 -32.131  1.00  0.00           H
ATOM   3577  HB3 LEU X 231      29.915  -5.132 -33.736  1.00  0.00           H
ATOM   3578  CG  LEU X 231      29.674  -3.537 -32.222  1.00  0.00           C
ATOM   3579  HG  LEU X 231      29.783  -3.442 -31.141  1.00  0.00           H
ATOM   3580  CD1 LEU X 231      30.909  -2.966 -32.982  1.00  0.00           C
ATOM   3581 HD11 LEU X 231      30.976  -1.884 -33.093  1.00  0.00           H
ATOM   3582 HD12 LEU X 231      31.853  -3.251 -32.519  1.00  0.00           H
ATOM   3583 HD13 LEU X 231      31.045  -3.351 -33.993  1.00  0.00           H
ATOM   3584  CD2 LEU X 231      28.465  -2.721 -32.661  1.00  0.00           C
ATOM   3585 HD21 LEU X 231      28.741  -1.674 -32.537  1.00  0.00           H
ATOM   3586 HD22 LEU X 231      28.201  -2.955 -33.692  1.00  0.00           H
ATOM   3587 HD23 LEU X 231      27.554  -2.888 -32.087  1.00  0.00           H
ATOM   3588  C   LEU X 231      28.210  -7.131 -32.852  1.00  0.00           C
ATOM   3589  O   LEU X 231      28.552  -8.105 -32.178  1.00  0.00           O
ATOM   3590  N   ALA X 232      27.660  -7.261 -34.092  1.00  0.00           N
ATOM   3591  H   ALA X 232      27.302  -6.473 -34.613  1.00  0.00           H
ATOM   3592  CA  ALA X 232      27.596  -8.593 -34.779  1.00  0.00           C
ATOM   3593  HA  ALA X 232      28.455  -9.204 -34.500  1.00  0.00           H
ATOM   3594  CB  ALA X 232      26.380  -9.358 -34.162  1.00  0.00           C
ATOM   3595  HB1 ALA X 232      25.549  -9.206 -34.850  1.00  0.00           H
ATOM   3596  HB2 ALA X 232      26.522 -10.430 -34.021  1.00  0.00           H
ATOM   3597  HB3 ALA X 232      26.228  -9.063 -33.124  1.00  0.00           H
ATOM   3598  C   ALA X 232      27.529  -8.472 -36.354  1.00  0.00           C
ATOM   3599  O   ALA X 232      27.205  -7.435 -36.837  1.00  0.00           O
ATOM   3600  N   PRO X 233      27.732  -9.555 -37.151  1.00  0.00           N
ATOM   3601  CD  PRO X 233      28.214 -10.803 -36.671  1.00  0.00           C
ATOM   3602  HD2 PRO X 233      27.510 -11.358 -36.051  1.00  0.00           H
ATOM   3603  HD3 PRO X 233      29.180 -10.837 -36.166  1.00  0.00           H
ATOM   3604  CG  PRO X 233      28.367 -11.672 -37.922  1.00  0.00           C
ATOM   3605  HG2 PRO X 233      27.531 -12.367 -38.002  1.00  0.00           H
ATOM   3606  HG3 PRO X 233      29.206 -12.368 -37.902  1.00  0.00           H
ATOM   3607  CB  PRO X 233      28.408 -10.750 -39.138  1.00  0.00           C
ATOM   3608  HB2 PRO X 233      27.959 -11.323 -39.949  1.00  0.00           H
ATOM   3609  HB3 PRO X 233      29.409 -10.383 -39.364  1.00  0.00           H
ATOM   3610  CA  PRO X 233      27.563  -9.576 -38.656  1.00  0.00           C
ATOM   3611  HA  PRO X 233      27.804  -8.627 -39.134  1.00  0.00           H
ATOM   3612  C   PRO X 233      26.072  -9.732 -38.959  1.00  0.00           C
ATOM   3613  O   PRO X 233      25.356 -10.364 -38.191  1.00  0.00           O
ATOM   3614  N   SER X 234      25.633  -9.343 -40.137  1.00  0.00           N
ATOM   3615  H   SER X 234      26.285  -8.734 -40.611  1.00  0.00           H
ATOM   3616  CA  SER X 234      24.281  -9.557 -40.700  1.00  0.00           C
ATOM   3617  HA  SER X 234      23.912 -10.397 -40.112  1.00  0.00           H
ATOM   3618  CB  SER X 234      23.417  -8.326 -40.383  1.00  0.00           C
ATOM   3619  HB2 SER X 234      22.354  -8.545 -40.480  1.00  0.00           H
ATOM   3620  HB3 SER X 234      23.504  -8.224 -39.301  1.00  0.00           H
ATOM   3621  OG  SER X 234      23.836  -7.117 -40.969  1.00  0.00           O
ATOM   3622  HG  SER X 234      24.744  -6.898 -40.748  1.00  0.00           H
ATOM   3623  C   SER X 234      24.224  -9.896 -42.203  1.00  0.00           C
ATOM   3624  O   SER X 234      24.807  -9.260 -43.102  1.00  0.00           O
ATOM   3625  N   GLY X 235      23.451 -10.939 -42.601  1.00  0.00           N
ATOM   3626  H   GLY X 235      23.266 -11.634 -41.891  1.00  0.00           H
ATOM   3627  CA  GLY X 235      23.161 -11.267 -43.955  1.00  0.00           C
ATOM   3628  HA2 GLY X 235      22.161 -11.701 -43.969  1.00  0.00           H
ATOM   3629  HA3 GLY X 235      23.092 -10.346 -44.534  1.00  0.00           H
ATOM   3630  C   GLY X 235      24.174 -12.132 -44.716  1.00  0.00           C
ATOM   3631  O   GLY X 235      25.133 -12.613 -44.125  1.00  0.00           O
ATOM   3632  N   PRO X 236      23.938 -12.440 -46.048  1.00  0.00           N
ATOM   3633  CD  PRO X 236      22.773 -12.043 -46.830  1.00  0.00           C
ATOM   3634  HD2 PRO X 236      22.688 -10.974 -47.025  1.00  0.00           H
ATOM   3635  HD3 PRO X 236      21.932 -12.466 -46.281  1.00  0.00           H
ATOM   3636  CG  PRO X 236      22.878 -12.848 -48.101  1.00  0.00           C
ATOM   3637  HG2 PRO X 236      22.481 -12.414 -49.019  1.00  0.00           H
ATOM   3638  HG3 PRO X 236      22.426 -13.831 -47.965  1.00  0.00           H
ATOM   3639  CB  PRO X 236      24.298 -13.145 -48.240  1.00  0.00           C
ATOM   3640  HB2 PRO X 236      24.662 -12.239 -48.725  1.00  0.00           H
ATOM   3641  HB3 PRO X 236      24.611 -13.986 -48.859  1.00  0.00           H
ATOM   3642  CA  PRO X 236      24.816 -13.214 -46.838  1.00  0.00           C
ATOM   3643  HA  PRO X 236      24.766 -14.163 -46.304  1.00  0.00           H
ATOM   3644  C   PRO X 236      26.309 -12.636 -46.756  1.00  0.00           C
ATOM   3645  O   PRO X 236      27.252 -13.357 -46.794  1.00  0.00           O
ATOM   3646  N   SER X 237      26.506 -11.289 -46.759  1.00  0.00           N
ATOM   3647  H   SER X 237      25.773 -10.614 -46.921  1.00  0.00           H
ATOM   3648  CA  SER X 237      27.756 -10.591 -46.511  1.00  0.00           C
ATOM   3649  HA  SER X 237      28.490 -10.983 -47.215  1.00  0.00           H
ATOM   3650  CB  SER X 237      27.738  -9.130 -46.793  1.00  0.00           C
ATOM   3651  HB2 SER X 237      28.765  -8.771 -46.720  1.00  0.00           H
ATOM   3652  HB3 SER X 237      27.380  -9.014 -47.816  1.00  0.00           H
ATOM   3653  OG  SER X 237      26.897  -8.328 -46.027  1.00  0.00           O
ATOM   3654  HG  SER X 237      26.009  -8.487 -46.356  1.00  0.00           H
ATOM   3655  C   SER X 237      28.238 -10.725 -45.128  1.00  0.00           C
ATOM   3656  O   SER X 237      29.416 -10.600 -44.874  1.00  0.00           O
ATOM   3657  N   GLY X 238      27.329 -10.862 -44.147  1.00  0.00           N
ATOM   3658  H   GLY X 238      26.355 -10.890 -44.410  1.00  0.00           H
ATOM   3659  CA  GLY X 238      27.599 -10.618 -42.728  1.00  0.00           C
ATOM   3660  HA2 GLY X 238      26.685 -10.959 -42.243  1.00  0.00           H
ATOM   3661  HA3 GLY X 238      28.423 -11.273 -42.445  1.00  0.00           H
ATOM   3662  C   GLY X 238      28.090  -9.196 -42.392  1.00  0.00           C
ATOM   3663  O   GLY X 238      29.017  -9.079 -41.586  1.00  0.00           O
ATOM   3664  N   THR X 239      27.528  -8.165 -42.989  1.00  0.00           N
ATOM   3665  H   THR X 239      26.886  -8.454 -43.712  1.00  0.00           H
ATOM   3666  CA  THR X 239      27.893  -6.727 -42.759  1.00  0.00           C
ATOM   3667  HA  THR X 239      28.948  -6.757 -43.028  1.00  0.00           H
ATOM   3668  CB  THR X 239      27.315  -5.668 -43.707  1.00  0.00           C
ATOM   3669  HB  THR X 239      27.776  -5.752 -44.691  1.00  0.00           H
ATOM   3670  CG2 THR X 239      25.754  -5.772 -43.875  1.00  0.00           C
ATOM   3671 HG21 THR X 239      25.144  -6.123 -43.043  1.00  0.00           H
ATOM   3672 HG22 THR X 239      25.343  -4.802 -44.156  1.00  0.00           H
ATOM   3673 HG23 THR X 239      25.557  -6.513 -44.650  1.00  0.00           H
ATOM   3674  OG1 THR X 239      27.513  -4.339 -43.305  1.00  0.00           O
ATOM   3675  HG1 THR X 239      27.283  -3.793 -44.060  1.00  0.00           H
ATOM   3676  C   THR X 239      27.718  -6.311 -41.289  1.00  0.00           C
ATOM   3677  O   THR X 239      26.719  -6.743 -40.728  1.00  0.00           O
ATOM   3678  N   LEU X 240      28.725  -5.721 -40.690  1.00  0.00           N
ATOM   3679  H   LEU X 240      29.497  -5.263 -41.153  1.00  0.00           H
ATOM   3680  CA  LEU X 240      28.720  -5.506 -39.213  1.00  0.00           C
ATOM   3681  HA  LEU X 240      28.339  -6.422 -38.761  1.00  0.00           H
ATOM   3682  CB  LEU X 240      30.184  -5.325 -38.795  1.00  0.00           C
ATOM   3683  HB2 LEU X 240      30.937  -5.687 -39.495  1.00  0.00           H
ATOM   3684  HB3 LEU X 240      30.322  -4.251 -38.921  1.00  0.00           H
ATOM   3685  CG  LEU X 240      30.511  -5.723 -37.408  1.00  0.00           C
ATOM   3686  HG  LEU X 240      29.616  -5.669 -36.789  1.00  0.00           H
ATOM   3687  CD1 LEU X 240      31.037  -7.126 -37.365  1.00  0.00           C
ATOM   3688 HD11 LEU X 240      30.220  -7.849 -37.379  1.00  0.00           H
ATOM   3689 HD12 LEU X 240      31.872  -7.354 -38.027  1.00  0.00           H
ATOM   3690 HD13 LEU X 240      31.476  -7.234 -36.374  1.00  0.00           H
ATOM   3691  CD2 LEU X 240      31.515  -4.862 -36.698  1.00  0.00           C
ATOM   3692 HD21 LEU X 240      31.684  -5.219 -35.683  1.00  0.00           H
ATOM   3693 HD22 LEU X 240      32.434  -4.942 -37.278  1.00  0.00           H
ATOM   3694 HD23 LEU X 240      31.045  -3.882 -36.610  1.00  0.00           H
ATOM   3695  C   LEU X 240      27.834  -4.316 -38.708  1.00  0.00           C
ATOM   3696  O   LEU X 240      27.985  -3.289 -39.227  1.00  0.00           O
ATOM   3697  N   LYS X 241      26.916  -4.544 -37.703  1.00  0.00           N
ATOM   3698  H   LYS X 241      26.828  -5.471 -37.312  1.00  0.00           H
ATOM   3699  CA  LYS X 241      26.004  -3.574 -37.009  1.00  0.00           C
ATOM   3700  HA  LYS X 241      26.540  -2.626 -36.962  1.00  0.00           H
ATOM   3701  CB  LYS X 241      24.727  -3.370 -37.842  1.00  0.00           C
ATOM   3702  HB2 LYS X 241      24.200  -2.442 -37.622  1.00  0.00           H
ATOM   3703  HB3 LYS X 241      24.942  -3.433 -38.908  1.00  0.00           H
ATOM   3704  CG  LYS X 241      23.742  -4.543 -37.733  1.00  0.00           C
ATOM   3705  HG2 LYS X 241      24.193  -5.439 -38.159  1.00  0.00           H
ATOM   3706  HG3 LYS X 241      23.588  -4.686 -36.664  1.00  0.00           H
ATOM   3707  CD  LYS X 241      22.404  -4.483 -38.377  1.00  0.00           C
ATOM   3708  HD2 LYS X 241      21.882  -3.587 -38.038  1.00  0.00           H
ATOM   3709  HD3 LYS X 241      22.572  -4.328 -39.442  1.00  0.00           H
ATOM   3710  CE  LYS X 241      21.454  -5.659 -38.126  1.00  0.00           C
ATOM   3711  HE2 LYS X 241      20.656  -5.523 -38.855  1.00  0.00           H
ATOM   3712  HE3 LYS X 241      21.919  -6.633 -38.278  1.00  0.00           H
ATOM   3713  NZ  LYS X 241      21.005  -5.611 -36.685  1.00  0.00           N
ATOM   3714  HZ1 LYS X 241      21.711  -5.894 -36.021  1.00  0.00           H
ATOM   3715  HZ2 LYS X 241      20.596  -4.737 -36.388  1.00  0.00           H
ATOM   3716  HZ3 LYS X 241      20.304  -6.304 -36.464  1.00  0.00           H
ATOM   3717  C   LYS X 241      25.817  -3.888 -35.544  1.00  0.00           C
ATOM   3718  O   LYS X 241      25.892  -5.118 -35.206  1.00  0.00           O
ATOM   3719  N   ALA X 242      25.593  -2.933 -34.631  1.00  0.00           N
ATOM   3720  H   ALA X 242      25.608  -1.963 -34.913  1.00  0.00           H
ATOM   3721  CA  ALA X 242      24.990  -3.181 -33.334  1.00  0.00           C
ATOM   3722  HA  ALA X 242      25.568  -3.860 -32.708  1.00  0.00           H
ATOM   3723  CB  ALA X 242      24.871  -1.845 -32.583  1.00  0.00           C
ATOM   3724  HB1 ALA X 242      24.519  -2.128 -31.591  1.00  0.00           H
ATOM   3725  HB2 ALA X 242      25.864  -1.406 -32.483  1.00  0.00           H
ATOM   3726  HB3 ALA X 242      24.221  -1.162 -33.130  1.00  0.00           H
ATOM   3727  C   ALA X 242      23.628  -3.837 -33.534  1.00  0.00           C
ATOM   3728  O   ALA X 242      22.870  -3.444 -34.412  1.00  0.00           O
ATOM   3729  N   GLY X 243      23.372  -4.930 -32.881  1.00  0.00           N
ATOM   3730  H   GLY X 243      24.107  -5.292 -32.290  1.00  0.00           H
ATOM   3731  CA  GLY X 243      22.094  -5.670 -32.888  1.00  0.00           C
ATOM   3732  HA2 GLY X 243      21.615  -5.522 -33.856  1.00  0.00           H
ATOM   3733  HA3 GLY X 243      22.315  -6.700 -32.607  1.00  0.00           H
ATOM   3734  C   GLY X 243      21.064  -5.226 -31.816  1.00  0.00           C
ATOM   3735  O   GLY X 243      21.439  -4.476 -30.862  1.00  0.00           O
ATOM   3736  N   LYS X 244      19.891  -5.710 -32.085  1.00  0.00           N
ATOM   3737  H   LYS X 244      19.789  -6.261 -32.925  1.00  0.00           H
ATOM   3738  CA  LYS X 244      18.809  -5.606 -31.072  1.00  0.00           C
ATOM   3739  HA  LYS X 244      18.583  -4.554 -30.897  1.00  0.00           H
ATOM   3740  CB  LYS X 244      17.590  -6.449 -31.580  1.00  0.00           C
ATOM   3741  HB2 LYS X 244      17.567  -6.317 -32.662  1.00  0.00           H
ATOM   3742  HB3 LYS X 244      17.926  -7.479 -31.456  1.00  0.00           H
ATOM   3743  CG  LYS X 244      16.259  -6.046 -30.959  1.00  0.00           C
ATOM   3744  HG2 LYS X 244      16.139  -4.963 -30.930  1.00  0.00           H
ATOM   3745  HG3 LYS X 244      15.479  -6.424 -31.620  1.00  0.00           H
ATOM   3746  CD  LYS X 244      15.919  -6.491 -29.462  1.00  0.00           C
ATOM   3747  HD2 LYS X 244      16.246  -7.524 -29.347  1.00  0.00           H
ATOM   3748  HD3 LYS X 244      16.324  -5.778 -28.744  1.00  0.00           H
ATOM   3749  CE  LYS X 244      14.443  -6.512 -29.208  1.00  0.00           C
ATOM   3750  HE2 LYS X 244      13.897  -6.908 -30.065  1.00  0.00           H
ATOM   3751  HE3 LYS X 244      14.227  -7.195 -28.387  1.00  0.00           H
ATOM   3752  NZ  LYS X 244      13.845  -5.182 -28.794  1.00  0.00           N
ATOM   3753  HZ1 LYS X 244      14.392  -4.755 -28.061  1.00  0.00           H
ATOM   3754  HZ2 LYS X 244      13.957  -4.504 -29.534  1.00  0.00           H
ATOM   3755  HZ3 LYS X 244      12.890  -5.229 -28.469  1.00  0.00           H
ATOM   3756  C   LYS X 244      19.199  -6.031 -29.671  1.00  0.00           C
ATOM   3757  O   LYS X 244      18.930  -5.405 -28.644  1.00  0.00           O
ATOM   3758  N   ALA X 245      19.881  -7.179 -29.527  1.00  0.00           N
ATOM   3759  H   ALA X 245      20.198  -7.695 -30.336  1.00  0.00           H
ATOM   3760  CA  ALA X 245      20.236  -7.833 -28.320  1.00  0.00           C
ATOM   3761  HA  ALA X 245      19.348  -7.700 -27.703  1.00  0.00           H
ATOM   3762  CB  ALA X 245      20.521  -9.318 -28.503  1.00  0.00           C
ATOM   3763  HB1 ALA X 245      21.356  -9.519 -29.175  1.00  0.00           H
ATOM   3764  HB2 ALA X 245      20.828  -9.869 -27.614  1.00  0.00           H
ATOM   3765  HB3 ALA X 245      19.628  -9.830 -28.859  1.00  0.00           H
ATOM   3766  C   ALA X 245      21.350  -7.163 -27.515  1.00  0.00           C
ATOM   3767  O   ALA X 245      22.559  -7.103 -27.909  1.00  0.00           O
ATOM   3768  N   THR X 246      20.999  -6.799 -26.283  1.00  0.00           N
ATOM   3769  H   THR X 246      20.011  -6.844 -26.077  1.00  0.00           H
ATOM   3770  CA  THR X 246      21.960  -6.513 -25.181  1.00  0.00           C
ATOM   3771  HA  THR X 246      22.799  -6.000 -25.652  1.00  0.00           H
ATOM   3772  CB  THR X 246      21.343  -5.523 -24.117  1.00  0.00           C
ATOM   3773  HB  THR X 246      22.172  -5.307 -23.444  1.00  0.00           H
ATOM   3774  CG2 THR X 246      20.723  -4.280 -24.673  1.00  0.00           C
ATOM   3775 HG21 THR X 246      19.717  -4.536 -25.005  1.00  0.00           H
ATOM   3776 HG22 THR X 246      20.614  -3.576 -23.848  1.00  0.00           H
ATOM   3777 HG23 THR X 246      21.369  -3.801 -25.409  1.00  0.00           H
ATOM   3778  OG1 THR X 246      20.305  -6.042 -23.289  1.00  0.00           O
ATOM   3779  HG1 THR X 246      19.661  -5.351 -23.120  1.00  0.00           H
ATOM   3780  C   THR X 246      22.552  -7.819 -24.532  1.00  0.00           C
ATOM   3781  O   THR X 246      23.610  -7.734 -23.885  1.00  0.00           O
ATOM   3782  N   LYS X 247      21.997  -9.007 -24.716  1.00  0.00           N
ATOM   3783  H   LYS X 247      21.243  -8.913 -25.382  1.00  0.00           H
ATOM   3784  CA  LYS X 247      22.601 -10.304 -24.303  1.00  0.00           C
ATOM   3785  HA  LYS X 247      23.003 -10.184 -23.297  1.00  0.00           H
ATOM   3786  CB  LYS X 247      21.495 -11.400 -24.238  1.00  0.00           C
ATOM   3787  HB2 LYS X 247      20.793 -10.982 -23.518  1.00  0.00           H
ATOM   3788  HB3 LYS X 247      21.066 -11.530 -25.232  1.00  0.00           H
ATOM   3789  CG  LYS X 247      21.973 -12.710 -23.794  1.00  0.00           C
ATOM   3790  HG2 LYS X 247      22.508 -13.180 -24.619  1.00  0.00           H
ATOM   3791  HG3 LYS X 247      22.709 -12.695 -22.990  1.00  0.00           H
ATOM   3792  CD  LYS X 247      20.798 -13.674 -23.438  1.00  0.00           C
ATOM   3793  HD2 LYS X 247      20.528 -13.520 -22.394  1.00  0.00           H
ATOM   3794  HD3 LYS X 247      19.898 -13.451 -24.011  1.00  0.00           H
ATOM   3795  CE  LYS X 247      21.121 -15.133 -23.583  1.00  0.00           C
ATOM   3796  HE2 LYS X 247      21.075 -15.399 -24.639  1.00  0.00           H
ATOM   3797  HE3 LYS X 247      22.132 -15.219 -23.184  1.00  0.00           H
ATOM   3798  NZ  LYS X 247      20.237 -15.942 -22.843  1.00  0.00           N
ATOM   3799  HZ1 LYS X 247      20.456 -16.923 -22.933  1.00  0.00           H
ATOM   3800  HZ2 LYS X 247      20.354 -15.790 -21.852  1.00  0.00           H
ATOM   3801  HZ3 LYS X 247      19.251 -15.853 -23.046  1.00  0.00           H
ATOM   3802  C   LYS X 247      23.697 -10.768 -25.354  1.00  0.00           C
ATOM   3803  O   LYS X 247      23.630 -10.457 -26.538  1.00  0.00           O
ATOM   3804  N   VAL X 248      24.562 -11.593 -24.825  1.00  0.00           N
ATOM   3805  H   VAL X 248      24.485 -11.986 -23.898  1.00  0.00           H
ATOM   3806  CA  VAL X 248      25.823 -12.070 -25.494  1.00  0.00           C
ATOM   3807  HA  VAL X 248      26.020 -11.500 -26.402  1.00  0.00           H
ATOM   3808  CB  VAL X 248      27.034 -11.936 -24.542  1.00  0.00           C
ATOM   3809  HB  VAL X 248      26.920 -11.092 -23.862  1.00  0.00           H
ATOM   3810  CG1 VAL X 248      27.265 -13.079 -23.491  1.00  0.00           C
ATOM   3811 HG11 VAL X 248      27.975 -12.785 -22.718  1.00  0.00           H
ATOM   3812 HG12 VAL X 248      26.378 -13.431 -22.964  1.00  0.00           H
ATOM   3813 HG13 VAL X 248      27.814 -13.911 -23.930  1.00  0.00           H
ATOM   3814  CG2 VAL X 248      28.375 -11.845 -25.231  1.00  0.00           C
ATOM   3815 HG21 VAL X 248      28.462 -12.468 -26.121  1.00  0.00           H
ATOM   3816 HG22 VAL X 248      28.457 -10.817 -25.584  1.00  0.00           H
ATOM   3817 HG23 VAL X 248      29.144 -11.909 -24.461  1.00  0.00           H
ATOM   3818  C   VAL X 248      25.564 -13.469 -26.061  1.00  0.00           C
ATOM   3819  O   VAL X 248      24.546 -14.093 -25.718  1.00  0.00           O
ATOM   3820  N   GLY X 249      26.499 -13.980 -26.895  1.00  0.00           N
ATOM   3821  H   GLY X 249      27.316 -13.414 -27.075  1.00  0.00           H
ATOM   3822  CA  GLY X 249      26.222 -15.147 -27.744  1.00  0.00           C
ATOM   3823  HA2 GLY X 249      26.481 -15.966 -27.074  1.00  0.00           H
ATOM   3824  HA3 GLY X 249      25.201 -15.270 -28.104  1.00  0.00           H
ATOM   3825  C   GLY X 249      27.146 -15.269 -28.958  1.00  0.00           C
ATOM   3826  O   GLY X 249      27.937 -14.336 -29.215  1.00  0.00           O
ATOM   3827  N   LYS X 250      27.195 -16.460 -29.556  1.00  0.00           N
ATOM   3828  H   LYS X 250      26.455 -17.096 -29.296  1.00  0.00           H
ATOM   3829  CA  LYS X 250      28.196 -16.854 -30.473  1.00  0.00           C
ATOM   3830  HA  LYS X 250      29.164 -16.824 -29.972  1.00  0.00           H
ATOM   3831  CB  LYS X 250      27.822 -18.374 -30.815  1.00  0.00           C
ATOM   3832  HB2 LYS X 250      26.813 -18.405 -31.227  1.00  0.00           H
ATOM   3833  HB3 LYS X 250      28.468 -18.729 -31.618  1.00  0.00           H
ATOM   3834  CG  LYS X 250      28.043 -19.305 -29.632  1.00  0.00           C
ATOM   3835  HG2 LYS X 250      29.091 -19.213 -29.346  1.00  0.00           H
ATOM   3836  HG3 LYS X 250      27.485 -18.932 -28.773  1.00  0.00           H
ATOM   3837  CD  LYS X 250      27.871 -20.812 -29.857  1.00  0.00           C
ATOM   3838  HD2 LYS X 250      27.022 -20.914 -30.532  1.00  0.00           H
ATOM   3839  HD3 LYS X 250      28.666 -21.218 -30.483  1.00  0.00           H
ATOM   3840  CE  LYS X 250      27.609 -21.583 -28.566  1.00  0.00           C
ATOM   3841  HE2 LYS X 250      26.887 -20.976 -28.020  1.00  0.00           H
ATOM   3842  HE3 LYS X 250      27.134 -22.562 -28.635  1.00  0.00           H
ATOM   3843  NZ  LYS X 250      28.920 -21.641 -27.827  1.00  0.00           N
ATOM   3844  HZ1 LYS X 250      28.759 -22.098 -26.942  1.00  0.00           H
ATOM   3845  HZ2 LYS X 250      29.718 -22.033 -28.307  1.00  0.00           H
ATOM   3846  HZ3 LYS X 250      29.153 -20.679 -27.626  1.00  0.00           H
ATOM   3847  C   LYS X 250      28.390 -16.022 -31.771  1.00  0.00           C
ATOM   3848  O   LYS X 250      29.580 -15.799 -32.129  1.00  0.00           O
ATOM   3849  N   ASP X 251      27.357 -15.525 -32.482  1.00  0.00           N
ATOM   3850  H   ASP X 251      26.434 -15.775 -32.157  1.00  0.00           H
ATOM   3851  CA  ASP X 251      27.583 -14.515 -33.552  1.00  0.00           C
ATOM   3852  HA  ASP X 251      28.371 -14.899 -34.200  1.00  0.00           H
ATOM   3853  CB  ASP X 251      26.259 -14.344 -34.375  1.00  0.00           C
ATOM   3854  HB2 ASP X 251      25.434 -14.024 -33.739  1.00  0.00           H
ATOM   3855  HB3 ASP X 251      26.479 -13.565 -35.105  1.00  0.00           H
ATOM   3856  CG  ASP X 251      25.998 -15.623 -35.100  1.00  0.00           C
ATOM   3857  OD1 ASP X 251      26.868 -16.052 -35.897  1.00  0.00           O
ATOM   3858  OD2 ASP X 251      24.860 -16.119 -35.031  1.00  0.00           O
ATOM   3859  C   ASP X 251      27.989 -13.179 -33.060  1.00  0.00           C
ATOM   3860  O   ASP X 251      28.686 -12.519 -33.823  1.00  0.00           O
ATOM   3861  N   GLU X 252      27.649 -12.807 -31.849  1.00  0.00           N
ATOM   3862  H   GLU X 252      27.002 -13.355 -31.300  1.00  0.00           H
ATOM   3863  CA  GLU X 252      28.114 -11.501 -31.243  1.00  0.00           C
ATOM   3864  HA  GLU X 252      28.088 -10.733 -32.016  1.00  0.00           H
ATOM   3865  CB  GLU X 252      27.301 -11.175 -30.045  1.00  0.00           C
ATOM   3866  HB2 GLU X 252      27.374 -11.919 -29.251  1.00  0.00           H
ATOM   3867  HB3 GLU X 252      27.739 -10.252 -29.664  1.00  0.00           H
ATOM   3868  CG  GLU X 252      25.829 -10.756 -30.364  1.00  0.00           C
ATOM   3869  HG2 GLU X 252      25.367 -10.400 -29.443  1.00  0.00           H
ATOM   3870  HG3 GLU X 252      25.886  -9.855 -30.975  1.00  0.00           H
ATOM   3871  CD  GLU X 252      24.918 -11.830 -31.031  1.00  0.00           C
ATOM   3872  OE1 GLU X 252      24.160 -11.504 -31.924  1.00  0.00           O
ATOM   3873  OE2 GLU X 252      24.829 -13.003 -30.590  1.00  0.00           O
ATOM   3874  C   GLU X 252      29.504 -11.644 -30.667  1.00  0.00           C
ATOM   3875  O   GLU X 252      30.039 -10.648 -30.154  1.00  0.00           O
ATOM   3876  N   LEU X 253      30.167 -12.809 -30.791  1.00  0.00           N
ATOM   3877  H   LEU X 253      29.705 -13.517 -31.343  1.00  0.00           H
ATOM   3878  CA  LEU X 253      31.563 -13.093 -30.536  1.00  0.00           C
ATOM   3879  HA  LEU X 253      31.972 -12.222 -30.025  1.00  0.00           H
ATOM   3880  CB  LEU X 253      31.655 -14.263 -29.653  1.00  0.00           C
ATOM   3881  HB2 LEU X 253      30.872 -14.885 -30.086  1.00  0.00           H
ATOM   3882  HB3 LEU X 253      32.535 -14.885 -29.812  1.00  0.00           H
ATOM   3883  CG  LEU X 253      31.556 -13.896 -28.186  1.00  0.00           C
ATOM   3884  HG  LEU X 253      30.693 -13.256 -28.000  1.00  0.00           H
ATOM   3885  CD1 LEU X 253      31.270 -15.182 -27.277  1.00  0.00           C
ATOM   3886 HD11 LEU X 253      30.427 -15.713 -27.718  1.00  0.00           H
ATOM   3887 HD12 LEU X 253      32.152 -15.818 -27.360  1.00  0.00           H
ATOM   3888 HD13 LEU X 253      31.039 -15.008 -26.226  1.00  0.00           H
ATOM   3889  CD2 LEU X 253      32.890 -13.258 -27.684  1.00  0.00           C
ATOM   3890 HD21 LEU X 253      32.665 -12.519 -26.915  1.00  0.00           H
ATOM   3891 HD22 LEU X 253      33.508 -13.973 -27.142  1.00  0.00           H
ATOM   3892 HD23 LEU X 253      33.451 -12.819 -28.509  1.00  0.00           H
ATOM   3893  C   LEU X 253      32.456 -13.139 -31.805  1.00  0.00           C
ATOM   3894  O   LEU X 253      32.115 -13.635 -32.863  1.00  0.00           O
ATOM   3895  N   PHE X 254      33.681 -12.646 -31.649  1.00  0.00           N
ATOM   3896  H   PHE X 254      33.882 -12.171 -30.780  1.00  0.00           H
ATOM   3897  CA  PHE X 254      34.807 -12.645 -32.679  1.00  0.00           C
ATOM   3898  HA  PHE X 254      34.527 -13.305 -33.500  1.00  0.00           H
ATOM   3899  CB  PHE X 254      34.982 -11.264 -33.228  1.00  0.00           C
ATOM   3900  HB2 PHE X 254      35.271 -10.630 -32.389  1.00  0.00           H
ATOM   3901  HB3 PHE X 254      35.794 -11.158 -33.948  1.00  0.00           H
ATOM   3902  CG  PHE X 254      33.754 -10.601 -33.887  1.00  0.00           C
ATOM   3903  CD1 PHE X 254      32.786  -9.892 -33.128  1.00  0.00           C
ATOM   3904  HD1 PHE X 254      32.952  -9.733 -32.073  1.00  0.00           H
ATOM   3905  CE1 PHE X 254      31.649  -9.331 -33.770  1.00  0.00           C
ATOM   3906  HE1 PHE X 254      30.953  -8.708 -33.229  1.00  0.00           H
ATOM   3907  CZ  PHE X 254      31.460  -9.648 -35.115  1.00  0.00           C
ATOM   3908  HZ  PHE X 254      30.602  -9.233 -35.623  1.00  0.00           H
ATOM   3909  CE2 PHE X 254      32.517 -10.202 -35.863  1.00  0.00           C
ATOM   3910  HE2 PHE X 254      32.254 -10.392 -36.893  1.00  0.00           H
ATOM   3911  CD2 PHE X 254      33.631 -10.815 -35.263  1.00  0.00           C
ATOM   3912  HD2 PHE X 254      34.432 -11.361 -35.739  1.00  0.00           H
ATOM   3913  C   PHE X 254      36.223 -13.037 -32.104  1.00  0.00           C
ATOM   3914  O   PHE X 254      36.267 -13.298 -30.910  1.00  0.00           O
ATOM   3915  N   ALA X 255      37.248 -13.208 -32.920  1.00  0.00           N
ATOM   3916  H   ALA X 255      37.089 -12.996 -33.894  1.00  0.00           H
ATOM   3917  CA  ALA X 255      38.660 -13.595 -32.641  1.00  0.00           C
ATOM   3918  HA  ALA X 255      38.874 -13.530 -31.574  1.00  0.00           H
ATOM   3919  CB  ALA X 255      38.685 -15.062 -33.059  1.00  0.00           C
ATOM   3920  HB1 ALA X 255      39.573 -15.567 -32.679  1.00  0.00           H
ATOM   3921  HB2 ALA X 255      37.814 -15.571 -32.646  1.00  0.00           H
ATOM   3922  HB3 ALA X 255      38.702 -15.170 -34.143  1.00  0.00           H
ATOM   3923  C   ALA X 255      39.632 -12.657 -33.440  1.00  0.00           C
ATOM   3924  O   ALA X 255      39.335 -12.320 -34.592  1.00  0.00           O
ATOM   3925  N   LEU X 256      40.687 -12.271 -32.690  1.00  0.00           N
ATOM   3926  H   LEU X 256      40.903 -12.651 -31.780  1.00  0.00           H
ATOM   3927  CA  LEU X 256      41.430 -11.082 -33.008  1.00  0.00           C
ATOM   3928  HA  LEU X 256      40.895 -10.689 -33.873  1.00  0.00           H
ATOM   3929  CB  LEU X 256      41.346 -10.027 -31.839  1.00  0.00           C
ATOM   3930  HB2 LEU X 256      41.552 -10.447 -30.855  1.00  0.00           H
ATOM   3931  HB3 LEU X 256      41.958  -9.185 -32.164  1.00  0.00           H
ATOM   3932  CG  LEU X 256      40.031  -9.317 -31.588  1.00  0.00           C
ATOM   3933  HG  LEU X 256      39.295  -9.985 -31.140  1.00  0.00           H
ATOM   3934  CD1 LEU X 256      40.183  -7.935 -30.835  1.00  0.00           C
ATOM   3935 HD11 LEU X 256      39.193  -7.558 -30.576  1.00  0.00           H
ATOM   3936 HD12 LEU X 256      40.701  -7.963 -29.876  1.00  0.00           H
ATOM   3937 HD13 LEU X 256      40.625  -7.205 -31.512  1.00  0.00           H
ATOM   3938  CD2 LEU X 256      39.456  -8.839 -32.858  1.00  0.00           C
ATOM   3939 HD21 LEU X 256      39.977  -7.957 -33.232  1.00  0.00           H
ATOM   3940 HD22 LEU X 256      39.400  -9.556 -33.676  1.00  0.00           H
ATOM   3941 HD23 LEU X 256      38.427  -8.505 -32.724  1.00  0.00           H
ATOM   3942  C   LEU X 256      42.863 -11.530 -33.381  1.00  0.00           C
ATOM   3943  O   LEU X 256      43.696 -11.693 -32.538  1.00  0.00           O
ATOM   3944  N   GLU X 257      42.945 -11.774 -34.725  1.00  0.00           N
ATOM   3945  H   GLU X 257      42.085 -11.567 -35.212  1.00  0.00           H
ATOM   3946  CA  GLU X 257      44.126 -12.163 -35.479  1.00  0.00           C
ATOM   3947  HA  GLU X 257      44.645 -12.977 -34.973  1.00  0.00           H
ATOM   3948  CB  GLU X 257      43.763 -12.742 -36.837  1.00  0.00           C
ATOM   3949  HB2 GLU X 257      43.349 -13.695 -36.507  1.00  0.00           H
ATOM   3950  HB3 GLU X 257      43.036 -12.125 -37.365  1.00  0.00           H
ATOM   3951  CG  GLU X 257      44.837 -13.029 -37.853  1.00  0.00           C
ATOM   3952  HG2 GLU X 257      44.295 -13.391 -38.726  1.00  0.00           H
ATOM   3953  HG3 GLU X 257      45.386 -12.104 -38.031  1.00  0.00           H
ATOM   3954  CD  GLU X 257      45.804 -14.163 -37.496  1.00  0.00           C
ATOM   3955  OE1 GLU X 257      46.318 -14.287 -36.383  1.00  0.00           O
ATOM   3956  OE2 GLU X 257      46.020 -15.029 -38.422  1.00  0.00           O
ATOM   3957  C   GLU X 257      45.263 -11.138 -35.676  1.00  0.00           C
ATOM   3958  O   GLU X 257      44.954  -9.939 -35.750  1.00  0.00           O
ATOM   3959  N   GLN X 258      46.524 -11.574 -35.642  1.00  0.00           N
ATOM   3960  H   GLN X 258      46.741 -12.552 -35.508  1.00  0.00           H
ATOM   3961  CA  GLN X 258      47.739 -10.752 -35.841  1.00  0.00           C
ATOM   3962  HA  GLN X 258      47.697  -9.861 -35.214  1.00  0.00           H
ATOM   3963  CB  GLN X 258      48.862 -11.629 -35.257  1.00  0.00           C
ATOM   3964  HB2 GLN X 258      48.885 -11.592 -34.168  1.00  0.00           H
ATOM   3965  HB3 GLN X 258      48.831 -12.682 -35.538  1.00  0.00           H
ATOM   3966  CG  GLN X 258      50.257 -11.078 -35.673  1.00  0.00           C
ATOM   3967  HG2 GLN X 258      50.373 -11.240 -36.745  1.00  0.00           H
ATOM   3968  HG3 GLN X 258      50.263 -10.034 -35.361  1.00  0.00           H
ATOM   3969  CD  GLN X 258      51.388 -11.689 -34.885  1.00  0.00           C
ATOM   3970  OE1 GLN X 258      51.687 -12.876 -35.032  1.00  0.00           O
ATOM   3971  NE2 GLN X 258      51.960 -10.896 -34.021  1.00  0.00           N
ATOM   3972 HE21 GLN X 258      52.798 -11.191 -33.540  1.00  0.00           H
ATOM   3973 HE22 GLN X 258      51.614  -9.960 -33.862  1.00  0.00           H
ATOM   3974  C   GLN X 258      47.901 -10.322 -37.340  1.00  0.00           C
ATOM   3975  O   GLN X 258      48.084 -11.235 -38.127  1.00  0.00           O
ATOM   3976  N   SER X 259      47.778  -9.042 -37.541  1.00  0.00           N
ATOM   3977  H   SER X 259      47.621  -8.456 -36.734  1.00  0.00           H
ATOM   3978  CA  SER X 259      47.931  -8.503 -38.892  1.00  0.00           C
ATOM   3979  HA  SER X 259      47.461  -9.180 -39.606  1.00  0.00           H
ATOM   3980  CB  SER X 259      47.320  -7.139 -39.031  1.00  0.00           C
ATOM   3981  HB2 SER X 259      46.256  -7.147 -38.796  1.00  0.00           H
ATOM   3982  HB3 SER X 259      47.767  -6.418 -38.346  1.00  0.00           H
ATOM   3983  OG  SER X 259      47.423  -6.454 -40.276  1.00  0.00           O
ATOM   3984  HG  SER X 259      46.906  -6.917 -40.939  1.00  0.00           H
ATOM   3985  C   SER X 259      49.419  -8.579 -39.203  1.00  0.00           C
ATOM   3986  O   SER X 259      50.040  -7.515 -38.984  1.00  0.00           O
ATOM   3987  N   CYS X 260      49.879  -9.640 -39.733  1.00  0.00           N
ATOM   3988  H   CYS X 260      49.239 -10.420 -39.787  1.00  0.00           H
ATOM   3989  CA  CYS X 260      51.242  -9.701 -40.201  1.00  0.00           C
ATOM   3990  HA  CYS X 260      51.898  -9.197 -39.492  1.00  0.00           H
ATOM   3991  CB  CYS X 260      51.621 -11.220 -40.165  1.00  0.00           C
ATOM   3992  HB2 CYS X 260      51.513 -11.683 -39.184  1.00  0.00           H
ATOM   3993  HB3 CYS X 260      50.929 -11.782 -40.793  1.00  0.00           H
ATOM   3994  SG  CYS X 260      53.263 -11.398 -40.773  1.00  0.00           S
ATOM   3995  HG  CYS X 260      53.970 -11.060 -39.691  1.00  0.00           H
ATOM   3996  C   CYS X 260      51.481  -8.961 -41.514  1.00  0.00           C
ATOM   3997  O   CYS X 260      50.542  -8.828 -42.249  1.00  0.00           O
ATOM   3998  N   ALA X 261      52.697  -8.560 -41.847  1.00  0.00           N
ATOM   3999  H   ALA X 261      53.349  -8.731 -41.094  1.00  0.00           H
ATOM   4000  CA  ALA X 261      53.097  -7.905 -43.093  1.00  0.00           C
ATOM   4001  HA  ALA X 261      52.509  -6.990 -43.155  1.00  0.00           H
ATOM   4002  CB  ALA X 261      54.509  -7.394 -43.019  1.00  0.00           C
ATOM   4003  HB1 ALA X 261      55.167  -8.220 -42.746  1.00  0.00           H
ATOM   4004  HB2 ALA X 261      54.949  -6.903 -43.886  1.00  0.00           H
ATOM   4005  HB3 ALA X 261      54.515  -6.557 -42.321  1.00  0.00           H
ATOM   4006  C   ALA X 261      52.784  -8.581 -44.448  1.00  0.00           C
ATOM   4007  O   ALA X 261      52.846  -9.823 -44.654  1.00  0.00           O
ATOM   4008  N   GLN X 262      52.348  -7.747 -45.384  1.00  0.00           N
ATOM   4009  H   GLN X 262      52.340  -6.751 -45.215  1.00  0.00           H
ATOM   4010  CA  GLN X 262      51.936  -8.162 -46.754  1.00  0.00           C
ATOM   4011  HA  GLN X 262      52.246  -9.185 -46.967  1.00  0.00           H
ATOM   4012  CB  GLN X 262      50.380  -8.288 -46.908  1.00  0.00           C
ATOM   4013  HB2 GLN X 262      49.953  -7.286 -46.954  1.00  0.00           H
ATOM   4014  HB3 GLN X 262      50.207  -8.762 -47.875  1.00  0.00           H
ATOM   4015  CG  GLN X 262      49.777  -9.425 -46.066  1.00  0.00           C
ATOM   4016  HG2 GLN X 262      50.361 -10.311 -46.318  1.00  0.00           H
ATOM   4017  HG3 GLN X 262      49.971  -9.198 -45.018  1.00  0.00           H
ATOM   4018  CD  GLN X 262      48.344  -9.741 -46.338  1.00  0.00           C
ATOM   4019  OE1 GLN X 262      47.671  -9.120 -47.139  1.00  0.00           O
ATOM   4020  NE2 GLN X 262      47.786 -10.807 -45.752  1.00  0.00           N
ATOM   4021 HE21 GLN X 262      46.801 -10.979 -45.892  1.00  0.00           H
ATOM   4022 HE22 GLN X 262      48.259 -11.326 -45.026  1.00  0.00           H
ATOM   4023  C   GLN X 262      52.516  -7.211 -47.787  1.00  0.00           C
ATOM   4024  O   GLN X 262      52.516  -5.983 -47.600  1.00  0.00           O
ATOM   4025  N   VAL X 263      53.078  -7.769 -48.895  1.00  0.00           N
ATOM   4026  H   VAL X 263      52.892  -8.747 -49.062  1.00  0.00           H
ATOM   4027  CA  VAL X 263      53.901  -6.988 -49.872  1.00  0.00           C
ATOM   4028  HA  VAL X 263      53.710  -5.915 -49.858  1.00  0.00           H
ATOM   4029  CB  VAL X 263      55.391  -7.297 -49.657  1.00  0.00           C
ATOM   4030  HB  VAL X 263      55.970  -6.631 -50.296  1.00  0.00           H
ATOM   4031  CG1 VAL X 263      55.859  -6.908 -48.196  1.00  0.00           C
ATOM   4032 HG11 VAL X 263      55.530  -5.880 -48.048  1.00  0.00           H
ATOM   4033 HG12 VAL X 263      55.434  -7.574 -47.445  1.00  0.00           H
ATOM   4034 HG13 VAL X 263      56.940  -6.814 -48.094  1.00  0.00           H
ATOM   4035  CG2 VAL X 263      55.819  -8.712 -49.920  1.00  0.00           C
ATOM   4036 HG21 VAL X 263      55.538  -9.349 -49.081  1.00  0.00           H
ATOM   4037 HG22 VAL X 263      55.350  -9.254 -50.741  1.00  0.00           H
ATOM   4038 HG23 VAL X 263      56.908  -8.663 -49.939  1.00  0.00           H
ATOM   4039  C   VAL X 263      53.545  -7.325 -51.339  1.00  0.00           C
ATOM   4040  O   VAL X 263      53.001  -8.366 -51.639  1.00  0.00           O
ATOM   4041  N   VAL X 264      53.914  -6.370 -52.238  1.00  0.00           N
ATOM   4042  H   VAL X 264      54.335  -5.586 -51.761  1.00  0.00           H
ATOM   4043  CA  VAL X 264      54.109  -6.478 -53.649  1.00  0.00           C
ATOM   4044  HA  VAL X 264      53.929  -7.531 -53.863  1.00  0.00           H
ATOM   4045  CB  VAL X 264      52.976  -5.695 -54.370  1.00  0.00           C
ATOM   4046  HB  VAL X 264      52.964  -5.966 -55.426  1.00  0.00           H
ATOM   4047  CG1 VAL X 264      51.657  -5.904 -53.697  1.00  0.00           C
ATOM   4048 HG11 VAL X 264      51.481  -5.469 -52.713  1.00  0.00           H
ATOM   4049 HG12 VAL X 264      50.930  -5.469 -54.382  1.00  0.00           H
ATOM   4050 HG13 VAL X 264      51.435  -6.968 -53.608  1.00  0.00           H
ATOM   4051  CG2 VAL X 264      53.141  -4.178 -54.186  1.00  0.00           C
ATOM   4052 HG21 VAL X 264      53.574  -4.060 -53.192  1.00  0.00           H
ATOM   4053 HG22 VAL X 264      53.768  -3.829 -55.006  1.00  0.00           H
ATOM   4054 HG23 VAL X 264      52.202  -3.642 -54.327  1.00  0.00           H
ATOM   4055  C   VAL X 264      55.479  -5.964 -54.014  1.00  0.00           C
ATOM   4056  O   VAL X 264      56.175  -5.273 -53.266  1.00  0.00           O
ATOM   4057  N   LEU X 265      56.037  -6.469 -55.161  1.00  0.00           N
ATOM   4058  H   LEU X 265      55.453  -7.098 -55.695  1.00  0.00           H
ATOM   4059  CA  LEU X 265      57.410  -6.224 -55.593  1.00  0.00           C
ATOM   4060  HA  LEU X 265      57.880  -5.447 -54.990  1.00  0.00           H
ATOM   4061  CB  LEU X 265      58.362  -7.425 -55.410  1.00  0.00           C
ATOM   4062  HB2 LEU X 265      57.961  -8.239 -56.014  1.00  0.00           H
ATOM   4063  HB3 LEU X 265      59.348  -7.232 -55.832  1.00  0.00           H
ATOM   4064  CG  LEU X 265      58.616  -8.029 -54.004  1.00  0.00           C
ATOM   4065  HG  LEU X 265      58.724  -7.280 -53.220  1.00  0.00           H
ATOM   4066  CD1 LEU X 265      57.505  -8.958 -53.449  1.00  0.00           C
ATOM   4067 HD11 LEU X 265      56.713  -8.339 -53.028  1.00  0.00           H
ATOM   4068 HD12 LEU X 265      57.065  -9.504 -54.284  1.00  0.00           H
ATOM   4069 HD13 LEU X 265      57.880  -9.693 -52.736  1.00  0.00           H
ATOM   4070  CD2 LEU X 265      59.910  -8.933 -54.020  1.00  0.00           C
ATOM   4071 HD21 LEU X 265      59.863  -9.718 -54.775  1.00  0.00           H
ATOM   4072 HD22 LEU X 265      60.678  -8.246 -54.375  1.00  0.00           H
ATOM   4073 HD23 LEU X 265      60.139  -9.406 -53.065  1.00  0.00           H
ATOM   4074  C   LEU X 265      57.470  -5.897 -57.090  1.00  0.00           C
ATOM   4075  O   LEU X 265      56.771  -6.553 -57.886  1.00  0.00           O
ATOM   4076  N   GLN X 266      58.470  -5.039 -57.514  1.00  0.00           N
ATOM   4077  H   GLN X 266      59.177  -4.692 -56.883  1.00  0.00           H
ATOM   4078  CA  GLN X 266      58.626  -4.684 -58.954  1.00  0.00           C
ATOM   4079  HA  GLN X 266      57.931  -5.266 -59.559  1.00  0.00           H
ATOM   4080  CB  GLN X 266      58.447  -3.184 -59.088  1.00  0.00           C
ATOM   4081  HB2 GLN X 266      59.108  -2.579 -58.467  1.00  0.00           H
ATOM   4082  HB3 GLN X 266      58.702  -2.917 -60.113  1.00  0.00           H
ATOM   4083  CG  GLN X 266      56.979  -2.781 -58.820  1.00  0.00           C
ATOM   4084  HG2 GLN X 266      56.550  -3.046 -59.787  1.00  0.00           H
ATOM   4085  HG3 GLN X 266      56.498  -3.406 -58.068  1.00  0.00           H
ATOM   4086  CD  GLN X 266      56.670  -1.350 -58.557  1.00  0.00           C
ATOM   4087  OE1 GLN X 266      57.438  -0.411 -58.255  1.00  0.00           O
ATOM   4088  NE2 GLN X 266      55.404  -1.124 -58.568  1.00  0.00           N
ATOM   4089 HE21 GLN X 266      55.050  -0.212 -58.317  1.00  0.00           H
ATOM   4090 HE22 GLN X 266      54.701  -1.831 -58.733  1.00  0.00           H
ATOM   4091  C   GLN X 266      59.942  -5.118 -59.515  1.00  0.00           C
ATOM   4092  O   GLN X 266      60.981  -4.690 -59.076  1.00  0.00           O
ATOM   4093  N   ALA X 267      59.971  -5.868 -60.550  1.00  0.00           N
ATOM   4094  H   ALA X 267      59.064  -6.075 -60.945  1.00  0.00           H
ATOM   4095  CA  ALA X 267      61.161  -6.225 -61.338  1.00  0.00           C
ATOM   4096  HA  ALA X 267      61.841  -6.542 -60.547  1.00  0.00           H
ATOM   4097  CB  ALA X 267      60.905  -7.406 -62.289  1.00  0.00           C
ATOM   4098  HB1 ALA X 267      60.068  -7.150 -62.939  1.00  0.00           H
ATOM   4099  HB2 ALA X 267      61.772  -7.606 -62.918  1.00  0.00           H
ATOM   4100  HB3 ALA X 267      60.607  -8.243 -61.657  1.00  0.00           H
ATOM   4101  C   ALA X 267      61.734  -4.991 -62.038  1.00  0.00           C
ATOM   4102  O   ALA X 267      61.213  -3.856 -62.003  1.00  0.00           O
ATOM   4103  N   ALA X 268      62.965  -5.186 -62.568  1.00  0.00           N
ATOM   4104  H   ALA X 268      63.418  -6.049 -62.301  1.00  0.00           H
ATOM   4105  CA  ALA X 268      63.870  -4.199 -63.260  1.00  0.00           C
ATOM   4106  HA  ALA X 268      64.020  -3.350 -62.594  1.00  0.00           H
ATOM   4107  CB  ALA X 268      65.151  -4.840 -63.579  1.00  0.00           C
ATOM   4108  HB1 ALA X 268      64.993  -5.828 -64.013  1.00  0.00           H
ATOM   4109  HB2 ALA X 268      65.709  -4.198 -64.261  1.00  0.00           H
ATOM   4110  HB3 ALA X 268      65.724  -4.888 -62.653  1.00  0.00           H
ATOM   4111  C   ALA X 268      63.261  -3.646 -64.515  1.00  0.00           C
ATOM   4112  O   ALA X 268      63.764  -2.589 -64.997  1.00  0.00           O
ATOM   4113  N   ASN X 269      62.263  -4.281 -65.105  1.00  0.00           N
ATOM   4114  H   ASN X 269      62.055  -5.227 -64.820  1.00  0.00           H
ATOM   4115  CA  ASN X 269      61.233  -3.609 -66.054  1.00  0.00           C
ATOM   4116  HA  ASN X 269      61.765  -2.910 -66.700  1.00  0.00           H
ATOM   4117  CB  ASN X 269      60.477  -4.689 -66.905  1.00  0.00           C
ATOM   4118  HB2 ASN X 269      59.653  -4.346 -67.530  1.00  0.00           H
ATOM   4119  HB3 ASN X 269      61.070  -5.339 -67.548  1.00  0.00           H
ATOM   4120  CG  ASN X 269      59.616  -5.580 -65.964  1.00  0.00           C
ATOM   4121  OD1 ASN X 269      59.568  -5.472 -64.754  1.00  0.00           O
ATOM   4122  ND2 ASN X 269      59.192  -6.681 -66.546  1.00  0.00           N
ATOM   4123 HD21 ASN X 269      58.704  -7.371 -65.993  1.00  0.00           H
ATOM   4124 HD22 ASN X 269      59.574  -6.991 -67.428  1.00  0.00           H
ATOM   4125  C   ASN X 269      60.270  -2.564 -65.389  1.00  0.00           C
ATOM   4126  O   ASN X 269      59.395  -2.074 -66.105  1.00  0.00           O
ATOM   4127  N   GLU X 270      60.328  -2.385 -64.078  1.00  0.00           N
ATOM   4128  H   GLU X 270      60.901  -3.068 -63.602  1.00  0.00           H
ATOM   4129  CA  GLU X 270      59.399  -1.445 -63.294  1.00  0.00           C
ATOM   4130  HA  GLU X 270      59.791  -1.438 -62.277  1.00  0.00           H
ATOM   4131  CB  GLU X 270      59.482  -0.020 -63.799  1.00  0.00           C
ATOM   4132  HB2 GLU X 270      59.301   0.115 -64.865  1.00  0.00           H
ATOM   4133  HB3 GLU X 270      58.750   0.668 -63.375  1.00  0.00           H
ATOM   4134  CG  GLU X 270      60.822   0.540 -63.446  1.00  0.00           C
ATOM   4135  HG2 GLU X 270      60.967   0.376 -62.379  1.00  0.00           H
ATOM   4136  HG3 GLU X 270      61.606  -0.005 -63.972  1.00  0.00           H
ATOM   4137  CD  GLU X 270      60.946   2.047 -63.798  1.00  0.00           C
ATOM   4138  OE1 GLU X 270      60.946   2.884 -62.911  1.00  0.00           O
ATOM   4139  OE2 GLU X 270      60.972   2.450 -64.960  1.00  0.00           O
ATOM   4140  C   GLU X 270      58.027  -2.148 -63.077  1.00  0.00           C
ATOM   4141  O   GLU X 270      57.169  -1.562 -62.446  1.00  0.00           O
ATOM   4142  N   ARG X 271      57.789  -3.338 -63.659  1.00  0.00           N
ATOM   4143  H   ARG X 271      58.509  -3.735 -64.246  1.00  0.00           H
ATOM   4144  CA  ARG X 271      56.516  -4.025 -63.479  1.00  0.00           C
ATOM   4145  HA  ARG X 271      55.753  -3.273 -63.278  1.00  0.00           H
ATOM   4146  CB  ARG X 271      56.026  -4.711 -64.747  1.00  0.00           C
ATOM   4147  HB2 ARG X 271      56.641  -5.580 -64.981  1.00  0.00           H
ATOM   4148  HB3 ARG X 271      55.073  -5.171 -64.486  1.00  0.00           H
ATOM   4149  CG  ARG X 271      55.821  -3.829 -65.953  1.00  0.00           C
ATOM   4150  HG2 ARG X 271      56.830  -3.499 -66.201  1.00  0.00           H
ATOM   4151  HG3 ARG X 271      55.359  -4.343 -66.796  1.00  0.00           H
ATOM   4152  CD  ARG X 271      54.921  -2.611 -65.772  1.00  0.00           C
ATOM   4153  HD2 ARG X 271      53.993  -3.011 -65.365  1.00  0.00           H
ATOM   4154  HD3 ARG X 271      55.346  -1.925 -65.039  1.00  0.00           H
ATOM   4155  NE  ARG X 271      54.669  -1.960 -67.049  1.00  0.00           N
ATOM   4156  HE  ARG X 271      54.487  -2.462 -67.907  1.00  0.00           H
ATOM   4157  CZ  ARG X 271      54.694  -0.665 -67.148  1.00  0.00           C
ATOM   4158  NH1 ARG X 271      54.982   0.183 -66.152  1.00  0.00           N
ATOM   4159 HH11 ARG X 271      54.516  -0.048 -65.286  1.00  0.00           H
ATOM   4160 HH12 ARG X 271      55.385   1.091 -66.337  1.00  0.00           H
ATOM   4161  NH2 ARG X 271      54.846  -0.173 -68.315  1.00  0.00           N
ATOM   4162 HH21 ARG X 271      54.780  -0.736 -69.151  1.00  0.00           H
ATOM   4163 HH22 ARG X 271      54.888   0.834 -68.392  1.00  0.00           H
ATOM   4164  C   ARG X 271      56.358  -5.047 -62.328  1.00  0.00           C
ATOM   4165  O   ARG X 271      57.330  -5.572 -61.781  1.00  0.00           O
ATOM   4166  N   ASN X 272      55.110  -5.151 -62.010  1.00  0.00           N
ATOM   4167  H   ASN X 272      54.482  -4.516 -62.482  1.00  0.00           H
ATOM   4168  CA  ASN X 272      54.690  -5.790 -60.787  1.00  0.00           C
ATOM   4169  HA  ASN X 272      55.230  -5.358 -59.945  1.00  0.00           H
ATOM   4170  CB  ASN X 272      53.260  -5.336 -60.464  1.00  0.00           C
ATOM   4171  HB2 ASN X 272      52.590  -5.535 -61.300  1.00  0.00           H
ATOM   4172  HB3 ASN X 272      52.885  -5.870 -59.591  1.00  0.00           H
ATOM   4173  CG  ASN X 272      53.284  -3.834 -59.939  1.00  0.00           C
ATOM   4174  OD1 ASN X 272      53.728  -3.493 -58.845  1.00  0.00           O
ATOM   4175  ND2 ASN X 272      52.911  -3.048 -60.892  1.00  0.00           N
ATOM   4176 HD21 ASN X 272      52.667  -2.136 -60.533  1.00  0.00           H
ATOM   4177 HD22 ASN X 272      52.779  -3.385 -61.835  1.00  0.00           H
ATOM   4178  C   ASN X 272      54.768  -7.308 -60.862  1.00  0.00           C
ATOM   4179  O   ASN X 272      54.112  -7.951 -61.731  1.00  0.00           O
ATOM   4180  N   VAL X 273      55.473  -7.981 -59.913  1.00  0.00           N
ATOM   4181  H   VAL X 273      55.957  -7.503 -59.167  1.00  0.00           H
ATOM   4182  CA  VAL X 273      55.538  -9.459 -59.688  1.00  0.00           C
ATOM   4183  HA  VAL X 273      55.834 -10.004 -60.584  1.00  0.00           H
ATOM   4184  CB  VAL X 273      56.543  -9.889 -58.543  1.00  0.00           C
ATOM   4185  HB  VAL X 273      56.163  -9.515 -57.592  1.00  0.00           H
ATOM   4186  CG1 VAL X 273      56.379 -11.404 -58.196  1.00  0.00           C
ATOM   4187 HG11 VAL X 273      56.501 -12.103 -59.024  1.00  0.00           H
ATOM   4188 HG12 VAL X 273      57.044 -11.566 -57.348  1.00  0.00           H
ATOM   4189 HG13 VAL X 273      55.345 -11.532 -57.877  1.00  0.00           H
ATOM   4190  CG2 VAL X 273      58.071  -9.609 -58.743  1.00  0.00           C
ATOM   4191 HG21 VAL X 273      58.294 -10.110 -59.686  1.00  0.00           H
ATOM   4192 HG22 VAL X 273      58.303  -8.551 -58.860  1.00  0.00           H
ATOM   4193 HG23 VAL X 273      58.722  -9.872 -57.910  1.00  0.00           H
ATOM   4194  C   VAL X 273      54.124  -9.911 -59.397  1.00  0.00           C
ATOM   4195  O   VAL X 273      53.428  -9.348 -58.542  1.00  0.00           O
ATOM   4196  N   SER X 274      53.674 -11.085 -59.908  1.00  0.00           N
ATOM   4197  H   SER X 274      54.247 -11.574 -60.580  1.00  0.00           H
ATOM   4198  CA  SER X 274      52.266 -11.456 -59.821  1.00  0.00           C
ATOM   4199  HA  SER X 274      51.913 -11.134 -58.841  1.00  0.00           H
ATOM   4200  CB  SER X 274      51.446 -10.672 -60.757  1.00  0.00           C
ATOM   4201  HB2 SER X 274      51.737  -9.644 -60.540  1.00  0.00           H
ATOM   4202  HB3 SER X 274      51.656 -10.976 -61.783  1.00  0.00           H
ATOM   4203  OG  SER X 274      50.135 -10.982 -60.489  1.00  0.00           O
ATOM   4204  HG  SER X 274      49.682 -10.147 -60.353  1.00  0.00           H
ATOM   4205  C   SER X 274      51.959 -12.995 -59.815  1.00  0.00           C
ATOM   4206  O   SER X 274      52.817 -13.774 -60.167  1.00  0.00           O
ATOM   4207  N   THR X 275      50.753 -13.399 -59.424  1.00  0.00           N
ATOM   4208  H   THR X 275      50.229 -12.604 -59.087  1.00  0.00           H
ATOM   4209  CA  THR X 275      50.173 -14.700 -59.634  1.00  0.00           C
ATOM   4210  HA  THR X 275      50.892 -15.484 -59.870  1.00  0.00           H
ATOM   4211  CB  THR X 275      49.532 -15.219 -58.299  1.00  0.00           C
ATOM   4212  HB  THR X 275      49.152 -16.220 -58.502  1.00  0.00           H
ATOM   4213  CG2 THR X 275      50.514 -15.359 -57.171  1.00  0.00           C
ATOM   4214 HG21 THR X 275      50.030 -15.922 -56.373  1.00  0.00           H
ATOM   4215 HG22 THR X 275      51.411 -15.900 -57.473  1.00  0.00           H
ATOM   4216 HG23 THR X 275      50.851 -14.381 -56.828  1.00  0.00           H
ATOM   4217  OG1 THR X 275      48.417 -14.434 -57.887  1.00  0.00           O
ATOM   4218  HG1 THR X 275      48.744 -13.635 -57.468  1.00  0.00           H
ATOM   4219  C   THR X 275      49.026 -14.749 -60.660  1.00  0.00           C
ATOM   4220  O   THR X 275      48.320 -15.781 -60.688  1.00  0.00           O
ATOM   4221  N   ARG X 276      48.808 -13.655 -61.428  1.00  0.00           N
ATOM   4222  H   ARG X 276      49.557 -13.016 -61.203  1.00  0.00           H
ATOM   4223  CA  ARG X 276      47.723 -13.483 -62.423  1.00  0.00           C
ATOM   4224  HA  ARG X 276      46.806 -13.931 -62.041  1.00  0.00           H
ATOM   4225  CB  ARG X 276      47.465 -11.965 -62.655  1.00  0.00           C
ATOM   4226  HB2 ARG X 276      46.520 -11.952 -63.198  1.00  0.00           H
ATOM   4227  HB3 ARG X 276      47.414 -11.405 -61.721  1.00  0.00           H
ATOM   4228  CG  ARG X 276      48.584 -11.245 -63.450  1.00  0.00           C
ATOM   4229  HG2 ARG X 276      49.498 -11.221 -62.856  1.00  0.00           H
ATOM   4230  HG3 ARG X 276      48.792 -11.661 -64.436  1.00  0.00           H
ATOM   4231  CD  ARG X 276      48.128  -9.789 -63.759  1.00  0.00           C
ATOM   4232  HD2 ARG X 276      48.960  -9.281 -64.246  1.00  0.00           H
ATOM   4233  HD3 ARG X 276      47.293  -9.814 -64.459  1.00  0.00           H
ATOM   4234  NE  ARG X 276      47.627  -9.021 -62.602  1.00  0.00           N
ATOM   4235  HE  ARG X 276      48.227  -8.798 -61.821  1.00  0.00           H
ATOM   4236  CZ  ARG X 276      46.555  -8.345 -62.368  1.00  0.00           C
ATOM   4237  NH1 ARG X 276      45.521  -8.193 -63.148  1.00  0.00           N
ATOM   4238 HH11 ARG X 276      45.655  -8.480 -64.107  1.00  0.00           H
ATOM   4239 HH12 ARG X 276      44.799  -7.530 -62.904  1.00  0.00           H
ATOM   4240  NH2 ARG X 276      46.564  -7.595 -61.284  1.00  0.00           N
ATOM   4241 HH21 ARG X 276      47.299  -7.689 -60.597  1.00  0.00           H
ATOM   4242 HH22 ARG X 276      45.742  -7.046 -61.075  1.00  0.00           H
ATOM   4243  C   ARG X 276      47.963 -14.203 -63.747  1.00  0.00           C
ATOM   4244  O   ARG X 276      47.009 -14.757 -64.296  1.00  0.00           O
ATOM   4245  N   GLN X 277      49.207 -14.359 -64.166  1.00  0.00           N
ATOM   4246  H   GLN X 277      49.860 -13.701 -63.764  1.00  0.00           H
ATOM   4247  CA  GLN X 277      49.535 -15.093 -65.431  1.00  0.00           C
ATOM   4248  HA  GLN X 277      48.790 -14.770 -66.159  1.00  0.00           H
ATOM   4249  CB  GLN X 277      50.851 -14.573 -65.961  1.00  0.00           C
ATOM   4250  HB2 GLN X 277      51.033 -14.901 -66.985  1.00  0.00           H
ATOM   4251  HB3 GLN X 277      50.699 -13.519 -66.192  1.00  0.00           H
ATOM   4252  CG  GLN X 277      52.133 -14.892 -65.123  1.00  0.00           C
ATOM   4253  HG2 GLN X 277      52.106 -15.972 -64.983  1.00  0.00           H
ATOM   4254  HG3 GLN X 277      53.098 -14.748 -65.609  1.00  0.00           H
ATOM   4255  CD  GLN X 277      52.235 -14.229 -63.730  1.00  0.00           C
ATOM   4256  OE1 GLN X 277      51.737 -13.194 -63.450  1.00  0.00           O
ATOM   4257  NE2 GLN X 277      52.804 -14.928 -62.752  1.00  0.00           N
ATOM   4258 HE21 GLN X 277      52.714 -14.613 -61.796  1.00  0.00           H
ATOM   4259 HE22 GLN X 277      53.208 -15.818 -63.003  1.00  0.00           H
ATOM   4260  C   GLN X 277      49.489 -16.647 -65.331  1.00  0.00           C
ATOM   4261  O   GLN X 277      49.095 -17.204 -66.376  1.00  0.00           O
ATOM   4262  N   GLY X 278      49.972 -17.256 -64.206  1.00  0.00           N
ATOM   4263  H   GLY X 278      50.156 -16.763 -63.344  1.00  0.00           H
ATOM   4264  CA  GLY X 278      50.105 -18.702 -64.033  1.00  0.00           C
ATOM   4265  HA2 GLY X 278      49.172 -19.223 -64.245  1.00  0.00           H
ATOM   4266  HA3 GLY X 278      50.839 -19.079 -64.745  1.00  0.00           H
ATOM   4267  C   GLY X 278      50.573 -19.171 -62.664  1.00  0.00           C
ATOM   4268  O   GLY X 278      50.648 -18.405 -61.715  1.00  0.00           O
ATOM   4269  N   MET X 279      51.155 -20.374 -62.737  1.00  0.00           N
ATOM   4270  H   MET X 279      50.862 -20.929 -63.528  1.00  0.00           H
ATOM   4271  CA  MET X 279      51.971 -21.011 -61.655  1.00  0.00           C
ATOM   4272  HA  MET X 279      51.484 -20.953 -60.682  1.00  0.00           H
ATOM   4273  CB  MET X 279      52.209 -22.549 -62.025  1.00  0.00           C
ATOM   4274  HB2 MET X 279      51.300 -23.142 -62.131  1.00  0.00           H
ATOM   4275  HB3 MET X 279      52.667 -22.639 -63.010  1.00  0.00           H
ATOM   4276  CG  MET X 279      52.970 -23.363 -60.965  1.00  0.00           C
ATOM   4277  HG2 MET X 279      53.953 -22.892 -60.945  1.00  0.00           H
ATOM   4278  HG3 MET X 279      52.476 -23.179 -60.012  1.00  0.00           H
ATOM   4279  SD  MET X 279      53.207 -25.109 -61.464  1.00  0.00           S
ATOM   4280  CE  MET X 279      51.667 -25.835 -60.755  1.00  0.00           C
ATOM   4281  HE1 MET X 279      51.044 -25.004 -60.425  1.00  0.00           H
ATOM   4282  HE2 MET X 279      51.206 -26.358 -61.593  1.00  0.00           H
ATOM   4283  HE3 MET X 279      51.953 -26.476 -59.921  1.00  0.00           H
ATOM   4284  C   MET X 279      53.338 -20.357 -61.486  1.00  0.00           C
ATOM   4285  O   MET X 279      53.801 -20.027 -60.373  1.00  0.00           O
ATOM   4286  N   ASP X 280      54.040 -20.203 -62.584  1.00  0.00           N
ATOM   4287  H   ASP X 280      53.707 -20.731 -63.378  1.00  0.00           H
ATOM   4288  CA  ASP X 280      55.378 -19.559 -62.582  1.00  0.00           C
ATOM   4289  HA  ASP X 280      56.071 -20.128 -61.963  1.00  0.00           H
ATOM   4290  CB  ASP X 280      55.855 -19.488 -64.016  1.00  0.00           C
ATOM   4291  HB2 ASP X 280      55.282 -18.823 -64.662  1.00  0.00           H
ATOM   4292  HB3 ASP X 280      56.808 -18.958 -64.018  1.00  0.00           H
ATOM   4293  CG  ASP X 280      55.889 -20.900 -64.725  1.00  0.00           C
ATOM   4294  OD1 ASP X 280      56.572 -21.833 -64.158  1.00  0.00           O
ATOM   4295  OD2 ASP X 280      55.695 -20.998 -65.955  1.00  0.00           O
ATOM   4296  C   ASP X 280      55.312 -18.132 -62.026  1.00  0.00           C
ATOM   4297  O   ASP X 280      54.525 -17.347 -62.644  1.00  0.00           O
ATOM   4298  N   LEU X 281      56.120 -17.745 -61.007  1.00  0.00           N
ATOM   4299  H   LEU X 281      56.656 -18.409 -60.467  1.00  0.00           H
ATOM   4300  CA  LEU X 281      56.122 -16.301 -60.472  1.00  0.00           C
ATOM   4301  HA  LEU X 281      55.086 -15.968 -60.411  1.00  0.00           H
ATOM   4302  CB  LEU X 281      56.762 -16.410 -59.088  1.00  0.00           C
ATOM   4303  HB2 LEU X 281      56.339 -17.179 -58.442  1.00  0.00           H
ATOM   4304  HB3 LEU X 281      57.785 -16.707 -59.319  1.00  0.00           H
ATOM   4305  CG  LEU X 281      56.786 -15.104 -58.173  1.00  0.00           C
ATOM   4306  HG  LEU X 281      57.105 -14.330 -58.871  1.00  0.00           H
ATOM   4307  CD1 LEU X 281      55.396 -14.695 -57.677  1.00  0.00           C
ATOM   4308 HD11 LEU X 281      54.812 -14.218 -58.463  1.00  0.00           H
ATOM   4309 HD12 LEU X 281      54.873 -15.526 -57.204  1.00  0.00           H
ATOM   4310 HD13 LEU X 281      55.547 -13.971 -56.876  1.00  0.00           H
ATOM   4311  CD2 LEU X 281      57.852 -15.260 -57.047  1.00  0.00           C
ATOM   4312 HD21 LEU X 281      57.769 -14.312 -56.516  1.00  0.00           H
ATOM   4313 HD22 LEU X 281      57.527 -16.053 -56.374  1.00  0.00           H
ATOM   4314 HD23 LEU X 281      58.816 -15.649 -57.372  1.00  0.00           H
ATOM   4315  C   LEU X 281      56.860 -15.451 -61.505  1.00  0.00           C
ATOM   4316  O   LEU X 281      57.876 -15.816 -62.039  1.00  0.00           O
ATOM   4317  N   SER X 282      56.223 -14.340 -61.765  1.00  0.00           N
ATOM   4318  H   SER X 282      55.410 -14.060 -61.236  1.00  0.00           H
ATOM   4319  CA  SER X 282      56.557 -13.528 -63.027  1.00  0.00           C
ATOM   4320  HA  SER X 282      57.627 -13.518 -63.234  1.00  0.00           H
ATOM   4321  CB  SER X 282      55.907 -14.159 -64.194  1.00  0.00           C
ATOM   4322  HB2 SER X 282      56.429 -15.111 -64.286  1.00  0.00           H
ATOM   4323  HB3 SER X 282      54.817 -14.197 -64.182  1.00  0.00           H
ATOM   4324  OG  SER X 282      56.201 -13.602 -65.474  1.00  0.00           O
ATOM   4325  HG  SER X 282      55.865 -14.131 -66.200  1.00  0.00           H
ATOM   4326  C   SER X 282      56.019 -12.096 -62.889  1.00  0.00           C
ATOM   4327  O   SER X 282      54.935 -11.845 -62.288  1.00  0.00           O
ATOM   4328  N   ALA X 283      56.690 -11.098 -63.425  1.00  0.00           N
ATOM   4329  H   ALA X 283      57.592 -11.314 -63.825  1.00  0.00           H
ATOM   4330  CA  ALA X 283      56.440  -9.638 -63.254  1.00  0.00           C
ATOM   4331  HA  ALA X 283      55.559  -9.517 -62.623  1.00  0.00           H
ATOM   4332  CB  ALA X 283      57.675  -9.050 -62.401  1.00  0.00           C
ATOM   4333  HB1 ALA X 283      57.395  -8.120 -61.906  1.00  0.00           H
ATOM   4334  HB2 ALA X 283      57.963  -9.779 -61.644  1.00  0.00           H
ATOM   4335  HB3 ALA X 283      58.508  -8.815 -63.063  1.00  0.00           H
ATOM   4336  C   ALA X 283      56.215  -8.895 -64.602  1.00  0.00           C
ATOM   4337  O   ALA X 283      57.235  -8.636 -65.283  1.00  0.00           O
ATOM   4338  N   ASN X 284      54.951  -8.625 -65.020  1.00  0.00           N
ATOM   4339  H   ASN X 284      54.184  -8.942 -64.445  1.00  0.00           H
ATOM   4340  CA  ASN X 284      54.581  -7.988 -66.300  1.00  0.00           C
ATOM   4341  HA  ASN X 284      55.459  -7.528 -66.755  1.00  0.00           H
ATOM   4342  CB  ASN X 284      54.236  -9.129 -67.368  1.00  0.00           C
ATOM   4343  HB2 ASN X 284      53.421  -9.684 -66.903  1.00  0.00           H
ATOM   4344  HB3 ASN X 284      53.869  -8.597 -68.246  1.00  0.00           H
ATOM   4345  CG  ASN X 284      55.439  -9.923 -67.849  1.00  0.00           C
ATOM   4346  OD1 ASN X 284      56.232  -9.535 -68.692  1.00  0.00           O
ATOM   4347  ND2 ASN X 284      55.450 -11.202 -67.520  1.00  0.00           N
ATOM   4348 HD21 ASN X 284      56.221 -11.794 -67.797  1.00  0.00           H
ATOM   4349 HD22 ASN X 284      54.796 -11.539 -66.828  1.00  0.00           H
ATOM   4350  C   ASN X 284      53.486  -6.883 -66.156  1.00  0.00           C
ATOM   4351  O   ASN X 284      53.435  -5.955 -66.911  1.00  0.00           O
ATOM   4352  N   GLN X 285      52.694  -7.025 -65.111  1.00  0.00           N
ATOM   4353  H   GLN X 285      52.893  -7.775 -64.464  1.00  0.00           H
ATOM   4354  CA  GLN X 285      51.484  -6.115 -64.800  1.00  0.00           C
ATOM   4355  HA  GLN X 285      50.839  -6.079 -65.678  1.00  0.00           H
ATOM   4356  CB  GLN X 285      50.768  -6.814 -63.590  1.00  0.00           C
ATOM   4357  HB2 GLN X 285      50.563  -7.823 -63.946  1.00  0.00           H
ATOM   4358  HB3 GLN X 285      51.441  -7.036 -62.763  1.00  0.00           H
ATOM   4359  CG  GLN X 285      49.430  -6.282 -62.940  1.00  0.00           C
ATOM   4360  HG2 GLN X 285      48.990  -6.900 -62.157  1.00  0.00           H
ATOM   4361  HG3 GLN X 285      49.647  -5.350 -62.418  1.00  0.00           H
ATOM   4362  CD  GLN X 285      48.316  -5.921 -63.978  1.00  0.00           C
ATOM   4363  OE1 GLN X 285      48.314  -6.277 -65.164  1.00  0.00           O
ATOM   4364  NE2 GLN X 285      47.404  -5.029 -63.592  1.00  0.00           N
ATOM   4365 HE21 GLN X 285      46.594  -4.911 -64.183  1.00  0.00           H
ATOM   4366 HE22 GLN X 285      47.394  -4.778 -62.613  1.00  0.00           H
ATOM   4367  C   GLN X 285      51.809  -4.706 -64.345  1.00  0.00           C
ATOM   4368  O   GLN X 285      52.779  -4.534 -63.601  1.00  0.00           O
ATOM   4369  N   ASP X 286      51.005  -3.748 -64.646  1.00  0.00           N
ATOM   4370  H   ASP X 286      50.262  -3.868 -65.320  1.00  0.00           H
ATOM   4371  CA  ASP X 286      51.273  -2.292 -64.354  1.00  0.00           C
ATOM   4372  HA  ASP X 286      52.245  -2.237 -63.865  1.00  0.00           H
ATOM   4373  CB  ASP X 286      51.285  -1.432 -65.657  1.00  0.00           C
ATOM   4374  HB2 ASP X 286      51.656  -0.473 -65.297  1.00  0.00           H
ATOM   4375  HB3 ASP X 286      52.025  -1.855 -66.336  1.00  0.00           H
ATOM   4376  CG  ASP X 286      49.948  -1.049 -66.263  1.00  0.00           C
ATOM   4377  OD1 ASP X 286      49.662   0.136 -66.425  1.00  0.00           O
ATOM   4378  OD2 ASP X 286      49.176  -1.906 -66.789  1.00  0.00           O
ATOM   4379  C   ASP X 286      50.395  -1.639 -63.273  1.00  0.00           C
ATOM   4380  O   ASP X 286      50.238  -0.438 -63.168  1.00  0.00           O
ATOM   4381  N   GLU X 287      49.595  -2.424 -62.500  1.00  0.00           N
ATOM   4382  H   GLU X 287      49.791  -3.387 -62.732  1.00  0.00           H
ATOM   4383  CA  GLU X 287      48.676  -2.014 -61.485  1.00  0.00           C
ATOM   4384  HA  GLU X 287      49.049  -1.255 -60.797  1.00  0.00           H
ATOM   4385  CB  GLU X 287      47.392  -1.426 -62.033  1.00  0.00           C
ATOM   4386  HB2 GLU X 287      47.644  -0.673 -62.780  1.00  0.00           H
ATOM   4387  HB3 GLU X 287      46.973  -2.200 -62.677  1.00  0.00           H
ATOM   4388  CG  GLU X 287      46.417  -0.770 -61.037  1.00  0.00           C
ATOM   4389  HG2 GLU X 287      46.462  -1.408 -60.154  1.00  0.00           H
ATOM   4390  HG3 GLU X 287      46.721   0.241 -60.767  1.00  0.00           H
ATOM   4391  CD  GLU X 287      45.004  -0.692 -61.405  1.00  0.00           C
ATOM   4392  OE1 GLU X 287      44.329   0.111 -60.797  1.00  0.00           O
ATOM   4393  OE2 GLU X 287      44.605  -1.231 -62.477  1.00  0.00           O
ATOM   4394  C   GLU X 287      48.230  -3.143 -60.421  1.00  0.00           C
ATOM   4395  O   GLU X 287      47.706  -4.156 -60.892  1.00  0.00           O
ATOM   4396  N   GLU X 288      48.569  -3.036 -59.097  1.00  0.00           N
ATOM   4397  H   GLU X 288      48.929  -2.115 -58.890  1.00  0.00           H
ATOM   4398  CA  GLU X 288      48.530  -4.019 -58.025  1.00  0.00           C
ATOM   4399  HA  GLU X 288      48.912  -4.928 -58.491  1.00  0.00           H
ATOM   4400  CB  GLU X 288      49.514  -3.524 -56.926  1.00  0.00           C
ATOM   4401  HB2 GLU X 288      49.737  -4.407 -56.327  1.00  0.00           H
ATOM   4402  HB3 GLU X 288      50.407  -3.159 -57.434  1.00  0.00           H
ATOM   4403  CG  GLU X 288      48.969  -2.353 -56.100  1.00  0.00           C
ATOM   4404  HG2 GLU X 288      47.881  -2.400 -56.051  1.00  0.00           H
ATOM   4405  HG3 GLU X 288      49.345  -2.525 -55.092  1.00  0.00           H
ATOM   4406  CD  GLU X 288      49.333  -0.917 -56.595  1.00  0.00           C
ATOM   4407  OE1 GLU X 288      49.052  -0.656 -57.828  1.00  0.00           O
ATOM   4408  OE2 GLU X 288      49.706   0.055 -55.848  1.00  0.00           O
ATOM   4409  C   GLU X 288      47.138  -4.431 -57.474  1.00  0.00           C
ATOM   4410  O   GLU X 288      46.154  -3.682 -57.400  1.00  0.00           O
ATOM   4411  N   THR X 289      47.032  -5.642 -56.926  1.00  0.00           N
ATOM   4412  H   THR X 289      47.878  -6.191 -56.996  1.00  0.00           H
ATOM   4413  CA  THR X 289      45.811  -6.282 -56.420  1.00  0.00           C
ATOM   4414  HA  THR X 289      45.216  -5.572 -55.845  1.00  0.00           H
ATOM   4415  CB  THR X 289      45.007  -7.034 -57.560  1.00  0.00           C
ATOM   4416  HB  THR X 289      44.109  -7.450 -57.103  1.00  0.00           H
ATOM   4417  CG2 THR X 289      44.516  -6.172 -58.731  1.00  0.00           C
ATOM   4418 HG21 THR X 289      44.039  -5.276 -58.334  1.00  0.00           H
ATOM   4419 HG22 THR X 289      45.354  -5.905 -59.375  1.00  0.00           H
ATOM   4420 HG23 THR X 289      43.845  -6.781 -59.335  1.00  0.00           H
ATOM   4421  OG1 THR X 289      45.698  -8.114 -58.072  1.00  0.00           O
ATOM   4422  HG1 THR X 289      46.551  -7.790 -58.368  1.00  0.00           H
ATOM   4423  C   THR X 289      46.197  -7.347 -55.411  1.00  0.00           C
ATOM   4424  O   THR X 289      47.379  -7.563 -55.072  1.00  0.00           O
ATOM   4425  N   ASP X 290      45.210  -8.096 -54.944  1.00  0.00           N
ATOM   4426  H   ASP X 290      44.325  -7.679 -55.198  1.00  0.00           H
ATOM   4427  CA  ASP X 290      45.422  -9.326 -54.099  1.00  0.00           C
ATOM   4428  HA  ASP X 290      45.825  -9.030 -53.131  1.00  0.00           H
ATOM   4429  CB  ASP X 290      44.121 -10.065 -53.775  1.00  0.00           C
ATOM   4430  HB2 ASP X 290      43.533 -10.227 -54.678  1.00  0.00           H
ATOM   4431  HB3 ASP X 290      44.326 -11.004 -53.262  1.00  0.00           H
ATOM   4432  CG  ASP X 290      43.229  -9.299 -52.749  1.00  0.00           C
ATOM   4433  OD1 ASP X 290      42.247  -9.920 -52.234  1.00  0.00           O
ATOM   4434  OD2 ASP X 290      43.479  -8.091 -52.348  1.00  0.00           O
ATOM   4435  C   ASP X 290      46.371 -10.403 -54.776  1.00  0.00           C
ATOM   4436  O   ASP X 290      47.206 -10.957 -54.173  1.00  0.00           O
ATOM   4437  N   GLN X 291      46.353 -10.527 -56.073  1.00  0.00           N
ATOM   4438  H   GLN X 291      45.772  -9.900 -56.611  1.00  0.00           H
ATOM   4439  CA  GLN X 291      47.051 -11.525 -56.874  1.00  0.00           C
ATOM   4440  HA  GLN X 291      46.899 -12.514 -56.442  1.00  0.00           H
ATOM   4441  CB  GLN X 291      46.393 -11.594 -58.317  1.00  0.00           C
ATOM   4442  HB2 GLN X 291      46.581 -10.645 -58.820  1.00  0.00           H
ATOM   4443  HB3 GLN X 291      46.829 -12.417 -58.884  1.00  0.00           H
ATOM   4444  CG  GLN X 291      44.886 -11.867 -58.164  1.00  0.00           C
ATOM   4445  HG2 GLN X 291      44.691 -12.870 -57.785  1.00  0.00           H
ATOM   4446  HG3 GLN X 291      44.419 -11.163 -57.476  1.00  0.00           H
ATOM   4447  CD  GLN X 291      44.159 -11.971 -59.527  1.00  0.00           C
ATOM   4448  OE1 GLN X 291      44.749 -12.113 -60.564  1.00  0.00           O
ATOM   4449  NE2 GLN X 291      42.836 -11.768 -59.607  1.00  0.00           N
ATOM   4450 HE21 GLN X 291      42.365 -11.657 -60.493  1.00  0.00           H
ATOM   4451 HE22 GLN X 291      42.356 -11.529 -58.751  1.00  0.00           H
ATOM   4452  C   GLN X 291      48.581 -11.212 -56.890  1.00  0.00           C
ATOM   4453  O   GLN X 291      49.444 -12.134 -56.889  1.00  0.00           O
ATOM   4454  N   GLU X 292      48.967  -9.946 -56.955  1.00  0.00           N
ATOM   4455  H   GLU X 292      48.254  -9.274 -57.203  1.00  0.00           H
ATOM   4456  CA  GLU X 292      50.309  -9.463 -56.629  1.00  0.00           C
ATOM   4457  HA  GLU X 292      50.984 -10.128 -57.168  1.00  0.00           H
ATOM   4458  CB  GLU X 292      50.491  -8.007 -57.059  1.00  0.00           C
ATOM   4459  HB2 GLU X 292      49.798  -7.355 -56.527  1.00  0.00           H
ATOM   4460  HB3 GLU X 292      51.413  -7.638 -56.609  1.00  0.00           H
ATOM   4461  CG  GLU X 292      50.474  -7.660 -58.576  1.00  0.00           C
ATOM   4462  HG2 GLU X 292      50.654  -6.630 -58.885  1.00  0.00           H
ATOM   4463  HG3 GLU X 292      51.322  -8.160 -59.043  1.00  0.00           H
ATOM   4464  CD  GLU X 292      49.138  -7.991 -59.209  1.00  0.00           C
ATOM   4465  OE1 GLU X 292      48.139  -7.420 -58.807  1.00  0.00           O
ATOM   4466  OE2 GLU X 292      49.059  -8.721 -60.182  1.00  0.00           O
ATOM   4467  C   GLU X 292      50.730  -9.521 -55.132  1.00  0.00           C
ATOM   4468  O   GLU X 292      51.928  -9.439 -54.884  1.00  0.00           O
ATOM   4469  N   THR X 293      49.760  -9.609 -54.178  1.00  0.00           N
ATOM   4470  H   THR X 293      48.828  -9.798 -54.520  1.00  0.00           H
ATOM   4471  CA  THR X 293      50.060  -9.524 -52.774  1.00  0.00           C
ATOM   4472  HA  THR X 293      50.816  -8.747 -52.658  1.00  0.00           H
ATOM   4473  CB  THR X 293      48.782  -9.120 -51.999  1.00  0.00           C
ATOM   4474  HB  THR X 293      48.083  -9.943 -52.152  1.00  0.00           H
ATOM   4475  CG2 THR X 293      49.022  -9.067 -50.465  1.00  0.00           C
ATOM   4476 HG21 THR X 293      48.142  -8.709 -49.930  1.00  0.00           H
ATOM   4477 HG22 THR X 293      49.364 -10.015 -50.050  1.00  0.00           H
ATOM   4478 HG23 THR X 293      49.708  -8.268 -50.186  1.00  0.00           H
ATOM   4479  OG1 THR X 293      48.213  -7.831 -52.372  1.00  0.00           O
ATOM   4480  HG1 THR X 293      47.886  -8.024 -53.254  1.00  0.00           H
ATOM   4481  C   THR X 293      50.622 -10.906 -52.284  1.00  0.00           C
ATOM   4482  O   THR X 293      49.872 -11.896 -52.423  1.00  0.00           O
ATOM   4483  N   PHE X 294      51.748 -10.955 -51.522  1.00  0.00           N
ATOM   4484  H   PHE X 294      52.283 -10.106 -51.417  1.00  0.00           H
ATOM   4485  CA  PHE X 294      52.182 -12.123 -50.704  1.00  0.00           C
ATOM   4486  HA  PHE X 294      51.472 -12.942 -50.816  1.00  0.00           H
ATOM   4487  CB  PHE X 294      53.499 -12.720 -51.248  1.00  0.00           C
ATOM   4488  HB2 PHE X 294      54.367 -12.076 -51.102  1.00  0.00           H
ATOM   4489  HB3 PHE X 294      53.737 -13.646 -50.726  1.00  0.00           H
ATOM   4490  CG  PHE X 294      53.372 -12.988 -52.711  1.00  0.00           C
ATOM   4491  CD1 PHE X 294      52.878 -14.213 -53.153  1.00  0.00           C
ATOM   4492  HD1 PHE X 294      52.580 -14.932 -52.404  1.00  0.00           H
ATOM   4493  CE1 PHE X 294      52.807 -14.394 -54.584  1.00  0.00           C
ATOM   4494  HE1 PHE X 294      52.405 -15.342 -54.910  1.00  0.00           H
ATOM   4495  CZ  PHE X 294      53.260 -13.460 -55.494  1.00  0.00           C
ATOM   4496  HZ  PHE X 294      53.233 -13.585 -56.567  1.00  0.00           H
ATOM   4497  CE2 PHE X 294      53.760 -12.265 -54.997  1.00  0.00           C
ATOM   4498  HE2 PHE X 294      54.064 -11.483 -55.676  1.00  0.00           H
ATOM   4499  CD2 PHE X 294      53.797 -12.006 -53.636  1.00  0.00           C
ATOM   4500  HD2 PHE X 294      54.053 -11.044 -53.218  1.00  0.00           H
ATOM   4501  C   PHE X 294      52.345 -11.747 -49.232  1.00  0.00           C
ATOM   4502  O   PHE X 294      52.683 -10.569 -49.009  1.00  0.00           O
ATOM   4503  N   GLN X 295      52.002 -12.639 -48.296  1.00  0.00           N
ATOM   4504  H   GLN X 295      51.803 -13.596 -48.552  1.00  0.00           H
ATOM   4505  CA  GLN X 295      52.334 -12.385 -46.886  1.00  0.00           C
ATOM   4506  HA  GLN X 295      52.228 -11.306 -46.777  1.00  0.00           H
ATOM   4507  CB  GLN X 295      51.356 -13.220 -46.035  1.00  0.00           C
ATOM   4508  HB2 GLN X 295      50.370 -13.004 -46.446  1.00  0.00           H
ATOM   4509  HB3 GLN X 295      51.599 -14.267 -46.221  1.00  0.00           H
ATOM   4510  CG  GLN X 295      51.409 -12.876 -44.479  1.00  0.00           C
ATOM   4511  HG2 GLN X 295      52.247 -13.372 -43.988  1.00  0.00           H
ATOM   4512  HG3 GLN X 295      51.489 -11.832 -44.174  1.00  0.00           H
ATOM   4513  CD  GLN X 295      50.182 -13.230 -43.761  1.00  0.00           C
ATOM   4514  OE1 GLN X 295      49.043 -13.036 -44.290  1.00  0.00           O
ATOM   4515  NE2 GLN X 295      50.184 -13.853 -42.575  1.00  0.00           N
ATOM   4516 HE21 GLN X 295      49.299 -13.860 -42.087  1.00  0.00           H
ATOM   4517 HE22 GLN X 295      51.080 -14.163 -42.228  1.00  0.00           H
ATOM   4518  C   GLN X 295      53.785 -12.796 -46.531  1.00  0.00           C
ATOM   4519  O   GLN X 295      54.322 -13.789 -46.985  1.00  0.00           O
ATOM   4520  N   LEU X 296      54.449 -12.016 -45.651  1.00  0.00           N
ATOM   4521  H   LEU X 296      53.946 -11.235 -45.255  1.00  0.00           H
ATOM   4522  CA  LEU X 296      55.763 -12.379 -45.085  1.00  0.00           C
ATOM   4523  HA  LEU X 296      56.380 -12.803 -45.877  1.00  0.00           H
ATOM   4524  CB  LEU X 296      56.292 -11.046 -44.580  1.00  0.00           C
ATOM   4525  HB2 LEU X 296      55.704 -10.679 -43.739  1.00  0.00           H
ATOM   4526  HB3 LEU X 296      57.181 -11.366 -44.036  1.00  0.00           H
ATOM   4527  CG  LEU X 296      56.668  -9.861 -45.551  1.00  0.00           C
ATOM   4528  HG  LEU X 296      55.720  -9.377 -45.784  1.00  0.00           H
ATOM   4529  CD1 LEU X 296      57.648  -8.839 -44.946  1.00  0.00           C
ATOM   4530 HD11 LEU X 296      57.274  -8.663 -43.938  1.00  0.00           H
ATOM   4531 HD12 LEU X 296      58.650  -9.267 -44.922  1.00  0.00           H
ATOM   4532 HD13 LEU X 296      57.622  -7.919 -45.529  1.00  0.00           H
ATOM   4533  CD2 LEU X 296      57.174 -10.294 -46.860  1.00  0.00           C
ATOM   4534 HD21 LEU X 296      57.642  -9.492 -47.431  1.00  0.00           H
ATOM   4535 HD22 LEU X 296      57.993 -11.004 -46.744  1.00  0.00           H
ATOM   4536 HD23 LEU X 296      56.337 -10.741 -47.397  1.00  0.00           H
ATOM   4537  C   LEU X 296      55.779 -13.448 -43.985  1.00  0.00           C
ATOM   4538  O   LEU X 296      55.042 -13.343 -42.974  1.00  0.00           O
ATOM   4539  N   GLU X 297      56.664 -14.430 -44.082  1.00  0.00           N
ATOM   4540  H   GLU X 297      57.109 -14.476 -44.987  1.00  0.00           H
ATOM   4541  CA  GLU X 297      56.845 -15.396 -42.977  1.00  0.00           C
ATOM   4542  HA  GLU X 297      56.538 -15.106 -41.972  1.00  0.00           H
ATOM   4543  CB  GLU X 297      56.227 -16.721 -43.252  1.00  0.00           C
ATOM   4544  HB2 GLU X 297      55.175 -16.474 -43.397  1.00  0.00           H
ATOM   4545  HB3 GLU X 297      56.565 -17.094 -44.219  1.00  0.00           H
ATOM   4546  CG  GLU X 297      56.288 -17.687 -42.146  1.00  0.00           C
ATOM   4547  HG2 GLU X 297      57.258 -18.149 -42.326  1.00  0.00           H
ATOM   4548  HG3 GLU X 297      56.265 -17.072 -41.246  1.00  0.00           H
ATOM   4549  CD  GLU X 297      55.189 -18.720 -42.115  1.00  0.00           C
ATOM   4550  OE1 GLU X 297      55.342 -19.682 -41.348  1.00  0.00           O
ATOM   4551  OE2 GLU X 297      54.195 -18.758 -42.876  1.00  0.00           O
ATOM   4552  C   GLU X 297      58.342 -15.540 -42.666  1.00  0.00           C
ATOM   4553  O   GLU X 297      59.057 -16.377 -43.244  1.00  0.00           O
ATOM   4554  N   ILE X 298      58.811 -14.727 -41.767  1.00  0.00           N
ATOM   4555  H   ILE X 298      58.087 -14.209 -41.291  1.00  0.00           H
ATOM   4556  CA  ILE X 298      60.217 -14.618 -41.425  1.00  0.00           C
ATOM   4557  HA  ILE X 298      60.876 -14.808 -42.272  1.00  0.00           H
ATOM   4558  CB  ILE X 298      60.584 -13.148 -40.828  1.00  0.00           C
ATOM   4559  HB  ILE X 298      59.887 -12.998 -40.003  1.00  0.00           H
ATOM   4560  CG2 ILE X 298      62.066 -13.093 -40.410  1.00  0.00           C
ATOM   4561 HG21 ILE X 298      62.665 -13.457 -41.244  1.00  0.00           H
ATOM   4562 HG22 ILE X 298      62.501 -12.097 -40.328  1.00  0.00           H
ATOM   4563 HG23 ILE X 298      62.220 -13.605 -39.460  1.00  0.00           H
ATOM   4564  CG1 ILE X 298      60.351 -12.206 -41.985  1.00  0.00           C
ATOM   4565 HG12 ILE X 298      61.048 -12.414 -42.797  1.00  0.00           H
ATOM   4566 HG13 ILE X 298      59.358 -12.128 -42.427  1.00  0.00           H
ATOM   4567  CD1 ILE X 298      60.556 -10.767 -41.705  1.00  0.00           C
ATOM   4568 HD11 ILE X 298      59.811 -10.401 -40.998  1.00  0.00           H
ATOM   4569 HD12 ILE X 298      61.511 -10.533 -41.233  1.00  0.00           H
ATOM   4570 HD13 ILE X 298      60.360 -10.170 -42.596  1.00  0.00           H
ATOM   4571  C   ILE X 298      60.609 -15.684 -40.324  1.00  0.00           C
ATOM   4572  O   ILE X 298      59.885 -15.825 -39.328  1.00  0.00           O
ATOM   4573  N   ASP X 299      61.601 -16.513 -40.514  1.00  0.00           N
ATOM   4574  H   ASP X 299      61.992 -16.399 -41.438  1.00  0.00           H
ATOM   4575  CA  ASP X 299      62.160 -17.454 -39.627  1.00  0.00           C
ATOM   4576  HA  ASP X 299      61.314 -18.082 -39.348  1.00  0.00           H
ATOM   4577  CB  ASP X 299      63.158 -18.225 -40.394  1.00  0.00           C
ATOM   4578  HB2 ASP X 299      62.658 -18.539 -41.311  1.00  0.00           H
ATOM   4579  HB3 ASP X 299      64.036 -17.636 -40.658  1.00  0.00           H
ATOM   4580  CG  ASP X 299      63.639 -19.471 -39.684  1.00  0.00           C
ATOM   4581  OD1 ASP X 299      62.797 -20.372 -39.458  1.00  0.00           O
ATOM   4582  OD2 ASP X 299      64.858 -19.567 -39.503  1.00  0.00           O
ATOM   4583  C   ASP X 299      62.887 -16.889 -38.332  1.00  0.00           C
ATOM   4584  O   ASP X 299      63.911 -16.180 -38.444  1.00  0.00           O
ATOM   4585  N   ARG X 300      62.459 -17.242 -37.074  1.00  0.00           N
ATOM   4586  H   ARG X 300      61.618 -17.801 -37.078  1.00  0.00           H
ATOM   4587  CA  ARG X 300      63.056 -16.846 -35.830  1.00  0.00           C
ATOM   4588  HA  ARG X 300      63.209 -15.769 -35.760  1.00  0.00           H
ATOM   4589  CB  ARG X 300      62.029 -16.995 -34.723  1.00  0.00           C
ATOM   4590  HB2 ARG X 300      62.417 -16.438 -33.870  1.00  0.00           H
ATOM   4591  HB3 ARG X 300      61.213 -16.364 -35.075  1.00  0.00           H
ATOM   4592  CG  ARG X 300      61.529 -18.468 -34.491  1.00  0.00           C
ATOM   4593  HG2 ARG X 300      60.556 -18.265 -34.044  1.00  0.00           H
ATOM   4594  HG3 ARG X 300      61.554 -19.035 -35.422  1.00  0.00           H
ATOM   4595  CD  ARG X 300      62.313 -19.318 -33.462  1.00  0.00           C
ATOM   4596  HD2 ARG X 300      63.289 -19.664 -33.802  1.00  0.00           H
ATOM   4597  HD3 ARG X 300      62.451 -18.611 -32.643  1.00  0.00           H
ATOM   4598  NE  ARG X 300      61.491 -20.503 -33.059  1.00  0.00           N
ATOM   4599  HE  ARG X 300      60.752 -20.363 -32.384  1.00  0.00           H
ATOM   4600  CZ  ARG X 300      61.428 -21.698 -33.618  1.00  0.00           C
ATOM   4601  NH1 ARG X 300      62.325 -22.083 -34.472  1.00  0.00           N
ATOM   4602 HH11 ARG X 300      63.005 -21.502 -34.942  1.00  0.00           H
ATOM   4603 HH12 ARG X 300      62.179 -22.883 -35.072  1.00  0.00           H
ATOM   4604  NH2 ARG X 300      60.461 -22.559 -33.331  1.00  0.00           N
ATOM   4605 HH21 ARG X 300      59.758 -22.430 -32.617  1.00  0.00           H
ATOM   4606 HH22 ARG X 300      60.378 -23.395 -33.891  1.00  0.00           H
ATOM   4607  C   ARG X 300      64.476 -17.409 -35.448  1.00  0.00           C
ATOM   4608  O   ARG X 300      64.976 -17.039 -34.403  1.00  0.00           O
ATOM   4609  N   ASP X 301      65.104 -18.099 -36.320  1.00  0.00           N
ATOM   4610  H   ASP X 301      64.609 -18.180 -37.197  1.00  0.00           H
ATOM   4611  CA  ASP X 301      66.508 -18.532 -36.226  1.00  0.00           C
ATOM   4612  HA  ASP X 301      66.860 -18.284 -35.225  1.00  0.00           H
ATOM   4613  CB  ASP X 301      66.457 -20.014 -36.335  1.00  0.00           C
ATOM   4614  HB2 ASP X 301      65.918 -20.257 -37.251  1.00  0.00           H
ATOM   4615  HB3 ASP X 301      67.469 -20.412 -36.263  1.00  0.00           H
ATOM   4616  CG  ASP X 301      65.758 -20.658 -35.071  1.00  0.00           C
ATOM   4617  OD1 ASP X 301      64.932 -21.561 -35.269  1.00  0.00           O
ATOM   4618  OD2 ASP X 301      66.004 -20.169 -34.017  1.00  0.00           O
ATOM   4619  C   ASP X 301      67.443 -17.898 -37.247  1.00  0.00           C
ATOM   4620  O   ASP X 301      68.329 -17.167 -36.866  1.00  0.00           O
ATOM   4621  N   THR X 302      67.085 -17.957 -38.558  1.00  0.00           N
ATOM   4622  H   THR X 302      66.257 -18.517 -38.705  1.00  0.00           H
ATOM   4623  CA  THR X 302      67.929 -17.518 -39.682  1.00  0.00           C
ATOM   4624  HA  THR X 302      68.962 -17.457 -39.338  1.00  0.00           H
ATOM   4625  CB  THR X 302      67.903 -18.566 -40.835  1.00  0.00           C
ATOM   4626  HB  THR X 302      68.693 -18.287 -41.532  1.00  0.00           H
ATOM   4627  CG2 THR X 302      68.111 -20.031 -40.549  1.00  0.00           C
ATOM   4628 HG21 THR X 302      69.173 -20.273 -40.504  1.00  0.00           H
ATOM   4629 HG22 THR X 302      67.707 -20.280 -39.568  1.00  0.00           H
ATOM   4630 HG23 THR X 302      67.738 -20.662 -41.356  1.00  0.00           H
ATOM   4631  OG1 THR X 302      66.536 -18.354 -41.194  1.00  0.00           O
ATOM   4632  HG1 THR X 302      65.906 -18.676 -40.545  1.00  0.00           H
ATOM   4633  C   THR X 302      67.646 -16.107 -40.227  1.00  0.00           C
ATOM   4634  O   THR X 302      68.368 -15.642 -41.033  1.00  0.00           O
ATOM   4635  N   LYS X 303      66.487 -15.506 -39.837  1.00  0.00           N
ATOM   4636  H   LYS X 303      65.975 -16.017 -39.133  1.00  0.00           H
ATOM   4637  CA  LYS X 303      65.833 -14.300 -40.388  1.00  0.00           C
ATOM   4638  HA  LYS X 303      64.845 -14.183 -39.943  1.00  0.00           H
ATOM   4639  CB  LYS X 303      66.637 -13.053 -39.964  1.00  0.00           C
ATOM   4640  HB2 LYS X 303      67.683 -13.297 -40.149  1.00  0.00           H
ATOM   4641  HB3 LYS X 303      66.309 -12.162 -40.499  1.00  0.00           H
ATOM   4642  CG  LYS X 303      66.629 -12.780 -38.443  1.00  0.00           C
ATOM   4643  HG2 LYS X 303      65.626 -12.738 -38.019  1.00  0.00           H
ATOM   4644  HG3 LYS X 303      67.170 -13.542 -37.882  1.00  0.00           H
ATOM   4645  CD  LYS X 303      67.358 -11.540 -38.139  1.00  0.00           C
ATOM   4646  HD2 LYS X 303      68.147 -11.458 -38.886  1.00  0.00           H
ATOM   4647  HD3 LYS X 303      66.595 -10.762 -38.117  1.00  0.00           H
ATOM   4648  CE  LYS X 303      68.020 -11.453 -36.841  1.00  0.00           C
ATOM   4649  HE2 LYS X 303      68.872 -12.132 -36.812  1.00  0.00           H
ATOM   4650  HE3 LYS X 303      68.443 -10.464 -36.665  1.00  0.00           H
ATOM   4651  NZ  LYS X 303      67.147 -11.834 -35.720  1.00  0.00           N
ATOM   4652  HZ1 LYS X 303      66.250 -11.371 -35.695  1.00  0.00           H
ATOM   4653  HZ2 LYS X 303      66.809 -12.786 -35.720  1.00  0.00           H
ATOM   4654  HZ3 LYS X 303      67.623 -11.766 -34.831  1.00  0.00           H
ATOM   4655  C   LYS X 303      65.722 -14.403 -41.949  1.00  0.00           C
ATOM   4656  O   LYS X 303      65.606 -13.393 -42.693  1.00  0.00           O
ATOM   4657  N   LYS X 304      65.748 -15.629 -42.508  1.00  0.00           N
ATOM   4658  H   LYS X 304      65.819 -16.396 -41.854  1.00  0.00           H
ATOM   4659  CA  LYS X 304      65.243 -15.909 -43.867  1.00  0.00           C
ATOM   4660  HA  LYS X 304      65.603 -15.172 -44.585  1.00  0.00           H
ATOM   4661  CB  LYS X 304      65.609 -17.318 -44.415  1.00  0.00           C
ATOM   4662  HB2 LYS X 304      65.180 -17.983 -43.666  1.00  0.00           H
ATOM   4663  HB3 LYS X 304      65.100 -17.306 -45.379  1.00  0.00           H
ATOM   4664  CG  LYS X 304      67.115 -17.651 -44.431  1.00  0.00           C
ATOM   4665  HG2 LYS X 304      67.398 -17.279 -45.416  1.00  0.00           H
ATOM   4666  HG3 LYS X 304      67.595 -17.159 -43.585  1.00  0.00           H
ATOM   4667  CD  LYS X 304      67.457 -19.172 -44.309  1.00  0.00           C
ATOM   4668  HD2 LYS X 304      66.948 -19.691 -43.496  1.00  0.00           H
ATOM   4669  HD3 LYS X 304      67.110 -19.653 -45.223  1.00  0.00           H
ATOM   4670  CE  LYS X 304      69.037 -19.261 -44.294  1.00  0.00           C
ATOM   4671  HE2 LYS X 304      69.390 -18.835 -43.355  1.00  0.00           H
ATOM   4672  HE3 LYS X 304      69.238 -20.332 -44.301  1.00  0.00           H
ATOM   4673  NZ  LYS X 304      69.779 -18.457 -45.273  1.00  0.00           N
ATOM   4674  HZ1 LYS X 304      69.546 -18.663 -46.233  1.00  0.00           H
ATOM   4675  HZ2 LYS X 304      69.412 -17.520 -45.187  1.00  0.00           H
ATOM   4676  HZ3 LYS X 304      70.783 -18.521 -45.180  1.00  0.00           H
ATOM   4677  C   LYS X 304      63.759 -15.721 -43.870  1.00  0.00           C
ATOM   4678  O   LYS X 304      63.140 -15.875 -42.855  1.00  0.00           O
ATOM   4679  N   CYS X 305      63.228 -15.404 -45.001  1.00  0.00           N
ATOM   4680  H   CYS X 305      63.834 -15.328 -45.805  1.00  0.00           H
ATOM   4681  CA  CYS X 305      61.742 -15.366 -45.242  1.00  0.00           C
ATOM   4682  HA  CYS X 305      61.191 -15.488 -44.309  1.00  0.00           H
ATOM   4683  CB  CYS X 305      61.509 -13.897 -45.689  1.00  0.00           C
ATOM   4684  HB2 CYS X 305      61.940 -13.136 -45.039  1.00  0.00           H
ATOM   4685  HB3 CYS X 305      62.071 -13.737 -46.609  1.00  0.00           H
ATOM   4686  SG  CYS X 305      59.772 -13.615 -45.830  1.00  0.00           S
ATOM   4687  HG  CYS X 305      59.661 -14.300 -46.972  1.00  0.00           H
ATOM   4688  C   CYS X 305      61.181 -16.362 -46.232  1.00  0.00           C
ATOM   4689  O   CYS X 305      61.881 -16.891 -47.116  1.00  0.00           O
ATOM   4690  N   ALA X 306      59.918 -16.635 -46.095  1.00  0.00           N
ATOM   4691  H   ALA X 306      59.485 -16.163 -45.314  1.00  0.00           H
ATOM   4692  CA  ALA X 306      58.976 -17.356 -46.910  1.00  0.00           C
ATOM   4693  HA  ALA X 306      59.548 -17.555 -47.816  1.00  0.00           H
ATOM   4694  CB  ALA X 306      58.601 -18.606 -46.134  1.00  0.00           C
ATOM   4695  HB1 ALA X 306      58.134 -18.381 -45.174  1.00  0.00           H
ATOM   4696  HB2 ALA X 306      57.851 -19.215 -46.639  1.00  0.00           H
ATOM   4697  HB3 ALA X 306      59.488 -19.189 -45.889  1.00  0.00           H
ATOM   4698  C   ALA X 306      57.687 -16.585 -47.204  1.00  0.00           C
ATOM   4699  O   ALA X 306      57.068 -15.874 -46.380  1.00  0.00           O
ATOM   4700  N   PHE X 307      57.197 -16.760 -48.432  1.00  0.00           N
ATOM   4701  H   PHE X 307      57.827 -17.307 -49.001  1.00  0.00           H
ATOM   4702  CA  PHE X 307      56.148 -16.032 -49.034  1.00  0.00           C
ATOM   4703  HA  PHE X 307      55.774 -15.287 -48.332  1.00  0.00           H
ATOM   4704  CB  PHE X 307      56.760 -15.268 -50.216  1.00  0.00           C
ATOM   4705  HB2 PHE X 307      57.272 -15.885 -50.954  1.00  0.00           H
ATOM   4706  HB3 PHE X 307      55.926 -14.868 -50.793  1.00  0.00           H
ATOM   4707  CG  PHE X 307      57.721 -14.209 -49.826  1.00  0.00           C
ATOM   4708  CD1 PHE X 307      57.340 -12.851 -49.777  1.00  0.00           C
ATOM   4709  HD1 PHE X 307      56.308 -12.578 -49.611  1.00  0.00           H
ATOM   4710  CE1 PHE X 307      58.345 -11.892 -49.657  1.00  0.00           C
ATOM   4711  HE1 PHE X 307      58.112 -10.839 -49.593  1.00  0.00           H
ATOM   4712  CZ  PHE X 307      59.708 -12.218 -49.517  1.00  0.00           C
ATOM   4713  HZ  PHE X 307      60.459 -11.478 -49.281  1.00  0.00           H
ATOM   4714  CE2 PHE X 307      60.061 -13.541 -49.518  1.00  0.00           C
ATOM   4715  HE2 PHE X 307      61.088 -13.849 -49.647  1.00  0.00           H
ATOM   4716  CD2 PHE X 307      59.098 -14.538 -49.762  1.00  0.00           C
ATOM   4717  HD2 PHE X 307      59.419 -15.550 -49.962  1.00  0.00           H
ATOM   4718  C   PHE X 307      54.978 -16.838 -49.521  1.00  0.00           C
ATOM   4719  O   PHE X 307      55.187 -17.751 -50.393  1.00  0.00           O
ATOM   4720  N   ARG X 308      53.714 -16.530 -49.124  1.00  0.00           N
ATOM   4721  H   ARG X 308      53.600 -15.881 -48.358  1.00  0.00           H
ATOM   4722  CA  ARG X 308      52.567 -17.172 -49.696  1.00  0.00           C
ATOM   4723  HA  ARG X 308      52.944 -17.848 -50.464  1.00  0.00           H
ATOM   4724  CB  ARG X 308      52.014 -18.066 -48.599  1.00  0.00           C
ATOM   4725  HB2 ARG X 308      51.311 -18.767 -49.048  1.00  0.00           H
ATOM   4726  HB3 ARG X 308      52.864 -18.682 -48.305  1.00  0.00           H
ATOM   4727  CG  ARG X 308      51.274 -17.428 -47.367  1.00  0.00           C
ATOM   4728  HG2 ARG X 308      51.882 -16.640 -46.924  1.00  0.00           H
ATOM   4729  HG3 ARG X 308      50.380 -16.845 -47.589  1.00  0.00           H
ATOM   4730  CD  ARG X 308      50.897 -18.572 -46.390  1.00  0.00           C
ATOM   4731  HD2 ARG X 308      50.384 -19.360 -46.941  1.00  0.00           H
ATOM   4732  HD3 ARG X 308      51.833 -19.007 -46.038  1.00  0.00           H
ATOM   4733  NE  ARG X 308      50.142 -18.001 -45.243  1.00  0.00           N
ATOM   4734  HE  ARG X 308      49.189 -18.252 -45.022  1.00  0.00           H
ATOM   4735  CZ  ARG X 308      50.724 -17.382 -44.269  1.00  0.00           C
ATOM   4736  NH1 ARG X 308      51.951 -17.040 -44.208  1.00  0.00           N
ATOM   4737 HH11 ARG X 308      52.671 -17.353 -44.842  1.00  0.00           H
ATOM   4738 HH12 ARG X 308      52.361 -16.423 -43.521  1.00  0.00           H
ATOM   4739  NH2 ARG X 308      49.945 -17.008 -43.286  1.00  0.00           N
ATOM   4740 HH21 ARG X 308      48.947 -17.161 -43.286  1.00  0.00           H
ATOM   4741 HH22 ARG X 308      50.367 -16.534 -42.499  1.00  0.00           H
ATOM   4742  C   ARG X 308      51.580 -16.201 -50.298  1.00  0.00           C
ATOM   4743  O   ARG X 308      51.533 -15.071 -49.797  1.00  0.00           O
ATOM   4744  N   THR X 309      50.801 -16.635 -51.262  1.00  0.00           N
ATOM   4745  H   THR X 309      50.939 -17.621 -51.430  1.00  0.00           H
ATOM   4746  CA  THR X 309      49.729 -15.895 -51.958  1.00  0.00           C
ATOM   4747  HA  THR X 309      49.896 -14.825 -51.833  1.00  0.00           H
ATOM   4748  CB  THR X 309      49.747 -16.363 -53.503  1.00  0.00           C
ATOM   4749  HB  THR X 309      50.398 -15.661 -54.023  1.00  0.00           H
ATOM   4750  CG2 THR X 309      50.229 -17.791 -53.752  1.00  0.00           C
ATOM   4751 HG21 THR X 309      49.705 -18.499 -53.110  1.00  0.00           H
ATOM   4752 HG22 THR X 309      50.112 -18.064 -54.801  1.00  0.00           H
ATOM   4753 HG23 THR X 309      51.284 -17.928 -53.515  1.00  0.00           H
ATOM   4754  OG1 THR X 309      48.464 -16.276 -53.950  1.00  0.00           O
ATOM   4755  HG1 THR X 309      48.336 -16.777 -54.759  1.00  0.00           H
ATOM   4756  C   THR X 309      48.422 -16.190 -51.237  1.00  0.00           C
ATOM   4757  O   THR X 309      48.303 -17.043 -50.318  1.00  0.00           O
ATOM   4758  N   HIP X 310      47.334 -15.507 -51.601  1.00  0.00           N
ATOM   4759  H   HIP X 310      47.488 -14.912 -52.403  1.00  0.00           H
ATOM   4760  CA  HIP X 310      45.921 -15.703 -51.275  1.00  0.00           C
ATOM   4761  HA  HIP X 310      45.887 -15.576 -50.193  1.00  0.00           H
ATOM   4762  CB  HIP X 310      45.073 -14.619 -51.975  1.00  0.00           C
ATOM   4763  HB2 HIP X 310      44.074 -14.636 -51.540  1.00  0.00           H
ATOM   4764  HB3 HIP X 310      45.544 -13.643 -51.861  1.00  0.00           H
ATOM   4765  CG  HIP X 310      44.868 -14.926 -53.527  1.00  0.00           C
ATOM   4766  ND1 HIP X 310      45.926 -15.148 -54.423  1.00  0.00           N
ATOM   4767  HD1 HIP X 310      46.894 -14.933 -54.232  1.00  0.00           H
ATOM   4768  CE1 HIP X 310      45.359 -15.540 -55.604  1.00  0.00           C
ATOM   4769  HE1 HIP X 310      45.854 -15.739 -56.544  1.00  0.00           H
ATOM   4770  NE2 HIP X 310      44.040 -15.779 -55.323  1.00  0.00           N
ATOM   4771  HE2 HIP X 310      43.446 -16.128 -56.062  1.00  0.00           H
ATOM   4772  CD2 HIP X 310      43.708 -15.274 -54.059  1.00  0.00           C
ATOM   4773  HD2 HIP X 310      42.777 -15.273 -53.512  1.00  0.00           H
ATOM   4774  C   HIP X 310      45.311 -17.078 -51.614  1.00  0.00           C
ATOM   4775  O   HIP X 310      44.228 -17.407 -51.206  1.00  0.00           O
ATOM   4776  N   THR X 311      46.114 -17.920 -52.333  1.00  0.00           N
ATOM   4777  H   THR X 311      46.945 -17.595 -52.807  1.00  0.00           H
ATOM   4778  CA  THR X 311      45.794 -19.383 -52.361  1.00  0.00           C
ATOM   4779  HA  THR X 311      44.712 -19.474 -52.459  1.00  0.00           H
ATOM   4780  CB  THR X 311      46.272 -20.044 -53.690  1.00  0.00           C
ATOM   4781  HB  THR X 311      45.973 -21.092 -53.684  1.00  0.00           H
ATOM   4782  CG2 THR X 311      45.527 -19.350 -54.865  1.00  0.00           C
ATOM   4783 HG21 THR X 311      44.461 -19.548 -54.756  1.00  0.00           H
ATOM   4784 HG22 THR X 311      45.703 -18.275 -54.815  1.00  0.00           H
ATOM   4785 HG23 THR X 311      45.929 -19.791 -55.777  1.00  0.00           H
ATOM   4786  OG1 THR X 311      47.699 -20.001 -53.801  1.00  0.00           O
ATOM   4787  HG1 THR X 311      47.748 -19.774 -54.732  1.00  0.00           H
ATOM   4788  C   THR X 311      46.147 -20.203 -51.106  1.00  0.00           C
ATOM   4789  O   THR X 311      45.695 -21.350 -50.992  1.00  0.00           O
ATOM   4790  N   GLY X 312      46.981 -19.569 -50.227  1.00  0.00           N
ATOM   4791  H   GLY X 312      47.205 -18.603 -50.418  1.00  0.00           H
ATOM   4792  CA  GLY X 312      47.657 -20.337 -49.133  1.00  0.00           C
ATOM   4793  HA2 GLY X 312      47.818 -19.725 -48.246  1.00  0.00           H
ATOM   4794  HA3 GLY X 312      47.082 -21.200 -48.796  1.00  0.00           H
ATOM   4795  C   GLY X 312      48.935 -21.082 -49.580  1.00  0.00           C
ATOM   4796  O   GLY X 312      49.676 -21.468 -48.687  1.00  0.00           O
ATOM   4797  N   LYS X 313      49.209 -21.296 -50.884  1.00  0.00           N
ATOM   4798  H   LYS X 313      48.640 -20.837 -51.581  1.00  0.00           H
ATOM   4799  CA  LYS X 313      50.410 -21.973 -51.416  1.00  0.00           C
ATOM   4800  HA  LYS X 313      50.637 -22.804 -50.749  1.00  0.00           H
ATOM   4801  CB  LYS X 313      50.307 -22.576 -52.854  1.00  0.00           C
ATOM   4802  HB2 LYS X 313      49.781 -21.851 -53.475  1.00  0.00           H
ATOM   4803  HB3 LYS X 313      51.287 -22.644 -53.326  1.00  0.00           H
ATOM   4804  CG  LYS X 313      49.731 -24.000 -53.091  1.00  0.00           C
ATOM   4805  HG2 LYS X 313      49.450 -23.940 -54.142  1.00  0.00           H
ATOM   4806  HG3 LYS X 313      50.525 -24.745 -53.054  1.00  0.00           H
ATOM   4807  CD  LYS X 313      48.447 -24.286 -52.371  1.00  0.00           C
ATOM   4808  HD2 LYS X 313      48.386 -25.335 -52.080  1.00  0.00           H
ATOM   4809  HD3 LYS X 313      48.423 -23.804 -51.394  1.00  0.00           H
ATOM   4810  CE  LYS X 313      47.193 -23.836 -53.086  1.00  0.00           C
ATOM   4811  HE2 LYS X 313      47.395 -22.842 -53.485  1.00  0.00           H
ATOM   4812  HE3 LYS X 313      47.009 -24.527 -53.908  1.00  0.00           H
ATOM   4813  NZ  LYS X 313      46.036 -23.792 -52.148  1.00  0.00           N
ATOM   4814  HZ1 LYS X 313      45.277 -23.420 -52.700  1.00  0.00           H
ATOM   4815  HZ2 LYS X 313      45.724 -24.723 -51.910  1.00  0.00           H
ATOM   4816  HZ3 LYS X 313      46.070 -23.158 -51.363  1.00  0.00           H
ATOM   4817  C   LYS X 313      51.651 -21.054 -51.234  1.00  0.00           C
ATOM   4818  O   LYS X 313      51.475 -19.799 -51.299  1.00  0.00           O
ATOM   4819  N   TYR X 314      52.853 -21.662 -51.145  1.00  0.00           N
ATOM   4820  H   TYR X 314      52.792 -22.667 -51.061  1.00  0.00           H
ATOM   4821  CA  TYR X 314      54.094 -20.912 -51.069  1.00  0.00           C
ATOM   4822  HA  TYR X 314      53.844 -19.863 -50.911  1.00  0.00           H
ATOM   4823  CB  TYR X 314      55.024 -21.267 -49.902  1.00  0.00           C
ATOM   4824  HB2 TYR X 314      55.320 -22.312 -49.993  1.00  0.00           H
ATOM   4825  HB3 TYR X 314      55.985 -20.818 -50.152  1.00  0.00           H
ATOM   4826  CG  TYR X 314      54.518 -21.030 -48.461  1.00  0.00           C
ATOM   4827  CD1 TYR X 314      53.572 -21.897 -47.924  1.00  0.00           C
ATOM   4828  HD1 TYR X 314      53.061 -22.720 -48.400  1.00  0.00           H
ATOM   4829  CE1 TYR X 314      53.278 -21.849 -46.581  1.00  0.00           C
ATOM   4830  HE1 TYR X 314      52.532 -22.497 -46.145  1.00  0.00           H
ATOM   4831  CZ  TYR X 314      53.841 -20.929 -45.682  1.00  0.00           C
ATOM   4832  OH  TYR X 314      53.658 -20.947 -44.316  1.00  0.00           O
ATOM   4833  HH  TYR X 314      53.961 -20.178 -43.827  1.00  0.00           H
ATOM   4834  CE2 TYR X 314      54.686 -19.897 -46.214  1.00  0.00           C
ATOM   4835  HE2 TYR X 314      55.171 -19.207 -45.539  1.00  0.00           H
ATOM   4836  CD2 TYR X 314      55.009 -20.024 -47.590  1.00  0.00           C
ATOM   4837  HD2 TYR X 314      55.755 -19.341 -47.968  1.00  0.00           H
ATOM   4838  C   TYR X 314      54.918 -20.788 -52.370  1.00  0.00           C
ATOM   4839  O   TYR X 314      54.985 -21.701 -53.158  1.00  0.00           O
ATOM   4840  N   TRP X 315      55.666 -19.674 -52.539  1.00  0.00           N
ATOM   4841  H   TRP X 315      55.535 -18.979 -51.818  1.00  0.00           H
ATOM   4842  CA  TRP X 315      56.842 -19.543 -53.468  1.00  0.00           C
ATOM   4843  HA  TRP X 315      56.483 -19.646 -54.492  1.00  0.00           H
ATOM   4844  CB  TRP X 315      57.694 -18.262 -53.290  1.00  0.00           C
ATOM   4845  HB2 TRP X 315      57.943 -18.226 -52.229  1.00  0.00           H
ATOM   4846  HB3 TRP X 315      58.662 -18.338 -53.785  1.00  0.00           H
ATOM   4847  CG  TRP X 315      57.162 -16.983 -53.535  1.00  0.00           C
ATOM   4848  CD1 TRP X 315      55.834 -16.660 -53.724  1.00  0.00           C
ATOM   4849  HD1 TRP X 315      55.012 -17.359 -53.771  1.00  0.00           H
ATOM   4850  NE1 TRP X 315      55.762 -15.300 -53.886  1.00  0.00           N
ATOM   4851  HE1 TRP X 315      54.874 -14.866 -54.095  1.00  0.00           H
ATOM   4852  CE2 TRP X 315      56.932 -14.679 -53.654  1.00  0.00           C
ATOM   4853  CZ2 TRP X 315      57.349 -13.282 -53.605  1.00  0.00           C
ATOM   4854  HZ2 TRP X 315      56.645 -12.490 -53.815  1.00  0.00           H
ATOM   4855  CH2 TRP X 315      58.735 -12.950 -53.397  1.00  0.00           C
ATOM   4856  HH2 TRP X 315      59.026 -11.911 -53.354  1.00  0.00           H
ATOM   4857  CZ3 TRP X 315      59.695 -13.967 -53.382  1.00  0.00           C
ATOM   4858  HZ3 TRP X 315      60.711 -13.702 -53.132  1.00  0.00           H
ATOM   4859  CE3 TRP X 315      59.294 -15.305 -53.426  1.00  0.00           C
ATOM   4860  HE3 TRP X 315      60.055 -16.059 -53.295  1.00  0.00           H
ATOM   4861  CD2 TRP X 315      57.910 -15.741 -53.578  1.00  0.00           C
ATOM   4862  C   TRP X 315      57.768 -20.758 -53.230  1.00  0.00           C
ATOM   4863  O   TRP X 315      58.150 -21.055 -52.095  1.00  0.00           O
ATOM   4864  N   THR X 316      58.286 -21.367 -54.277  1.00  0.00           N
ATOM   4865  H   THR X 316      57.891 -21.242 -55.198  1.00  0.00           H
ATOM   4866  CA  THR X 316      59.246 -22.475 -54.120  1.00  0.00           C
ATOM   4867  HA  THR X 316      60.061 -22.334 -53.410  1.00  0.00           H
ATOM   4868  CB  THR X 316      58.456 -23.702 -53.769  1.00  0.00           C
ATOM   4869  HB  THR X 316      57.618 -23.398 -53.142  1.00  0.00           H
ATOM   4870  CG2 THR X 316      57.756 -24.494 -54.931  1.00  0.00           C
ATOM   4871 HG21 THR X 316      58.463 -24.588 -55.755  1.00  0.00           H
ATOM   4872 HG22 THR X 316      57.421 -25.458 -54.548  1.00  0.00           H
ATOM   4873 HG23 THR X 316      56.934 -23.869 -55.280  1.00  0.00           H
ATOM   4874  OG1 THR X 316      59.137 -24.597 -52.870  1.00  0.00           O
ATOM   4875  HG1 THR X 316      58.954 -24.214 -52.009  1.00  0.00           H
ATOM   4876  C   THR X 316      60.070 -22.602 -55.420  1.00  0.00           C
ATOM   4877  O   THR X 316      59.695 -22.079 -56.440  1.00  0.00           O
ATOM   4878  N   LEU X 317      61.149 -23.366 -55.391  1.00  0.00           N
ATOM   4879  H   LEU X 317      61.261 -23.942 -54.569  1.00  0.00           H
ATOM   4880  CA  LEU X 317      62.013 -23.503 -56.595  1.00  0.00           C
ATOM   4881  HA  LEU X 317      61.945 -22.687 -57.315  1.00  0.00           H
ATOM   4882  CB  LEU X 317      63.525 -23.672 -56.184  1.00  0.00           C
ATOM   4883  HB2 LEU X 317      63.687 -24.597 -55.631  1.00  0.00           H
ATOM   4884  HB3 LEU X 317      64.153 -23.727 -57.073  1.00  0.00           H
ATOM   4885  CG  LEU X 317      63.913 -22.568 -55.163  1.00  0.00           C
ATOM   4886  HG  LEU X 317      63.452 -22.767 -54.195  1.00  0.00           H
ATOM   4887  CD1 LEU X 317      65.418 -22.623 -55.022  1.00  0.00           C
ATOM   4888 HD11 LEU X 317      65.800 -23.637 -54.900  1.00  0.00           H
ATOM   4889 HD12 LEU X 317      65.902 -22.209 -55.906  1.00  0.00           H
ATOM   4890 HD13 LEU X 317      65.644 -22.316 -54.001  1.00  0.00           H
ATOM   4891  CD2 LEU X 317      63.463 -21.151 -55.611  1.00  0.00           C
ATOM   4892 HD21 LEU X 317      62.425 -21.091 -55.284  1.00  0.00           H
ATOM   4893 HD22 LEU X 317      64.016 -20.405 -55.042  1.00  0.00           H
ATOM   4894 HD23 LEU X 317      63.528 -21.084 -56.697  1.00  0.00           H
ATOM   4895  C   LEU X 317      61.630 -24.788 -57.403  1.00  0.00           C
ATOM   4896  O   LEU X 317      61.228 -25.857 -56.785  1.00  0.00           O
ATOM   4897  N   THR X 318      61.683 -24.702 -58.734  1.00  0.00           N
ATOM   4898  H   THR X 318      61.713 -23.766 -59.112  1.00  0.00           H
ATOM   4899  CA  THR X 318      61.436 -25.820 -59.628  1.00  0.00           C
ATOM   4900  HA  THR X 318      61.064 -26.609 -58.973  1.00  0.00           H
ATOM   4901  CB  THR X 318      60.238 -25.592 -60.577  1.00  0.00           C
ATOM   4902  HB  THR X 318      59.374 -25.144 -60.086  1.00  0.00           H
ATOM   4903  CG2 THR X 318      60.495 -24.814 -61.817  1.00  0.00           C
ATOM   4904 HG21 THR X 318      60.855 -23.831 -61.512  1.00  0.00           H
ATOM   4905 HG22 THR X 318      61.172 -25.421 -62.417  1.00  0.00           H
ATOM   4906 HG23 THR X 318      59.572 -24.665 -62.377  1.00  0.00           H
ATOM   4907  OG1 THR X 318      59.765 -26.791 -61.015  1.00  0.00           O
ATOM   4908  HG1 THR X 318      59.073 -26.552 -61.636  1.00  0.00           H
ATOM   4909  C   THR X 318      62.638 -26.318 -60.459  1.00  0.00           C
ATOM   4910  O   THR X 318      63.714 -25.646 -60.430  1.00  0.00           O
ATOM   4911  N   ALA X 319      62.582 -27.458 -61.197  1.00  0.00           N
ATOM   4912  H   ALA X 319      61.712 -27.971 -61.214  1.00  0.00           H
ATOM   4913  CA  ALA X 319      63.703 -28.321 -61.752  1.00  0.00           C
ATOM   4914  HA  ALA X 319      64.351 -28.693 -60.958  1.00  0.00           H
ATOM   4915  CB  ALA X 319      62.987 -29.560 -62.366  1.00  0.00           C
ATOM   4916  HB1 ALA X 319      62.374 -30.086 -61.634  1.00  0.00           H
ATOM   4917  HB2 ALA X 319      62.449 -29.265 -63.267  1.00  0.00           H
ATOM   4918  HB3 ALA X 319      63.809 -30.241 -62.589  1.00  0.00           H
ATOM   4919  C   ALA X 319      64.578 -27.623 -62.865  1.00  0.00           C
ATOM   4920  O   ALA X 319      65.661 -27.974 -63.209  1.00  0.00           O
ATOM   4921  N   THR X 320      63.932 -26.564 -63.502  1.00  0.00           N
ATOM   4922  H   THR X 320      62.929 -26.679 -63.508  1.00  0.00           H
ATOM   4923  CA  THR X 320      64.467 -25.655 -64.495  1.00  0.00           C
ATOM   4924  HA  THR X 320      65.368 -26.112 -64.903  1.00  0.00           H
ATOM   4925  CB  THR X 320      63.505 -25.622 -65.710  1.00  0.00           C
ATOM   4926  HB  THR X 320      63.927 -24.923 -66.432  1.00  0.00           H
ATOM   4927  CG2 THR X 320      63.424 -26.927 -66.380  1.00  0.00           C
ATOM   4928 HG21 THR X 320      63.556 -27.753 -65.681  1.00  0.00           H
ATOM   4929 HG22 THR X 320      62.501 -27.023 -66.951  1.00  0.00           H
ATOM   4930 HG23 THR X 320      64.222 -26.910 -67.121  1.00  0.00           H
ATOM   4931  OG1 THR X 320      62.200 -25.133 -65.337  1.00  0.00           O
ATOM   4932  HG1 THR X 320      61.635 -25.908 -65.309  1.00  0.00           H
ATOM   4933  C   THR X 320      64.726 -24.272 -63.972  1.00  0.00           C
ATOM   4934  O   THR X 320      64.934 -23.319 -64.689  1.00  0.00           O
ATOM   4935  N   GLY X 321      64.777 -24.171 -62.650  1.00  0.00           N
ATOM   4936  H   GLY X 321      64.591 -24.996 -62.097  1.00  0.00           H
ATOM   4937  CA  GLY X 321      65.465 -23.109 -61.872  1.00  0.00           C
ATOM   4938  HA2 GLY X 321      65.735 -23.470 -60.879  1.00  0.00           H
ATOM   4939  HA3 GLY X 321      66.435 -22.946 -62.341  1.00  0.00           H
ATOM   4940  C   GLY X 321      64.642 -21.810 -61.669  1.00  0.00           C
ATOM   4941  O   GLY X 321      65.163 -20.853 -61.085  1.00  0.00           O
ATOM   4942  N   GLY X 322      63.365 -21.842 -62.107  1.00  0.00           N
ATOM   4943  H   GLY X 322      63.012 -22.735 -62.419  1.00  0.00           H
ATOM   4944  CA  GLY X 322      62.336 -20.826 -61.748  1.00  0.00           C
ATOM   4945  HA2 GLY X 322      62.666 -19.807 -61.952  1.00  0.00           H
ATOM   4946  HA3 GLY X 322      61.541 -20.991 -62.475  1.00  0.00           H
ATOM   4947  C   GLY X 322      61.794 -20.950 -60.349  1.00  0.00           C
ATOM   4948  O   GLY X 322      61.701 -21.943 -59.685  1.00  0.00           O
ATOM   4949  N   VAL X 323      61.273 -19.738 -59.895  1.00  0.00           N
ATOM   4950  H   VAL X 323      61.388 -18.942 -60.506  1.00  0.00           H
ATOM   4951  CA  VAL X 323      60.300 -19.663 -58.762  1.00  0.00           C
ATOM   4952  HA  VAL X 323      60.563 -20.428 -58.031  1.00  0.00           H
ATOM   4953  CB  VAL X 323      60.363 -18.440 -57.799  1.00  0.00           C
ATOM   4954  HB  VAL X 323      60.106 -17.482 -58.251  1.00  0.00           H
ATOM   4955  CG1 VAL X 323      59.431 -18.551 -56.547  1.00  0.00           C
ATOM   4956 HG11 VAL X 323      58.393 -18.490 -56.873  1.00  0.00           H
ATOM   4957 HG12 VAL X 323      59.494 -19.493 -56.002  1.00  0.00           H
ATOM   4958 HG13 VAL X 323      59.536 -17.687 -55.891  1.00  0.00           H
ATOM   4959  CG2 VAL X 323      61.798 -18.345 -57.311  1.00  0.00           C
ATOM   4960 HG21 VAL X 323      62.468 -18.352 -58.171  1.00  0.00           H
ATOM   4961 HG22 VAL X 323      61.917 -17.358 -56.863  1.00  0.00           H
ATOM   4962 HG23 VAL X 323      62.068 -19.063 -56.538  1.00  0.00           H
ATOM   4963  C   VAL X 323      58.881 -19.930 -59.129  1.00  0.00           C
ATOM   4964  O   VAL X 323      58.311 -19.351 -60.053  1.00  0.00           O
ATOM   4965  N   GLN X 324      58.173 -20.847 -58.458  1.00  0.00           N
ATOM   4966  H   GLN X 324      58.707 -21.333 -57.752  1.00  0.00           H
ATOM   4967  CA  GLN X 324      56.751 -21.193 -58.677  1.00  0.00           C
ATOM   4968  HA  GLN X 324      56.348 -20.490 -59.405  1.00  0.00           H
ATOM   4969  CB  GLN X 324      56.489 -22.547 -59.262  1.00  0.00           C
ATOM   4970  HB2 GLN X 324      57.167 -23.191 -58.701  1.00  0.00           H
ATOM   4971  HB3 GLN X 324      55.441 -22.812 -59.116  1.00  0.00           H
ATOM   4972  CG  GLN X 324      56.811 -22.574 -60.716  1.00  0.00           C
ATOM   4973  HG2 GLN X 324      56.077 -21.980 -61.260  1.00  0.00           H
ATOM   4974  HG3 GLN X 324      57.795 -22.129 -60.864  1.00  0.00           H
ATOM   4975  CD  GLN X 324      56.825 -23.991 -61.274  1.00  0.00           C
ATOM   4976  OE1 GLN X 324      57.096 -24.941 -60.563  1.00  0.00           O
ATOM   4977  NE2 GLN X 324      56.671 -24.187 -62.601  1.00  0.00           N
ATOM   4978 HE21 GLN X 324      56.530 -25.161 -62.829  1.00  0.00           H
ATOM   4979 HE22 GLN X 324      56.430 -23.412 -63.202  1.00  0.00           H
ATOM   4980  C   GLN X 324      55.937 -21.156 -57.321  1.00  0.00           C
ATOM   4981  O   GLN X 324      56.328 -21.604 -56.303  1.00  0.00           O
ATOM   4982  N   SER X 325      54.647 -20.670 -57.411  1.00  0.00           N
ATOM   4983  H   SER X 325      54.331 -20.383 -58.326  1.00  0.00           H
ATOM   4984  CA  SER X 325      53.832 -20.726 -56.149  1.00  0.00           C
ATOM   4985  HA  SER X 325      54.527 -20.662 -55.313  1.00  0.00           H
ATOM   4986  CB  SER X 325      53.014 -19.427 -55.994  1.00  0.00           C
ATOM   4987  HB2 SER X 325      52.359 -19.305 -56.856  1.00  0.00           H
ATOM   4988  HB3 SER X 325      52.552 -19.315 -55.013  1.00  0.00           H
ATOM   4989  OG  SER X 325      53.865 -18.313 -55.979  1.00  0.00           O
ATOM   4990  HG  SER X 325      53.925 -17.888 -56.838  1.00  0.00           H
ATOM   4991  C   SER X 325      53.012 -21.965 -55.967  1.00  0.00           C
ATOM   4992  O   SER X 325      51.805 -21.944 -56.165  1.00  0.00           O
ATOM   4993  N   THR X 326      53.664 -23.063 -55.624  1.00  0.00           N
ATOM   4994  H   THR X 326      54.669 -23.019 -55.536  1.00  0.00           H
ATOM   4995  CA  THR X 326      53.007 -24.382 -55.732  1.00  0.00           C
ATOM   4996  HA  THR X 326      51.932 -24.342 -55.907  1.00  0.00           H
ATOM   4997  CB  THR X 326      53.484 -25.140 -56.982  1.00  0.00           C
ATOM   4998  HB  THR X 326      53.465 -24.446 -57.822  1.00  0.00           H
ATOM   4999  CG2 THR X 326      54.934 -25.649 -57.018  1.00  0.00           C
ATOM   5000 HG21 THR X 326      55.199 -26.008 -58.012  1.00  0.00           H
ATOM   5001 HG22 THR X 326      55.649 -24.881 -56.723  1.00  0.00           H
ATOM   5002 HG23 THR X 326      55.098 -26.491 -56.345  1.00  0.00           H
ATOM   5003  OG1 THR X 326      52.461 -26.155 -57.316  1.00  0.00           O
ATOM   5004  HG1 THR X 326      51.650 -25.667 -57.475  1.00  0.00           H
ATOM   5005  C   THR X 326      53.224 -25.318 -54.556  1.00  0.00           C
ATOM   5006  O   THR X 326      52.608 -26.342 -54.340  1.00  0.00           O
ATOM   5007  N   ALA X 327      54.109 -24.910 -53.621  1.00  0.00           N
ATOM   5008  H   ALA X 327      54.455 -23.965 -53.713  1.00  0.00           H
ATOM   5009  CA  ALA X 327      54.437 -25.573 -52.371  1.00  0.00           C
ATOM   5010  HA  ALA X 327      54.523 -26.629 -52.630  1.00  0.00           H
ATOM   5011  CB  ALA X 327      55.678 -25.053 -51.648  1.00  0.00           C
ATOM   5012  HB1 ALA X 327      55.722 -25.521 -50.665  1.00  0.00           H
ATOM   5013  HB2 ALA X 327      56.549 -25.368 -52.222  1.00  0.00           H
ATOM   5014  HB3 ALA X 327      55.658 -23.968 -51.541  1.00  0.00           H
ATOM   5015  C   ALA X 327      53.181 -25.651 -51.395  1.00  0.00           C
ATOM   5016  O   ALA X 327      52.681 -24.568 -51.014  1.00  0.00           O
ATOM   5017  N   SER X 328      52.732 -26.823 -50.887  1.00  0.00           N
ATOM   5018  H   SER X 328      53.239 -27.640 -51.197  1.00  0.00           H
ATOM   5019  CA  SER X 328      51.670 -27.007 -49.950  1.00  0.00           C
ATOM   5020  HA  SER X 328      50.755 -26.564 -50.342  1.00  0.00           H
ATOM   5021  CB  SER X 328      51.255 -28.494 -49.809  1.00  0.00           C
ATOM   5022  HB2 SER X 328      50.252 -28.629 -49.405  1.00  0.00           H
ATOM   5023  HB3 SER X 328      51.267 -28.990 -50.780  1.00  0.00           H
ATOM   5024  OG  SER X 328      52.261 -29.174 -49.030  1.00  0.00           O
ATOM   5025  HG  SER X 328      52.948 -29.455 -49.639  1.00  0.00           H
ATOM   5026  C   SER X 328      51.924 -26.275 -48.615  1.00  0.00           C
ATOM   5027  O   SER X 328      51.016 -25.736 -48.010  1.00  0.00           O
ATOM   5028  N   SER X 329      53.083 -26.247 -48.105  1.00  0.00           N
ATOM   5029  H   SER X 329      53.766 -26.715 -48.683  1.00  0.00           H
ATOM   5030  CA  SER X 329      53.553 -25.599 -46.887  1.00  0.00           C
ATOM   5031  HA  SER X 329      53.056 -24.629 -46.879  1.00  0.00           H
ATOM   5032  CB  SER X 329      53.197 -26.439 -45.589  1.00  0.00           C
ATOM   5033  HB2 SER X 329      52.311 -27.011 -45.863  1.00  0.00           H
ATOM   5034  HB3 SER X 329      54.022 -27.143 -45.482  1.00  0.00           H
ATOM   5035  OG  SER X 329      53.019 -25.646 -44.420  1.00  0.00           O
ATOM   5036  HG  SER X 329      52.151 -25.779 -44.032  1.00  0.00           H
ATOM   5037  C   SER X 329      55.111 -25.321 -47.007  1.00  0.00           C
ATOM   5038  O   SER X 329      55.710 -25.547 -48.072  1.00  0.00           O
ATOM   5039  N   LYS X 330      55.721 -24.680 -45.981  1.00  0.00           N
ATOM   5040  H   LYS X 330      55.159 -24.403 -45.189  1.00  0.00           H
ATOM   5041  CA  LYS X 330      56.962 -23.920 -46.104  1.00  0.00           C
ATOM   5042  HA  LYS X 330      57.050 -23.375 -47.044  1.00  0.00           H
ATOM   5043  CB  LYS X 330      56.953 -22.909 -44.920  1.00  0.00           C
ATOM   5044  HB2 LYS X 330      56.184 -22.222 -45.274  1.00  0.00           H
ATOM   5045  HB3 LYS X 330      56.770 -23.317 -43.926  1.00  0.00           H
ATOM   5046  CG  LYS X 330      58.078 -21.928 -44.876  1.00  0.00           C
ATOM   5047  HG2 LYS X 330      59.037 -22.443 -44.822  1.00  0.00           H
ATOM   5048  HG3 LYS X 330      58.077 -21.297 -45.765  1.00  0.00           H
ATOM   5049  CD  LYS X 330      58.049 -20.916 -43.710  1.00  0.00           C
ATOM   5050  HD2 LYS X 330      58.864 -20.194 -43.758  1.00  0.00           H
ATOM   5051  HD3 LYS X 330      57.053 -20.474 -43.671  1.00  0.00           H
ATOM   5052  CE  LYS X 330      58.231 -21.627 -42.329  1.00  0.00           C
ATOM   5053  HE2 LYS X 330      57.702 -22.579 -42.287  1.00  0.00           H
ATOM   5054  HE3 LYS X 330      59.277 -21.886 -42.163  1.00  0.00           H
ATOM   5055  NZ  LYS X 330      57.817 -20.837 -41.107  1.00  0.00           N
ATOM   5056  HZ1 LYS X 330      57.710 -21.494 -40.348  1.00  0.00           H
ATOM   5057  HZ2 LYS X 330      58.349 -20.000 -40.914  1.00  0.00           H
ATOM   5058  HZ3 LYS X 330      56.922 -20.376 -41.191  1.00  0.00           H
ATOM   5059  C   LYS X 330      58.186 -24.871 -45.981  1.00  0.00           C
ATOM   5060  O   LYS X 330      58.759 -24.999 -44.920  1.00  0.00           O
ATOM   5061  N   ASN X 331      58.542 -25.470 -47.136  1.00  0.00           N
ATOM   5062  H   ASN X 331      58.067 -25.181 -47.980  1.00  0.00           H
[truncated: 203,509 more chars]
