# Supplementary material for: Potential Inhibitors of Fascin From A Database of Marine Natural Products: A Virtual Screening and Molecular Dynamics Study
Source: Front Chem. 2021 Oct 7;9:719949. doi: 10.3389/fchem.2021.719949 (PMC8529705; doi:10.3389/fchem.2021.719949)
Supplement: Supplementary file 2 [file DataSheet1.ZIP › Raw Date for Manuscript-719949-reduced/Figure 10/Inhibitor15_structure.pdb]

CRYST1    0.000    0.000    0.000  90.00  90.00  90.00 P 1           1
ATOM      1  N   MET X   1     -14.725 -51.606  38.784  1.00  0.00           N
ATOM      2  H1  MET X   1     -15.481 -51.776  39.432  1.00  0.00           H
ATOM      3  H2  MET X   1     -14.859 -50.720  38.320  1.00  0.00           H
ATOM      4  H3  MET X   1     -13.872 -51.576  39.326  1.00  0.00           H
ATOM      5  CA  MET X   1     -14.688 -52.766  37.869  1.00  0.00           C
ATOM      6  HA  MET X   1     -15.709 -53.051  37.612  1.00  0.00           H
ATOM      7  CB  MET X   1     -13.902 -52.590  36.542  1.00  0.00           C
ATOM      8  HB2 MET X   1     -14.606 -52.053  35.906  1.00  0.00           H
ATOM      9  HB3 MET X   1     -13.041 -51.974  36.804  1.00  0.00           H
ATOM     10  CG  MET X   1     -13.500 -53.881  35.826  1.00  0.00           C
ATOM     11  HG2 MET X   1     -12.831 -54.461  36.461  1.00  0.00           H
ATOM     12  HG3 MET X   1     -14.435 -54.371  35.553  1.00  0.00           H
ATOM     13  SD  MET X   1     -12.722 -53.728  34.303  1.00  0.00           S
ATOM     14  CE  MET X   1     -11.061 -54.392  34.543  1.00  0.00           C
ATOM     15  HE1 MET X   1     -10.395 -54.105  33.729  1.00  0.00           H
ATOM     16  HE2 MET X   1     -10.619 -54.093  35.493  1.00  0.00           H
ATOM     17  HE3 MET X   1     -11.116 -55.480  34.570  1.00  0.00           H
ATOM     18  C   MET X   1     -14.091 -53.848  38.763  1.00  0.00           C
ATOM     19  O   MET X   1     -13.036 -53.698  39.390  1.00  0.00           O
ATOM     20  N   THR X   2     -14.738 -55.012  38.798  1.00  0.00           N
ATOM     21  H   THR X   2     -15.655 -55.017  38.374  1.00  0.00           H
ATOM     22  CA  THR X   2     -14.337 -56.190  39.688  1.00  0.00           C
ATOM     23  HA  THR X   2     -14.032 -55.849  40.678  1.00  0.00           H
ATOM     24  CB  THR X   2     -15.567 -57.213  39.834  1.00  0.00           C
ATOM     25  HB  THR X   2     -15.272 -57.942  40.588  1.00  0.00           H
ATOM     26  CG2 THR X   2     -16.721 -56.542  40.472  1.00  0.00           C
ATOM     27 HG21 THR X   2     -16.389 -56.092  41.408  1.00  0.00           H
ATOM     28 HG22 THR X   2     -17.060 -55.727  39.833  1.00  0.00           H
ATOM     29 HG23 THR X   2     -17.547 -57.221  40.685  1.00  0.00           H
ATOM     30  OG1 THR X   2     -16.009 -57.735  38.612  1.00  0.00           O
ATOM     31  HG1 THR X   2     -16.915 -57.424  38.552  1.00  0.00           H
ATOM     32  C   THR X   2     -13.093 -56.966  39.129  1.00  0.00           C
ATOM     33  O   THR X   2     -12.726 -56.755  37.991  1.00  0.00           O
ATOM     34  N   ALA X   3     -12.535 -57.949  39.847  1.00  0.00           N
ATOM     35  H   ALA X   3     -12.850 -58.018  40.804  1.00  0.00           H
ATOM     36  CA  ALA X   3     -11.678 -59.015  39.289  1.00  0.00           C
ATOM     37  HA  ALA X   3     -10.720 -58.597  38.979  1.00  0.00           H
ATOM     38  CB  ALA X   3     -11.431 -59.951  40.488  1.00  0.00           C
ATOM     39  HB1 ALA X   3     -12.343 -60.387  40.895  1.00  0.00           H
ATOM     40  HB2 ALA X   3     -10.926 -60.857  40.152  1.00  0.00           H
ATOM     41  HB3 ALA X   3     -10.845 -59.545  41.313  1.00  0.00           H
ATOM     42  C   ALA X   3     -12.424 -59.751  38.104  1.00  0.00           C
ATOM     43  O   ALA X   3     -11.795 -60.055  37.064  1.00  0.00           O
ATOM     44  N   ASN X   4     -13.709 -60.031  38.252  1.00  0.00           N
ATOM     45  H   ASN X   4     -14.169 -59.889  39.140  1.00  0.00           H
ATOM     46  CA  ASN X   4     -14.496 -60.656  37.223  1.00  0.00           C
ATOM     47  HA  ASN X   4     -13.970 -61.540  36.862  1.00  0.00           H
ATOM     48  CB  ASN X   4     -15.823 -61.174  37.808  1.00  0.00           C
ATOM     49  HB2 ASN X   4     -16.594 -60.415  37.937  1.00  0.00           H
ATOM     50  HB3 ASN X   4     -16.246 -61.799  37.021  1.00  0.00           H
ATOM     51  CG  ASN X   4     -15.707 -62.014  39.061  1.00  0.00           C
ATOM     52  OD1 ASN X   4     -15.163 -63.110  38.968  1.00  0.00           O
ATOM     53  ND2 ASN X   4     -16.136 -61.529  40.212  1.00  0.00           N
ATOM     54 HD21 ASN X   4     -16.142 -62.131  41.024  1.00  0.00           H
ATOM     55 HD22 ASN X   4     -16.604 -60.639  40.305  1.00  0.00           H
ATOM     56  C   ASN X   4     -14.726 -59.745  35.996  1.00  0.00           C
ATOM     57  O   ASN X   4     -15.244 -60.210  35.007  1.00  0.00           O
ATOM     58  N   GLY X   5     -14.369 -58.451  36.151  1.00  0.00           N
ATOM     59  H   GLY X   5     -13.878 -58.218  37.003  1.00  0.00           H
ATOM     60  CA  GLY X   5     -14.402 -57.440  35.107  1.00  0.00           C
ATOM     61  HA2 GLY X   5     -13.779 -56.621  35.465  1.00  0.00           H
ATOM     62  HA3 GLY X   5     -13.965 -57.899  34.220  1.00  0.00           H
ATOM     63  C   GLY X   5     -15.767 -56.831  34.840  1.00  0.00           C
ATOM     64  O   GLY X   5     -16.101 -56.304  33.800  1.00  0.00           O
ATOM     65  N   THR X   6     -16.686 -57.025  35.821  1.00  0.00           N
ATOM     66  H   THR X   6     -16.454 -57.564  36.643  1.00  0.00           H
ATOM     67  CA  THR X   6     -17.996 -56.370  35.800  1.00  0.00           C
ATOM     68  HA  THR X   6     -18.332 -56.246  34.771  1.00  0.00           H
ATOM     69  CB  THR X   6     -19.075 -57.130  36.538  1.00  0.00           C
ATOM     70  HB  THR X   6     -20.087 -56.876  36.221  1.00  0.00           H
ATOM     71  CG2 THR X   6     -19.011 -58.627  36.236  1.00  0.00           C
ATOM     72 HG21 THR X   6     -17.991 -58.944  36.455  1.00  0.00           H
ATOM     73 HG22 THR X   6     -19.711 -59.189  36.854  1.00  0.00           H
ATOM     74 HG23 THR X   6     -19.224 -58.779  35.178  1.00  0.00           H
ATOM     75  OG1 THR X   6     -18.982 -57.186  37.973  1.00  0.00           O
ATOM     76  HG1 THR X   6     -19.794 -57.518  38.363  1.00  0.00           H
ATOM     77  C   THR X   6     -17.954 -55.024  36.503  1.00  0.00           C
ATOM     78  O   THR X   6     -17.049 -54.701  37.297  1.00  0.00           O
ATOM     79  N   ALA X   7     -18.901 -54.105  36.176  1.00  0.00           N
ATOM     80  H   ALA X   7     -19.589 -54.250  35.450  1.00  0.00           H
ATOM     81  CA  ALA X   7     -19.308 -53.105  37.203  1.00  0.00           C
ATOM     82  HA  ALA X   7     -18.417 -52.779  37.739  1.00  0.00           H
ATOM     83  CB  ALA X   7     -19.944 -51.896  36.516  1.00  0.00           C
ATOM     84  HB1 ALA X   7     -19.349 -51.449  35.720  1.00  0.00           H
ATOM     85  HB2 ALA X   7     -20.933 -52.183  36.157  1.00  0.00           H
ATOM     86  HB3 ALA X   7     -19.986 -51.097  37.256  1.00  0.00           H
ATOM     87  C   ALA X   7     -20.402 -53.694  38.182  1.00  0.00           C
ATOM     88  O   ALA X   7     -21.206 -54.451  37.665  1.00  0.00           O
ATOM     89  N   GLU X   8     -20.348 -53.276  39.478  1.00  0.00           N
ATOM     90  H   GLU X   8     -19.672 -52.579  39.755  1.00  0.00           H
ATOM     91  CA  GLU X   8     -21.390 -53.754  40.428  1.00  0.00           C
ATOM     92  HA  GLU X   8     -21.858 -54.644  40.007  1.00  0.00           H
ATOM     93  CB  GLU X   8     -20.641 -54.171  41.648  1.00  0.00           C
ATOM     94  HB2 GLU X   8     -19.888 -53.417  41.875  1.00  0.00           H
ATOM     95  HB3 GLU X   8     -21.199 -54.287  42.577  1.00  0.00           H
ATOM     96  CG  GLU X   8     -19.857 -55.481  41.375  1.00  0.00           C
ATOM     97  HG2 GLU X   8     -19.364 -55.393  40.407  1.00  0.00           H
ATOM     98  HG3 GLU X   8     -19.112 -55.503  42.170  1.00  0.00           H
ATOM     99  CD  GLU X   8     -20.697 -56.779  41.405  1.00  0.00           C
ATOM    100  OE1 GLU X   8     -20.740 -57.584  40.431  1.00  0.00           O
ATOM    101  OE2 GLU X   8     -21.432 -56.939  42.420  1.00  0.00           O
ATOM    102  C   GLU X   8     -22.532 -52.771  40.766  1.00  0.00           C
ATOM    103  O   GLU X   8     -22.522 -51.499  40.578  1.00  0.00           O
ATOM    104  N   ALA X   9     -23.658 -53.295  41.211  1.00  0.00           N
ATOM    105  H   ALA X   9     -23.731 -54.302  41.208  1.00  0.00           H
ATOM    106  CA  ALA X   9     -24.861 -52.587  41.566  1.00  0.00           C
ATOM    107  HA  ALA X   9     -24.916 -51.805  40.808  1.00  0.00           H
ATOM    108  CB  ALA X   9     -26.086 -53.451  41.328  1.00  0.00           C
ATOM    109  HB1 ALA X   9     -26.990 -52.845  41.389  1.00  0.00           H
ATOM    110  HB2 ALA X   9     -26.127 -53.891  40.332  1.00  0.00           H
ATOM    111  HB3 ALA X   9     -26.014 -54.326  41.974  1.00  0.00           H
ATOM    112  C   ALA X   9     -24.840 -51.848  42.842  1.00  0.00           C
ATOM    113  O   ALA X   9     -25.814 -52.005  43.602  1.00  0.00           O
ATOM    114  N   VAL X  10     -23.774 -51.061  43.075  1.00  0.00           N
ATOM    115  H   VAL X  10     -23.004 -51.070  42.423  1.00  0.00           H
ATOM    116  CA  VAL X  10     -23.690 -50.230  44.264  1.00  0.00           C
ATOM    117  HA  VAL X  10     -23.667 -50.863  45.150  1.00  0.00           H
ATOM    118  CB  VAL X  10     -22.289 -49.558  44.378  1.00  0.00           C
ATOM    119  HB  VAL X  10     -22.168 -48.899  43.519  1.00  0.00           H
ATOM    120  CG1 VAL X  10     -22.261 -48.797  45.690  1.00  0.00           C
ATOM    121 HG11 VAL X  10     -21.371 -48.168  45.689  1.00  0.00           H
ATOM    122 HG12 VAL X  10     -23.174 -48.205  45.760  1.00  0.00           H
ATOM    123 HG13 VAL X  10     -22.206 -49.442  46.567  1.00  0.00           H
ATOM    124  CG2 VAL X  10     -21.105 -50.571  44.267  1.00  0.00           C
ATOM    125 HG21 VAL X  10     -21.180 -51.260  43.425  1.00  0.00           H
ATOM    126 HG22 VAL X  10     -20.141 -50.069  44.191  1.00  0.00           H
ATOM    127 HG23 VAL X  10     -21.173 -51.204  45.152  1.00  0.00           H
ATOM    128  C   VAL X  10     -24.884 -49.311  44.384  1.00  0.00           C
ATOM    129  O   VAL X  10     -25.094 -48.488  43.476  1.00  0.00           O
ATOM    130  N   GLN X  11     -25.609 -49.419  45.477  1.00  0.00           N
ATOM    131  H   GLN X  11     -25.296 -50.017  46.229  1.00  0.00           H
ATOM    132  CA  GLN X  11     -26.648 -48.458  45.895  1.00  0.00           C
ATOM    133  HA  GLN X  11     -27.442 -48.442  45.149  1.00  0.00           H
ATOM    134  CB  GLN X  11     -27.278 -48.973  47.228  1.00  0.00           C
ATOM    135  HB2 GLN X  11     -26.422 -49.033  47.899  1.00  0.00           H
ATOM    136  HB3 GLN X  11     -28.030 -48.231  47.497  1.00  0.00           H
ATOM    137  CG  GLN X  11     -27.922 -50.381  47.169  1.00  0.00           C
ATOM    138  HG2 GLN X  11     -27.359 -51.059  46.528  1.00  0.00           H
ATOM    139  HG3 GLN X  11     -28.065 -50.849  48.143  1.00  0.00           H
ATOM    140  CD  GLN X  11     -29.318 -50.184  46.447  1.00  0.00           C
ATOM    141  OE1 GLN X  11     -29.852 -49.098  46.105  1.00  0.00           O
ATOM    142  NE2 GLN X  11     -29.781 -51.312  46.037  1.00  0.00           N
ATOM    143 HE21 GLN X  11     -30.700 -51.423  45.634  1.00  0.00           H
ATOM    144 HE22 GLN X  11     -29.135 -52.076  46.172  1.00  0.00           H
ATOM    145  C   GLN X  11     -26.106 -47.025  45.962  1.00  0.00           C
ATOM    146  O   GLN X  11     -25.443 -46.522  46.861  1.00  0.00           O
ATOM    147  N   ILE X  12     -26.577 -46.316  44.996  1.00  0.00           N
ATOM    148  H   ILE X  12     -27.134 -46.774  44.288  1.00  0.00           H
ATOM    149  CA  ILE X  12     -26.389 -44.892  44.858  1.00  0.00           C
ATOM    150  HA  ILE X  12     -25.321 -44.676  44.880  1.00  0.00           H
ATOM    151  CB  ILE X  12     -26.876 -44.347  43.523  1.00  0.00           C
ATOM    152  HB  ILE X  12     -27.957 -44.208  43.525  1.00  0.00           H
ATOM    153  CG2 ILE X  12     -26.301 -42.953  43.290  1.00  0.00           C
ATOM    154 HG21 ILE X  12     -25.215 -42.909  43.376  1.00  0.00           H
ATOM    155 HG22 ILE X  12     -26.621 -42.557  42.326  1.00  0.00           H
ATOM    156 HG23 ILE X  12     -26.667 -42.212  44.000  1.00  0.00           H
ATOM    157  CG1 ILE X  12     -26.564 -45.194  42.269  1.00  0.00           C
ATOM    158 HG12 ILE X  12     -26.571 -44.648  41.326  1.00  0.00           H
ATOM    159 HG13 ILE X  12     -25.557 -45.586  42.410  1.00  0.00           H
ATOM    160  CD1 ILE X  12     -27.465 -46.373  41.928  1.00  0.00           C
ATOM    161 HD11 ILE X  12     -28.503 -46.095  42.110  1.00  0.00           H
ATOM    162 HD12 ILE X  12     -27.349 -46.698  40.894  1.00  0.00           H
ATOM    163 HD13 ILE X  12     -27.210 -47.231  42.550  1.00  0.00           H
ATOM    164  C   ILE X  12     -27.033 -44.078  45.991  1.00  0.00           C
ATOM    165  O   ILE X  12     -28.257 -43.755  46.001  1.00  0.00           O
ATOM    166  N   GLN X  13     -26.122 -43.387  46.686  1.00  0.00           N
ATOM    167  H   GLN X  13     -25.171 -43.721  46.634  1.00  0.00           H
ATOM    168  CA  GLN X  13     -26.332 -42.324  47.658  1.00  0.00           C
ATOM    169  HA  GLN X  13     -27.306 -42.384  48.144  1.00  0.00           H
ATOM    170  CB  GLN X  13     -25.286 -42.724  48.761  1.00  0.00           C
ATOM    171  HB2 GLN X  13     -24.305 -42.664  48.290  1.00  0.00           H
ATOM    172  HB3 GLN X  13     -25.435 -41.919  49.480  1.00  0.00           H
ATOM    173  CG  GLN X  13     -25.517 -44.089  49.516  1.00  0.00           C
ATOM    174  HG2 GLN X  13     -26.201 -43.869  50.336  1.00  0.00           H
ATOM    175  HG3 GLN X  13     -26.072 -44.786  48.888  1.00  0.00           H
ATOM    176  CD  GLN X  13     -24.252 -44.718  50.052  1.00  0.00           C
ATOM    177  OE1 GLN X  13     -23.525 -44.001  50.693  1.00  0.00           O
ATOM    178  NE2 GLN X  13     -23.995 -46.047  49.907  1.00  0.00           N
ATOM    179 HE21 GLN X  13     -23.404 -46.408  50.642  1.00  0.00           H
ATOM    180 HE22 GLN X  13     -24.619 -46.625  49.362  1.00  0.00           H
ATOM    181  C   GLN X  13     -26.140 -40.927  47.101  1.00  0.00           C
ATOM    182  O   GLN X  13     -25.592 -40.752  46.043  1.00  0.00           O
ATOM    183  N   PHE X  14     -26.816 -39.940  47.763  1.00  0.00           N
ATOM    184  H   PHE X  14     -27.261 -40.127  48.651  1.00  0.00           H
ATOM    185  CA  PHE X  14     -27.050 -38.628  47.165  1.00  0.00           C
ATOM    186  HA  PHE X  14     -26.516 -38.509  46.222  1.00  0.00           H
ATOM    187  CB  PHE X  14     -28.530 -38.648  46.821  1.00  0.00           C
ATOM    188  HB2 PHE X  14     -29.167 -38.884  47.673  1.00  0.00           H
ATOM    189  HB3 PHE X  14     -28.800 -37.639  46.508  1.00  0.00           H
ATOM    190  CG  PHE X  14     -28.941 -39.625  45.758  1.00  0.00           C
ATOM    191  CD1 PHE X  14     -29.787 -40.714  46.083  1.00  0.00           C
ATOM    192  HD1 PHE X  14     -30.172 -40.901  47.075  1.00  0.00           H
ATOM    193  CE1 PHE X  14     -30.316 -41.450  45.029  1.00  0.00           C
ATOM    194  HE1 PHE X  14     -30.899 -42.302  45.346  1.00  0.00           H
ATOM    195  CZ  PHE X  14     -29.876 -41.317  43.713  1.00  0.00           C
ATOM    196  HZ  PHE X  14     -30.389 -41.798  42.893  1.00  0.00           H
ATOM    197  CE2 PHE X  14     -28.953 -40.294  43.407  1.00  0.00           C
ATOM    198  HE2 PHE X  14     -28.636 -40.102  42.393  1.00  0.00           H
ATOM    199  CD2 PHE X  14     -28.459 -39.469  44.419  1.00  0.00           C
ATOM    200  HD2 PHE X  14     -27.899 -38.588  44.142  1.00  0.00           H
ATOM    201  C   PHE X  14     -26.736 -37.510  48.169  1.00  0.00           C
ATOM    202  O   PHE X  14     -26.573 -37.703  49.392  1.00  0.00           O
ATOM    203  N   GLY X  15     -26.629 -36.240  47.743  1.00  0.00           N
ATOM    204  H   GLY X  15     -26.871 -36.204  46.763  1.00  0.00           H
ATOM    205  CA  GLY X  15     -26.518 -35.029  48.541  1.00  0.00           C
ATOM    206  HA2 GLY X  15     -26.433 -35.313  49.590  1.00  0.00           H
ATOM    207  HA3 GLY X  15     -25.788 -34.393  48.040  1.00  0.00           H
ATOM    208  C   GLY X  15     -27.743 -34.181  48.225  1.00  0.00           C
ATOM    209  O   GLY X  15     -28.149 -33.984  47.088  1.00  0.00           O
ATOM    210  N   LEU X  16     -28.285 -33.645  49.309  1.00  0.00           N
ATOM    211  H   LEU X  16     -27.641 -33.658  50.087  1.00  0.00           H
ATOM    212  CA  LEU X  16     -29.571 -32.940  49.395  1.00  0.00           C
ATOM    213  HA  LEU X  16     -30.212 -33.021  48.517  1.00  0.00           H
ATOM    214  CB  LEU X  16     -30.375 -33.424  50.635  1.00  0.00           C
ATOM    215  HB2 LEU X  16     -29.712 -34.066  51.215  1.00  0.00           H
ATOM    216  HB3 LEU X  16     -30.799 -32.561  51.148  1.00  0.00           H
ATOM    217  CG  LEU X  16     -31.497 -34.348  50.171  1.00  0.00           C
ATOM    218  HG  LEU X  16     -32.199 -33.761  49.579  1.00  0.00           H
ATOM    219  CD1 LEU X  16     -30.918 -35.623  49.363  1.00  0.00           C
ATOM    220 HD11 LEU X  16     -30.425 -35.305  48.445  1.00  0.00           H
ATOM    221 HD12 LEU X  16     -30.115 -36.046  49.967  1.00  0.00           H
ATOM    222 HD13 LEU X  16     -31.661 -36.397  49.175  1.00  0.00           H
ATOM    223  CD2 LEU X  16     -32.436 -34.815  51.303  1.00  0.00           C
ATOM    224 HD21 LEU X  16     -33.385 -35.194  50.924  1.00  0.00           H
ATOM    225 HD22 LEU X  16     -32.001 -35.477  52.051  1.00  0.00           H
ATOM    226 HD23 LEU X  16     -32.730 -33.922  51.854  1.00  0.00           H
ATOM    227  C   LEU X  16     -29.212 -31.424  49.500  1.00  0.00           C
ATOM    228  O   LEU X  16     -28.501 -31.058  50.411  1.00  0.00           O
ATOM    229  N   ILE X  17     -29.597 -30.561  48.564  1.00  0.00           N
ATOM    230  H   ILE X  17     -30.073 -31.013  47.796  1.00  0.00           H
ATOM    231  CA  ILE X  17     -29.332 -29.104  48.429  1.00  0.00           C
ATOM    232  HA  ILE X  17     -28.522 -28.812  49.096  1.00  0.00           H
ATOM    233  CB  ILE X  17     -29.056 -28.824  46.939  1.00  0.00           C
ATOM    234  HB  ILE X  17     -29.780 -29.380  46.343  1.00  0.00           H
ATOM    235  CG2 ILE X  17     -29.246 -27.442  46.529  1.00  0.00           C
ATOM    236 HG21 ILE X  17     -28.618 -26.889  47.228  1.00  0.00           H
ATOM    237 HG22 ILE X  17     -28.848 -27.291  45.526  1.00  0.00           H
ATOM    238 HG23 ILE X  17     -30.250 -27.046  46.680  1.00  0.00           H
ATOM    239  CG1 ILE X  17     -27.612 -29.178  46.665  1.00  0.00           C
ATOM    240 HG12 ILE X  17     -26.847 -28.409  46.770  1.00  0.00           H
ATOM    241 HG13 ILE X  17     -27.387 -29.966  47.384  1.00  0.00           H
ATOM    242  CD1 ILE X  17     -27.470 -29.849  45.351  1.00  0.00           C
ATOM    243 HD11 ILE X  17     -28.073 -30.756  45.321  1.00  0.00           H
ATOM    244 HD12 ILE X  17     -27.542 -29.091  44.571  1.00  0.00           H
ATOM    245 HD13 ILE X  17     -26.447 -30.225  45.336  1.00  0.00           H
ATOM    246  C   ILE X  17     -30.568 -28.347  48.820  1.00  0.00           C
ATOM    247  O   ILE X  17     -31.662 -28.783  48.410  1.00  0.00           O
ATOM    248  N   ASN X  18     -30.426 -27.388  49.651  1.00  0.00           N
ATOM    249  H   ASN X  18     -29.526 -27.136  50.034  1.00  0.00           H
ATOM    250  CA  ASN X  18     -31.540 -26.454  50.069  1.00  0.00           C
ATOM    251  HA  ASN X  18     -32.507 -26.957  50.077  1.00  0.00           H
ATOM    252  CB  ASN X  18     -31.276 -26.064  51.549  1.00  0.00           C
ATOM    253  HB2 ASN X  18     -32.167 -25.883  52.150  1.00  0.00           H
ATOM    254  HB3 ASN X  18     -30.591 -26.802  51.966  1.00  0.00           H
ATOM    255  CG  ASN X  18     -30.456 -24.850  51.611  1.00  0.00           C
ATOM    256  OD1 ASN X  18     -29.642 -24.519  50.788  1.00  0.00           O
ATOM    257  ND2 ASN X  18     -30.712 -23.972  52.543  1.00  0.00           N
ATOM    258 HD21 ASN X  18     -30.102 -23.186  52.716  1.00  0.00           H
ATOM    259 HD22 ASN X  18     -31.495 -24.052  53.176  1.00  0.00           H
ATOM    260  C   ASN X  18     -31.817 -25.254  49.099  1.00  0.00           C
ATOM    261  O   ASN X  18     -31.336 -25.118  47.996  1.00  0.00           O
ATOM    262  N   CYS X  19     -32.715 -24.417  49.547  1.00  0.00           N
ATOM    263  H   CYS X  19     -33.167 -24.579  50.436  1.00  0.00           H
ATOM    264  CA  CYS X  19     -33.050 -23.166  48.756  1.00  0.00           C
ATOM    265  HA  CYS X  19     -33.488 -23.515  47.821  1.00  0.00           H
ATOM    266  CB  CYS X  19     -34.270 -22.499  49.456  1.00  0.00           C
ATOM    267  HB2 CYS X  19     -34.482 -21.648  48.808  1.00  0.00           H
ATOM    268  HB3 CYS X  19     -35.136 -23.153  49.556  1.00  0.00           H
ATOM    269  SG  CYS X  19     -33.833 -21.772  51.107  1.00  0.00           S
ATOM    270  HG  CYS X  19     -33.282 -22.844  51.683  1.00  0.00           H
ATOM    271  C   CYS X  19     -31.953 -22.128  48.489  1.00  0.00           C
ATOM    272  O   CYS X  19     -31.939 -21.580  47.374  1.00  0.00           O
ATOM    273  N   GLY X  20     -31.083 -21.930  49.460  1.00  0.00           N
ATOM    274  H   GLY X  20     -31.221 -22.591  50.211  1.00  0.00           H
ATOM    275  CA  GLY X  20     -29.879 -21.188  49.369  1.00  0.00           C
ATOM    276  HA2 GLY X  20     -30.082 -20.231  48.889  1.00  0.00           H
ATOM    277  HA3 GLY X  20     -29.598 -21.085  50.417  1.00  0.00           H
ATOM    278  C   GLY X  20     -28.798 -21.835  48.461  1.00  0.00           C
ATOM    279  O   GLY X  20     -27.712 -21.274  48.482  1.00  0.00           O
ATOM    280  N   ASN X  21     -29.008 -22.951  47.750  1.00  0.00           N
ATOM    281  H   ASN X  21     -29.951 -23.310  47.718  1.00  0.00           H
ATOM    282  CA  ASN X  21     -28.035 -23.713  46.973  1.00  0.00           C
ATOM    283  HA  ASN X  21     -28.464 -24.624  46.555  1.00  0.00           H
ATOM    284  CB  ASN X  21     -27.509 -23.050  45.708  1.00  0.00           C
ATOM    285  HB2 ASN X  21     -28.314 -22.480  45.243  1.00  0.00           H
ATOM    286  HB3 ASN X  21     -26.712 -22.395  46.060  1.00  0.00           H
ATOM    287  CG  ASN X  21     -26.804 -24.064  44.813  1.00  0.00           C
ATOM    288  OD1 ASN X  21     -26.737 -25.280  45.042  1.00  0.00           O
ATOM    289  ND2 ASN X  21     -26.224 -23.526  43.781  1.00  0.00           N
ATOM    290 HD21 ASN X  21     -26.023 -24.177  43.034  1.00  0.00           H
ATOM    291 HD22 ASN X  21     -26.352 -22.530  43.675  1.00  0.00           H
ATOM    292  C   ASN X  21     -26.914 -24.299  47.872  1.00  0.00           C
ATOM    293  O   ASN X  21     -25.770 -24.257  47.440  1.00  0.00           O
ATOM    294  N   LYS X  22     -27.248 -24.861  48.982  1.00  0.00           N
ATOM    295  H   LYS X  22     -28.219 -24.796  49.254  1.00  0.00           H
ATOM    296  CA  LYS X  22     -26.149 -25.337  49.942  1.00  0.00           C
ATOM    297  HA  LYS X  22     -25.223 -25.536  49.402  1.00  0.00           H
ATOM    298  CB  LYS X  22     -25.953 -24.468  51.139  1.00  0.00           C
ATOM    299  HB2 LYS X  22     -26.904 -24.310  51.648  1.00  0.00           H
ATOM    300  HB3 LYS X  22     -25.325 -24.894  51.922  1.00  0.00           H
ATOM    301  CG  LYS X  22     -25.381 -23.055  50.782  1.00  0.00           C
ATOM    302  HG2 LYS X  22     -24.527 -23.189  50.118  1.00  0.00           H
ATOM    303  HG3 LYS X  22     -26.209 -22.546  50.288  1.00  0.00           H
ATOM    304  CD  LYS X  22     -24.932 -22.225  52.057  1.00  0.00           C
ATOM    305  HD2 LYS X  22     -25.807 -22.291  52.703  1.00  0.00           H
ATOM    306  HD3 LYS X  22     -24.001 -22.659  52.423  1.00  0.00           H
ATOM    307  CE  LYS X  22     -24.627 -20.828  51.686  1.00  0.00           C
ATOM    308  HE2 LYS X  22     -23.682 -20.924  51.151  1.00  0.00           H
ATOM    309  HE3 LYS X  22     -25.385 -20.289  51.118  1.00  0.00           H
ATOM    310  NZ  LYS X  22     -24.306 -20.034  52.861  1.00  0.00           N
ATOM    311  HZ1 LYS X  22     -24.221 -19.125  52.429  1.00  0.00           H
ATOM    312  HZ2 LYS X  22     -25.107 -19.975  53.473  1.00  0.00           H
ATOM    313  HZ3 LYS X  22     -23.466 -20.292  53.360  1.00  0.00           H
ATOM    314  C   LYS X  22     -26.576 -26.719  50.495  1.00  0.00           C
ATOM    315  O   LYS X  22     -27.730 -26.966  50.732  1.00  0.00           O
ATOM    316  N   TYR X  23     -25.577 -27.574  50.783  1.00  0.00           N
ATOM    317  H   TYR X  23     -24.630 -27.267  50.614  1.00  0.00           H
ATOM    318  CA  TYR X  23     -25.774 -28.990  51.080  1.00  0.00           C
ATOM    319  HA  TYR X  23     -26.566 -29.415  50.464  1.00  0.00           H
ATOM    320  CB  TYR X  23     -24.538 -29.794  50.650  1.00  0.00           C
ATOM    321  HB2 TYR X  23     -23.617 -29.356  51.035  1.00  0.00           H
ATOM    322  HB3 TYR X  23     -24.684 -30.772  51.110  1.00  0.00           H
ATOM    323  CG  TYR X  23     -24.333 -29.927  49.198  1.00  0.00           C
ATOM    324  CD1 TYR X  23     -24.982 -30.894  48.515  1.00  0.00           C
ATOM    325  HD1 TYR X  23     -25.793 -31.439  48.977  1.00  0.00           H
ATOM    326  CE1 TYR X  23     -24.753 -31.218  47.168  1.00  0.00           C
ATOM    327  HE1 TYR X  23     -25.454 -31.859  46.654  1.00  0.00           H
ATOM    328  CZ  TYR X  23     -23.906 -30.413  46.408  1.00  0.00           C
ATOM    329  OH  TYR X  23     -23.670 -30.689  45.110  1.00  0.00           O
ATOM    330  HH  TYR X  23     -23.163 -30.022  44.641  1.00  0.00           H
ATOM    331  CE2 TYR X  23     -23.211 -29.440  47.073  1.00  0.00           C
ATOM    332  HE2 TYR X  23     -22.263 -29.208  46.610  1.00  0.00           H
ATOM    333  CD2 TYR X  23     -23.449 -29.138  48.429  1.00  0.00           C
ATOM    334  HD2 TYR X  23     -22.854 -28.371  48.902  1.00  0.00           H
ATOM    335  C   TYR X  23     -26.082 -29.275  52.517  1.00  0.00           C
ATOM    336  O   TYR X  23     -25.426 -28.724  53.446  1.00  0.00           O
ATOM    337  N   LEU X  24     -27.052 -30.245  52.669  1.00  0.00           N
ATOM    338  H   LEU X  24     -27.477 -30.665  51.855  1.00  0.00           H
ATOM    339  CA  LEU X  24     -27.443 -30.838  53.929  1.00  0.00           C
ATOM    340  HA  LEU X  24     -27.562 -29.961  54.565  1.00  0.00           H
ATOM    341  CB  LEU X  24     -28.794 -31.580  53.683  1.00  0.00           C
ATOM    342  HB2 LEU X  24     -29.555 -30.895  53.309  1.00  0.00           H
ATOM    343  HB3 LEU X  24     -28.615 -32.331  52.914  1.00  0.00           H
ATOM    344  CG  LEU X  24     -29.361 -32.324  54.929  1.00  0.00           C
ATOM    345  HG  LEU X  24     -28.558 -32.961  55.301  1.00  0.00           H
ATOM    346  CD1 LEU X  24     -29.894 -31.376  56.011  1.00  0.00           C
ATOM    347 HD11 LEU X  24     -29.123 -30.664  56.307  1.00  0.00           H
ATOM    348 HD12 LEU X  24     -30.647 -30.751  55.531  1.00  0.00           H
ATOM    349 HD13 LEU X  24     -30.188 -31.842  56.951  1.00  0.00           H
ATOM    350  CD2 LEU X  24     -30.487 -33.279  54.601  1.00  0.00           C
ATOM    351 HD21 LEU X  24     -30.910 -33.814  55.451  1.00  0.00           H
ATOM    352 HD22 LEU X  24     -31.311 -32.751  54.122  1.00  0.00           H
ATOM    353 HD23 LEU X  24     -30.286 -34.083  53.893  1.00  0.00           H
ATOM    354  C   LEU X  24     -26.368 -31.690  54.471  1.00  0.00           C
ATOM    355  O   LEU X  24     -26.074 -32.805  53.971  1.00  0.00           O
ATOM    356  N   THR X  25     -25.754 -31.091  55.486  1.00  0.00           N
ATOM    357  H   THR X  25     -25.889 -30.092  55.559  1.00  0.00           H
ATOM    358  CA  THR X  25     -24.575 -31.580  56.250  1.00  0.00           C
ATOM    359  HA  THR X  25     -24.127 -32.398  55.686  1.00  0.00           H
ATOM    360  CB  THR X  25     -23.618 -30.376  56.480  1.00  0.00           C
ATOM    361  HB  THR X  25     -24.159 -29.667  57.106  1.00  0.00           H
ATOM    362  CG2 THR X  25     -22.397 -30.773  57.308  1.00  0.00           C
ATOM    363 HG21 THR X  25     -21.926 -31.636  56.838  1.00  0.00           H
ATOM    364 HG22 THR X  25     -21.583 -30.073  57.116  1.00  0.00           H
ATOM    365 HG23 THR X  25     -22.706 -30.951  58.338  1.00  0.00           H
ATOM    366  OG1 THR X  25     -23.283 -29.652  55.303  1.00  0.00           O
ATOM    367  HG1 THR X  25     -24.091 -29.177  55.093  1.00  0.00           H
ATOM    368  C   THR X  25     -25.114 -32.150  57.605  1.00  0.00           C
ATOM    369  O   THR X  25     -25.790 -31.447  58.343  1.00  0.00           O
ATOM    370  N   ALA X  26     -24.839 -33.390  57.942  1.00  0.00           N
ATOM    371  H   ALA X  26     -24.339 -33.864  57.204  1.00  0.00           H
ATOM    372  CA  ALA X  26     -25.046 -33.988  59.268  1.00  0.00           C
ATOM    373  HA  ALA X  26     -25.944 -33.613  59.759  1.00  0.00           H
ATOM    374  CB  ALA X  26     -24.984 -35.480  59.250  1.00  0.00           C
ATOM    375  HB1 ALA X  26     -24.013 -35.785  58.860  1.00  0.00           H
ATOM    376  HB2 ALA X  26     -25.168 -35.761  60.287  1.00  0.00           H
ATOM    377  HB3 ALA X  26     -25.728 -35.818  58.529  1.00  0.00           H
ATOM    378  C   ALA X  26     -23.921 -33.555  60.238  1.00  0.00           C
ATOM    379  O   ALA X  26     -22.797 -33.272  59.770  1.00  0.00           O
ATOM    380  N   GLU X  27     -24.243 -33.419  61.507  1.00  0.00           N
ATOM    381  H   GLU X  27     -25.157 -33.833  61.628  1.00  0.00           H
ATOM    382  CA  GLU X  27     -23.344 -33.039  62.623  1.00  0.00           C
ATOM    383  HA  GLU X  27     -22.290 -33.193  62.393  1.00  0.00           H
ATOM    384  CB  GLU X  27     -23.524 -31.593  62.909  1.00  0.00           C
ATOM    385  HB2 GLU X  27     -23.446 -30.925  62.051  1.00  0.00           H
ATOM    386  HB3 GLU X  27     -24.539 -31.470  63.288  1.00  0.00           H
ATOM    387  CG  GLU X  27     -22.667 -30.871  63.892  1.00  0.00           C
ATOM    388  HG2 GLU X  27     -22.870 -29.805  63.993  1.00  0.00           H
ATOM    389  HG3 GLU X  27     -23.076 -31.246  64.831  1.00  0.00           H
ATOM    390  CD  GLU X  27     -21.217 -31.294  63.746  1.00  0.00           C
ATOM    391  OE1 GLU X  27     -20.786 -32.040  64.647  1.00  0.00           O
ATOM    392  OE2 GLU X  27     -20.451 -31.045  62.766  1.00  0.00           O
ATOM    393  C   GLU X  27     -23.520 -33.995  63.849  1.00  0.00           C
ATOM    394  O   GLU X  27     -24.643 -34.178  64.346  1.00  0.00           O
ATOM    395  N   ALA X  28     -22.448 -34.621  64.252  1.00  0.00           N
ATOM    396  H   ALA X  28     -21.521 -34.481  63.876  1.00  0.00           H
ATOM    397  CA  ALA X  28     -22.571 -35.614  65.347  1.00  0.00           C
ATOM    398  HA  ALA X  28     -23.443 -36.258  65.238  1.00  0.00           H
ATOM    399  CB  ALA X  28     -21.376 -36.493  65.156  1.00  0.00           C
ATOM    400  HB1 ALA X  28     -21.495 -37.262  65.919  1.00  0.00           H
ATOM    401  HB2 ALA X  28     -21.408 -37.114  64.261  1.00  0.00           H
ATOM    402  HB3 ALA X  28     -20.424 -35.962  65.136  1.00  0.00           H
ATOM    403  C   ALA X  28     -22.595 -34.964  66.735  1.00  0.00           C
ATOM    404  O   ALA X  28     -23.038 -35.628  67.670  1.00  0.00           O
ATOM    405  N   PHE X  29     -22.179 -33.691  66.898  1.00  0.00           N
ATOM    406  H   PHE X  29     -21.690 -33.166  66.187  1.00  0.00           H
ATOM    407  CA  PHE X  29     -22.423 -32.934  68.086  1.00  0.00           C
ATOM    408  HA  PHE X  29     -21.953 -33.495  68.894  1.00  0.00           H
ATOM    409  CB  PHE X  29     -21.558 -31.627  67.998  1.00  0.00           C
ATOM    410  HB2 PHE X  29     -20.558 -32.017  67.809  1.00  0.00           H
ATOM    411  HB3 PHE X  29     -21.927 -31.027  67.166  1.00  0.00           H
ATOM    412  CG  PHE X  29     -21.544 -30.815  69.259  1.00  0.00           C
ATOM    413  CD1 PHE X  29     -20.399 -30.792  70.124  1.00  0.00           C
ATOM    414  HD1 PHE X  29     -19.599 -31.423  69.765  1.00  0.00           H
ATOM    415  CE1 PHE X  29     -20.349 -30.015  71.284  1.00  0.00           C
ATOM    416  HE1 PHE X  29     -19.523 -30.079  71.977  1.00  0.00           H
ATOM    417  CZ  PHE X  29     -21.567 -29.444  71.703  1.00  0.00           C
ATOM    418  HZ  PHE X  29     -21.608 -28.825  72.587  1.00  0.00           H
ATOM    419  CE2 PHE X  29     -22.701 -29.352  70.810  1.00  0.00           C
ATOM    420  HE2 PHE X  29     -23.534 -28.740  71.121  1.00  0.00           H
ATOM    421  CD2 PHE X  29     -22.680 -30.073  69.566  1.00  0.00           C
ATOM    422  HD2 PHE X  29     -23.548 -30.091  68.924  1.00  0.00           H
ATOM    423  C   PHE X  29     -23.859 -32.699  68.296  1.00  0.00           C
ATOM    424  O   PHE X  29     -24.511 -32.003  67.451  1.00  0.00           O
ATOM    425  N   GLY X  30     -24.440 -33.398  69.327  1.00  0.00           N
ATOM    426  H   GLY X  30     -23.925 -33.983  69.969  1.00  0.00           H
ATOM    427  CA  GLY X  30     -25.880 -33.207  69.516  1.00  0.00           C
ATOM    428  HA2 GLY X  30     -26.197 -33.382  70.544  1.00  0.00           H
ATOM    429  HA3 GLY X  30     -26.142 -32.190  69.225  1.00  0.00           H
ATOM    430  C   GLY X  30     -26.754 -33.919  68.490  1.00  0.00           C
ATOM    431  O   GLY X  30     -27.930 -33.674  68.493  1.00  0.00           O
ATOM    432  N   PHE X  31     -26.184 -34.715  67.555  1.00  0.00           N
ATOM    433  H   PHE X  31     -25.181 -34.831  67.545  1.00  0.00           H
ATOM    434  CA  PHE X  31     -26.970 -35.324  66.461  1.00  0.00           C
ATOM    435  HA  PHE X  31     -26.258 -35.793  65.782  1.00  0.00           H
ATOM    436  CB  PHE X  31     -27.770 -36.504  67.042  1.00  0.00           C
ATOM    437  HB2 PHE X  31     -28.260 -36.068  67.912  1.00  0.00           H
ATOM    438  HB3 PHE X  31     -28.519 -36.849  66.328  1.00  0.00           H
ATOM    439  CG  PHE X  31     -26.918 -37.664  67.453  1.00  0.00           C
ATOM    440  CD1 PHE X  31     -26.030 -38.283  66.551  1.00  0.00           C
ATOM    441  HD1 PHE X  31     -25.909 -38.026  65.509  1.00  0.00           H
ATOM    442  CE1 PHE X  31     -25.390 -39.480  67.034  1.00  0.00           C
ATOM    443  HE1 PHE X  31     -24.742 -40.068  66.401  1.00  0.00           H
ATOM    444  CZ  PHE X  31     -25.613 -39.926  68.334  1.00  0.00           C
ATOM    445  HZ  PHE X  31     -25.127 -40.822  68.691  1.00  0.00           H
ATOM    446  CE2 PHE X  31     -26.526 -39.281  69.188  1.00  0.00           C
ATOM    447  HE2 PHE X  31     -26.677 -39.587  70.213  1.00  0.00           H
ATOM    448  CD2 PHE X  31     -27.158 -38.127  68.727  1.00  0.00           C
ATOM    449  HD2 PHE X  31     -27.691 -37.522  69.446  1.00  0.00           H
ATOM    450  C   PHE X  31     -27.879 -34.356  65.638  1.00  0.00           C
ATOM    451  O   PHE X  31     -29.024 -34.541  65.434  1.00  0.00           O
ATOM    452  N   LYS X  32     -27.306 -33.183  65.155  1.00  0.00           N
ATOM    453  H   LYS X  32     -26.297 -33.143  65.127  1.00  0.00           H
ATOM    454  CA  LYS X  32     -27.925 -32.040  64.470  1.00  0.00           C
ATOM    455  HA  LYS X  32     -28.970 -32.232  64.712  1.00  0.00           H
ATOM    456  CB  LYS X  32     -27.432 -30.728  65.162  1.00  0.00           C
ATOM    457  HB2 LYS X  32     -26.345 -30.770  65.083  1.00  0.00           H
ATOM    458  HB3 LYS X  32     -27.751 -29.780  64.728  1.00  0.00           H
ATOM    459  CG  LYS X  32     -27.852 -30.566  66.669  1.00  0.00           C
ATOM    460  HG2 LYS X  32     -28.935 -30.584  66.787  1.00  0.00           H
ATOM    461  HG3 LYS X  32     -27.503 -31.437  67.224  1.00  0.00           H
ATOM    462  CD  LYS X  32     -27.421 -29.207  67.286  1.00  0.00           C
ATOM    463  HD2 LYS X  32     -27.708 -28.411  66.599  1.00  0.00           H
ATOM    464  HD3 LYS X  32     -28.022 -29.094  68.188  1.00  0.00           H
ATOM    465  CE  LYS X  32     -25.980 -29.293  67.641  1.00  0.00           C
ATOM    466  HE2 LYS X  32     -25.728 -30.065  68.369  1.00  0.00           H
ATOM    467  HE3 LYS X  32     -25.339 -29.584  66.809  1.00  0.00           H
ATOM    468  NZ  LYS X  32     -25.573 -27.955  68.107  1.00  0.00           N
ATOM    469  HZ1 LYS X  32     -25.740 -27.215  67.439  1.00  0.00           H
ATOM    470  HZ2 LYS X  32     -26.066 -27.679  68.945  1.00  0.00           H
ATOM    471  HZ3 LYS X  32     -24.611 -27.822  68.383  1.00  0.00           H
ATOM    472  C   LYS X  32     -27.789 -32.034  62.910  1.00  0.00           C
ATOM    473  O   LYS X  32     -27.073 -32.954  62.391  1.00  0.00           O
ATOM    474  N   VAL X  33     -28.429 -31.110  62.243  1.00  0.00           N
ATOM    475  H   VAL X  33     -29.147 -30.644  62.779  1.00  0.00           H
ATOM    476  CA  VAL X  33     -28.192 -30.819  60.839  1.00  0.00           C
ATOM    477  HA  VAL X  33     -27.341 -31.316  60.372  1.00  0.00           H
ATOM    478  CB  VAL X  33     -29.424 -31.265  59.996  1.00  0.00           C
ATOM    479  HB  VAL X  33     -29.282 -30.932  58.968  1.00  0.00           H
ATOM    480  CG1 VAL X  33     -29.397 -32.788  59.803  1.00  0.00           C
ATOM    481 HG11 VAL X  33     -30.219 -33.077  59.148  1.00  0.00           H
ATOM    482 HG12 VAL X  33     -28.507 -33.233  59.359  1.00  0.00           H
ATOM    483 HG13 VAL X  33     -29.555 -33.246  60.779  1.00  0.00           H
ATOM    484  CG2 VAL X  33     -30.818 -30.886  60.477  1.00  0.00           C
ATOM    485 HG21 VAL X  33     -31.077 -31.450  61.373  1.00  0.00           H
ATOM    486 HG22 VAL X  33     -30.872 -29.823  60.713  1.00  0.00           H
ATOM    487 HG23 VAL X  33     -31.481 -31.044  59.626  1.00  0.00           H
ATOM    488  C   VAL X  33     -27.976 -29.346  60.608  1.00  0.00           C
ATOM    489  O   VAL X  33     -28.589 -28.464  61.305  1.00  0.00           O
ATOM    490  N   ASN X  34     -27.255 -29.028  59.563  1.00  0.00           N
ATOM    491  H   ASN X  34     -26.485 -29.633  59.320  1.00  0.00           H
ATOM    492  CA  ASN X  34     -27.152 -27.663  58.898  1.00  0.00           C
ATOM    493  HA  ASN X  34     -28.039 -27.105  59.195  1.00  0.00           H
ATOM    494  CB  ASN X  34     -25.889 -26.923  59.409  1.00  0.00           C
ATOM    495  HB2 ASN X  34     -25.908 -25.884  59.080  1.00  0.00           H
ATOM    496  HB3 ASN X  34     -25.979 -26.916  60.495  1.00  0.00           H
ATOM    497  CG  ASN X  34     -24.497 -27.412  59.109  1.00  0.00           C
ATOM    498  OD1 ASN X  34     -23.919 -27.176  58.092  1.00  0.00           O
ATOM    499  ND2 ASN X  34     -23.829 -27.894  60.125  1.00  0.00           N
ATOM    500 HD21 ASN X  34     -22.825 -27.958  60.039  1.00  0.00           H
ATOM    501 HD22 ASN X  34     -24.216 -28.024  61.049  1.00  0.00           H
ATOM    502  C   ASN X  34     -27.077 -27.712  57.360  1.00  0.00           C
ATOM    503  O   ASN X  34     -26.665 -28.710  56.740  1.00  0.00           O
ATOM    504  N   ALA X  35     -27.440 -26.661  56.598  1.00  0.00           N
ATOM    505  H   ALA X  35     -27.733 -25.846  57.118  1.00  0.00           H
ATOM    506  CA  ALA X  35     -27.357 -26.440  55.176  1.00  0.00           C
ATOM    507  HA  ALA X  35     -27.022 -27.335  54.651  1.00  0.00           H
ATOM    508  CB  ALA X  35     -28.743 -26.282  54.624  1.00  0.00           C
ATOM    509  HB1 ALA X  35     -28.738 -25.975  53.578  1.00  0.00           H
ATOM    510  HB2 ALA X  35     -29.226 -27.246  54.778  1.00  0.00           H
ATOM    511  HB3 ALA X  35     -29.356 -25.563  55.168  1.00  0.00           H
ATOM    512  C   ALA X  35     -26.404 -25.268  54.830  1.00  0.00           C
ATOM    513  O   ALA X  35     -26.855 -24.257  54.302  1.00  0.00           O
ATOM    514  N   SER X  36     -25.127 -25.446  55.231  1.00  0.00           N
ATOM    515  H   SER X  36     -24.803 -26.286  55.688  1.00  0.00           H
ATOM    516  CA  SER X  36     -24.072 -24.398  55.031  1.00  0.00           C
ATOM    517  HA  SER X  36     -24.597 -23.579  54.539  1.00  0.00           H
ATOM    518  CB  SER X  36     -23.592 -23.995  56.425  1.00  0.00           C
ATOM    519  HB2 SER X  36     -23.100 -24.824  56.934  1.00  0.00           H
ATOM    520  HB3 SER X  36     -22.942 -23.131  56.290  1.00  0.00           H
ATOM    521  OG  SER X  36     -24.656 -23.534  57.162  1.00  0.00           O
ATOM    522  HG  SER X  36     -24.944 -22.719  56.745  1.00  0.00           H
ATOM    523  C   SER X  36     -22.894 -24.849  54.140  1.00  0.00           C
ATOM    524  O   SER X  36     -21.949 -24.018  53.958  1.00  0.00           O
ATOM    525  N   ALA X  37     -22.905 -26.149  53.652  1.00  0.00           N
ATOM    526  H   ALA X  37     -23.792 -26.625  53.563  1.00  0.00           H
ATOM    527  CA  ALA X  37     -21.802 -26.724  52.849  1.00  0.00           C
ATOM    528  HA  ALA X  37     -20.881 -26.219  53.137  1.00  0.00           H
ATOM    529  CB  ALA X  37     -21.655 -28.254  52.926  1.00  0.00           C
ATOM    530  HB1 ALA X  37     -21.077 -28.637  52.085  1.00  0.00           H
ATOM    531  HB2 ALA X  37     -21.088 -28.538  53.812  1.00  0.00           H
ATOM    532  HB3 ALA X  37     -22.628 -28.730  52.802  1.00  0.00           H
ATOM    533  C   ALA X  37     -21.755 -26.357  51.330  1.00  0.00           C
ATOM    534  O   ALA X  37     -22.844 -26.292  50.731  1.00  0.00           O
ATOM    535  N   SER X  38     -20.602 -26.289  50.705  1.00  0.00           N
ATOM    536  H   SER X  38     -19.783 -26.172  51.285  1.00  0.00           H
ATOM    537  CA  SER X  38     -20.461 -26.134  49.243  1.00  0.00           C
ATOM    538  HA  SER X  38     -21.403 -25.946  48.727  1.00  0.00           H
ATOM    539  CB  SER X  38     -19.610 -24.918  48.935  1.00  0.00           C
ATOM    540  HB2 SER X  38     -19.329 -24.896  47.882  1.00  0.00           H
ATOM    541  HB3 SER X  38     -20.130 -24.000  49.209  1.00  0.00           H
ATOM    542  OG  SER X  38     -18.300 -24.939  49.579  1.00  0.00           O
ATOM    543  HG  SER X  38     -17.682 -25.237  48.908  1.00  0.00           H
ATOM    544  C   SER X  38     -19.889 -27.434  48.550  1.00  0.00           C
ATOM    545  O   SER X  38     -20.091 -27.735  47.351  1.00  0.00           O
ATOM    546  N   SER X  39     -19.194 -28.227  49.342  1.00  0.00           N
ATOM    547  H   SER X  39     -18.856 -27.909  50.239  1.00  0.00           H
ATOM    548  CA  SER X  39     -18.647 -29.569  48.934  1.00  0.00           C
ATOM    549  HA  SER X  39     -18.773 -29.549  47.851  1.00  0.00           H
ATOM    550  CB  SER X  39     -17.169 -29.727  49.486  1.00  0.00           C
ATOM    551  HB2 SER X  39     -16.644 -28.772  49.467  1.00  0.00           H
ATOM    552  HB3 SER X  39     -17.154 -30.024  50.534  1.00  0.00           H
ATOM    553  OG  SER X  39     -16.426 -30.736  48.867  1.00  0.00           O
ATOM    554  HG  SER X  39     -15.508 -30.454  48.860  1.00  0.00           H
ATOM    555  C   SER X  39     -19.450 -30.755  49.278  1.00  0.00           C
ATOM    556  O   SER X  39     -19.804 -30.954  50.417  1.00  0.00           O
ATOM    557  N   LEU X  40     -19.692 -31.631  48.343  1.00  0.00           N
ATOM    558  H   LEU X  40     -19.558 -31.408  47.367  1.00  0.00           H
ATOM    559  CA  LEU X  40     -20.500 -32.765  48.664  1.00  0.00           C
ATOM    560  HA  LEU X  40     -21.161 -32.568  49.508  1.00  0.00           H
ATOM    561  CB  LEU X  40     -21.264 -33.157  47.353  1.00  0.00           C
ATOM    562  HB2 LEU X  40     -21.596 -32.200  46.950  1.00  0.00           H
ATOM    563  HB3 LEU X  40     -20.558 -33.630  46.670  1.00  0.00           H
ATOM    564  CG  LEU X  40     -22.495 -34.093  47.495  1.00  0.00           C
ATOM    565  HG  LEU X  40     -23.186 -33.505  48.099  1.00  0.00           H
ATOM    566  CD1 LEU X  40     -23.138 -34.418  46.138  1.00  0.00           C
ATOM    567 HD11 LEU X  40     -23.995 -35.055  46.359  1.00  0.00           H
ATOM    568 HD12 LEU X  40     -23.565 -33.538  45.656  1.00  0.00           H
ATOM    569 HD13 LEU X  40     -22.421 -34.780  45.402  1.00  0.00           H
ATOM    570  CD2 LEU X  40     -22.333 -35.485  48.190  1.00  0.00           C
ATOM    571 HD21 LEU X  40     -23.300 -35.983  48.262  1.00  0.00           H
ATOM    572 HD22 LEU X  40     -21.608 -36.013  47.571  1.00  0.00           H
ATOM    573 HD23 LEU X  40     -21.919 -35.339  49.188  1.00  0.00           H
ATOM    574  C   LEU X  40     -19.630 -33.926  49.178  1.00  0.00           C
ATOM    575  O   LEU X  40     -19.272 -34.778  48.385  1.00  0.00           O
ATOM    576  N   LYS X  41     -19.206 -33.872  50.424  1.00  0.00           N
ATOM    577  H   LYS X  41     -19.399 -33.046  50.973  1.00  0.00           H
ATOM    578  CA  LYS X  41     -18.343 -34.907  51.137  1.00  0.00           C
ATOM    579  HA  LYS X  41     -17.787 -35.496  50.407  1.00  0.00           H
ATOM    580  CB  LYS X  41     -17.249 -34.166  51.911  1.00  0.00           C
ATOM    581  HB2 LYS X  41     -17.726 -33.296  52.362  1.00  0.00           H
ATOM    582  HB3 LYS X  41     -16.924 -34.838  52.706  1.00  0.00           H
ATOM    583  CG  LYS X  41     -16.014 -33.689  51.116  1.00  0.00           C
ATOM    584  HG2 LYS X  41     -15.555 -34.521  50.582  1.00  0.00           H
ATOM    585  HG3 LYS X  41     -16.333 -33.002  50.332  1.00  0.00           H
ATOM    586  CD  LYS X  41     -14.909 -33.041  51.897  1.00  0.00           C
ATOM    587  HD2 LYS X  41     -15.386 -32.199  52.398  1.00  0.00           H
ATOM    588  HD3 LYS X  41     -14.527 -33.770  52.611  1.00  0.00           H
ATOM    589  CE  LYS X  41     -13.709 -32.527  51.029  1.00  0.00           C
ATOM    590  HE2 LYS X  41     -13.809 -32.540  49.944  1.00  0.00           H
ATOM    591  HE3 LYS X  41     -13.584 -31.496  51.360  1.00  0.00           H
ATOM    592  NZ  LYS X  41     -12.491 -33.263  51.342  1.00  0.00           N
ATOM    593  HZ1 LYS X  41     -12.369 -33.553  52.301  1.00  0.00           H
ATOM    594  HZ2 LYS X  41     -12.315 -33.914  50.590  1.00  0.00           H
ATOM    595  HZ3 LYS X  41     -11.732 -32.598  51.292  1.00  0.00           H
ATOM    596  C   LYS X  41     -19.217 -35.936  51.884  1.00  0.00           C
ATOM    597  O   LYS X  41     -20.467 -35.861  51.910  1.00  0.00           O
ATOM    598  N   LYS X  42     -18.484 -36.834  52.606  1.00  0.00           N
ATOM    599  H   LYS X  42     -17.508 -36.781  52.351  1.00  0.00           H
ATOM    600  CA  LYS X  42     -19.027 -37.773  53.621  1.00  0.00           C
ATOM    601  HA  LYS X  42     -19.452 -38.601  53.055  1.00  0.00           H
ATOM    602  CB  LYS X  42     -17.879 -38.334  54.469  1.00  0.00           C
ATOM    603  HB2 LYS X  42     -18.250 -38.977  55.266  1.00  0.00           H
ATOM    604  HB3 LYS X  42     -17.185 -38.967  53.915  1.00  0.00           H
ATOM    605  CG  LYS X  42     -17.082 -37.214  55.154  1.00  0.00           C
ATOM    606  HG2 LYS X  42     -16.614 -36.515  54.460  1.00  0.00           H
ATOM    607  HG3 LYS X  42     -17.719 -36.739  55.899  1.00  0.00           H
ATOM    608  CD  LYS X  42     -15.899 -37.818  55.810  1.00  0.00           C
ATOM    609  HD2 LYS X  42     -16.220 -38.538  56.563  1.00  0.00           H
ATOM    610  HD3 LYS X  42     -15.332 -38.138  54.935  1.00  0.00           H
ATOM    611  CE  LYS X  42     -15.109 -36.700  56.441  1.00  0.00           C
ATOM    612  HE2 LYS X  42     -15.171 -35.835  55.781  1.00  0.00           H
ATOM    613  HE3 LYS X  42     -15.651 -36.291  57.293  1.00  0.00           H
ATOM    614  NZ  LYS X  42     -13.738 -36.912  56.756  1.00  0.00           N
ATOM    615  HZ1 LYS X  42     -13.552 -37.889  56.929  1.00  0.00           H
ATOM    616  HZ2 LYS X  42     -13.244 -36.785  55.885  1.00  0.00           H
ATOM    617  HZ3 LYS X  42     -13.303 -36.295  57.428  1.00  0.00           H
ATOM    618  C   LYS X  42     -20.185 -37.232  54.441  1.00  0.00           C
ATOM    619  O   LYS X  42     -21.254 -37.750  54.421  1.00  0.00           O
ATOM    620  N   LYS X  43     -20.057 -36.087  55.228  1.00  0.00           N
ATOM    621  H   LYS X  43     -19.122 -35.708  55.190  1.00  0.00           H
ATOM    622  CA  LYS X  43     -21.154 -35.545  56.053  1.00  0.00           C
ATOM    623  HA  LYS X  43     -21.432 -36.315  56.772  1.00  0.00           H
ATOM    624  CB  LYS X  43     -20.661 -34.498  57.099  1.00  0.00           C
ATOM    625  HB2 LYS X  43     -20.157 -33.706  56.545  1.00  0.00           H
ATOM    626  HB3 LYS X  43     -21.482 -34.137  57.718  1.00  0.00           H
ATOM    627  CG  LYS X  43     -19.647 -35.005  58.124  1.00  0.00           C
ATOM    628  HG2 LYS X  43     -20.240 -35.717  58.698  1.00  0.00           H
ATOM    629  HG3 LYS X  43     -18.812 -35.501  57.630  1.00  0.00           H
ATOM    630  CD  LYS X  43     -18.956 -33.992  58.994  1.00  0.00           C
ATOM    631  HD2 LYS X  43     -18.311 -34.497  59.713  1.00  0.00           H
ATOM    632  HD3 LYS X  43     -18.342 -33.425  58.295  1.00  0.00           H
ATOM    633  CE  LYS X  43     -19.959 -33.246  59.769  1.00  0.00           C
ATOM    634  HE2 LYS X  43     -20.720 -32.935  59.053  1.00  0.00           H
ATOM    635  HE3 LYS X  43     -20.422 -33.977  60.432  1.00  0.00           H
ATOM    636  NZ  LYS X  43     -19.366 -32.148  60.492  1.00  0.00           N
ATOM    637  HZ1 LYS X  43     -19.023 -31.367  59.951  1.00  0.00           H
ATOM    638  HZ2 LYS X  43     -20.036 -31.718  61.114  1.00  0.00           H
ATOM    639  HZ3 LYS X  43     -18.541 -32.456  60.987  1.00  0.00           H
ATOM    640  C   LYS X  43     -22.343 -35.059  55.158  1.00  0.00           C
ATOM    641  O   LYS X  43     -23.375 -34.831  55.721  1.00  0.00           O
ATOM    642  N   GLN X  44     -22.168 -34.982  53.898  1.00  0.00           N
ATOM    643  H   GLN X  44     -21.196 -35.052  53.634  1.00  0.00           H
ATOM    644  CA  GLN X  44     -23.205 -34.543  52.919  1.00  0.00           C
ATOM    645  HA  GLN X  44     -24.049 -34.123  53.466  1.00  0.00           H
ATOM    646  CB  GLN X  44     -22.675 -33.431  51.922  1.00  0.00           C
ATOM    647  HB2 GLN X  44     -21.782 -33.781  51.405  1.00  0.00           H
ATOM    648  HB3 GLN X  44     -23.368 -33.060  51.166  1.00  0.00           H
ATOM    649  CG  GLN X  44     -22.259 -32.106  52.570  1.00  0.00           C
ATOM    650  HG2 GLN X  44     -22.188 -31.327  51.811  1.00  0.00           H
ATOM    651  HG3 GLN X  44     -23.100 -31.769  53.176  1.00  0.00           H
ATOM    652  CD  GLN X  44     -21.116 -32.190  53.451  1.00  0.00           C
ATOM    653  OE1 GLN X  44     -20.222 -33.016  53.270  1.00  0.00           O
ATOM    654  NE2 GLN X  44     -21.021 -31.357  54.507  1.00  0.00           N
ATOM    655 HE21 GLN X  44     -20.211 -31.390  55.109  1.00  0.00           H
ATOM    656 HE22 GLN X  44     -21.728 -30.675  54.743  1.00  0.00           H
ATOM    657  C   GLN X  44     -23.869 -35.680  52.051  1.00  0.00           C
ATOM    658  O   GLN X  44     -24.919 -35.448  51.504  1.00  0.00           O
ATOM    659  N   ILE X  45     -23.313 -36.914  52.090  1.00  0.00           N
ATOM    660  H   ILE X  45     -22.546 -37.112  52.716  1.00  0.00           H
ATOM    661  CA  ILE X  45     -23.890 -38.083  51.487  1.00  0.00           C
ATOM    662  HA  ILE X  45     -24.259 -37.783  50.506  1.00  0.00           H
ATOM    663  CB  ILE X  45     -22.709 -39.075  51.352  1.00  0.00           C
ATOM    664  HB  ILE X  45     -22.191 -38.976  52.306  1.00  0.00           H
ATOM    665  CG2 ILE X  45     -23.152 -40.539  51.333  1.00  0.00           C
ATOM    666 HG21 ILE X  45     -23.887 -40.799  50.572  1.00  0.00           H
ATOM    667 HG22 ILE X  45     -22.329 -41.250  51.259  1.00  0.00           H
ATOM    668 HG23 ILE X  45     -23.634 -40.740  52.290  1.00  0.00           H
ATOM    669  CG1 ILE X  45     -21.716 -38.632  50.294  1.00  0.00           C
ATOM    670 HG12 ILE X  45     -22.172 -38.412  49.329  1.00  0.00           H
ATOM    671 HG13 ILE X  45     -21.450 -37.608  50.557  1.00  0.00           H
ATOM    672  CD1 ILE X  45     -20.405 -39.405  50.242  1.00  0.00           C
ATOM    673 HD11 ILE X  45     -20.046 -39.465  51.270  1.00  0.00           H
ATOM    674 HD12 ILE X  45     -20.687 -40.430  50.003  1.00  0.00           H
ATOM    675 HD13 ILE X  45     -19.692 -38.956  49.551  1.00  0.00           H
ATOM    676  C   ILE X  45     -25.029 -38.482  52.377  1.00  0.00           C
ATOM    677  O   ILE X  45     -24.840 -38.604  53.639  1.00  0.00           O
ATOM    678  N   TRP X  46     -26.142 -38.898  51.813  1.00  0.00           N
ATOM    679  H   TRP X  46     -26.217 -38.655  50.836  1.00  0.00           H
ATOM    680  CA  TRP X  46     -27.314 -39.455  52.511  1.00  0.00           C
ATOM    681  HA  TRP X  46     -27.005 -39.911  53.451  1.00  0.00           H
ATOM    682  CB  TRP X  46     -28.364 -38.386  52.608  1.00  0.00           C
ATOM    683  HB2 TRP X  46     -28.424 -37.913  51.628  1.00  0.00           H
ATOM    684  HB3 TRP X  46     -29.342 -38.762  52.908  1.00  0.00           H
ATOM    685  CG  TRP X  46     -28.099 -37.285  53.580  1.00  0.00           C
ATOM    686  CD1 TRP X  46     -27.358 -36.223  53.301  1.00  0.00           C
ATOM    687  HD1 TRP X  46     -26.945 -36.128  52.307  1.00  0.00           H
ATOM    688  NE1 TRP X  46     -27.357 -35.359  54.365  1.00  0.00           N
ATOM    689  HE1 TRP X  46     -26.886 -34.465  54.382  1.00  0.00           H
ATOM    690  CE2 TRP X  46     -27.993 -35.930  55.439  1.00  0.00           C
ATOM    691  CZ2 TRP X  46     -28.054 -35.517  56.815  1.00  0.00           C
ATOM    692  HZ2 TRP X  46     -27.478 -34.674  57.166  1.00  0.00           H
ATOM    693  CH2 TRP X  46     -28.949 -36.226  57.656  1.00  0.00           C
ATOM    694  HH2 TRP X  46     -29.037 -35.879  58.675  1.00  0.00           H
ATOM    695  CZ3 TRP X  46     -29.514 -37.436  57.227  1.00  0.00           C
ATOM    696  HZ3 TRP X  46     -30.130 -37.986  57.923  1.00  0.00           H
ATOM    697  CE3 TRP X  46     -29.385 -37.806  55.833  1.00  0.00           C
ATOM    698  HE3 TRP X  46     -29.699 -38.774  55.472  1.00  0.00           H
ATOM    699  CD2 TRP X  46     -28.583 -37.116  54.952  1.00  0.00           C
ATOM    700  C   TRP X  46     -27.896 -40.636  51.767  1.00  0.00           C
ATOM    701  O   TRP X  46     -27.830 -40.675  50.534  1.00  0.00           O
ATOM    702  N   THR X  47     -28.295 -41.666  52.490  1.00  0.00           N
ATOM    703  H   THR X  47     -28.451 -41.466  53.468  1.00  0.00           H
ATOM    704  CA  THR X  47     -29.102 -42.736  51.952  1.00  0.00           C
ATOM    705  HA  THR X  47     -28.903 -42.840  50.886  1.00  0.00           H
ATOM    706  CB  THR X  47     -28.646 -44.030  52.539  1.00  0.00           C
ATOM    707  HB  THR X  47     -28.869 -43.984  53.605  1.00  0.00           H
ATOM    708  CG2 THR X  47     -29.382 -45.188  51.966  1.00  0.00           C
ATOM    709 HG21 THR X  47     -30.461 -45.171  52.118  1.00  0.00           H
ATOM    710 HG22 THR X  47     -29.215 -45.319  50.897  1.00  0.00           H
ATOM    711 HG23 THR X  47     -29.126 -46.084  52.533  1.00  0.00           H
ATOM    712  OG1 THR X  47     -27.276 -44.463  52.413  1.00  0.00           O
ATOM    713  HG1 THR X  47     -26.856 -44.324  53.265  1.00  0.00           H
ATOM    714  C   THR X  47     -30.635 -42.473  52.089  1.00  0.00           C
ATOM    715  O   THR X  47     -31.063 -42.113  53.142  1.00  0.00           O
ATOM    716  N   LEU X  48     -31.329 -42.747  50.964  1.00  0.00           N
ATOM    717  H   LEU X  48     -30.761 -43.164  50.240  1.00  0.00           H
ATOM    718  CA  LEU X  48     -32.714 -42.325  50.740  1.00  0.00           C
ATOM    719  HA  LEU X  48     -33.162 -41.750  51.550  1.00  0.00           H
ATOM    720  CB  LEU X  48     -32.671 -41.476  49.473  1.00  0.00           C
ATOM    721  HB2 LEU X  48     -31.846 -41.721  48.805  1.00  0.00           H
ATOM    722  HB3 LEU X  48     -33.634 -41.606  48.979  1.00  0.00           H
ATOM    723  CG  LEU X  48     -32.647 -39.964  49.741  1.00  0.00           C
ATOM    724  HG  LEU X  48     -33.446 -39.592  50.383  1.00  0.00           H
ATOM    725  CD1 LEU X  48     -31.313 -39.477  50.335  1.00  0.00           C
ATOM    726 HD11 LEU X  48     -30.556 -39.625  49.565  1.00  0.00           H
ATOM    727 HD12 LEU X  48     -31.311 -38.429  50.635  1.00  0.00           H
ATOM    728 HD13 LEU X  48     -31.232 -40.041  51.264  1.00  0.00           H
ATOM    729  CD2 LEU X  48     -32.686 -39.271  48.403  1.00  0.00           C
ATOM    730 HD21 LEU X  48     -32.128 -39.862  47.677  1.00  0.00           H
ATOM    731 HD22 LEU X  48     -33.748 -39.233  48.162  1.00  0.00           H
ATOM    732 HD23 LEU X  48     -32.435 -38.212  48.333  1.00  0.00           H
ATOM    733  C   LEU X  48     -33.596 -43.615  50.713  1.00  0.00           C
ATOM    734  O   LEU X  48     -34.036 -44.076  49.671  1.00  0.00           O
ATOM    735  N   GLU X  49     -33.593 -44.307  51.846  1.00  0.00           N
ATOM    736  H   GLU X  49     -33.084 -43.939  52.637  1.00  0.00           H
ATOM    737  CA  GLU X  49     -34.362 -45.485  52.064  1.00  0.00           C
ATOM    738  HA  GLU X  49     -33.957 -46.165  51.315  1.00  0.00           H
ATOM    739  CB  GLU X  49     -34.090 -46.036  53.474  1.00  0.00           C
ATOM    740  HB2 GLU X  49     -34.233 -45.219  54.181  1.00  0.00           H
ATOM    741  HB3 GLU X  49     -34.867 -46.791  53.593  1.00  0.00           H
ATOM    742  CG  GLU X  49     -32.628 -46.550  53.600  1.00  0.00           C
ATOM    743  HG2 GLU X  49     -32.414 -47.008  52.634  1.00  0.00           H
ATOM    744  HG3 GLU X  49     -32.020 -45.674  53.826  1.00  0.00           H
ATOM    745  CD  GLU X  49     -32.651 -47.614  54.715  1.00  0.00           C
ATOM    746  OE1 GLU X  49     -33.415 -48.578  54.589  1.00  0.00           O
ATOM    747  OE2 GLU X  49     -31.975 -47.440  55.756  1.00  0.00           O
ATOM    748  C   GLU X  49     -35.881 -45.284  51.793  1.00  0.00           C
ATOM    749  O   GLU X  49     -36.637 -44.527  52.435  1.00  0.00           O
ATOM    750  N   GLN X  50     -36.366 -45.897  50.690  1.00  0.00           N
ATOM    751  H   GLN X  50     -35.669 -46.419  50.178  1.00  0.00           H
ATOM    752  CA  GLN X  50     -37.788 -45.938  50.282  1.00  0.00           C
ATOM    753  HA  GLN X  50     -38.334 -45.018  50.489  1.00  0.00           H
ATOM    754  CB  GLN X  50     -37.824 -46.145  48.787  1.00  0.00           C
ATOM    755  HB2 GLN X  50     -37.414 -47.108  48.481  1.00  0.00           H
ATOM    756  HB3 GLN X  50     -38.890 -46.216  48.572  1.00  0.00           H
ATOM    757  CG  GLN X  50     -37.280 -44.988  47.888  1.00  0.00           C
ATOM    758  HG2 GLN X  50     -37.014 -44.064  48.400  1.00  0.00           H
ATOM    759  HG3 GLN X  50     -36.334 -45.405  47.541  1.00  0.00           H
ATOM    760  CD  GLN X  50     -38.305 -44.506  46.825  1.00  0.00           C
ATOM    761  OE1 GLN X  50     -38.489 -45.189  45.848  1.00  0.00           O
ATOM    762  NE2 GLN X  50     -39.063 -43.518  47.050  1.00  0.00           N
ATOM    763 HE21 GLN X  50     -39.860 -43.258  46.487  1.00  0.00           H
ATOM    764 HE22 GLN X  50     -38.993 -43.150  47.988  1.00  0.00           H
ATOM    765  C   GLN X  50     -38.635 -47.080  50.981  1.00  0.00           C
ATOM    766  O   GLN X  50     -38.002 -47.873  51.655  1.00  0.00           O
ATOM    767  N   PRO X  51     -39.969 -47.159  50.801  1.00  0.00           N
ATOM    768  CD  PRO X  51     -40.932 -46.188  50.335  1.00  0.00           C
ATOM    769  HD2 PRO X  51     -41.036 -46.444  49.281  1.00  0.00           H
ATOM    770  HD3 PRO X  51     -40.698 -45.146  50.555  1.00  0.00           H
ATOM    771  CG  PRO X  51     -42.187 -46.524  51.050  1.00  0.00           C
ATOM    772  HG2 PRO X  51     -43.103 -46.203  50.554  1.00  0.00           H
ATOM    773  HG3 PRO X  51     -42.217 -46.015  52.014  1.00  0.00           H
ATOM    774  CB  PRO X  51     -42.273 -48.092  51.205  1.00  0.00           C
ATOM    775  HB2 PRO X  51     -42.532 -48.448  50.208  1.00  0.00           H
ATOM    776  HB3 PRO X  51     -42.905 -48.534  51.975  1.00  0.00           H
ATOM    777  CA  PRO X  51     -40.750 -48.346  51.344  1.00  0.00           C
ATOM    778  HA  PRO X  51     -40.555 -48.523  52.402  1.00  0.00           H
ATOM    779  C   PRO X  51     -40.470 -49.673  50.641  1.00  0.00           C
ATOM    780  O   PRO X  51     -39.839 -49.664  49.586  1.00  0.00           O
ATOM    781  N   PRO X  52     -40.910 -50.825  51.089  1.00  0.00           N
ATOM    782  CD  PRO X  52     -41.242 -51.108  52.438  1.00  0.00           C
ATOM    783  HD2 PRO X  52     -42.069 -50.509  52.821  1.00  0.00           H
ATOM    784  HD3 PRO X  52     -40.389 -50.905  53.085  1.00  0.00           H
ATOM    785  CG  PRO X  52     -41.579 -52.557  52.514  1.00  0.00           C
ATOM    786  HG2 PRO X  52     -42.623 -52.775  52.289  1.00  0.00           H
ATOM    787  HG3 PRO X  52     -41.303 -52.878  53.518  1.00  0.00           H
ATOM    788  CB  PRO X  52     -40.765 -53.231  51.394  1.00  0.00           C
ATOM    789  HB2 PRO X  52     -41.220 -54.145  51.012  1.00  0.00           H
ATOM    790  HB3 PRO X  52     -39.772 -53.491  51.762  1.00  0.00           H
ATOM    791  CA  PRO X  52     -40.825 -52.072  50.411  1.00  0.00           C
ATOM    792  HA  PRO X  52     -39.904 -52.031  49.829  1.00  0.00           H
ATOM    793  C   PRO X  52     -41.993 -52.101  49.383  1.00  0.00           C
ATOM    794  O   PRO X  52     -43.059 -52.769  49.580  1.00  0.00           O
ATOM    795  N   ASP X  53     -41.862 -51.312  48.327  1.00  0.00           N
ATOM    796  H   ASP X  53     -41.136 -50.621  48.450  1.00  0.00           H
ATOM    797  CA  ASP X  53     -42.700 -51.306  47.145  1.00  0.00           C
ATOM    798  HA  ASP X  53     -43.365 -52.167  47.220  1.00  0.00           H
ATOM    799  CB  ASP X  53     -43.606 -50.063  47.142  1.00  0.00           C
ATOM    800  HB2 ASP X  53     -44.131 -49.992  48.095  1.00  0.00           H
ATOM    801  HB3 ASP X  53     -43.031 -49.162  46.931  1.00  0.00           H
ATOM    802  CG  ASP X  53     -44.804 -50.168  46.201  1.00  0.00           C
ATOM    803  OD1 ASP X  53     -44.818 -50.897  45.214  1.00  0.00           O
ATOM    804  OD2 ASP X  53     -45.813 -49.474  46.450  1.00  0.00           O
ATOM    805  C   ASP X  53     -41.865 -51.471  45.907  1.00  0.00           C
ATOM    806  O   ASP X  53     -40.746 -50.997  45.883  1.00  0.00           O
ATOM    807  N   GLU X  54     -42.295 -52.208  44.930  1.00  0.00           N
ATOM    808  H   GLU X  54     -43.279 -52.400  45.054  1.00  0.00           H
ATOM    809  CA  GLU X  54     -41.690 -52.354  43.615  1.00  0.00           C
ATOM    810  HA  GLU X  54     -40.615 -52.193  43.692  1.00  0.00           H
ATOM    811  CB  GLU X  54     -42.007 -53.763  43.098  1.00  0.00           C
ATOM    812  HB2 GLU X  54     -41.186 -53.994  42.420  1.00  0.00           H
ATOM    813  HB3 GLU X  54     -41.866 -54.475  43.911  1.00  0.00           H
ATOM    814  CG  GLU X  54     -43.339 -54.028  42.498  1.00  0.00           C
ATOM    815  HG2 GLU X  54     -44.210 -53.594  42.989  1.00  0.00           H
ATOM    816  HG3 GLU X  54     -43.395 -53.547  41.521  1.00  0.00           H
ATOM    817  CD  GLU X  54     -43.673 -55.503  42.269  1.00  0.00           C
ATOM    818  OE1 GLU X  54     -42.985 -56.308  41.550  1.00  0.00           O
ATOM    819  OE2 GLU X  54     -44.673 -55.947  42.818  1.00  0.00           O
ATOM    820  C   GLU X  54     -42.129 -51.288  42.615  1.00  0.00           C
ATOM    821  O   GLU X  54     -41.440 -51.202  41.606  1.00  0.00           O
ATOM    822  N   ALA X  55     -43.195 -50.539  42.833  1.00  0.00           N
ATOM    823  H   ALA X  55     -43.664 -50.679  43.717  1.00  0.00           H
ATOM    824  CA  ALA X  55     -43.825 -49.643  41.852  1.00  0.00           C
ATOM    825  HA  ALA X  55     -43.469 -49.940  40.865  1.00  0.00           H
ATOM    826  CB  ALA X  55     -45.363 -49.761  41.885  1.00  0.00           C
ATOM    827  HB1 ALA X  55     -45.870 -49.015  41.272  1.00  0.00           H
ATOM    828  HB2 ALA X  55     -45.601 -50.705  41.395  1.00  0.00           H
ATOM    829  HB3 ALA X  55     -45.732 -49.680  42.907  1.00  0.00           H
ATOM    830  C   ALA X  55     -43.300 -48.187  42.042  1.00  0.00           C
ATOM    831  O   ALA X  55     -43.802 -47.230  41.391  1.00  0.00           O
ATOM    832  N   GLY X  56     -42.312 -47.976  42.880  1.00  0.00           N
ATOM    833  H   GLY X  56     -41.960 -48.846  43.252  1.00  0.00           H
ATOM    834  CA  GLY X  56     -41.750 -46.674  43.355  1.00  0.00           C
ATOM    835  HA2 GLY X  56     -40.736 -46.777  43.741  1.00  0.00           H
ATOM    836  HA3 GLY X  56     -41.664 -45.966  42.530  1.00  0.00           H
ATOM    837  C   GLY X  56     -42.649 -45.972  44.288  1.00  0.00           C
ATOM    838  O   GLY X  56     -43.483 -46.673  44.850  1.00  0.00           O
ATOM    839  N   SER X  57     -42.350 -44.780  44.728  1.00  0.00           N
ATOM    840  H   SER X  57     -41.594 -44.190  44.409  1.00  0.00           H
ATOM    841  CA  SER X  57     -43.000 -44.164  45.924  1.00  0.00           C
ATOM    842  HA  SER X  57     -44.059 -44.395  46.038  1.00  0.00           H
ATOM    843  CB  SER X  57     -42.489 -44.873  47.151  1.00  0.00           C
ATOM    844  HB2 SER X  57     -42.720 -45.925  46.980  1.00  0.00           H
ATOM    845  HB3 SER X  57     -41.399 -44.889  47.163  1.00  0.00           H
ATOM    846  OG  SER X  57     -43.036 -44.393  48.331  1.00  0.00           O
ATOM    847  HG  SER X  57     -43.929 -44.718  48.464  1.00  0.00           H
ATOM    848  C   SER X  57     -42.620 -42.692  46.003  1.00  0.00           C
ATOM    849  O   SER X  57     -41.598 -42.267  45.500  1.00  0.00           O
ATOM    850  N   ALA X  58     -43.435 -41.928  46.760  1.00  0.00           N
ATOM    851  H   ALA X  58     -44.275 -42.404  47.056  1.00  0.00           H
ATOM    852  CA  ALA X  58     -43.160 -40.615  47.251  1.00  0.00           C
ATOM    853  HA  ALA X  58     -42.344 -40.240  46.633  1.00  0.00           H
ATOM    854  CB  ALA X  58     -44.408 -39.841  46.893  1.00  0.00           C
ATOM    855  HB1 ALA X  58     -44.009 -38.831  46.792  1.00  0.00           H
ATOM    856  HB2 ALA X  58     -44.894 -40.251  46.008  1.00  0.00           H
ATOM    857  HB3 ALA X  58     -45.046 -39.803  47.777  1.00  0.00           H
ATOM    858  C   ALA X  58     -42.697 -40.571  48.727  1.00  0.00           C
ATOM    859  O   ALA X  58     -42.468 -39.403  49.097  1.00  0.00           O
ATOM    860  N   ALA X  59     -42.719 -41.651  49.462  1.00  0.00           N
ATOM    861  H   ALA X  59     -43.026 -42.544  49.103  1.00  0.00           H
ATOM    862  CA  ALA X  59     -42.111 -41.693  50.797  1.00  0.00           C
ATOM    863  HA  ALA X  59     -42.349 -40.688  51.144  1.00  0.00           H
ATOM    864  CB  ALA X  59     -42.792 -42.797  51.678  1.00  0.00           C
ATOM    865  HB1 ALA X  59     -42.294 -42.788  52.648  1.00  0.00           H
ATOM    866  HB2 ALA X  59     -43.793 -42.506  51.996  1.00  0.00           H
ATOM    867  HB3 ALA X  59     -42.838 -43.762  51.173  1.00  0.00           H
ATOM    868  C   ALA X  59     -40.577 -41.923  50.698  1.00  0.00           C
ATOM    869  O   ALA X  59     -40.190 -42.815  49.974  1.00  0.00           O
ATOM    870  N   VAL X  60     -39.823 -41.193  51.499  1.00  0.00           N
ATOM    871  H   VAL X  60     -40.295 -40.478  52.034  1.00  0.00           H
ATOM    872  CA  VAL X  60     -38.406 -41.508  51.724  1.00  0.00           C
ATOM    873  HA  VAL X  60     -38.310 -42.563  51.468  1.00  0.00           H
ATOM    874  CB  VAL X  60     -37.579 -40.811  50.668  1.00  0.00           C
ATOM    875  HB  VAL X  60     -38.020 -41.032  49.696  1.00  0.00           H
ATOM    876  CG1 VAL X  60     -37.670 -39.314  50.938  1.00  0.00           C
ATOM    877 HG11 VAL X  60     -38.701 -38.967  50.997  1.00  0.00           H
ATOM    878 HG12 VAL X  60     -37.086 -38.949  51.783  1.00  0.00           H
ATOM    879 HG13 VAL X  60     -37.465 -38.786  50.007  1.00  0.00           H
ATOM    880  CG2 VAL X  60     -36.075 -41.214  50.707  1.00  0.00           C
ATOM    881 HG21 VAL X  60     -35.496 -40.534  50.083  1.00  0.00           H
ATOM    882 HG22 VAL X  60     -35.701 -41.318  51.725  1.00  0.00           H
ATOM    883 HG23 VAL X  60     -35.901 -42.125  50.133  1.00  0.00           H
ATOM    884  C   VAL X  60     -37.973 -41.257  53.179  1.00  0.00           C
ATOM    885  O   VAL X  60     -38.236 -40.245  53.759  1.00  0.00           O
ATOM    886  N   CYS X  61     -37.389 -42.257  53.800  1.00  0.00           N
ATOM    887  H   CYS X  61     -37.142 -43.107  53.313  1.00  0.00           H
ATOM    888  CA  CYS X  61     -36.781 -42.053  55.130  1.00  0.00           C
ATOM    889  HA  CYS X  61     -37.408 -41.357  55.686  1.00  0.00           H
ATOM    890  CB  CYS X  61     -36.848 -43.460  55.847  1.00  0.00           C
ATOM    891  HB2 CYS X  61     -37.916 -43.649  55.952  1.00  0.00           H
ATOM    892  HB3 CYS X  61     -36.320 -44.267  55.339  1.00  0.00           H
ATOM    893  SG  CYS X  61     -36.339 -43.437  57.526  1.00  0.00           S
ATOM    894  HG  CYS X  61     -37.310 -42.656  58.007  1.00  0.00           H
ATOM    895  C   CYS X  61     -35.265 -41.671  54.947  1.00  0.00           C
ATOM    896  O   CYS X  61     -34.599 -42.254  54.157  1.00  0.00           O
ATOM    897  N   LEU X  62     -34.877 -40.614  55.666  1.00  0.00           N
ATOM    898  H   LEU X  62     -35.439 -40.181  56.385  1.00  0.00           H
ATOM    899  CA  LEU X  62     -33.530 -40.071  55.384  1.00  0.00           C
ATOM    900  HA  LEU X  62     -33.145 -40.480  54.450  1.00  0.00           H
ATOM    901  CB  LEU X  62     -33.549 -38.494  55.323  1.00  0.00           C
ATOM    902  HB2 LEU X  62     -34.152 -38.204  56.184  1.00  0.00           H
ATOM    903  HB3 LEU X  62     -32.563 -38.045  55.439  1.00  0.00           H
ATOM    904  CG  LEU X  62     -34.275 -37.873  54.031  1.00  0.00           C
ATOM    905  HG  LEU X  62     -35.278 -38.289  53.936  1.00  0.00           H
ATOM    906  CD1 LEU X  62     -34.306 -36.361  53.947  1.00  0.00           C
ATOM    907 HD11 LEU X  62     -33.451 -35.898  54.440  1.00  0.00           H
ATOM    908 HD12 LEU X  62     -34.533 -35.895  52.988  1.00  0.00           H
ATOM    909 HD13 LEU X  62     -35.157 -36.083  54.569  1.00  0.00           H
ATOM    910  CD2 LEU X  62     -33.490 -38.133  52.713  1.00  0.00           C
ATOM    911 HD21 LEU X  62     -34.045 -37.850  51.819  1.00  0.00           H
ATOM    912 HD22 LEU X  62     -32.431 -37.880  52.761  1.00  0.00           H
ATOM    913 HD23 LEU X  62     -33.492 -39.223  52.675  1.00  0.00           H
ATOM    914  C   LEU X  62     -32.431 -40.587  56.353  1.00  0.00           C
ATOM    915  O   LEU X  62     -32.634 -40.360  57.550  1.00  0.00           O
ATOM    916  N   ARG X  63     -31.422 -41.322  55.895  1.00  0.00           N
ATOM    917  H   ARG X  63     -31.298 -41.482  54.906  1.00  0.00           H
ATOM    918  CA  ARG X  63     -30.317 -41.869  56.707  1.00  0.00           C
ATOM    919  HA  ARG X  63     -30.489 -41.637  57.758  1.00  0.00           H
ATOM    920  CB  ARG X  63     -30.249 -43.368  56.459  1.00  0.00           C
ATOM    921  HB2 ARG X  63     -31.269 -43.713  56.290  1.00  0.00           H
ATOM    922  HB3 ARG X  63     -29.835 -43.470  55.456  1.00  0.00           H
ATOM    923  CG  ARG X  63     -29.432 -44.142  57.553  1.00  0.00           C
ATOM    924  HG2 ARG X  63     -28.434 -43.725  57.688  1.00  0.00           H
ATOM    925  HG3 ARG X  63     -30.011 -44.099  58.476  1.00  0.00           H
ATOM    926  CD  ARG X  63     -29.364 -45.619  57.002  1.00  0.00           C
ATOM    927  HD2 ARG X  63     -29.128 -46.334  57.790  1.00  0.00           H
ATOM    928  HD3 ARG X  63     -30.340 -45.930  56.629  1.00  0.00           H
ATOM    929  NE  ARG X  63     -28.439 -45.718  55.893  1.00  0.00           N
ATOM    930  HE  ARG X  63     -27.564 -45.214  55.908  1.00  0.00           H
ATOM    931  CZ  ARG X  63     -28.297 -46.792  55.127  1.00  0.00           C
ATOM    932  NH1 ARG X  63     -29.228 -47.691  55.094  1.00  0.00           N
ATOM    933 HH11 ARG X  63     -30.043 -47.464  55.645  1.00  0.00           H
ATOM    934 HH12 ARG X  63     -29.109 -48.574  54.618  1.00  0.00           H
ATOM    935  NH2 ARG X  63     -27.212 -46.950  54.491  1.00  0.00           N
ATOM    936 HH21 ARG X  63     -26.553 -46.193  54.607  1.00  0.00           H
ATOM    937 HH22 ARG X  63     -27.034 -47.795  53.966  1.00  0.00           H
ATOM    938  C   ARG X  63     -28.971 -41.174  56.285  1.00  0.00           C
ATOM    939  O   ARG X  63     -28.620 -40.971  55.128  1.00  0.00           O
ATOM    940  N   SER X  64     -28.197 -40.772  57.287  1.00  0.00           N
ATOM    941  H   SER X  64     -28.467 -40.938  58.246  1.00  0.00           H
ATOM    942  CA  SER X  64     -26.919 -40.108  57.082  1.00  0.00           C
ATOM    943  HA  SER X  64     -26.919 -39.378  56.272  1.00  0.00           H
ATOM    944  CB  SER X  64     -26.632 -39.325  58.333  1.00  0.00           C
ATOM    945  HB2 SER X  64     -25.679 -38.797  58.341  1.00  0.00           H
ATOM    946  HB3 SER X  64     -27.371 -38.528  58.411  1.00  0.00           H
ATOM    947  OG  SER X  64     -26.591 -40.133  59.555  1.00  0.00           O
ATOM    948  HG  SER X  64     -27.435 -40.541  59.764  1.00  0.00           H
ATOM    949  C   SER X  64     -25.740 -41.015  56.688  1.00  0.00           C
ATOM    950  O   SER X  64     -25.813 -42.181  56.412  1.00  0.00           O
ATOM    951  N   HIE X  65     -24.507 -40.455  56.646  1.00  0.00           N
ATOM    952  H   HIE X  65     -24.420 -39.453  56.736  1.00  0.00           H
ATOM    953  CA  HIE X  65     -23.210 -41.162  56.816  1.00  0.00           C
ATOM    954  HA  HIE X  65     -23.203 -42.011  56.131  1.00  0.00           H
ATOM    955  CB  HIE X  65     -22.101 -40.224  56.289  1.00  0.00           C
ATOM    956  HB2 HIE X  65     -22.160 -40.173  55.202  1.00  0.00           H
ATOM    957  HB3 HIE X  65     -22.219 -39.234  56.731  1.00  0.00           H
ATOM    958  CG  HIE X  65     -20.704 -40.656  56.803  1.00  0.00           C
ATOM    959  ND1 HIE X  65     -20.021 -41.826  56.400  1.00  0.00           N
ATOM    960  CE1 HIE X  65     -18.726 -41.741  56.850  1.00  0.00           C
ATOM    961  HE1 HIE X  65     -17.888 -42.374  56.599  1.00  0.00           H
ATOM    962  NE2 HIE X  65     -18.644 -40.680  57.649  1.00  0.00           N
ATOM    963  HE2 HIE X  65     -17.833 -40.436  58.200  1.00  0.00           H
ATOM    964  CD2 HIE X  65     -19.828 -39.956  57.584  1.00  0.00           C
ATOM    965  HD2 HIE X  65     -19.996 -39.002  58.060  1.00  0.00           H
ATOM    966  C   HIE X  65     -23.076 -41.609  58.294  1.00  0.00           C
ATOM    967  O   HIE X  65     -22.357 -42.559  58.519  1.00  0.00           O
ATOM    968  N   LEU X  66     -23.673 -40.915  59.233  1.00  0.00           N
ATOM    969  H   LEU X  66     -24.208 -40.135  58.879  1.00  0.00           H
ATOM    970  CA  LEU X  66     -23.621 -41.316  60.617  1.00  0.00           C
ATOM    971  HA  LEU X  66     -22.577 -41.616  60.707  1.00  0.00           H
ATOM    972  CB  LEU X  66     -23.892 -40.041  61.459  1.00  0.00           C
ATOM    973  HB2 LEU X  66     -24.897 -39.640  61.324  1.00  0.00           H
ATOM    974  HB3 LEU X  66     -23.845 -40.324  62.510  1.00  0.00           H
ATOM    975  CG  LEU X  66     -22.899 -38.872  61.334  1.00  0.00           C
ATOM    976  HG  LEU X  66     -22.843 -38.680  60.262  1.00  0.00           H
ATOM    977  CD1 LEU X  66     -23.290 -37.535  61.975  1.00  0.00           C
ATOM    978 HD11 LEU X  66     -24.323 -37.369  61.671  1.00  0.00           H
ATOM    979 HD12 LEU X  66     -23.400 -37.707  63.045  1.00  0.00           H
ATOM    980 HD13 LEU X  66     -22.591 -36.751  61.683  1.00  0.00           H
ATOM    981  CD2 LEU X  66     -21.497 -39.244  61.846  1.00  0.00           C
ATOM    982 HD21 LEU X  66     -20.928 -39.822  61.119  1.00  0.00           H
ATOM    983 HD22 LEU X  66     -20.841 -38.392  62.030  1.00  0.00           H
ATOM    984 HD23 LEU X  66     -21.645 -39.716  62.817  1.00  0.00           H
ATOM    985  C   LEU X  66     -24.366 -42.599  60.910  1.00  0.00           C
ATOM    986  O   LEU X  66     -24.558 -43.010  62.103  1.00  0.00           O
ATOM    987  N   GLY X  67     -25.016 -43.204  59.916  1.00  0.00           N
ATOM    988  H   GLY X  67     -24.948 -42.898  58.956  1.00  0.00           H
ATOM    989  CA  GLY X  67     -25.877 -44.357  60.064  1.00  0.00           C
ATOM    990  HA2 GLY X  67     -26.198 -44.660  59.067  1.00  0.00           H
ATOM    991  HA3 GLY X  67     -25.311 -45.200  60.459  1.00  0.00           H
ATOM    992  C   GLY X  67     -27.197 -44.212  60.811  1.00  0.00           C
ATOM    993  O   GLY X  67     -28.027 -45.111  60.854  1.00  0.00           O
ATOM    994  N   ARG X  68     -27.404 -43.149  61.568  1.00  0.00           N
ATOM    995  H   ARG X  68     -26.562 -42.609  61.707  1.00  0.00           H
ATOM    996  CA  ARG X  68     -28.707 -42.690  62.074  1.00  0.00           C
ATOM    997  HA  ARG X  68     -29.297 -43.459  62.573  1.00  0.00           H
ATOM    998  CB  ARG X  68     -28.442 -41.668  63.238  1.00  0.00           C
ATOM    999  HB2 ARG X  68     -28.017 -40.859  62.645  1.00  0.00           H
ATOM   1000  HB3 ARG X  68     -29.374 -41.317  63.681  1.00  0.00           H
ATOM   1001  CG  ARG X  68     -27.457 -42.036  64.285  1.00  0.00           C
ATOM   1002  HG2 ARG X  68     -26.508 -42.290  63.812  1.00  0.00           H
ATOM   1003  HG3 ARG X  68     -27.246 -41.183  64.930  1.00  0.00           H
ATOM   1004  CD  ARG X  68     -27.981 -43.053  65.317  1.00  0.00           C
ATOM   1005  HD2 ARG X  68     -28.919 -42.693  65.738  1.00  0.00           H
ATOM   1006  HD3 ARG X  68     -28.317 -43.941  64.781  1.00  0.00           H
ATOM   1007  NE  ARG X  68     -26.996 -43.310  66.375  1.00  0.00           N
ATOM   1008  HE  ARG X  68     -26.147 -43.778  66.090  1.00  0.00           H
ATOM   1009  CZ  ARG X  68     -27.142 -43.016  67.646  1.00  0.00           C
ATOM   1010  NH1 ARG X  68     -28.229 -42.354  68.115  1.00  0.00           N
ATOM   1011 HH11 ARG X  68     -29.028 -42.199  67.517  1.00  0.00           H
ATOM   1012 HH12 ARG X  68     -28.180 -42.030  69.071  1.00  0.00           H
ATOM   1013  NH2 ARG X  68     -26.210 -43.350  68.544  1.00  0.00           N
ATOM   1014 HH21 ARG X  68     -25.353 -43.850  68.352  1.00  0.00           H
ATOM   1015 HH22 ARG X  68     -26.221 -42.943  69.469  1.00  0.00           H
ATOM   1016  C   ARG X  68     -29.672 -42.071  61.053  1.00  0.00           C
ATOM   1017  O   ARG X  68     -29.209 -41.716  59.956  1.00  0.00           O
ATOM   1018  N   TYR X  69     -30.888 -41.910  61.366  1.00  0.00           N
ATOM   1019  H   TYR X  69     -31.225 -42.396  62.185  1.00  0.00           H
ATOM   1020  CA  TYR X  69     -31.934 -41.413  60.509  1.00  0.00           C
ATOM   1021  HA  TYR X  69     -31.447 -41.259  59.545  1.00  0.00           H
ATOM   1022  CB  TYR X  69     -33.128 -42.405  60.344  1.00  0.00           C
ATOM   1023  HB2 TYR X  69     -33.507 -42.644  61.338  1.00  0.00           H
ATOM   1024  HB3 TYR X  69     -33.905 -42.072  59.656  1.00  0.00           H
ATOM   1025  CG  TYR X  69     -32.772 -43.764  59.822  1.00  0.00           C
ATOM   1026  CD1 TYR X  69     -32.226 -44.733  60.671  1.00  0.00           C
ATOM   1027  HD1 TYR X  69     -32.099 -44.512  61.720  1.00  0.00           H
ATOM   1028  CE1 TYR X  69     -31.910 -46.002  60.090  1.00  0.00           C
ATOM   1029  HE1 TYR X  69     -31.512 -46.790  60.712  1.00  0.00           H
ATOM   1030  CZ  TYR X  69     -32.247 -46.346  58.755  1.00  0.00           C
ATOM   1031  OH  TYR X  69     -32.116 -47.607  58.296  1.00  0.00           O
ATOM   1032  HH  TYR X  69     -32.208 -47.704  57.346  1.00  0.00           H
ATOM   1033  CE2 TYR X  69     -32.790 -45.318  57.972  1.00  0.00           C
ATOM   1034  HE2 TYR X  69     -33.170 -45.587  56.997  1.00  0.00           H
ATOM   1035  CD2 TYR X  69     -33.005 -44.045  58.458  1.00  0.00           C
ATOM   1036  HD2 TYR X  69     -33.379 -43.295  57.777  1.00  0.00           H
ATOM   1037  C   TYR X  69     -32.649 -40.088  60.909  1.00  0.00           C
ATOM   1038  O   TYR X  69     -33.014 -39.875  62.109  1.00  0.00           O
ATOM   1039  N   LEU X  70     -32.733 -39.110  60.024  1.00  0.00           N
ATOM   1040  H   LEU X  70     -32.408 -39.371  59.104  1.00  0.00           H
ATOM   1041  CA  LEU X  70     -33.196 -37.762  60.282  1.00  0.00           C
ATOM   1042  HA  LEU X  70     -32.674 -37.301  61.121  1.00  0.00           H
ATOM   1043  CB  LEU X  70     -32.794 -36.836  59.045  1.00  0.00           C
ATOM   1044  HB2 LEU X  70     -31.756 -36.785  58.718  1.00  0.00           H
ATOM   1045  HB3 LEU X  70     -33.228 -37.392  58.214  1.00  0.00           H
ATOM   1046  CG  LEU X  70     -33.435 -35.462  58.930  1.00  0.00           C
ATOM   1047  HG  LEU X  70     -34.522 -35.394  58.885  1.00  0.00           H
ATOM   1048  CD1 LEU X  70     -32.812 -34.622  60.061  1.00  0.00           C
ATOM   1049 HD11 LEU X  70     -33.128 -33.584  60.153  1.00  0.00           H
ATOM   1050 HD12 LEU X  70     -32.949 -35.038  61.059  1.00  0.00           H
ATOM   1051 HD13 LEU X  70     -31.731 -34.576  59.928  1.00  0.00           H
ATOM   1052  CD2 LEU X  70     -32.953 -34.736  57.622  1.00  0.00           C
ATOM   1053 HD21 LEU X  70     -33.565 -35.150  56.821  1.00  0.00           H
ATOM   1054 HD22 LEU X  70     -33.088 -33.658  57.707  1.00  0.00           H
ATOM   1055 HD23 LEU X  70     -31.908 -34.900  57.357  1.00  0.00           H
ATOM   1056  C   LEU X  70     -34.739 -37.735  60.633  1.00  0.00           C
ATOM   1057  O   LEU X  70     -35.474 -38.469  60.014  1.00  0.00           O
ATOM   1058  N   ALA X  71     -35.173 -36.930  61.590  1.00  0.00           N
ATOM   1059  H   ALA X  71     -34.533 -36.329  62.088  1.00  0.00           H
ATOM   1060  CA  ALA X  71     -36.574 -36.874  62.153  1.00  0.00           C
ATOM   1061  HA  ALA X  71     -37.335 -37.153  61.424  1.00  0.00           H
ATOM   1062  CB  ALA X  71     -36.781 -37.978  63.311  1.00  0.00           C
ATOM   1063  HB1 ALA X  71     -36.114 -37.586  64.078  1.00  0.00           H
ATOM   1064  HB2 ALA X  71     -37.776 -38.007  63.753  1.00  0.00           H
ATOM   1065  HB3 ALA X  71     -36.442 -38.981  63.051  1.00  0.00           H
ATOM   1066  C   ALA X  71     -36.953 -35.444  62.534  1.00  0.00           C
ATOM   1067  O   ALA X  71     -36.153 -34.554  62.908  1.00  0.00           O
ATOM   1068  N   ALA X  72     -38.244 -35.167  62.443  1.00  0.00           N
ATOM   1069  H   ALA X  72     -38.903 -35.927  62.357  1.00  0.00           H
ATOM   1070  CA  ALA X  72     -38.933 -33.871  62.488  1.00  0.00           C
ATOM   1071  HA  ALA X  72     -38.222 -33.045  62.495  1.00  0.00           H
ATOM   1072  CB  ALA X  72     -39.776 -33.801  61.200  1.00  0.00           C
ATOM   1073  HB1 ALA X  72     -39.063 -33.453  60.454  1.00  0.00           H
ATOM   1074  HB2 ALA X  72     -40.033 -34.814  60.890  1.00  0.00           H
ATOM   1075  HB3 ALA X  72     -40.628 -33.128  61.297  1.00  0.00           H
ATOM   1076  C   ALA X  72     -39.821 -33.807  63.759  1.00  0.00           C
ATOM   1077  O   ALA X  72     -40.483 -34.805  64.046  1.00  0.00           O
ATOM   1078  N   ASP X  73     -39.819 -32.723  64.486  1.00  0.00           N
ATOM   1079  H   ASP X  73     -39.336 -31.882  64.202  1.00  0.00           H
ATOM   1080  CA  ASP X  73     -40.760 -32.467  65.587  1.00  0.00           C
ATOM   1081  HA  ASP X  73     -41.155 -33.394  66.005  1.00  0.00           H
ATOM   1082  CB  ASP X  73     -39.987 -31.776  66.799  1.00  0.00           C
ATOM   1083  HB2 ASP X  73     -39.032 -32.298  66.865  1.00  0.00           H
ATOM   1084  HB3 ASP X  73     -39.803 -30.736  66.531  1.00  0.00           H
ATOM   1085  CG  ASP X  73     -40.660 -31.803  68.170  1.00  0.00           C
ATOM   1086  OD1 ASP X  73     -39.958 -31.643  69.153  1.00  0.00           O
ATOM   1087  OD2 ASP X  73     -41.916 -31.984  68.197  1.00  0.00           O
ATOM   1088  C   ASP X  73     -41.883 -31.421  65.309  1.00  0.00           C
ATOM   1089  O   ASP X  73     -41.585 -30.428  64.657  1.00  0.00           O
ATOM   1090  N   LYS X  74     -43.073 -31.712  65.846  1.00  0.00           N
ATOM   1091  H   LYS X  74     -43.113 -32.462  66.521  1.00  0.00           H
ATOM   1092  CA  LYS X  74     -44.258 -30.874  65.652  1.00  0.00           C
ATOM   1093  HA  LYS X  74     -44.461 -30.776  64.586  1.00  0.00           H
ATOM   1094  CB  LYS X  74     -45.468 -31.564  66.338  1.00  0.00           C
ATOM   1095  HB2 LYS X  74     -46.387 -31.252  65.842  1.00  0.00           H
ATOM   1096  HB3 LYS X  74     -45.362 -32.648  66.376  1.00  0.00           H
ATOM   1097  CG  LYS X  74     -45.586 -31.089  67.839  1.00  0.00           C
ATOM   1098  HG2 LYS X  74     -44.636 -31.303  68.329  1.00  0.00           H
ATOM   1099  HG3 LYS X  74     -45.669 -30.003  67.791  1.00  0.00           H
ATOM   1100  CD  LYS X  74     -46.697 -31.738  68.635  1.00  0.00           C
ATOM   1101  HD2 LYS X  74     -47.664 -31.505  68.190  1.00  0.00           H
ATOM   1102  HD3 LYS X  74     -46.407 -32.787  68.677  1.00  0.00           H
ATOM   1103  CE  LYS X  74     -46.675 -31.370  70.177  1.00  0.00           C
ATOM   1104  HE2 LYS X  74     -47.578 -31.865  70.536  1.00  0.00           H
ATOM   1105  HE3 LYS X  74     -45.747 -31.643  70.679  1.00  0.00           H
ATOM   1106  NZ  LYS X  74     -46.918 -29.917  70.288  1.00  0.00           N
ATOM   1107  HZ1 LYS X  74     -47.171 -29.708  71.244  1.00  0.00           H
ATOM   1108  HZ2 LYS X  74     -46.128 -29.300  70.163  1.00  0.00           H
ATOM   1109  HZ3 LYS X  74     -47.678 -29.702  69.659  1.00  0.00           H
ATOM   1110  C   LYS X  74     -44.075 -29.465  66.126  1.00  0.00           C
ATOM   1111  O   LYS X  74     -44.785 -28.534  65.668  1.00  0.00           O
ATOM   1112  N   ASP X  75     -43.250 -29.209  67.126  1.00  0.00           N
ATOM   1113  H   ASP X  75     -42.930 -30.035  67.612  1.00  0.00           H
ATOM   1114  CA  ASP X  75     -42.834 -27.848  67.551  1.00  0.00           C
ATOM   1115  HA  ASP X  75     -43.720 -27.219  67.640  1.00  0.00           H
ATOM   1116  CB  ASP X  75     -42.308 -28.040  68.946  1.00  0.00           C
ATOM   1117  HB2 ASP X  75     -41.343 -28.545  68.998  1.00  0.00           H
ATOM   1118  HB3 ASP X  75     -42.086 -27.020  69.260  1.00  0.00           H
ATOM   1119  CG  ASP X  75     -43.366 -28.622  69.974  1.00  0.00           C
ATOM   1120  OD1 ASP X  75     -42.837 -29.258  70.944  1.00  0.00           O
ATOM   1121  OD2 ASP X  75     -44.633 -28.462  69.887  1.00  0.00           O
ATOM   1122  C   ASP X  75     -41.840 -27.163  66.619  1.00  0.00           C
ATOM   1123  O   ASP X  75     -41.459 -26.029  66.903  1.00  0.00           O
ATOM   1124  N   GLY X  76     -41.430 -27.827  65.491  1.00  0.00           N
ATOM   1125  H   GLY X  76     -41.679 -28.802  65.402  1.00  0.00           H
ATOM   1126  CA  GLY X  76     -40.868 -27.235  64.373  1.00  0.00           C
ATOM   1127  HA2 GLY X  76     -41.398 -27.512  63.461  1.00  0.00           H
ATOM   1128  HA3 GLY X  76     -41.004 -26.155  64.411  1.00  0.00           H
ATOM   1129  C   GLY X  76     -39.442 -27.441  64.159  1.00  0.00           C
ATOM   1130  O   GLY X  76     -38.791 -26.826  63.256  1.00  0.00           O
ATOM   1131  N   ASN X  77     -38.838 -28.280  65.002  1.00  0.00           N
ATOM   1132  H   ASN X  77     -39.446 -28.799  65.619  1.00  0.00           H
ATOM   1133  CA  ASN X  77     -37.439 -28.522  65.083  1.00  0.00           C
ATOM   1134  HA  ASN X  77     -36.884 -27.648  64.743  1.00  0.00           H
ATOM   1135  CB  ASN X  77     -37.107 -28.795  66.526  1.00  0.00           C
ATOM   1136  HB2 ASN X  77     -37.831 -29.500  66.934  1.00  0.00           H
ATOM   1137  HB3 ASN X  77     -36.093 -29.138  66.732  1.00  0.00           H
ATOM   1138  CG  ASN X  77     -37.300 -27.532  67.412  1.00  0.00           C
ATOM   1139  OD1 ASN X  77     -37.330 -26.438  66.877  1.00  0.00           O
ATOM   1140  ND2 ASN X  77     -37.389 -27.459  68.719  1.00  0.00           N
ATOM   1141 HD21 ASN X  77     -37.498 -26.551  69.147  1.00  0.00           H
ATOM   1142 HD22 ASN X  77     -37.487 -28.296  69.276  1.00  0.00           H
ATOM   1143  C   ASN X  77     -37.153 -29.760  64.183  1.00  0.00           C
ATOM   1144  O   ASN X  77     -38.052 -30.393  63.714  1.00  0.00           O
ATOM   1145  N   VAL X  78     -35.869 -30.042  63.995  1.00  0.00           N
ATOM   1146  H   VAL X  78     -35.123 -29.436  64.305  1.00  0.00           H
ATOM   1147  CA  VAL X  78     -35.426 -31.257  63.367  1.00  0.00           C
ATOM   1148  HA  VAL X  78     -36.256 -31.927  63.591  1.00  0.00           H
ATOM   1149  CB  VAL X  78     -35.185 -31.123  61.828  1.00  0.00           C
ATOM   1150  HB  VAL X  78     -34.642 -32.036  61.583  1.00  0.00           H
ATOM   1151  CG1 VAL X  78     -36.461 -31.085  60.904  1.00  0.00           C
ATOM   1152 HG11 VAL X  78     -36.979 -30.128  60.963  1.00  0.00           H
ATOM   1153 HG12 VAL X  78     -36.023 -31.221  59.915  1.00  0.00           H
ATOM   1154 HG13 VAL X  78     -37.178 -31.891  61.060  1.00  0.00           H
ATOM   1155  CG2 VAL X  78     -34.290 -29.924  61.360  1.00  0.00           C
ATOM   1156 HG21 VAL X  78     -33.726 -29.467  62.174  1.00  0.00           H
ATOM   1157 HG22 VAL X  78     -33.614 -30.237  60.564  1.00  0.00           H
ATOM   1158 HG23 VAL X  78     -34.984 -29.252  60.856  1.00  0.00           H
ATOM   1159  C   VAL X  78     -34.208 -31.782  64.055  1.00  0.00           C
ATOM   1160  O   VAL X  78     -33.330 -30.953  64.466  1.00  0.00           O
ATOM   1161  N   THR X  79     -34.068 -33.064  64.169  1.00  0.00           N
ATOM   1162  H   THR X  79     -34.742 -33.619  63.661  1.00  0.00           H
ATOM   1163  CA  THR X  79     -33.018 -33.886  64.862  1.00  0.00           C
ATOM   1164  HA  THR X  79     -32.112 -33.299  65.016  1.00  0.00           H
ATOM   1165  CB  THR X  79     -33.511 -34.302  66.289  1.00  0.00           C
ATOM   1166  HB  THR X  79     -33.714 -33.449  66.937  1.00  0.00           H
ATOM   1167  CG2 THR X  79     -34.831 -35.005  66.197  1.00  0.00           C
ATOM   1168 HG21 THR X  79     -35.615 -34.324  65.866  1.00  0.00           H
ATOM   1169 HG22 THR X  79     -34.793 -35.803  65.456  1.00  0.00           H
ATOM   1170 HG23 THR X  79     -35.098 -35.469  67.147  1.00  0.00           H
ATOM   1171  OG1 THR X  79     -32.619 -35.224  66.897  1.00  0.00           O
ATOM   1172  HG1 THR X  79     -31.975 -34.712  67.392  1.00  0.00           H
ATOM   1173  C   THR X  79     -32.594 -35.135  64.042  1.00  0.00           C
ATOM   1174  O   THR X  79     -33.469 -35.705  63.373  1.00  0.00           O
ATOM   1175  N   CYS X  80     -31.381 -35.642  64.157  1.00  0.00           N
ATOM   1176  H   CYS X  80     -30.705 -35.158  64.730  1.00  0.00           H
ATOM   1177  CA  CYS X  80     -30.942 -36.837  63.496  1.00  0.00           C
ATOM   1178  HA  CYS X  80     -31.773 -37.315  62.978  1.00  0.00           H
ATOM   1179  CB  CYS X  80     -29.923 -36.436  62.369  1.00  0.00           C
ATOM   1180  HB2 CYS X  80     -30.231 -35.598  61.742  1.00  0.00           H
ATOM   1181  HB3 CYS X  80     -28.935 -36.141  62.722  1.00  0.00           H
ATOM   1182  SG  CYS X  80     -29.603 -37.759  61.184  1.00  0.00           S
ATOM   1183  HG  CYS X  80     -29.225 -38.604  62.148  1.00  0.00           H
ATOM   1184  C   CYS X  80     -30.553 -37.947  64.571  1.00  0.00           C
ATOM   1185  O   CYS X  80     -29.531 -38.694  64.366  1.00  0.00           O
ATOM   1186  N   GLU X  81     -31.183 -38.043  65.761  1.00  0.00           N
ATOM   1187  H   GLU X  81     -32.017 -37.489  65.895  1.00  0.00           H
ATOM   1188  CA  GLU X  81     -30.648 -38.905  66.815  1.00  0.00           C
ATOM   1189  HA  GLU X  81     -29.559 -38.881  66.844  1.00  0.00           H
ATOM   1190  CB  GLU X  81     -31.245 -38.400  68.099  1.00  0.00           C
ATOM   1191  HB2 GLU X  81     -30.939 -37.375  68.310  1.00  0.00           H
ATOM   1192  HB3 GLU X  81     -32.332 -38.436  68.162  1.00  0.00           H
ATOM   1193  CG  GLU X  81     -30.762 -39.102  69.328  1.00  0.00           C
ATOM   1194  HG2 GLU X  81     -31.376 -39.979  69.527  1.00  0.00           H
ATOM   1195  HG3 GLU X  81     -29.773 -39.524  69.149  1.00  0.00           H
ATOM   1196  CD  GLU X  81     -30.645 -38.430  70.673  1.00  0.00           C
ATOM   1197  OE1 GLU X  81     -31.128 -37.355  71.071  1.00  0.00           O
ATOM   1198  OE2 GLU X  81     -30.100 -39.183  71.473  1.00  0.00           O
ATOM   1199  C   GLU X  81     -31.108 -40.361  66.567  1.00  0.00           C
ATOM   1200  O   GLU X  81     -30.430 -41.257  67.087  1.00  0.00           O
ATOM   1201  N   ARG X  82     -32.280 -40.752  65.875  1.00  0.00           N
ATOM   1202  H   ARG X  82     -32.818 -40.044  65.395  1.00  0.00           H
ATOM   1203  CA  ARG X  82     -32.950 -42.088  65.909  1.00  0.00           C
ATOM   1204  HA  ARG X  82     -33.020 -42.500  66.916  1.00  0.00           H
ATOM   1205  CB  ARG X  82     -34.328 -42.029  65.276  1.00  0.00           C
ATOM   1206  HB2 ARG X  82     -34.459 -41.233  64.543  1.00  0.00           H
ATOM   1207  HB3 ARG X  82     -34.574 -42.950  64.748  1.00  0.00           H
ATOM   1208  CG  ARG X  82     -35.387 -41.685  66.372  1.00  0.00           C
ATOM   1209  HG2 ARG X  82     -35.186 -42.319  67.235  1.00  0.00           H
ATOM   1210  HG3 ARG X  82     -35.299 -40.645  66.686  1.00  0.00           H
ATOM   1211  CD  ARG X  82     -36.803 -41.979  65.835  1.00  0.00           C
ATOM   1212  HD2 ARG X  82     -36.983 -41.827  64.771  1.00  0.00           H
ATOM   1213  HD3 ARG X  82     -36.946 -43.057  65.916  1.00  0.00           H
ATOM   1214  NE  ARG X  82     -37.772 -41.250  66.671  1.00  0.00           N
ATOM   1215  HE  ARG X  82     -38.156 -40.394  66.298  1.00  0.00           H
ATOM   1216  CZ  ARG X  82     -38.324 -41.562  67.856  1.00  0.00           C
ATOM   1217  NH1 ARG X  82     -38.304 -42.761  68.363  1.00  0.00           N
ATOM   1218 HH11 ARG X  82     -37.883 -43.520  67.846  1.00  0.00           H
ATOM   1219 HH12 ARG X  82     -38.752 -42.956  69.247  1.00  0.00           H
ATOM   1220  NH2 ARG X  82     -38.942 -40.684  68.604  1.00  0.00           N
ATOM   1221 HH21 ARG X  82     -39.008 -39.764  68.193  1.00  0.00           H
ATOM   1222 HH22 ARG X  82     -39.379 -41.071  69.428  1.00  0.00           H
ATOM   1223  C   ARG X  82     -32.016 -43.096  65.233  1.00  0.00           C
ATOM   1224  O   ARG X  82     -31.666 -42.960  64.002  1.00  0.00           O
ATOM   1225  N   GLU X  83     -31.645 -44.172  65.907  1.00  0.00           N
ATOM   1226  H   GLU X  83     -31.790 -44.289  66.900  1.00  0.00           H
ATOM   1227  CA  GLU X  83     -30.935 -45.294  65.288  1.00  0.00           C
ATOM   1228  HA  GLU X  83     -30.165 -44.846  64.659  1.00  0.00           H
ATOM   1229  CB  GLU X  83     -30.370 -46.077  66.498  1.00  0.00           C
ATOM   1230  HB2 GLU X  83     -29.663 -46.850  66.195  1.00  0.00           H
ATOM   1231  HB3 GLU X  83     -29.901 -45.311  67.115  1.00  0.00           H
ATOM   1232  CG  GLU X  83     -31.410 -46.814  67.329  1.00  0.00           C
ATOM   1233  HG2 GLU X  83     -31.962 -47.542  66.734  1.00  0.00           H
ATOM   1234  HG3 GLU X  83     -30.826 -47.442  68.002  1.00  0.00           H
ATOM   1235  CD  GLU X  83     -32.310 -45.948  68.209  1.00  0.00           C
ATOM   1236  OE1 GLU X  83     -33.492 -46.301  68.412  1.00  0.00           O
ATOM   1237  OE2 GLU X  83     -31.930 -44.913  68.724  1.00  0.00           O
ATOM   1238  C   GLU X  83     -31.771 -46.210  64.302  1.00  0.00           C
ATOM   1239  O   GLU X  83     -31.127 -47.158  63.768  1.00  0.00           O
ATOM   1240  N   VAL X  84     -33.096 -46.088  64.116  1.00  0.00           N
ATOM   1241  H   VAL X  84     -33.631 -45.346  64.545  1.00  0.00           H
ATOM   1242  CA  VAL X  84     -33.924 -47.112  63.460  1.00  0.00           C
ATOM   1243  HA  VAL X  84     -33.271 -47.605  62.741  1.00  0.00           H
ATOM   1244  CB  VAL X  84     -34.263 -48.172  64.537  1.00  0.00           C
ATOM   1245  HB  VAL X  84     -33.324 -48.444  65.019  1.00  0.00           H
ATOM   1246  CG1 VAL X  84     -35.118 -47.465  65.686  1.00  0.00           C
ATOM   1247 HG11 VAL X  84     -36.147 -47.382  65.336  1.00  0.00           H
ATOM   1248 HG12 VAL X  84     -35.039 -48.177  66.508  1.00  0.00           H
ATOM   1249 HG13 VAL X  84     -34.811 -46.442  65.903  1.00  0.00           H
ATOM   1250  CG2 VAL X  84     -35.046 -49.337  63.976  1.00  0.00           C
ATOM   1251 HG21 VAL X  84     -34.559 -49.816  63.126  1.00  0.00           H
ATOM   1252 HG22 VAL X  84     -35.119 -50.038  64.807  1.00  0.00           H
ATOM   1253 HG23 VAL X  84     -35.972 -48.923  63.577  1.00  0.00           H
ATOM   1254  C   VAL X  84     -35.071 -46.463  62.653  1.00  0.00           C
ATOM   1255  O   VAL X  84     -35.608 -45.478  63.137  1.00  0.00           O
ATOM   1256  N   PRO X  85     -35.375 -46.811  61.367  1.00  0.00           N
ATOM   1257  CD  PRO X  85     -34.787 -48.076  60.804  1.00  0.00           C
ATOM   1258  HD2 PRO X  85     -35.195 -48.857  61.446  1.00  0.00           H
ATOM   1259  HD3 PRO X  85     -33.702 -48.102  60.698  1.00  0.00           H
ATOM   1260  CG  PRO X  85     -35.410 -48.112  59.370  1.00  0.00           C
ATOM   1261  HG2 PRO X  85     -36.159 -48.890  59.223  1.00  0.00           H
ATOM   1262  HG3 PRO X  85     -34.648 -48.314  58.617  1.00  0.00           H
ATOM   1263  CB  PRO X  85     -36.088 -46.788  59.185  1.00  0.00           C
ATOM   1264  HB2 PRO X  85     -37.038 -46.880  58.659  1.00  0.00           H
ATOM   1265  HB3 PRO X  85     -35.395 -46.120  58.675  1.00  0.00           H
ATOM   1266  CA  PRO X  85     -36.432 -46.177  60.548  1.00  0.00           C
ATOM   1267  HA  PRO X  85     -36.227 -45.107  60.516  1.00  0.00           H
ATOM   1268  C   PRO X  85     -37.858 -46.493  60.979  1.00  0.00           C
ATOM   1269  O   PRO X  85     -38.179 -47.445  61.608  1.00  0.00           O
ATOM   1270  N   GLY X  86     -38.743 -45.449  60.794  1.00  0.00           N
ATOM   1271  H   GLY X  86     -38.309 -44.564  60.573  1.00  0.00           H
ATOM   1272  CA  GLY X  86     -40.140 -45.464  61.061  1.00  0.00           C
ATOM   1273  HA2 GLY X  86     -40.581 -46.183  60.371  1.00  0.00           H
ATOM   1274  HA3 GLY X  86     -40.272 -45.719  62.113  1.00  0.00           H
ATOM   1275  C   GLY X  86     -40.825 -44.110  60.763  1.00  0.00           C
ATOM   1276  O   GLY X  86     -40.123 -43.229  60.247  1.00  0.00           O
ATOM   1277  N   PRO X  87     -42.143 -43.978  61.114  1.00  0.00           N
ATOM   1278  CD  PRO X  87     -42.988 -44.970  61.855  1.00  0.00           C
ATOM   1279  HD2 PRO X  87     -42.374 -45.466  62.606  1.00  0.00           H
ATOM   1280  HD3 PRO X  87     -43.469 -45.661  61.162  1.00  0.00           H
ATOM   1281  CG  PRO X  87     -44.099 -44.150  62.502  1.00  0.00           C
ATOM   1282  HG2 PRO X  87     -43.782 -43.790  63.481  1.00  0.00           H
ATOM   1283  HG3 PRO X  87     -45.086 -44.597  62.381  1.00  0.00           H
ATOM   1284  CB  PRO X  87     -44.153 -42.907  61.624  1.00  0.00           C
ATOM   1285  HB2 PRO X  87     -44.392 -42.107  62.324  1.00  0.00           H
ATOM   1286  HB3 PRO X  87     -44.915 -43.026  60.855  1.00  0.00           H
ATOM   1287  CA  PRO X  87     -42.873 -42.750  60.842  1.00  0.00           C
ATOM   1288  HA  PRO X  87     -43.278 -42.626  59.838  1.00  0.00           H
ATOM   1289  C   PRO X  87     -42.253 -41.339  61.270  1.00  0.00           C
ATOM   1290  O   PRO X  87     -42.573 -40.351  60.609  1.00  0.00           O
ATOM   1291  N   ASP X  88     -41.385 -41.329  62.253  1.00  0.00           N
ATOM   1292  H   ASP X  88     -41.336 -42.185  62.787  1.00  0.00           H
ATOM   1293  CA  ASP X  88     -40.710 -40.178  62.754  1.00  0.00           C
ATOM   1294  HA  ASP X  88     -41.427 -39.380  62.945  1.00  0.00           H
ATOM   1295  CB  ASP X  88     -39.956 -40.548  64.116  1.00  0.00           C
ATOM   1296  HB2 ASP X  88     -39.362 -41.447  63.948  1.00  0.00           H
ATOM   1297  HB3 ASP X  88     -39.451 -39.644  64.456  1.00  0.00           H
ATOM   1298  CG  ASP X  88     -41.066 -40.798  65.167  1.00  0.00           C
ATOM   1299  OD1 ASP X  88     -41.320 -41.930  65.509  1.00  0.00           O
ATOM   1300  OD2 ASP X  88     -41.694 -39.833  65.590  1.00  0.00           O
ATOM   1301  C   ASP X  88     -39.722 -39.681  61.674  1.00  0.00           C
ATOM   1302  O   ASP X  88     -39.633 -38.467  61.339  1.00  0.00           O
ATOM   1303  N   CYS X  89     -38.928 -40.623  61.157  1.00  0.00           N
ATOM   1304  H   CYS X  89     -39.044 -41.575  61.473  1.00  0.00           H
ATOM   1305  CA  CYS X  89     -37.885 -40.531  60.134  1.00  0.00           C
ATOM   1306  HA  CYS X  89     -37.400 -39.642  60.537  1.00  0.00           H
ATOM   1307  CB  CYS X  89     -37.050 -41.734  60.275  1.00  0.00           C
ATOM   1308  HB2 CYS X  89     -37.668 -42.615  60.106  1.00  0.00           H
ATOM   1309  HB3 CYS X  89     -36.170 -41.710  59.633  1.00  0.00           H
ATOM   1310  SG  CYS X  89     -36.477 -41.864  62.009  1.00  0.00           S
ATOM   1311  HG  CYS X  89     -35.371 -41.161  61.745  1.00  0.00           H
ATOM   1312  C   CYS X  89     -38.322 -40.255  58.681  1.00  0.00           C
ATOM   1313  O   CYS X  89     -37.476 -39.986  57.825  1.00  0.00           O
ATOM   1314  N   ARG X  90     -39.613 -40.438  58.477  1.00  0.00           N
ATOM   1315  H   ARG X  90     -40.149 -40.643  59.309  1.00  0.00           H
ATOM   1316  CA  ARG X  90     -40.266 -40.543  57.144  1.00  0.00           C
ATOM   1317  HA  ARG X  90     -39.599 -41.061  56.455  1.00  0.00           H
ATOM   1318  CB  ARG X  90     -41.496 -41.473  57.200  1.00  0.00           C
ATOM   1319  HB2 ARG X  90     -41.178 -42.404  57.669  1.00  0.00           H
ATOM   1320  HB3 ARG X  90     -42.363 -41.018  57.680  1.00  0.00           H
ATOM   1321  CG  ARG X  90     -41.964 -41.973  55.812  1.00  0.00           C
ATOM   1322  HG2 ARG X  90     -41.922 -41.080  55.189  1.00  0.00           H
ATOM   1323  HG3 ARG X  90     -41.238 -42.710  55.468  1.00  0.00           H
ATOM   1324  CD  ARG X  90     -43.446 -42.508  55.878  1.00  0.00           C
ATOM   1325  HD2 ARG X  90     -44.078 -41.756  56.350  1.00  0.00           H
ATOM   1326  HD3 ARG X  90     -43.797 -42.728  54.870  1.00  0.00           H
ATOM   1327  NE  ARG X  90     -43.517 -43.728  56.714  1.00  0.00           N
ATOM   1328  HE  ARG X  90     -42.763 -44.399  56.662  1.00  0.00           H
ATOM   1329  CZ  ARG X  90     -44.473 -44.228  57.474  1.00  0.00           C
ATOM   1330  NH1 ARG X  90     -45.647 -43.647  57.504  1.00  0.00           N
ATOM   1331 HH11 ARG X  90     -45.788 -42.867  56.879  1.00  0.00           H
ATOM   1332 HH12 ARG X  90     -46.389 -44.201  57.908  1.00  0.00           H
ATOM   1333  NH2 ARG X  90     -44.276 -45.297  58.138  1.00  0.00           N
ATOM   1334 HH21 ARG X  90     -43.387 -45.773  58.088  1.00  0.00           H
ATOM   1335 HH22 ARG X  90     -44.983 -45.728  58.716  1.00  0.00           H
ATOM   1336  C   ARG X  90     -40.597 -39.096  56.738  1.00  0.00           C
ATOM   1337  O   ARG X  90     -41.383 -38.422  57.298  1.00  0.00           O
ATOM   1338  N   PHE X  91     -40.048 -38.745  55.559  1.00  0.00           N
ATOM   1339  H   PHE X  91     -39.392 -39.321  55.050  1.00  0.00           H
ATOM   1340  CA  PHE X  91     -40.455 -37.504  54.865  1.00  0.00           C
ATOM   1341  HA  PHE X  91     -41.203 -37.001  55.478  1.00  0.00           H
ATOM   1342  CB  PHE X  91     -39.213 -36.594  54.629  1.00  0.00           C
ATOM   1343  HB2 PHE X  91     -38.374 -37.076  54.127  1.00  0.00           H
ATOM   1344  HB3 PHE X  91     -39.576 -35.768  54.017  1.00  0.00           H
ATOM   1345  CG  PHE X  91     -38.704 -35.991  55.877  1.00  0.00           C
ATOM   1346  CD1 PHE X  91     -38.935 -34.660  56.203  1.00  0.00           C
ATOM   1347  HD1 PHE X  91     -39.427 -34.057  55.454  1.00  0.00           H
ATOM   1348  CE1 PHE X  91     -38.477 -34.059  57.352  1.00  0.00           C
ATOM   1349  HE1 PHE X  91     -38.903 -33.113  57.651  1.00  0.00           H
ATOM   1350  CZ  PHE X  91     -37.819 -34.826  58.272  1.00  0.00           C
ATOM   1351  HZ  PHE X  91     -37.491 -34.376  59.197  1.00  0.00           H
ATOM   1352  CE2 PHE X  91     -37.570 -36.189  58.015  1.00  0.00           C
ATOM   1353  HE2 PHE X  91     -37.101 -36.730  58.823  1.00  0.00           H
ATOM   1354  CD2 PHE X  91     -38.051 -36.789  56.839  1.00  0.00           C
ATOM   1355  HD2 PHE X  91     -37.786 -37.827  56.699  1.00  0.00           H
ATOM   1356  C   PHE X  91     -41.079 -37.913  53.505  1.00  0.00           C
ATOM   1357  O   PHE X  91     -40.663 -38.815  52.834  1.00  0.00           O
ATOM   1358  N   LEU X  92     -42.077 -37.198  53.123  1.00  0.00           N
ATOM   1359  H   LEU X  92     -42.336 -36.435  53.732  1.00  0.00           H
ATOM   1360  CA  LEU X  92     -42.646 -37.304  51.770  1.00  0.00           C
ATOM   1361  HA  LEU X  92     -42.388 -38.296  51.402  1.00  0.00           H
ATOM   1362  CB  LEU X  92     -44.163 -37.062  51.859  1.00  0.00           C
ATOM   1363  HB2 LEU X  92     -44.462 -36.049  52.126  1.00  0.00           H
ATOM   1364  HB3 LEU X  92     -44.529 -37.249  50.849  1.00  0.00           H
ATOM   1365  CG  LEU X  92     -45.049 -38.001  52.732  1.00  0.00           C
ATOM   1366  HG  LEU X  92     -46.041 -37.838  52.312  1.00  0.00           H
ATOM   1367  CD1 LEU X  92     -44.926 -39.509  52.495  1.00  0.00           C
ATOM   1368 HD11 LEU X  92     -43.941 -39.868  52.790  1.00  0.00           H
ATOM   1369 HD12 LEU X  92     -45.634 -40.061  53.113  1.00  0.00           H
ATOM   1370 HD13 LEU X  92     -44.991 -39.659  51.417  1.00  0.00           H
ATOM   1371  CD2 LEU X  92     -44.974 -37.766  54.172  1.00  0.00           C
ATOM   1372 HD21 LEU X  92     -45.593 -38.440  54.764  1.00  0.00           H
ATOM   1373 HD22 LEU X  92     -43.954 -37.858  54.544  1.00  0.00           H
ATOM   1374 HD23 LEU X  92     -45.295 -36.748  54.394  1.00  0.00           H
ATOM   1375  C   LEU X  92     -42.016 -36.299  50.818  1.00  0.00           C
ATOM   1376  O   LEU X  92     -41.643 -35.197  51.098  1.00  0.00           O
ATOM   1377  N   ILE X  93     -41.999 -36.810  49.572  1.00  0.00           N
ATOM   1378  H   ILE X  93     -42.455 -37.701  49.435  1.00  0.00           H
ATOM   1379  CA  ILE X  93     -41.617 -36.065  48.378  1.00  0.00           C
ATOM   1380  HA  ILE X  93     -40.875 -35.372  48.774  1.00  0.00           H
ATOM   1381  CB  ILE X  93     -40.965 -36.855  47.251  1.00  0.00           C
ATOM   1382  HB  ILE X  93     -41.701 -37.182  46.517  1.00  0.00           H
ATOM   1383  CG2 ILE X  93     -40.219 -35.836  46.370  1.00  0.00           C
ATOM   1384 HG21 ILE X  93     -40.894 -35.005  46.166  1.00  0.00           H
ATOM   1385 HG22 ILE X  93     -39.336 -35.489  46.907  1.00  0.00           H
ATOM   1386 HG23 ILE X  93     -39.915 -36.275  45.419  1.00  0.00           H
ATOM   1387  CG1 ILE X  93     -39.975 -37.947  47.674  1.00  0.00           C
ATOM   1388 HG12 ILE X  93     -39.146 -37.465  48.191  1.00  0.00           H
ATOM   1389 HG13 ILE X  93     -40.447 -38.552  48.448  1.00  0.00           H
ATOM   1390  CD1 ILE X  93     -39.597 -38.887  46.518  1.00  0.00           C
ATOM   1391 HD11 ILE X  93     -40.412 -39.568  46.274  1.00  0.00           H
ATOM   1392 HD12 ILE X  93     -39.231 -38.315  45.665  1.00  0.00           H
ATOM   1393 HD13 ILE X  93     -38.813 -39.551  46.881  1.00  0.00           H
ATOM   1394  C   ILE X  93     -42.793 -35.227  47.865  1.00  0.00           C
ATOM   1395  O   ILE X  93     -43.719 -35.923  47.391  1.00  0.00           O
ATOM   1396  N   VAL X  94     -42.605 -33.906  47.691  1.00  0.00           N
ATOM   1397  H   VAL X  94     -41.850 -33.452  48.186  1.00  0.00           H
ATOM   1398  CA  VAL X  94     -43.685 -33.097  47.076  1.00  0.00           C
ATOM   1399  HA  VAL X  94     -44.328 -33.718  46.454  1.00  0.00           H
ATOM   1400  CB  VAL X  94     -44.624 -32.532  48.209  1.00  0.00           C
ATOM   1401  HB  VAL X  94     -45.305 -31.808  47.763  1.00  0.00           H
ATOM   1402  CG1 VAL X  94     -45.485 -33.572  48.843  1.00  0.00           C
ATOM   1403 HG11 VAL X  94     -44.919 -34.445  49.169  1.00  0.00           H
ATOM   1404 HG12 VAL X  94     -46.066 -33.147  49.661  1.00  0.00           H
ATOM   1405 HG13 VAL X  94     -46.248 -33.939  48.156  1.00  0.00           H
ATOM   1406  CG2 VAL X  94     -43.791 -31.864  49.293  1.00  0.00           C
ATOM   1407 HG21 VAL X  94     -43.019 -31.272  48.802  1.00  0.00           H
ATOM   1408 HG22 VAL X  94     -44.484 -31.236  49.853  1.00  0.00           H
ATOM   1409 HG23 VAL X  94     -43.169 -32.489  49.935  1.00  0.00           H
ATOM   1410  C   VAL X  94     -43.232 -31.942  46.200  1.00  0.00           C
ATOM   1411  O   VAL X  94     -42.118 -31.471  46.353  1.00  0.00           O
ATOM   1412  N   ALA X  95     -44.064 -31.486  45.271  1.00  0.00           N
ATOM   1413  H   ALA X  95     -44.951 -31.961  45.185  1.00  0.00           H
ATOM   1414  CA  ALA X  95     -43.629 -30.556  44.178  1.00  0.00           C
ATOM   1415  HA  ALA X  95     -43.006 -29.764  44.593  1.00  0.00           H
ATOM   1416  CB  ALA X  95     -42.917 -31.276  43.098  1.00  0.00           C
ATOM   1417  HB1 ALA X  95     -43.577 -31.593  42.290  1.00  0.00           H
ATOM   1418  HB2 ALA X  95     -42.086 -30.677  42.727  1.00  0.00           H
ATOM   1419  HB3 ALA X  95     -42.451 -32.182  43.486  1.00  0.00           H
ATOM   1420  C   ALA X  95     -44.710 -29.662  43.545  1.00  0.00           C
ATOM   1421  O   ALA X  95     -44.366 -28.620  42.974  1.00  0.00           O
ATOM   1422  N   HIP X  96     -45.969 -30.044  43.585  1.00  0.00           N
ATOM   1423  H   HIP X  96     -46.201 -30.852  44.144  1.00  0.00           H
ATOM   1424  CA  HIP X  96     -47.045 -29.486  42.747  1.00  0.00           C
ATOM   1425  HA  HIP X  96     -46.756 -29.523  41.696  1.00  0.00           H
ATOM   1426  CB  HIP X  96     -48.282 -30.353  42.875  1.00  0.00           C
ATOM   1427  HB2 HIP X  96     -48.056 -31.324  42.433  1.00  0.00           H
ATOM   1428  HB3 HIP X  96     -48.508 -30.469  43.935  1.00  0.00           H
ATOM   1429  CG  HIP X  96     -49.504 -29.928  42.077  1.00  0.00           C
ATOM   1430  ND1 HIP X  96     -50.369 -28.956  42.574  1.00  0.00           N
ATOM   1431  HD1 HIP X  96     -50.291 -28.397  43.411  1.00  0.00           H
ATOM   1432  CE1 HIP X  96     -51.391 -28.865  41.739  1.00  0.00           C
ATOM   1433  HE1 HIP X  96     -52.235 -28.191  41.717  1.00  0.00           H
ATOM   1434  NE2 HIP X  96     -51.164 -29.785  40.739  1.00  0.00           N
ATOM   1435  HE2 HIP X  96     -51.829 -30.054  40.028  1.00  0.00           H
ATOM   1436  CD2 HIP X  96     -49.973 -30.463  40.962  1.00  0.00           C
ATOM   1437  HD2 HIP X  96     -49.555 -31.251  40.354  1.00  0.00           H
ATOM   1438  C   HIP X  96     -47.377 -27.927  43.057  1.00  0.00           C
ATOM   1439  O   HIP X  96     -48.061 -27.306  42.251  1.00  0.00           O
ATOM   1440  N   ASP X  97     -46.754 -27.257  44.049  1.00  0.00           N
ATOM   1441  H   ASP X  97     -46.039 -27.769  44.548  1.00  0.00           H
ATOM   1442  CA  ASP X  97     -46.816 -25.781  44.304  1.00  0.00           C
ATOM   1443  HA  ASP X  97     -47.876 -25.533  44.355  1.00  0.00           H
ATOM   1444  CB  ASP X  97     -46.159 -25.409  45.689  1.00  0.00           C
ATOM   1445  HB2 ASP X  97     -46.383 -24.367  45.919  1.00  0.00           H
ATOM   1446  HB3 ASP X  97     -46.621 -26.000  46.480  1.00  0.00           H
ATOM   1447  CG  ASP X  97     -44.677 -25.643  45.709  1.00  0.00           C
ATOM   1448  OD1 ASP X  97     -43.820 -24.745  45.631  1.00  0.00           O
ATOM   1449  OD2 ASP X  97     -44.382 -26.852  45.708  1.00  0.00           O
ATOM   1450  C   ASP X  97     -46.200 -24.971  43.147  1.00  0.00           C
ATOM   1451  O   ASP X  97     -46.593 -23.862  42.972  1.00  0.00           O
ATOM   1452  N   ASP X  98     -45.237 -25.438  42.396  1.00  0.00           N
ATOM   1453  H   ASP X  98     -44.728 -26.231  42.759  1.00  0.00           H
ATOM   1454  CA  ASP X  98     -44.586 -24.727  41.304  1.00  0.00           C
ATOM   1455  HA  ASP X  98     -45.435 -24.322  40.753  1.00  0.00           H
ATOM   1456  CB  ASP X  98     -43.692 -23.545  41.741  1.00  0.00           C
ATOM   1457  HB2 ASP X  98     -43.261 -23.124  40.832  1.00  0.00           H
ATOM   1458  HB3 ASP X  98     -44.249 -22.820  42.334  1.00  0.00           H
ATOM   1459  CG  ASP X  98     -42.515 -24.037  42.681  1.00  0.00           C
ATOM   1460  OD1 ASP X  98     -42.376 -25.308  42.773  1.00  0.00           O
ATOM   1461  OD2 ASP X  98     -41.771 -23.162  43.070  1.00  0.00           O
ATOM   1462  C   ASP X  98     -43.988 -25.710  40.319  1.00  0.00           C
ATOM   1463  O   ASP X  98     -43.359 -25.343  39.326  1.00  0.00           O
ATOM   1464  N   GLY X  99     -44.091 -27.030  40.479  1.00  0.00           N
ATOM   1465  H   GLY X  99     -44.524 -27.380  41.321  1.00  0.00           H
ATOM   1466  CA  GLY X  99     -43.487 -28.031  39.746  1.00  0.00           C
ATOM   1467  HA2 GLY X  99     -43.914 -29.020  39.915  1.00  0.00           H
ATOM   1468  HA3 GLY X  99     -43.690 -27.879  38.686  1.00  0.00           H
ATOM   1469  C   GLY X  99     -41.991 -28.256  39.982  1.00  0.00           C
ATOM   1470  O   GLY X  99     -41.300 -28.762  39.106  1.00  0.00           O
ATOM   1471  N   ARG X 100     -41.512 -27.989  41.253  1.00  0.00           N
ATOM   1472  H   ARG X 100     -42.249 -27.864  41.932  1.00  0.00           H
ATOM   1473  CA  ARG X 100     -40.106 -28.230  41.650  1.00  0.00           C
ATOM   1474  HA  ARG X 100     -39.557 -28.894  40.982  1.00  0.00           H
ATOM   1475  CB  ARG X 100     -39.262 -26.821  41.572  1.00  0.00           C
ATOM   1476  HB2 ARG X 100     -39.543 -26.195  42.419  1.00  0.00           H
ATOM   1477  HB3 ARG X 100     -38.207 -26.989  41.787  1.00  0.00           H
ATOM   1478  CG  ARG X 100     -39.423 -25.923  40.362  1.00  0.00           C
ATOM   1479  HG2 ARG X 100     -39.195 -26.389  39.403  1.00  0.00           H
ATOM   1480  HG3 ARG X 100     -40.489 -25.711  40.273  1.00  0.00           H
ATOM   1481  CD  ARG X 100     -38.718 -24.572  40.378  1.00  0.00           C
ATOM   1482  HD2 ARG X 100     -37.666 -24.797  40.558  1.00  0.00           H
ATOM   1483  HD3 ARG X 100     -38.848 -24.077  39.416  1.00  0.00           H
ATOM   1484  NE  ARG X 100     -39.169 -23.724  41.479  1.00  0.00           N
ATOM   1485  HE  ARG X 100     -40.144 -23.787  41.732  1.00  0.00           H
ATOM   1486  CZ  ARG X 100     -38.452 -22.917  42.204  1.00  0.00           C
ATOM   1487  NH1 ARG X 100     -37.158 -22.696  41.969  1.00  0.00           N
ATOM   1488 HH11 ARG X 100     -36.931 -22.746  40.986  1.00  0.00           H
ATOM   1489 HH12 ARG X 100     -36.771 -21.948  42.527  1.00  0.00           H
ATOM   1490  NH2 ARG X 100     -39.008 -22.317  43.208  1.00  0.00           N
ATOM   1491 HH21 ARG X 100     -40.015 -22.255  43.156  1.00  0.00           H
ATOM   1492 HH22 ARG X 100     -38.535 -21.644  43.794  1.00  0.00           H
ATOM   1493  C   ARG X 100     -40.006 -28.808  43.036  1.00  0.00           C
ATOM   1494  O   ARG X 100     -40.863 -28.502  43.890  1.00  0.00           O
ATOM   1495  N   TRP X 101     -39.144 -29.819  43.288  1.00  0.00           N
ATOM   1496  H   TRP X 101     -38.669 -30.129  42.453  1.00  0.00           H
ATOM   1497  CA  TRP X 101     -39.120 -30.598  44.566  1.00  0.00           C
ATOM   1498  HA  TRP X 101     -40.008 -31.229  44.622  1.00  0.00           H
ATOM   1499  CB  TRP X 101     -38.080 -31.746  44.474  1.00  0.00           C
ATOM   1500  HB2 TRP X 101     -37.071 -31.348  44.357  1.00  0.00           H
ATOM   1501  HB3 TRP X 101     -38.252 -32.371  45.350  1.00  0.00           H
ATOM   1502  CG  TRP X 101     -38.355 -32.656  43.299  1.00  0.00           C
ATOM   1503  CD1 TRP X 101     -39.548 -33.140  42.846  1.00  0.00           C
ATOM   1504  HD1 TRP X 101     -40.462 -32.690  43.206  1.00  0.00           H
ATOM   1505  NE1 TRP X 101     -39.275 -34.184  41.953  1.00  0.00           N
ATOM   1506  HE1 TRP X 101     -39.991 -34.771  41.549  1.00  0.00           H
ATOM   1507  CE2 TRP X 101     -37.999 -34.347  41.767  1.00  0.00           C
ATOM   1508  CZ2 TRP X 101     -37.310 -35.257  40.929  1.00  0.00           C
ATOM   1509  HZ2 TRP X 101     -37.876 -35.905  40.276  1.00  0.00           H
ATOM   1510  CH2 TRP X 101     -35.890 -35.188  40.878  1.00  0.00           C
ATOM   1511  HH2 TRP X 101     -35.374 -35.776  40.134  1.00  0.00           H
ATOM   1512  CZ3 TRP X 101     -35.215 -34.298  41.708  1.00  0.00           C
ATOM   1513  HZ3 TRP X 101     -34.140 -34.396  41.745  1.00  0.00           H
ATOM   1514  CE3 TRP X 101     -35.937 -33.420  42.556  1.00  0.00           C
ATOM   1515  HE3 TRP X 101     -35.386 -32.789  43.238  1.00  0.00           H
ATOM   1516  CD2 TRP X 101     -37.331 -33.413  42.531  1.00  0.00           C
ATOM   1517  C   TRP X 101     -39.014 -29.898  45.946  1.00  0.00           C
ATOM   1518  O   TRP X 101     -38.483 -28.804  46.070  1.00  0.00           O
ATOM   1519  N   SER X 102     -39.503 -30.522  46.977  1.00  0.00           N
ATOM   1520  H   SER X 102     -40.026 -31.361  46.768  1.00  0.00           H
ATOM   1521  CA  SER X 102     -39.585 -30.080  48.389  1.00  0.00           C
ATOM   1522  HA  SER X 102     -38.625 -29.688  48.724  1.00  0.00           H
ATOM   1523  CB  SER X 102     -40.667 -28.994  48.571  1.00  0.00           C
ATOM   1524  HB2 SER X 102     -40.981 -28.886  49.609  1.00  0.00           H
ATOM   1525  HB3 SER X 102     -40.156 -28.077  48.279  1.00  0.00           H
ATOM   1526  OG  SER X 102     -41.833 -29.167  47.793  1.00  0.00           O
ATOM   1527  HG  SER X 102     -41.599 -29.920  47.247  1.00  0.00           H
ATOM   1528  C   SER X 102     -39.888 -31.287  49.263  1.00  0.00           C
ATOM   1529  O   SER X 102     -40.214 -32.410  48.721  1.00  0.00           O
ATOM   1530  N   LEU X 103     -39.911 -31.177  50.561  1.00  0.00           N
ATOM   1531  H   LEU X 103     -39.782 -30.237  50.905  1.00  0.00           H
ATOM   1532  CA  LEU X 103     -40.201 -32.222  51.515  1.00  0.00           C
ATOM   1533  HA  LEU X 103     -40.490 -33.083  50.913  1.00  0.00           H
ATOM   1534  CB  LEU X 103     -38.901 -32.653  52.328  1.00  0.00           C
ATOM   1535  HB2 LEU X 103     -38.379 -31.774  52.707  1.00  0.00           H
ATOM   1536  HB3 LEU X 103     -39.202 -33.310  53.145  1.00  0.00           H
ATOM   1537  CG  LEU X 103     -37.897 -33.341  51.317  1.00  0.00           C
ATOM   1538  HG  LEU X 103     -37.936 -32.874  50.333  1.00  0.00           H
ATOM   1539  CD1 LEU X 103     -36.455 -33.195  51.838  1.00  0.00           C
ATOM   1540 HD11 LEU X 103     -35.698 -33.553  51.140  1.00  0.00           H
ATOM   1541 HD12 LEU X 103     -36.303 -32.122  51.952  1.00  0.00           H
ATOM   1542 HD13 LEU X 103     -36.486 -33.704  52.801  1.00  0.00           H
ATOM   1543  CD2 LEU X 103     -38.093 -34.841  51.170  1.00  0.00           C
ATOM   1544 HD21 LEU X 103     -37.866 -35.399  52.078  1.00  0.00           H
ATOM   1545 HD22 LEU X 103     -39.114 -35.068  50.864  1.00  0.00           H
ATOM   1546 HD23 LEU X 103     -37.379 -35.324  50.503  1.00  0.00           H
ATOM   1547  C   LEU X 103     -41.364 -31.868  52.424  1.00  0.00           C
ATOM   1548  O   LEU X 103     -41.637 -30.744  52.737  1.00  0.00           O
ATOM   1549  N   GLN X 104     -41.929 -32.906  53.090  1.00  0.00           N
ATOM   1550  H   GLN X 104     -41.567 -33.838  52.947  1.00  0.00           H
ATOM   1551  CA  GLN X 104     -43.068 -32.786  54.058  1.00  0.00           C
ATOM   1552  HA  GLN X 104     -43.207 -31.793  54.488  1.00  0.00           H
ATOM   1553  CB  GLN X 104     -44.388 -32.933  53.232  1.00  0.00           C
ATOM   1554  HB2 GLN X 104     -44.307 -32.443  52.262  1.00  0.00           H
ATOM   1555  HB3 GLN X 104     -44.696 -33.961  53.037  1.00  0.00           H
ATOM   1556  CG  GLN X 104     -45.592 -32.297  53.914  1.00  0.00           C
ATOM   1557  HG2 GLN X 104     -45.721 -32.860  54.838  1.00  0.00           H
ATOM   1558  HG3 GLN X 104     -45.281 -31.280  54.154  1.00  0.00           H
ATOM   1559  CD  GLN X 104     -46.849 -32.181  53.099  1.00  0.00           C
ATOM   1560  OE1 GLN X 104     -47.196 -32.888  52.173  1.00  0.00           O
ATOM   1561  NE2 GLN X 104     -47.798 -31.449  53.610  1.00  0.00           N
ATOM   1562 HE21 GLN X 104     -48.650 -31.428  53.068  1.00  0.00           H
ATOM   1563 HE22 GLN X 104     -47.599 -30.958  54.470  1.00  0.00           H
ATOM   1564  C   GLN X 104     -42.948 -33.827  55.175  1.00  0.00           C
ATOM   1565  O   GLN X 104     -42.816 -34.978  54.937  1.00  0.00           O
ATOM   1566  N   SER X 105     -43.104 -33.450  56.442  1.00  0.00           N
ATOM   1567  H   SER X 105     -43.390 -32.521  56.718  1.00  0.00           H
ATOM   1568  CA  SER X 105     -43.162 -34.500  57.509  1.00  0.00           C
ATOM   1569  HA  SER X 105     -42.258 -35.074  57.306  1.00  0.00           H
ATOM   1570  CB  SER X 105     -43.195 -33.948  58.918  1.00  0.00           C
ATOM   1571  HB2 SER X 105     -42.373 -33.249  59.076  1.00  0.00           H
ATOM   1572  HB3 SER X 105     -44.074 -33.305  58.965  1.00  0.00           H
ATOM   1573  OG  SER X 105     -43.154 -34.825  60.040  1.00  0.00           O
ATOM   1574  HG  SER X 105     -42.405 -35.406  59.889  1.00  0.00           H
ATOM   1575  C   SER X 105     -44.423 -35.405  57.440  1.00  0.00           C
ATOM   1576  O   SER X 105     -45.570 -34.943  57.395  1.00  0.00           O
ATOM   1577  N   GLU X 106     -44.255 -36.727  57.486  1.00  0.00           N
ATOM   1578  H   GLU X 106     -43.318 -37.103  57.516  1.00  0.00           H
ATOM   1579  CA  GLU X 106     -45.362 -37.661  57.688  1.00  0.00           C
ATOM   1580  HA  GLU X 106     -46.186 -37.439  57.010  1.00  0.00           H
ATOM   1581  CB  GLU X 106     -44.931 -39.144  57.429  1.00  0.00           C
ATOM   1582  HB2 GLU X 106     -44.363 -39.310  56.514  1.00  0.00           H
ATOM   1583  HB3 GLU X 106     -44.235 -39.423  58.221  1.00  0.00           H
ATOM   1584  CG  GLU X 106     -46.060 -40.253  57.626  1.00  0.00           C
ATOM   1585  HG2 GLU X 106     -45.606 -41.187  57.956  1.00  0.00           H
ATOM   1586  HG3 GLU X 106     -46.715 -39.993  58.458  1.00  0.00           H
ATOM   1587  CD  GLU X 106     -46.905 -40.594  56.386  1.00  0.00           C
ATOM   1588  OE1 GLU X 106     -47.836 -39.879  55.991  1.00  0.00           O
ATOM   1589  OE2 GLU X 106     -46.667 -41.667  55.768  1.00  0.00           O
ATOM   1590  C   GLU X 106     -45.929 -37.462  59.090  1.00  0.00           C
ATOM   1591  O   GLU X 106     -47.095 -37.260  59.256  1.00  0.00           O
ATOM   1592  N   ALA X 107     -45.054 -37.449  60.049  1.00  0.00           N
ATOM   1593  H   ALA X 107     -44.087 -37.531  59.766  1.00  0.00           H
ATOM   1594  CA  ALA X 107     -45.300 -37.556  61.468  1.00  0.00           C
ATOM   1595  HA  ALA X 107     -45.783 -38.531  61.529  1.00  0.00           H
ATOM   1596  CB  ALA X 107     -43.958 -37.484  62.208  1.00  0.00           C
ATOM   1597  HB1 ALA X 107     -43.419 -36.573  61.947  1.00  0.00           H
ATOM   1598  HB2 ALA X 107     -44.227 -37.519  63.264  1.00  0.00           H
ATOM   1599  HB3 ALA X 107     -43.298 -38.329  62.012  1.00  0.00           H
ATOM   1600  C   ALA X 107     -46.201 -36.390  61.888  1.00  0.00           C
ATOM   1601  O   ALA X 107     -46.959 -36.523  62.817  1.00  0.00           O
ATOM   1602  N   HIP X 108     -46.026 -35.226  61.231  1.00  0.00           N
ATOM   1603  H   HIP X 108     -45.285 -35.221  60.546  1.00  0.00           H
ATOM   1604  CA  HIP X 108     -46.646 -33.889  61.572  1.00  0.00           C
ATOM   1605  HA  HIP X 108     -47.469 -34.208  62.211  1.00  0.00           H
ATOM   1606  CB  HIP X 108     -45.804 -33.109  62.621  1.00  0.00           C
ATOM   1607  HB2 HIP X 108     -44.976 -32.569  62.161  1.00  0.00           H
ATOM   1608  HB3 HIP X 108     -46.428 -32.400  63.164  1.00  0.00           H
ATOM   1609  CG  HIP X 108     -45.106 -33.944  63.680  1.00  0.00           C
ATOM   1610  ND1 HIP X 108     -45.657 -34.762  64.691  1.00  0.00           N
ATOM   1611  HD1 HIP X 108     -46.620 -34.788  64.992  1.00  0.00           H
ATOM   1612  CE1 HIP X 108     -44.604 -35.465  65.278  1.00  0.00           C
ATOM   1613  HE1 HIP X 108     -44.646 -36.208  66.060  1.00  0.00           H
ATOM   1614  NE2 HIP X 108     -43.452 -35.154  64.718  1.00  0.00           N
ATOM   1615  HE2 HIP X 108     -42.535 -35.499  64.963  1.00  0.00           H
ATOM   1616  CD2 HIP X 108     -43.734 -34.211  63.693  1.00  0.00           C
ATOM   1617  HD2 HIP X 108     -42.978 -33.823  63.026  1.00  0.00           H
ATOM   1618  C   HIP X 108     -47.115 -32.982  60.381  1.00  0.00           C
ATOM   1619  O   HIP X 108     -47.295 -31.796  60.616  1.00  0.00           O
ATOM   1620  N   ARG X 109     -47.315 -33.501  59.182  1.00  0.00           N
ATOM   1621  H   ARG X 109     -47.156 -34.487  59.036  1.00  0.00           H
ATOM   1622  CA  ARG X 109     -47.767 -32.746  57.946  1.00  0.00           C
ATOM   1623  HA  ARG X 109     -47.366 -33.329  57.117  1.00  0.00           H
ATOM   1624  CB  ARG X 109     -49.278 -32.771  57.792  1.00  0.00           C
ATOM   1625  HB2 ARG X 109     -49.565 -33.655  58.362  1.00  0.00           H
ATOM   1626  HB3 ARG X 109     -49.601 -31.847  58.270  1.00  0.00           H
ATOM   1627  CG  ARG X 109     -49.761 -32.843  56.319  1.00  0.00           C
ATOM   1628  HG2 ARG X 109     -50.850 -32.866  56.350  1.00  0.00           H
ATOM   1629  HG3 ARG X 109     -49.448 -31.946  55.785  1.00  0.00           H
ATOM   1630  CD  ARG X 109     -49.202 -34.045  55.559  1.00  0.00           C
ATOM   1631  HD2 ARG X 109     -49.733 -34.230  54.625  1.00  0.00           H
ATOM   1632  HD3 ARG X 109     -48.156 -33.897  55.291  1.00  0.00           H
ATOM   1633  NE  ARG X 109     -49.389 -35.299  56.328  1.00  0.00           N
ATOM   1634  HE  ARG X 109     -50.024 -35.221  57.110  1.00  0.00           H
ATOM   1635  CZ  ARG X 109     -48.848 -36.418  55.952  1.00  0.00           C
ATOM   1636  NH1 ARG X 109     -48.103 -36.517  54.911  1.00  0.00           N
ATOM   1637 HH11 ARG X 109     -47.960 -35.798  54.217  1.00  0.00           H
ATOM   1638 HH12 ARG X 109     -47.766 -37.446  54.703  1.00  0.00           H
ATOM   1639  NH2 ARG X 109     -49.122 -37.462  56.659  1.00  0.00           N
ATOM   1640 HH21 ARG X 109     -49.804 -37.410  57.402  1.00  0.00           H
ATOM   1641 HH22 ARG X 109     -48.671 -38.347  56.475  1.00  0.00           H
ATOM   1642  C   ARG X 109     -47.083 -31.377  57.563  1.00  0.00           C
ATOM   1643  O   ARG X 109     -47.205 -31.034  56.412  1.00  0.00           O
ATOM   1644  N   ARG X 110     -46.382 -30.662  58.415  1.00  0.00           N
ATOM   1645  H   ARG X 110     -46.412 -30.987  59.370  1.00  0.00           H
ATOM   1646  CA  ARG X 110     -45.574 -29.531  58.052  1.00  0.00           C
ATOM   1647  HA  ARG X 110     -46.248 -28.773  57.654  1.00  0.00           H
ATOM   1648  CB  ARG X 110     -45.238 -28.918  59.387  1.00  0.00           C
ATOM   1649  HB2 ARG X 110     -44.614 -29.651  59.899  1.00  0.00           H
ATOM   1650  HB3 ARG X 110     -44.680 -28.026  59.100  1.00  0.00           H
ATOM   1651  CG  ARG X 110     -46.467 -28.365  60.235  1.00  0.00           C
ATOM   1652  HG2 ARG X 110     -46.870 -27.502  59.706  1.00  0.00           H
ATOM   1653  HG3 ARG X 110     -47.253 -29.121  60.247  1.00  0.00           H
ATOM   1654  CD  ARG X 110     -46.230 -27.992  61.737  1.00  0.00           C
ATOM   1655  HD2 ARG X 110     -45.921 -28.846  62.339  1.00  0.00           H
ATOM   1656  HD3 ARG X 110     -45.528 -27.166  61.843  1.00  0.00           H
ATOM   1657  NE  ARG X 110     -47.458 -27.508  62.381  1.00  0.00           N
ATOM   1658  HE  ARG X 110     -48.028 -28.161  62.898  1.00  0.00           H
ATOM   1659  CZ  ARG X 110     -47.862 -26.235  62.523  1.00  0.00           C
ATOM   1660  NH1 ARG X 110     -47.302 -25.139  62.168  1.00  0.00           N
ATOM   1661 HH11 ARG X 110     -46.347 -25.172  61.842  1.00  0.00           H
ATOM   1662 HH12 ARG X 110     -47.673 -24.233  62.417  1.00  0.00           H
ATOM   1663  NH2 ARG X 110     -48.969 -26.030  63.142  1.00  0.00           N
ATOM   1664 HH21 ARG X 110     -49.591 -26.803  63.335  1.00  0.00           H
ATOM   1665 HH22 ARG X 110     -49.292 -25.107  63.392  1.00  0.00           H
ATOM   1666  C   ARG X 110     -44.423 -29.633  57.075  1.00  0.00           C
ATOM   1667  O   ARG X 110     -43.751 -30.677  57.050  1.00  0.00           O
ATOM   1668  N   TYR X 111     -44.202 -28.640  56.283  1.00  0.00           N
ATOM   1669  H   TYR X 111     -44.951 -27.966  56.216  1.00  0.00           H
ATOM   1670  CA  TYR X 111     -43.087 -28.613  55.296  1.00  0.00           C
ATOM   1671  HA  TYR X 111     -43.082 -29.619  54.878  1.00  0.00           H
ATOM   1672  CB  TYR X 111     -43.471 -27.788  54.059  1.00  0.00           C
ATOM   1673  HB2 TYR X 111     -43.293 -26.733  54.267  1.00  0.00           H
ATOM   1674  HB3 TYR X 111     -42.719 -28.075  53.323  1.00  0.00           H
ATOM   1675  CG  TYR X 111     -44.738 -28.016  53.369  1.00  0.00           C
ATOM   1676  CD1 TYR X 111     -44.850 -29.033  52.375  1.00  0.00           C
ATOM   1677  HD1 TYR X 111     -43.979 -29.506  51.944  1.00  0.00           H
ATOM   1678  CE1 TYR X 111     -46.068 -29.176  51.734  1.00  0.00           C
ATOM   1679  HE1 TYR X 111     -46.081 -29.925  50.956  1.00  0.00           H
ATOM   1680  CZ  TYR X 111     -47.200 -28.445  52.069  1.00  0.00           C
ATOM   1681  OH  TYR X 111     -48.400 -28.587  51.481  1.00  0.00           O
ATOM   1682  HH  TYR X 111     -48.361 -29.189  50.734  1.00  0.00           H
ATOM   1683  CE2 TYR X 111     -47.062 -27.357  52.942  1.00  0.00           C
ATOM   1684  HE2 TYR X 111     -47.941 -26.757  53.125  1.00  0.00           H
ATOM   1685  CD2 TYR X 111     -45.887 -27.183  53.736  1.00  0.00           C
ATOM   1686  HD2 TYR X 111     -45.791 -26.415  54.489  1.00  0.00           H
ATOM   1687  C   TYR X 111     -41.699 -28.342  55.849  1.00  0.00           C
ATOM   1688  O   TYR X 111     -41.455 -27.396  56.622  1.00  0.00           O
ATOM   1689  N   PHE X 112     -40.701 -29.038  55.295  1.00  0.00           N
ATOM   1690  H   PHE X 112     -40.877 -29.692  54.546  1.00  0.00           H
ATOM   1691  CA  PHE X 112     -39.274 -28.925  55.760  1.00  0.00           C
ATOM   1692  HA  PHE X 112     -39.337 -28.399  56.712  1.00  0.00           H
ATOM   1693  CB  PHE X 112     -38.700 -30.339  55.766  1.00  0.00           C
ATOM   1694  HB2 PHE X 112     -39.320 -30.865  56.491  1.00  0.00           H
ATOM   1695  HB3 PHE X 112     -38.864 -30.844  54.815  1.00  0.00           H
ATOM   1696  CG  PHE X 112     -37.255 -30.483  56.137  1.00  0.00           C
ATOM   1697  CD1 PHE X 112     -36.772 -29.710  57.256  1.00  0.00           C
ATOM   1698  HD1 PHE X 112     -37.478 -29.117  57.817  1.00  0.00           H
ATOM   1699  CE1 PHE X 112     -35.366 -29.579  57.585  1.00  0.00           C
ATOM   1700  HE1 PHE X 112     -34.894 -28.980  58.349  1.00  0.00           H
ATOM   1701  CZ  PHE X 112     -34.518 -30.314  56.757  1.00  0.00           C
ATOM   1702  HZ  PHE X 112     -33.445 -30.297  56.878  1.00  0.00           H
ATOM   1703  CE2 PHE X 112     -35.006 -31.136  55.708  1.00  0.00           C
ATOM   1704  HE2 PHE X 112     -34.281 -31.684  55.125  1.00  0.00           H
ATOM   1705  CD2 PHE X 112     -36.352 -31.210  55.442  1.00  0.00           C
ATOM   1706  HD2 PHE X 112     -36.695 -31.862  54.652  1.00  0.00           H
ATOM   1707  C   PHE X 112     -38.433 -27.892  54.926  1.00  0.00           C
ATOM   1708  O   PHE X 112     -38.472 -27.943  53.678  1.00  0.00           O
ATOM   1709  N   GLY X 113     -37.691 -26.957  55.582  1.00  0.00           N
ATOM   1710  H   GLY X 113     -37.793 -26.804  56.575  1.00  0.00           H
ATOM   1711  CA  GLY X 113     -36.935 -25.977  54.941  1.00  0.00           C
ATOM   1712  HA2 GLY X 113     -36.101 -26.432  54.405  1.00  0.00           H
ATOM   1713  HA3 GLY X 113     -37.640 -25.485  54.271  1.00  0.00           H
ATOM   1714  C   GLY X 113     -36.372 -24.827  55.841  1.00  0.00           C
ATOM   1715  O   GLY X 113     -36.322 -24.933  57.060  1.00  0.00           O
ATOM   1716  N   GLY X 114     -35.865 -23.821  55.153  1.00  0.00           N
ATOM   1717  H   GLY X 114     -36.003 -23.778  54.153  1.00  0.00           H
ATOM   1718  CA  GLY X 114     -35.118 -22.692  55.642  1.00  0.00           C
ATOM   1719  HA2 GLY X 114     -35.663 -21.806  55.316  1.00  0.00           H
ATOM   1720  HA3 GLY X 114     -35.240 -22.687  56.726  1.00  0.00           H
ATOM   1721  C   GLY X 114     -33.634 -22.621  55.164  1.00  0.00           C
ATOM   1722  O   GLY X 114     -33.337 -23.264  54.095  1.00  0.00           O
ATOM   1723  N   THR X 115     -32.764 -21.878  55.880  1.00  0.00           N
ATOM   1724  H   THR X 115     -33.184 -21.386  56.656  1.00  0.00           H
ATOM   1725  CA  THR X 115     -31.339 -21.611  55.520  1.00  0.00           C
ATOM   1726  HA  THR X 115     -30.959 -22.161  54.659  1.00  0.00           H
ATOM   1727  CB  THR X 115     -31.075 -20.104  55.102  1.00  0.00           C
ATOM   1728  HB  THR X 115     -30.029 -19.801  55.125  1.00  0.00           H
ATOM   1729  CG2 THR X 115     -31.604 -19.863  53.666  1.00  0.00           C
ATOM   1730 HG21 THR X 115     -32.538 -20.382  53.452  1.00  0.00           H
ATOM   1731 HG22 THR X 115     -31.840 -18.841  53.369  1.00  0.00           H
ATOM   1732 HG23 THR X 115     -30.869 -20.270  52.971  1.00  0.00           H
ATOM   1733  OG1 THR X 115     -31.779 -19.357  56.003  1.00  0.00           O
ATOM   1734  HG1 THR X 115     -31.221 -19.282  56.781  1.00  0.00           H
ATOM   1735  C   THR X 115     -30.383 -22.037  56.655  1.00  0.00           C
ATOM   1736  O   THR X 115     -30.832 -22.187  57.811  1.00  0.00           O
ATOM   1737  N   GLU X 116     -29.139 -22.116  56.232  1.00  0.00           N
ATOM   1738  H   GLU X 116     -29.046 -21.890  55.252  1.00  0.00           H
ATOM   1739  CA  GLU X 116     -27.976 -22.371  57.104  1.00  0.00           C
ATOM   1740  HA  GLU X 116     -27.165 -22.805  56.519  1.00  0.00           H
ATOM   1741  CB  GLU X 116     -27.371 -21.037  57.601  1.00  0.00           C
ATOM   1742  HB2 GLU X 116     -28.087 -20.524  58.242  1.00  0.00           H
ATOM   1743  HB3 GLU X 116     -26.516 -21.213  58.254  1.00  0.00           H
ATOM   1744  CG  GLU X 116     -26.863 -20.028  56.529  1.00  0.00           C
ATOM   1745  HG2 GLU X 116     -27.687 -19.429  56.142  1.00  0.00           H
ATOM   1746  HG3 GLU X 116     -26.132 -19.377  57.009  1.00  0.00           H
ATOM   1747  CD  GLU X 116     -26.197 -20.662  55.355  1.00  0.00           C
ATOM   1748  OE1 GLU X 116     -25.173 -21.435  55.486  1.00  0.00           O
ATOM   1749  OE2 GLU X 116     -26.613 -20.293  54.192  1.00  0.00           O
ATOM   1750  C   GLU X 116     -28.242 -23.397  58.276  1.00  0.00           C
ATOM   1751  O   GLU X 116     -28.586 -24.538  58.017  1.00  0.00           O
ATOM   1752  N   ASP X 117     -28.183 -22.950  59.566  1.00  0.00           N
ATOM   1753  H   ASP X 117     -28.013 -21.974  59.761  1.00  0.00           H
ATOM   1754  CA  ASP X 117     -28.579 -23.709  60.759  1.00  0.00           C
ATOM   1755  HA  ASP X 117     -28.537 -24.791  60.629  1.00  0.00           H
ATOM   1756  CB  ASP X 117     -27.619 -23.312  61.868  1.00  0.00           C
ATOM   1757  HB2 ASP X 117     -28.060 -23.637  62.811  1.00  0.00           H
ATOM   1758  HB3 ASP X 117     -26.641 -23.763  61.702  1.00  0.00           H
ATOM   1759  CG  ASP X 117     -27.422 -21.814  62.213  1.00  0.00           C
ATOM   1760  OD1 ASP X 117     -27.058 -21.499  63.349  1.00  0.00           O
ATOM   1761  OD2 ASP X 117     -27.635 -20.917  61.364  1.00  0.00           O
ATOM   1762  C   ASP X 117     -30.033 -23.369  61.192  1.00  0.00           C
ATOM   1763  O   ASP X 117     -30.653 -24.197  61.887  1.00  0.00           O
ATOM   1764  N   ARG X 118     -30.592 -22.263  60.707  1.00  0.00           N
ATOM   1765  H   ARG X 118     -29.882 -21.768  60.186  1.00  0.00           H
ATOM   1766  CA  ARG X 118     -31.992 -21.716  60.788  1.00  0.00           C
ATOM   1767  HA  ARG X 118     -32.199 -21.689  61.858  1.00  0.00           H
ATOM   1768  CB  ARG X 118     -32.040 -20.219  60.235  1.00  0.00           C
ATOM   1769  HB2 ARG X 118     -32.274 -20.171  59.172  1.00  0.00           H
ATOM   1770  HB3 ARG X 118     -32.953 -19.743  60.591  1.00  0.00           H
ATOM   1771  CG  ARG X 118     -30.980 -19.160  60.565  1.00  0.00           C
ATOM   1772  HG2 ARG X 118     -30.052 -19.642  60.257  1.00  0.00           H
ATOM   1773  HG3 ARG X 118     -31.274 -18.288  59.982  1.00  0.00           H
ATOM   1774  CD  ARG X 118     -31.166 -18.957  62.077  1.00  0.00           C
ATOM   1775  HD2 ARG X 118     -31.381 -17.923  62.350  1.00  0.00           H
ATOM   1776  HD3 ARG X 118     -32.028 -19.557  62.369  1.00  0.00           H
ATOM   1777  NE  ARG X 118     -30.027 -19.401  62.875  1.00  0.00           N
ATOM   1778  HE  ARG X 118     -29.238 -19.760  62.357  1.00  0.00           H
ATOM   1779  CZ  ARG X 118     -29.926 -19.327  64.171  1.00  0.00           C
ATOM   1780  NH1 ARG X 118     -30.866 -18.977  65.010  1.00  0.00           N
ATOM   1781 HH11 ARG X 118     -31.730 -18.631  64.618  1.00  0.00           H
ATOM   1782 HH12 ARG X 118     -30.720 -18.847  66.001  1.00  0.00           H
ATOM   1783  NH2 ARG X 118     -28.938 -19.769  64.785  1.00  0.00           N
ATOM   1784 HH21 ARG X 118     -28.215 -20.254  64.272  1.00  0.00           H
ATOM   1785 HH22 ARG X 118     -28.963 -19.884  65.788  1.00  0.00           H
ATOM   1786  C   ARG X 118     -33.065 -22.625  60.146  1.00  0.00           C
ATOM   1787  O   ARG X 118     -34.118 -22.166  59.736  1.00  0.00           O
ATOM   1788  N   LEU X 119     -32.784 -23.968  59.982  1.00  0.00           N
ATOM   1789  H   LEU X 119     -31.944 -24.223  60.481  1.00  0.00           H
ATOM   1790  CA  LEU X 119     -33.626 -25.062  59.474  1.00  0.00           C
ATOM   1791  HA  LEU X 119     -34.118 -24.579  58.629  1.00  0.00           H
ATOM   1792  CB  LEU X 119     -32.949 -26.387  59.259  1.00  0.00           C
ATOM   1793  HB2 LEU X 119     -32.455 -26.649  60.194  1.00  0.00           H
ATOM   1794  HB3 LEU X 119     -33.692 -27.163  59.074  1.00  0.00           H
ATOM   1795  CG  LEU X 119     -31.808 -26.280  58.143  1.00  0.00           C
ATOM   1796  HG  LEU X 119     -30.905 -25.806  58.528  1.00  0.00           H
ATOM   1797  CD1 LEU X 119     -31.244 -27.682  57.688  1.00  0.00           C
ATOM   1798 HD11 LEU X 119     -31.883 -28.308  57.066  1.00  0.00           H
ATOM   1799 HD12 LEU X 119     -30.374 -27.485  57.061  1.00  0.00           H
ATOM   1800 HD13 LEU X 119     -30.977 -28.141  58.640  1.00  0.00           H
ATOM   1801  CD2 LEU X 119     -32.322 -25.631  56.867  1.00  0.00           C
ATOM   1802 HD21 LEU X 119     -31.713 -25.960  56.024  1.00  0.00           H
ATOM   1803 HD22 LEU X 119     -33.347 -25.996  56.810  1.00  0.00           H
ATOM   1804 HD23 LEU X 119     -32.426 -24.548  56.929  1.00  0.00           H
ATOM   1805  C   LEU X 119     -34.805 -25.274  60.466  1.00  0.00           C
ATOM   1806  O   LEU X 119     -34.692 -25.029  61.655  1.00  0.00           O
ATOM   1807  N   SER X 120     -35.941 -25.674  60.001  1.00  0.00           N
ATOM   1808  H   SER X 120     -35.980 -25.836  59.005  1.00  0.00           H
ATOM   1809  CA  SER X 120     -37.262 -25.673  60.607  1.00  0.00           C
ATOM   1810  HA  SER X 120     -37.185 -26.066  61.621  1.00  0.00           H
ATOM   1811  CB  SER X 120     -37.906 -24.285  60.796  1.00  0.00           C
ATOM   1812  HB2 SER X 120     -37.439 -23.725  61.606  1.00  0.00           H
ATOM   1813  HB3 SER X 120     -37.833 -23.773  59.836  1.00  0.00           H
ATOM   1814  OG  SER X 120     -39.205 -24.320  61.186  1.00  0.00           O
ATOM   1815  HG  SER X 120     -39.555 -23.430  61.270  1.00  0.00           H
ATOM   1816  C   SER X 120     -38.095 -26.634  59.709  1.00  0.00           C
ATOM   1817  O   SER X 120     -37.944 -26.611  58.502  1.00  0.00           O
ATOM   1818  N   CYS X 121     -38.996 -27.229  60.364  1.00  0.00           N
ATOM   1819  H   CYS X 121     -38.967 -26.926  61.327  1.00  0.00           H
ATOM   1820  CA  CYS X 121     -40.086 -28.064  59.864  1.00  0.00           C
ATOM   1821  HA  CYS X 121     -40.196 -28.112  58.781  1.00  0.00           H
ATOM   1822  CB  CYS X 121     -39.674 -29.497  60.267  1.00  0.00           C
ATOM   1823  HB2 CYS X 121     -38.619 -29.649  60.041  1.00  0.00           H
ATOM   1824  HB3 CYS X 121     -39.725 -29.860  61.294  1.00  0.00           H
ATOM   1825  SG  CYS X 121     -40.642 -30.587  59.244  1.00  0.00           S
ATOM   1826  HG  CYS X 121     -41.805 -30.009  59.561  1.00  0.00           H
ATOM   1827  C   CYS X 121     -41.504 -27.648  60.322  1.00  0.00           C
ATOM   1828  O   CYS X 121     -42.438 -28.458  60.422  1.00  0.00           O
ATOM   1829  N   PHE X 122     -41.745 -26.338  60.344  1.00  0.00           N
ATOM   1830  H   PHE X 122     -40.927 -25.750  60.280  1.00  0.00           H
ATOM   1831  CA  PHE X 122     -42.947 -25.710  60.876  1.00  0.00           C
ATOM   1832  HA  PHE X 122     -43.539 -26.461  61.401  1.00  0.00           H
ATOM   1833  CB  PHE X 122     -42.511 -24.695  61.938  1.00  0.00           C
ATOM   1834  HB2 PHE X 122     -41.775 -25.174  62.584  1.00  0.00           H
ATOM   1835  HB3 PHE X 122     -42.129 -23.844  61.375  1.00  0.00           H
ATOM   1836  CG  PHE X 122     -43.579 -24.114  62.799  1.00  0.00           C
ATOM   1837  CD1 PHE X 122     -44.157 -25.020  63.747  1.00  0.00           C
ATOM   1838  HD1 PHE X 122     -43.852 -26.056  63.767  1.00  0.00           H
ATOM   1839  CE1 PHE X 122     -45.103 -24.554  64.667  1.00  0.00           C
ATOM   1840  HE1 PHE X 122     -45.481 -25.173  65.466  1.00  0.00           H
ATOM   1841  CZ  PHE X 122     -45.449 -23.199  64.702  1.00  0.00           C
ATOM   1842  HZ  PHE X 122     -46.172 -22.793  65.394  1.00  0.00           H
ATOM   1843  CE2 PHE X 122     -44.952 -22.322  63.731  1.00  0.00           C
ATOM   1844  HE2 PHE X 122     -45.330 -21.312  63.779  1.00  0.00           H
ATOM   1845  CD2 PHE X 122     -43.967 -22.737  62.791  1.00  0.00           C
ATOM   1846  HD2 PHE X 122     -43.516 -22.021  62.120  1.00  0.00           H
ATOM   1847  C   PHE X 122     -43.959 -25.140  59.817  1.00  0.00           C
ATOM   1848  O   PHE X 122     -45.087 -24.864  60.220  1.00  0.00           O
ATOM   1849  N   ALA X 123     -43.547 -25.049  58.518  1.00  0.00           N
ATOM   1850  H   ALA X 123     -42.571 -25.252  58.359  1.00  0.00           H
ATOM   1851  CA  ALA X 123     -44.283 -24.385  57.503  1.00  0.00           C
ATOM   1852  HA  ALA X 123     -44.421 -23.393  57.933  1.00  0.00           H
ATOM   1853  CB  ALA X 123     -43.515 -24.278  56.185  1.00  0.00           C
ATOM   1854  HB1 ALA X 123     -43.025 -23.306  56.244  1.00  0.00           H
ATOM   1855  HB2 ALA X 123     -42.816 -25.094  56.003  1.00  0.00           H
ATOM   1856  HB3 ALA X 123     -44.175 -24.060  55.345  1.00  0.00           H
ATOM   1857  C   ALA X 123     -45.669 -25.046  57.241  1.00  0.00           C
ATOM   1858  O   ALA X 123     -45.776 -26.229  56.847  1.00  0.00           O
ATOM   1859  N   GLN X 124     -46.665 -24.142  57.352  1.00  0.00           N
ATOM   1860  H   GLN X 124     -46.453 -23.155  57.311  1.00  0.00           H
ATOM   1861  CA  GLN X 124     -48.016 -24.422  56.865  1.00  0.00           C
ATOM   1862  HA  GLN X 124     -48.335 -25.460  56.951  1.00  0.00           H
ATOM   1863  CB  GLN X 124     -49.035 -23.577  57.714  1.00  0.00           C
ATOM   1864  HB2 GLN X 124     -48.630 -22.565  57.700  1.00  0.00           H
ATOM   1865  HB3 GLN X 124     -49.957 -23.517  57.135  1.00  0.00           H
ATOM   1866  CG  GLN X 124     -49.254 -24.224  59.093  1.00  0.00           C
ATOM   1867  HG2 GLN X 124     -49.466 -25.277  58.908  1.00  0.00           H
ATOM   1868  HG3 GLN X 124     -48.308 -24.230  59.635  1.00  0.00           H
ATOM   1869  CD  GLN X 124     -50.409 -23.535  59.826  1.00  0.00           C
ATOM   1870  OE1 GLN X 124     -50.661 -22.360  59.696  1.00  0.00           O
ATOM   1871  NE2 GLN X 124     -51.162 -24.271  60.658  1.00  0.00           N
ATOM   1872 HE21 GLN X 124     -51.711 -23.710  61.294  1.00  0.00           H
ATOM   1873 HE22 GLN X 124     -51.125 -25.278  60.722  1.00  0.00           H
ATOM   1874  C   GLN X 124     -48.190 -24.213  55.387  1.00  0.00           C
ATOM   1875  O   GLN X 124     -49.225 -24.552  54.817  1.00  0.00           O
ATOM   1876  N   THR X 125     -47.192 -23.691  54.700  1.00  0.00           N
ATOM   1877  H   THR X 125     -46.333 -23.542  55.210  1.00  0.00           H
ATOM   1878  CA  THR X 125     -47.313 -23.273  53.310  1.00  0.00           C
ATOM   1879  HA  THR X 125     -48.124 -23.811  52.820  1.00  0.00           H
ATOM   1880  CB  THR X 125     -47.657 -21.773  53.179  1.00  0.00           C
ATOM   1881  HB  THR X 125     -46.878 -21.143  53.610  1.00  0.00           H
ATOM   1882  CG2 THR X 125     -48.041 -21.255  51.748  1.00  0.00           C
ATOM   1883 HG21 THR X 125     -49.045 -21.609  51.511  1.00  0.00           H
ATOM   1884 HG22 THR X 125     -48.173 -20.173  51.739  1.00  0.00           H
ATOM   1885 HG23 THR X 125     -47.291 -21.508  50.998  1.00  0.00           H
ATOM   1886  OG1 THR X 125     -48.770 -21.553  53.891  1.00  0.00           O
ATOM   1887  HG1 THR X 125     -48.535 -21.391  54.808  1.00  0.00           H
ATOM   1888  C   THR X 125     -45.973 -23.430  52.642  1.00  0.00           C
ATOM   1889  O   THR X 125     -44.979 -23.037  53.247  1.00  0.00           O
ATOM   1890  N   VAL X 126     -45.933 -24.082  51.469  1.00  0.00           N
ATOM   1891  H   VAL X 126     -46.781 -24.440  51.054  1.00  0.00           H
ATOM   1892  CA  VAL X 126     -44.602 -24.442  50.896  1.00  0.00           C
ATOM   1893  HA  VAL X 126     -43.885 -24.623  51.696  1.00  0.00           H
ATOM   1894  CB  VAL X 126     -44.529 -25.872  50.177  1.00  0.00           C
ATOM   1895  HB  VAL X 126     -44.605 -26.634  50.953  1.00  0.00           H
ATOM   1896  CG1 VAL X 126     -45.681 -26.080  49.154  1.00  0.00           C
ATOM   1897 HG11 VAL X 126     -45.696 -27.119  48.824  1.00  0.00           H
ATOM   1898 HG12 VAL X 126     -46.589 -25.805  49.691  1.00  0.00           H
ATOM   1899 HG13 VAL X 126     -45.436 -25.406  48.334  1.00  0.00           H
ATOM   1900  CG2 VAL X 126     -43.194 -26.163  49.495  1.00  0.00           C
ATOM   1901 HG21 VAL X 126     -42.373 -26.145  50.213  1.00  0.00           H
ATOM   1902 HG22 VAL X 126     -43.104 -27.132  49.003  1.00  0.00           H
ATOM   1903 HG23 VAL X 126     -43.088 -25.456  48.672  1.00  0.00           H
ATOM   1904  C   VAL X 126     -44.139 -23.194  50.091  1.00  0.00           C
ATOM   1905  O   VAL X 126     -44.889 -22.680  49.208  1.00  0.00           O
ATOM   1906  N   SER X 127     -42.974 -22.638  50.414  1.00  0.00           N
ATOM   1907  H   SER X 127     -42.475 -23.105  51.157  1.00  0.00           H
ATOM   1908  CA  SER X 127     -42.505 -21.368  49.815  1.00  0.00           C
ATOM   1909  HA  SER X 127     -43.264 -20.968  49.143  1.00  0.00           H
ATOM   1910  CB  SER X 127     -42.469 -20.367  50.952  1.00  0.00           C
ATOM   1911  HB2 SER X 127     -42.520 -19.355  50.549  1.00  0.00           H
ATOM   1912  HB3 SER X 127     -43.312 -20.499  51.630  1.00  0.00           H
ATOM   1913  OG  SER X 127     -41.288 -20.616  51.778  1.00  0.00           O
ATOM   1914  HG  SER X 127     -41.336 -21.495  52.160  1.00  0.00           H
ATOM   1915  C   SER X 127     -41.209 -21.631  49.098  1.00  0.00           C
ATOM   1916  O   SER X 127     -40.688 -22.745  49.265  1.00  0.00           O
ATOM   1917  N   PRO X 128     -40.577 -20.656  48.384  1.00  0.00           N
ATOM   1918  CD  PRO X 128     -40.995 -19.293  48.089  1.00  0.00           C
ATOM   1919  HD2 PRO X 128     -41.088 -18.787  49.050  1.00  0.00           H
ATOM   1920  HD3 PRO X 128     -41.897 -19.338  47.478  1.00  0.00           H
ATOM   1921  CG  PRO X 128     -39.953 -18.752  47.081  1.00  0.00           C
ATOM   1922  HG2 PRO X 128     -39.723 -17.693  47.201  1.00  0.00           H
ATOM   1923  HG3 PRO X 128     -40.302 -18.995  46.077  1.00  0.00           H
ATOM   1924  CB  PRO X 128     -38.667 -19.558  47.365  1.00  0.00           C
ATOM   1925  HB2 PRO X 128     -38.061 -19.100  48.147  1.00  0.00           H
ATOM   1926  HB3 PRO X 128     -38.040 -19.771  46.499  1.00  0.00           H
ATOM   1927  CA  PRO X 128     -39.153 -20.897  47.933  1.00  0.00           C
ATOM   1928  HA  PRO X 128     -39.221 -21.544  47.058  1.00  0.00           H
ATOM   1929  C   PRO X 128     -38.176 -21.523  48.933  1.00  0.00           C
ATOM   1930  O   PRO X 128     -37.310 -22.296  48.580  1.00  0.00           O
ATOM   1931  N   ALA X 129     -38.393 -21.225  50.221  1.00  0.00           N
ATOM   1932  H   ALA X 129     -39.171 -20.615  50.423  1.00  0.00           H
ATOM   1933  CA  ALA X 129     -37.606 -21.706  51.402  1.00  0.00           C
ATOM   1934  HA  ALA X 129     -36.544 -21.635  51.169  1.00  0.00           H
ATOM   1935  CB  ALA X 129     -37.911 -20.826  52.661  1.00  0.00           C
ATOM   1936  HB1 ALA X 129     -37.218 -21.179  53.425  1.00  0.00           H
ATOM   1937  HB2 ALA X 129     -37.855 -19.794  52.314  1.00  0.00           H
ATOM   1938  HB3 ALA X 129     -38.913 -21.063  53.020  1.00  0.00           H
ATOM   1939  C   ALA X 129     -37.823 -23.160  51.737  1.00  0.00           C
ATOM   1940  O   ALA X 129     -36.976 -23.830  52.318  1.00  0.00           O
ATOM   1941  N   GLU X 130     -38.962 -23.747  51.318  1.00  0.00           N
ATOM   1942  H   GLU X 130     -39.638 -23.263  50.744  1.00  0.00           H
ATOM   1943  CA  GLU X 130     -39.231 -25.171  51.636  1.00  0.00           C
ATOM   1944  HA  GLU X 130     -38.590 -25.548  52.432  1.00  0.00           H
ATOM   1945  CB  GLU X 130     -40.699 -25.415  52.232  1.00  0.00           C
ATOM   1946  HB2 GLU X 130     -41.528 -24.832  51.829  1.00  0.00           H
ATOM   1947  HB3 GLU X 130     -41.018 -26.456  52.177  1.00  0.00           H
ATOM   1948  CG  GLU X 130     -40.849 -25.194  53.713  1.00  0.00           C
ATOM   1949  HG2 GLU X 130     -41.828 -25.487  54.092  1.00  0.00           H
ATOM   1950  HG3 GLU X 130     -40.096 -25.697  54.319  1.00  0.00           H
ATOM   1951  CD  GLU X 130     -40.813 -23.698  54.003  1.00  0.00           C
ATOM   1952  OE1 GLU X 130     -41.321 -22.845  53.196  1.00  0.00           O
ATOM   1953  OE2 GLU X 130     -40.200 -23.323  55.047  1.00  0.00           O
ATOM   1954  C   GLU X 130     -38.853 -26.054  50.445  1.00  0.00           C
ATOM   1955  O   GLU X 130     -39.180 -27.244  50.573  1.00  0.00           O
ATOM   1956  N   LYS X 131     -38.253 -25.540  49.345  1.00  0.00           N
ATOM   1957  H   LYS X 131     -38.181 -24.540  49.216  1.00  0.00           H
ATOM   1958  CA  LYS X 131     -37.757 -26.384  48.232  1.00  0.00           C
ATOM   1959  HA  LYS X 131     -38.616 -27.007  47.981  1.00  0.00           H
ATOM   1960  CB  LYS X 131     -37.343 -25.567  47.015  1.00  0.00           C
ATOM   1961  HB2 LYS X 131     -36.410 -25.068  47.275  1.00  0.00           H
ATOM   1962  HB3 LYS X 131     -36.955 -26.269  46.278  1.00  0.00           H
ATOM   1963  CG  LYS X 131     -38.325 -24.581  46.361  1.00  0.00           C
ATOM   1964  HG2 LYS X 131     -38.807 -24.005  47.150  1.00  0.00           H
ATOM   1965  HG3 LYS X 131     -37.671 -23.994  45.716  1.00  0.00           H
ATOM   1966  CD  LYS X 131     -39.449 -25.227  45.503  1.00  0.00           C
ATOM   1967  HD2 LYS X 131     -39.687 -24.482  44.744  1.00  0.00           H
ATOM   1968  HD3 LYS X 131     -38.999 -26.056  44.957  1.00  0.00           H
ATOM   1969  CE  LYS X 131     -40.712 -25.675  46.230  1.00  0.00           C
ATOM   1970  HE2 LYS X 131     -40.477 -26.338  47.063  1.00  0.00           H
ATOM   1971  HE3 LYS X 131     -41.251 -24.848  46.692  1.00  0.00           H
ATOM   1972  NZ  LYS X 131     -41.614 -26.252  45.176  1.00  0.00           N
ATOM   1973  HZ1 LYS X 131     -42.548 -26.512  45.459  1.00  0.00           H
ATOM   1974  HZ2 LYS X 131     -41.866 -25.617  44.432  1.00  0.00           H
ATOM   1975  HZ3 LYS X 131     -41.373 -27.169  44.829  1.00  0.00           H
ATOM   1976  C   LYS X 131     -36.463 -27.159  48.655  1.00  0.00           C
ATOM   1977  O   LYS X 131     -35.635 -26.630  49.431  1.00  0.00           O
ATOM   1978  N   TRP X 132     -36.216 -28.319  47.952  1.00  0.00           N
ATOM   1979  H   TRP X 132     -36.900 -28.681  47.302  1.00  0.00           H
ATOM   1980  CA  TRP X 132     -35.032 -29.150  48.030  1.00  0.00           C
ATOM   1981  HA  TRP X 132     -34.172 -28.560  48.347  1.00  0.00           H
ATOM   1982  CB  TRP X 132     -35.303 -30.193  49.089  1.00  0.00           C
ATOM   1983  HB2 TRP X 132     -36.179 -30.765  48.786  1.00  0.00           H
ATOM   1984  HB3 TRP X 132     -34.466 -30.889  49.042  1.00  0.00           H
ATOM   1985  CG  TRP X 132     -35.417 -29.728  50.478  1.00  0.00           C
ATOM   1986  CD1 TRP X 132     -36.554 -29.285  51.105  1.00  0.00           C
ATOM   1987  HD1 TRP X 132     -37.555 -29.320  50.701  1.00  0.00           H
ATOM   1988  NE1 TRP X 132     -36.257 -28.846  52.311  1.00  0.00           N
ATOM   1989  HE1 TRP X 132     -36.947 -28.415  52.911  1.00  0.00           H
ATOM   1990  CE2 TRP X 132     -34.866 -28.838  52.525  1.00  0.00           C
ATOM   1991  CZ2 TRP X 132     -34.052 -28.357  53.562  1.00  0.00           C
ATOM   1992  HZ2 TRP X 132     -34.570 -27.890  54.386  1.00  0.00           H
ATOM   1993  CH2 TRP X 132     -32.656 -28.432  53.515  1.00  0.00           C
ATOM   1994  HH2 TRP X 132     -32.048 -28.017  54.305  1.00  0.00           H
ATOM   1995  CZ3 TRP X 132     -32.157 -29.247  52.553  1.00  0.00           C
ATOM   1996  HZ3 TRP X 132     -31.100 -29.469  52.522  1.00  0.00           H
ATOM   1997  CE3 TRP X 132     -32.928 -29.712  51.449  1.00  0.00           C
ATOM   1998  HE3 TRP X 132     -32.468 -30.054  50.534  1.00  0.00           H
ATOM   1999  CD2 TRP X 132     -34.338 -29.449  51.356  1.00  0.00           C
ATOM   2000  C   TRP X 132     -34.689 -29.776  46.646  1.00  0.00           C
ATOM   2001  O   TRP X 132     -35.556 -29.953  45.774  1.00  0.00           O
ATOM   2002  N   SER X 133     -33.363 -30.088  46.367  1.00  0.00           N
ATOM   2003  H   SER X 133     -32.691 -29.942  47.107  1.00  0.00           H
ATOM   2004  CA  SER X 133     -32.840 -30.568  45.096  1.00  0.00           C
ATOM   2005  HA  SER X 133     -33.610 -31.196  44.647  1.00  0.00           H
ATOM   2006  CB  SER X 133     -32.390 -29.401  44.208  1.00  0.00           C
ATOM   2007  HB2 SER X 133     -33.239 -28.734  44.058  1.00  0.00           H
ATOM   2008  HB3 SER X 133     -31.644 -28.808  44.738  1.00  0.00           H
ATOM   2009  OG  SER X 133     -31.893 -29.767  42.938  1.00  0.00           O
ATOM   2010  HG  SER X 133     -31.556 -28.955  42.553  1.00  0.00           H
ATOM   2011  C   SER X 133     -31.749 -31.695  45.313  1.00  0.00           C
ATOM   2012  O   SER X 133     -31.182 -31.836  46.364  1.00  0.00           O
ATOM   2013  N   VAL X 134     -31.382 -32.489  44.282  1.00  0.00           N
ATOM   2014  H   VAL X 134     -31.859 -32.277  43.418  1.00  0.00           H
ATOM   2015  CA  VAL X 134     -30.577 -33.739  44.505  1.00  0.00           C
ATOM   2016  HA  VAL X 134     -30.012 -33.620  45.429  1.00  0.00           H
ATOM   2017  CB  VAL X 134     -31.531 -34.962  44.621  1.00  0.00           C
ATOM   2018  HB  VAL X 134     -32.406 -34.620  45.173  1.00  0.00           H
ATOM   2019  CG1 VAL X 134     -31.908 -35.490  43.261  1.00  0.00           C
ATOM   2020 HG11 VAL X 134     -30.983 -35.887  42.843  1.00  0.00           H
ATOM   2021 HG12 VAL X 134     -32.586 -36.340  43.331  1.00  0.00           H
ATOM   2022 HG13 VAL X 134     -32.202 -34.728  42.539  1.00  0.00           H
ATOM   2023  CG2 VAL X 134     -30.963 -36.089  45.477  1.00  0.00           C
ATOM   2024 HG21 VAL X 134     -30.200 -36.595  44.885  1.00  0.00           H
ATOM   2025 HG22 VAL X 134     -30.590 -35.734  46.437  1.00  0.00           H
ATOM   2026 HG23 VAL X 134     -31.790 -36.790  45.581  1.00  0.00           H
ATOM   2027  C   VAL X 134     -29.423 -33.890  43.460  1.00  0.00           C
ATOM   2028  O   VAL X 134     -29.637 -33.675  42.313  1.00  0.00           O
ATOM   2029  N   HID X 135     -28.239 -34.310  43.969  1.00  0.00           N
ATOM   2030  H   HID X 135     -28.296 -34.455  44.966  1.00  0.00           H
ATOM   2031  CA  HID X 135     -26.994 -34.484  43.291  1.00  0.00           C
ATOM   2032  HA  HID X 135     -27.022 -34.431  42.202  1.00  0.00           H
ATOM   2033  CB  HID X 135     -26.208 -33.232  43.596  1.00  0.00           C
ATOM   2034  HB2 HID X 135     -26.974 -32.457  43.614  1.00  0.00           H
ATOM   2035  HB3 HID X 135     -25.860 -33.211  44.629  1.00  0.00           H
ATOM   2036  CG  HID X 135     -25.161 -32.853  42.651  1.00  0.00           C
ATOM   2037  ND1 HID X 135     -23.981 -33.582  42.467  1.00  0.00           N
ATOM   2038  HD1 HID X 135     -23.578 -34.235  43.124  1.00  0.00           H
ATOM   2039  CE1 HID X 135     -23.254 -33.047  41.467  1.00  0.00           C
ATOM   2040  HE1 HID X 135     -22.237 -33.339  41.252  1.00  0.00           H
ATOM   2041  NE2 HID X 135     -23.916 -31.954  40.932  1.00  0.00           N
ATOM   2042  CD2 HID X 135     -25.086 -31.838  41.680  1.00  0.00           C
ATOM   2043  HD2 HID X 135     -25.775 -31.032  41.476  1.00  0.00           H
ATOM   2044  C   HID X 135     -26.372 -35.853  43.710  1.00  0.00           C
ATOM   2045  O   HID X 135     -26.489 -36.275  44.885  1.00  0.00           O
ATOM   2046  N   ILE X 136     -25.691 -36.452  42.776  1.00  0.00           N
ATOM   2047  H   ILE X 136     -25.626 -36.005  41.873  1.00  0.00           H
ATOM   2048  CA  ILE X 136     -24.913 -37.662  43.088  1.00  0.00           C
ATOM   2049  HA  ILE X 136     -25.463 -38.341  43.740  1.00  0.00           H
ATOM   2050  CB  ILE X 136     -24.652 -38.453  41.824  1.00  0.00           C
ATOM   2051  HB  ILE X 136     -23.931 -39.236  42.055  1.00  0.00           H
ATOM   2052  CG2 ILE X 136     -25.950 -39.266  41.392  1.00  0.00           C
ATOM   2053 HG21 ILE X 136     -25.868 -39.654  40.376  1.00  0.00           H
ATOM   2054 HG22 ILE X 136     -26.118 -40.060  42.120  1.00  0.00           H
ATOM   2055 HG23 ILE X 136     -26.852 -38.654  41.413  1.00  0.00           H
ATOM   2056  CG1 ILE X 136     -24.079 -37.587  40.735  1.00  0.00           C
ATOM   2057 HG12 ILE X 136     -24.828 -36.861  40.419  1.00  0.00           H
ATOM   2058 HG13 ILE X 136     -23.185 -37.083  41.100  1.00  0.00           H
ATOM   2059  CD1 ILE X 136     -23.627 -38.195  39.413  1.00  0.00           C
ATOM   2060 HD11 ILE X 136     -23.326 -37.360  38.780  1.00  0.00           H
ATOM   2061 HD12 ILE X 136     -22.842 -38.910  39.658  1.00  0.00           H
ATOM   2062 HD13 ILE X 136     -24.384 -38.782  38.894  1.00  0.00           H
ATOM   2063  C   ILE X 136     -23.625 -37.418  43.833  1.00  0.00           C
ATOM   2064  O   ILE X 136     -23.091 -36.309  43.791  1.00  0.00           O
ATOM   2065  N   ALA X 137     -23.195 -38.417  44.636  1.00  0.00           N
ATOM   2066  H   ALA X 137     -23.803 -39.218  44.724  1.00  0.00           H
ATOM   2067  CA  ALA X 137     -21.977 -38.468  45.417  1.00  0.00           C
ATOM   2068  HA  ALA X 137     -21.728 -37.469  45.774  1.00  0.00           H
ATOM   2069  CB  ALA X 137     -22.211 -39.441  46.615  1.00  0.00           C
ATOM   2070  HB1 ALA X 137     -22.540 -40.407  46.231  1.00  0.00           H
ATOM   2071  HB2 ALA X 137     -21.302 -39.629  47.186  1.00  0.00           H
ATOM   2072  HB3 ALA X 137     -22.925 -39.014  47.319  1.00  0.00           H
ATOM   2073  C   ALA X 137     -20.851 -38.922  44.490  1.00  0.00           C
ATOM   2074  O   ALA X 137     -19.735 -38.332  44.542  1.00  0.00           O
ATOM   2075  N   MET X 138     -21.073 -39.825  43.523  1.00  0.00           N
ATOM   2076  H   MET X 138     -21.887 -40.419  43.605  1.00  0.00           H
ATOM   2077  CA  MET X 138     -20.148 -40.103  42.493  1.00  0.00           C
ATOM   2078  HA  MET X 138     -19.191 -40.410  42.916  1.00  0.00           H
ATOM   2079  CB  MET X 138     -20.795 -41.113  41.506  1.00  0.00           C
ATOM   2080  HB2 MET X 138     -21.040 -41.991  42.104  1.00  0.00           H
ATOM   2081  HB3 MET X 138     -21.748 -40.730  41.141  1.00  0.00           H
ATOM   2082  CG  MET X 138     -19.883 -41.594  40.313  1.00  0.00           C
ATOM   2083  HG2 MET X 138     -19.750 -40.735  39.655  1.00  0.00           H
ATOM   2084  HG3 MET X 138     -18.857 -41.533  40.675  1.00  0.00           H
ATOM   2085  SD  MET X 138     -20.098 -43.130  39.369  1.00  0.00           S
ATOM   2086  CE  MET X 138     -20.157 -44.411  40.692  1.00  0.00           C
ATOM   2087  HE1 MET X 138     -19.548 -44.031  41.512  1.00  0.00           H
ATOM   2088  HE2 MET X 138     -21.172 -44.700  40.966  1.00  0.00           H
ATOM   2089  HE3 MET X 138     -19.603 -45.290  40.364  1.00  0.00           H
ATOM   2090  C   MET X 138     -19.866 -38.855  41.681  1.00  0.00           C
ATOM   2091  O   MET X 138     -20.771 -38.130  41.187  1.00  0.00           O
ATOM   2092  N   HIE X 139     -18.586 -38.700  41.319  1.00  0.00           N
ATOM   2093  H   HIE X 139     -17.884 -39.272  41.767  1.00  0.00           H
ATOM   2094  CA  HIE X 139     -18.088 -37.759  40.290  1.00  0.00           C
ATOM   2095  HA  HIE X 139     -18.436 -36.771  40.592  1.00  0.00           H
ATOM   2096  CB  HIE X 139     -16.542 -37.754  40.502  1.00  0.00           C
ATOM   2097  HB2 HIE X 139     -16.252 -37.492  41.519  1.00  0.00           H
ATOM   2098  HB3 HIE X 139     -16.100 -38.732  40.309  1.00  0.00           H
ATOM   2099  CG  HIE X 139     -15.719 -36.816  39.614  1.00  0.00           C
ATOM   2100  ND1 HIE X 139     -15.688 -36.788  38.170  1.00  0.00           N
ATOM   2101  CE1 HIE X 139     -14.740 -35.921  37.813  1.00  0.00           C
ATOM   2102  HE1 HIE X 139     -14.479 -35.634  36.805  1.00  0.00           H
ATOM   2103  NE2 HIE X 139     -14.259 -35.363  38.882  1.00  0.00           N
ATOM   2104  HE2 HIE X 139     -13.626 -34.582  38.779  1.00  0.00           H
ATOM   2105  CD2 HIE X 139     -14.855 -35.870  39.999  1.00  0.00           C
ATOM   2106  HD2 HIE X 139     -14.809 -35.518  41.018  1.00  0.00           H
ATOM   2107  C   HIE X 139     -18.522 -37.983  38.874  1.00  0.00           C
ATOM   2108  O   HIE X 139     -18.405 -39.059  38.329  1.00  0.00           O
ATOM   2109  N   PRO X 140     -18.956 -36.948  38.088  1.00  0.00           N
ATOM   2110  CD  PRO X 140     -18.742 -35.547  38.418  1.00  0.00           C
ATOM   2111  HD2 PRO X 140     -17.672 -35.361  38.512  1.00  0.00           H
ATOM   2112  HD3 PRO X 140     -19.264 -35.181  39.302  1.00  0.00           H
ATOM   2113  CG  PRO X 140     -19.292 -34.725  37.202  1.00  0.00           C
ATOM   2114  HG2 PRO X 140     -18.474 -34.560  36.501  1.00  0.00           H
ATOM   2115  HG3 PRO X 140     -19.779 -33.831  37.590  1.00  0.00           H
ATOM   2116  CB  PRO X 140     -20.293 -35.594  36.529  1.00  0.00           C
ATOM   2117  HB2 PRO X 140     -20.463 -35.332  35.485  1.00  0.00           H
ATOM   2118  HB3 PRO X 140     -21.270 -35.649  37.010  1.00  0.00           H
ATOM   2119  CA  PRO X 140     -19.700 -37.027  36.796  1.00  0.00           C
ATOM   2120  HA  PRO X 140     -20.546 -37.698  36.937  1.00  0.00           H
ATOM   2121  C   PRO X 140     -18.968 -37.535  35.567  1.00  0.00           C
ATOM   2122  O   PRO X 140     -19.642 -37.651  34.521  1.00  0.00           O
ATOM   2123  N   GLN X 141     -17.736 -37.816  35.583  1.00  0.00           N
ATOM   2124  H   GLN X 141     -17.441 -37.938  36.541  1.00  0.00           H
ATOM   2125  CA  GLN X 141     -17.026 -38.529  34.457  1.00  0.00           C
ATOM   2126  HA  GLN X 141     -17.632 -38.442  33.556  1.00  0.00           H
ATOM   2127  CB  GLN X 141     -15.672 -37.857  34.125  1.00  0.00           C
ATOM   2128  HB2 GLN X 141     -14.981 -38.148  34.916  1.00  0.00           H
ATOM   2129  HB3 GLN X 141     -15.381 -38.452  33.259  1.00  0.00           H
ATOM   2130  CG  GLN X 141     -15.875 -36.316  33.900  1.00  0.00           C
ATOM   2131  HG2 GLN X 141     -16.800 -36.023  33.403  1.00  0.00           H
ATOM   2132  HG3 GLN X 141     -15.811 -35.767  34.840  1.00  0.00           H
ATOM   2133  CD  GLN X 141     -14.673 -35.704  33.162  1.00  0.00           C
ATOM   2134  OE1 GLN X 141     -13.607 -35.509  33.741  1.00  0.00           O
ATOM   2135  NE2 GLN X 141     -14.634 -35.547  31.897  1.00  0.00           N
ATOM   2136 HE21 GLN X 141     -13.819 -35.089  31.514  1.00  0.00           H
ATOM   2137 HE22 GLN X 141     -15.474 -35.646  31.345  1.00  0.00           H
ATOM   2138  C   GLN X 141     -16.886 -40.007  34.838  1.00  0.00           C
ATOM   2139  O   GLN X 141     -16.092 -40.537  35.579  1.00  0.00           O
ATOM   2140  N   VAL X 142     -17.747 -40.833  34.174  1.00  0.00           N
ATOM   2141  H   VAL X 142     -18.350 -40.392  33.495  1.00  0.00           H
ATOM   2142  CA  VAL X 142     -17.917 -42.275  34.425  1.00  0.00           C
ATOM   2143  HA  VAL X 142     -17.217 -42.619  35.187  1.00  0.00           H
ATOM   2144  CB  VAL X 142     -19.287 -42.380  35.077  1.00  0.00           C
ATOM   2145  HB  VAL X 142     -19.405 -43.441  35.297  1.00  0.00           H
ATOM   2146  CG1 VAL X 142     -19.360 -41.625  36.438  1.00  0.00           C
ATOM   2147 HG11 VAL X 142     -19.555 -40.565  36.276  1.00  0.00           H
ATOM   2148 HG12 VAL X 142     -20.071 -42.058  37.141  1.00  0.00           H
ATOM   2149 HG13 VAL X 142     -18.336 -41.634  36.812  1.00  0.00           H
ATOM   2150  CG2 VAL X 142     -20.546 -42.001  34.217  1.00  0.00           C
ATOM   2151 HG21 VAL X 142     -20.595 -42.439  33.220  1.00  0.00           H
ATOM   2152 HG22 VAL X 142     -21.492 -42.290  34.675  1.00  0.00           H
ATOM   2153 HG23 VAL X 142     -20.400 -40.920  34.221  1.00  0.00           H
ATOM   2154  C   VAL X 142     -17.954 -43.001  33.096  1.00  0.00           C
ATOM   2155  O   VAL X 142     -18.370 -42.509  32.090  1.00  0.00           O
ATOM   2156  N   ASN X 143     -17.666 -44.255  33.215  1.00  0.00           N
ATOM   2157  H   ASN X 143     -17.390 -44.521  34.150  1.00  0.00           H
ATOM   2158  CA  ASN X 143     -18.076 -45.216  32.208  1.00  0.00           C
ATOM   2159  HA  ASN X 143     -18.053 -44.772  31.213  1.00  0.00           H
ATOM   2160  CB  ASN X 143     -17.100 -46.375  32.213  1.00  0.00           C
ATOM   2161  HB2 ASN X 143     -17.339 -46.941  33.113  1.00  0.00           H
ATOM   2162  HB3 ASN X 143     -17.322 -47.010  31.356  1.00  0.00           H
ATOM   2163  CG  ASN X 143     -15.733 -45.935  32.134  1.00  0.00           C
ATOM   2164  OD1 ASN X 143     -14.983 -46.260  33.034  1.00  0.00           O
ATOM   2165  ND2 ASN X 143     -15.298 -45.329  31.030  1.00  0.00           N
ATOM   2166 HD21 ASN X 143     -14.353 -44.980  31.104  1.00  0.00           H
ATOM   2167 HD22 ASN X 143     -15.920 -45.152  30.254  1.00  0.00           H
ATOM   2168  C   ASN X 143     -19.500 -45.724  32.446  1.00  0.00           C
ATOM   2169  O   ASN X 143     -20.022 -45.503  33.541  1.00  0.00           O
ATOM   2170  N   ILE X 144     -20.105 -46.298  31.411  1.00  0.00           N
ATOM   2171  H   ILE X 144     -19.605 -46.299  30.533  1.00  0.00           H
ATOM   2172  CA  ILE X 144     -21.440 -46.901  31.431  1.00  0.00           C
ATOM   2173  HA  ILE X 144     -21.830 -46.905  32.449  1.00  0.00           H
ATOM   2174  CB  ILE X 144     -22.466 -46.180  30.561  1.00  0.00           C
ATOM   2175  HB  ILE X 144     -22.042 -45.977  29.577  1.00  0.00           H
ATOM   2176  CG2 ILE X 144     -23.830 -46.930  30.444  1.00  0.00           C
ATOM   2177 HG21 ILE X 144     -24.221 -47.131  31.442  1.00  0.00           H
ATOM   2178 HG22 ILE X 144     -24.599 -46.354  29.930  1.00  0.00           H
ATOM   2179 HG23 ILE X 144     -23.623 -47.869  29.930  1.00  0.00           H
ATOM   2180  CG1 ILE X 144     -22.790 -44.855  31.268  1.00  0.00           C
ATOM   2181 HG12 ILE X 144     -23.045 -44.954  32.323  1.00  0.00           H
ATOM   2182 HG13 ILE X 144     -21.809 -44.382  31.226  1.00  0.00           H
ATOM   2183  CD1 ILE X 144     -23.907 -43.915  30.631  1.00  0.00           C
ATOM   2184 HD11 ILE X 144     -24.882 -44.074  31.091  1.00  0.00           H
ATOM   2185 HD12 ILE X 144     -23.779 -42.864  30.890  1.00  0.00           H
ATOM   2186 HD13 ILE X 144     -23.825 -44.042  29.551  1.00  0.00           H
ATOM   2187  C   ILE X 144     -21.285 -48.428  31.065  1.00  0.00           C
ATOM   2188  O   ILE X 144     -20.687 -48.856  30.015  1.00  0.00           O
ATOM   2189  N   TYR X 145     -21.888 -49.351  31.853  1.00  0.00           N
ATOM   2190  H   TYR X 145     -22.207 -49.000  32.745  1.00  0.00           H
ATOM   2191  CA  TYR X 145     -21.829 -50.757  31.610  1.00  0.00           C
ATOM   2192  HA  TYR X 145     -21.414 -50.987  30.628  1.00  0.00           H
ATOM   2193  CB  TYR X 145     -20.892 -51.325  32.576  1.00  0.00           C
ATOM   2194  HB2 TYR X 145     -19.869 -51.016  32.358  1.00  0.00           H
ATOM   2195  HB3 TYR X 145     -21.228 -50.994  33.559  1.00  0.00           H
ATOM   2196  CG  TYR X 145     -20.926 -52.864  32.694  1.00  0.00           C
ATOM   2197  CD1 TYR X 145     -19.899 -53.567  31.950  1.00  0.00           C
ATOM   2198  HD1 TYR X 145     -19.131 -53.117  31.339  1.00  0.00           H
ATOM   2199  CE1 TYR X 145     -19.967 -54.988  32.016  1.00  0.00           C
ATOM   2200  HE1 TYR X 145     -19.301 -55.618  31.444  1.00  0.00           H
ATOM   2201  CZ  TYR X 145     -20.784 -55.703  32.942  1.00  0.00           C
ATOM   2202  OH  TYR X 145     -20.656 -56.979  33.245  1.00  0.00           O
ATOM   2203  HH  TYR X 145     -21.454 -57.368  33.609  1.00  0.00           H
ATOM   2204  CE2 TYR X 145     -21.720 -54.920  33.740  1.00  0.00           C
ATOM   2205  HE2 TYR X 145     -22.336 -55.428  34.468  1.00  0.00           H
ATOM   2206  CD2 TYR X 145     -21.784 -53.542  33.570  1.00  0.00           C
ATOM   2207  HD2 TYR X 145     -22.449 -52.942  34.174  1.00  0.00           H
ATOM   2208  C   TYR X 145     -23.199 -51.364  31.426  1.00  0.00           C
ATOM   2209  O   TYR X 145     -24.043 -51.214  32.376  1.00  0.00           O
ATOM   2210  N   SER X 146     -23.392 -52.057  30.318  1.00  0.00           N
ATOM   2211  H   SER X 146     -22.672 -52.172  29.619  1.00  0.00           H
ATOM   2212  CA  SER X 146     -24.677 -52.792  30.073  1.00  0.00           C
ATOM   2213  HA  SER X 146     -25.536 -52.265  30.489  1.00  0.00           H
ATOM   2214  CB  SER X 146     -24.896 -52.953  28.618  1.00  0.00           C
ATOM   2215  HB2 SER X 146     -25.089 -51.982  28.163  1.00  0.00           H
ATOM   2216  HB3 SER X 146     -23.992 -53.399  28.203  1.00  0.00           H
ATOM   2217  OG  SER X 146     -25.923 -53.778  28.424  1.00  0.00           O
ATOM   2218  HG  SER X 146     -26.675 -53.562  28.979  1.00  0.00           H
ATOM   2219  C   SER X 146     -24.653 -54.191  30.785  1.00  0.00           C
ATOM   2220  O   SER X 146     -23.853 -55.068  30.405  1.00  0.00           O
ATOM   2221  N   VAL X 147     -25.456 -54.345  31.843  1.00  0.00           N
ATOM   2222  H   VAL X 147     -26.048 -53.551  32.040  1.00  0.00           H
ATOM   2223  CA  VAL X 147     -25.503 -55.619  32.552  1.00  0.00           C
ATOM   2224  HA  VAL X 147     -24.476 -55.884  32.802  1.00  0.00           H
ATOM   2225  CB  VAL X 147     -26.180 -55.551  33.941  1.00  0.00           C
ATOM   2226  HB  VAL X 147     -27.199 -55.218  33.739  1.00  0.00           H
ATOM   2227  CG1 VAL X 147     -26.283 -56.863  34.731  1.00  0.00           C
ATOM   2228 HG11 VAL X 147     -26.800 -57.661  34.198  1.00  0.00           H
ATOM   2229 HG12 VAL X 147     -25.300 -57.234  35.018  1.00  0.00           H
ATOM   2230 HG13 VAL X 147     -26.822 -56.642  35.652  1.00  0.00           H
ATOM   2231  CG2 VAL X 147     -25.566 -54.510  34.847  1.00  0.00           C
ATOM   2232 HG21 VAL X 147     -26.158 -54.599  35.758  1.00  0.00           H
ATOM   2233 HG22 VAL X 147     -24.512 -54.687  35.062  1.00  0.00           H
ATOM   2234 HG23 VAL X 147     -25.635 -53.487  34.477  1.00  0.00           H
ATOM   2235  C   VAL X 147     -26.090 -56.714  31.602  1.00  0.00           C
ATOM   2236  O   VAL X 147     -25.577 -57.807  31.771  1.00  0.00           O
ATOM   2237  N   THR X 148     -26.965 -56.374  30.645  1.00  0.00           N
ATOM   2238  H   THR X 148     -27.216 -55.400  30.559  1.00  0.00           H
ATOM   2239  CA  THR X 148     -27.682 -57.410  29.837  1.00  0.00           C
ATOM   2240  HA  THR X 148     -28.059 -58.129  30.564  1.00  0.00           H
ATOM   2241  CB  THR X 148     -28.755 -56.901  28.932  1.00  0.00           C
ATOM   2242  HB  THR X 148     -29.452 -56.349  29.561  1.00  0.00           H
ATOM   2243  CG2 THR X 148     -28.495 -55.920  27.754  1.00  0.00           C
ATOM   2244 HG21 THR X 148     -29.245 -55.929  26.963  1.00  0.00           H
ATOM   2245 HG22 THR X 148     -28.360 -54.939  28.210  1.00  0.00           H
ATOM   2246 HG23 THR X 148     -27.503 -56.085  27.335  1.00  0.00           H
ATOM   2247  OG1 THR X 148     -29.441 -57.963  28.333  1.00  0.00           O
ATOM   2248  HG1 THR X 148     -30.119 -57.545  27.796  1.00  0.00           H
ATOM   2249  C   THR X 148     -26.654 -58.284  28.976  1.00  0.00           C
ATOM   2250  O   THR X 148     -26.877 -59.491  28.808  1.00  0.00           O
ATOM   2251  N   ARG X 149     -25.631 -57.568  28.413  1.00  0.00           N
ATOM   2252  H   ARG X 149     -25.677 -56.649  28.830  1.00  0.00           H
ATOM   2253  CA  ARG X 149     -24.569 -58.002  27.559  1.00  0.00           C
ATOM   2254  HA  ARG X 149     -24.716 -59.077  27.464  1.00  0.00           H
ATOM   2255  CB  ARG X 149     -24.749 -57.585  26.140  1.00  0.00           C
ATOM   2256  HB2 ARG X 149     -24.065 -58.095  25.462  1.00  0.00           H
ATOM   2257  HB3 ARG X 149     -25.796 -57.780  25.905  1.00  0.00           H
ATOM   2258  CG  ARG X 149     -24.452 -56.131  26.056  1.00  0.00           C
ATOM   2259  HG2 ARG X 149     -25.309 -55.558  26.412  1.00  0.00           H
ATOM   2260  HG3 ARG X 149     -23.564 -55.946  26.660  1.00  0.00           H
ATOM   2261  CD  ARG X 149     -24.147 -55.679  24.658  1.00  0.00           C
ATOM   2262  HD2 ARG X 149     -23.704 -54.683  24.664  1.00  0.00           H
ATOM   2263  HD3 ARG X 149     -23.406 -56.288  24.141  1.00  0.00           H
ATOM   2264  NE  ARG X 149     -25.382 -55.690  23.861  1.00  0.00           N
ATOM   2265  HE  ARG X 149     -26.242 -56.058  24.241  1.00  0.00           H
ATOM   2266  CZ  ARG X 149     -25.376 -55.532  22.559  1.00  0.00           C
ATOM   2267  NH1 ARG X 149     -24.287 -55.134  21.924  1.00  0.00           N
ATOM   2268 HH11 ARG X 149     -23.363 -55.174  22.330  1.00  0.00           H
ATOM   2269 HH12 ARG X 149     -24.331 -55.221  20.919  1.00  0.00           H
ATOM   2270  NH2 ARG X 149     -26.441 -55.772  21.847  1.00  0.00           N
ATOM   2271 HH21 ARG X 149     -27.279 -56.176  22.242  1.00  0.00           H
ATOM   2272 HH22 ARG X 149     -26.381 -55.477  20.883  1.00  0.00           H
ATOM   2273  C   ARG X 149     -23.148 -57.880  28.041  1.00  0.00           C
ATOM   2274  O   ARG X 149     -22.294 -58.179  27.234  1.00  0.00           O
ATOM   2275  N   LYS X 150     -22.928 -57.663  29.348  1.00  0.00           N
ATOM   2276  H   LYS X 150     -23.762 -57.418  29.862  1.00  0.00           H
ATOM   2277  CA  LYS X 150     -21.626 -57.769  30.057  1.00  0.00           C
ATOM   2278  HA  LYS X 150     -21.676 -57.094  30.911  1.00  0.00           H
ATOM   2279  CB  LYS X 150     -21.305 -59.234  30.508  1.00  0.00           C
ATOM   2280  HB2 LYS X 150     -21.246 -59.847  29.609  1.00  0.00           H
ATOM   2281  HB3 LYS X 150     -20.346 -59.229  31.025  1.00  0.00           H
ATOM   2282  CG  LYS X 150     -22.390 -59.801  31.323  1.00  0.00           C
ATOM   2283  HG2 LYS X 150     -22.716 -58.952  31.923  1.00  0.00           H
ATOM   2284  HG3 LYS X 150     -23.159 -60.224  30.676  1.00  0.00           H
ATOM   2285  CD  LYS X 150     -21.823 -60.927  32.180  1.00  0.00           C
ATOM   2286  HD2 LYS X 150     -21.120 -61.570  31.650  1.00  0.00           H
ATOM   2287  HD3 LYS X 150     -21.255 -60.462  32.986  1.00  0.00           H
ATOM   2288  CE  LYS X 150     -22.954 -61.734  32.849  1.00  0.00           C
ATOM   2289  HE2 LYS X 150     -23.611 -61.171  33.512  1.00  0.00           H
ATOM   2290  HE3 LYS X 150     -23.523 -62.110  31.999  1.00  0.00           H
ATOM   2291  NZ  LYS X 150     -22.601 -62.937  33.612  1.00  0.00           N
ATOM   2292  HZ1 LYS X 150     -23.427 -63.428  33.924  1.00  0.00           H
ATOM   2293  HZ2 LYS X 150     -21.941 -63.528  33.127  1.00  0.00           H
ATOM   2294  HZ3 LYS X 150     -22.165 -62.742  34.502  1.00  0.00           H
ATOM   2295  C   LYS X 150     -20.502 -57.089  29.229  1.00  0.00           C
ATOM   2296  O   LYS X 150     -19.564 -57.795  28.858  1.00  0.00           O
ATOM   2297  N   ARG X 151     -20.602 -55.830  28.914  1.00  0.00           N
ATOM   2298  H   ARG X 151     -21.450 -55.374  29.219  1.00  0.00           H
ATOM   2299  CA  ARG X 151     -19.695 -54.942  28.159  1.00  0.00           C
ATOM   2300  HA  ARG X 151     -18.640 -55.149  28.339  1.00  0.00           H
ATOM   2301  CB  ARG X 151     -19.995 -55.201  26.633  1.00  0.00           C
ATOM   2302  HB2 ARG X 151     -21.071 -55.145  26.470  1.00  0.00           H
ATOM   2303  HB3 ARG X 151     -19.553 -54.416  26.019  1.00  0.00           H
ATOM   2304  CG  ARG X 151     -19.531 -56.482  25.985  1.00  0.00           C
ATOM   2305  HG2 ARG X 151     -20.267 -57.194  26.359  1.00  0.00           H
ATOM   2306  HG3 ARG X 151     -19.617 -56.352  24.906  1.00  0.00           H
ATOM   2307  CD  ARG X 151     -18.088 -56.837  26.274  1.00  0.00           C
ATOM   2308  HD2 ARG X 151     -17.444 -56.039  25.903  1.00  0.00           H
ATOM   2309  HD3 ARG X 151     -18.061 -56.908  27.362  1.00  0.00           H
ATOM   2310  NE  ARG X 151     -17.690 -58.056  25.618  1.00  0.00           N
ATOM   2311  HE  ARG X 151     -17.889 -58.157  24.633  1.00  0.00           H
ATOM   2312  CZ  ARG X 151     -16.983 -59.027  26.140  1.00  0.00           C
ATOM   2313  NH1 ARG X 151     -16.413 -59.019  27.267  1.00  0.00           N
ATOM   2314 HH11 ARG X 151     -16.616 -58.338  27.985  1.00  0.00           H
ATOM   2315 HH12 ARG X 151     -16.043 -59.929  27.503  1.00  0.00           H
ATOM   2316  NH2 ARG X 151     -16.661 -60.053  25.430  1.00  0.00           N
ATOM   2317 HH21 ARG X 151     -17.247 -60.036  24.607  1.00  0.00           H
ATOM   2318 HH22 ARG X 151     -16.128 -60.844  25.762  1.00  0.00           H
ATOM   2319  C   ARG X 151     -19.888 -53.444  28.384  1.00  0.00           C
ATOM   2320  O   ARG X 151     -20.976 -53.004  28.892  1.00  0.00           O
ATOM   2321  N   TYR X 152     -18.865 -52.676  28.021  1.00  0.00           N
ATOM   2322  H   TYR X 152     -18.038 -53.113  27.640  1.00  0.00           H
ATOM   2323  CA  TYR X 152     -18.673 -51.206  28.289  1.00  0.00           C
ATOM   2324  HA  TYR X 152     -19.208 -50.926  29.196  1.00  0.00           H
ATOM   2325  CB  TYR X 152     -17.113 -50.999  28.710  1.00  0.00           C
ATOM   2326  HB2 TYR X 152     -16.460 -51.419  27.944  1.00  0.00           H
ATOM   2327  HB3 TYR X 152     -17.004 -49.925  28.863  1.00  0.00           H
ATOM   2328  CG  TYR X 152     -16.893 -51.575  30.184  1.00  0.00           C
ATOM   2329  CD1 TYR X 152     -17.151 -50.796  31.355  1.00  0.00           C
ATOM   2330  HD1 TYR X 152     -17.566 -49.819  31.153  1.00  0.00           H
ATOM   2331  CE1 TYR X 152     -17.045 -51.383  32.629  1.00  0.00           C
ATOM   2332  HE1 TYR X 152     -17.352 -50.755  33.452  1.00  0.00           H
ATOM   2333  CZ  TYR X 152     -16.493 -52.716  32.735  1.00  0.00           C
ATOM   2334  OH  TYR X 152     -16.409 -53.341  33.963  1.00  0.00           O
ATOM   2335  HH  TYR X 152     -16.122 -54.251  33.854  1.00  0.00           H
ATOM   2336  CE2 TYR X 152     -16.194 -53.435  31.606  1.00  0.00           C
ATOM   2337  HE2 TYR X 152     -15.693 -54.388  31.690  1.00  0.00           H
ATOM   2338  CD2 TYR X 152     -16.394 -52.907  30.281  1.00  0.00           C
ATOM   2339  HD2 TYR X 152     -16.128 -53.529  29.440  1.00  0.00           H
ATOM   2340  C   TYR X 152     -19.038 -50.340  27.067  1.00  0.00           C
ATOM   2341  O   TYR X 152     -18.769 -50.649  25.922  1.00  0.00           O
ATOM   2342  N   ALA X 153     -19.654 -49.223  27.475  1.00  0.00           N
ATOM   2343  H   ALA X 153     -19.688 -49.030  28.466  1.00  0.00           H
ATOM   2344  CA  ALA X 153     -20.160 -48.101  26.579  1.00  0.00           C
ATOM   2345  HA  ALA X 153     -20.591 -48.539  25.679  1.00  0.00           H
ATOM   2346  CB  ALA X 153     -21.227 -47.336  27.263  1.00  0.00           C
ATOM   2347  HB1 ALA X 153     -21.779 -46.813  26.482  1.00  0.00           H
ATOM   2348  HB2 ALA X 153     -21.855 -47.982  27.876  1.00  0.00           H
ATOM   2349  HB3 ALA X 153     -20.648 -46.678  27.911  1.00  0.00           H
ATOM   2350  C   ALA X 153     -18.983 -47.296  26.043  1.00  0.00           C
ATOM   2351  O   ALA X 153     -18.181 -46.860  26.860  1.00  0.00           O
ATOM   2352  N   HIP X 154     -18.868 -47.215  24.775  1.00  0.00           N
ATOM   2353  H   HIP X 154     -19.605 -47.547  24.169  1.00  0.00           H
ATOM   2354  CA  HIP X 154     -17.764 -46.539  24.030  1.00  0.00           C
ATOM   2355  HA  HIP X 154     -17.608 -45.663  24.660  1.00  0.00           H
ATOM   2356  CB  HIP X 154     -16.537 -47.359  24.021  1.00  0.00           C
ATOM   2357  HB2 HIP X 154     -15.802 -46.618  23.706  1.00  0.00           H
ATOM   2358  HB3 HIP X 154     -16.438 -47.747  25.035  1.00  0.00           H
ATOM   2359  CG  HIP X 154     -16.573 -48.381  22.933  1.00  0.00           C
ATOM   2360  ND1 HIP X 154     -15.628 -48.437  21.937  1.00  0.00           N
ATOM   2361  HD1 HIP X 154     -14.836 -47.816  21.859  1.00  0.00           H
ATOM   2362  CE1 HIP X 154     -15.828 -49.533  21.186  1.00  0.00           C
ATOM   2363  HE1 HIP X 154     -15.260 -49.820  20.314  1.00  0.00           H
ATOM   2364  NE2 HIP X 154     -16.985 -50.092  21.619  1.00  0.00           N
ATOM   2365  HE2 HIP X 154     -17.263 -51.030  21.370  1.00  0.00           H
ATOM   2366  CD2 HIP X 154     -17.509 -49.394  22.749  1.00  0.00           C
ATOM   2367  HD2 HIP X 154     -18.352 -49.720  23.340  1.00  0.00           H
ATOM   2368  C   HIP X 154     -18.307 -45.949  22.745  1.00  0.00           C
ATOM   2369  O   HIP X 154     -19.319 -46.368  22.218  1.00  0.00           O
ATOM   2370  N   LEU X 155     -17.494 -45.034  22.105  1.00  0.00           N
ATOM   2371  H   LEU X 155     -16.851 -44.528  22.697  1.00  0.00           H
ATOM   2372  CA  LEU X 155     -17.641 -44.739  20.770  1.00  0.00           C
ATOM   2373  HA  LEU X 155     -18.668 -44.565  20.449  1.00  0.00           H
ATOM   2374  CB  LEU X 155     -16.856 -43.464  20.442  1.00  0.00           C
ATOM   2375  HB2 LEU X 155     -15.877 -43.538  20.916  1.00  0.00           H
ATOM   2376  HB3 LEU X 155     -16.645 -43.347  19.379  1.00  0.00           H
ATOM   2377  CG  LEU X 155     -17.348 -42.067  20.888  1.00  0.00           C
ATOM   2378  HG  LEU X 155     -17.671 -42.084  21.929  1.00  0.00           H
ATOM   2379  CD1 LEU X 155     -16.323 -40.978  20.719  1.00  0.00           C
ATOM   2380 HD11 LEU X 155     -16.596 -40.221  21.454  1.00  0.00           H
ATOM   2381 HD12 LEU X 155     -15.320 -41.286  21.016  1.00  0.00           H
ATOM   2382 HD13 LEU X 155     -16.188 -40.454  19.773  1.00  0.00           H
ATOM   2383  CD2 LEU X 155     -18.542 -41.604  20.112  1.00  0.00           C
ATOM   2384 HD21 LEU X 155     -18.893 -40.692  20.595  1.00  0.00           H
ATOM   2385 HD22 LEU X 155     -18.539 -41.545  19.024  1.00  0.00           H
ATOM   2386 HD23 LEU X 155     -19.346 -42.255  20.457  1.00  0.00           H
ATOM   2387  C   LEU X 155     -17.135 -45.765  19.783  1.00  0.00           C
ATOM   2388  O   LEU X 155     -16.038 -46.230  20.081  1.00  0.00           O
ATOM   2389  N   SER X 156     -17.793 -46.115  18.677  1.00  0.00           N
ATOM   2390  H   SER X 156     -18.591 -45.565  18.391  1.00  0.00           H
ATOM   2391  CA  SER X 156     -17.529 -47.188  17.710  1.00  0.00           C
ATOM   2392  HA  SER X 156     -17.725 -48.161  18.161  1.00  0.00           H
ATOM   2393  CB  SER X 156     -18.331 -47.020  16.445  1.00  0.00           C
ATOM   2394  HB2 SER X 156     -19.368 -46.754  16.646  1.00  0.00           H
ATOM   2395  HB3 SER X 156     -18.082 -46.096  15.923  1.00  0.00           H
ATOM   2396  OG  SER X 156     -18.109 -48.101  15.538  1.00  0.00           O
ATOM   2397  HG  SER X 156     -17.613 -47.690  14.826  1.00  0.00           H
ATOM   2398  C   SER X 156     -16.021 -47.318  17.318  1.00  0.00           C
ATOM   2399  O   SER X 156     -15.270 -46.341  17.269  1.00  0.00           O
ATOM   2400  N   ALA X 157     -15.607 -48.612  17.134  1.00  0.00           N
ATOM   2401  H   ALA X 157     -16.312 -49.333  17.176  1.00  0.00           H
ATOM   2402  CA  ALA X 157     -14.272 -48.800  16.632  1.00  0.00           C
ATOM   2403  HA  ALA X 157     -13.589 -47.994  16.900  1.00  0.00           H
ATOM   2404  CB  ALA X 157     -13.688 -50.132  17.165  1.00  0.00           C
ATOM   2405  HB1 ALA X 157     -14.432 -50.903  16.965  1.00  0.00           H
ATOM   2406  HB2 ALA X 157     -12.740 -50.358  16.678  1.00  0.00           H
ATOM   2407  HB3 ALA X 157     -13.476 -50.110  18.234  1.00  0.00           H
ATOM   2408  C   ALA X 157     -14.335 -48.771  15.102  1.00  0.00           C
ATOM   2409  O   ALA X 157     -15.045 -49.589  14.500  1.00  0.00           O
ATOM   2410  N   ARG X 158     -13.714 -47.719  14.495  1.00  0.00           N
ATOM   2411  H   ARG X 158     -13.160 -47.199  15.160  1.00  0.00           H
ATOM   2412  CA  ARG X 158     -14.092 -46.967  13.275  1.00  0.00           C
ATOM   2413  HA  ARG X 158     -13.250 -46.285  13.153  1.00  0.00           H
ATOM   2414  CB  ARG X 158     -14.216 -47.978  12.084  1.00  0.00           C
ATOM   2415  HB2 ARG X 158     -14.783 -48.888  12.280  1.00  0.00           H
ATOM   2416  HB3 ARG X 158     -14.827 -47.594  11.267  1.00  0.00           H
ATOM   2417  CG  ARG X 158     -12.747 -48.240  11.546  1.00  0.00           C
ATOM   2418  HG2 ARG X 158     -12.232 -47.282  11.611  1.00  0.00           H
ATOM   2419  HG3 ARG X 158     -12.217 -48.896  12.237  1.00  0.00           H
ATOM   2420  CD  ARG X 158     -12.662 -48.816  10.108  1.00  0.00           C
ATOM   2421  HD2 ARG X 158     -11.615 -48.914   9.819  1.00  0.00           H
ATOM   2422  HD3 ARG X 158     -13.094 -49.815  10.160  1.00  0.00           H
ATOM   2423  NE  ARG X 158     -13.293 -47.755   9.125  1.00  0.00           N
ATOM   2424  HE  ARG X 158     -12.797 -46.876   9.125  1.00  0.00           H
ATOM   2425  CZ  ARG X 158     -14.490 -47.743   8.549  1.00  0.00           C
ATOM   2426  NH1 ARG X 158     -15.414 -48.658   8.821  1.00  0.00           N
ATOM   2427 HH11 ARG X 158     -15.183 -49.419   9.444  1.00  0.00           H
ATOM   2428 HH12 ARG X 158     -16.380 -48.548   8.546  1.00  0.00           H
ATOM   2429  NH2 ARG X 158     -14.887 -46.750   7.767  1.00  0.00           N
ATOM   2430 HH21 ARG X 158     -14.206 -46.067   7.469  1.00  0.00           H
ATOM   2431 HH22 ARG X 158     -15.869 -46.634   7.560  1.00  0.00           H
ATOM   2432  C   ARG X 158     -15.356 -46.023  13.467  1.00  0.00           C
ATOM   2433  O   ARG X 158     -16.308 -46.351  14.162  1.00  0.00           O
ATOM   2434  N   PRO X 159     -15.451 -44.886  12.734  1.00  0.00           N
ATOM   2435  CD  PRO X 159     -14.586 -44.582  11.565  1.00  0.00           C
ATOM   2436  HD2 PRO X 159     -14.586 -45.419  10.866  1.00  0.00           H
ATOM   2437  HD3 PRO X 159     -13.588 -44.358  11.941  1.00  0.00           H
ATOM   2438  CG  PRO X 159     -15.171 -43.245  10.861  1.00  0.00           C
ATOM   2439  HG2 PRO X 159     -15.964 -43.502  10.159  1.00  0.00           H
ATOM   2440  HG3 PRO X 159     -14.335 -42.652  10.489  1.00  0.00           H
ATOM   2441  CB  PRO X 159     -15.894 -42.590  11.980  1.00  0.00           C
ATOM   2442  HB2 PRO X 159     -16.729 -41.995  11.611  1.00  0.00           H
ATOM   2443  HB3 PRO X 159     -15.187 -41.998  12.562  1.00  0.00           H
ATOM   2444  CA  PRO X 159     -16.352 -43.792  12.921  1.00  0.00           C
ATOM   2445  HA  PRO X 159     -16.157 -43.407  13.922  1.00  0.00           H
ATOM   2446  C   PRO X 159     -17.847 -44.073  12.696  1.00  0.00           C
ATOM   2447  O   PRO X 159     -18.246 -44.548  11.608  1.00  0.00           O
ATOM   2448  N   ALA X 160     -18.806 -43.614  13.601  1.00  0.00           N
ATOM   2449  H   ALA X 160     -18.423 -43.440  14.519  1.00  0.00           H
ATOM   2450  CA  ALA X 160     -20.307 -43.562  13.439  1.00  0.00           C
ATOM   2451  HA  ALA X 160     -20.383 -43.498  12.353  1.00  0.00           H
ATOM   2452  CB  ALA X 160     -20.903 -44.918  13.742  1.00  0.00           C
ATOM   2453  HB1 ALA X 160     -20.994 -44.873  14.827  1.00  0.00           H
ATOM   2454  HB2 ALA X 160     -21.871 -45.065  13.263  1.00  0.00           H
ATOM   2455  HB3 ALA X 160     -20.144 -45.594  13.349  1.00  0.00           H
ATOM   2456  C   ALA X 160     -20.940 -42.447  14.196  1.00  0.00           C
ATOM   2457  O   ALA X 160     -20.421 -42.010  15.247  1.00  0.00           O
ATOM   2458  N   ASP X 161     -22.058 -41.965  13.753  1.00  0.00           N
ATOM   2459  H   ASP X 161     -22.457 -42.524  13.012  1.00  0.00           H
ATOM   2460  CA  ASP X 161     -22.993 -41.055  14.391  1.00  0.00           C
ATOM   2461  HA  ASP X 161     -22.377 -40.211  14.699  1.00  0.00           H
ATOM   2462  CB  ASP X 161     -23.999 -40.396  13.438  1.00  0.00           C
ATOM   2463  HB2 ASP X 161     -24.908 -40.997  13.446  1.00  0.00           H
ATOM   2464  HB3 ASP X 161     -24.347 -39.402  13.719  1.00  0.00           H
ATOM   2465  CG  ASP X 161     -23.521 -40.281  11.966  1.00  0.00           C
ATOM   2466  OD1 ASP X 161     -24.105 -41.002  11.110  1.00  0.00           O
ATOM   2467  OD2 ASP X 161     -22.570 -39.462  11.770  1.00  0.00           O
ATOM   2468  C   ASP X 161     -23.732 -41.665  15.566  1.00  0.00           C
ATOM   2469  O   ASP X 161     -24.662 -40.991  16.025  1.00  0.00           O
ATOM   2470  N   GLU X 162     -23.258 -42.797  16.103  1.00  0.00           N
ATOM   2471  H   GLU X 162     -22.355 -43.115  15.783  1.00  0.00           H
ATOM   2472  CA  GLU X 162     -24.026 -43.569  17.137  1.00  0.00           C
ATOM   2473  HA  GLU X 162     -24.614 -42.886  17.750  1.00  0.00           H
ATOM   2474  CB  GLU X 162     -24.780 -44.717  16.494  1.00  0.00           C
ATOM   2475  HB2 GLU X 162     -24.049 -45.215  15.856  1.00  0.00           H
ATOM   2476  HB3 GLU X 162     -25.035 -45.463  17.247  1.00  0.00           H
ATOM   2477  CG  GLU X 162     -25.966 -44.293  15.701  1.00  0.00           C
ATOM   2478  HG2 GLU X 162     -26.862 -44.230  16.319  1.00  0.00           H
ATOM   2479  HG3 GLU X 162     -25.936 -43.299  15.254  1.00  0.00           H
ATOM   2480  CD  GLU X 162     -26.233 -45.198  14.552  1.00  0.00           C
ATOM   2481  OE1 GLU X 162     -26.404 -44.672  13.402  1.00  0.00           O
ATOM   2482  OE2 GLU X 162     -26.360 -46.464  14.743  1.00  0.00           O
ATOM   2483  C   GLU X 162     -23.064 -44.170  18.205  1.00  0.00           C
ATOM   2484  O   GLU X 162     -21.889 -44.332  17.842  1.00  0.00           O
ATOM   2485  N   ILE X 163     -23.539 -44.541  19.393  1.00  0.00           N
ATOM   2486  H   ILE X 163     -24.482 -44.214  19.545  1.00  0.00           H
ATOM   2487  CA  ILE X 163     -22.709 -45.120  20.466  1.00  0.00           C
ATOM   2488  HA  ILE X 163     -21.705 -44.717  20.332  1.00  0.00           H
ATOM   2489  CB  ILE X 163     -23.173 -44.639  21.823  1.00  0.00           C
ATOM   2490  HB  ILE X 163     -23.166 -43.553  21.734  1.00  0.00           H
ATOM   2491  CG2 ILE X 163     -24.622 -45.138  22.193  1.00  0.00           C
ATOM   2492 HG21 ILE X 163     -24.926 -44.523  23.040  1.00  0.00           H
ATOM   2493 HG22 ILE X 163     -25.393 -45.024  21.431  1.00  0.00           H
ATOM   2494 HG23 ILE X 163     -24.656 -46.196  22.451  1.00  0.00           H
ATOM   2495  CG1 ILE X 163     -22.237 -45.022  22.966  1.00  0.00           C
ATOM   2496 HG12 ILE X 163     -22.237 -46.082  23.220  1.00  0.00           H
ATOM   2497 HG13 ILE X 163     -21.204 -44.860  22.657  1.00  0.00           H
ATOM   2498  CD1 ILE X 163     -22.342 -44.143  24.271  1.00  0.00           C
ATOM   2499 HD11 ILE X 163     -21.356 -43.753  24.526  1.00  0.00           H
ATOM   2500 HD12 ILE X 163     -23.030 -43.312  24.123  1.00  0.00           H
ATOM   2501 HD13 ILE X 163     -22.680 -44.775  25.093  1.00  0.00           H
ATOM   2502  C   ILE X 163     -22.705 -46.661  20.308  1.00  0.00           C
ATOM   2503  O   ILE X 163     -23.590 -47.288  19.711  1.00  0.00           O
ATOM   2504  N   ALA X 164     -21.668 -47.327  20.788  1.00  0.00           N
ATOM   2505  H   ALA X 164     -20.963 -46.735  21.204  1.00  0.00           H
ATOM   2506  CA  ALA X 164     -21.320 -48.766  20.837  1.00  0.00           C
ATOM   2507  HA  ALA X 164     -22.209 -49.268  20.456  1.00  0.00           H
ATOM   2508  CB  ALA X 164     -20.145 -49.085  19.852  1.00  0.00           C
ATOM   2509  HB1 ALA X 164     -19.914 -50.140  19.998  1.00  0.00           H
ATOM   2510  HB2 ALA X 164     -20.353 -48.753  18.834  1.00  0.00           H
ATOM   2511  HB3 ALA X 164     -19.263 -48.611  20.282  1.00  0.00           H
ATOM   2512  C   ALA X 164     -21.196 -49.328  22.215  1.00  0.00           C
ATOM   2513  O   ALA X 164     -20.730 -48.633  23.113  1.00  0.00           O
ATOM   2514  N   VAL X 165     -21.639 -50.588  22.490  1.00  0.00           N
ATOM   2515  H   VAL X 165     -22.237 -50.941  21.757  1.00  0.00           H
ATOM   2516  CA  VAL X 165     -21.623 -51.295  23.770  1.00  0.00           C
ATOM   2517  HA  VAL X 165     -20.954 -50.860  24.512  1.00  0.00           H
ATOM   2518  CB  VAL X 165     -22.965 -51.227  24.534  1.00  0.00           C
ATOM   2519  HB  VAL X 165     -23.663 -51.737  23.870  1.00  0.00           H
ATOM   2520  CG1 VAL X 165     -22.995 -51.948  25.890  1.00  0.00           C
ATOM   2521 HG11 VAL X 165     -24.051 -52.112  26.105  1.00  0.00           H
ATOM   2522 HG12 VAL X 165     -22.422 -52.867  25.768  1.00  0.00           H
ATOM   2523 HG13 VAL X 165     -22.560 -51.434  26.747  1.00  0.00           H
ATOM   2524  CG2 VAL X 165     -23.521 -49.801  24.833  1.00  0.00           C
ATOM   2525 HG21 VAL X 165     -23.422 -49.241  23.904  1.00  0.00           H
ATOM   2526 HG22 VAL X 165     -24.521 -49.711  25.258  1.00  0.00           H
ATOM   2527 HG23 VAL X 165     -22.729 -49.337  25.421  1.00  0.00           H
ATOM   2528  C   VAL X 165     -21.037 -52.657  23.500  1.00  0.00           C
ATOM   2529  O   VAL X 165     -21.806 -53.629  23.412  1.00  0.00           O
ATOM   2530  N   ASP X 166     -19.744 -52.711  23.122  1.00  0.00           N
ATOM   2531  H   ASP X 166     -19.269 -51.830  22.989  1.00  0.00           H
ATOM   2532  CA  ASP X 166     -18.920 -53.926  22.717  1.00  0.00           C
ATOM   2533  HA  ASP X 166     -19.306 -54.831  23.187  1.00  0.00           H
ATOM   2534  CB  ASP X 166     -19.135 -54.283  21.269  1.00  0.00           C
ATOM   2535  HB2 ASP X 166     -18.675 -55.258  21.107  1.00  0.00           H
ATOM   2536  HB3 ASP X 166     -20.200 -54.201  21.055  1.00  0.00           H
ATOM   2537  CG  ASP X 166     -18.578 -53.388  20.228  1.00  0.00           C
ATOM   2538  OD1 ASP X 166     -18.885 -53.533  18.982  1.00  0.00           O
ATOM   2539  OD2 ASP X 166     -17.757 -52.490  20.505  1.00  0.00           O
ATOM   2540  C   ASP X 166     -17.474 -53.991  23.153  1.00  0.00           C
ATOM   2541  O   ASP X 166     -16.665 -54.866  22.734  1.00  0.00           O
ATOM   2542  N   ARG X 167     -16.961 -53.056  23.990  1.00  0.00           N
ATOM   2543  H   ARG X 167     -17.668 -52.380  24.241  1.00  0.00           H
ATOM   2544  CA  ARG X 167     -15.678 -53.191  24.646  1.00  0.00           C
ATOM   2545  HA  ARG X 167     -14.897 -53.630  24.026  1.00  0.00           H
ATOM   2546  CB  ARG X 167     -15.135 -51.823  25.173  1.00  0.00           C
ATOM   2547  HB2 ARG X 167     -15.931 -51.086  25.274  1.00  0.00           H
ATOM   2548  HB3 ARG X 167     -14.493 -51.773  26.053  1.00  0.00           H
ATOM   2549  CG  ARG X 167     -14.295 -51.256  24.007  1.00  0.00           C
ATOM   2550  HG2 ARG X 167     -13.536 -51.971  23.689  1.00  0.00           H
ATOM   2551  HG3 ARG X 167     -14.801 -51.134  23.049  1.00  0.00           H
ATOM   2552  CD  ARG X 167     -13.725 -49.945  24.642  1.00  0.00           C
ATOM   2553  HD2 ARG X 167     -14.584 -49.382  25.006  1.00  0.00           H
ATOM   2554  HD3 ARG X 167     -13.192 -50.174  25.565  1.00  0.00           H
ATOM   2555  NE  ARG X 167     -12.848 -49.253  23.672  1.00  0.00           N
ATOM   2556  HE  ARG X 167     -13.270 -48.463  23.206  1.00  0.00           H
ATOM   2557  CZ  ARG X 167     -11.588 -49.508  23.431  1.00  0.00           C
ATOM   2558  NH1 ARG X 167     -11.023 -50.607  23.912  1.00  0.00           N
ATOM   2559 HH11 ARG X 167     -11.557 -51.309  24.405  1.00  0.00           H
ATOM   2560 HH12 ARG X 167     -10.031 -50.724  23.767  1.00  0.00           H
ATOM   2561  NH2 ARG X 167     -10.794 -48.664  22.890  1.00  0.00           N
ATOM   2562 HH21 ARG X 167     -11.026 -47.681  22.880  1.00  0.00           H
ATOM   2563 HH22 ARG X 167      -9.855 -48.980  23.083  1.00  0.00           H
ATOM   2564  C   ARG X 167     -15.742 -54.052  25.915  1.00  0.00           C
ATOM   2565  O   ARG X 167     -16.468 -53.821  26.851  1.00  0.00           O
ATOM   2566  N   ASP X 168     -14.693 -54.947  26.096  1.00  0.00           N
ATOM   2567  H   ASP X 168     -13.987 -55.034  25.379  1.00  0.00           H
ATOM   2568  CA  ASP X 168     -14.525 -55.853  27.153  1.00  0.00           C
ATOM   2569  HA  ASP X 168     -15.481 -56.362  27.275  1.00  0.00           H
ATOM   2570  CB  ASP X 168     -13.470 -56.956  26.817  1.00  0.00           C
ATOM   2571  HB2 ASP X 168     -13.569 -57.815  27.481  1.00  0.00           H
ATOM   2572  HB3 ASP X 168     -13.634 -57.379  25.826  1.00  0.00           H
ATOM   2573  CG  ASP X 168     -12.054 -56.422  26.701  1.00  0.00           C
ATOM   2574  OD1 ASP X 168     -11.797 -55.306  26.134  1.00  0.00           O
ATOM   2575  OD2 ASP X 168     -11.011 -57.034  27.122  1.00  0.00           O
ATOM   2576  C   ASP X 168     -14.100 -55.236  28.522  1.00  0.00           C
ATOM   2577  O   ASP X 168     -14.334 -55.902  29.557  1.00  0.00           O
ATOM   2578  N   VAL X 169     -13.412 -54.080  28.519  1.00  0.00           N
ATOM   2579  H   VAL X 169     -13.440 -53.613  27.624  1.00  0.00           H
ATOM   2580  CA  VAL X 169     -12.805 -53.391  29.601  1.00  0.00           C
ATOM   2581  HA  VAL X 169     -13.392 -53.702  30.466  1.00  0.00           H
ATOM   2582  CB  VAL X 169     -11.311 -53.902  29.713  1.00  0.00           C
ATOM   2583  HB  VAL X 169     -10.877 -53.922  28.713  1.00  0.00           H
ATOM   2584  CG1 VAL X 169     -10.377 -53.023  30.633  1.00  0.00           C
ATOM   2585 HG11 VAL X 169     -10.557 -53.338  31.661  1.00  0.00           H
ATOM   2586 HG12 VAL X 169      -9.328 -53.284  30.496  1.00  0.00           H
ATOM   2587 HG13 VAL X 169     -10.522 -51.973  30.382  1.00  0.00           H
ATOM   2588  CG2 VAL X 169     -11.269 -55.241  30.350  1.00  0.00           C
ATOM   2589 HG21 VAL X 169     -11.604 -55.236  31.388  1.00  0.00           H
ATOM   2590 HG22 VAL X 169     -11.800 -56.051  29.850  1.00  0.00           H
ATOM   2591 HG23 VAL X 169     -10.225 -55.554  30.330  1.00  0.00           H
ATOM   2592  C   VAL X 169     -12.909 -51.868  29.329  1.00  0.00           C
ATOM   2593  O   VAL X 169     -12.672 -51.462  28.171  1.00  0.00           O
ATOM   2594  N   PRO X 170     -12.951 -50.973  30.326  1.00  0.00           N
ATOM   2595  CD  PRO X 170     -13.028 -51.316  31.707  1.00  0.00           C
ATOM   2596  HD2 PRO X 170     -12.172 -51.917  32.013  1.00  0.00           H
ATOM   2597  HD3 PRO X 170     -13.960 -51.872  31.809  1.00  0.00           H
ATOM   2598  CG  PRO X 170     -13.170 -49.997  32.521  1.00  0.00           C
ATOM   2599  HG2 PRO X 170     -12.173 -49.706  32.849  1.00  0.00           H
ATOM   2600  HG3 PRO X 170     -13.890 -50.086  33.334  1.00  0.00           H
ATOM   2601  CB  PRO X 170     -13.680 -49.066  31.442  1.00  0.00           C
ATOM   2602  HB2 PRO X 170     -13.278 -48.065  31.592  1.00  0.00           H
ATOM   2603  HB3 PRO X 170     -14.763 -48.991  31.344  1.00  0.00           H
ATOM   2604  CA  PRO X 170     -13.144 -49.510  30.100  1.00  0.00           C
ATOM   2605  HA  PRO X 170     -13.864 -49.232  29.331  1.00  0.00           H
ATOM   2606  C   PRO X 170     -11.881 -48.778  29.659  1.00  0.00           C
ATOM   2607  O   PRO X 170     -11.111 -48.297  30.445  1.00  0.00           O
ATOM   2608  N   TRP X 171     -11.561 -48.713  28.385  1.00  0.00           N
ATOM   2609  H   TRP X 171     -12.219 -49.085  27.715  1.00  0.00           H
ATOM   2610  CA  TRP X 171     -10.168 -48.448  27.823  1.00  0.00           C
ATOM   2611  HA  TRP X 171      -9.517 -48.045  28.598  1.00  0.00           H
ATOM   2612  CB  TRP X 171      -9.450 -49.741  27.422  1.00  0.00           C
ATOM   2613  HB2 TRP X 171     -10.009 -50.523  27.937  1.00  0.00           H
ATOM   2614  HB3 TRP X 171      -9.476 -49.788  26.334  1.00  0.00           H
ATOM   2615  CG  TRP X 171      -8.040 -49.778  27.819  1.00  0.00           C
ATOM   2616  CD1 TRP X 171      -6.978 -49.564  27.023  1.00  0.00           C
ATOM   2617  HD1 TRP X 171      -7.121 -49.345  25.975  1.00  0.00           H
ATOM   2618  NE1 TRP X 171      -5.810 -49.836  27.678  1.00  0.00           N
ATOM   2619  HE1 TRP X 171      -4.937 -49.802  27.171  1.00  0.00           H
ATOM   2620  CE2 TRP X 171      -6.029 -49.902  29.032  1.00  0.00           C
ATOM   2621  CZ2 TRP X 171      -5.217 -50.251  30.138  1.00  0.00           C
ATOM   2622  HZ2 TRP X 171      -4.164 -50.272  29.898  1.00  0.00           H
ATOM   2623  CH2 TRP X 171      -5.751 -50.446  31.421  1.00  0.00           C
ATOM   2624  HH2 TRP X 171      -5.098 -50.597  32.268  1.00  0.00           H
ATOM   2625  CZ3 TRP X 171      -7.147 -50.337  31.557  1.00  0.00           C
ATOM   2626  HZ3 TRP X 171      -7.554 -50.410  32.555  1.00  0.00           H
ATOM   2627  CE3 TRP X 171      -7.958 -50.285  30.444  1.00  0.00           C
ATOM   2628  HE3 TRP X 171      -9.025 -50.305  30.612  1.00  0.00           H
ATOM   2629  CD2 TRP X 171      -7.442 -50.044  29.162  1.00  0.00           C
ATOM   2630  C   TRP X 171     -10.148 -47.498  26.585  1.00  0.00           C
ATOM   2631  O   TRP X 171     -11.160 -47.376  25.860  1.00  0.00           O
ATOM   2632  N   GLY X 172      -9.022 -46.800  26.435  1.00  0.00           N
ATOM   2633  H   GLY X 172      -8.270 -47.091  27.043  1.00  0.00           H
ATOM   2634  CA  GLY X 172      -8.793 -45.678  25.414  1.00  0.00           C
ATOM   2635  HA2 GLY X 172      -7.772 -45.340  25.587  1.00  0.00           H
ATOM   2636  HA3 GLY X 172      -8.909 -46.045  24.394  1.00  0.00           H
ATOM   2637  C   GLY X 172      -9.759 -44.512  25.497  1.00  0.00           C
ATOM   2638  O   GLY X 172     -10.648 -44.479  26.303  1.00  0.00           O
ATOM   2639  N   VAL X 173      -9.343 -43.482  24.680  1.00  0.00           N
ATOM   2640  H   VAL X 173      -8.526 -43.613  24.101  1.00  0.00           H
ATOM   2641  CA  VAL X 173      -9.964 -42.173  24.683  1.00  0.00           C
ATOM   2642  HA  VAL X 173      -9.738 -41.713  25.645  1.00  0.00           H
ATOM   2643  CB  VAL X 173      -9.306 -41.289  23.625  1.00  0.00           C
ATOM   2644  HB  VAL X 173      -9.590 -41.686  22.650  1.00  0.00           H
ATOM   2645  CG1 VAL X 173      -9.837 -39.879  23.712  1.00  0.00           C
ATOM   2646 HG11 VAL X 173      -9.654 -39.447  24.696  1.00  0.00           H
ATOM   2647 HG12 VAL X 173      -9.246 -39.238  23.058  1.00  0.00           H
ATOM   2648 HG13 VAL X 173     -10.879 -39.793  23.402  1.00  0.00           H
ATOM   2649  CG2 VAL X 173      -7.833 -41.216  23.700  1.00  0.00           C
ATOM   2650 HG21 VAL X 173      -7.667 -40.797  24.692  1.00  0.00           H
ATOM   2651 HG22 VAL X 173      -7.329 -42.182  23.748  1.00  0.00           H
ATOM   2652 HG23 VAL X 173      -7.257 -40.569  23.038  1.00  0.00           H
ATOM   2653  C   VAL X 173     -11.507 -42.176  24.547  1.00  0.00           C
ATOM   2654  O   VAL X 173     -12.280 -41.463  25.188  1.00  0.00           O
ATOM   2655  N   ASP X 174     -11.957 -43.167  23.759  1.00  0.00           N
ATOM   2656  H   ASP X 174     -11.263 -43.793  23.376  1.00  0.00           H
ATOM   2657  CA  ASP X 174     -13.285 -43.370  23.182  1.00  0.00           C
ATOM   2658  HA  ASP X 174     -13.598 -42.413  22.764  1.00  0.00           H
ATOM   2659  CB  ASP X 174     -13.288 -44.377  22.002  1.00  0.00           C
ATOM   2660  HB2 ASP X 174     -14.232 -44.506  21.473  1.00  0.00           H
ATOM   2661  HB3 ASP X 174     -12.574 -44.025  21.257  1.00  0.00           H
ATOM   2662  CG  ASP X 174     -12.699 -45.785  22.228  1.00  0.00           C
ATOM   2663  OD1 ASP X 174     -13.477 -46.784  22.218  1.00  0.00           O
ATOM   2664  OD2 ASP X 174     -11.468 -45.919  22.253  1.00  0.00           O
ATOM   2665  C   ASP X 174     -14.355 -43.928  24.216  1.00  0.00           C
ATOM   2666  O   ASP X 174     -15.549 -43.865  23.972  1.00  0.00           O
ATOM   2667  N   SER X 175     -13.856 -44.376  25.362  1.00  0.00           N
ATOM   2668  H   SER X 175     -12.869 -44.574  25.441  1.00  0.00           H
ATOM   2669  CA  SER X 175     -14.681 -44.978  26.391  1.00  0.00           C
ATOM   2670  HA  SER X 175     -15.637 -45.211  25.921  1.00  0.00           H
ATOM   2671  CB  SER X 175     -14.107 -46.296  26.822  1.00  0.00           C
ATOM   2672  HB2 SER X 175     -13.185 -46.224  27.399  1.00  0.00           H
ATOM   2673  HB3 SER X 175     -14.856 -46.805  27.429  1.00  0.00           H
ATOM   2674  OG  SER X 175     -13.808 -47.041  25.597  1.00  0.00           O
ATOM   2675  HG  SER X 175     -12.849 -47.084  25.554  1.00  0.00           H
ATOM   2676  C   SER X 175     -15.140 -44.063  27.543  1.00  0.00           C
ATOM   2677  O   SER X 175     -15.752 -44.587  28.465  1.00  0.00           O
ATOM   2678  N   LEU X 176     -14.895 -42.769  27.450  1.00  0.00           N
ATOM   2679  H   LEU X 176     -14.459 -42.471  26.589  1.00  0.00           H
ATOM   2680  CA  LEU X 176     -15.259 -41.805  28.489  1.00  0.00           C
ATOM   2681  HA  LEU X 176     -15.289 -42.237  29.489  1.00  0.00           H
ATOM   2682  CB  LEU X 176     -14.279 -40.518  28.368  1.00  0.00           C
ATOM   2683  HB2 LEU X 176     -13.335 -40.743  28.865  1.00  0.00           H
ATOM   2684  HB3 LEU X 176     -14.124 -40.334  27.305  1.00  0.00           H
ATOM   2685  CG  LEU X 176     -14.845 -39.179  29.017  1.00  0.00           C
ATOM   2686  HG  LEU X 176     -15.835 -38.879  28.675  1.00  0.00           H
ATOM   2687  CD1 LEU X 176     -14.828 -39.267  30.573  1.00  0.00           C
ATOM   2688 HD11 LEU X 176     -15.083 -38.286  30.975  1.00  0.00           H
ATOM   2689 HD12 LEU X 176     -15.507 -40.019  30.974  1.00  0.00           H
ATOM   2690 HD13 LEU X 176     -13.802 -39.518  30.841  1.00  0.00           H
ATOM   2691  CD2 LEU X 176     -13.955 -38.001  28.709  1.00  0.00           C
ATOM   2692 HD21 LEU X 176     -12.949 -38.217  29.070  1.00  0.00           H
ATOM   2693 HD22 LEU X 176     -13.849 -38.017  27.624  1.00  0.00           H
ATOM   2694 HD23 LEU X 176     -14.371 -37.112  29.183  1.00  0.00           H
ATOM   2695  C   LEU X 176     -16.648 -41.291  28.206  1.00  0.00           C
ATOM   2696  O   LEU X 176     -16.797 -40.626  27.146  1.00  0.00           O
ATOM   2697  N   ILE X 177     -17.483 -41.128  29.240  1.00  0.00           N
ATOM   2698  H   ILE X 177     -17.145 -41.368  30.161  1.00  0.00           H
ATOM   2699  CA  ILE X 177     -18.731 -40.267  29.180  1.00  0.00           C
ATOM   2700  HA  ILE X 177     -18.814 -39.811  28.193  1.00  0.00           H
ATOM   2701  CB  ILE X 177     -19.991 -41.208  29.175  1.00  0.00           C
ATOM   2702  HB  ILE X 177     -19.877 -42.080  29.818  1.00  0.00           H
ATOM   2703  CG2 ILE X 177     -21.235 -40.396  29.591  1.00  0.00           C
ATOM   2704 HG21 ILE X 177     -22.117 -41.005  29.393  1.00  0.00           H
ATOM   2705 HG22 ILE X 177     -21.220 -40.313  30.678  1.00  0.00           H
ATOM   2706 HG23 ILE X 177     -21.471 -39.484  29.041  1.00  0.00           H
ATOM   2707  CG1 ILE X 177     -20.254 -41.929  27.775  1.00  0.00           C
ATOM   2708 HG12 ILE X 177     -20.712 -41.154  27.161  1.00  0.00           H
ATOM   2709 HG13 ILE X 177     -19.334 -42.166  27.242  1.00  0.00           H
ATOM   2710  CD1 ILE X 177     -21.110 -43.208  27.818  1.00  0.00           C
ATOM   2711 HD11 ILE X 177     -20.545 -43.968  28.357  1.00  0.00           H
ATOM   2712 HD12 ILE X 177     -22.116 -42.971  28.165  1.00  0.00           H
ATOM   2713 HD13 ILE X 177     -21.295 -43.554  26.801  1.00  0.00           H
ATOM   2714  C   ILE X 177     -18.794 -39.178  30.274  1.00  0.00           C
ATOM   2715  O   ILE X 177     -18.236 -39.322  31.393  1.00  0.00           O
ATOM   2716  N   THR X 178     -19.310 -37.977  29.994  1.00  0.00           N
ATOM   2717  H   THR X 178     -19.517 -37.769  29.028  1.00  0.00           H
ATOM   2718  CA  THR X 178     -19.569 -36.935  30.965  1.00  0.00           C
ATOM   2719  HA  THR X 178     -19.326 -37.238  31.983  1.00  0.00           H
ATOM   2720  CB  THR X 178     -18.685 -35.705  30.704  1.00  0.00           C
ATOM   2721  HB  THR X 178     -18.864 -35.360  29.685  1.00  0.00           H
ATOM   2722  CG2 THR X 178     -18.876 -34.496  31.569  1.00  0.00           C
ATOM   2723 HG21 THR X 178     -19.908 -34.204  31.766  1.00  0.00           H
ATOM   2724 HG22 THR X 178     -18.448 -34.537  32.571  1.00  0.00           H
ATOM   2725 HG23 THR X 178     -18.443 -33.638  31.056  1.00  0.00           H
ATOM   2726  OG1 THR X 178     -17.314 -36.202  30.811  1.00  0.00           O
ATOM   2727  HG1 THR X 178     -17.300 -37.138  30.597  1.00  0.00           H
ATOM   2728  C   THR X 178     -21.075 -36.632  31.088  1.00  0.00           C
ATOM   2729  O   THR X 178     -21.809 -36.545  30.093  1.00  0.00           O
ATOM   2730  N   LEU X 179     -21.627 -36.731  32.279  1.00  0.00           N
ATOM   2731  H   LEU X 179     -20.917 -36.789  32.995  1.00  0.00           H
ATOM   2732  CA  LEU X 179     -23.045 -36.466  32.689  1.00  0.00           C
ATOM   2733  HA  LEU X 179     -23.722 -36.811  31.907  1.00  0.00           H
ATOM   2734  CB  LEU X 179     -23.385 -37.163  34.028  1.00  0.00           C
ATOM   2735  HB2 LEU X 179     -22.584 -36.873  34.707  1.00  0.00           H
ATOM   2736  HB3 LEU X 179     -24.258 -36.717  34.504  1.00  0.00           H
ATOM   2737  CG  LEU X 179     -23.614 -38.649  34.032  1.00  0.00           C
ATOM   2738  HG  LEU X 179     -22.776 -39.023  33.443  1.00  0.00           H
ATOM   2739  CD1 LEU X 179     -23.533 -39.431  35.352  1.00  0.00           C
ATOM   2740 HD11 LEU X 179     -23.712 -40.488  35.154  1.00  0.00           H
ATOM   2741 HD12 LEU X 179     -22.566 -39.193  35.794  1.00  0.00           H
ATOM   2742 HD13 LEU X 179     -24.218 -38.980  36.070  1.00  0.00           H
ATOM   2743  CD2 LEU X 179     -24.926 -39.025  33.268  1.00  0.00           C
ATOM   2744 HD21 LEU X 179     -24.868 -40.111  33.185  1.00  0.00           H
ATOM   2745 HD22 LEU X 179     -25.806 -38.717  33.834  1.00  0.00           H
ATOM   2746 HD23 LEU X 179     -24.881 -38.598  32.267  1.00  0.00           H
ATOM   2747  C   LEU X 179     -23.293 -34.927  32.751  1.00  0.00           C
ATOM   2748  O   LEU X 179     -22.416 -34.157  33.051  1.00  0.00           O
ATOM   2749  N   ALA X 180     -24.537 -34.503  32.602  1.00  0.00           N
ATOM   2750  H   ALA X 180     -25.181 -35.213  32.282  1.00  0.00           H
ATOM   2751  CA  ALA X 180     -25.095 -33.170  32.677  1.00  0.00           C
ATOM   2752  HA  ALA X 180     -24.378 -32.659  33.318  1.00  0.00           H
ATOM   2753  CB  ALA X 180     -25.039 -32.395  31.374  1.00  0.00           C
ATOM   2754  HB1 ALA X 180     -25.273 -31.332  31.430  1.00  0.00           H
ATOM   2755  HB2 ALA X 180     -24.058 -32.595  30.944  1.00  0.00           H
ATOM   2756  HB3 ALA X 180     -25.790 -32.786  30.686  1.00  0.00           H
ATOM   2757  C   ALA X 180     -26.456 -33.234  33.410  1.00  0.00           C
ATOM   2758  O   ALA X 180     -27.167 -34.190  33.313  1.00  0.00           O
ATOM   2759  N   PHE X 181     -26.847 -32.234  34.215  1.00  0.00           N
ATOM   2760  H   PHE X 181     -26.212 -31.490  34.466  1.00  0.00           H
ATOM   2761  CA  PHE X 181     -28.116 -32.118  34.949  1.00  0.00           C
ATOM   2762  HA  PHE X 181     -28.842 -32.723  34.405  1.00  0.00           H
ATOM   2763  CB  PHE X 181     -27.854 -32.570  36.366  1.00  0.00           C
ATOM   2764  HB2 PHE X 181     -27.454 -33.584  36.390  1.00  0.00           H
ATOM   2765  HB3 PHE X 181     -27.107 -31.955  36.869  1.00  0.00           H
ATOM   2766  CG  PHE X 181     -29.088 -32.573  37.245  1.00  0.00           C
ATOM   2767  CD1 PHE X 181     -29.919 -33.704  37.120  1.00  0.00           C
ATOM   2768  HD1 PHE X 181     -29.757 -34.448  36.354  1.00  0.00           H
ATOM   2769  CE1 PHE X 181     -31.069 -33.777  37.837  1.00  0.00           C
ATOM   2770  HE1 PHE X 181     -31.734 -34.607  37.649  1.00  0.00           H
ATOM   2771  CZ  PHE X 181     -31.317 -32.825  38.851  1.00  0.00           C
ATOM   2772  HZ  PHE X 181     -32.222 -32.979  39.420  1.00  0.00           H
ATOM   2773  CE2 PHE X 181     -30.460 -31.783  39.068  1.00  0.00           C
ATOM   2774  HE2 PHE X 181     -30.720 -31.119  39.880  1.00  0.00           H
ATOM   2775  CD2 PHE X 181     -29.267 -31.666  38.328  1.00  0.00           C
ATOM   2776  HD2 PHE X 181     -28.512 -30.896  38.395  1.00  0.00           H
ATOM   2777  C   PHE X 181     -28.788 -30.665  34.906  1.00  0.00           C
ATOM   2778  O   PHE X 181     -28.120 -29.676  35.202  1.00  0.00           O
ATOM   2779  N   GLN X 182     -30.146 -30.560  34.661  1.00  0.00           N
ATOM   2780  H   GLN X 182     -30.640 -31.384  34.349  1.00  0.00           H
ATOM   2781  CA  GLN X 182     -31.010 -29.357  34.589  1.00  0.00           C
ATOM   2782  HA  GLN X 182     -30.604 -28.716  35.371  1.00  0.00           H
ATOM   2783  CB  GLN X 182     -30.662 -28.718  33.247  1.00  0.00           C
ATOM   2784  HB2 GLN X 182     -29.588 -28.536  33.198  1.00  0.00           H
ATOM   2785  HB3 GLN X 182     -30.917 -29.336  32.386  1.00  0.00           H
ATOM   2786  CG  GLN X 182     -31.295 -27.267  33.216  1.00  0.00           C
ATOM   2787  HG2 GLN X 182     -32.384 -27.325  33.218  1.00  0.00           H
ATOM   2788  HG3 GLN X 182     -30.966 -26.682  34.074  1.00  0.00           H
ATOM   2789  CD  GLN X 182     -30.990 -26.504  31.936  1.00  0.00           C
ATOM   2790  OE1 GLN X 182     -30.189 -26.867  31.118  1.00  0.00           O
ATOM   2791  NE2 GLN X 182     -31.630 -25.374  31.747  1.00  0.00           N
ATOM   2792 HE21 GLN X 182     -31.326 -24.669  31.090  1.00  0.00           H
ATOM   2793 HE22 GLN X 182     -32.216 -25.009  32.484  1.00  0.00           H
ATOM   2794  C   GLN X 182     -32.495 -29.720  34.687  1.00  0.00           C
ATOM   2795  O   GLN X 182     -32.853 -30.723  34.110  1.00  0.00           O
ATOM   2796  N   ASP X 183     -33.319 -29.026  35.420  1.00  0.00           N
ATOM   2797  H   ASP X 183     -32.922 -28.247  35.925  1.00  0.00           H
ATOM   2798  CA  ASP X 183     -34.799 -29.301  35.644  1.00  0.00           C
ATOM   2799  HA  ASP X 183     -35.121 -28.734  36.517  1.00  0.00           H
ATOM   2800  CB  ASP X 183     -35.633 -28.634  34.554  1.00  0.00           C
ATOM   2801  HB2 ASP X 183     -35.311 -29.061  33.604  1.00  0.00           H
ATOM   2802  HB3 ASP X 183     -36.671 -28.926  34.711  1.00  0.00           H
ATOM   2803  CG  ASP X 183     -35.613 -27.142  34.529  1.00  0.00           C
ATOM   2804  OD1 ASP X 183     -34.892 -26.504  35.359  1.00  0.00           O
ATOM   2805  OD2 ASP X 183     -36.199 -26.572  33.599  1.00  0.00           O
ATOM   2806  C   ASP X 183     -35.170 -30.744  35.878  1.00  0.00           C
ATOM   2807  O   ASP X 183     -36.001 -31.312  35.077  1.00  0.00           O
ATOM   2808  N   GLN X 184     -34.637 -31.522  36.894  1.00  0.00           N
ATOM   2809  H   GLN X 184     -33.879 -31.099  37.410  1.00  0.00           H
ATOM   2810  CA  GLN X 184     -34.892 -32.975  37.211  1.00  0.00           C
ATOM   2811  HA  GLN X 184     -34.265 -33.129  38.089  1.00  0.00           H
ATOM   2812  CB  GLN X 184     -36.363 -33.174  37.715  1.00  0.00           C
ATOM   2813  HB2 GLN X 184     -37.023 -33.179  36.847  1.00  0.00           H
ATOM   2814  HB3 GLN X 184     -36.383 -34.176  38.143  1.00  0.00           H
ATOM   2815  CG  GLN X 184     -36.844 -32.243  38.837  1.00  0.00           C
ATOM   2816  HG2 GLN X 184     -36.724 -32.849  39.735  1.00  0.00           H
ATOM   2817  HG3 GLN X 184     -36.298 -31.300  38.797  1.00  0.00           H
ATOM   2818  CD  GLN X 184     -38.335 -31.754  38.653  1.00  0.00           C
ATOM   2819  OE1 GLN X 184     -38.905 -31.297  37.653  1.00  0.00           O
ATOM   2820  NE2 GLN X 184     -39.154 -32.095  39.549  1.00  0.00           N
ATOM   2821 HE21 GLN X 184     -40.134 -31.973  39.337  1.00  0.00           H
ATOM   2822 HE22 GLN X 184     -38.875 -32.638  40.354  1.00  0.00           H
ATOM   2823  C   GLN X 184     -34.429 -33.998  36.198  1.00  0.00           C
ATOM   2824  O   GLN X 184     -34.641 -35.182  36.411  1.00  0.00           O
ATOM   2825  N   ARG X 185     -33.902 -33.569  35.081  1.00  0.00           N
ATOM   2826  H   ARG X 185     -33.905 -32.588  34.842  1.00  0.00           H
ATOM   2827  CA  ARG X 185     -33.405 -34.437  33.926  1.00  0.00           C
ATOM   2828  HA  ARG X 185     -33.725 -35.456  34.144  1.00  0.00           H
ATOM   2829  CB  ARG X 185     -34.048 -33.929  32.672  1.00  0.00           C
ATOM   2830  HB2 ARG X 185     -33.974 -32.845  32.579  1.00  0.00           H
ATOM   2831  HB3 ARG X 185     -33.548 -34.382  31.816  1.00  0.00           H
ATOM   2832  CG  ARG X 185     -35.573 -34.275  32.797  1.00  0.00           C
ATOM   2833  HG2 ARG X 185     -35.703 -35.356  32.828  1.00  0.00           H
ATOM   2834  HG3 ARG X 185     -35.952 -33.782  33.693  1.00  0.00           H
ATOM   2835  CD  ARG X 185     -36.461 -33.608  31.711  1.00  0.00           C
ATOM   2836  HD2 ARG X 185     -36.348 -34.114  30.752  1.00  0.00           H
ATOM   2837  HD3 ARG X 185     -37.514 -33.812  31.906  1.00  0.00           H
ATOM   2838  NE  ARG X 185     -36.377 -32.149  31.778  1.00  0.00           N
ATOM   2839  HE  ARG X 185     -35.817 -31.806  32.545  1.00  0.00           H
ATOM   2840  CZ  ARG X 185     -36.932 -31.250  30.966  1.00  0.00           C
ATOM   2841  NH1 ARG X 185     -37.862 -31.496  30.077  1.00  0.00           N
ATOM   2842 HH11 ARG X 185     -38.094 -32.449  29.838  1.00  0.00           H
ATOM   2843 HH12 ARG X 185     -38.269 -30.701  29.607  1.00  0.00           H
ATOM   2844  NH2 ARG X 185     -36.470 -30.033  31.046  1.00  0.00           N
ATOM   2845 HH21 ARG X 185     -35.507 -29.869  31.304  1.00  0.00           H
ATOM   2846 HH22 ARG X 185     -37.043 -29.328  30.604  1.00  0.00           H
ATOM   2847  C   ARG X 185     -31.831 -34.415  33.928  1.00  0.00           C
ATOM   2848  O   ARG X 185     -31.237 -33.406  34.254  1.00  0.00           O
ATOM   2849  N   TYR X 186     -31.267 -35.486  33.404  1.00  0.00           N
ATOM   2850  H   TYR X 186     -31.817 -36.211  32.964  1.00  0.00           H
ATOM   2851  CA  TYR X 186     -29.825 -35.655  33.162  1.00  0.00           C
ATOM   2852  HA  TYR X 186     -29.242 -34.867  33.638  1.00  0.00           H
ATOM   2853  CB  TYR X 186     -29.268 -36.928  33.778  1.00  0.00           C
ATOM   2854  HB2 TYR X 186     -29.927 -37.705  33.390  1.00  0.00           H
ATOM   2855  HB3 TYR X 186     -28.306 -37.212  33.350  1.00  0.00           H
ATOM   2856  CG  TYR X 186     -29.118 -36.875  35.295  1.00  0.00           C
ATOM   2857  CD1 TYR X 186     -30.210 -37.453  36.025  1.00  0.00           C
ATOM   2858  HD1 TYR X 186     -31.014 -37.932  35.486  1.00  0.00           H
ATOM   2859  CE1 TYR X 186     -30.102 -37.530  37.481  1.00  0.00           C
ATOM   2860  HE1 TYR X 186     -30.877 -37.921  38.124  1.00  0.00           H
ATOM   2861  CZ  TYR X 186     -28.975 -37.018  38.147  1.00  0.00           C
ATOM   2862  OH  TYR X 186     -28.896 -36.995  39.490  1.00  0.00           O
ATOM   2863  HH  TYR X 186     -28.551 -36.143  39.766  1.00  0.00           H
ATOM   2864  CE2 TYR X 186     -27.907 -36.484  37.395  1.00  0.00           C
ATOM   2865  HE2 TYR X 186     -27.056 -36.076  37.921  1.00  0.00           H
ATOM   2866  CD2 TYR X 186     -27.984 -36.436  35.977  1.00  0.00           C
ATOM   2867  HD2 TYR X 186     -27.149 -35.959  35.484  1.00  0.00           H
ATOM   2868  C   TYR X 186     -29.593 -35.735  31.675  1.00  0.00           C
ATOM   2869  O   TYR X 186     -30.459 -36.164  30.937  1.00  0.00           O
ATOM   2870  N   SER X 187     -28.372 -35.370  31.142  1.00  0.00           N
ATOM   2871  H   SER X 187     -27.652 -35.065  31.781  1.00  0.00           H
ATOM   2872  CA  SER X 187     -27.911 -35.469  29.747  1.00  0.00           C
ATOM   2873  HA  SER X 187     -28.571 -36.126  29.181  1.00  0.00           H
ATOM   2874  CB  SER X 187     -27.999 -34.071  29.119  1.00  0.00           C
ATOM   2875  HB2 SER X 187     -28.953 -33.648  29.435  1.00  0.00           H
ATOM   2876  HB3 SER X 187     -27.233 -33.427  29.551  1.00  0.00           H
ATOM   2877  OG  SER X 187     -27.632 -33.995  27.753  1.00  0.00           O
ATOM   2878  HG  SER X 187     -28.362 -34.339  27.232  1.00  0.00           H
ATOM   2879  C   SER X 187     -26.489 -35.964  29.545  1.00  0.00           C
ATOM   2880  O   SER X 187     -25.718 -36.042  30.472  1.00  0.00           O
ATOM   2881  N   VAL X 188     -26.188 -36.472  28.326  1.00  0.00           N
ATOM   2882  H   VAL X 188     -26.716 -36.152  27.526  1.00  0.00           H
ATOM   2883  CA  VAL X 188     -25.087 -37.492  28.198  1.00  0.00           C
ATOM   2884  HA  VAL X 188     -24.501 -37.562  29.115  1.00  0.00           H
ATOM   2885  CB  VAL X 188     -25.693 -38.853  27.972  1.00  0.00           C
ATOM   2886  HB  VAL X 188     -26.392 -38.834  27.136  1.00  0.00           H
ATOM   2887  CG1 VAL X 188     -24.721 -39.968  27.614  1.00  0.00           C
ATOM   2888 HG11 VAL X 188     -24.066 -40.100  28.475  1.00  0.00           H
ATOM   2889 HG12 VAL X 188     -25.293 -40.878  27.432  1.00  0.00           H
ATOM   2890 HG13 VAL X 188     -24.123 -39.749  26.728  1.00  0.00           H
ATOM   2891  CG2 VAL X 188     -26.483 -39.171  29.202  1.00  0.00           C
ATOM   2892 HG21 VAL X 188     -27.419 -38.628  29.069  1.00  0.00           H
ATOM   2893 HG22 VAL X 188     -26.787 -40.213  29.302  1.00  0.00           H
ATOM   2894 HG23 VAL X 188     -26.007 -38.943  30.156  1.00  0.00           H
ATOM   2895  C   VAL X 188     -24.238 -37.126  26.999  1.00  0.00           C
ATOM   2896  O   VAL X 188     -24.716 -36.991  25.879  1.00  0.00           O
ATOM   2897  N   GLN X 189     -22.893 -37.006  27.271  1.00  0.00           N
ATOM   2898  H   GLN X 189     -22.588 -37.126  28.226  1.00  0.00           H
ATOM   2899  CA  GLN X 189     -21.892 -36.527  26.306  1.00  0.00           C
ATOM   2900  HA  GLN X 189     -22.359 -36.437  25.325  1.00  0.00           H
ATOM   2901  CB  GLN X 189     -21.321 -35.127  26.719  1.00  0.00           C
ATOM   2902  HB2 GLN X 189     -22.146 -34.642  27.242  1.00  0.00           H
ATOM   2903  HB3 GLN X 189     -20.488 -35.338  27.390  1.00  0.00           H
ATOM   2904  CG  GLN X 189     -20.829 -34.202  25.584  1.00  0.00           C
ATOM   2905  HG2 GLN X 189     -20.005 -34.664  25.041  1.00  0.00           H
ATOM   2906  HG3 GLN X 189     -21.683 -34.091  24.915  1.00  0.00           H
ATOM   2907  CD  GLN X 189     -20.439 -32.817  25.955  1.00  0.00           C
ATOM   2908  OE1 GLN X 189     -20.069 -32.411  27.032  1.00  0.00           O
ATOM   2909  NE2 GLN X 189     -20.405 -32.017  24.930  1.00  0.00           N
ATOM   2910 HE21 GLN X 189     -20.128 -31.050  25.020  1.00  0.00           H
ATOM   2911 HE22 GLN X 189     -20.779 -32.337  24.048  1.00  0.00           H
ATOM   2912  C   GLN X 189     -20.680 -37.586  26.133  1.00  0.00           C
ATOM   2913  O   GLN X 189     -20.090 -38.035  27.139  1.00  0.00           O
ATOM   2914  N   THR X 190     -20.400 -38.016  24.890  1.00  0.00           N
ATOM   2915  H   THR X 190     -20.860 -37.746  24.032  1.00  0.00           H
ATOM   2916  CA  THR X 190     -19.288 -38.879  24.584  1.00  0.00           C
ATOM   2917  HA  THR X 190     -19.172 -39.589  25.403  1.00  0.00           H
ATOM   2918  CB  THR X 190     -19.538 -39.631  23.255  1.00  0.00           C
ATOM   2919  HB  THR X 190     -18.573 -40.020  22.932  1.00  0.00           H
ATOM   2920  CG2 THR X 190     -20.468 -40.865  23.390  1.00  0.00           C
ATOM   2921 HG21 THR X 190     -20.155 -41.508  24.213  1.00  0.00           H
ATOM   2922 HG22 THR X 190     -21.459 -40.460  23.593  1.00  0.00           H
ATOM   2923 HG23 THR X 190     -20.607 -41.409  22.456  1.00  0.00           H
ATOM   2924  OG1 THR X 190     -20.098 -38.809  22.286  1.00  0.00           O
ATOM   2925  HG1 THR X 190     -19.412 -38.428  21.733  1.00  0.00           H
ATOM   2926  C   THR X 190     -18.027 -38.059  24.424  1.00  0.00           C
ATOM   2927  O   THR X 190     -18.018 -36.844  24.313  1.00  0.00           O
ATOM   2928  N   ALA X 191     -16.888 -38.813  24.283  1.00  0.00           N
ATOM   2929  H   ALA X 191     -17.113 -39.792  24.388  1.00  0.00           H
ATOM   2930  CA  ALA X 191     -15.508 -38.351  24.270  1.00  0.00           C
ATOM   2931  HA  ALA X 191     -15.251 -37.782  25.163  1.00  0.00           H
ATOM   2932  CB  ALA X 191     -14.646 -39.640  24.283  1.00  0.00           C
ATOM   2933  HB1 ALA X 191     -14.691 -40.183  23.339  1.00  0.00           H
ATOM   2934  HB2 ALA X 191     -13.657 -39.442  24.695  1.00  0.00           H
ATOM   2935  HB3 ALA X 191     -15.095 -40.413  24.907  1.00  0.00           H
ATOM   2936  C   ALA X 191     -15.097 -37.457  23.077  1.00  0.00           C
ATOM   2937  O   ALA X 191     -14.059 -36.836  23.149  1.00  0.00           O
ATOM   2938  N   ASP X 192     -15.903 -37.297  22.045  1.00  0.00           N
ATOM   2939  H   ASP X 192     -16.708 -37.903  22.125  1.00  0.00           H
ATOM   2940  CA  ASP X 192     -15.779 -36.504  20.842  1.00  0.00           C
ATOM   2941  HA  ASP X 192     -14.714 -36.337  20.686  1.00  0.00           H
ATOM   2942  CB  ASP X 192     -16.225 -37.304  19.634  1.00  0.00           C
ATOM   2943  HB2 ASP X 192     -16.261 -36.709  18.722  1.00  0.00           H
ATOM   2944  HB3 ASP X 192     -15.600 -38.187  19.500  1.00  0.00           H
ATOM   2945  CG  ASP X 192     -17.709 -37.822  19.692  1.00  0.00           C
ATOM   2946  OD1 ASP X 192     -18.219 -37.965  20.792  1.00  0.00           O
ATOM   2947  OD2 ASP X 192     -18.284 -38.127  18.604  1.00  0.00           O
ATOM   2948  C   ASP X 192     -16.568 -35.130  21.000  1.00  0.00           C
ATOM   2949  O   ASP X 192     -17.037 -34.566  20.001  1.00  0.00           O
ATOM   2950  N   HIE X 193     -16.940 -34.802  22.254  1.00  0.00           N
ATOM   2951  H   HIE X 193     -16.659 -35.544  22.880  1.00  0.00           H
ATOM   2952  CA  HIE X 193     -17.711 -33.611  22.684  1.00  0.00           C
ATOM   2953  HA  HIE X 193     -17.828 -33.449  23.755  1.00  0.00           H
ATOM   2954  CB  HIE X 193     -16.836 -32.362  22.364  1.00  0.00           C
ATOM   2955  HB2 HIE X 193     -16.755 -32.267  21.281  1.00  0.00           H
ATOM   2956  HB3 HIE X 193     -17.403 -31.474  22.644  1.00  0.00           H
ATOM   2957  CG  HIE X 193     -15.431 -32.250  22.936  1.00  0.00           C
ATOM   2958  ND1 HIE X 193     -15.109 -32.256  24.237  1.00  0.00           N
ATOM   2959  CE1 HIE X 193     -13.818 -32.293  24.370  1.00  0.00           C
ATOM   2960  HE1 HIE X 193     -13.154 -32.130  25.207  1.00  0.00           H
ATOM   2961  NE2 HIE X 193     -13.267 -32.328  23.198  1.00  0.00           N
ATOM   2962  HE2 HIE X 193     -12.265 -32.268  23.087  1.00  0.00           H
ATOM   2963  CD2 HIE X 193     -14.260 -32.293  22.280  1.00  0.00           C
ATOM   2964  HD2 HIE X 193     -14.215 -32.553  21.233  1.00  0.00           H
ATOM   2965  C   HIE X 193     -19.159 -33.580  22.126  1.00  0.00           C
ATOM   2966  O   HIE X 193     -19.770 -32.504  22.024  1.00  0.00           O
ATOM   2967  N   ARG X 194     -19.707 -34.741  21.752  1.00  0.00           N
ATOM   2968  H   ARG X 194     -19.133 -35.572  21.781  1.00  0.00           H
ATOM   2969  CA  ARG X 194     -21.105 -34.849  21.268  1.00  0.00           C
ATOM   2970  HA  ARG X 194     -21.451 -33.855  20.984  1.00  0.00           H
ATOM   2971  CB  ARG X 194     -21.166 -35.796  20.049  1.00  0.00           C
ATOM   2972  HB2 ARG X 194     -20.653 -36.724  20.303  1.00  0.00           H
ATOM   2973  HB3 ARG X 194     -22.190 -36.095  19.826  1.00  0.00           H
ATOM   2974  CG  ARG X 194     -20.561 -35.033  18.865  1.00  0.00           C
ATOM   2975  HG2 ARG X 194     -20.935 -34.013  18.776  1.00  0.00           H
ATOM   2976  HG3 ARG X 194     -19.502 -34.868  19.063  1.00  0.00           H
ATOM   2977  CD  ARG X 194     -20.782 -35.601  17.501  1.00  0.00           C
ATOM   2978  HD2 ARG X 194     -21.815 -35.429  17.198  1.00  0.00           H
ATOM   2979  HD3 ARG X 194     -20.098 -35.004  16.898  1.00  0.00           H
ATOM   2980  NE  ARG X 194     -20.436 -37.012  17.475  1.00  0.00           N
ATOM   2981  HE  ARG X 194     -19.834 -37.313  18.228  1.00  0.00           H
ATOM   2982  CZ  ARG X 194     -20.546 -37.888  16.528  1.00  0.00           C
ATOM   2983  NH1 ARG X 194     -21.220 -37.603  15.429  1.00  0.00           N
ATOM   2984 HH11 ARG X 194     -21.576 -36.661  15.355  1.00  0.00           H
ATOM   2985 HH12 ARG X 194     -21.183 -38.202  14.617  1.00  0.00           H
ATOM   2986  NH2 ARG X 194     -19.940 -39.059  16.613  1.00  0.00           N
ATOM   2987 HH21 ARG X 194     -19.269 -39.226  17.349  1.00  0.00           H
ATOM   2988 HH22 ARG X 194     -20.001 -39.638  15.788  1.00  0.00           H
ATOM   2989  C   ARG X 194     -22.033 -35.428  22.339  1.00  0.00           C
ATOM   2990  O   ARG X 194     -21.626 -36.244  23.172  1.00  0.00           O
ATOM   2991  N   PHE X 195     -23.267 -34.826  22.412  1.00  0.00           N
ATOM   2992  H   PHE X 195     -23.506 -34.227  21.634  1.00  0.00           H
ATOM   2993  CA  PHE X 195     -24.392 -35.298  23.259  1.00  0.00           C
ATOM   2994  HA  PHE X 195     -23.965 -35.653  24.197  1.00  0.00           H
ATOM   2995  CB  PHE X 195     -25.433 -34.207  23.580  1.00  0.00           C
ATOM   2996  HB2 PHE X 195     -25.849 -33.844  22.640  1.00  0.00           H
ATOM   2997  HB3 PHE X 195     -26.271 -34.610  24.149  1.00  0.00           H
ATOM   2998  CG  PHE X 195     -24.902 -32.993  24.319  1.00  0.00           C
ATOM   2999  CD1 PHE X 195     -24.913 -33.151  25.713  1.00  0.00           C
ATOM   3000  HD1 PHE X 195     -25.549 -33.869  26.210  1.00  0.00           H
ATOM   3001  CE1 PHE X 195     -24.354 -32.147  26.538  1.00  0.00           C
ATOM   3002  HE1 PHE X 195     -24.474 -32.261  27.605  1.00  0.00           H
ATOM   3003  CZ  PHE X 195     -23.820 -31.018  25.892  1.00  0.00           C
ATOM   3004  HZ  PHE X 195     -23.311 -30.263  26.474  1.00  0.00           H
ATOM   3005  CE2 PHE X 195     -23.768 -30.873  24.532  1.00  0.00           C
ATOM   3006  HE2 PHE X 195     -23.383 -29.934  24.164  1.00  0.00           H
ATOM   3007  CD2 PHE X 195     -24.262 -31.941  23.690  1.00  0.00           C
ATOM   3008  HD2 PHE X 195     -24.252 -31.782  22.622  1.00  0.00           H
ATOM   3009  C   PHE X 195     -25.136 -36.466  22.554  1.00  0.00           C
ATOM   3010  O   PHE X 195     -25.115 -36.500  21.328  1.00  0.00           O
ATOM   3011  N   LEU X 196     -25.764 -37.403  23.292  1.00  0.00           N
ATOM   3012  H   LEU X 196     -25.713 -37.269  24.292  1.00  0.00           H
ATOM   3013  CA  LEU X 196     -26.676 -38.436  22.909  1.00  0.00           C
ATOM   3014  HA  LEU X 196     -26.365 -38.789  21.926  1.00  0.00           H
ATOM   3015  CB  LEU X 196     -26.400 -39.592  23.817  1.00  0.00           C
ATOM   3016  HB2 LEU X 196     -25.328 -39.775  23.893  1.00  0.00           H
ATOM   3017  HB3 LEU X 196     -26.706 -39.299  24.822  1.00  0.00           H
ATOM   3018  CG  LEU X 196     -27.109 -40.857  23.488  1.00  0.00           C
ATOM   3019  HG  LEU X 196     -28.142 -40.779  23.147  1.00  0.00           H
ATOM   3020  CD1 LEU X 196     -26.475 -41.625  22.373  1.00  0.00           C
ATOM   3021 HD11 LEU X 196     -26.608 -41.096  21.429  1.00  0.00           H
ATOM   3022 HD12 LEU X 196     -25.404 -41.718  22.555  1.00  0.00           H
ATOM   3023 HD13 LEU X 196     -26.867 -42.643  22.376  1.00  0.00           H
ATOM   3024  CD2 LEU X 196     -27.131 -41.727  24.732  1.00  0.00           C
ATOM   3025 HD21 LEU X 196     -27.607 -41.189  25.552  1.00  0.00           H
ATOM   3026 HD22 LEU X 196     -27.701 -42.643  24.577  1.00  0.00           H
ATOM   3027 HD23 LEU X 196     -26.093 -41.868  25.033  1.00  0.00           H
ATOM   3028  C   LEU X 196     -28.145 -38.134  22.678  1.00  0.00           C
ATOM   3029  O   LEU X 196     -28.821 -37.658  23.600  1.00  0.00           O
ATOM   3030  N   ARG X 197     -28.647 -38.352  21.477  1.00  0.00           N
ATOM   3031  H   ARG X 197     -27.995 -38.526  20.725  1.00  0.00           H
ATOM   3032  CA  ARG X 197     -30.105 -38.149  21.104  1.00  0.00           C
ATOM   3033  HA  ARG X 197     -30.529 -37.460  21.835  1.00  0.00           H
ATOM   3034  CB  ARG X 197     -30.160 -37.502  19.705  1.00  0.00           C
ATOM   3035  HB2 ARG X 197     -29.305 -36.859  19.495  1.00  0.00           H
ATOM   3036  HB3 ARG X 197     -30.281 -38.257  18.929  1.00  0.00           H
ATOM   3037  CG  ARG X 197     -31.387 -36.532  19.655  1.00  0.00           C
ATOM   3038  HG2 ARG X 197     -32.309 -37.058  19.905  1.00  0.00           H
ATOM   3039  HG3 ARG X 197     -31.304 -35.674  20.321  1.00  0.00           H
ATOM   3040  CD  ARG X 197     -31.605 -35.904  18.298  1.00  0.00           C
ATOM   3041  HD2 ARG X 197     -32.488 -35.274  18.187  1.00  0.00           H
ATOM   3042  HD3 ARG X 197     -30.747 -35.290  18.024  1.00  0.00           H
ATOM   3043  NE  ARG X 197     -31.582 -36.909  17.181  1.00  0.00           N
ATOM   3044  HE  ARG X 197     -31.886 -37.840  17.429  1.00  0.00           H
ATOM   3045  CZ  ARG X 197     -31.532 -36.607  15.878  1.00  0.00           C
ATOM   3046  NH1 ARG X 197     -31.462 -35.448  15.363  1.00  0.00           N
ATOM   3047 HH11 ARG X 197     -31.345 -34.582  15.869  1.00  0.00           H
ATOM   3048 HH12 ARG X 197     -31.417 -35.411  14.355  1.00  0.00           H
ATOM   3049  NH2 ARG X 197     -31.545 -37.604  15.046  1.00  0.00           N
ATOM   3050 HH21 ARG X 197     -31.860 -38.492  15.409  1.00  0.00           H
ATOM   3051 HH22 ARG X 197     -31.376 -37.505  14.055  1.00  0.00           H
ATOM   3052  C   ARG X 197     -30.835 -39.499  21.175  1.00  0.00           C
ATOM   3053  O   ARG X 197     -30.260 -40.496  20.829  1.00  0.00           O
ATOM   3054  N   HIP X 198     -32.183 -39.369  21.502  1.00  0.00           N
ATOM   3055  H   HIP X 198     -32.369 -38.409  21.756  1.00  0.00           H
ATOM   3056  CA  HIP X 198     -33.054 -40.498  21.943  1.00  0.00           C
ATOM   3057  HA  HIP X 198     -32.760 -40.881  22.920  1.00  0.00           H
ATOM   3058  CB  HIP X 198     -34.463 -39.943  22.327  1.00  0.00           C
ATOM   3059  HB2 HIP X 198     -34.991 -40.766  22.810  1.00  0.00           H
ATOM   3060  HB3 HIP X 198     -34.249 -39.201  23.096  1.00  0.00           H
ATOM   3061  CG  HIP X 198     -35.305 -39.411  21.284  1.00  0.00           C
ATOM   3062  ND1 HIP X 198     -36.673 -39.392  21.408  1.00  0.00           N
ATOM   3063  HD1 HIP X 198     -37.172 -39.851  22.156  1.00  0.00           H
ATOM   3064  CE1 HIP X 198     -37.181 -38.770  20.359  1.00  0.00           C
ATOM   3065  HE1 HIP X 198     -38.213 -38.668  20.056  1.00  0.00           H
ATOM   3066  NE2 HIP X 198     -36.161 -38.516  19.524  1.00  0.00           N
ATOM   3067  HE2 HIP X 198     -36.240 -38.017  18.649  1.00  0.00           H
ATOM   3068  CD2 HIP X 198     -34.991 -38.861  20.107  1.00  0.00           C
ATOM   3069  HD2 HIP X 198     -34.042 -38.602  19.662  1.00  0.00           H
ATOM   3070  C   HIP X 198     -33.076 -41.654  20.987  1.00  0.00           C
ATOM   3071  O   HIP X 198     -33.291 -42.773  21.408  1.00  0.00           O
ATOM   3072  N   ASP X 199     -32.872 -41.361  19.765  1.00  0.00           N
ATOM   3073  H   ASP X 199     -32.608 -40.430  19.479  1.00  0.00           H
ATOM   3074  CA  ASP X 199     -32.882 -42.333  18.638  1.00  0.00           C
ATOM   3075  HA  ASP X 199     -33.620 -43.083  18.922  1.00  0.00           H
ATOM   3076  CB  ASP X 199     -33.263 -41.636  17.269  1.00  0.00           C
ATOM   3077  HB2 ASP X 199     -33.051 -42.342  16.466  1.00  0.00           H
ATOM   3078  HB3 ASP X 199     -34.333 -41.449  17.179  1.00  0.00           H
ATOM   3079  CG  ASP X 199     -32.479 -40.379  16.949  1.00  0.00           C
ATOM   3080  OD1 ASP X 199     -32.352 -39.485  17.857  1.00  0.00           O
ATOM   3081  OD2 ASP X 199     -31.926 -40.288  15.847  1.00  0.00           O
ATOM   3082  C   ASP X 199     -31.561 -43.141  18.489  1.00  0.00           C
ATOM   3083  O   ASP X 199     -31.220 -43.574  17.370  1.00  0.00           O
ATOM   3084  N   GLY X 200     -30.634 -43.106  19.473  1.00  0.00           N
ATOM   3085  H   GLY X 200     -30.880 -42.536  20.270  1.00  0.00           H
ATOM   3086  CA  GLY X 200     -29.222 -43.519  19.379  1.00  0.00           C
ATOM   3087  HA2 GLY X 200     -28.913 -43.695  20.409  1.00  0.00           H
ATOM   3088  HA3 GLY X 200     -29.248 -44.488  18.880  1.00  0.00           H
ATOM   3089  C   GLY X 200     -28.186 -42.535  18.704  1.00  0.00           C
ATOM   3090  O   GLY X 200     -26.976 -42.780  18.728  1.00  0.00           O
ATOM   3091  N   ARG X 201     -28.618 -41.402  18.090  1.00  0.00           N
ATOM   3092  H   ARG X 201     -29.566 -41.100  18.263  1.00  0.00           H
ATOM   3093  CA  ARG X 201     -27.773 -40.634  17.273  1.00  0.00           C
ATOM   3094  HA  ARG X 201     -27.047 -41.277  16.776  1.00  0.00           H
ATOM   3095  CB  ARG X 201     -28.528 -39.883  16.174  1.00  0.00           C
ATOM   3096  HB2 ARG X 201     -29.208 -40.615  15.738  1.00  0.00           H
ATOM   3097  HB3 ARG X 201     -29.163 -39.089  16.566  1.00  0.00           H
ATOM   3098  CG  ARG X 201     -27.542 -39.320  15.165  1.00  0.00           C
ATOM   3099  HG2 ARG X 201     -26.902 -38.619  15.702  1.00  0.00           H
ATOM   3100  HG3 ARG X 201     -26.944 -40.117  14.721  1.00  0.00           H
ATOM   3101  CD  ARG X 201     -28.349 -38.515  14.148  1.00  0.00           C
ATOM   3102  HD2 ARG X 201     -29.231 -39.042  13.783  1.00  0.00           H
ATOM   3103  HD3 ARG X 201     -28.697 -37.587  14.601  1.00  0.00           H
ATOM   3104  NE  ARG X 201     -27.577 -38.092  12.951  1.00  0.00           N
ATOM   3105  HE  ARG X 201     -27.196 -37.171  13.114  1.00  0.00           H
ATOM   3106  CZ  ARG X 201     -27.216 -38.707  11.870  1.00  0.00           C
ATOM   3107  NH1 ARG X 201     -27.443 -39.992  11.609  1.00  0.00           N
ATOM   3108 HH11 ARG X 201     -27.892 -40.600  12.279  1.00  0.00           H
ATOM   3109 HH12 ARG X 201     -27.362 -40.359  10.671  1.00  0.00           H
ATOM   3110  NH2 ARG X 201     -26.558 -38.092  10.951  1.00  0.00           N
ATOM   3111 HH21 ARG X 201     -26.419 -37.099  10.833  1.00  0.00           H
ATOM   3112 HH22 ARG X 201     -25.997 -38.543  10.242  1.00  0.00           H
ATOM   3113  C   ARG X 201     -26.951 -39.655  18.151  1.00  0.00           C
ATOM   3114  O   ARG X 201     -27.462 -39.066  19.105  1.00  0.00           O
ATOM   3115  N   LEU X 202     -25.710 -39.390  17.890  1.00  0.00           N
ATOM   3116  H   LEU X 202     -25.277 -39.992  17.204  1.00  0.00           H
ATOM   3117  CA  LEU X 202     -24.877 -38.384  18.548  1.00  0.00           C
ATOM   3118  HA  LEU X 202     -25.188 -38.233  19.582  1.00  0.00           H
ATOM   3119  CB  LEU X 202     -23.466 -38.936  18.574  1.00  0.00           C
ATOM   3120  HB2 LEU X 202     -23.097 -39.321  17.624  1.00  0.00           H
ATOM   3121  HB3 LEU X 202     -22.809 -38.113  18.856  1.00  0.00           H
ATOM   3122  CG  LEU X 202     -23.244 -40.038  19.612  1.00  0.00           C
ATOM   3123  HG  LEU X 202     -24.038 -40.778  19.521  1.00  0.00           H
ATOM   3124  CD1 LEU X 202     -21.946 -40.717  19.381  1.00  0.00           C
ATOM   3125 HD11 LEU X 202     -21.175 -39.995  19.651  1.00  0.00           H
ATOM   3126 HD12 LEU X 202     -21.863 -41.637  19.960  1.00  0.00           H
ATOM   3127 HD13 LEU X 202     -21.745 -40.870  18.320  1.00  0.00           H
ATOM   3128  CD2 LEU X 202     -23.094 -39.473  21.052  1.00  0.00           C
ATOM   3129 HD21 LEU X 202     -24.053 -39.086  21.399  1.00  0.00           H
ATOM   3130 HD22 LEU X 202     -22.804 -40.195  21.815  1.00  0.00           H
ATOM   3131 HD23 LEU X 202     -22.410 -38.624  21.052  1.00  0.00           H
ATOM   3132  C   LEU X 202     -25.072 -37.075  17.746  1.00  0.00           C
ATOM   3133  O   LEU X 202     -24.794 -37.023  16.499  1.00  0.00           O
ATOM   3134  N   VAL X 203     -25.463 -36.025  18.449  1.00  0.00           N
ATOM   3135  H   VAL X 203     -25.644 -36.111  19.439  1.00  0.00           H
ATOM   3136  CA  VAL X 203     -25.478 -34.668  17.893  1.00  0.00           C
ATOM   3137  HA  VAL X 203     -25.192 -34.697  16.841  1.00  0.00           H
ATOM   3138  CB  VAL X 203     -26.850 -34.155  17.896  1.00  0.00           C
ATOM   3139  HB  VAL X 203     -26.970 -33.163  17.461  1.00  0.00           H
ATOM   3140  CG1 VAL X 203     -27.735 -35.086  17.028  1.00  0.00           C
ATOM   3141 HG11 VAL X 203     -27.645 -36.138  17.300  1.00  0.00           H
ATOM   3142 HG12 VAL X 203     -28.788 -34.891  17.230  1.00  0.00           H
ATOM   3143 HG13 VAL X 203     -27.508 -35.011  15.964  1.00  0.00           H
ATOM   3144  CG2 VAL X 203     -27.565 -34.139  19.193  1.00  0.00           C
ATOM   3145 HG21 VAL X 203     -28.536 -33.644  19.215  1.00  0.00           H
ATOM   3146 HG22 VAL X 203     -27.804 -35.129  19.582  1.00  0.00           H
ATOM   3147 HG23 VAL X 203     -26.971 -33.725  20.008  1.00  0.00           H
ATOM   3148  C   VAL X 203     -24.512 -33.704  18.577  1.00  0.00           C
ATOM   3149  O   VAL X 203     -23.993 -33.791  19.716  1.00  0.00           O
ATOM   3150  N   ALA X 204     -24.116 -32.668  17.802  1.00  0.00           N
ATOM   3151  H   ALA X 204     -24.452 -32.733  16.852  1.00  0.00           H
ATOM   3152  CA  ALA X 204     -23.177 -31.596  18.180  1.00  0.00           C
ATOM   3153  HA  ALA X 204     -22.175 -31.934  18.445  1.00  0.00           H
ATOM   3154  CB  ALA X 204     -23.065 -30.733  16.902  1.00  0.00           C
ATOM   3155  HB1 ALA X 204     -22.841 -31.315  16.008  1.00  0.00           H
ATOM   3156  HB2 ALA X 204     -23.924 -30.104  16.667  1.00  0.00           H
ATOM   3157  HB3 ALA X 204     -22.249 -30.030  17.071  1.00  0.00           H
ATOM   3158  C   ALA X 204     -23.605 -30.644  19.267  1.00  0.00           C
ATOM   3159  O   ALA X 204     -22.754 -30.395  20.170  1.00  0.00           O
ATOM   3160  N   ARG X 205     -24.873 -30.290  19.463  1.00  0.00           N
ATOM   3161  H   ARG X 205     -25.559 -30.651  18.816  1.00  0.00           H
ATOM   3162  CA  ARG X 205     -25.423 -29.366  20.431  1.00  0.00           C
ATOM   3163  HA  ARG X 205     -24.655 -29.073  21.146  1.00  0.00           H
ATOM   3164  CB  ARG X 205     -26.017 -28.071  19.807  1.00  0.00           C
ATOM   3165  HB2 ARG X 205     -26.782 -28.345  19.080  1.00  0.00           H
ATOM   3166  HB3 ARG X 205     -26.485 -27.305  20.425  1.00  0.00           H
ATOM   3167  CG  ARG X 205     -24.924 -27.344  18.951  1.00  0.00           C
ATOM   3168  HG2 ARG X 205     -24.102 -27.335  19.666  1.00  0.00           H
ATOM   3169  HG3 ARG X 205     -24.648 -27.930  18.074  1.00  0.00           H
ATOM   3170  CD  ARG X 205     -25.325 -25.929  18.560  1.00  0.00           C
ATOM   3171  HD2 ARG X 205     -25.634 -25.420  19.473  1.00  0.00           H
ATOM   3172  HD3 ARG X 205     -24.512 -25.305  18.189  1.00  0.00           H
ATOM   3173  NE  ARG X 205     -26.450 -25.916  17.561  1.00  0.00           N
ATOM   3174  HE  ARG X 205     -26.348 -26.566  16.795  1.00  0.00           H
ATOM   3175  CZ  ARG X 205     -27.501 -25.064  17.508  1.00  0.00           C
ATOM   3176  NH1 ARG X 205     -27.599 -23.923  18.179  1.00  0.00           N
ATOM   3177 HH11 ARG X 205     -26.901 -23.714  18.879  1.00  0.00           H
ATOM   3178 HH12 ARG X 205     -28.498 -23.472  18.266  1.00  0.00           H
ATOM   3179  NH2 ARG X 205     -28.528 -25.287  16.749  1.00  0.00           N
ATOM   3180 HH21 ARG X 205     -28.563 -26.144  16.216  1.00  0.00           H
ATOM   3181 HH22 ARG X 205     -29.301 -24.648  16.865  1.00  0.00           H
ATOM   3182  C   ARG X 205     -26.677 -30.004  21.170  1.00  0.00           C
ATOM   3183  O   ARG X 205     -27.482 -30.718  20.566  1.00  0.00           O
ATOM   3184  N   PRO X 206     -26.873 -29.729  22.501  1.00  0.00           N
ATOM   3185  CD  PRO X 206     -26.086 -28.827  23.342  1.00  0.00           C
ATOM   3186  HD2 PRO X 206     -26.357 -27.811  23.058  1.00  0.00           H
ATOM   3187  HD3 PRO X 206     -25.020 -29.055  23.332  1.00  0.00           H
ATOM   3188  CG  PRO X 206     -26.548 -28.974  24.798  1.00  0.00           C
ATOM   3189  HG2 PRO X 206     -27.098 -28.080  25.093  1.00  0.00           H
ATOM   3190  HG3 PRO X 206     -25.846 -29.206  25.599  1.00  0.00           H
ATOM   3191  CB  PRO X 206     -27.497 -30.169  24.658  1.00  0.00           C
ATOM   3192  HB2 PRO X 206     -28.319 -30.271  25.367  1.00  0.00           H
ATOM   3193  HB3 PRO X 206     -26.922 -31.061  24.908  1.00  0.00           H
ATOM   3194  CA  PRO X 206     -27.898 -30.332  23.194  1.00  0.00           C
ATOM   3195  HA  PRO X 206     -28.019 -31.389  22.959  1.00  0.00           H
ATOM   3196  C   PRO X 206     -29.239 -29.663  22.890  1.00  0.00           C
ATOM   3197  O   PRO X 206     -29.257 -28.506  22.541  1.00  0.00           O
ATOM   3198  N   GLU X 207     -30.322 -30.454  22.974  1.00  0.00           N
ATOM   3199  H   GLU X 207     -30.177 -31.317  23.478  1.00  0.00           H
ATOM   3200  CA  GLU X 207     -31.704 -30.065  22.563  1.00  0.00           C
ATOM   3201  HA  GLU X 207     -31.845 -29.005  22.774  1.00  0.00           H
ATOM   3202  CB  GLU X 207     -31.966 -30.285  21.029  1.00  0.00           C
ATOM   3203  HB2 GLU X 207     -32.967 -29.941  20.768  1.00  0.00           H
ATOM   3204  HB3 GLU X 207     -31.218 -29.740  20.452  1.00  0.00           H
ATOM   3205  CG  GLU X 207     -31.757 -31.831  20.699  1.00  0.00           C
ATOM   3206  HG2 GLU X 207     -30.844 -31.984  20.124  1.00  0.00           H
ATOM   3207  HG3 GLU X 207     -31.627 -32.505  21.546  1.00  0.00           H
ATOM   3208  CD  GLU X 207     -32.933 -32.354  19.860  1.00  0.00           C
ATOM   3209  OE1 GLU X 207     -32.693 -32.990  18.853  1.00  0.00           O
ATOM   3210  OE2 GLU X 207     -34.088 -32.307  20.343  1.00  0.00           O
ATOM   3211  C   GLU X 207     -32.696 -30.897  23.445  1.00  0.00           C
ATOM   3212  O   GLU X 207     -32.228 -31.730  24.233  1.00  0.00           O
ATOM   3213  N   PRO X 208     -34.047 -30.858  23.300  1.00  0.00           N
ATOM   3214  CD  PRO X 208     -34.744 -29.774  22.586  1.00  0.00           C
ATOM   3215  HD2 PRO X 208     -34.860 -30.068  21.543  1.00  0.00           H
ATOM   3216  HD3 PRO X 208     -34.291 -28.793  22.726  1.00  0.00           H
ATOM   3217  CG  PRO X 208     -36.163 -29.755  23.146  1.00  0.00           C
ATOM   3218  HG2 PRO X 208     -36.954 -29.356  22.512  1.00  0.00           H
ATOM   3219  HG3 PRO X 208     -36.081 -29.224  24.094  1.00  0.00           H
ATOM   3220  CB  PRO X 208     -36.387 -31.249  23.463  1.00  0.00           C
ATOM   3221  HB2 PRO X 208     -36.429 -31.788  22.516  1.00  0.00           H
ATOM   3222  HB3 PRO X 208     -37.265 -31.325  24.103  1.00  0.00           H
ATOM   3223  CA  PRO X 208     -35.053 -31.650  24.088  1.00  0.00           C
ATOM   3224  HA  PRO X 208     -34.972 -31.336  25.129  1.00  0.00           H
ATOM   3225  C   PRO X 208     -34.846 -33.170  24.049  1.00  0.00           C
ATOM   3226  O   PRO X 208     -35.039 -33.883  25.024  1.00  0.00           O
ATOM   3227  N   ALA X 209     -34.485 -33.709  22.842  1.00  0.00           N
ATOM   3228  H   ALA X 209     -34.498 -33.141  22.007  1.00  0.00           H
ATOM   3229  CA  ALA X 209     -34.167 -35.078  22.682  1.00  0.00           C
ATOM   3230  HA  ALA X 209     -34.815 -35.628  23.364  1.00  0.00           H
ATOM   3231  CB  ALA X 209     -34.490 -35.465  21.237  1.00  0.00           C
ATOM   3232  HB1 ALA X 209     -33.750 -34.992  20.592  1.00  0.00           H
ATOM   3233  HB2 ALA X 209     -34.436 -36.520  20.970  1.00  0.00           H
ATOM   3234  HB3 ALA X 209     -35.521 -35.169  21.039  1.00  0.00           H
ATOM   3235  C   ALA X 209     -32.773 -35.594  23.083  1.00  0.00           C
ATOM   3236  O   ALA X 209     -32.413 -36.712  22.760  1.00  0.00           O
ATOM   3237  N   THR X 210     -32.030 -34.743  23.822  1.00  0.00           N
ATOM   3238  H   THR X 210     -32.458 -33.829  23.862  1.00  0.00           H
ATOM   3239  CA  THR X 210     -30.743 -35.128  24.430  1.00  0.00           C
ATOM   3240  HA  THR X 210     -30.507 -36.137  24.091  1.00  0.00           H
ATOM   3241  CB  THR X 210     -29.530 -34.397  23.919  1.00  0.00           C
ATOM   3242  HB  THR X 210     -28.676 -34.827  24.441  1.00  0.00           H
ATOM   3243  CG2 THR X 210     -29.150 -34.471  22.383  1.00  0.00           C
ATOM   3244 HG21 THR X 210     -29.099 -35.541  22.180  1.00  0.00           H
ATOM   3245 HG22 THR X 210     -29.889 -33.996  21.738  1.00  0.00           H
ATOM   3246 HG23 THR X 210     -28.168 -34.056  22.156  1.00  0.00           H
ATOM   3247  OG1 THR X 210     -29.517 -33.022  24.308  1.00  0.00           O
ATOM   3248  HG1 THR X 210     -29.738 -32.914  25.236  1.00  0.00           H
ATOM   3249  C   THR X 210     -30.754 -35.179  25.978  1.00  0.00           C
ATOM   3250  O   THR X 210     -29.734 -35.350  26.633  1.00  0.00           O
ATOM   3251  N   GLY X 211     -31.931 -35.039  26.555  1.00  0.00           N
ATOM   3252  H   GLY X 211     -32.769 -34.959  25.996  1.00  0.00           H
ATOM   3253  CA  GLY X 211     -32.123 -35.189  28.050  1.00  0.00           C
ATOM   3254  HA2 GLY X 211     -31.165 -35.392  28.529  1.00  0.00           H
ATOM   3255  HA3 GLY X 211     -32.395 -34.191  28.395  1.00  0.00           H
ATOM   3256  C   GLY X 211     -33.079 -36.319  28.455  1.00  0.00           C
ATOM   3257  O   GLY X 211     -33.894 -36.774  27.595  1.00  0.00           O
ATOM   3258  N   TYR X 212     -32.886 -36.904  29.691  1.00  0.00           N
ATOM   3259  H   TYR X 212     -32.170 -36.546  30.306  1.00  0.00           H
ATOM   3260  CA  TYR X 212     -33.410 -38.170  30.179  1.00  0.00           C
ATOM   3261  HA  TYR X 212     -34.274 -38.482  29.593  1.00  0.00           H
ATOM   3262  CB  TYR X 212     -32.418 -39.312  29.886  1.00  0.00           C
ATOM   3263  HB2 TYR X 212     -31.524 -39.248  30.506  1.00  0.00           H
ATOM   3264  HB3 TYR X 212     -32.937 -40.258  30.041  1.00  0.00           H
ATOM   3265  CG  TYR X 212     -32.000 -39.262  28.462  1.00  0.00           C
ATOM   3266  CD1 TYR X 212     -32.658 -40.017  27.436  1.00  0.00           C
ATOM   3267  HD1 TYR X 212     -33.376 -40.750  27.772  1.00  0.00           H
ATOM   3268  CE1 TYR X 212     -32.301 -39.892  26.074  1.00  0.00           C
ATOM   3269  HE1 TYR X 212     -32.858 -40.520  25.395  1.00  0.00           H
ATOM   3270  CZ  TYR X 212     -31.056 -39.365  25.719  1.00  0.00           C
ATOM   3271  OH  TYR X 212     -30.658 -39.443  24.459  1.00  0.00           O
ATOM   3272  HH  TYR X 212     -30.170 -38.674  24.155  1.00  0.00           H
ATOM   3273  CE2 TYR X 212     -30.297 -38.731  26.704  1.00  0.00           C
ATOM   3274  HE2 TYR X 212     -29.387 -38.282  26.334  1.00  0.00           H
ATOM   3275  CD2 TYR X 212     -30.783 -38.622  28.026  1.00  0.00           C
ATOM   3276  HD2 TYR X 212     -30.234 -38.095  28.793  1.00  0.00           H
ATOM   3277  C   TYR X 212     -33.775 -38.041  31.680  1.00  0.00           C
ATOM   3278  O   TYR X 212     -33.085 -37.503  32.514  1.00  0.00           O
ATOM   3279  N   THR X 213     -34.916 -38.616  32.019  1.00  0.00           N
ATOM   3280  H   THR X 213     -35.393 -39.233  31.377  1.00  0.00           H
ATOM   3281  CA  THR X 213     -35.199 -38.965  33.421  1.00  0.00           C
ATOM   3282  HA  THR X 213     -34.850 -38.149  34.053  1.00  0.00           H
ATOM   3283  CB  THR X 213     -36.664 -39.157  33.719  1.00  0.00           C
ATOM   3284  HB  THR X 213     -37.055 -39.982  33.122  1.00  0.00           H
ATOM   3285  CG2 THR X 213     -36.994 -39.387  35.157  1.00  0.00           C
ATOM   3286 HG21 THR X 213     -38.070 -39.537  35.242  1.00  0.00           H
ATOM   3287 HG22 THR X 213     -36.585 -40.335  35.505  1.00  0.00           H
ATOM   3288 HG23 THR X 213     -36.626 -38.595  35.809  1.00  0.00           H
ATOM   3289  OG1 THR X 213     -37.374 -38.087  33.237  1.00  0.00           O
ATOM   3290  HG1 THR X 213     -37.415 -38.176  32.282  1.00  0.00           H
ATOM   3291  C   THR X 213     -34.448 -40.276  33.734  1.00  0.00           C
ATOM   3292  O   THR X 213     -34.406 -41.279  32.965  1.00  0.00           O
ATOM   3293  N   LEU X 214     -33.760 -40.194  34.898  1.00  0.00           N
ATOM   3294  H   LEU X 214     -33.810 -39.310  35.382  1.00  0.00           H
ATOM   3295  CA  LEU X 214     -32.910 -41.212  35.448  1.00  0.00           C
ATOM   3296  HA  LEU X 214     -32.700 -41.995  34.719  1.00  0.00           H
ATOM   3297  CB  LEU X 214     -31.518 -40.629  35.618  1.00  0.00           C
ATOM   3298  HB2 LEU X 214     -31.093 -40.469  34.627  1.00  0.00           H
ATOM   3299  HB3 LEU X 214     -31.505 -39.756  36.270  1.00  0.00           H
ATOM   3300  CG  LEU X 214     -30.567 -41.446  36.515  1.00  0.00           C
ATOM   3301  HG  LEU X 214     -30.975 -41.281  37.512  1.00  0.00           H
ATOM   3302  CD1 LEU X 214     -30.628 -42.955  36.204  1.00  0.00           C
ATOM   3303 HD11 LEU X 214     -30.252 -43.609  36.991  1.00  0.00           H
ATOM   3304 HD12 LEU X 214     -31.645 -43.323  36.075  1.00  0.00           H
ATOM   3305 HD13 LEU X 214     -30.066 -43.071  35.277  1.00  0.00           H
ATOM   3306  CD2 LEU X 214     -29.106 -41.066  36.395  1.00  0.00           C
ATOM   3307 HD21 LEU X 214     -28.922 -40.169  36.988  1.00  0.00           H
ATOM   3308 HD22 LEU X 214     -28.477 -41.834  36.844  1.00  0.00           H
ATOM   3309 HD23 LEU X 214     -28.734 -40.937  35.378  1.00  0.00           H
ATOM   3310  C   LEU X 214     -33.598 -41.867  36.613  1.00  0.00           C
ATOM   3311  O   LEU X 214     -33.606 -41.375  37.787  1.00  0.00           O
ATOM   3312  N   GLU X 215     -34.170 -43.008  36.258  1.00  0.00           N
ATOM   3313  H   GLU X 215     -33.984 -43.301  35.309  1.00  0.00           H
ATOM   3314  CA  GLU X 215     -34.694 -44.072  37.135  1.00  0.00           C
ATOM   3315  HA  GLU X 215     -35.323 -43.706  37.946  1.00  0.00           H
ATOM   3316  CB  GLU X 215     -35.730 -44.936  36.377  1.00  0.00           C
ATOM   3317  HB2 GLU X 215     -35.237 -45.375  35.509  1.00  0.00           H
ATOM   3318  HB3 GLU X 215     -36.107 -45.735  37.017  1.00  0.00           H
ATOM   3319  CG  GLU X 215     -36.977 -44.177  35.962  1.00  0.00           C
ATOM   3320  HG2 GLU X 215     -37.549 -43.748  36.784  1.00  0.00           H
ATOM   3321  HG3 GLU X 215     -36.629 -43.378  35.307  1.00  0.00           H
ATOM   3322  CD  GLU X 215     -38.070 -45.032  35.353  1.00  0.00           C
ATOM   3323  OE1 GLU X 215     -38.794 -44.506  34.500  1.00  0.00           O
ATOM   3324  OE2 GLU X 215     -38.243 -46.222  35.668  1.00  0.00           O
ATOM   3325  C   GLU X 215     -33.653 -45.065  37.791  1.00  0.00           C
ATOM   3326  O   GLU X 215     -33.185 -46.030  37.141  1.00  0.00           O
ATOM   3327  N   PHE X 216     -33.352 -44.717  39.065  1.00  0.00           N
ATOM   3328  H   PHE X 216     -33.966 -44.008  39.440  1.00  0.00           H
ATOM   3329  CA  PHE X 216     -32.440 -45.525  39.936  1.00  0.00           C
ATOM   3330  HA  PHE X 216     -31.639 -45.828  39.262  1.00  0.00           H
ATOM   3331  CB  PHE X 216     -31.839 -44.615  41.029  1.00  0.00           C
ATOM   3332  HB2 PHE X 216     -32.630 -44.243  41.680  1.00  0.00           H
ATOM   3333  HB3 PHE X 216     -31.195 -45.199  41.687  1.00  0.00           H
ATOM   3334  CG  PHE X 216     -31.035 -43.433  40.416  1.00  0.00           C
ATOM   3335  CD1 PHE X 216     -29.618 -43.520  40.317  1.00  0.00           C
ATOM   3336  HD1 PHE X 216     -29.135 -44.464  40.525  1.00  0.00           H
ATOM   3337  CE1 PHE X 216     -28.864 -42.408  39.942  1.00  0.00           C
ATOM   3338  HE1 PHE X 216     -27.793 -42.513  39.849  1.00  0.00           H
ATOM   3339  CZ  PHE X 216     -29.454 -41.138  39.830  1.00  0.00           C
ATOM   3340  HZ  PHE X 216     -28.841 -40.312  39.502  1.00  0.00           H
ATOM   3341  CE2 PHE X 216     -30.910 -41.081  39.929  1.00  0.00           C
ATOM   3342  HE2 PHE X 216     -31.422 -40.134  39.838  1.00  0.00           H
ATOM   3343  CD2 PHE X 216     -31.735 -42.252  40.257  1.00  0.00           C
ATOM   3344  HD2 PHE X 216     -32.786 -42.070  40.421  1.00  0.00           H
ATOM   3345  C   PHE X 216     -33.085 -46.922  40.367  1.00  0.00           C
ATOM   3346  O   PHE X 216     -33.496 -47.063  41.520  1.00  0.00           O
ATOM   3347  N   ARG X 217     -33.118 -47.895  39.427  1.00  0.00           N
ATOM   3348  H   ARG X 217     -32.837 -47.623  38.496  1.00  0.00           H
ATOM   3349  CA  ARG X 217     -33.550 -49.289  39.635  1.00  0.00           C
ATOM   3350  HA  ARG X 217     -34.574 -49.403  39.990  1.00  0.00           H
ATOM   3351  CB  ARG X 217     -33.504 -49.979  38.212  1.00  0.00           C
ATOM   3352  HB2 ARG X 217     -32.492 -50.183  37.862  1.00  0.00           H
ATOM   3353  HB3 ARG X 217     -33.857 -50.942  38.581  1.00  0.00           H
ATOM   3354  CG  ARG X 217     -34.409 -49.380  37.069  1.00  0.00           C
ATOM   3355  HG2 ARG X 217     -33.920 -48.508  36.635  1.00  0.00           H
ATOM   3356  HG3 ARG X 217     -34.397 -50.097  36.247  1.00  0.00           H
ATOM   3357  CD  ARG X 217     -35.834 -49.090  37.586  1.00  0.00           C
ATOM   3358  HD2 ARG X 217     -36.097 -49.957  38.191  1.00  0.00           H
ATOM   3359  HD3 ARG X 217     -35.837 -48.293  38.330  1.00  0.00           H
ATOM   3360  NE  ARG X 217     -36.812 -48.742  36.504  1.00  0.00           N
ATOM   3361  HE  ARG X 217     -36.709 -47.882  35.985  1.00  0.00           H
ATOM   3362  CZ  ARG X 217     -38.003 -49.332  36.418  1.00  0.00           C
ATOM   3363  NH1 ARG X 217     -38.296 -50.493  37.006  1.00  0.00           N
ATOM   3364 HH11 ARG X 217     -37.631 -51.055  37.518  1.00  0.00           H
ATOM   3365 HH12 ARG X 217     -39.283 -50.700  36.942  1.00  0.00           H
ATOM   3366  NH2 ARG X 217     -38.884 -48.834  35.648  1.00  0.00           N
ATOM   3367 HH21 ARG X 217     -38.735 -47.903  35.286  1.00  0.00           H
ATOM   3368 HH22 ARG X 217     -39.833 -49.178  35.607  1.00  0.00           H
ATOM   3369  C   ARG X 217     -32.763 -50.118  40.692  1.00  0.00           C
ATOM   3370  O   ARG X 217     -32.353 -51.237  40.368  1.00  0.00           O
ATOM   3371  N   SER X 218     -32.635 -49.737  41.971  1.00  0.00           N
ATOM   3372  H   SER X 218     -32.957 -48.827  42.266  1.00  0.00           H
ATOM   3373  CA  SER X 218     -31.881 -50.535  42.983  1.00  0.00           C
ATOM   3374  HA  SER X 218     -31.860 -49.979  43.921  1.00  0.00           H
ATOM   3375  CB  SER X 218     -32.624 -51.755  43.420  1.00  0.00           C
ATOM   3376  HB2 SER X 218     -33.690 -51.543  43.498  1.00  0.00           H
ATOM   3377  HB3 SER X 218     -32.436 -52.501  42.648  1.00  0.00           H
ATOM   3378  OG  SER X 218     -32.172 -52.184  44.626  1.00  0.00           O
ATOM   3379  HG  SER X 218     -32.640 -52.940  44.987  1.00  0.00           H
ATOM   3380  C   SER X 218     -30.388 -50.779  42.554  1.00  0.00           C
ATOM   3381  O   SER X 218     -30.059 -51.861  41.993  1.00  0.00           O
ATOM   3382  N   GLY X 219     -29.459 -49.885  42.869  1.00  0.00           N
ATOM   3383  H   GLY X 219     -29.796 -49.113  43.426  1.00  0.00           H
ATOM   3384  CA  GLY X 219     -28.014 -50.051  42.470  1.00  0.00           C
ATOM   3385  HA2 GLY X 219     -27.387 -49.341  43.009  1.00  0.00           H
ATOM   3386  HA3 GLY X 219     -27.672 -51.018  42.839  1.00  0.00           H
ATOM   3387  C   GLY X 219     -27.639 -49.935  40.986  1.00  0.00           C
ATOM   3388  O   GLY X 219     -26.485 -50.075  40.673  1.00  0.00           O
ATOM   3389  N   LYS X 220     -28.626 -49.791  40.123  1.00  0.00           N
ATOM   3390  H   LYS X 220     -29.557 -49.727  40.509  1.00  0.00           H
ATOM   3391  CA  LYS X 220     -28.628 -49.806  38.626  1.00  0.00           C
ATOM   3392  HA  LYS X 220     -27.589 -49.766  38.299  1.00  0.00           H
ATOM   3393  CB  LYS X 220     -29.267 -51.120  38.130  1.00  0.00           C
ATOM   3394  HB2 LYS X 220     -30.171 -51.194  38.734  1.00  0.00           H
ATOM   3395  HB3 LYS X 220     -29.496 -51.048  37.067  1.00  0.00           H
ATOM   3396  CG  LYS X 220     -28.404 -52.395  38.422  1.00  0.00           C
ATOM   3397  HG2 LYS X 220     -27.570 -52.344  37.721  1.00  0.00           H
ATOM   3398  HG3 LYS X 220     -28.057 -52.375  39.455  1.00  0.00           H
ATOM   3399  CD  LYS X 220     -29.232 -53.695  38.231  1.00  0.00           C
ATOM   3400  HD2 LYS X 220     -30.216 -53.628  38.695  1.00  0.00           H
ATOM   3401  HD3 LYS X 220     -29.403 -53.843  37.164  1.00  0.00           H
ATOM   3402  CE  LYS X 220     -28.539 -54.967  38.864  1.00  0.00           C
ATOM   3403  HE2 LYS X 220     -27.562 -54.960  38.380  1.00  0.00           H
ATOM   3404  HE3 LYS X 220     -28.438 -54.804  39.937  1.00  0.00           H
ATOM   3405  NZ  LYS X 220     -29.096 -56.296  38.554  1.00  0.00           N
ATOM   3406  HZ1 LYS X 220     -29.142 -56.393  37.549  1.00  0.00           H
ATOM   3407  HZ2 LYS X 220     -28.538 -57.000  39.016  1.00  0.00           H
ATOM   3408  HZ3 LYS X 220     -30.072 -56.433  38.772  1.00  0.00           H
ATOM   3409  C   LYS X 220     -29.251 -48.530  38.194  1.00  0.00           C
ATOM   3410  O   LYS X 220     -29.975 -47.846  38.992  1.00  0.00           O
ATOM   3411  N   VAL X 221     -29.201 -48.194  36.862  1.00  0.00           N
ATOM   3412  H   VAL X 221     -28.609 -48.688  36.210  1.00  0.00           H
ATOM   3413  CA  VAL X 221     -29.832 -46.958  36.294  1.00  0.00           C
ATOM   3414  HA  VAL X 221     -30.642 -46.617  36.939  1.00  0.00           H
ATOM   3415  CB  VAL X 221     -28.761 -45.825  36.123  1.00  0.00           C
ATOM   3416  HB  VAL X 221     -29.086 -45.076  35.401  1.00  0.00           H
ATOM   3417  CG1 VAL X 221     -28.258 -45.296  37.517  1.00  0.00           C
ATOM   3418 HG11 VAL X 221     -27.666 -46.092  37.968  1.00  0.00           H
ATOM   3419 HG12 VAL X 221     -27.648 -44.400  37.405  1.00  0.00           H
ATOM   3420 HG13 VAL X 221     -29.094 -45.065  38.177  1.00  0.00           H
ATOM   3421  CG2 VAL X 221     -27.519 -46.335  35.355  1.00  0.00           C
ATOM   3422 HG21 VAL X 221     -27.839 -46.545  34.335  1.00  0.00           H
ATOM   3423 HG22 VAL X 221     -26.759 -45.553  35.378  1.00  0.00           H
ATOM   3424 HG23 VAL X 221     -27.030 -47.192  35.817  1.00  0.00           H
ATOM   3425  C   VAL X 221     -30.542 -47.365  35.025  1.00  0.00           C
ATOM   3426  O   VAL X 221     -30.035 -48.051  34.148  1.00  0.00           O
ATOM   3427  N   ALA X 222     -31.684 -46.718  34.706  1.00  0.00           N
ATOM   3428  H   ALA X 222     -32.122 -46.121  35.393  1.00  0.00           H
ATOM   3429  CA  ALA X 222     -32.362 -46.670  33.436  1.00  0.00           C
ATOM   3430  HA  ALA X 222     -31.758 -47.160  32.673  1.00  0.00           H
ATOM   3431  CB  ALA X 222     -33.645 -47.429  33.575  1.00  0.00           C
ATOM   3432  HB1 ALA X 222     -33.638 -48.499  33.783  1.00  0.00           H
ATOM   3433  HB2 ALA X 222     -34.308 -46.874  34.239  1.00  0.00           H
ATOM   3434  HB3 ALA X 222     -34.130 -47.460  32.599  1.00  0.00           H
ATOM   3435  C   ALA X 222     -32.622 -45.195  33.058  1.00  0.00           C
ATOM   3436  O   ALA X 222     -33.067 -44.425  33.821  1.00  0.00           O
ATOM   3437  N   PHE X 223     -32.421 -44.929  31.744  1.00  0.00           N
ATOM   3438  H   PHE X 223     -32.273 -45.653  31.055  1.00  0.00           H
ATOM   3439  CA  PHE X 223     -32.481 -43.654  31.029  1.00  0.00           C
ATOM   3440  HA  PHE X 223     -32.566 -42.933  31.843  1.00  0.00           H
ATOM   3441  CB  PHE X 223     -31.184 -43.388  30.273  1.00  0.00           C
ATOM   3442  HB2 PHE X 223     -31.133 -44.012  29.380  1.00  0.00           H
ATOM   3443  HB3 PHE X 223     -31.222 -42.388  29.840  1.00  0.00           H
ATOM   3444  CG  PHE X 223     -29.982 -43.690  31.145  1.00  0.00           C
ATOM   3445  CD1 PHE X 223     -29.425 -42.701  31.917  1.00  0.00           C
ATOM   3446  HD1 PHE X 223     -29.935 -41.752  31.840  1.00  0.00           H
ATOM   3447  CE1 PHE X 223     -28.225 -42.917  32.726  1.00  0.00           C
ATOM   3448  HE1 PHE X 223     -27.972 -42.108  33.395  1.00  0.00           H
ATOM   3449  CZ  PHE X 223     -27.629 -44.215  32.666  1.00  0.00           C
ATOM   3450  HZ  PHE X 223     -26.797 -44.600  33.238  1.00  0.00           H
ATOM   3451  CE2 PHE X 223     -28.122 -45.105  31.724  1.00  0.00           C
ATOM   3452  HE2 PHE X 223     -27.610 -46.054  31.659  1.00  0.00           H
ATOM   3453  CD2 PHE X 223     -29.355 -44.962  31.048  1.00  0.00           C
ATOM   3454  HD2 PHE X 223     -29.691 -45.784  30.434  1.00  0.00           H
ATOM   3455  C   PHE X 223     -33.712 -43.600  30.058  1.00  0.00           C
ATOM   3456  O   PHE X 223     -33.891 -44.488  29.178  1.00  0.00           O
ATOM   3457  N   ARG X 224     -34.680 -42.697  30.420  1.00  0.00           N
ATOM   3458  H   ARG X 224     -34.475 -42.100  31.208  1.00  0.00           H
ATOM   3459  CA  ARG X 224     -36.047 -42.524  29.846  1.00  0.00           C
ATOM   3460  HA  ARG X 224     -36.212 -43.289  29.087  1.00  0.00           H
ATOM   3461  CB  ARG X 224     -37.114 -42.597  30.968  1.00  0.00           C
ATOM   3462  HB2 ARG X 224     -36.963 -43.478  31.592  1.00  0.00           H
ATOM   3463  HB3 ARG X 224     -37.064 -41.646  31.498  1.00  0.00           H
ATOM   3464  CG  ARG X 224     -38.541 -42.804  30.429  1.00  0.00           C
ATOM   3465  HG2 ARG X 224     -38.808 -42.181  29.575  1.00  0.00           H
ATOM   3466  HG3 ARG X 224     -38.507 -43.836  30.079  1.00  0.00           H
ATOM   3467  CD  ARG X 224     -39.699 -42.696  31.465  1.00  0.00           C
ATOM   3468  HD2 ARG X 224     -40.662 -42.990  31.048  1.00  0.00           H
ATOM   3469  HD3 ARG X 224     -39.405 -43.410  32.234  1.00  0.00           H
ATOM   3470  NE  ARG X 224     -39.842 -41.340  32.035  1.00  0.00           N
ATOM   3471  HE  ARG X 224     -40.199 -40.617  31.426  1.00  0.00           H
ATOM   3472  CZ  ARG X 224     -40.109 -41.130  33.284  1.00  0.00           C
ATOM   3473  NH1 ARG X 224     -40.016 -42.075  34.285  1.00  0.00           N
ATOM   3474 HH11 ARG X 224     -39.795 -43.047  34.118  1.00  0.00           H
ATOM   3475 HH12 ARG X 224     -40.324 -41.870  35.225  1.00  0.00           H
ATOM   3476  NH2 ARG X 224     -40.429 -39.929  33.748  1.00  0.00           N
ATOM   3477 HH21 ARG X 224     -40.574 -39.216  33.048  1.00  0.00           H
ATOM   3478 HH22 ARG X 224     -40.722 -39.825  34.708  1.00  0.00           H
ATOM   3479  C   ARG X 224     -36.015 -41.172  29.116  1.00  0.00           C
ATOM   3480  O   ARG X 224     -35.802 -40.126  29.758  1.00  0.00           O
ATOM   3481  N   ASP X 225     -36.296 -41.171  27.815  1.00  0.00           N
ATOM   3482  H   ASP X 225     -36.529 -42.061  27.398  1.00  0.00           H
ATOM   3483  CA  ASP X 225     -36.328 -40.044  26.871  1.00  0.00           C
ATOM   3484  HA  ASP X 225     -35.452 -39.458  27.150  1.00  0.00           H
ATOM   3485  CB  ASP X 225     -36.139 -40.632  25.399  1.00  0.00           C
ATOM   3486  HB2 ASP X 225     -35.543 -39.951  24.791  1.00  0.00           H
ATOM   3487  HB3 ASP X 225     -35.595 -41.574  25.469  1.00  0.00           H
ATOM   3488  CG  ASP X 225     -37.432 -40.947  24.643  1.00  0.00           C
ATOM   3489  OD1 ASP X 225     -38.494 -41.169  25.241  1.00  0.00           O
ATOM   3490  OD2 ASP X 225     -37.298 -41.005  23.394  1.00  0.00           O
ATOM   3491  C   ASP X 225     -37.602 -39.169  26.996  1.00  0.00           C
ATOM   3492  O   ASP X 225     -38.602 -39.444  27.656  1.00  0.00           O
ATOM   3493  N   CYS X 226     -37.557 -38.063  26.276  1.00  0.00           N
ATOM   3494  H   CYS X 226     -36.674 -37.946  25.799  1.00  0.00           H
ATOM   3495  CA  CYS X 226     -38.582 -37.026  26.024  1.00  0.00           C
ATOM   3496  HA  CYS X 226     -38.693 -36.534  26.991  1.00  0.00           H
ATOM   3497  CB  CYS X 226     -38.028 -36.050  24.939  1.00  0.00           C
ATOM   3498  HB2 CYS X 226     -38.765 -35.295  24.667  1.00  0.00           H
ATOM   3499  HB3 CYS X 226     -37.183 -35.529  25.389  1.00  0.00           H
ATOM   3500  SG  CYS X 226     -37.534 -36.987  23.447  1.00  0.00           S
ATOM   3501  HG  CYS X 226     -38.799 -37.304  23.157  1.00  0.00           H
ATOM   3502  C   CYS X 226     -40.050 -37.546  25.579  1.00  0.00           C
ATOM   3503  O   CYS X 226     -41.046 -36.969  26.030  1.00  0.00           O
ATOM   3504  N   GLU X 227     -40.133 -38.670  24.835  1.00  0.00           N
ATOM   3505  H   GLU X 227     -39.303 -39.161  24.535  1.00  0.00           H
ATOM   3506  CA  GLU X 227     -41.440 -39.357  24.431  1.00  0.00           C
ATOM   3507  HA  GLU X 227     -42.152 -38.573  24.171  1.00  0.00           H
ATOM   3508  CB  GLU X 227     -41.263 -40.136  23.119  1.00  0.00           C
ATOM   3509  HB2 GLU X 227     -40.462 -40.867  23.232  1.00  0.00           H
ATOM   3510  HB3 GLU X 227     -42.266 -40.552  23.026  1.00  0.00           H
ATOM   3511  CG  GLU X 227     -41.103 -39.266  21.870  1.00  0.00           C
ATOM   3512  HG2 GLU X 227     -41.982 -38.624  21.813  1.00  0.00           H
ATOM   3513  HG3 GLU X 227     -40.159 -38.722  21.902  1.00  0.00           H
ATOM   3514  CD  GLU X 227     -41.021 -40.247  20.705  1.00  0.00           C
ATOM   3515  OE1 GLU X 227     -39.865 -40.676  20.334  1.00  0.00           O
ATOM   3516  OE2 GLU X 227     -41.988 -40.554  20.023  1.00  0.00           O
ATOM   3517  C   GLU X 227     -42.006 -40.246  25.643  1.00  0.00           C
ATOM   3518  O   GLU X 227     -43.187 -40.614  25.722  1.00  0.00           O
ATOM   3519  N   GLY X 228     -41.036 -40.669  26.463  1.00  0.00           N
ATOM   3520  H   GLY X 228     -40.091 -40.353  26.296  1.00  0.00           H
ATOM   3521  CA  GLY X 228     -41.096 -41.610  27.580  1.00  0.00           C
ATOM   3522  HA2 GLY X 228     -40.356 -41.247  28.294  1.00  0.00           H
ATOM   3523  HA3 GLY X 228     -42.107 -41.575  27.987  1.00  0.00           H
ATOM   3524  C   GLY X 228     -40.704 -43.053  27.347  1.00  0.00           C
ATOM   3525  O   GLY X 228     -41.000 -43.862  28.197  1.00  0.00           O
ATOM   3526  N   ARG X 229     -39.935 -43.286  26.273  1.00  0.00           N
ATOM   3527  H   ARG X 229     -39.635 -42.412  25.864  1.00  0.00           H
ATOM   3528  CA  ARG X 229     -39.306 -44.622  25.894  1.00  0.00           C
ATOM   3529  HA  ARG X 229     -39.801 -45.425  26.441  1.00  0.00           H
ATOM   3530  CB  ARG X 229     -39.561 -44.806  24.397  1.00  0.00           C
ATOM   3531  HB2 ARG X 229     -39.088 -43.936  23.942  1.00  0.00           H
ATOM   3532  HB3 ARG X 229     -39.196 -45.725  23.940  1.00  0.00           H
ATOM   3533  CG  ARG X 229     -41.017 -44.736  24.073  1.00  0.00           C
ATOM   3534  HG2 ARG X 229     -41.511 -44.027  24.738  1.00  0.00           H
ATOM   3535  HG3 ARG X 229     -41.110 -44.341  23.062  1.00  0.00           H
ATOM   3536  CD  ARG X 229     -41.702 -46.109  24.236  1.00  0.00           C
ATOM   3537  HD2 ARG X 229     -41.473 -46.686  23.340  1.00  0.00           H
ATOM   3538  HD3 ARG X 229     -41.136 -46.466  25.097  1.00  0.00           H
ATOM   3539  NE  ARG X 229     -43.104 -45.956  24.553  1.00  0.00           N
ATOM   3540  HE  ARG X 229     -43.325 -45.113  25.062  1.00  0.00           H
ATOM   3541  CZ  ARG X 229     -44.096 -46.763  24.341  1.00  0.00           C
ATOM   3542  NH1 ARG X 229     -44.007 -47.937  23.803  1.00  0.00           N
ATOM   3543 HH11 ARG X 229     -43.158 -48.075  23.272  1.00  0.00           H
ATOM   3544 HH12 ARG X 229     -44.948 -48.254  23.621  1.00  0.00           H
ATOM   3545  NH2 ARG X 229     -45.223 -46.289  24.805  1.00  0.00           N
ATOM   3546 HH21 ARG X 229     -45.210 -45.338  25.145  1.00  0.00           H
ATOM   3547 HH22 ARG X 229     -46.123 -46.730  24.677  1.00  0.00           H
ATOM   3548  C   ARG X 229     -37.904 -44.717  26.454  1.00  0.00           C
ATOM   3549  O   ARG X 229     -37.076 -43.759  26.557  1.00  0.00           O
ATOM   3550  N   TYR X 230     -37.591 -45.906  26.987  1.00  0.00           N
ATOM   3551  H   TYR X 230     -38.300 -46.596  26.780  1.00  0.00           H
ATOM   3552  CA  TYR X 230     -36.372 -46.211  27.661  1.00  0.00           C
ATOM   3553  HA  TYR X 230     -36.043 -45.306  28.170  1.00  0.00           H
ATOM   3554  CB  TYR X 230     -36.584 -47.373  28.636  1.00  0.00           C
ATOM   3555  HB2 TYR X 230     -36.900 -48.340  28.246  1.00  0.00           H
ATOM   3556  HB3 TYR X 230     -35.636 -47.536  29.149  1.00  0.00           H
ATOM   3557  CG  TYR X 230     -37.536 -47.029  29.737  1.00  0.00           C
ATOM   3558  CD1 TYR X 230     -36.958 -46.587  30.996  1.00  0.00           C
ATOM   3559  HD1 TYR X 230     -35.907 -46.642  31.236  1.00  0.00           H
ATOM   3560  CE1 TYR X 230     -37.888 -46.272  31.977  1.00  0.00           C
ATOM   3561  HE1 TYR X 230     -37.510 -45.983  32.946  1.00  0.00           H
ATOM   3562  CZ  TYR X 230     -39.324 -46.235  31.811  1.00  0.00           C
ATOM   3563  OH  TYR X 230     -40.097 -45.690  32.720  1.00  0.00           O
ATOM   3564  HH  TYR X 230     -39.671 -45.261  33.467  1.00  0.00           H
ATOM   3565  CE2 TYR X 230     -39.772 -46.558  30.569  1.00  0.00           C
ATOM   3566  HE2 TYR X 230     -40.839 -46.487  30.417  1.00  0.00           H
ATOM   3567  CD2 TYR X 230     -38.986 -47.025  29.516  1.00  0.00           C
ATOM   3568  HD2 TYR X 230     -39.504 -47.289  28.606  1.00  0.00           H
ATOM   3569  C   TYR X 230     -35.399 -46.648  26.617  1.00  0.00           C
ATOM   3570  O   TYR X 230     -35.755 -47.449  25.731  1.00  0.00           O
ATOM   3571  N   LEU X 231     -34.180 -46.160  26.774  1.00  0.00           N
ATOM   3572  H   LEU X 231     -33.966 -45.464  27.475  1.00  0.00           H
ATOM   3573  CA  LEU X 231     -33.089 -46.507  25.898  1.00  0.00           C
ATOM   3574  HA  LEU X 231     -33.396 -46.590  24.855  1.00  0.00           H
ATOM   3575  CB  LEU X 231     -31.999 -45.387  25.967  1.00  0.00           C
ATOM   3576  HB2 LEU X 231     -31.897 -44.975  26.972  1.00  0.00           H
ATOM   3577  HB3 LEU X 231     -31.041 -45.894  25.851  1.00  0.00           H
ATOM   3578  CG  LEU X 231     -32.098 -44.241  24.964  1.00  0.00           C
ATOM   3579  HG  LEU X 231     -32.093 -44.675  23.965  1.00  0.00           H
ATOM   3580  CD1 LEU X 231     -33.397 -43.402  25.185  1.00  0.00           C
ATOM   3581 HD11 LEU X 231     -33.504 -42.634  24.419  1.00  0.00           H
ATOM   3582 HD12 LEU X 231     -34.309 -43.993  25.093  1.00  0.00           H
ATOM   3583 HD13 LEU X 231     -33.422 -42.937  26.171  1.00  0.00           H
ATOM   3584  CD2 LEU X 231     -31.020 -43.207  25.126  1.00  0.00           C
ATOM   3585 HD21 LEU X 231     -30.049 -43.557  24.775  1.00  0.00           H
ATOM   3586 HD22 LEU X 231     -31.108 -42.475  24.323  1.00  0.00           H
ATOM   3587 HD23 LEU X 231     -30.960 -42.666  26.070  1.00  0.00           H
ATOM   3588  C   LEU X 231     -32.440 -47.903  26.408  1.00  0.00           C
ATOM   3589  O   LEU X 231     -32.416 -48.125  27.559  1.00  0.00           O
ATOM   3590  N   ALA X 232     -32.140 -48.792  25.435  1.00  0.00           N
ATOM   3591  H   ALA X 232     -32.049 -48.441  24.493  1.00  0.00           H
ATOM   3592  CA  ALA X 232     -31.583 -50.171  25.547  1.00  0.00           C
ATOM   3593  HA  ALA X 232     -31.267 -50.470  26.547  1.00  0.00           H
ATOM   3594  CB  ALA X 232     -32.720 -51.065  25.218  1.00  0.00           C
ATOM   3595  HB1 ALA X 232     -33.012 -50.931  24.176  1.00  0.00           H
ATOM   3596  HB2 ALA X 232     -32.527 -52.075  25.579  1.00  0.00           H
ATOM   3597  HB3 ALA X 232     -33.551 -50.729  25.839  1.00  0.00           H
ATOM   3598  C   ALA X 232     -30.406 -50.392  24.660  1.00  0.00           C
ATOM   3599  O   ALA X 232     -30.333 -49.740  23.615  1.00  0.00           O
ATOM   3600  N   PRO X 233     -29.454 -51.383  24.829  1.00  0.00           N
ATOM   3601  CD  PRO X 233     -29.363 -52.224  26.005  1.00  0.00           C
ATOM   3602  HD2 PRO X 233     -30.138 -52.986  26.085  1.00  0.00           H
ATOM   3603  HD3 PRO X 233     -29.318 -51.651  26.931  1.00  0.00           H
ATOM   3604  CG  PRO X 233     -28.043 -52.989  25.902  1.00  0.00           C
ATOM   3605  HG2 PRO X 233     -28.400 -53.985  25.641  1.00  0.00           H
ATOM   3606  HG3 PRO X 233     -27.553 -53.034  26.874  1.00  0.00           H
ATOM   3607  CB  PRO X 233     -27.287 -52.417  24.727  1.00  0.00           C
ATOM   3608  HB2 PRO X 233     -26.629 -53.088  24.174  1.00  0.00           H
ATOM   3609  HB3 PRO X 233     -26.679 -51.607  25.129  1.00  0.00           H
ATOM   3610  CA  PRO X 233     -28.395 -51.837  23.859  1.00  0.00           C
ATOM   3611  HA  PRO X 233     -28.019 -50.849  23.593  1.00  0.00           H
ATOM   3612  C   PRO X 233     -28.915 -52.649  22.682  1.00  0.00           C
ATOM   3613  O   PRO X 233     -28.886 -53.852  22.679  1.00  0.00           O
ATOM   3614  N   SER X 234     -29.414 -51.952  21.684  1.00  0.00           N
ATOM   3615  H   SER X 234     -29.410 -50.943  21.725  1.00  0.00           H
ATOM   3616  CA  SER X 234     -30.077 -52.415  20.489  1.00  0.00           C
ATOM   3617  HA  SER X 234     -30.774 -53.201  20.781  1.00  0.00           H
ATOM   3618  CB  SER X 234     -30.941 -51.247  19.930  1.00  0.00           C
ATOM   3619  HB2 SER X 234     -31.549 -50.902  20.766  1.00  0.00           H
ATOM   3620  HB3 SER X 234     -30.214 -50.486  19.646  1.00  0.00           H
ATOM   3621  OG  SER X 234     -31.707 -51.725  18.868  1.00  0.00           O
ATOM   3622  HG  SER X 234     -32.427 -52.212  19.276  1.00  0.00           H
ATOM   3623  C   SER X 234     -29.153 -52.895  19.413  1.00  0.00           C
ATOM   3624  O   SER X 234     -28.349 -52.144  18.963  1.00  0.00           O
ATOM   3625  N   GLY X 235     -29.370 -54.126  18.877  1.00  0.00           N
ATOM   3626  H   GLY X 235     -30.071 -54.667  19.362  1.00  0.00           H
ATOM   3627  CA  GLY X 235     -28.642 -54.814  17.745  1.00  0.00           C
ATOM   3628  HA2 GLY X 235     -29.077 -55.780  17.487  1.00  0.00           H
ATOM   3629  HA3 GLY X 235     -28.697 -54.147  16.884  1.00  0.00           H
ATOM   3630  C   GLY X 235     -27.108 -54.990  18.066  1.00  0.00           C
ATOM   3631  O   GLY X 235     -26.629 -54.791  19.211  1.00  0.00           O
ATOM   3632  N   PRO X 236     -26.266 -55.379  17.019  1.00  0.00           N
ATOM   3633  CD  PRO X 236     -26.733 -55.949  15.799  1.00  0.00           C
ATOM   3634  HD2 PRO X 236     -27.050 -55.072  15.234  1.00  0.00           H
ATOM   3635  HD3 PRO X 236     -27.583 -56.613  15.958  1.00  0.00           H
ATOM   3636  CG  PRO X 236     -25.625 -56.642  15.055  1.00  0.00           C
ATOM   3637  HG2 PRO X 236     -25.550 -56.418  13.991  1.00  0.00           H
ATOM   3638  HG3 PRO X 236     -25.875 -57.676  15.290  1.00  0.00           H
ATOM   3639  CB  PRO X 236     -24.342 -56.101  15.836  1.00  0.00           C
ATOM   3640  HB2 PRO X 236     -23.825 -55.328  15.268  1.00  0.00           H
ATOM   3641  HB3 PRO X 236     -23.599 -56.897  15.796  1.00  0.00           H
ATOM   3642  CA  PRO X 236     -24.889 -55.845  17.181  1.00  0.00           C
ATOM   3643  HA  PRO X 236     -24.867 -56.827  17.655  1.00  0.00           H
ATOM   3644  C   PRO X 236     -24.063 -54.785  17.893  1.00  0.00           C
ATOM   3645  O   PRO X 236     -23.192 -55.027  18.699  1.00  0.00           O
ATOM   3646  N   SER X 237     -24.305 -53.614  17.390  1.00  0.00           N
ATOM   3647  H   SER X 237     -25.096 -53.448  16.784  1.00  0.00           H
ATOM   3648  CA  SER X 237     -23.540 -52.398  17.800  1.00  0.00           C
ATOM   3649  HA  SER X 237     -22.461 -52.531  17.725  1.00  0.00           H
ATOM   3650  CB  SER X 237     -23.945 -51.214  17.066  1.00  0.00           C
ATOM   3651  HB2 SER X 237     -23.399 -50.386  17.518  1.00  0.00           H
ATOM   3652  HB3 SER X 237     -23.577 -51.320  16.045  1.00  0.00           H
ATOM   3653  OG  SER X 237     -25.355 -50.903  17.092  1.00  0.00           O
ATOM   3654  HG  SER X 237     -25.491 -50.024  16.731  1.00  0.00           H
ATOM   3655  C   SER X 237     -23.772 -52.116  19.351  1.00  0.00           C
ATOM   3656  O   SER X 237     -23.085 -51.403  20.059  1.00  0.00           O
ATOM   3657  N   GLY X 238     -24.965 -52.507  19.815  1.00  0.00           N
ATOM   3658  H   GLY X 238     -25.601 -53.017  19.218  1.00  0.00           H
ATOM   3659  CA  GLY X 238     -25.417 -52.256  21.200  1.00  0.00           C
ATOM   3660  HA2 GLY X 238     -26.363 -52.795  21.249  1.00  0.00           H
ATOM   3661  HA3 GLY X 238     -24.820 -52.719  21.985  1.00  0.00           H
ATOM   3662  C   GLY X 238     -25.835 -50.839  21.599  1.00  0.00           C
ATOM   3663  O   GLY X 238     -25.689 -50.520  22.754  1.00  0.00           O
ATOM   3664  N   THR X 239     -26.107 -49.995  20.654  1.00  0.00           N
ATOM   3665  H   THR X 239     -26.118 -50.374  19.718  1.00  0.00           H
ATOM   3666  CA  THR X 239     -26.392 -48.538  20.680  1.00  0.00           C
ATOM   3667  HA  THR X 239     -25.508 -48.115  21.156  1.00  0.00           H
ATOM   3668  CB  THR X 239     -26.646 -47.887  19.290  1.00  0.00           C
ATOM   3669  HB  THR X 239     -27.442 -48.497  18.863  1.00  0.00           H
ATOM   3670  CG2 THR X 239     -27.030 -46.405  19.104  1.00  0.00           C
ATOM   3671 HG21 THR X 239     -26.233 -45.787  19.518  1.00  0.00           H
ATOM   3672 HG22 THR X 239     -27.066 -46.201  18.033  1.00  0.00           H
ATOM   3673 HG23 THR X 239     -27.962 -46.247  19.648  1.00  0.00           H
ATOM   3674  OG1 THR X 239     -25.517 -48.111  18.497  1.00  0.00           O
ATOM   3675  HG1 THR X 239     -24.816 -47.773  19.059  1.00  0.00           H
ATOM   3676  C   THR X 239     -27.590 -48.245  21.620  1.00  0.00           C
ATOM   3677  O   THR X 239     -28.651 -48.859  21.520  1.00  0.00           O
ATOM   3678  N   LEU X 240     -27.386 -47.257  22.479  1.00  0.00           N
ATOM   3679  H   LEU X 240     -26.607 -46.661  22.237  1.00  0.00           H
ATOM   3680  CA  LEU X 240     -28.397 -46.784  23.373  1.00  0.00           C
ATOM   3681  HA  LEU X 240     -28.839 -47.732  23.681  1.00  0.00           H
ATOM   3682  CB  LEU X 240     -27.772 -46.051  24.603  1.00  0.00           C
ATOM   3683  HB2 LEU X 240     -27.325 -45.106  24.296  1.00  0.00           H
ATOM   3684  HB3 LEU X 240     -28.695 -45.689  25.055  1.00  0.00           H
ATOM   3685  CG  LEU X 240     -26.948 -47.013  25.518  1.00  0.00           C
ATOM   3686  HG  LEU X 240     -27.364 -48.020  25.472  1.00  0.00           H
ATOM   3687  CD1 LEU X 240     -25.561 -46.905  25.002  1.00  0.00           C
ATOM   3688 HD11 LEU X 240     -25.228 -45.870  24.926  1.00  0.00           H
ATOM   3689 HD12 LEU X 240     -24.910 -47.455  25.681  1.00  0.00           H
ATOM   3690 HD13 LEU X 240     -25.381 -47.354  24.025  1.00  0.00           H
ATOM   3691  CD2 LEU X 240     -26.945 -46.411  27.022  1.00  0.00           C
ATOM   3692 HD21 LEU X 240     -27.911 -46.543  27.510  1.00  0.00           H
ATOM   3693 HD22 LEU X 240     -26.270 -46.878  27.739  1.00  0.00           H
ATOM   3694 HD23 LEU X 240     -26.617 -45.373  27.074  1.00  0.00           H
ATOM   3695  C   LEU X 240     -29.543 -46.009  22.617  1.00  0.00           C
ATOM   3696  O   LEU X 240     -29.450 -44.777  22.416  1.00  0.00           O
ATOM   3697  N   LYS X 241     -30.511 -46.747  22.095  1.00  0.00           N
ATOM   3698  H   LYS X 241     -30.422 -47.749  22.181  1.00  0.00           H
ATOM   3699  CA  LYS X 241     -31.648 -46.136  21.379  1.00  0.00           C
ATOM   3700  HA  LYS X 241     -31.585 -45.048  21.410  1.00  0.00           H
ATOM   3701  CB  LYS X 241     -31.583 -46.486  19.863  1.00  0.00           C
ATOM   3702  HB2 LYS X 241     -32.173 -45.708  19.379  1.00  0.00           H
ATOM   3703  HB3 LYS X 241     -30.526 -46.417  19.606  1.00  0.00           H
ATOM   3704  CG  LYS X 241     -32.031 -47.912  19.470  1.00  0.00           C
ATOM   3705  HG2 LYS X 241     -31.806 -48.647  20.243  1.00  0.00           H
ATOM   3706  HG3 LYS X 241     -33.116 -47.857  19.382  1.00  0.00           H
ATOM   3707  CD  LYS X 241     -31.674 -48.373  18.078  1.00  0.00           C
ATOM   3708  HD2 LYS X 241     -30.601 -48.565  18.092  1.00  0.00           H
ATOM   3709  HD3 LYS X 241     -32.180 -49.317  17.875  1.00  0.00           H
ATOM   3710  CE  LYS X 241     -32.027 -47.387  16.989  1.00  0.00           C
ATOM   3711  HE2 LYS X 241     -31.610 -46.417  17.262  1.00  0.00           H
ATOM   3712  HE3 LYS X 241     -31.438 -47.714  16.133  1.00  0.00           H
ATOM   3713  NZ  LYS X 241     -33.393 -47.249  16.505  1.00  0.00           N
ATOM   3714  HZ1 LYS X 241     -33.414 -46.412  15.940  1.00  0.00           H
ATOM   3715  HZ2 LYS X 241     -33.718 -48.010  15.926  1.00  0.00           H
ATOM   3716  HZ3 LYS X 241     -34.002 -47.111  17.299  1.00  0.00           H
ATOM   3717  C   LYS X 241     -32.927 -46.616  22.015  1.00  0.00           C
ATOM   3718  O   LYS X 241     -32.984 -47.642  22.647  1.00  0.00           O
ATOM   3719  N   ALA X 242     -33.899 -45.738  21.967  1.00  0.00           N
ATOM   3720  H   ALA X 242     -33.687 -44.839  21.557  1.00  0.00           H
ATOM   3721  CA  ALA X 242     -35.212 -45.916  22.629  1.00  0.00           C
ATOM   3722  HA  ALA X 242     -35.097 -45.996  23.710  1.00  0.00           H
ATOM   3723  CB  ALA X 242     -36.129 -44.625  22.399  1.00  0.00           C
ATOM   3724  HB1 ALA X 242     -36.540 -44.621  21.390  1.00  0.00           H
ATOM   3725  HB2 ALA X 242     -37.016 -44.784  23.011  1.00  0.00           H
ATOM   3726  HB3 ALA X 242     -35.590 -43.724  22.693  1.00  0.00           H
ATOM   3727  C   ALA X 242     -35.915 -47.203  22.147  1.00  0.00           C
ATOM   3728  O   ALA X 242     -35.750 -47.634  20.979  1.00  0.00           O
ATOM   3729  N   GLY X 243     -36.718 -47.809  23.007  1.00  0.00           N
ATOM   3730  H   GLY X 243     -36.782 -47.482  23.960  1.00  0.00           H
ATOM   3731  CA  GLY X 243     -37.538 -48.951  22.602  1.00  0.00           C
ATOM   3732  HA2 GLY X 243     -37.073 -49.686  21.946  1.00  0.00           H
ATOM   3733  HA3 GLY X 243     -37.713 -49.511  23.521  1.00  0.00           H
ATOM   3734  C   GLY X 243     -38.818 -48.590  21.894  1.00  0.00           C
ATOM   3735  O   GLY X 243     -39.320 -47.484  22.155  1.00  0.00           O
ATOM   3736  N   LYS X 244     -39.307 -49.463  20.975  1.00  0.00           N
ATOM   3737  H   LYS X 244     -38.539 -50.020  20.629  1.00  0.00           H
ATOM   3738  CA  LYS X 244     -40.722 -49.780  20.677  1.00  0.00           C
ATOM   3739  HA  LYS X 244     -41.333 -48.946  20.331  1.00  0.00           H
ATOM   3740  CB  LYS X 244     -40.637 -50.889  19.532  1.00  0.00           C
ATOM   3741  HB2 LYS X 244     -39.857 -50.600  18.827  1.00  0.00           H
ATOM   3742  HB3 LYS X 244     -40.400 -51.903  19.856  1.00  0.00           H
ATOM   3743  CG  LYS X 244     -41.952 -50.974  18.800  1.00  0.00           C
ATOM   3744  HG2 LYS X 244     -42.569 -51.641  19.402  1.00  0.00           H
ATOM   3745  HG3 LYS X 244     -42.403 -49.990  18.673  1.00  0.00           H
ATOM   3746  CD  LYS X 244     -41.685 -51.641  17.420  1.00  0.00           C
ATOM   3747  HD2 LYS X 244     -41.182 -50.998  16.698  1.00  0.00           H
ATOM   3748  HD3 LYS X 244     -41.216 -52.580  17.713  1.00  0.00           H
ATOM   3749  CE  LYS X 244     -42.928 -52.189  16.818  1.00  0.00           C
ATOM   3750  HE2 LYS X 244     -42.643 -52.953  16.094  1.00  0.00           H
ATOM   3751  HE3 LYS X 244     -43.556 -52.493  17.655  1.00  0.00           H
ATOM   3752  NZ  LYS X 244     -43.650 -51.166  16.054  1.00  0.00           N
ATOM   3753  HZ1 LYS X 244     -44.579 -51.544  15.938  1.00  0.00           H
ATOM   3754  HZ2 LYS X 244     -43.872 -50.310  16.542  1.00  0.00           H
ATOM   3755  HZ3 LYS X 244     -43.228 -51.009  15.150  1.00  0.00           H
ATOM   3756  C   LYS X 244     -41.368 -50.410  21.911  1.00  0.00           C
ATOM   3757  O   LYS X 244     -42.538 -50.136  21.984  1.00  0.00           O
ATOM   3758  N   ALA X 245     -40.567 -50.912  22.831  1.00  0.00           N
ATOM   3759  H   ALA X 245     -39.580 -50.965  22.625  1.00  0.00           H
ATOM   3760  CA  ALA X 245     -40.936 -51.473  24.076  1.00  0.00           C
ATOM   3761  HA  ALA X 245     -41.712 -52.210  23.870  1.00  0.00           H
ATOM   3762  CB  ALA X 245     -39.749 -52.242  24.770  1.00  0.00           C
ATOM   3763  HB1 ALA X 245     -40.114 -52.638  25.718  1.00  0.00           H
ATOM   3764  HB2 ALA X 245     -39.266 -52.999  24.153  1.00  0.00           H
ATOM   3765  HB3 ALA X 245     -38.974 -51.536  25.067  1.00  0.00           H
ATOM   3766  C   ALA X 245     -41.597 -50.545  25.122  1.00  0.00           C
ATOM   3767  O   ALA X 245     -41.362 -49.324  25.154  1.00  0.00           O
ATOM   3768  N   THR X 246     -42.532 -51.129  25.882  1.00  0.00           N
ATOM   3769  H   THR X 246     -42.766 -52.102  25.744  1.00  0.00           H
ATOM   3770  CA  THR X 246     -43.625 -50.423  26.670  1.00  0.00           C
ATOM   3771  HA  THR X 246     -43.914 -49.548  26.088  1.00  0.00           H
ATOM   3772  CB  THR X 246     -44.810 -51.383  26.974  1.00  0.00           C
ATOM   3773  HB  THR X 246     -45.534 -50.943  27.660  1.00  0.00           H
ATOM   3774  CG2 THR X 246     -45.541 -51.915  25.788  1.00  0.00           C
ATOM   3775 HG21 THR X 246     -45.867 -51.145  25.089  1.00  0.00           H
ATOM   3776 HG22 THR X 246     -44.905 -52.541  25.161  1.00  0.00           H
ATOM   3777 HG23 THR X 246     -46.306 -52.584  26.181  1.00  0.00           H
ATOM   3778  OG1 THR X 246     -44.358 -52.518  27.799  1.00  0.00           O
ATOM   3779  HG1 THR X 246     -45.148 -52.831  28.246  1.00  0.00           H
ATOM   3780  C   THR X 246     -43.126 -49.881  27.958  1.00  0.00           C
ATOM   3781  O   THR X 246     -43.512 -48.808  28.408  1.00  0.00           O
ATOM   3782  N   LYS X 247     -42.069 -50.483  28.542  1.00  0.00           N
ATOM   3783  H   LYS X 247     -41.586 -51.200  28.020  1.00  0.00           H
ATOM   3784  CA  LYS X 247     -41.535 -50.224  29.952  1.00  0.00           C
ATOM   3785  HA  LYS X 247     -41.341 -49.166  30.132  1.00  0.00           H
ATOM   3786  CB  LYS X 247     -42.618 -50.626  30.970  1.00  0.00           C
ATOM   3787  HB2 LYS X 247     -42.264 -50.408  31.978  1.00  0.00           H
ATOM   3788  HB3 LYS X 247     -43.424 -49.899  31.064  1.00  0.00           H
ATOM   3789  CG  LYS X 247     -43.336 -51.983  30.698  1.00  0.00           C
ATOM   3790  HG2 LYS X 247     -44.287 -51.844  30.183  1.00  0.00           H
ATOM   3791  HG3 LYS X 247     -42.636 -52.694  30.261  1.00  0.00           H
ATOM   3792  CD  LYS X 247     -43.645 -52.633  32.034  1.00  0.00           C
ATOM   3793  HD2 LYS X 247     -43.829 -53.702  31.925  1.00  0.00           H
ATOM   3794  HD3 LYS X 247     -42.808 -52.487  32.717  1.00  0.00           H
ATOM   3795  CE  LYS X 247     -44.824 -51.925  32.710  1.00  0.00           C
ATOM   3796  HE2 LYS X 247     -44.677 -50.876  32.967  1.00  0.00           H
ATOM   3797  HE3 LYS X 247     -45.623 -51.958  31.970  1.00  0.00           H
ATOM   3798  NZ  LYS X 247     -45.187 -52.621  33.913  1.00  0.00           N
ATOM   3799  HZ1 LYS X 247     -44.867 -53.574  34.012  1.00  0.00           H
ATOM   3800  HZ2 LYS X 247     -44.647 -52.095  34.586  1.00  0.00           H
ATOM   3801  HZ3 LYS X 247     -46.096 -52.463  34.324  1.00  0.00           H
ATOM   3802  C   LYS X 247     -40.173 -50.890  30.183  1.00  0.00           C
ATOM   3803  O   LYS X 247     -39.784 -51.596  29.244  1.00  0.00           O
ATOM   3804  N   VAL X 248     -39.412 -50.645  31.227  1.00  0.00           N
ATOM   3805  H   VAL X 248     -39.771 -50.048  31.959  1.00  0.00           H
ATOM   3806  CA  VAL X 248     -38.146 -51.390  31.498  1.00  0.00           C
ATOM   3807  HA  VAL X 248     -37.507 -51.142  30.650  1.00  0.00           H
ATOM   3808  CB  VAL X 248     -37.522 -50.904  32.843  1.00  0.00           C
ATOM   3809  HB  VAL X 248     -38.323 -50.844  33.580  1.00  0.00           H
ATOM   3810  CG1 VAL X 248     -36.357 -51.737  33.457  1.00  0.00           C
ATOM   3811 HG11 VAL X 248     -35.501 -51.587  32.800  1.00  0.00           H
ATOM   3812 HG12 VAL X 248     -36.221 -51.394  34.483  1.00  0.00           H
ATOM   3813 HG13 VAL X 248     -36.494 -52.799  33.662  1.00  0.00           H
ATOM   3814  CG2 VAL X 248     -37.037 -49.505  32.557  1.00  0.00           C
ATOM   3815 HG21 VAL X 248     -36.374 -49.202  33.367  1.00  0.00           H
ATOM   3816 HG22 VAL X 248     -36.588 -49.437  31.566  1.00  0.00           H
ATOM   3817 HG23 VAL X 248     -37.961 -48.936  32.664  1.00  0.00           H
ATOM   3818  C   VAL X 248     -38.263 -52.907  31.543  1.00  0.00           C
ATOM   3819  O   VAL X 248     -38.905 -53.506  32.446  1.00  0.00           O
ATOM   3820  N   GLY X 249     -37.486 -53.554  30.723  1.00  0.00           N
ATOM   3821  H   GLY X 249     -37.012 -53.061  29.979  1.00  0.00           H
ATOM   3822  CA  GLY X 249     -36.972 -54.925  30.882  1.00  0.00           C
ATOM   3823  HA2 GLY X 249     -37.529 -55.412  31.683  1.00  0.00           H
ATOM   3824  HA3 GLY X 249     -37.203 -55.494  29.981  1.00  0.00           H
ATOM   3825  C   GLY X 249     -35.543 -55.032  31.453  1.00  0.00           C
ATOM   3826  O   GLY X 249     -34.973 -54.095  32.019  1.00  0.00           O
ATOM   3827  N   LYS X 250     -34.919 -56.232  31.301  1.00  0.00           N
ATOM   3828  H   LYS X 250     -35.449 -57.011  30.937  1.00  0.00           H
ATOM   3829  CA  LYS X 250     -33.518 -56.555  31.577  1.00  0.00           C
ATOM   3830  HA  LYS X 250     -33.253 -56.199  32.572  1.00  0.00           H
ATOM   3831  CB  LYS X 250     -33.358 -58.075  31.535  1.00  0.00           C
ATOM   3832  HB2 LYS X 250     -32.407 -58.354  31.989  1.00  0.00           H
ATOM   3833  HB3 LYS X 250     -34.193 -58.518  32.078  1.00  0.00           H
ATOM   3834  CG  LYS X 250     -33.422 -58.556  30.082  1.00  0.00           C
ATOM   3835  HG2 LYS X 250     -34.153 -57.980  29.513  1.00  0.00           H
ATOM   3836  HG3 LYS X 250     -32.447 -58.367  29.633  1.00  0.00           H
ATOM   3837  CD  LYS X 250     -33.692 -60.042  29.754  1.00  0.00           C
ATOM   3838  HD2 LYS X 250     -32.988 -60.582  30.386  1.00  0.00           H
ATOM   3839  HD3 LYS X 250     -34.657 -60.483  30.005  1.00  0.00           H
ATOM   3840  CE  LYS X 250     -33.532 -60.319  28.275  1.00  0.00           C
ATOM   3841  HE2 LYS X 250     -33.711 -61.374  28.071  1.00  0.00           H
ATOM   3842  HE3 LYS X 250     -34.421 -59.860  27.842  1.00  0.00           H
ATOM   3843  NZ  LYS X 250     -32.229 -59.891  27.691  1.00  0.00           N
ATOM   3844  HZ1 LYS X 250     -32.044 -60.438  26.862  1.00  0.00           H
ATOM   3845  HZ2 LYS X 250     -32.260 -58.950  27.325  1.00  0.00           H
ATOM   3846  HZ3 LYS X 250     -31.421 -60.035  28.280  1.00  0.00           H
ATOM   3847  C   LYS X 250     -32.486 -55.775  30.820  1.00  0.00           C
ATOM   3848  O   LYS X 250     -31.351 -55.716  31.265  1.00  0.00           O
ATOM   3849  N   ASP X 251     -32.830 -55.132  29.710  1.00  0.00           N
ATOM   3850  H   ASP X 251     -33.780 -55.301  29.413  1.00  0.00           H
ATOM   3851  CA  ASP X 251     -31.866 -54.564  28.729  1.00  0.00           C
ATOM   3852  HA  ASP X 251     -30.875 -54.996  28.868  1.00  0.00           H
ATOM   3853  CB  ASP X 251     -32.475 -54.872  27.369  1.00  0.00           C
ATOM   3854  HB2 ASP X 251     -33.492 -54.482  27.400  1.00  0.00           H
ATOM   3855  HB3 ASP X 251     -31.927 -54.369  26.572  1.00  0.00           H
ATOM   3856  CG  ASP X 251     -32.598 -56.393  27.017  1.00  0.00           C
ATOM   3857  OD1 ASP X 251     -31.560 -57.165  27.088  1.00  0.00           O
ATOM   3858  OD2 ASP X 251     -33.676 -56.812  26.553  1.00  0.00           O
ATOM   3859  C   ASP X 251     -31.676 -53.075  29.001  1.00  0.00           C
ATOM   3860  O   ASP X 251     -30.561 -52.589  28.781  1.00  0.00           O
ATOM   3861  N   GLU X 252     -32.661 -52.468  29.533  1.00  0.00           N
ATOM   3862  H   GLU X 252     -33.572 -52.889  29.424  1.00  0.00           H
ATOM   3863  CA  GLU X 252     -32.671 -51.032  29.887  1.00  0.00           C
ATOM   3864  HA  GLU X 252     -32.294 -50.410  29.075  1.00  0.00           H
ATOM   3865  CB  GLU X 252     -34.176 -50.645  30.094  1.00  0.00           C
ATOM   3866  HB2 GLU X 252     -34.653 -51.224  30.885  1.00  0.00           H
ATOM   3867  HB3 GLU X 252     -34.081 -49.606  30.412  1.00  0.00           H
ATOM   3868  CG  GLU X 252     -34.941 -50.686  28.745  1.00  0.00           C
ATOM   3869  HG2 GLU X 252     -35.856 -50.100  28.830  1.00  0.00           H
ATOM   3870  HG3 GLU X 252     -34.317 -50.121  28.053  1.00  0.00           H
ATOM   3871  CD  GLU X 252     -35.302 -52.039  28.130  1.00  0.00           C
ATOM   3872  OE1 GLU X 252     -35.651 -52.160  26.932  1.00  0.00           O
ATOM   3873  OE2 GLU X 252     -35.434 -53.062  28.827  1.00  0.00           O
ATOM   3874  C   GLU X 252     -31.927 -50.790  31.230  1.00  0.00           C
ATOM   3875  O   GLU X 252     -31.901 -49.669  31.748  1.00  0.00           O
ATOM   3876  N   LEU X 253     -31.392 -51.830  31.921  1.00  0.00           N
ATOM   3877  H   LEU X 253     -31.701 -52.764  31.692  1.00  0.00           H
ATOM   3878  CA  LEU X 253     -30.657 -51.702  33.202  1.00  0.00           C
ATOM   3879  HA  LEU X 253     -30.996 -50.788  33.691  1.00  0.00           H
ATOM   3880  CB  LEU X 253     -30.899 -52.923  34.059  1.00  0.00           C
ATOM   3881  HB2 LEU X 253     -30.459 -53.837  33.660  1.00  0.00           H
ATOM   3882  HB3 LEU X 253     -30.300 -52.832  34.965  1.00  0.00           H
ATOM   3883  CG  LEU X 253     -32.368 -53.130  34.430  1.00  0.00           C
ATOM   3884  HG  LEU X 253     -32.910 -53.263  33.494  1.00  0.00           H
ATOM   3885  CD1 LEU X 253     -32.500 -54.379  35.244  1.00  0.00           C
ATOM   3886 HD11 LEU X 253     -32.192 -54.230  36.278  1.00  0.00           H
ATOM   3887 HD12 LEU X 253     -33.550 -54.670  35.266  1.00  0.00           H
ATOM   3888 HD13 LEU X 253     -32.021 -55.265  34.827  1.00  0.00           H
ATOM   3889  CD2 LEU X 253     -32.991 -52.062  35.183  1.00  0.00           C
ATOM   3890 HD21 LEU X 253     -32.775 -52.148  36.248  1.00  0.00           H
ATOM   3891 HD22 LEU X 253     -32.702 -51.068  34.841  1.00  0.00           H
ATOM   3892 HD23 LEU X 253     -34.077 -52.148  35.176  1.00  0.00           H
ATOM   3893  C   LEU X 253     -29.126 -51.625  32.786  1.00  0.00           C
ATOM   3894  O   LEU X 253     -28.433 -52.597  32.355  1.00  0.00           O
ATOM   3895  N   PHE X 254     -28.571 -50.442  33.013  1.00  0.00           N
ATOM   3896  H   PHE X 254     -29.011 -49.758  33.612  1.00  0.00           H
ATOM   3897  CA  PHE X 254     -27.166 -50.189  32.933  1.00  0.00           C
ATOM   3898  HA  PHE X 254     -26.666 -51.045  32.479  1.00  0.00           H
ATOM   3899  CB  PHE X 254     -26.913 -48.987  32.036  1.00  0.00           C
ATOM   3900  HB2 PHE X 254     -27.234 -48.041  32.471  1.00  0.00           H
ATOM   3901  HB3 PHE X 254     -25.832 -48.870  31.964  1.00  0.00           H
ATOM   3902  CG  PHE X 254     -27.469 -49.059  30.580  1.00  0.00           C
ATOM   3903  CD1 PHE X 254     -28.845 -48.743  30.277  1.00  0.00           C
ATOM   3904  HD1 PHE X 254     -29.456 -48.337  31.070  1.00  0.00           H
ATOM   3905  CE1 PHE X 254     -29.331 -48.726  28.915  1.00  0.00           C
ATOM   3906  HE1 PHE X 254     -30.320 -48.325  28.754  1.00  0.00           H
ATOM   3907  CZ  PHE X 254     -28.531 -49.190  27.864  1.00  0.00           C
ATOM   3908  HZ  PHE X 254     -28.825 -49.066  26.832  1.00  0.00           H
ATOM   3909  CE2 PHE X 254     -27.186 -49.584  28.184  1.00  0.00           C
ATOM   3910  HE2 PHE X 254     -26.466 -49.951  27.469  1.00  0.00           H
ATOM   3911  CD2 PHE X 254     -26.648 -49.482  29.480  1.00  0.00           C
ATOM   3912  HD2 PHE X 254     -25.745 -49.928  29.870  1.00  0.00           H
ATOM   3913  C   PHE X 254     -26.628 -49.970  34.398  1.00  0.00           C
ATOM   3914  O   PHE X 254     -27.515 -49.798  35.245  1.00  0.00           O
ATOM   3915  N   ALA X 255     -25.338 -50.070  34.690  1.00  0.00           N
ATOM   3916  H   ALA X 255     -24.664 -50.267  33.964  1.00  0.00           H
ATOM   3917  CA  ALA X 255     -24.760 -49.667  35.936  1.00  0.00           C
ATOM   3918  HA  ALA X 255     -25.506 -49.218  36.591  1.00  0.00           H
ATOM   3919  CB  ALA X 255     -24.052 -50.948  36.554  1.00  0.00           C
ATOM   3920  HB1 ALA X 255     -23.395 -50.770  37.405  1.00  0.00           H
ATOM   3921  HB2 ALA X 255     -24.820 -51.705  36.711  1.00  0.00           H
ATOM   3922  HB3 ALA X 255     -23.509 -51.323  35.687  1.00  0.00           H
ATOM   3923  C   ALA X 255     -23.721 -48.519  35.510  1.00  0.00           C
ATOM   3924  O   ALA X 255     -23.145 -48.520  34.433  1.00  0.00           O
ATOM   3925  N   LEU X 256     -23.460 -47.640  36.532  1.00  0.00           N
ATOM   3926  H   LEU X 256     -23.960 -47.841  37.386  1.00  0.00           H
ATOM   3927  CA  LEU X 256     -22.456 -46.554  36.537  1.00  0.00           C
ATOM   3928  HA  LEU X 256     -22.430 -46.137  35.530  1.00  0.00           H
ATOM   3929  CB  LEU X 256     -22.781 -45.414  37.555  1.00  0.00           C
ATOM   3930  HB2 LEU X 256     -22.612 -45.723  38.587  1.00  0.00           H
ATOM   3931  HB3 LEU X 256     -22.050 -44.650  37.292  1.00  0.00           H
ATOM   3932  CG  LEU X 256     -24.127 -44.703  37.407  1.00  0.00           C
ATOM   3933  HG  LEU X 256     -25.048 -45.271  37.273  1.00  0.00           H
ATOM   3934  CD1 LEU X 256     -24.352 -43.814  38.694  1.00  0.00           C
ATOM   3935 HD11 LEU X 256     -24.282 -44.586  39.459  1.00  0.00           H
ATOM   3936 HD12 LEU X 256     -23.515 -43.116  38.670  1.00  0.00           H
ATOM   3937 HD13 LEU X 256     -25.395 -43.500  38.663  1.00  0.00           H
ATOM   3938  CD2 LEU X 256     -24.124 -43.736  36.211  1.00  0.00           C
ATOM   3939 HD21 LEU X 256     -23.205 -43.152  36.245  1.00  0.00           H
ATOM   3940 HD22 LEU X 256     -24.224 -44.367  35.328  1.00  0.00           H
ATOM   3941 HD23 LEU X 256     -24.937 -43.010  36.234  1.00  0.00           H
ATOM   3942  C   LEU X 256     -21.114 -47.253  36.954  1.00  0.00           C
ATOM   3943  O   LEU X 256     -21.052 -48.046  37.847  1.00  0.00           O
ATOM   3944  N   GLU X 257     -20.003 -46.887  36.295  1.00  0.00           N
ATOM   3945  H   GLU X 257     -20.038 -46.268  35.497  1.00  0.00           H
ATOM   3946  CA  GLU X 257     -18.638 -47.160  36.781  1.00  0.00           C
ATOM   3947  HA  GLU X 257     -18.609 -47.542  37.801  1.00  0.00           H
ATOM   3948  CB  GLU X 257     -18.056 -48.279  35.897  1.00  0.00           C
ATOM   3949  HB2 GLU X 257     -18.619 -49.202  36.034  1.00  0.00           H
ATOM   3950  HB3 GLU X 257     -18.208 -47.967  34.863  1.00  0.00           H
ATOM   3951  CG  GLU X 257     -16.529 -48.527  35.836  1.00  0.00           C
ATOM   3952  HG2 GLU X 257     -16.306 -49.138  34.961  1.00  0.00           H
ATOM   3953  HG3 GLU X 257     -16.021 -47.595  35.589  1.00  0.00           H
ATOM   3954  CD  GLU X 257     -16.030 -49.189  37.133  1.00  0.00           C
ATOM   3955  OE1 GLU X 257     -14.818 -49.256  37.363  1.00  0.00           O
ATOM   3956  OE2 GLU X 257     -16.766 -49.606  38.036  1.00  0.00           O
ATOM   3957  C   GLU X 257     -17.787 -45.914  36.741  1.00  0.00           C
ATOM   3958  O   GLU X 257     -17.765 -45.139  35.804  1.00  0.00           O
ATOM   3959  N   GLN X 258     -17.015 -45.728  37.824  1.00  0.00           N
ATOM   3960  H   GLN X 258     -17.010 -46.388  38.588  1.00  0.00           H
ATOM   3961  CA  GLN X 258     -16.142 -44.535  37.959  1.00  0.00           C
ATOM   3962  HA  GLN X 258     -16.768 -43.652  37.832  1.00  0.00           H
ATOM   3963  CB  GLN X 258     -15.340 -44.493  39.270  1.00  0.00           C
ATOM   3964  HB2 GLN X 258     -14.897 -45.486  39.334  1.00  0.00           H
ATOM   3965  HB3 GLN X 258     -14.547 -43.746  39.229  1.00  0.00           H
ATOM   3966  CG  GLN X 258     -16.140 -44.181  40.595  1.00  0.00           C
ATOM   3967  HG2 GLN X 258     -15.558 -43.594  41.306  1.00  0.00           H
ATOM   3968  HG3 GLN X 258     -17.001 -43.578  40.305  1.00  0.00           H
ATOM   3969  CD  GLN X 258     -16.647 -45.385  41.287  1.00  0.00           C
ATOM   3970  OE1 GLN X 258     -17.009 -46.445  40.709  1.00  0.00           O
ATOM   3971  NE2 GLN X 258     -16.739 -45.332  42.607  1.00  0.00           N
ATOM   3972 HE21 GLN X 258     -17.095 -46.151  43.079  1.00  0.00           H
ATOM   3973 HE22 GLN X 258     -16.357 -44.535  43.096  1.00  0.00           H
ATOM   3974  C   GLN X 258     -15.021 -44.568  36.887  1.00  0.00           C
ATOM   3975  O   GLN X 258     -14.328 -45.577  36.698  1.00  0.00           O
ATOM   3976  N   SER X 259     -14.864 -43.485  36.111  1.00  0.00           N
ATOM   3977  H   SER X 259     -15.409 -42.634  36.127  1.00  0.00           H
ATOM   3978  CA  SER X 259     -13.814 -43.383  35.078  1.00  0.00           C
ATOM   3979  HA  SER X 259     -13.842 -44.357  34.591  1.00  0.00           H
ATOM   3980  CB  SER X 259     -14.103 -42.378  33.986  1.00  0.00           C
ATOM   3981  HB2 SER X 259     -15.003 -42.675  33.447  1.00  0.00           H
ATOM   3982  HB3 SER X 259     -14.177 -41.375  34.405  1.00  0.00           H
ATOM   3983  OG  SER X 259     -13.130 -42.273  33.046  1.00  0.00           O
ATOM   3984  HG  SER X 259     -13.262 -43.055  32.505  1.00  0.00           H
ATOM   3985  C   SER X 259     -12.470 -42.928  35.673  1.00  0.00           C
ATOM   3986  O   SER X 259     -12.422 -41.957  36.444  1.00  0.00           O
ATOM   3987  N   CYS X 260     -11.457 -43.787  35.453  1.00  0.00           N
ATOM   3988  H   CYS X 260     -11.669 -44.504  34.773  1.00  0.00           H
ATOM   3989  CA  CYS X 260     -10.124 -43.695  36.046  1.00  0.00           C
ATOM   3990  HA  CYS X 260     -10.047 -43.051  36.922  1.00  0.00           H
ATOM   3991  CB  CYS X 260      -9.714 -45.084  36.403  1.00  0.00           C
ATOM   3992  HB2 CYS X 260     -10.313 -45.354  37.273  1.00  0.00           H
ATOM   3993  HB3 CYS X 260      -9.829 -45.832  35.619  1.00  0.00           H
ATOM   3994  SG  CYS X 260      -8.097 -45.164  37.154  1.00  0.00           S
ATOM   3995  HG  CYS X 260      -8.066 -46.479  37.387  1.00  0.00           H
ATOM   3996  C   CYS X 260      -9.073 -43.104  35.057  1.00  0.00           C
ATOM   3997  O   CYS X 260      -9.329 -42.864  33.843  1.00  0.00           O
ATOM   3998  N   ALA X 261      -7.880 -42.691  35.520  1.00  0.00           N
ATOM   3999  H   ALA X 261      -7.686 -42.652  36.510  1.00  0.00           H
ATOM   4000  CA  ALA X 261      -6.853 -42.154  34.722  1.00  0.00           C
ATOM   4001  HA  ALA X 261      -7.338 -41.432  34.065  1.00  0.00           H
ATOM   4002  CB  ALA X 261      -5.873 -41.519  35.638  1.00  0.00           C
ATOM   4003  HB1 ALA X 261      -5.318 -42.241  36.237  1.00  0.00           H
ATOM   4004  HB2 ALA X 261      -5.038 -41.163  35.035  1.00  0.00           H
ATOM   4005  HB3 ALA X 261      -6.393 -40.758  36.220  1.00  0.00           H
ATOM   4006  C   ALA X 261      -6.142 -43.242  33.922  1.00  0.00           C
ATOM   4007  O   ALA X 261      -5.812 -44.299  34.361  1.00  0.00           O
ATOM   4008  N   GLN X 262      -5.825 -42.834  32.699  1.00  0.00           N
ATOM   4009  H   GLN X 262      -6.174 -41.945  32.371  1.00  0.00           H
ATOM   4010  CA  GLN X 262      -5.252 -43.766  31.750  1.00  0.00           C
ATOM   4011  HA  GLN X 262      -4.555 -44.393  32.306  1.00  0.00           H
ATOM   4012  CB  GLN X 262      -6.254 -44.593  30.901  1.00  0.00           C
ATOM   4013  HB2 GLN X 262      -6.843 -43.967  30.231  1.00  0.00           H
ATOM   4014  HB3 GLN X 262      -5.654 -45.388  30.459  1.00  0.00           H
ATOM   4015  CG  GLN X 262      -7.245 -45.401  31.773  1.00  0.00           C
ATOM   4016  HG2 GLN X 262      -6.698 -46.031  32.475  1.00  0.00           H
ATOM   4017  HG3 GLN X 262      -7.802 -44.659  32.344  1.00  0.00           H
ATOM   4018  CD  GLN X 262      -8.238 -46.283  31.061  1.00  0.00           C
ATOM   4019  OE1 GLN X 262      -8.647 -46.064  29.908  1.00  0.00           O
ATOM   4020  NE2 GLN X 262      -8.773 -47.392  31.646  1.00  0.00           N
ATOM   4021 HE21 GLN X 262      -9.571 -47.761  31.149  1.00  0.00           H
ATOM   4022 HE22 GLN X 262      -8.454 -47.903  32.457  1.00  0.00           H
ATOM   4023  C   GLN X 262      -4.314 -42.930  30.820  1.00  0.00           C
ATOM   4024  O   GLN X 262      -4.616 -41.806  30.459  1.00  0.00           O
ATOM   4025  N   VAL X 263      -3.107 -43.470  30.600  1.00  0.00           N
ATOM   4026  H   VAL X 263      -2.950 -44.391  30.982  1.00  0.00           H
ATOM   4027  CA  VAL X 263      -1.968 -42.753  30.154  1.00  0.00           C
ATOM   4028  HA  VAL X 263      -2.327 -41.838  29.683  1.00  0.00           H
ATOM   4029  CB  VAL X 263      -0.976 -42.308  31.270  1.00  0.00           C
ATOM   4030  HB  VAL X 263      -0.131 -41.834  30.770  1.00  0.00           H
ATOM   4031  CG1 VAL X 263      -1.667 -41.430  32.249  1.00  0.00           C
ATOM   4032 HG11 VAL X 263      -1.030 -41.089  33.065  1.00  0.00           H
ATOM   4033 HG12 VAL X 263      -2.090 -40.562  31.744  1.00  0.00           H
ATOM   4034 HG13 VAL X 263      -2.550 -41.787  32.780  1.00  0.00           H
ATOM   4035  CG2 VAL X 263      -0.406 -43.487  32.074  1.00  0.00           C
ATOM   4036 HG21 VAL X 263      -0.189 -44.376  31.482  1.00  0.00           H
ATOM   4037 HG22 VAL X 263       0.405 -43.025  32.636  1.00  0.00           H
ATOM   4038 HG23 VAL X 263      -1.211 -43.805  32.737  1.00  0.00           H
ATOM   4039  C   VAL X 263      -1.172 -43.522  29.121  1.00  0.00           C
ATOM   4040  O   VAL X 263      -1.059 -44.766  29.129  1.00  0.00           O
ATOM   4041  N   VAL X 264      -0.645 -42.704  28.174  1.00  0.00           N
ATOM   4042  H   VAL X 264      -0.857 -41.717  28.215  1.00  0.00           H
ATOM   4043  CA  VAL X 264       0.421 -43.041  27.256  1.00  0.00           C
ATOM   4044  HA  VAL X 264       0.582 -44.117  27.319  1.00  0.00           H
ATOM   4045  CB  VAL X 264       0.088 -42.691  25.753  1.00  0.00           C
ATOM   4046  HB  VAL X 264      -0.260 -41.659  25.744  1.00  0.00           H
ATOM   4047  CG1 VAL X 264       1.265 -42.819  24.818  1.00  0.00           C
ATOM   4048 HG11 VAL X 264       0.823 -42.698  23.829  1.00  0.00           H
ATOM   4049 HG12 VAL X 264       2.132 -42.187  25.009  1.00  0.00           H
ATOM   4050 HG13 VAL X 264       1.484 -43.872  24.995  1.00  0.00           H
ATOM   4051  CG2 VAL X 264      -1.050 -43.591  25.365  1.00  0.00           C
ATOM   4052 HG21 VAL X 264      -1.327 -43.456  24.319  1.00  0.00           H
ATOM   4053 HG22 VAL X 264      -0.686 -44.617  25.418  1.00  0.00           H
ATOM   4054 HG23 VAL X 264      -1.934 -43.414  25.978  1.00  0.00           H
ATOM   4055  C   VAL X 264       1.690 -42.305  27.707  1.00  0.00           C
ATOM   4056  O   VAL X 264       1.644 -41.087  27.862  1.00  0.00           O
ATOM   4057  N   LEU X 265       2.763 -43.046  27.785  1.00  0.00           N
ATOM   4058  H   LEU X 265       2.667 -44.034  27.598  1.00  0.00           H
ATOM   4059  CA  LEU X 265       4.116 -42.463  28.060  1.00  0.00           C
ATOM   4060  HA  LEU X 265       4.041 -41.425  28.383  1.00  0.00           H
ATOM   4061  CB  LEU X 265       4.868 -43.282  29.095  1.00  0.00           C
ATOM   4062  HB2 LEU X 265       4.798 -44.357  28.929  1.00  0.00           H
ATOM   4063  HB3 LEU X 265       5.904 -42.946  29.127  1.00  0.00           H
ATOM   4064  CG  LEU X 265       4.350 -43.034  30.506  1.00  0.00           C
ATOM   4065  HG  LEU X 265       3.905 -42.041  30.556  1.00  0.00           H
ATOM   4066  CD1 LEU X 265       3.457 -44.090  31.183  1.00  0.00           C
ATOM   4067 HD11 LEU X 265       2.945 -43.712  32.068  1.00  0.00           H
ATOM   4068 HD12 LEU X 265       2.646 -44.312  30.490  1.00  0.00           H
ATOM   4069 HD13 LEU X 265       3.983 -45.007  31.449  1.00  0.00           H
ATOM   4070  CD2 LEU X 265       5.533 -43.005  31.555  1.00  0.00           C
ATOM   4071 HD21 LEU X 265       6.279 -42.309  31.172  1.00  0.00           H
ATOM   4072 HD22 LEU X 265       5.040 -42.615  32.445  1.00  0.00           H
ATOM   4073 HD23 LEU X 265       6.018 -43.981  31.599  1.00  0.00           H
ATOM   4074  C   LEU X 265       4.917 -42.416  26.710  1.00  0.00           C
ATOM   4075  O   LEU X 265       4.937 -43.374  25.959  1.00  0.00           O
ATOM   4076  N   GLN X 266       5.632 -41.267  26.416  1.00  0.00           N
ATOM   4077  H   GLN X 266       5.575 -40.463  27.025  1.00  0.00           H
ATOM   4078  CA  GLN X 266       6.565 -41.184  25.284  1.00  0.00           C
ATOM   4079  HA  GLN X 266       6.589 -42.010  24.573  1.00  0.00           H
ATOM   4080  CB  GLN X 266       6.480 -39.783  24.679  1.00  0.00           C
ATOM   4081  HB2 GLN X 266       6.628 -38.924  25.333  1.00  0.00           H
ATOM   4082  HB3 GLN X 266       7.187 -39.621  23.865  1.00  0.00           H
ATOM   4083  CG  GLN X 266       5.045 -39.606  24.135  1.00  0.00           C
ATOM   4084  HG2 GLN X 266       4.808 -40.423  23.454  1.00  0.00           H
ATOM   4085  HG3 GLN X 266       4.350 -39.622  24.974  1.00  0.00           H
ATOM   4086  CD  GLN X 266       4.808 -38.303  23.303  1.00  0.00           C
ATOM   4087  OE1 GLN X 266       5.721 -37.600  22.832  1.00  0.00           O
ATOM   4088  NE2 GLN X 266       3.544 -37.954  23.176  1.00  0.00           N
ATOM   4089 HE21 GLN X 266       3.366 -37.233  22.491  1.00  0.00           H
ATOM   4090 HE22 GLN X 266       2.901 -38.556  23.670  1.00  0.00           H
ATOM   4091  C   GLN X 266       8.031 -41.112  25.842  1.00  0.00           C
ATOM   4092  O   GLN X 266       8.404 -40.435  26.830  1.00  0.00           O
ATOM   4093  N   ALA X 267       8.945 -41.821  25.224  1.00  0.00           N
ATOM   4094  H   ALA X 267       8.610 -42.321  24.413  1.00  0.00           H
ATOM   4095  CA  ALA X 267      10.318 -41.795  25.723  1.00  0.00           C
ATOM   4096  HA  ALA X 267      10.370 -41.519  26.776  1.00  0.00           H
ATOM   4097  CB  ALA X 267      10.871 -43.220  25.488  1.00  0.00           C
ATOM   4098  HB1 ALA X 267      11.215 -43.225  24.454  1.00  0.00           H
ATOM   4099  HB2 ALA X 267      11.804 -43.429  26.010  1.00  0.00           H
ATOM   4100  HB3 ALA X 267      10.162 -44.026  25.680  1.00  0.00           H
ATOM   4101  C   ALA X 267      11.146 -40.689  24.932  1.00  0.00           C
ATOM   4102  O   ALA X 267      10.701 -39.907  24.094  1.00  0.00           O
ATOM   4103  N   ALA X 268      12.470 -40.577  25.176  1.00  0.00           N
ATOM   4104  H   ALA X 268      12.878 -41.286  25.769  1.00  0.00           H
ATOM   4105  CA  ALA X 268      13.344 -39.449  24.857  1.00  0.00           C
ATOM   4106  HA  ALA X 268      12.992 -38.532  25.328  1.00  0.00           H
ATOM   4107  CB  ALA X 268      14.761 -39.603  25.578  1.00  0.00           C
ATOM   4108  HB1 ALA X 268      14.501 -39.648  26.636  1.00  0.00           H
ATOM   4109  HB2 ALA X 268      15.287 -40.522  25.319  1.00  0.00           H
ATOM   4110  HB3 ALA X 268      15.473 -38.805  25.371  1.00  0.00           H
ATOM   4111  C   ALA X 268      13.420 -39.154  23.365  1.00  0.00           C
ATOM   4112  O   ALA X 268      13.805 -38.045  22.933  1.00  0.00           O
ATOM   4113  N   ASN X 269      13.078 -40.119  22.520  1.00  0.00           N
ATOM   4114  H   ASN X 269      12.765 -40.972  22.961  1.00  0.00           H
ATOM   4115  CA  ASN X 269      13.034 -40.129  21.064  1.00  0.00           C
ATOM   4116  HA  ASN X 269      13.855 -39.571  20.614  1.00  0.00           H
ATOM   4117  CB  ASN X 269      13.409 -41.513  20.714  1.00  0.00           C
ATOM   4118  HB2 ASN X 269      13.305 -41.616  19.633  1.00  0.00           H
ATOM   4119  HB3 ASN X 269      14.445 -41.616  21.035  1.00  0.00           H
ATOM   4120  CG  ASN X 269      12.563 -42.599  21.329  1.00  0.00           C
ATOM   4121  OD1 ASN X 269      11.523 -42.326  22.004  1.00  0.00           O
ATOM   4122  ND2 ASN X 269      12.758 -43.858  21.046  1.00  0.00           N
ATOM   4123 HD21 ASN X 269      12.047 -44.541  21.263  1.00  0.00           H
ATOM   4124 HD22 ASN X 269      13.552 -44.195  20.519  1.00  0.00           H
ATOM   4125  C   ASN X 269      11.635 -39.767  20.477  1.00  0.00           C
ATOM   4126  O   ASN X 269      11.478 -39.774  19.318  1.00  0.00           O
ATOM   4127  N   GLU X 270      10.677 -39.376  21.392  1.00  0.00           N
ATOM   4128  H   GLU X 270      10.823 -39.615  22.363  1.00  0.00           H
ATOM   4129  CA  GLU X 270       9.303 -39.060  21.151  1.00  0.00           C
ATOM   4130  HA  GLU X 270       8.858 -38.873  22.129  1.00  0.00           H
ATOM   4131  CB  GLU X 270       9.116 -37.779  20.283  1.00  0.00           C
ATOM   4132  HB2 GLU X 270       9.318 -37.971  19.229  1.00  0.00           H
ATOM   4133  HB3 GLU X 270       8.080 -37.480  20.440  1.00  0.00           H
ATOM   4134  CG  GLU X 270      10.007 -36.602  20.870  1.00  0.00           C
ATOM   4135  HG2 GLU X 270       9.935 -36.503  21.953  1.00  0.00           H
ATOM   4136  HG3 GLU X 270      11.046 -36.722  20.564  1.00  0.00           H
ATOM   4137  CD  GLU X 270       9.401 -35.240  20.336  1.00  0.00           C
ATOM   4138  OE1 GLU X 270      10.157 -34.399  19.812  1.00  0.00           O
ATOM   4139  OE2 GLU X 270       8.191 -34.950  20.493  1.00  0.00           O
ATOM   4140  C   GLU X 270       8.501 -40.166  20.578  1.00  0.00           C
ATOM   4141  O   GLU X 270       7.478 -39.916  19.949  1.00  0.00           O
ATOM   4142  N   ARG X 271       8.898 -41.408  20.771  1.00  0.00           N
ATOM   4143  H   ARG X 271       9.782 -41.603  21.219  1.00  0.00           H
ATOM   4144  CA  ARG X 271       8.168 -42.647  20.396  1.00  0.00           C
ATOM   4145  HA  ARG X 271       7.480 -42.461  19.572  1.00  0.00           H
ATOM   4146  CB  ARG X 271       9.084 -43.779  19.960  1.00  0.00           C
ATOM   4147  HB2 ARG X 271       9.645 -43.959  20.877  1.00  0.00           H
ATOM   4148  HB3 ARG X 271       8.495 -44.576  19.507  1.00  0.00           H
ATOM   4149  CG  ARG X 271      10.127 -43.311  18.910  1.00  0.00           C
ATOM   4150  HG2 ARG X 271      10.813 -42.568  19.315  1.00  0.00           H
ATOM   4151  HG3 ARG X 271      10.789 -44.157  18.729  1.00  0.00           H
ATOM   4152  CD  ARG X 271       9.470 -42.705  17.666  1.00  0.00           C
ATOM   4153  HD2 ARG X 271       8.939 -41.802  17.963  1.00  0.00           H
ATOM   4154  HD3 ARG X 271      10.322 -42.474  17.026  1.00  0.00           H
ATOM   4155  NE  ARG X 271       8.533 -43.568  16.934  1.00  0.00           N
ATOM   4156  HE  ARG X 271       8.407 -44.523  17.236  1.00  0.00           H
ATOM   4157  CZ  ARG X 271       8.238 -43.368  15.662  1.00  0.00           C
ATOM   4158  NH1 ARG X 271       8.197 -42.176  15.154  1.00  0.00           N
ATOM   4159 HH11 ARG X 271       8.417 -41.377  15.731  1.00  0.00           H
ATOM   4160 HH12 ARG X 271       8.037 -41.963  14.179  1.00  0.00           H
ATOM   4161  NH2 ARG X 271       7.984 -44.405  14.885  1.00  0.00           N
ATOM   4162 HH21 ARG X 271       7.670 -45.259  15.325  1.00  0.00           H
ATOM   4163 HH22 ARG X 271       7.909 -44.289  13.885  1.00  0.00           H
ATOM   4164  C   ARG X 271       7.310 -43.163  21.607  1.00  0.00           C
ATOM   4165  O   ARG X 271       7.786 -43.084  22.743  1.00  0.00           O
ATOM   4166  N   ASN X 272       6.130 -43.694  21.307  1.00  0.00           N
ATOM   4167  H   ASN X 272       5.933 -43.901  20.338  1.00  0.00           H
ATOM   4168  CA  ASN X 272       5.105 -44.081  22.368  1.00  0.00           C
ATOM   4169  HA  ASN X 272       5.104 -43.412  23.228  1.00  0.00           H
ATOM   4170  CB  ASN X 272       3.659 -44.071  21.724  1.00  0.00           C
ATOM   4171  HB2 ASN X 272       3.665 -44.691  20.827  1.00  0.00           H
ATOM   4172  HB3 ASN X 272       2.963 -44.414  22.489  1.00  0.00           H
ATOM   4173  CG  ASN X 272       3.162 -42.653  21.444  1.00  0.00           C
ATOM   4174  OD1 ASN X 272       3.713 -41.690  21.903  1.00  0.00           O
ATOM   4175  ND2 ASN X 272       2.219 -42.568  20.536  1.00  0.00           N
ATOM   4176 HD21 ASN X 272       1.936 -41.616  20.355  1.00  0.00           H
ATOM   4177 HD22 ASN X 272       1.747 -43.387  20.178  1.00  0.00           H
ATOM   4178  C   ASN X 272       5.524 -45.438  22.955  1.00  0.00           C
ATOM   4179  O   ASN X 272       5.840 -46.264  22.166  1.00  0.00           O
ATOM   4180  N   VAL X 273       5.456 -45.581  24.262  1.00  0.00           N
ATOM   4181  H   VAL X 273       5.181 -44.785  24.820  1.00  0.00           H
ATOM   4182  CA  VAL X 273       5.773 -46.798  25.000  1.00  0.00           C
ATOM   4183  HA  VAL X 273       6.630 -47.247  24.499  1.00  0.00           H
ATOM   4184  CB  VAL X 273       6.189 -46.453  26.407  1.00  0.00           C
ATOM   4185  HB  VAL X 273       5.327 -45.924  26.815  1.00  0.00           H
ATOM   4186  CG1 VAL X 273       6.418 -47.569  27.374  1.00  0.00           C
ATOM   4187 HG11 VAL X 273       7.301 -48.146  27.098  1.00  0.00           H
ATOM   4188 HG12 VAL X 273       6.446 -47.197  28.398  1.00  0.00           H
ATOM   4189 HG13 VAL X 273       5.562 -48.229  27.233  1.00  0.00           H
ATOM   4190  CG2 VAL X 273       7.463 -45.680  26.493  1.00  0.00           C
ATOM   4191 HG21 VAL X 273       7.413 -44.826  25.819  1.00  0.00           H
ATOM   4192 HG22 VAL X 273       7.599 -45.340  27.520  1.00  0.00           H
ATOM   4193 HG23 VAL X 273       8.289 -46.298  26.142  1.00  0.00           H
ATOM   4194  C   VAL X 273       4.610 -47.814  24.919  1.00  0.00           C
ATOM   4195  O   VAL X 273       3.574 -47.579  25.560  1.00  0.00           O
ATOM   4196  N   SER X 274       4.884 -48.976  24.435  1.00  0.00           N
ATOM   4197  H   SER X 274       5.834 -49.060  24.104  1.00  0.00           H
ATOM   4198  CA  SER X 274       3.828 -49.980  24.119  1.00  0.00           C
ATOM   4199  HA  SER X 274       2.901 -49.773  24.654  1.00  0.00           H
ATOM   4200  CB  SER X 274       3.593 -50.035  22.668  1.00  0.00           C
ATOM   4201  HB2 SER X 274       3.373 -49.045  22.267  1.00  0.00           H
ATOM   4202  HB3 SER X 274       4.467 -50.424  22.145  1.00  0.00           H
ATOM   4203  OG  SER X 274       2.458 -50.882  22.390  1.00  0.00           O
ATOM   4204  HG  SER X 274       1.912 -50.360  21.797  1.00  0.00           H
ATOM   4205  C   SER X 274       4.181 -51.384  24.605  1.00  0.00           C
ATOM   4206  O   SER X 274       5.399 -51.659  24.642  1.00  0.00           O
ATOM   4207  N   THR X 275       3.269 -52.276  24.818  1.00  0.00           N
ATOM   4208  H   THR X 275       2.307 -51.972  24.796  1.00  0.00           H
ATOM   4209  CA  THR X 275       3.491 -53.705  24.749  1.00  0.00           C
ATOM   4210  HA  THR X 275       4.551 -53.941  24.647  1.00  0.00           H
ATOM   4211  CB  THR X 275       3.055 -54.288  26.154  1.00  0.00           C
ATOM   4212  HB  THR X 275       3.468 -53.668  26.949  1.00  0.00           H
ATOM   4213  CG2 THR X 275       1.563 -54.315  26.462  1.00  0.00           C
ATOM   4214 HG21 THR X 275       1.414 -54.697  27.472  1.00  0.00           H
ATOM   4215 HG22 THR X 275       1.101 -53.328  26.468  1.00  0.00           H
ATOM   4216 HG23 THR X 275       1.007 -54.949  25.771  1.00  0.00           H
ATOM   4217  OG1 THR X 275       3.594 -55.582  26.324  1.00  0.00           O
ATOM   4218  HG1 THR X 275       4.378 -55.692  25.782  1.00  0.00           H
ATOM   4219  C   THR X 275       2.979 -54.428  23.521  1.00  0.00           C
ATOM   4220  O   THR X 275       2.699 -55.650  23.544  1.00  0.00           O
ATOM   4221  N   ARG X 276       2.839 -53.728  22.381  1.00  0.00           N
ATOM   4222  H   ARG X 276       2.989 -52.730  22.397  1.00  0.00           H
ATOM   4223  CA  ARG X 276       2.421 -54.238  21.008  1.00  0.00           C
ATOM   4224  HA  ARG X 276       1.470 -54.754  21.137  1.00  0.00           H
ATOM   4225  CB  ARG X 276       2.210 -53.102  20.011  1.00  0.00           C
ATOM   4226  HB2 ARG X 276       1.492 -52.460  20.521  1.00  0.00           H
ATOM   4227  HB3 ARG X 276       3.171 -52.605  19.877  1.00  0.00           H
ATOM   4228  CG  ARG X 276       1.559 -53.425  18.692  1.00  0.00           C
ATOM   4229  HG2 ARG X 276       2.001 -54.318  18.250  1.00  0.00           H
ATOM   4230  HG3 ARG X 276       0.546 -53.624  19.044  1.00  0.00           H
ATOM   4231  CD  ARG X 276       1.765 -52.156  17.787  1.00  0.00           C
ATOM   4232  HD2 ARG X 276       2.815 -51.864  17.825  1.00  0.00           H
ATOM   4233  HD3 ARG X 276       1.469 -52.360  16.758  1.00  0.00           H
ATOM   4234  NE  ARG X 276       1.050 -50.953  18.340  1.00  0.00           N
ATOM   4235  HE  ARG X 276       1.345 -50.409  19.137  1.00  0.00           H
ATOM   4236  CZ  ARG X 276      -0.100 -50.470  17.885  1.00  0.00           C
ATOM   4237  NH1 ARG X 276      -0.817 -50.963  16.953  1.00  0.00           N
ATOM   4238 HH11 ARG X 276      -0.347 -51.659  16.392  1.00  0.00           H
ATOM   4239 HH12 ARG X 276      -1.675 -50.507  16.675  1.00  0.00           H
ATOM   4240  NH2 ARG X 276      -0.584 -49.483  18.485  1.00  0.00           N
ATOM   4241 HH21 ARG X 276      -0.106 -49.121  19.298  1.00  0.00           H
ATOM   4242 HH22 ARG X 276      -1.520 -49.166  18.273  1.00  0.00           H
ATOM   4243  C   ARG X 276       3.324 -55.309  20.316  1.00  0.00           C
ATOM   4244  O   ARG X 276       2.866 -56.350  19.877  1.00  0.00           O
ATOM   4245  N   GLN X 277       4.634 -55.174  20.348  1.00  0.00           N
ATOM   4246  H   GLN X 277       4.968 -54.418  20.929  1.00  0.00           H
ATOM   4247  CA  GLN X 277       5.668 -56.043  19.856  1.00  0.00           C
ATOM   4248  HA  GLN X 277       5.273 -56.592  19.002  1.00  0.00           H
ATOM   4249  CB  GLN X 277       6.890 -55.251  19.524  1.00  0.00           C
ATOM   4250  HB2 GLN X 277       7.527 -55.844  18.867  1.00  0.00           H
ATOM   4251  HB3 GLN X 277       6.558 -54.453  18.861  1.00  0.00           H
ATOM   4252  CG  GLN X 277       7.694 -54.597  20.668  1.00  0.00           C
ATOM   4253  HG2 GLN X 277       8.213 -55.299  21.320  1.00  0.00           H
ATOM   4254  HG3 GLN X 277       8.388 -53.976  20.101  1.00  0.00           H
ATOM   4255  CD  GLN X 277       6.884 -53.599  21.549  1.00  0.00           C
ATOM   4256  OE1 GLN X 277       5.992 -52.809  21.135  1.00  0.00           O
ATOM   4257  NE2 GLN X 277       7.063 -53.630  22.880  1.00  0.00           N
ATOM   4258 HE21 GLN X 277       6.411 -53.083  23.424  1.00  0.00           H
ATOM   4259 HE22 GLN X 277       7.731 -54.239  23.331  1.00  0.00           H
ATOM   4260  C   GLN X 277       5.955 -57.229  20.840  1.00  0.00           C
ATOM   4261  O   GLN X 277       6.746 -58.124  20.476  1.00  0.00           O
ATOM   4262  N   GLY X 278       5.512 -57.193  22.075  1.00  0.00           N
ATOM   4263  H   GLY X 278       4.879 -56.462  22.368  1.00  0.00           H
ATOM   4264  CA  GLY X 278       5.982 -58.098  23.068  1.00  0.00           C
ATOM   4265  HA2 GLY X 278       5.286 -58.936  23.048  1.00  0.00           H
ATOM   4266  HA3 GLY X 278       6.999 -58.363  22.780  1.00  0.00           H
ATOM   4267  C   GLY X 278       5.911 -57.564  24.458  1.00  0.00           C
ATOM   4268  O   GLY X 278       5.507 -56.457  24.701  1.00  0.00           O
ATOM   4269  N   MET X 279       6.370 -58.353  25.423  1.00  0.00           N
ATOM   4270  H   MET X 279       6.728 -59.266  25.183  1.00  0.00           H
ATOM   4271  CA  MET X 279       6.128 -58.156  26.834  1.00  0.00           C
ATOM   4272  HA  MET X 279       5.118 -57.837  27.090  1.00  0.00           H
ATOM   4273  CB  MET X 279       6.367 -59.481  27.552  1.00  0.00           C
ATOM   4274  HB2 MET X 279       6.416 -59.348  28.633  1.00  0.00           H
ATOM   4275  HB3 MET X 279       5.490 -60.116  27.423  1.00  0.00           H
ATOM   4276  CG  MET X 279       7.703 -60.169  27.195  1.00  0.00           C
ATOM   4277  HG2 MET X 279       7.733 -60.544  26.173  1.00  0.00           H
ATOM   4278  HG3 MET X 279       8.510 -59.438  27.140  1.00  0.00           H
ATOM   4279  SD  MET X 279       8.368 -61.478  28.221  1.00  0.00           S
ATOM   4280  CE  MET X 279       7.114 -62.754  27.921  1.00  0.00           C
ATOM   4281  HE1 MET X 279       7.295 -63.651  28.513  1.00  0.00           H
ATOM   4282  HE2 MET X 279       6.079 -62.552  28.197  1.00  0.00           H
ATOM   4283  HE3 MET X 279       7.042 -62.960  26.853  1.00  0.00           H
ATOM   4284  C   MET X 279       7.120 -57.077  27.467  1.00  0.00           C
ATOM   4285  O   MET X 279       6.781 -56.486  28.524  1.00  0.00           O
ATOM   4286  N   ASP X 280       8.259 -56.826  26.792  1.00  0.00           N
ATOM   4287  H   ASP X 280       8.647 -57.510  26.158  1.00  0.00           H
ATOM   4288  CA  ASP X 280       9.128 -55.735  27.173  1.00  0.00           C
ATOM   4289  HA  ASP X 280       9.119 -55.705  28.263  1.00  0.00           H
ATOM   4290  CB  ASP X 280      10.542 -56.019  26.636  1.00  0.00           C
ATOM   4291  HB2 ASP X 280      10.538 -55.933  25.549  1.00  0.00           H
ATOM   4292  HB3 ASP X 280      11.271 -55.315  27.037  1.00  0.00           H
ATOM   4293  CG  ASP X 280      11.087 -57.455  26.895  1.00  0.00           C
ATOM   4294  OD1 ASP X 280      10.775 -58.338  26.069  1.00  0.00           O
ATOM   4295  OD2 ASP X 280      11.829 -57.551  27.894  1.00  0.00           O
ATOM   4296  C   ASP X 280       8.636 -54.380  26.682  1.00  0.00           C
ATOM   4297  O   ASP X 280       8.304 -54.224  25.497  1.00  0.00           O
ATOM   4298  N   LEU X 281       8.534 -53.446  27.567  1.00  0.00           N
ATOM   4299  H   LEU X 281       8.928 -53.617  28.481  1.00  0.00           H
ATOM   4300  CA  LEU X 281       8.256 -52.091  27.187  1.00  0.00           C
ATOM   4301  HA  LEU X 281       7.313 -52.138  26.641  1.00  0.00           H
ATOM   4302  CB  LEU X 281       8.141 -51.108  28.371  1.00  0.00           C
ATOM   4303  HB2 LEU X 281       9.073 -51.078  28.935  1.00  0.00           H
ATOM   4304  HB3 LEU X 281       7.915 -50.137  27.929  1.00  0.00           H
ATOM   4305  CG  LEU X 281       7.013 -51.412  29.465  1.00  0.00           C
ATOM   4306  HG  LEU X 281       7.358 -52.359  29.880  1.00  0.00           H
ATOM   4307  CD1 LEU X 281       6.998 -50.257  30.480  1.00  0.00           C
ATOM   4308 HD11 LEU X 281       8.047 -50.139  30.754  1.00  0.00           H
ATOM   4309 HD12 LEU X 281       6.494 -49.394  30.047  1.00  0.00           H
ATOM   4310 HD13 LEU X 281       6.576 -50.646  31.407  1.00  0.00           H
ATOM   4311  CD2 LEU X 281       5.557 -51.401  28.935  1.00  0.00           C
ATOM   4312 HD21 LEU X 281       4.822 -51.472  29.737  1.00  0.00           H
ATOM   4313 HD22 LEU X 281       5.426 -50.477  28.371  1.00  0.00           H
ATOM   4314 HD23 LEU X 281       5.409 -52.257  28.277  1.00  0.00           H
ATOM   4315  C   LEU X 281       9.355 -51.585  26.271  1.00  0.00           C
ATOM   4316  O   LEU X 281      10.582 -51.620  26.527  1.00  0.00           O
ATOM   4317  N   SER X 282       8.825 -50.988  25.268  1.00  0.00           N
ATOM   4318  H   SER X 282       7.819 -51.043  25.188  1.00  0.00           H
ATOM   4319  CA  SER X 282       9.618 -50.432  24.231  1.00  0.00           C
ATOM   4320  HA  SER X 282      10.578 -50.172  24.678  1.00  0.00           H
ATOM   4321  CB  SER X 282       9.855 -51.497  23.163  1.00  0.00           C
ATOM   4322  HB2 SER X 282      10.278 -52.418  23.563  1.00  0.00           H
ATOM   4323  HB3 SER X 282       8.922 -51.788  22.679  1.00  0.00           H
ATOM   4324  OG  SER X 282      10.555 -50.912  22.036  1.00  0.00           O
ATOM   4325  HG  SER X 282      10.606 -51.576  21.345  1.00  0.00           H
ATOM   4326  C   SER X 282       8.973 -49.183  23.619  1.00  0.00           C
ATOM   4327  O   SER X 282       7.793 -49.291  23.276  1.00  0.00           O
ATOM   4328  N   ALA X 283       9.724 -48.207  23.317  1.00  0.00           N
ATOM   4329  H   ALA X 283      10.625 -48.230  23.772  1.00  0.00           H
ATOM   4330  CA  ALA X 283       9.485 -46.920  22.705  1.00  0.00           C
ATOM   4331  HA  ALA X 283       8.459 -46.603  22.891  1.00  0.00           H
ATOM   4332  CB  ALA X 283      10.383 -45.965  23.474  1.00  0.00           C
ATOM   4333  HB1 ALA X 283      10.149 -45.962  24.538  1.00  0.00           H
ATOM   4334  HB2 ALA X 283      11.450 -46.160  23.371  1.00  0.00           H
ATOM   4335  HB3 ALA X 283      10.190 -44.937  23.166  1.00  0.00           H
ATOM   4336  C   ALA X 283       9.731 -46.776  21.172  1.00  0.00           C
ATOM   4337  O   ALA X 283      10.797 -46.225  20.789  1.00  0.00           O
ATOM   4338  N   ASN X 284       8.849 -47.363  20.331  1.00  0.00           N
ATOM   4339  H   ASN X 284       8.156 -47.928  20.801  1.00  0.00           H
ATOM   4340  CA  ASN X 284       8.850 -47.233  18.859  1.00  0.00           C
ATOM   4341  HA  ASN X 284       9.538 -46.424  18.615  1.00  0.00           H
ATOM   4342  CB  ASN X 284       9.324 -48.552  18.076  1.00  0.00           C
ATOM   4343  HB2 ASN X 284       8.684 -49.395  18.340  1.00  0.00           H
ATOM   4344  HB3 ASN X 284       9.306 -48.395  16.998  1.00  0.00           H
ATOM   4345  CG  ASN X 284      10.737 -48.984  18.384  1.00  0.00           C
ATOM   4346  OD1 ASN X 284      11.724 -48.341  18.007  1.00  0.00           O
ATOM   4347  ND2 ASN X 284      11.021 -49.899  19.332  1.00  0.00           N
ATOM   4348 HD21 ASN X 284      11.971 -49.895  19.674  1.00  0.00           H
ATOM   4349 HD22 ASN X 284      10.249 -50.380  19.770  1.00  0.00           H
ATOM   4350  C   ASN X 284       7.604 -46.656  18.259  1.00  0.00           C
ATOM   4351  O   ASN X 284       7.646 -46.149  17.153  1.00  0.00           O
ATOM   4352  N   GLN X 285       6.441 -46.699  18.882  1.00  0.00           N
ATOM   4353  H   GLN X 285       6.426 -47.105  19.807  1.00  0.00           H
ATOM   4354  CA  GLN X 285       5.132 -46.421  18.250  1.00  0.00           C
ATOM   4355  HA  GLN X 285       5.169 -46.917  17.281  1.00  0.00           H
ATOM   4356  CB  GLN X 285       4.036 -47.118  19.002  1.00  0.00           C
ATOM   4357  HB2 GLN X 285       4.011 -46.716  20.015  1.00  0.00           H
ATOM   4358  HB3 GLN X 285       3.027 -47.108  18.588  1.00  0.00           H
ATOM   4359  CG  GLN X 285       4.368 -48.627  19.170  1.00  0.00           C
ATOM   4360  HG2 GLN X 285       5.230 -48.910  19.774  1.00  0.00           H
ATOM   4361  HG3 GLN X 285       3.539 -48.931  19.810  1.00  0.00           H
ATOM   4362  CD  GLN X 285       4.415 -49.480  17.854  1.00  0.00           C
ATOM   4363  OE1 GLN X 285       5.172 -50.387  17.717  1.00  0.00           O
ATOM   4364  NE2 GLN X 285       3.685 -49.184  16.804  1.00  0.00           N
ATOM   4365 HE21 GLN X 285       3.637 -49.808  16.011  1.00  0.00           H
ATOM   4366 HE22 GLN X 285       3.255 -48.279  16.675  1.00  0.00           H
ATOM   4367  C   GLN X 285       4.823 -44.922  18.005  1.00  0.00           C
ATOM   4368  O   GLN X 285       5.580 -44.069  18.598  1.00  0.00           O
ATOM   4369  N   ASP X 286       3.841 -44.545  17.201  1.00  0.00           N
ATOM   4370  H   ASP X 286       3.241 -45.242  16.784  1.00  0.00           H
ATOM   4371  CA  ASP X 286       3.465 -43.172  17.010  1.00  0.00           C
ATOM   4372  HA  ASP X 286       3.985 -42.554  17.743  1.00  0.00           H
ATOM   4373  CB  ASP X 286       3.977 -42.618  15.642  1.00  0.00           C
ATOM   4374  HB2 ASP X 286       3.621 -41.590  15.566  1.00  0.00           H
ATOM   4375  HB3 ASP X 286       5.058 -42.666  15.774  1.00  0.00           H
ATOM   4376  CG  ASP X 286       3.551 -43.409  14.417  1.00  0.00           C
ATOM   4377  OD1 ASP X 286       2.611 -42.921  13.731  1.00  0.00           O
ATOM   4378  OD2 ASP X 286       4.103 -44.492  14.118  1.00  0.00           O
ATOM   4379  C   ASP X 286       1.970 -43.025  17.266  1.00  0.00           C
ATOM   4380  O   ASP X 286       1.495 -41.887  17.449  1.00  0.00           O
ATOM   4381  N   GLU X 287       1.188 -44.116  17.235  1.00  0.00           N
ATOM   4382  H   GLU X 287       1.661 -44.971  16.979  1.00  0.00           H
ATOM   4383  CA  GLU X 287      -0.186 -44.201  17.602  1.00  0.00           C
ATOM   4384  HA  GLU X 287      -0.699 -43.263  17.385  1.00  0.00           H
ATOM   4385  CB  GLU X 287      -0.785 -45.378  16.835  1.00  0.00           C
ATOM   4386  HB2 GLU X 287      -1.798 -45.610  17.163  1.00  0.00           H
ATOM   4387  HB3 GLU X 287      -0.686 -45.026  15.808  1.00  0.00           H
ATOM   4388  CG  GLU X 287       0.033 -46.741  16.961  1.00  0.00           C
ATOM   4389  HG2 GLU X 287       0.371 -46.879  17.988  1.00  0.00           H
ATOM   4390  HG3 GLU X 287      -0.750 -47.467  16.742  1.00  0.00           H
ATOM   4391  CD  GLU X 287       1.133 -46.873  15.949  1.00  0.00           C
ATOM   4392  OE1 GLU X 287       0.837 -46.931  14.730  1.00  0.00           O
ATOM   4393  OE2 GLU X 287       2.267 -46.817  16.395  1.00  0.00           O
ATOM   4394  C   GLU X 287      -0.385 -44.288  19.149  1.00  0.00           C
ATOM   4395  O   GLU X 287       0.520 -44.578  19.914  1.00  0.00           O
ATOM   4396  N   GLU X 288      -1.641 -44.155  19.600  1.00  0.00           N
ATOM   4397  H   GLU X 288      -2.270 -43.799  18.894  1.00  0.00           H
ATOM   4398  CA  GLU X 288      -2.027 -43.946  20.983  1.00  0.00           C
ATOM   4399  HA  GLU X 288      -1.262 -44.306  21.671  1.00  0.00           H
ATOM   4400  CB  GLU X 288      -2.255 -42.425  21.335  1.00  0.00           C
ATOM   4401  HB2 GLU X 288      -3.058 -42.039  20.708  1.00  0.00           H
ATOM   4402  HB3 GLU X 288      -2.653 -42.425  22.349  1.00  0.00           H
ATOM   4403  CG  GLU X 288      -0.945 -41.522  21.160  1.00  0.00           C
ATOM   4404  HG2 GLU X 288      -0.124 -42.027  21.669  1.00  0.00           H
ATOM   4405  HG3 GLU X 288      -0.786 -41.425  20.086  1.00  0.00           H
ATOM   4406  CD  GLU X 288      -1.218 -40.155  21.744  1.00  0.00           C
ATOM   4407  OE1 GLU X 288      -2.211 -39.431  21.478  1.00  0.00           O
ATOM   4408  OE2 GLU X 288      -0.319 -39.783  22.549  1.00  0.00           O
ATOM   4409  C   GLU X 288      -3.241 -44.863  21.433  1.00  0.00           C
ATOM   4410  O   GLU X 288      -4.290 -44.416  21.939  1.00  0.00           O
ATOM   4411  N   THR X 289      -3.122 -46.154  21.053  1.00  0.00           N
ATOM   4412  H   THR X 289      -2.308 -46.487  20.555  1.00  0.00           H
ATOM   4413  CA  THR X 289      -4.219 -47.200  21.035  1.00  0.00           C
ATOM   4414  HA  THR X 289      -5.198 -46.832  20.728  1.00  0.00           H
ATOM   4415  CB  THR X 289      -3.912 -48.141  19.915  1.00  0.00           C
ATOM   4416  HB  THR X 289      -4.902 -48.485  19.616  1.00  0.00           H
ATOM   4417  CG2 THR X 289      -3.367 -47.450  18.630  1.00  0.00           C
ATOM   4418 HG21 THR X 289      -3.310 -48.080  17.742  1.00  0.00           H
ATOM   4419 HG22 THR X 289      -4.019 -46.620  18.358  1.00  0.00           H
ATOM   4420 HG23 THR X 289      -2.353 -47.061  18.714  1.00  0.00           H
ATOM   4421  OG1 THR X 289      -2.978 -49.039  20.307  1.00  0.00           O
ATOM   4422  HG1 THR X 289      -2.212 -48.564  20.637  1.00  0.00           H
ATOM   4423  C   THR X 289      -4.292 -47.856  22.399  1.00  0.00           C
ATOM   4424  O   THR X 289      -3.683 -47.473  23.372  1.00  0.00           O
ATOM   4425  N   ASP X 290      -4.987 -49.022  22.472  1.00  0.00           N
ATOM   4426  H   ASP X 290      -5.458 -49.371  21.649  1.00  0.00           H
ATOM   4427  CA  ASP X 290      -5.247 -49.710  23.736  1.00  0.00           C
ATOM   4428  HA  ASP X 290      -5.500 -48.926  24.451  1.00  0.00           H
ATOM   4429  CB  ASP X 290      -6.312 -50.818  23.529  1.00  0.00           C
ATOM   4430  HB2 ASP X 290      -6.026 -51.568  22.792  1.00  0.00           H
ATOM   4431  HB3 ASP X 290      -6.355 -51.204  24.548  1.00  0.00           H
ATOM   4432  CG  ASP X 290      -7.709 -50.041  23.398  1.00  0.00           C
ATOM   4433  OD1 ASP X 290      -8.506 -50.601  22.631  1.00  0.00           O
ATOM   4434  OD2 ASP X 290      -7.993 -48.907  23.833  1.00  0.00           O
ATOM   4435  C   ASP X 290      -3.919 -50.370  24.259  1.00  0.00           C
ATOM   4436  O   ASP X 290      -3.885 -50.749  25.442  1.00  0.00           O
ATOM   4437  N   GLN X 291      -2.898 -50.408  23.378  1.00  0.00           N
ATOM   4438  H   GLN X 291      -2.962 -50.078  22.426  1.00  0.00           H
ATOM   4439  CA  GLN X 291      -1.742 -51.181  23.690  1.00  0.00           C
ATOM   4440  HA  GLN X 291      -1.951 -51.972  24.409  1.00  0.00           H
ATOM   4441  CB  GLN X 291      -1.299 -51.870  22.368  1.00  0.00           C
ATOM   4442  HB2 GLN X 291      -1.318 -51.043  21.657  1.00  0.00           H
ATOM   4443  HB3 GLN X 291      -0.227 -52.050  22.436  1.00  0.00           H
ATOM   4444  CG  GLN X 291      -2.176 -53.110  22.012  1.00  0.00           C
ATOM   4445  HG2 GLN X 291      -1.913 -53.866  22.752  1.00  0.00           H
ATOM   4446  HG3 GLN X 291      -3.221 -52.968  22.289  1.00  0.00           H
ATOM   4447  CD  GLN X 291      -1.937 -53.703  20.624  1.00  0.00           C
ATOM   4448  OE1 GLN X 291      -1.808 -52.938  19.701  1.00  0.00           O
ATOM   4449  NE2 GLN X 291      -1.621 -54.964  20.508  1.00  0.00           N
ATOM   4450 HE21 GLN X 291      -1.021 -55.116  19.710  1.00  0.00           H
ATOM   4451 HE22 GLN X 291      -1.352 -55.546  21.288  1.00  0.00           H
ATOM   4452  C   GLN X 291      -0.700 -50.284  24.321  1.00  0.00           C
ATOM   4453  O   GLN X 291       0.035 -50.761  25.276  1.00  0.00           O
ATOM   4454  N   GLU X 292      -0.595 -49.076  23.792  1.00  0.00           N
ATOM   4455  H   GLU X 292      -1.156 -48.883  22.974  1.00  0.00           H
ATOM   4456  CA  GLU X 292       0.168 -47.991  24.440  1.00  0.00           C
ATOM   4457  HA  GLU X 292       1.198 -48.282  24.642  1.00  0.00           H
ATOM   4458  CB  GLU X 292       0.262 -46.871  23.431  1.00  0.00           C
ATOM   4459  HB2 GLU X 292      -0.731 -46.544  23.124  1.00  0.00           H
ATOM   4460  HB3 GLU X 292       0.790 -46.090  23.979  1.00  0.00           H
ATOM   4461  CG  GLU X 292       1.109 -47.183  22.192  1.00  0.00           C
ATOM   4462  HG2 GLU X 292       1.232 -46.224  21.687  1.00  0.00           H
ATOM   4463  HG3 GLU X 292       2.083 -47.344  22.654  1.00  0.00           H
ATOM   4464  CD  GLU X 292       0.628 -48.168  21.190  1.00  0.00           C
ATOM   4465  OE1 GLU X 292      -0.596 -48.316  21.053  1.00  0.00           O
ATOM   4466  OE2 GLU X 292       1.338 -48.920  20.483  1.00  0.00           O
ATOM   4467  C   GLU X 292      -0.460 -47.521  25.715  1.00  0.00           C
ATOM   4468  O   GLU X 292       0.159 -46.854  26.605  1.00  0.00           O
ATOM   4469  N   THR X 293      -1.808 -47.676  25.850  1.00  0.00           N
ATOM   4470  H   THR X 293      -2.376 -48.241  25.234  1.00  0.00           H
ATOM   4471  CA  THR X 293      -2.579 -47.068  26.961  1.00  0.00           C
ATOM   4472  HA  THR X 293      -2.157 -46.076  27.123  1.00  0.00           H
ATOM   4473  CB  THR X 293      -4.063 -46.954  26.708  1.00  0.00           C
ATOM   4474  HB  THR X 293      -4.477 -47.902  26.365  1.00  0.00           H
ATOM   4475  CG2 THR X 293      -4.882 -46.430  27.876  1.00  0.00           C
ATOM   4476 HG21 THR X 293      -5.035 -47.200  28.632  1.00  0.00           H
ATOM   4477 HG22 THR X 293      -4.358 -45.576  28.306  1.00  0.00           H
ATOM   4478 HG23 THR X 293      -5.819 -46.111  27.419  1.00  0.00           H
ATOM   4479  OG1 THR X 293      -4.227 -45.957  25.688  1.00  0.00           O
ATOM   4480  HG1 THR X 293      -3.603 -46.247  25.018  1.00  0.00           H
ATOM   4481  C   THR X 293      -2.402 -47.928  28.178  1.00  0.00           C
ATOM   4482  O   THR X 293      -2.810 -49.095  28.090  1.00  0.00           O
ATOM   4483  N   PHE X 294      -1.857 -47.427  29.255  1.00  0.00           N
ATOM   4484  H   PHE X 294      -1.445 -46.505  29.223  1.00  0.00           H
ATOM   4485  CA  PHE X 294      -1.961 -48.089  30.532  1.00  0.00           C
ATOM   4486  HA  PHE X 294      -2.284 -49.102  30.291  1.00  0.00           H
ATOM   4487  CB  PHE X 294      -0.544 -48.233  31.103  1.00  0.00           C
ATOM   4488  HB2 PHE X 294      -0.224 -47.212  31.311  1.00  0.00           H
ATOM   4489  HB3 PHE X 294      -0.657 -48.725  32.069  1.00  0.00           H
ATOM   4490  CG  PHE X 294       0.355 -48.979  30.173  1.00  0.00           C
ATOM   4491  CD1 PHE X 294       0.548 -50.357  30.467  1.00  0.00           C
ATOM   4492  HD1 PHE X 294       0.097 -50.922  31.271  1.00  0.00           H
ATOM   4493  CE1 PHE X 294       1.359 -51.146  29.648  1.00  0.00           C
ATOM   4494  HE1 PHE X 294       1.488 -52.203  29.825  1.00  0.00           H
ATOM   4495  CZ  PHE X 294       2.115 -50.542  28.595  1.00  0.00           C
ATOM   4496  HZ  PHE X 294       2.906 -51.098  28.112  1.00  0.00           H
ATOM   4497  CE2 PHE X 294       1.994 -49.182  28.354  1.00  0.00           C
ATOM   4498  HE2 PHE X 294       2.617 -48.823  27.548  1.00  0.00           H
ATOM   4499  CD2 PHE X 294       1.130 -48.366  29.146  1.00  0.00           C
ATOM   4500  HD2 PHE X 294       1.020 -47.314  28.926  1.00  0.00           H
ATOM   4501  C   PHE X 294      -2.893 -47.447  31.463  1.00  0.00           C
ATOM   4502  O   PHE X 294      -2.907 -46.189  31.427  1.00  0.00           O
ATOM   4503  N   GLN X 295      -3.418 -48.069  32.482  1.00  0.00           N
ATOM   4504  H   GLN X 295      -3.209 -49.052  32.580  1.00  0.00           H
ATOM   4505  CA  GLN X 295      -4.156 -47.350  33.590  1.00  0.00           C
ATOM   4506  HA  GLN X 295      -4.690 -46.468  33.235  1.00  0.00           H
ATOM   4507  CB  GLN X 295      -5.244 -48.329  34.153  1.00  0.00           C
ATOM   4508  HB2 GLN X 295      -5.853 -48.668  33.315  1.00  0.00           H
ATOM   4509  HB3 GLN X 295      -4.855 -49.269  34.545  1.00  0.00           H
ATOM   4510  CG  GLN X 295      -6.163 -47.644  35.172  1.00  0.00           C
ATOM   4511  HG2 GLN X 295      -5.606 -47.515  36.100  1.00  0.00           H
ATOM   4512  HG3 GLN X 295      -6.399 -46.635  34.833  1.00  0.00           H
ATOM   4513  CD  GLN X 295      -7.514 -48.356  35.406  1.00  0.00           C
ATOM   4514  OE1 GLN X 295      -8.343 -48.486  34.496  1.00  0.00           O
ATOM   4515  NE2 GLN X 295      -7.831 -48.728  36.581  1.00  0.00           N
ATOM   4516 HE21 GLN X 295      -8.747 -49.135  36.709  1.00  0.00           H
ATOM   4517 HE22 GLN X 295      -7.195 -48.419  37.303  1.00  0.00           H
ATOM   4518  C   GLN X 295      -3.264 -46.880  34.702  1.00  0.00           C
ATOM   4519  O   GLN X 295      -2.533 -47.663  35.251  1.00  0.00           O
ATOM   4520  N   LEU X 296      -3.449 -45.601  35.072  1.00  0.00           N
ATOM   4521  H   LEU X 296      -4.262 -45.134  34.695  1.00  0.00           H
ATOM   4522  CA  LEU X 296      -2.545 -45.056  36.223  1.00  0.00           C
ATOM   4523  HA  LEU X 296      -1.533 -45.448  36.113  1.00  0.00           H
ATOM   4524  CB  LEU X 296      -2.502 -43.541  35.980  1.00  0.00           C
ATOM   4525  HB2 LEU X 296      -1.962 -43.423  35.040  1.00  0.00           H
ATOM   4526  HB3 LEU X 296      -3.543 -43.295  35.770  1.00  0.00           H
ATOM   4527  CG  LEU X 296      -1.964 -42.661  37.049  1.00  0.00           C
ATOM   4528  HG  LEU X 296      -2.387 -42.975  38.003  1.00  0.00           H
ATOM   4529  CD1 LEU X 296      -0.444 -42.850  37.078  1.00  0.00           C
ATOM   4530 HD11 LEU X 296      -0.018 -42.537  36.125  1.00  0.00           H
ATOM   4531 HD12 LEU X 296       0.001 -42.192  37.824  1.00  0.00           H
ATOM   4532 HD13 LEU X 296      -0.180 -43.883  37.307  1.00  0.00           H
ATOM   4533  CD2 LEU X 296      -2.226 -41.143  36.913  1.00  0.00           C
ATOM   4534 HD21 LEU X 296      -1.942 -40.661  37.848  1.00  0.00           H
ATOM   4535 HD22 LEU X 296      -1.691 -40.925  35.989  1.00  0.00           H
ATOM   4536 HD23 LEU X 296      -3.292 -40.984  36.749  1.00  0.00           H
ATOM   4537  C   LEU X 296      -3.117 -45.439  37.541  1.00  0.00           C
ATOM   4538  O   LEU X 296      -4.318 -45.600  37.689  1.00  0.00           O
ATOM   4539  N   GLU X 297      -2.236 -45.544  38.527  1.00  0.00           N
ATOM   4540  H   GLU X 297      -1.275 -45.512  38.217  1.00  0.00           H
ATOM   4541  CA  GLU X 297      -2.530 -45.793  39.925  1.00  0.00           C
ATOM   4542  HA  GLU X 297      -3.514 -45.374  40.136  1.00  0.00           H
ATOM   4543  CB  GLU X 297      -2.714 -47.252  40.133  1.00  0.00           C
ATOM   4544  HB2 GLU X 297      -3.678 -47.460  39.668  1.00  0.00           H
ATOM   4545  HB3 GLU X 297      -1.935 -47.832  39.639  1.00  0.00           H
ATOM   4546  CG  GLU X 297      -2.797 -47.738  41.587  1.00  0.00           C
ATOM   4547  HG2 GLU X 297      -1.759 -47.816  41.910  1.00  0.00           H
ATOM   4548  HG3 GLU X 297      -3.259 -46.968  42.205  1.00  0.00           H
ATOM   4549  CD  GLU X 297      -3.637 -48.950  41.753  1.00  0.00           C
ATOM   4550  OE1 GLU X 297      -4.213 -49.478  40.775  1.00  0.00           O
ATOM   4551  OE2 GLU X 297      -3.827 -49.384  42.950  1.00  0.00           O
ATOM   4552  C   GLU X 297      -1.524 -45.147  40.891  1.00  0.00           C
ATOM   4553  O   GLU X 297      -0.332 -45.431  40.745  1.00  0.00           O
ATOM   4554  N   ILE X 298      -1.910 -44.518  41.923  1.00  0.00           N
ATOM   4555  H   ILE X 298      -2.895 -44.356  42.081  1.00  0.00           H
ATOM   4556  CA  ILE X 298      -1.165 -43.816  42.897  1.00  0.00           C
ATOM   4557  HA  ILE X 298      -0.173 -44.238  43.061  1.00  0.00           H
ATOM   4558  CB  ILE X 298      -0.829 -42.298  42.563  1.00  0.00           C
ATOM   4559  HB  ILE X 298      -1.629 -41.694  42.991  1.00  0.00           H
ATOM   4560  CG2 ILE X 298       0.366 -41.841  43.448  1.00  0.00           C
ATOM   4561 HG21 ILE X 298       1.331 -42.220  43.112  1.00  0.00           H
ATOM   4562 HG22 ILE X 298       0.350 -40.751  43.454  1.00  0.00           H
ATOM   4563 HG23 ILE X 298       0.211 -42.194  44.468  1.00  0.00           H
ATOM   4564  CG1 ILE X 298      -0.736 -42.039  41.079  1.00  0.00           C
ATOM   4565 HG12 ILE X 298      -0.010 -42.711  40.622  1.00  0.00           H
ATOM   4566 HG13 ILE X 298      -1.723 -42.105  40.619  1.00  0.00           H
ATOM   4567  CD1 ILE X 298      -0.199 -40.573  40.620  1.00  0.00           C
ATOM   4568 HD11 ILE X 298      -0.067 -40.423  39.548  1.00  0.00           H
ATOM   4569 HD12 ILE X 298      -0.901 -39.797  40.926  1.00  0.00           H
ATOM   4570 HD13 ILE X 298       0.702 -40.437  41.217  1.00  0.00           H
ATOM   4571  C   ILE X 298      -1.897 -44.001  44.212  1.00  0.00           C
ATOM   4572  O   ILE X 298      -2.850 -43.331  44.447  1.00  0.00           O
ATOM   4573  N   ASP X 299      -1.454 -44.917  45.041  1.00  0.00           N
ATOM   4574  H   ASP X 299      -0.750 -45.556  44.702  1.00  0.00           H
ATOM   4575  CA  ASP X 299      -2.126 -45.115  46.353  1.00  0.00           C
ATOM   4576  HA  ASP X 299      -3.183 -44.931  46.159  1.00  0.00           H
ATOM   4577  CB  ASP X 299      -1.749 -46.552  46.810  1.00  0.00           C
ATOM   4578  HB2 ASP X 299      -1.969 -47.212  45.971  1.00  0.00           H
ATOM   4579  HB3 ASP X 299      -0.659 -46.563  46.808  1.00  0.00           H
ATOM   4580  CG  ASP X 299      -2.300 -47.127  48.133  1.00  0.00           C
ATOM   4581  OD1 ASP X 299      -3.240 -46.532  48.764  1.00  0.00           O
ATOM   4582  OD2 ASP X 299      -1.761 -48.171  48.521  1.00  0.00           O
ATOM   4583  C   ASP X 299      -1.619 -44.033  47.358  1.00  0.00           C
ATOM   4584  O   ASP X 299      -0.509 -43.551  47.473  1.00  0.00           O
ATOM   4585  N   ARG X 300      -2.584 -43.735  48.243  1.00  0.00           N
ATOM   4586  H   ARG X 300      -3.414 -44.306  48.308  1.00  0.00           H
ATOM   4587  CA  ARG X 300      -2.333 -42.900  49.460  1.00  0.00           C
ATOM   4588  HA  ARG X 300      -1.744 -42.016  49.215  1.00  0.00           H
ATOM   4589  CB  ARG X 300      -3.629 -42.410  50.132  1.00  0.00           C
ATOM   4590  HB2 ARG X 300      -4.198 -41.769  49.459  1.00  0.00           H
ATOM   4591  HB3 ARG X 300      -4.281 -43.281  50.204  1.00  0.00           H
ATOM   4592  CG  ARG X 300      -3.552 -41.730  51.469  1.00  0.00           C
ATOM   4593  HG2 ARG X 300      -4.563 -41.374  51.672  1.00  0.00           H
ATOM   4594  HG3 ARG X 300      -3.307 -42.511  52.188  1.00  0.00           H
ATOM   4595  CD  ARG X 300      -2.544 -40.619  51.511  1.00  0.00           C
ATOM   4596  HD2 ARG X 300      -1.558 -40.960  51.197  1.00  0.00           H
ATOM   4597  HD3 ARG X 300      -2.887 -39.788  50.894  1.00  0.00           H
ATOM   4598  NE  ARG X 300      -2.432 -40.056  52.874  1.00  0.00           N
ATOM   4599  HE  ARG X 300      -2.828 -40.669  53.572  1.00  0.00           H
ATOM   4600  CZ  ARG X 300      -1.678 -39.029  53.185  1.00  0.00           C
ATOM   4601  NH1 ARG X 300      -1.123 -38.310  52.269  1.00  0.00           N
ATOM   4602 HH11 ARG X 300      -1.313 -38.373  51.279  1.00  0.00           H
ATOM   4603 HH12 ARG X 300      -0.365 -37.695  52.527  1.00  0.00           H
ATOM   4604  NH2 ARG X 300      -1.590 -38.738  54.421  1.00  0.00           N
ATOM   4605 HH21 ARG X 300      -2.004 -39.393  55.069  1.00  0.00           H
ATOM   4606 HH22 ARG X 300      -0.788 -38.201  54.717  1.00  0.00           H
ATOM   4607  C   ARG X 300      -1.481 -43.672  50.556  1.00  0.00           C
ATOM   4608  O   ARG X 300      -0.586 -43.079  51.152  1.00  0.00           O
ATOM   4609  N   ASP X 301      -1.689 -45.012  50.715  1.00  0.00           N
ATOM   4610  H   ASP X 301      -2.460 -45.368  50.169  1.00  0.00           H
ATOM   4611  CA  ASP X 301      -1.002 -45.759  51.825  1.00  0.00           C
ATOM   4612  HA  ASP X 301      -0.766 -45.125  52.680  1.00  0.00           H
ATOM   4613  CB  ASP X 301      -1.958 -46.835  52.402  1.00  0.00           C
ATOM   4614  HB2 ASP X 301      -2.147 -47.430  51.508  1.00  0.00           H
ATOM   4615  HB3 ASP X 301      -1.400 -47.542  53.016  1.00  0.00           H
ATOM   4616  CG  ASP X 301      -3.302 -46.432  53.082  1.00  0.00           C
ATOM   4617  OD1 ASP X 301      -3.415 -45.602  53.958  1.00  0.00           O
ATOM   4618  OD2 ASP X 301      -4.287 -47.155  52.937  1.00  0.00           O
ATOM   4619  C   ASP X 301       0.424 -46.224  51.595  1.00  0.00           C
ATOM   4620  O   ASP X 301       1.347 -45.912  52.396  1.00  0.00           O
ATOM   4621  N   THR X 302       0.585 -46.991  50.518  1.00  0.00           N
ATOM   4622  H   THR X 302      -0.168 -47.173  49.870  1.00  0.00           H
ATOM   4623  CA  THR X 302       1.861 -47.525  50.100  1.00  0.00           C
ATOM   4624  HA  THR X 302       2.318 -47.898  51.016  1.00  0.00           H
ATOM   4625  CB  THR X 302       1.594 -48.732  49.129  1.00  0.00           C
ATOM   4626  HB  THR X 302       2.559 -49.069  48.752  1.00  0.00           H
ATOM   4627  CG2 THR X 302       0.975 -49.930  49.876  1.00  0.00           C
ATOM   4628 HG21 THR X 302       1.533 -50.308  50.733  1.00  0.00           H
ATOM   4629 HG22 THR X 302       0.007 -49.640  50.284  1.00  0.00           H
ATOM   4630 HG23 THR X 302       0.721 -50.746  49.200  1.00  0.00           H
ATOM   4631  OG1 THR X 302       0.753 -48.451  48.012  1.00  0.00           O
ATOM   4632  HG1 THR X 302      -0.128 -48.358  48.382  1.00  0.00           H
ATOM   4633  C   THR X 302       2.738 -46.556  49.345  1.00  0.00           C
ATOM   4634  O   THR X 302       3.908 -46.657  49.360  1.00  0.00           O
ATOM   4635  N   LYS X 303       2.096 -45.585  48.746  1.00  0.00           N
ATOM   4636  H   LYS X 303       1.092 -45.584  48.858  1.00  0.00           H
ATOM   4637  CA  LYS X 303       2.702 -44.466  48.006  1.00  0.00           C
ATOM   4638  HA  LYS X 303       1.900 -43.806  47.674  1.00  0.00           H
ATOM   4639  CB  LYS X 303       3.692 -43.620  48.901  1.00  0.00           C
ATOM   4640  HB2 LYS X 303       4.630 -44.152  49.056  1.00  0.00           H
ATOM   4641  HB3 LYS X 303       4.087 -42.755  48.368  1.00  0.00           H
ATOM   4642  CG  LYS X 303       2.990 -43.126  50.165  1.00  0.00           C
ATOM   4643  HG2 LYS X 303       3.041 -42.045  50.292  1.00  0.00           H
ATOM   4644  HG3 LYS X 303       1.928 -43.370  50.195  1.00  0.00           H
ATOM   4645  CD  LYS X 303       3.640 -43.632  51.418  1.00  0.00           C
ATOM   4646  HD2 LYS X 303       3.598 -44.717  51.327  1.00  0.00           H
ATOM   4647  HD3 LYS X 303       4.705 -43.465  51.580  1.00  0.00           H
ATOM   4648  CE  LYS X 303       2.894 -43.146  52.701  1.00  0.00           C
ATOM   4649  HE2 LYS X 303       3.284 -42.163  52.963  1.00  0.00           H
ATOM   4650  HE3 LYS X 303       1.821 -43.048  52.541  1.00  0.00           H
ATOM   4651  NZ  LYS X 303       3.198 -44.143  53.775  1.00  0.00           N
ATOM   4652  HZ1 LYS X 303       4.193 -44.101  53.940  1.00  0.00           H
ATOM   4653  HZ2 LYS X 303       2.749 -43.873  54.638  1.00  0.00           H
ATOM   4654  HZ3 LYS X 303       2.945 -45.064  53.446  1.00  0.00           H
ATOM   4655  C   LYS X 303       3.416 -44.942  46.720  1.00  0.00           C
ATOM   4656  O   LYS X 303       3.457 -46.130  46.471  1.00  0.00           O
ATOM   4657  N   LYS X 304       4.047 -44.058  45.890  1.00  0.00           N
ATOM   4658  H   LYS X 304       3.964 -43.099  46.198  1.00  0.00           H
ATOM   4659  CA  LYS X 304       4.681 -44.381  44.571  1.00  0.00           C
ATOM   4660  HA  LYS X 304       5.159 -43.464  44.228  1.00  0.00           H
ATOM   4661  CB  LYS X 304       5.926 -45.292  44.636  1.00  0.00           C
ATOM   4662  HB2 LYS X 304       5.615 -46.250  45.053  1.00  0.00           H
ATOM   4663  HB3 LYS X 304       6.201 -45.512  43.604  1.00  0.00           H
ATOM   4664  CG  LYS X 304       7.039 -44.713  45.441  1.00  0.00           C
ATOM   4665  HG2 LYS X 304       7.391 -43.809  44.943  1.00  0.00           H
ATOM   4666  HG3 LYS X 304       6.707 -44.598  46.473  1.00  0.00           H
ATOM   4667  CD  LYS X 304       8.291 -45.635  45.391  1.00  0.00           C
ATOM   4668  HD2 LYS X 304       8.059 -46.598  45.848  1.00  0.00           H
ATOM   4669  HD3 LYS X 304       8.674 -45.835  44.390  1.00  0.00           H
ATOM   4670  CE  LYS X 304       9.452 -45.109  46.265  1.00  0.00           C
ATOM   4671  HE2 LYS X 304       9.700 -44.085  45.985  1.00  0.00           H
ATOM   4672  HE3 LYS X 304       9.160 -44.972  47.306  1.00  0.00           H
ATOM   4673  NZ  LYS X 304      10.680 -45.899  46.225  1.00  0.00           N
ATOM   4674  HZ1 LYS X 304      10.815 -46.315  45.314  1.00  0.00           H
ATOM   4675  HZ2 LYS X 304      11.557 -45.401  46.275  1.00  0.00           H
ATOM   4676  HZ3 LYS X 304      10.603 -46.631  46.916  1.00  0.00           H
ATOM   4677  C   LYS X 304       3.599 -44.797  43.492  1.00  0.00           C
ATOM   4678  O   LYS X 304       2.517 -45.338  43.801  1.00  0.00           O
ATOM   4679  N   CYS X 305       3.822 -44.443  42.184  1.00  0.00           N
ATOM   4680  H   CYS X 305       4.806 -44.279  42.029  1.00  0.00           H
ATOM   4681  CA  CYS X 305       2.957 -44.713  41.051  1.00  0.00           C
ATOM   4682  HA  CYS X 305       1.949 -44.440  41.362  1.00  0.00           H
ATOM   4683  CB  CYS X 305       3.212 -43.739  39.931  1.00  0.00           C
ATOM   4684  HB2 CYS X 305       4.222 -43.901  39.553  1.00  0.00           H
ATOM   4685  HB3 CYS X 305       2.514 -43.968  39.125  1.00  0.00           H
ATOM   4686  SG  CYS X 305       2.988 -42.085  40.400  1.00  0.00           S
ATOM   4687  HG  CYS X 305       4.136 -41.786  41.016  1.00  0.00           H
ATOM   4688  C   CYS X 305       3.101 -46.182  40.504  1.00  0.00           C
ATOM   4689  O   CYS X 305       4.052 -46.863  40.805  1.00  0.00           O
ATOM   4690  N   ALA X 306       2.127 -46.739  39.834  1.00  0.00           N
ATOM   4691  H   ALA X 306       1.351 -46.159  39.549  1.00  0.00           H
ATOM   4692  CA  ALA X 306       2.081 -48.070  39.233  1.00  0.00           C
ATOM   4693  HA  ALA X 306       3.087 -48.308  38.886  1.00  0.00           H
ATOM   4694  CB  ALA X 306       1.697 -49.054  40.374  1.00  0.00           C
ATOM   4695  HB1 ALA X 306       2.177 -48.737  41.300  1.00  0.00           H
ATOM   4696  HB2 ALA X 306       0.643 -48.987  40.644  1.00  0.00           H
ATOM   4697  HB3 ALA X 306       2.098 -50.055  40.213  1.00  0.00           H
ATOM   4698  C   ALA X 306       1.186 -48.092  37.991  1.00  0.00           C
ATOM   4699  O   ALA X 306       0.230 -47.289  37.844  1.00  0.00           O
ATOM   4700  N   PHE X 307       1.408 -49.092  37.081  1.00  0.00           N
ATOM   4701  H   PHE X 307       2.124 -49.745  37.367  1.00  0.00           H
ATOM   4702  CA  PHE X 307       0.761 -49.026  35.755  1.00  0.00           C
ATOM   4703  HA  PHE X 307      -0.077 -48.329  35.767  1.00  0.00           H
ATOM   4704  CB  PHE X 307       1.805 -48.483  34.817  1.00  0.00           C
ATOM   4705  HB2 PHE X 307       2.619 -49.184  34.637  1.00  0.00           H
ATOM   4706  HB3 PHE X 307       1.418 -48.423  33.800  1.00  0.00           H
ATOM   4707  CG  PHE X 307       2.502 -47.134  35.251  1.00  0.00           C
ATOM   4708  CD1 PHE X 307       3.760 -47.107  35.878  1.00  0.00           C
ATOM   4709  HD1 PHE X 307       4.209 -48.055  36.135  1.00  0.00           H
ATOM   4710  CE1 PHE X 307       4.353 -45.839  36.193  1.00  0.00           C
ATOM   4711  HE1 PHE X 307       5.275 -45.779  36.753  1.00  0.00           H
ATOM   4712  CZ  PHE X 307       3.650 -44.679  35.945  1.00  0.00           C
ATOM   4713  HZ  PHE X 307       4.103 -43.750  36.259  1.00  0.00           H
ATOM   4714  CE2 PHE X 307       2.435 -44.700  35.407  1.00  0.00           C
ATOM   4715  HE2 PHE X 307       1.883 -43.798  35.189  1.00  0.00           H
ATOM   4716  CD2 PHE X 307       1.785 -45.914  35.189  1.00  0.00           C
ATOM   4717  HD2 PHE X 307       0.733 -45.856  34.951  1.00  0.00           H
ATOM   4718  C   PHE X 307       0.306 -50.419  35.375  1.00  0.00           C
ATOM   4719  O   PHE X 307       0.904 -51.385  35.876  1.00  0.00           O
ATOM   4720  N   ARG X 308      -0.709 -50.544  34.508  1.00  0.00           N
ATOM   4721  H   ARG X 308      -1.017 -49.711  34.027  1.00  0.00           H
ATOM   4722  CA  ARG X 308      -1.444 -51.810  34.231  1.00  0.00           C
ATOM   4723  HA  ARG X 308      -0.720 -52.617  34.119  1.00  0.00           H
ATOM   4724  CB  ARG X 308      -2.339 -52.125  35.426  1.00  0.00           C
ATOM   4725  HB2 ARG X 308      -1.761 -52.420  36.302  1.00  0.00           H
ATOM   4726  HB3 ARG X 308      -2.874 -51.224  35.726  1.00  0.00           H
ATOM   4727  CG  ARG X 308      -3.268 -53.301  35.157  1.00  0.00           C
ATOM   4728  HG2 ARG X 308      -4.079 -53.016  34.487  1.00  0.00           H
ATOM   4729  HG3 ARG X 308      -2.693 -54.089  34.671  1.00  0.00           H
ATOM   4730  CD  ARG X 308      -4.015 -53.830  36.427  1.00  0.00           C
ATOM   4731  HD2 ARG X 308      -4.851 -54.429  36.066  1.00  0.00           H
ATOM   4732  HD3 ARG X 308      -3.279 -54.444  36.946  1.00  0.00           H
ATOM   4733  NE  ARG X 308      -4.512 -52.838  37.377  1.00  0.00           N
ATOM   4734  HE  ARG X 308      -3.855 -52.383  37.996  1.00  0.00           H
ATOM   4735  CZ  ARG X 308      -5.748 -52.363  37.319  1.00  0.00           C
ATOM   4736  NH1 ARG X 308      -6.698 -52.835  36.580  1.00  0.00           N
ATOM   4737 HH11 ARG X 308      -6.539 -53.477  35.817  1.00  0.00           H
ATOM   4738 HH12 ARG X 308      -7.657 -52.649  36.836  1.00  0.00           H
ATOM   4739  NH2 ARG X 308      -6.085 -51.526  38.223  1.00  0.00           N
ATOM   4740 HH21 ARG X 308      -5.420 -51.253  38.933  1.00  0.00           H
ATOM   4741 HH22 ARG X 308      -7.086 -51.387  38.220  1.00  0.00           H
ATOM   4742  C   ARG X 308      -2.095 -51.827  32.885  1.00  0.00           C
ATOM   4743  O   ARG X 308      -2.714 -50.836  32.497  1.00  0.00           O
ATOM   4744  N   THR X 309      -1.885 -52.934  32.108  1.00  0.00           N
ATOM   4745  H   THR X 309      -1.547 -53.705  32.667  1.00  0.00           H
ATOM   4746  CA  THR X 309      -2.355 -53.013  30.700  1.00  0.00           C
ATOM   4747  HA  THR X 309      -2.268 -51.962  30.425  1.00  0.00           H
ATOM   4748  CB  THR X 309      -1.423 -53.954  29.966  1.00  0.00           C
ATOM   4749  HB  THR X 309      -0.412 -53.686  30.272  1.00  0.00           H
ATOM   4750  CG2 THR X 309      -1.590 -55.479  30.319  1.00  0.00           C
ATOM   4751 HG21 THR X 309      -2.625 -55.813  30.385  1.00  0.00           H
ATOM   4752 HG22 THR X 309      -1.119 -56.052  29.520  1.00  0.00           H
ATOM   4753 HG23 THR X 309      -1.176 -55.817  31.269  1.00  0.00           H
ATOM   4754  OG1 THR X 309      -1.502 -53.848  28.569  1.00  0.00           O
ATOM   4755  HG1 THR X 309      -1.066 -53.018  28.363  1.00  0.00           H
ATOM   4756  C   THR X 309      -3.811 -53.419  30.597  1.00  0.00           C
ATOM   4757  O   THR X 309      -4.426 -53.705  31.673  1.00  0.00           O
ATOM   4758  N   HIP X 310      -4.266 -53.477  29.390  1.00  0.00           N
ATOM   4759  H   HIP X 310      -3.615 -53.129  28.701  1.00  0.00           H
ATOM   4760  CA  HIP X 310      -5.624 -53.849  29.023  1.00  0.00           C
ATOM   4761  HA  HIP X 310      -6.199 -53.051  29.493  1.00  0.00           H
ATOM   4762  CB  HIP X 310      -5.714 -53.726  27.481  1.00  0.00           C
ATOM   4763  HB2 HIP X 310      -5.569 -52.720  27.087  1.00  0.00           H
ATOM   4764  HB3 HIP X 310      -4.825 -54.296  27.208  1.00  0.00           H
ATOM   4765  CG  HIP X 310      -6.969 -54.183  26.817  1.00  0.00           C
ATOM   4766  ND1 HIP X 310      -7.143 -54.398  25.485  1.00  0.00           N
ATOM   4767  HD1 HIP X 310      -6.451 -54.419  24.749  1.00  0.00           H
ATOM   4768  CE1 HIP X 310      -8.334 -55.026  25.289  1.00  0.00           C
ATOM   4769  HE1 HIP X 310      -8.668 -55.541  24.401  1.00  0.00           H
ATOM   4770  NE2 HIP X 310      -9.032 -54.917  26.438  1.00  0.00           N
ATOM   4771  HE2 HIP X 310      -9.953 -55.286  26.624  1.00  0.00           H
ATOM   4772  CD2 HIP X 310      -8.146 -54.528  27.394  1.00  0.00           C
ATOM   4773  HD2 HIP X 310      -8.398 -54.491  28.443  1.00  0.00           H
ATOM   4774  C   HIP X 310      -6.034 -55.211  29.530  1.00  0.00           C
ATOM   4775  O   HIP X 310      -7.073 -55.387  30.199  1.00  0.00           O
ATOM   4776  N   THR X 311      -5.132 -56.271  29.429  1.00  0.00           N
ATOM   4777  H   THR X 311      -4.229 -56.006  29.063  1.00  0.00           H
ATOM   4778  CA  THR X 311      -5.241 -57.712  29.826  1.00  0.00           C
ATOM   4779  HA  THR X 311      -6.248 -58.086  29.644  1.00  0.00           H
ATOM   4780  CB  THR X 311      -4.263 -58.656  29.067  1.00  0.00           C
ATOM   4781  HB  THR X 311      -4.291 -59.619  29.577  1.00  0.00           H
ATOM   4782  CG2 THR X 311      -4.589 -58.664  27.549  1.00  0.00           C
ATOM   4783 HG21 THR X 311      -5.546 -59.128  27.312  1.00  0.00           H
ATOM   4784 HG22 THR X 311      -4.514 -57.651  27.154  1.00  0.00           H
ATOM   4785 HG23 THR X 311      -3.794 -59.337  27.227  1.00  0.00           H
ATOM   4786  OG1 THR X 311      -2.923 -58.236  29.213  1.00  0.00           O
ATOM   4787  HG1 THR X 311      -2.350 -58.888  28.802  1.00  0.00           H
ATOM   4788  C   THR X 311      -4.942 -57.879  31.284  1.00  0.00           C
ATOM   4789  O   THR X 311      -4.469 -58.954  31.717  1.00  0.00           O
ATOM   4790  N   GLY X 312      -5.099 -56.789  32.149  1.00  0.00           N
ATOM   4791  H   GLY X 312      -5.676 -56.022  31.833  1.00  0.00           H
ATOM   4792  CA  GLY X 312      -4.985 -56.883  33.650  1.00  0.00           C
ATOM   4793  HA2 GLY X 312      -5.490 -56.110  34.230  1.00  0.00           H
ATOM   4794  HA3 GLY X 312      -5.511 -57.777  33.986  1.00  0.00           H
ATOM   4795  C   GLY X 312      -3.550 -57.169  34.212  1.00  0.00           C
ATOM   4796  O   GLY X 312      -3.413 -57.053  35.431  1.00  0.00           O
ATOM   4797  N   LYS X 313      -2.529 -57.374  33.372  1.00  0.00           N
ATOM   4798  H   LYS X 313      -2.648 -57.467  32.373  1.00  0.00           H
ATOM   4799  CA  LYS X 313      -1.165 -57.649  33.947  1.00  0.00           C
ATOM   4800  HA  LYS X 313      -1.277 -58.294  34.818  1.00  0.00           H
ATOM   4801  CB  LYS X 313      -0.440 -58.543  32.967  1.00  0.00           C
ATOM   4802  HB2 LYS X 313      -0.363 -58.011  32.018  1.00  0.00           H
ATOM   4803  HB3 LYS X 313       0.552 -58.599  33.413  1.00  0.00           H
ATOM   4804  CG  LYS X 313      -0.925 -59.993  32.657  1.00  0.00           C
ATOM   4805  HG2 LYS X 313      -1.851 -59.994  32.082  1.00  0.00           H
ATOM   4806  HG3 LYS X 313      -0.193 -60.534  32.058  1.00  0.00           H
ATOM   4807  CD  LYS X 313      -1.185 -60.718  33.909  1.00  0.00           C
ATOM   4808  HD2 LYS X 313      -0.373 -60.740  34.635  1.00  0.00           H
ATOM   4809  HD3 LYS X 313      -2.105 -60.333  34.348  1.00  0.00           H
ATOM   4810  CE  LYS X 313      -1.509 -62.155  33.551  1.00  0.00           C
ATOM   4811  HE2 LYS X 313      -2.247 -62.139  32.749  1.00  0.00           H
ATOM   4812  HE3 LYS X 313      -0.554 -62.569  33.228  1.00  0.00           H
ATOM   4813  NZ  LYS X 313      -1.922 -63.091  34.676  1.00  0.00           N
ATOM   4814  HZ1 LYS X 313      -1.122 -63.274  35.264  1.00  0.00           H
ATOM   4815  HZ2 LYS X 313      -2.634 -62.777  35.319  1.00  0.00           H
ATOM   4816  HZ3 LYS X 313      -2.240 -63.990  34.342  1.00  0.00           H
ATOM   4817  C   LYS X 313      -0.356 -56.325  34.221  1.00  0.00           C
ATOM   4818  O   LYS X 313      -0.572 -55.267  33.651  1.00  0.00           O
ATOM   4819  N   TYR X 314       0.326 -56.354  35.359  1.00  0.00           N
ATOM   4820  H   TYR X 314       0.408 -57.224  35.865  1.00  0.00           H
ATOM   4821  CA  TYR X 314       0.983 -55.128  35.899  1.00  0.00           C
ATOM   4822  HA  TYR X 314       0.328 -54.257  35.882  1.00  0.00           H
ATOM   4823  CB  TYR X 314       1.086 -55.409  37.446  1.00  0.00           C
ATOM   4824  HB2 TYR X 314       1.642 -56.343  37.526  1.00  0.00           H
ATOM   4825  HB3 TYR X 314       1.699 -54.636  37.908  1.00  0.00           H
ATOM   4826  CG  TYR X 314      -0.186 -55.603  38.194  1.00  0.00           C
ATOM   4827  CD1 TYR X 314      -0.844 -56.907  38.207  1.00  0.00           C
ATOM   4828  HD1 TYR X 314      -0.351 -57.741  37.729  1.00  0.00           H
ATOM   4829  CE1 TYR X 314      -2.130 -57.025  38.838  1.00  0.00           C
ATOM   4830  HE1 TYR X 314      -2.636 -57.979  38.841  1.00  0.00           H
ATOM   4831  CZ  TYR X 314      -2.737 -55.880  39.315  1.00  0.00           C
ATOM   4832  OH  TYR X 314      -4.037 -55.867  39.710  1.00  0.00           O
ATOM   4833  HH  TYR X 314      -4.169 -56.719  40.133  1.00  0.00           H
ATOM   4834  CE2 TYR X 314      -2.116 -54.617  39.427  1.00  0.00           C
ATOM   4835  HE2 TYR X 314      -2.613 -53.773  39.883  1.00  0.00           H
ATOM   4836  CD2 TYR X 314      -0.802 -54.514  38.850  1.00  0.00           C
ATOM   4837  HD2 TYR X 314      -0.330 -53.543  38.853  1.00  0.00           H
ATOM   4838  C   TYR X 314       2.304 -54.863  35.186  1.00  0.00           C
ATOM   4839  O   TYR X 314       3.066 -55.840  34.945  1.00  0.00           O
ATOM   4840  N   TRP X 315       2.706 -53.614  35.121  1.00  0.00           N
ATOM   4841  H   TRP X 315       2.048 -52.899  35.395  1.00  0.00           H
ATOM   4842  CA  TRP X 315       4.204 -53.252  34.989  1.00  0.00           C
ATOM   4843  HA  TRP X 315       4.571 -53.697  34.065  1.00  0.00           H
ATOM   4844  CB  TRP X 315       4.462 -51.770  34.897  1.00  0.00           C
ATOM   4845  HB2 TRP X 315       3.929 -51.249  35.693  1.00  0.00           H
ATOM   4846  HB3 TRP X 315       5.540 -51.614  34.949  1.00  0.00           H
ATOM   4847  CG  TRP X 315       4.210 -51.016  33.630  1.00  0.00           C
ATOM   4848  CD1 TRP X 315       3.218 -51.310  32.759  1.00  0.00           C
ATOM   4849  HD1 TRP X 315       2.496 -52.110  32.829  1.00  0.00           H
ATOM   4850  NE1 TRP X 315       3.154 -50.278  31.827  1.00  0.00           N
ATOM   4851  HE1 TRP X 315       2.642 -50.282  30.957  1.00  0.00           H
ATOM   4852  CE2 TRP X 315       4.070 -49.252  32.128  1.00  0.00           C
ATOM   4853  CZ2 TRP X 315       4.369 -48.026  31.474  1.00  0.00           C
ATOM   4854  HZ2 TRP X 315       3.736 -47.726  30.652  1.00  0.00           H
ATOM   4855  CH2 TRP X 315       5.466 -47.221  31.947  1.00  0.00           C
ATOM   4856  HH2 TRP X 315       5.852 -46.379  31.391  1.00  0.00           H
ATOM   4857  CZ3 TRP X 315       6.066 -47.618  33.159  1.00  0.00           C
ATOM   4858  HZ3 TRP X 315       6.978 -47.133  33.475  1.00  0.00           H
ATOM   4859  CE3 TRP X 315       5.778 -48.883  33.783  1.00  0.00           C
ATOM   4860  HE3 TRP X 315       6.352 -49.275  34.610  1.00  0.00           H
ATOM   4861  CD2 TRP X 315       4.792 -49.705  33.298  1.00  0.00           C
ATOM   4862  C   TRP X 315       5.047 -53.951  36.091  1.00  0.00           C
ATOM   4863  O   TRP X 315       4.619 -54.247  37.196  1.00  0.00           O
ATOM   4864  N   THR X 316       6.276 -54.375  35.794  1.00  0.00           N
ATOM   4865  H   THR X 316       6.522 -54.348  34.814  1.00  0.00           H
ATOM   4866  CA  THR X 316       7.249 -54.816  36.749  1.00  0.00           C
ATOM   4867  HA  THR X 316       7.031 -54.322  37.696  1.00  0.00           H
ATOM   4868  CB  THR X 316       7.181 -56.293  36.932  1.00  0.00           C
ATOM   4869  HB  THR X 316       6.336 -56.582  37.558  1.00  0.00           H
ATOM   4870  CG2 THR X 316       7.259 -57.063  35.580  1.00  0.00           C
ATOM   4871 HG21 THR X 316       8.197 -56.781  35.103  1.00  0.00           H
ATOM   4872 HG22 THR X 316       7.269 -58.131  35.802  1.00  0.00           H
ATOM   4873 HG23 THR X 316       6.383 -56.848  34.968  1.00  0.00           H
ATOM   4874  OG1 THR X 316       8.205 -56.799  37.607  1.00  0.00           O
ATOM   4875  HG1 THR X 316       7.968 -56.925  38.529  1.00  0.00           H
ATOM   4876  C   THR X 316       8.705 -54.488  36.260  1.00  0.00           C
ATOM   4877  O   THR X 316       8.970 -54.310  35.045  1.00  0.00           O
ATOM   4878  N   LEU X 317       9.708 -54.264  37.114  1.00  0.00           N
ATOM   4879  H   LEU X 317       9.478 -54.545  38.056  1.00  0.00           H
ATOM   4880  CA  LEU X 317      11.141 -54.296  36.796  1.00  0.00           C
ATOM   4881  HA  LEU X 317      11.374 -53.949  35.789  1.00  0.00           H
ATOM   4882  CB  LEU X 317      11.777 -53.268  37.763  1.00  0.00           C
ATOM   4883  HB2 LEU X 317      11.361 -52.300  37.484  1.00  0.00           H
ATOM   4884  HB3 LEU X 317      11.375 -53.402  38.767  1.00  0.00           H
ATOM   4885  CG  LEU X 317      13.278 -53.325  38.017  1.00  0.00           C
ATOM   4886  HG  LEU X 317      13.622 -54.353  37.909  1.00  0.00           H
ATOM   4887  CD1 LEU X 317      14.005 -52.497  37.007  1.00  0.00           C
ATOM   4888 HD11 LEU X 317      15.082 -52.599  37.137  1.00  0.00           H
ATOM   4889 HD12 LEU X 317      13.766 -52.749  35.974  1.00  0.00           H
ATOM   4890 HD13 LEU X 317      13.720 -51.469  37.228  1.00  0.00           H
ATOM   4891  CD2 LEU X 317      13.725 -52.926  39.399  1.00  0.00           C
ATOM   4892 HD21 LEU X 317      13.387 -53.604  40.182  1.00  0.00           H
ATOM   4893 HD22 LEU X 317      14.815 -52.928  39.411  1.00  0.00           H
ATOM   4894 HD23 LEU X 317      13.357 -51.960  39.744  1.00  0.00           H
ATOM   4895  C   LEU X 317      11.600 -55.751  36.996  1.00  0.00           C
ATOM   4896  O   LEU X 317      11.408 -56.406  38.040  1.00  0.00           O
ATOM   4897  N   THR X 318      12.316 -56.183  35.962  1.00  0.00           N
ATOM   4898  H   THR X 318      12.490 -55.529  35.212  1.00  0.00           H
ATOM   4899  CA  THR X 318      12.983 -57.455  35.976  1.00  0.00           C
ATOM   4900  HA  THR X 318      12.340 -58.240  36.376  1.00  0.00           H
ATOM   4901  CB  THR X 318      13.197 -57.927  34.539  1.00  0.00           C
ATOM   4902  HB  THR X 318      13.202 -59.015  34.482  1.00  0.00           H
ATOM   4903  CG2 THR X 318      12.186 -57.610  33.388  1.00  0.00           C
ATOM   4904 HG21 THR X 318      12.482 -58.270  32.573  1.00  0.00           H
ATOM   4905 HG22 THR X 318      11.181 -57.885  33.709  1.00  0.00           H
ATOM   4906 HG23 THR X 318      12.238 -56.567  33.076  1.00  0.00           H
ATOM   4907  OG1 THR X 318      14.423 -57.414  34.101  1.00  0.00           O
ATOM   4908  HG1 THR X 318      14.456 -57.473  33.144  1.00  0.00           H
ATOM   4909  C   THR X 318      14.332 -57.565  36.691  1.00  0.00           C
ATOM   4910  O   THR X 318      14.976 -56.512  36.907  1.00  0.00           O
ATOM   4911  N   ALA X 319      14.677 -58.808  37.088  1.00  0.00           N
ATOM   4912  H   ALA X 319      14.183 -59.636  36.787  1.00  0.00           H
ATOM   4913  CA  ALA X 319      15.863 -59.019  37.878  1.00  0.00           C
ATOM   4914  HA  ALA X 319      15.671 -58.604  38.868  1.00  0.00           H
ATOM   4915  CB  ALA X 319      15.996 -60.599  37.970  1.00  0.00           C
ATOM   4916  HB1 ALA X 319      16.942 -60.873  38.437  1.00  0.00           H
ATOM   4917  HB2 ALA X 319      15.095 -60.950  38.473  1.00  0.00           H
ATOM   4918  HB3 ALA X 319      16.074 -60.956  36.944  1.00  0.00           H
ATOM   4919  C   ALA X 319      17.241 -58.486  37.289  1.00  0.00           C
ATOM   4920  O   ALA X 319      18.261 -58.521  37.971  1.00  0.00           O
ATOM   4921  N   THR X 320      17.230 -58.003  36.045  1.00  0.00           N
ATOM   4922  H   THR X 320      16.333 -57.993  35.580  1.00  0.00           H
ATOM   4923  CA  THR X 320      18.367 -57.748  35.206  1.00  0.00           C
ATOM   4924  HA  THR X 320      19.276 -57.670  35.803  1.00  0.00           H
ATOM   4925  CB  THR X 320      18.582 -58.944  34.227  1.00  0.00           C
ATOM   4926  HB  THR X 320      18.370 -59.885  34.733  1.00  0.00           H
ATOM   4927  CG2 THR X 320      17.711 -58.867  33.068  1.00  0.00           C
ATOM   4928 HG21 THR X 320      16.790 -58.448  33.473  1.00  0.00           H
ATOM   4929 HG22 THR X 320      18.170 -58.183  32.354  1.00  0.00           H
ATOM   4930 HG23 THR X 320      17.482 -59.866  32.697  1.00  0.00           H
ATOM   4931  OG1 THR X 320      19.958 -58.958  33.758  1.00  0.00           O
ATOM   4932  HG1 THR X 320      20.498 -58.840  34.543  1.00  0.00           H
ATOM   4933  C   THR X 320      18.263 -56.307  34.659  1.00  0.00           C
ATOM   4934  O   THR X 320      19.171 -55.812  34.027  1.00  0.00           O
ATOM   4935  N   GLY X 321      17.231 -55.499  35.103  1.00  0.00           N
ATOM   4936  H   GLY X 321      16.711 -55.928  35.855  1.00  0.00           H
ATOM   4937  CA  GLY X 321      16.909 -54.099  35.031  1.00  0.00           C
ATOM   4938  HA2 GLY X 321      16.318 -53.907  35.927  1.00  0.00           H
ATOM   4939  HA3 GLY X 321      17.875 -53.596  34.983  1.00  0.00           H
ATOM   4940  C   GLY X 321      16.042 -53.673  33.832  1.00  0.00           C
ATOM   4941  O   GLY X 321      15.537 -52.562  33.990  1.00  0.00           O
ATOM   4942  N   GLY X 322      15.702 -54.542  32.854  1.00  0.00           N
ATOM   4943  H   GLY X 322      16.049 -55.488  32.931  1.00  0.00           H
ATOM   4944  CA  GLY X 322      14.554 -54.258  31.934  1.00  0.00           C
ATOM   4945  HA2 GLY X 322      14.844 -53.323  31.454  1.00  0.00           H
ATOM   4946  HA3 GLY X 322      14.508 -55.071  31.210  1.00  0.00           H
ATOM   4947  C   GLY X 322      13.232 -54.052  32.564  1.00  0.00           C
ATOM   4948  O   GLY X 322      12.938 -54.429  33.731  1.00  0.00           O
ATOM   4949  N   VAL X 323      12.317 -53.416  31.825  1.00  0.00           N
ATOM   4950  H   VAL X 323      12.633 -53.060  30.934  1.00  0.00           H
ATOM   4951  CA  VAL X 323      10.884 -53.242  32.224  1.00  0.00           C
ATOM   4952  HA  VAL X 323      10.759 -53.667  33.220  1.00  0.00           H
ATOM   4953  CB  VAL X 323      10.491 -51.753  32.327  1.00  0.00           C
ATOM   4954  HB  VAL X 323      10.513 -51.307  31.332  1.00  0.00           H
ATOM   4955  CG1 VAL X 323       9.130 -51.512  32.997  1.00  0.00           C
ATOM   4956 HG11 VAL X 323       8.367 -52.060  32.444  1.00  0.00           H
ATOM   4957 HG12 VAL X 323       9.265 -51.960  33.982  1.00  0.00           H
ATOM   4958 HG13 VAL X 323       8.874 -50.459  33.117  1.00  0.00           H
ATOM   4959  CG2 VAL X 323      11.501 -51.026  33.240  1.00  0.00           C
ATOM   4960 HG21 VAL X 323      12.435 -50.997  32.678  1.00  0.00           H
ATOM   4961 HG22 VAL X 323      11.170 -50.030  33.534  1.00  0.00           H
ATOM   4962 HG23 VAL X 323      11.688 -51.579  34.161  1.00  0.00           H
ATOM   4963  C   VAL X 323      10.007 -54.057  31.355  1.00  0.00           C
ATOM   4964  O   VAL X 323      10.287 -54.214  30.139  1.00  0.00           O
ATOM   4965  N   GLN X 324       8.939 -54.558  31.892  1.00  0.00           N
ATOM   4966  H   GLN X 324       8.723 -54.219  32.818  1.00  0.00           H
ATOM   4967  CA  GLN X 324       7.994 -55.515  31.304  1.00  0.00           C
ATOM   4968  HA  GLN X 324       7.982 -55.409  30.219  1.00  0.00           H
ATOM   4969  CB  GLN X 324       8.450 -56.995  31.590  1.00  0.00           C
ATOM   4970  HB2 GLN X 324       8.549 -57.093  32.672  1.00  0.00           H
ATOM   4971  HB3 GLN X 324       7.647 -57.670  31.294  1.00  0.00           H
ATOM   4972  CG  GLN X 324       9.720 -57.384  30.865  1.00  0.00           C
ATOM   4973  HG2 GLN X 324       9.610 -57.037  29.837  1.00  0.00           H
ATOM   4974  HG3 GLN X 324      10.610 -56.935  31.308  1.00  0.00           H
ATOM   4975  CD  GLN X 324       9.997 -58.887  30.688  1.00  0.00           C
ATOM   4976  OE1 GLN X 324       9.579 -59.743  31.428  1.00  0.00           O
ATOM   4977  NE2 GLN X 324      10.810 -59.370  29.747  1.00  0.00           N
ATOM   4978 HE21 GLN X 324      10.827 -60.368  29.592  1.00  0.00           H
ATOM   4979 HE22 GLN X 324      11.021 -58.812  28.932  1.00  0.00           H
ATOM   4980  C   GLN X 324       6.577 -55.376  31.798  1.00  0.00           C
ATOM   4981  O   GLN X 324       6.296 -54.697  32.759  1.00  0.00           O
ATOM   4982  N   SER X 325       5.520 -55.878  31.123  1.00  0.00           N
ATOM   4983  H   SER X 325       5.786 -56.321  30.255  1.00  0.00           H
ATOM   4984  CA  SER X 325       4.092 -55.753  31.547  1.00  0.00           C
ATOM   4985  HA  SER X 325       4.080 -55.015  32.349  1.00  0.00           H
ATOM   4986  CB  SER X 325       3.293 -55.192  30.432  1.00  0.00           C
ATOM   4987  HB2 SER X 325       3.822 -54.309  30.072  1.00  0.00           H
ATOM   4988  HB3 SER X 325       3.152 -55.965  29.677  1.00  0.00           H
ATOM   4989  OG  SER X 325       2.094 -54.726  30.960  1.00  0.00           O
ATOM   4990  HG  SER X 325       1.772 -55.432  31.527  1.00  0.00           H
ATOM   4991  C   SER X 325       3.446 -57.011  32.153  1.00  0.00           C
ATOM   4992  O   SER X 325       2.225 -57.214  32.039  1.00  0.00           O
ATOM   4993  N   THR X 326       4.243 -57.926  32.767  1.00  0.00           N
ATOM   4994  H   THR X 326       5.143 -57.606  33.097  1.00  0.00           H
ATOM   4995  CA  THR X 326       4.006 -59.375  32.912  1.00  0.00           C
ATOM   4996  HA  THR X 326       3.181 -59.668  32.263  1.00  0.00           H
ATOM   4997  CB  THR X 326       5.251 -60.112  32.514  1.00  0.00           C
ATOM   4998  HB  THR X 326       5.236 -61.182  32.719  1.00  0.00           H
ATOM   4999  CG2 THR X 326       5.441 -60.116  30.988  1.00  0.00           C
ATOM   5000 HG21 THR X 326       4.500 -60.461  30.560  1.00  0.00           H
ATOM   5001 HG22 THR X 326       5.546 -59.099  30.609  1.00  0.00           H
ATOM   5002 HG23 THR X 326       6.253 -60.792  30.718  1.00  0.00           H
ATOM   5003  OG1 THR X 326       6.392 -59.581  33.123  1.00  0.00           O
ATOM   5004  HG1 THR X 326       6.598 -60.246  33.784  1.00  0.00           H
ATOM   5005  C   THR X 326       3.530 -59.813  34.282  1.00  0.00           C
ATOM   5006  O   THR X 326       3.168 -60.982  34.394  1.00  0.00           O
ATOM   5007  N   ALA X 327       3.614 -58.996  35.321  1.00  0.00           N
ATOM   5008  H   ALA X 327       3.949 -58.068  35.103  1.00  0.00           H
ATOM   5009  CA  ALA X 327       3.118 -59.352  36.644  1.00  0.00           C
ATOM   5010  HA  ALA X 327       3.484 -60.364  36.818  1.00  0.00           H
ATOM   5011  CB  ALA X 327       3.517 -58.273  37.711  1.00  0.00           C
ATOM   5012  HB1 ALA X 327       3.183 -57.328  37.284  1.00  0.00           H
ATOM   5013  HB2 ALA X 327       3.052 -58.630  38.631  1.00  0.00           H
ATOM   5014  HB3 ALA X 327       4.595 -58.177  37.844  1.00  0.00           H
ATOM   5015  C   ALA X 327       1.628 -59.704  36.745  1.00  0.00           C
ATOM   5016  O   ALA X 327       0.776 -59.074  36.106  1.00  0.00           O
ATOM   5017  N   SER X 328       1.380 -60.799  37.517  1.00  0.00           N
ATOM   5018  H   SER X 328       2.139 -61.267  37.992  1.00  0.00           H
ATOM   5019  CA  SER X 328      -0.018 -61.186  37.722  1.00  0.00           C
ATOM   5020  HA  SER X 328      -0.696 -60.873  36.928  1.00  0.00           H
ATOM   5021  CB  SER X 328      -0.171 -62.701  37.704  1.00  0.00           C
ATOM   5022  HB2 SER X 328       0.394 -63.215  38.481  1.00  0.00           H
ATOM   5023  HB3 SER X 328      -1.187 -63.088  37.791  1.00  0.00           H
ATOM   5024  OG  SER X 328       0.344 -63.181  36.514  1.00  0.00           O
ATOM   5025  HG  SER X 328       1.288 -63.301  36.644  1.00  0.00           H
ATOM   5026  C   SER X 328      -0.644 -60.617  39.020  1.00  0.00           C
ATOM   5027  O   SER X 328      -1.822 -60.766  39.193  1.00  0.00           O
ATOM   5028  N   SER X 329       0.135 -59.887  39.821  1.00  0.00           N
ATOM   5029  H   SER X 329       1.072 -59.653  39.525  1.00  0.00           H
ATOM   5030  CA  SER X 329      -0.402 -59.197  40.991  1.00  0.00           C
ATOM   5031  HA  SER X 329      -1.414 -58.834  40.811  1.00  0.00           H
ATOM   5032  CB  SER X 329      -0.498 -60.167  42.229  1.00  0.00           C
ATOM   5033  HB2 SER X 329      -1.074 -61.005  41.836  1.00  0.00           H
ATOM   5034  HB3 SER X 329       0.489 -60.431  42.609  1.00  0.00           H
ATOM   5035  OG  SER X 329      -1.204 -59.586  43.302  1.00  0.00           O
ATOM   5036  HG  SER X 329      -1.708 -60.254  43.771  1.00  0.00           H
ATOM   5037  C   SER X 329       0.323 -57.940  41.394  1.00  0.00           C
ATOM   5038  O   SER X 329       1.504 -57.877  41.140  1.00  0.00           O
ATOM   5039  N   LYS X 330      -0.363 -57.000  41.975  1.00  0.00           N
ATOM   5040  H   LYS X 330      -1.328 -57.198  42.197  1.00  0.00           H
ATOM   5041  CA  LYS X 330       0.106 -55.713  42.441  1.00  0.00           C
ATOM   5042  HA  LYS X 330       0.552 -55.253  41.559  1.00  0.00           H
ATOM   5043  CB  LYS X 330      -1.116 -54.953  42.819  1.00  0.00           C
ATOM   5044  HB2 LYS X 330      -1.914 -55.015  42.079  1.00  0.00           H
ATOM   5045  HB3 LYS X 330      -1.448 -55.328  43.787  1.00  0.00           H
ATOM   5046  CG  LYS X 330      -0.785 -53.469  42.918  1.00  0.00           C
ATOM   5047  HG2 LYS X 330      -0.156 -53.363  43.802  1.00  0.00           H
ATOM   5048  HG3 LYS X 330      -0.276 -53.197  41.993  1.00  0.00           H
ATOM   5049  CD  LYS X 330      -2.073 -52.624  42.920  1.00  0.00           C
ATOM   5050  HD2 LYS X 330      -1.969 -51.587  42.601  1.00  0.00           H
ATOM   5051  HD3 LYS X 330      -2.902 -53.135  42.431  1.00  0.00           H
ATOM   5052  CE  LYS X 330      -2.602 -52.464  44.330  1.00  0.00           C
ATOM   5053  HE2 LYS X 330      -2.695 -53.392  44.894  1.00  0.00           H
ATOM   5054  HE3 LYS X 330      -1.955 -51.842  44.949  1.00  0.00           H
ATOM   5055  NZ  LYS X 330      -3.944 -51.850  44.278  1.00  0.00           N
ATOM   5056  HZ1 LYS X 330      -3.982 -50.930  43.863  1.00  0.00           H
ATOM   5057  HZ2 LYS X 330      -4.409 -52.524  43.687  1.00  0.00           H
ATOM   5058  HZ3 LYS X 330      -4.398 -51.844  45.180  1.00  0.00           H
ATOM   5059  C   LYS X 330       1.231 -55.787  43.557  1.00  0.00           C
ATOM   5060  O   LYS X 330       0.925 -55.761  44.749  1.00  0.00           O
ATOM   5061  N   ASN X 331       2.554 -55.643  43.191  1.00  0.00           N
ATOM   5062  H   ASN X 331       2.805 -55.558  42.216  1.00  0.00           H
[truncated: 204,536 more chars]
