# Supplementary material for: Potential Inhibitors of Fascin From A Database of Marine Natural Products: A Virtual Screening and Molecular Dynamics Study
Source: Front Chem. 2021 Oct 7;9:719949. doi: 10.3389/fchem.2021.719949 (PMC8529705; doi:10.3389/fchem.2021.719949)
Supplement: Supplementary file 2 [file DataSheet1.ZIP › Raw Date for Manuscript-719949-reduced/Figure 10/Inhibitor18_structure.pdb]

CRYST1  103.080  103.080  103.080 109.47 109.47 109.47 P 1           1
ATOM      1  N   MET X   1      41.777 -29.942 -45.439  1.00  0.00           N
ATOM      2  H1  MET X   1      41.113 -29.702 -44.716  1.00  0.00           H
ATOM      3  H2  MET X   1      42.411 -29.191 -45.672  1.00  0.00           H
ATOM      4  H3  MET X   1      42.381 -30.656 -45.057  1.00  0.00           H
ATOM      5  CA  MET X   1      40.987 -30.472 -46.600  1.00  0.00           C
ATOM      6  HA  MET X   1      40.464 -29.582 -46.950  1.00  0.00           H
ATOM      7  CB  MET X   1      41.765 -31.093 -47.755  1.00  0.00           C
ATOM      8  HB2 MET X   1      41.959 -32.149 -47.570  1.00  0.00           H
ATOM      9  HB3 MET X   1      41.051 -31.115 -48.579  1.00  0.00           H
ATOM     10  CG  MET X   1      42.980 -30.354 -48.105  1.00  0.00           C
ATOM     11  HG2 MET X   1      43.508 -30.338 -47.151  1.00  0.00           H
ATOM     12  HG3 MET X   1      43.586 -30.902 -48.826  1.00  0.00           H
ATOM     13  SD  MET X   1      42.688 -28.662 -48.575  1.00  0.00           S
ATOM     14  CE  MET X   1      42.248 -28.620 -50.278  1.00  0.00           C
ATOM     15  HE1 MET X   1      41.350 -29.219 -50.431  1.00  0.00           H
ATOM     16  HE2 MET X   1      41.915 -27.600 -50.473  1.00  0.00           H
ATOM     17  HE3 MET X   1      43.063 -28.973 -50.909  1.00  0.00           H
ATOM     18  C   MET X   1      39.862 -31.400 -46.128  1.00  0.00           C
ATOM     19  O   MET X   1      40.144 -32.376 -45.437  1.00  0.00           O
ATOM     20  N   THR X   2      38.612 -30.943 -46.382  1.00  0.00           N
ATOM     21  H   THR X   2      38.471 -30.240 -47.094  1.00  0.00           H
ATOM     22  CA  THR X   2      37.338 -31.551 -45.894  1.00  0.00           C
ATOM     23  HA  THR X   2      37.453 -31.629 -44.813  1.00  0.00           H
ATOM     24  CB  THR X   2      36.091 -30.665 -46.158  1.00  0.00           C
ATOM     25  HB  THR X   2      35.301 -31.158 -45.591  1.00  0.00           H
ATOM     26  CG2 THR X   2      36.260 -29.182 -45.703  1.00  0.00           C
ATOM     27 HG21 THR X   2      36.946 -28.604 -46.322  1.00  0.00           H
ATOM     28 HG22 THR X   2      35.302 -28.688 -45.541  1.00  0.00           H
ATOM     29 HG23 THR X   2      36.699 -29.134 -44.707  1.00  0.00           H
ATOM     30  OG1 THR X   2      35.795 -30.648 -47.566  1.00  0.00           O
ATOM     31  HG1 THR X   2      36.402 -29.976 -47.885  1.00  0.00           H
ATOM     32  C   THR X   2      37.156 -32.899 -46.522  1.00  0.00           C
ATOM     33  O   THR X   2      37.686 -33.140 -47.563  1.00  0.00           O
ATOM     34  N   ALA X   3      36.363 -33.813 -45.964  1.00  0.00           N
ATOM     35  H   ALA X   3      35.814 -33.618 -45.139  1.00  0.00           H
ATOM     36  CA  ALA X   3      35.994 -35.071 -46.585  1.00  0.00           C
ATOM     37  HA  ALA X   3      36.884 -35.585 -46.949  1.00  0.00           H
ATOM     38  CB  ALA X   3      35.446 -36.052 -45.520  1.00  0.00           C
ATOM     39  HB1 ALA X   3      36.087 -36.164 -44.645  1.00  0.00           H
ATOM     40  HB2 ALA X   3      34.445 -35.787 -45.182  1.00  0.00           H
ATOM     41  HB3 ALA X   3      35.382 -37.080 -45.877  1.00  0.00           H
ATOM     42  C   ALA X   3      35.094 -34.877 -47.857  1.00  0.00           C
ATOM     43  O   ALA X   3      35.444 -35.424 -48.898  1.00  0.00           O
ATOM     44  N   ASN X   4      34.041 -33.988 -47.881  1.00  0.00           N
ATOM     45  H   ASN X   4      33.769 -33.655 -46.967  1.00  0.00           H
ATOM     46  CA  ASN X   4      33.411 -33.379 -49.108  1.00  0.00           C
ATOM     47  HA  ASN X   4      32.686 -34.101 -49.485  1.00  0.00           H
ATOM     48  CB  ASN X   4      32.582 -32.110 -48.730  1.00  0.00           C
ATOM     49  HB2 ASN X   4      31.971 -32.301 -47.848  1.00  0.00           H
ATOM     50  HB3 ASN X   4      33.250 -31.336 -48.354  1.00  0.00           H
ATOM     51  CG  ASN X   4      31.773 -31.719 -49.999  1.00  0.00           C
ATOM     52  OD1 ASN X   4      32.209 -30.811 -50.749  1.00  0.00           O
ATOM     53  ND2 ASN X   4      30.686 -32.422 -50.297  1.00  0.00           N
ATOM     54 HD21 ASN X   4      30.258 -32.225 -51.191  1.00  0.00           H
ATOM     55 HD22 ASN X   4      30.461 -33.133 -49.616  1.00  0.00           H
ATOM     56  C   ASN X   4      34.525 -33.013 -50.116  1.00  0.00           C
ATOM     57  O   ASN X   4      34.530 -33.568 -51.241  1.00  0.00           O
ATOM     58  N   GLY X   5      35.424 -32.141 -49.731  1.00  0.00           N
ATOM     59  H   GLY X   5      35.302 -31.533 -48.934  1.00  0.00           H
ATOM     60  CA  GLY X   5      36.474 -31.637 -50.614  1.00  0.00           C
ATOM     61  HA2 GLY X   5      36.086 -30.931 -51.348  1.00  0.00           H
ATOM     62  HA3 GLY X   5      37.130 -31.121 -49.913  1.00  0.00           H
ATOM     63  C   GLY X   5      37.334 -32.683 -51.361  1.00  0.00           C
ATOM     64  O   GLY X   5      37.726 -32.592 -52.557  1.00  0.00           O
ATOM     65  N   THR X   6      37.618 -33.834 -50.693  1.00  0.00           N
ATOM     66  H   THR X   6      37.315 -33.771 -49.732  1.00  0.00           H
ATOM     67  CA  THR X   6      38.673 -34.848 -51.118  1.00  0.00           C
ATOM     68  HA  THR X   6      39.262 -34.459 -51.949  1.00  0.00           H
ATOM     69  CB  THR X   6      39.657 -35.022 -49.876  1.00  0.00           C
ATOM     70  HB  THR X   6      40.416 -35.778 -50.077  1.00  0.00           H
ATOM     71  CG2 THR X   6      40.400 -33.749 -49.553  1.00  0.00           C
ATOM     72 HG21 THR X   6      41.084 -33.885 -48.715  1.00  0.00           H
ATOM     73 HG22 THR X   6      40.971 -33.372 -50.401  1.00  0.00           H
ATOM     74 HG23 THR X   6      39.812 -32.895 -49.216  1.00  0.00           H
ATOM     75  OG1 THR X   6      38.885 -35.330 -48.660  1.00  0.00           O
ATOM     76  HG1 THR X   6      38.655 -34.496 -48.243  1.00  0.00           H
ATOM     77  C   THR X   6      38.030 -36.140 -51.655  1.00  0.00           C
ATOM     78  O   THR X   6      38.765 -36.946 -52.217  1.00  0.00           O
ATOM     79  N   ALA X   7      36.761 -36.310 -51.352  1.00  0.00           N
ATOM     80  H   ALA X   7      36.285 -35.582 -50.839  1.00  0.00           H
ATOM     81  CA  ALA X   7      35.849 -37.372 -51.761  1.00  0.00           C
ATOM     82  HA  ALA X   7      34.887 -37.040 -51.370  1.00  0.00           H
ATOM     83  CB  ALA X   7      35.808 -37.455 -53.293  1.00  0.00           C
ATOM     84  HB1 ALA X   7      34.952 -38.071 -53.568  1.00  0.00           H
ATOM     85  HB2 ALA X   7      35.564 -36.555 -53.858  1.00  0.00           H
ATOM     86  HB3 ALA X   7      36.733 -37.938 -53.609  1.00  0.00           H
ATOM     87  C   ALA X   7      36.142 -38.671 -51.001  1.00  0.00           C
ATOM     88  O   ALA X   7      35.716 -39.732 -51.384  1.00  0.00           O
ATOM     89  N   GLU X   8      36.758 -38.563 -49.816  1.00  0.00           N
ATOM     90  H   GLU X   8      36.981 -37.635 -49.486  1.00  0.00           H
ATOM     91  CA  GLU X   8      36.815 -39.654 -48.838  1.00  0.00           C
ATOM     92  HA  GLU X   8      36.842 -40.622 -49.339  1.00  0.00           H
ATOM     93  CB  GLU X   8      38.014 -39.518 -47.820  1.00  0.00           C
ATOM     94  HB2 GLU X   8      37.859 -38.596 -47.261  1.00  0.00           H
ATOM     95  HB3 GLU X   8      37.848 -40.341 -47.124  1.00  0.00           H
ATOM     96  CG  GLU X   8      39.387 -39.367 -48.541  1.00  0.00           C
ATOM     97  HG2 GLU X   8      39.340 -39.912 -49.484  1.00  0.00           H
ATOM     98  HG3 GLU X   8      39.449 -38.292 -48.706  1.00  0.00           H
ATOM     99  CD  GLU X   8      40.563 -39.949 -47.717  1.00  0.00           C
ATOM    100  OE1 GLU X   8      40.412 -40.960 -47.006  1.00  0.00           O
ATOM    101  OE2 GLU X   8      41.712 -39.472 -47.877  1.00  0.00           O
ATOM    102  C   GLU X   8      35.500 -39.768 -48.068  1.00  0.00           C
ATOM    103  O   GLU X   8      34.854 -38.781 -47.682  1.00  0.00           O
ATOM    104  N   ALA X   9      35.079 -41.036 -47.748  1.00  0.00           N
ATOM    105  H   ALA X   9      35.683 -41.796 -48.026  1.00  0.00           H
ATOM    106  CA  ALA X   9      33.811 -41.302 -47.023  1.00  0.00           C
ATOM    107  HA  ALA X   9      33.024 -40.699 -47.475  1.00  0.00           H
ATOM    108  CB  ALA X   9      33.349 -42.760 -47.313  1.00  0.00           C
ATOM    109  HB1 ALA X   9      33.623 -42.922 -48.356  1.00  0.00           H
ATOM    110  HB2 ALA X   9      33.902 -43.417 -46.642  1.00  0.00           H
ATOM    111  HB3 ALA X   9      32.266 -42.881 -47.326  1.00  0.00           H
ATOM    112  C   ALA X   9      33.764 -41.056 -45.506  1.00  0.00           C
ATOM    113  O   ALA X   9      33.037 -41.754 -44.800  1.00  0.00           O
ATOM    114  N   VAL X  10      34.584 -40.206 -44.974  1.00  0.00           N
ATOM    115  H   VAL X  10      35.110 -39.594 -45.582  1.00  0.00           H
ATOM    116  CA  VAL X  10      34.726 -39.909 -43.555  1.00  0.00           C
ATOM    117  HA  VAL X  10      34.465 -40.864 -43.100  1.00  0.00           H
ATOM    118  CB  VAL X  10      36.101 -39.332 -43.296  1.00  0.00           C
ATOM    119  HB  VAL X  10      36.188 -38.350 -43.760  1.00  0.00           H
ATOM    120  CG1 VAL X  10      36.447 -39.312 -41.763  1.00  0.00           C
ATOM    121 HG11 VAL X  10      37.387 -38.777 -41.626  1.00  0.00           H
ATOM    122 HG12 VAL X  10      35.630 -38.850 -41.208  1.00  0.00           H
ATOM    123 HG13 VAL X  10      36.674 -40.301 -41.364  1.00  0.00           H
ATOM    124  CG2 VAL X  10      37.213 -40.244 -43.844  1.00  0.00           C
ATOM    125 HG21 VAL X  10      38.160 -39.986 -43.371  1.00  0.00           H
ATOM    126 HG22 VAL X  10      36.958 -41.301 -43.775  1.00  0.00           H
ATOM    127 HG23 VAL X  10      37.318 -40.032 -44.908  1.00  0.00           H
ATOM    128  C   VAL X  10      33.584 -38.982 -42.968  1.00  0.00           C
ATOM    129  O   VAL X  10      33.052 -38.177 -43.701  1.00  0.00           O
ATOM    130  N   GLN X  11      33.055 -39.340 -41.709  1.00  0.00           N
ATOM    131  H   GLN X  11      33.507 -40.091 -41.208  1.00  0.00           H
ATOM    132  CA  GLN X  11      31.938 -38.667 -40.960  1.00  0.00           C
ATOM    133  HA  GLN X  11      31.773 -37.657 -41.335  1.00  0.00           H
ATOM    134  CB  GLN X  11      30.602 -39.510 -40.878  1.00  0.00           C
ATOM    135  HB2 GLN X  11      30.727 -40.310 -40.148  1.00  0.00           H
ATOM    136  HB3 GLN X  11      29.789 -38.900 -40.482  1.00  0.00           H
ATOM    137  CG  GLN X  11      30.088 -40.025 -42.235  1.00  0.00           C
ATOM    138  HG2 GLN X  11      30.908 -40.419 -42.835  1.00  0.00           H
ATOM    139  HG3 GLN X  11      29.489 -40.904 -41.998  1.00  0.00           H
ATOM    140  CD  GLN X  11      29.381 -39.030 -43.135  1.00  0.00           C
ATOM    141  OE1 GLN X  11      29.065 -37.925 -42.801  1.00  0.00           O
ATOM    142  NE2 GLN X  11      29.265 -39.288 -44.427  1.00  0.00           N
ATOM    143 HE21 GLN X  11      28.715 -38.639 -44.971  1.00  0.00           H
ATOM    144 HE22 GLN X  11      29.464 -40.188 -44.839  1.00  0.00           H
ATOM    145  C   GLN X  11      32.364 -38.373 -39.483  1.00  0.00           C
ATOM    146  O   GLN X  11      33.365 -38.898 -39.030  1.00  0.00           O
ATOM    147  N   ILE X  12      31.725 -37.400 -38.882  1.00  0.00           N
ATOM    148  H   ILE X  12      30.918 -37.024 -39.359  1.00  0.00           H
ATOM    149  CA  ILE X  12      31.908 -36.835 -37.520  1.00  0.00           C
ATOM    150  HA  ILE X  12      32.900 -36.421 -37.340  1.00  0.00           H
ATOM    151  CB  ILE X  12      30.986 -35.578 -37.317  1.00  0.00           C
ATOM    152  HB  ILE X  12      29.950 -35.759 -37.604  1.00  0.00           H
ATOM    153  CG2 ILE X  12      30.946 -35.201 -35.787  1.00  0.00           C
ATOM    154 HG21 ILE X  12      30.489 -35.971 -35.164  1.00  0.00           H
ATOM    155 HG22 ILE X  12      31.921 -34.951 -35.369  1.00  0.00           H
ATOM    156 HG23 ILE X  12      30.215 -34.396 -35.714  1.00  0.00           H
ATOM    157  CG1 ILE X  12      31.514 -34.263 -38.062  1.00  0.00           C
ATOM    158 HG12 ILE X  12      31.965 -34.555 -39.010  1.00  0.00           H
ATOM    159 HG13 ILE X  12      30.695 -33.549 -38.153  1.00  0.00           H
ATOM    160  CD1 ILE X  12      32.654 -33.486 -37.332  1.00  0.00           C
ATOM    161 HD11 ILE X  12      32.929 -32.693 -38.028  1.00  0.00           H
ATOM    162 HD12 ILE X  12      32.421 -32.987 -36.391  1.00  0.00           H
ATOM    163 HD13 ILE X  12      33.518 -34.123 -37.141  1.00  0.00           H
ATOM    164  C   ILE X  12      31.673 -37.960 -36.508  1.00  0.00           C
ATOM    165  O   ILE X  12      30.951 -38.893 -36.706  1.00  0.00           O
ATOM    166  N   GLN X  13      32.271 -37.772 -35.251  1.00  0.00           N
ATOM    167  H   GLN X  13      32.630 -36.832 -35.170  1.00  0.00           H
ATOM    168  CA  GLN X  13      32.540 -38.805 -34.294  1.00  0.00           C
ATOM    169  HA  GLN X  13      31.861 -39.630 -34.509  1.00  0.00           H
ATOM    170  CB  GLN X  13      33.931 -39.364 -34.579  1.00  0.00           C
ATOM    171  HB2 GLN X  13      34.505 -38.613 -35.121  1.00  0.00           H
ATOM    172  HB3 GLN X  13      34.330 -39.496 -33.573  1.00  0.00           H
ATOM    173  CG  GLN X  13      34.036 -40.764 -35.307  1.00  0.00           C
ATOM    174  HG2 GLN X  13      33.296 -41.468 -34.928  1.00  0.00           H
ATOM    175  HG3 GLN X  13      33.656 -40.527 -36.301  1.00  0.00           H
ATOM    176  CD  GLN X  13      35.434 -41.420 -35.302  1.00  0.00           C
ATOM    177  OE1 GLN X  13      36.439 -40.777 -35.014  1.00  0.00           O
ATOM    178  NE2 GLN X  13      35.415 -42.777 -35.577  1.00  0.00           N
ATOM    179 HE21 GLN X  13      36.271 -43.307 -35.658  1.00  0.00           H
ATOM    180 HE22 GLN X  13      34.521 -43.117 -35.901  1.00  0.00           H
ATOM    181  C   GLN X  13      32.470 -38.233 -32.828  1.00  0.00           C
ATOM    182  O   GLN X  13      32.681 -36.996 -32.676  1.00  0.00           O
ATOM    183  N   PHE X  14      32.092 -39.105 -31.932  1.00  0.00           N
ATOM    184  H   PHE X  14      31.905 -40.034 -32.281  1.00  0.00           H
ATOM    185  CA  PHE X  14      31.851 -38.746 -30.535  1.00  0.00           C
ATOM    186  HA  PHE X  14      32.628 -38.085 -30.149  1.00  0.00           H
ATOM    187  CB  PHE X  14      30.470 -37.997 -30.367  1.00  0.00           C
ATOM    188  HB2 PHE X  14      29.956 -38.249 -29.439  1.00  0.00           H
ATOM    189  HB3 PHE X  14      30.602 -36.920 -30.263  1.00  0.00           H
ATOM    190  CG  PHE X  14      29.495 -38.377 -31.509  1.00  0.00           C
ATOM    191  CD1 PHE X  14      29.389 -37.589 -32.708  1.00  0.00           C
ATOM    192  HD1 PHE X  14      30.004 -36.705 -32.798  1.00  0.00           H
ATOM    193  CE1 PHE X  14      28.535 -38.057 -33.752  1.00  0.00           C
ATOM    194  HE1 PHE X  14      28.540 -37.486 -34.669  1.00  0.00           H
ATOM    195  CZ  PHE X  14      27.712 -39.167 -33.577  1.00  0.00           C
ATOM    196  HZ  PHE X  14      27.036 -39.475 -34.361  1.00  0.00           H
ATOM    197  CE2 PHE X  14      27.808 -39.937 -32.391  1.00  0.00           C
ATOM    198  HE2 PHE X  14      27.247 -40.833 -32.171  1.00  0.00           H
ATOM    199  CD2 PHE X  14      28.736 -39.540 -31.418  1.00  0.00           C
ATOM    200  HD2 PHE X  14      28.849 -40.142 -30.529  1.00  0.00           H
ATOM    201  C   PHE X  14      31.819 -39.946 -29.542  1.00  0.00           C
ATOM    202  O   PHE X  14      31.500 -41.048 -29.944  1.00  0.00           O
ATOM    203  N   GLY X  15      31.944 -39.709 -28.254  1.00  0.00           N
ATOM    204  H   GLY X  15      32.283 -38.827 -27.895  1.00  0.00           H
ATOM    205  CA  GLY X  15      31.355 -40.634 -27.226  1.00  0.00           C
ATOM    206  HA2 GLY X  15      31.100 -41.581 -27.701  1.00  0.00           H
ATOM    207  HA3 GLY X  15      31.976 -40.818 -26.349  1.00  0.00           H
ATOM    208  C   GLY X  15      30.080 -40.136 -26.548  1.00  0.00           C
ATOM    209  O   GLY X  15      29.996 -38.968 -26.152  1.00  0.00           O
ATOM    210  N   LEU X  16      29.152 -41.001 -26.325  1.00  0.00           N
ATOM    211  H   LEU X  16      29.312 -41.919 -26.715  1.00  0.00           H
ATOM    212  CA  LEU X  16      27.918 -40.800 -25.484  1.00  0.00           C
ATOM    213  HA  LEU X  16      27.735 -39.729 -25.564  1.00  0.00           H
ATOM    214  CB  LEU X  16      26.700 -41.608 -26.116  1.00  0.00           C
ATOM    215  HB2 LEU X  16      26.962 -42.629 -26.395  1.00  0.00           H
ATOM    216  HB3 LEU X  16      25.897 -41.749 -25.392  1.00  0.00           H
ATOM    217  CG  LEU X  16      26.046 -41.067 -27.407  1.00  0.00           C
ATOM    218  HG  LEU X  16      25.671 -40.058 -27.235  1.00  0.00           H
ATOM    219  CD1 LEU X  16      26.897 -41.134 -28.675  1.00  0.00           C
ATOM    220 HD11 LEU X  16      26.278 -40.979 -29.558  1.00  0.00           H
ATOM    221 HD12 LEU X  16      27.659 -40.355 -28.638  1.00  0.00           H
ATOM    222 HD13 LEU X  16      27.296 -42.128 -28.874  1.00  0.00           H
ATOM    223  CD2 LEU X  16      24.928 -42.022 -27.753  1.00  0.00           C
ATOM    224 HD21 LEU X  16      24.383 -41.492 -28.534  1.00  0.00           H
ATOM    225 HD22 LEU X  16      25.273 -43.006 -28.070  1.00  0.00           H
ATOM    226 HD23 LEU X  16      24.304 -42.100 -26.862  1.00  0.00           H
ATOM    227  C   LEU X  16      28.144 -41.060 -23.992  1.00  0.00           C
ATOM    228  O   LEU X  16      28.863 -41.992 -23.635  1.00  0.00           O
ATOM    229  N   ILE X  17      27.596 -40.194 -23.186  1.00  0.00           N
ATOM    230  H   ILE X  17      26.995 -39.463 -23.538  1.00  0.00           H
ATOM    231  CA  ILE X  17      27.717 -40.231 -21.732  1.00  0.00           C
ATOM    232  HA  ILE X  17      28.161 -41.212 -21.562  1.00  0.00           H
ATOM    233  CB  ILE X  17      28.686 -39.020 -21.293  1.00  0.00           C
ATOM    234  HB  ILE X  17      27.996 -38.184 -21.406  1.00  0.00           H
ATOM    235  CG2 ILE X  17      29.193 -39.385 -19.856  1.00  0.00           C
ATOM    236 HG21 ILE X  17      29.318 -38.497 -19.236  1.00  0.00           H
ATOM    237 HG22 ILE X  17      28.414 -39.970 -19.367  1.00  0.00           H
ATOM    238 HG23 ILE X  17      30.143 -39.918 -19.816  1.00  0.00           H
ATOM    239  CG1 ILE X  17      29.951 -38.746 -22.200  1.00  0.00           C
ATOM    240 HG12 ILE X  17      30.543 -39.661 -22.188  1.00  0.00           H
ATOM    241 HG13 ILE X  17      29.707 -38.482 -23.229  1.00  0.00           H
ATOM    242  CD1 ILE X  17      30.895 -37.565 -21.640  1.00  0.00           C
ATOM    243 HD11 ILE X  17      30.238 -36.695 -21.630  1.00  0.00           H
ATOM    244 HD12 ILE X  17      31.440 -37.838 -20.736  1.00  0.00           H
ATOM    245 HD13 ILE X  17      31.705 -37.542 -22.369  1.00  0.00           H
ATOM    246  C   ILE X  17      26.372 -40.084 -21.003  1.00  0.00           C
ATOM    247  O   ILE X  17      25.605 -39.162 -21.304  1.00  0.00           O
ATOM    248  N   ASN X  18      26.074 -41.115 -20.235  1.00  0.00           N
ATOM    249  H   ASN X  18      26.800 -41.798 -20.073  1.00  0.00           H
ATOM    250  CA  ASN X  18      24.749 -41.237 -19.662  1.00  0.00           C
ATOM    251  HA  ASN X  18      23.983 -40.904 -20.362  1.00  0.00           H
ATOM    252  CB  ASN X  18      24.562 -42.733 -19.450  1.00  0.00           C
ATOM    253  HB2 ASN X  18      23.486 -42.903 -19.441  1.00  0.00           H
ATOM    254  HB3 ASN X  18      24.986 -43.375 -20.222  1.00  0.00           H
ATOM    255  CG  ASN X  18      25.193 -43.293 -18.161  1.00  0.00           C
ATOM    256  OD1 ASN X  18      26.255 -42.908 -17.724  1.00  0.00           O
ATOM    257  ND2 ASN X  18      24.452 -44.139 -17.496  1.00  0.00           N
ATOM    258 HD21 ASN X  18      24.989 -44.732 -16.879  1.00  0.00           H
ATOM    259 HD22 ASN X  18      23.535 -44.477 -17.748  1.00  0.00           H
ATOM    260  C   ASN X  18      24.582 -40.423 -18.370  1.00  0.00           C
ATOM    261  O   ASN X  18      25.470 -39.626 -18.027  1.00  0.00           O
ATOM    262  N   CYS X  19      23.487 -40.661 -17.660  1.00  0.00           N
ATOM    263  H   CYS X  19      22.802 -41.293 -18.049  1.00  0.00           H
ATOM    264  CA  CYS X  19      23.189 -40.117 -16.339  1.00  0.00           C
ATOM    265  HA  CYS X  19      23.074 -39.033 -16.312  1.00  0.00           H
ATOM    266  CB  CYS X  19      21.824 -40.786 -15.958  1.00  0.00           C
ATOM    267  HB2 CYS X  19      21.316 -40.265 -15.146  1.00  0.00           H
ATOM    268  HB3 CYS X  19      21.168 -40.821 -16.828  1.00  0.00           H
ATOM    269  SG  CYS X  19      21.924 -42.592 -15.451  1.00  0.00           S
ATOM    270  HG  CYS X  19      21.601 -43.296 -16.539  1.00  0.00           H
ATOM    271  C   CYS X  19      24.301 -40.360 -15.303  1.00  0.00           C
ATOM    272  O   CYS X  19      24.394 -39.622 -14.346  1.00  0.00           O
ATOM    273  N   GLY X  20      25.015 -41.479 -15.349  1.00  0.00           N
ATOM    274  H   GLY X  20      24.662 -42.297 -15.826  1.00  0.00           H
ATOM    275  CA  GLY X  20      26.006 -41.816 -14.317  1.00  0.00           C
ATOM    276  HA2 GLY X  20      25.719 -41.249 -13.432  1.00  0.00           H
ATOM    277  HA3 GLY X  20      25.936 -42.866 -14.033  1.00  0.00           H
ATOM    278  C   GLY X  20      27.413 -41.418 -14.654  1.00  0.00           C
ATOM    279  O   GLY X  20      28.327 -42.002 -13.998  1.00  0.00           O
ATOM    280  N   ASN X  21      27.537 -40.484 -15.630  1.00  0.00           N
ATOM    281  H   ASN X  21      26.672 -40.338 -16.129  1.00  0.00           H
ATOM    282  CA  ASN X  21      28.832 -39.975 -16.098  1.00  0.00           C
ATOM    283  HA  ASN X  21      28.667 -39.149 -16.789  1.00  0.00           H
ATOM    284  CB  ASN X  21      29.505 -39.241 -14.887  1.00  0.00           C
ATOM    285  HB2 ASN X  21      29.819 -39.892 -14.071  1.00  0.00           H
ATOM    286  HB3 ASN X  21      30.391 -38.738 -15.274  1.00  0.00           H
ATOM    287  CG  ASN X  21      28.620 -38.261 -14.100  1.00  0.00           C
ATOM    288  OD1 ASN X  21      27.611 -37.786 -14.675  1.00  0.00           O
ATOM    289  ND2 ASN X  21      29.041 -37.898 -12.938  1.00  0.00           N
ATOM    290 HD21 ASN X  21      28.444 -37.254 -12.438  1.00  0.00           H
ATOM    291 HD22 ASN X  21      30.009 -38.110 -12.743  1.00  0.00           H
ATOM    292  C   ASN X  21      29.757 -40.970 -16.909  1.00  0.00           C
ATOM    293  O   ASN X  21      30.979 -40.832 -16.942  1.00  0.00           O
ATOM    294  N   LYS X  22      29.297 -42.030 -17.585  1.00  0.00           N
ATOM    295  H   LYS X  22      28.300 -42.187 -17.581  1.00  0.00           H
ATOM    296  CA  LYS X  22      30.168 -43.076 -18.207  1.00  0.00           C
ATOM    297  HA  LYS X  22      31.223 -42.818 -18.108  1.00  0.00           H
ATOM    298  CB  LYS X  22      29.969 -44.369 -17.362  1.00  0.00           C
ATOM    299  HB2 LYS X  22      28.900 -44.526 -17.217  1.00  0.00           H
ATOM    300  HB3 LYS X  22      30.379 -45.217 -17.912  1.00  0.00           H
ATOM    301  CG  LYS X  22      30.593 -44.332 -15.942  1.00  0.00           C
ATOM    302  HG2 LYS X  22      31.666 -44.155 -16.020  1.00  0.00           H
ATOM    303  HG3 LYS X  22      30.124 -43.512 -15.398  1.00  0.00           H
ATOM    304  CD  LYS X  22      30.391 -45.738 -15.307  1.00  0.00           C
ATOM    305  HD2 LYS X  22      29.315 -45.907 -15.355  1.00  0.00           H
ATOM    306  HD3 LYS X  22      30.813 -46.409 -16.056  1.00  0.00           H
ATOM    307  CE  LYS X  22      30.835 -46.019 -13.873  1.00  0.00           C
ATOM    308  HE2 LYS X  22      31.918 -46.126 -13.828  1.00  0.00           H
ATOM    309  HE3 LYS X  22      30.513 -45.126 -13.337  1.00  0.00           H
ATOM    310  NZ  LYS X  22      30.208 -47.172 -13.280  1.00  0.00           N
ATOM    311  HZ1 LYS X  22      30.320 -47.047 -12.284  1.00  0.00           H
ATOM    312  HZ2 LYS X  22      29.210 -47.268 -13.400  1.00  0.00           H
ATOM    313  HZ3 LYS X  22      30.795 -47.983 -13.417  1.00  0.00           H
ATOM    314  C   LYS X  22      29.955 -43.307 -19.673  1.00  0.00           C
ATOM    315  O   LYS X  22      28.857 -42.961 -20.177  1.00  0.00           O
ATOM    316  N   TYR X  23      30.901 -43.956 -20.398  1.00  0.00           N
ATOM    317  H   TYR X  23      31.678 -44.410 -19.940  1.00  0.00           H
ATOM    318  CA  TYR X  23      30.857 -43.901 -21.888  1.00  0.00           C
ATOM    319  HA  TYR X  23      30.325 -43.002 -22.199  1.00  0.00           H
ATOM    320  CB  TYR X  23      32.247 -43.815 -22.393  1.00  0.00           C
ATOM    321  HB2 TYR X  23      32.814 -44.485 -21.747  1.00  0.00           H
ATOM    322  HB3 TYR X  23      32.418 -44.167 -23.410  1.00  0.00           H
ATOM    323  CG  TYR X  23      32.793 -42.415 -22.367  1.00  0.00           C
ATOM    324  CD1 TYR X  23      32.360 -41.369 -23.246  1.00  0.00           C
ATOM    325  HD1 TYR X  23      31.555 -41.621 -23.919  1.00  0.00           H
ATOM    326  CE1 TYR X  23      33.082 -40.124 -23.308  1.00  0.00           C
ATOM    327  HE1 TYR X  23      32.803 -39.342 -23.999  1.00  0.00           H
ATOM    328  CZ  TYR X  23      33.930 -39.876 -22.301  1.00  0.00           C
ATOM    329  OH  TYR X  23      34.423 -38.590 -22.321  1.00  0.00           O
ATOM    330  HH  TYR X  23      34.779 -38.375 -21.456  1.00  0.00           H
ATOM    331  CE2 TYR X  23      34.228 -40.778 -21.300  1.00  0.00           C
ATOM    332  HE2 TYR X  23      34.888 -40.524 -20.484  1.00  0.00           H
ATOM    333  CD2 TYR X  23      33.821 -42.166 -21.394  1.00  0.00           C
ATOM    334  HD2 TYR X  23      34.102 -42.840 -20.599  1.00  0.00           H
ATOM    335  C   TYR X  23      30.155 -45.139 -22.464  1.00  0.00           C
ATOM    336  O   TYR X  23      30.482 -46.258 -22.069  1.00  0.00           O
ATOM    337  N   LEU X  24      29.275 -44.901 -23.460  1.00  0.00           N
ATOM    338  H   LEU X  24      29.158 -43.935 -23.731  1.00  0.00           H
ATOM    339  CA  LEU X  24      28.437 -45.923 -24.097  1.00  0.00           C
ATOM    340  HA  LEU X  24      27.930 -46.507 -23.328  1.00  0.00           H
ATOM    341  CB  LEU X  24      27.412 -45.175 -25.004  1.00  0.00           C
ATOM    342  HB2 LEU X  24      26.872 -44.466 -24.376  1.00  0.00           H
ATOM    343  HB3 LEU X  24      27.987 -44.768 -25.835  1.00  0.00           H
ATOM    344  CG  LEU X  24      26.364 -46.136 -25.633  1.00  0.00           C
ATOM    345  HG  LEU X  24      26.831 -46.834 -26.328  1.00  0.00           H
ATOM    346  CD1 LEU X  24      25.560 -46.856 -24.539  1.00  0.00           C
ATOM    347 HD11 LEU X  24      24.765 -47.497 -24.921  1.00  0.00           H
ATOM    348 HD12 LEU X  24      26.311 -47.453 -24.022  1.00  0.00           H
ATOM    349 HD13 LEU X  24      25.191 -46.160 -23.786  1.00  0.00           H
ATOM    350  CD2 LEU X  24      25.389 -45.343 -26.394  1.00  0.00           C
ATOM    351 HD21 LEU X  24      25.853 -44.876 -27.262  1.00  0.00           H
ATOM    352 HD22 LEU X  24      24.599 -45.928 -26.864  1.00  0.00           H
ATOM    353 HD23 LEU X  24      24.937 -44.537 -25.816  1.00  0.00           H
ATOM    354  C   LEU X  24      29.357 -46.811 -24.982  1.00  0.00           C
ATOM    355  O   LEU X  24      30.271 -46.290 -25.642  1.00  0.00           O
ATOM    356  N   THR X  25      29.179 -48.072 -24.938  1.00  0.00           N
ATOM    357  H   THR X  25      28.522 -48.340 -24.219  1.00  0.00           H
ATOM    358  CA  THR X  25      30.028 -49.102 -25.454  1.00  0.00           C
ATOM    359  HA  THR X  25      30.566 -48.778 -26.345  1.00  0.00           H
ATOM    360  CB  THR X  25      31.070 -49.461 -24.370  1.00  0.00           C
ATOM    361  HB  THR X  25      30.519 -49.966 -23.576  1.00  0.00           H
ATOM    362  CG2 THR X  25      32.174 -50.410 -24.937  1.00  0.00           C
ATOM    363 HG21 THR X  25      32.722 -50.058 -25.811  1.00  0.00           H
ATOM    364 HG22 THR X  25      32.944 -50.577 -24.183  1.00  0.00           H
ATOM    365 HG23 THR X  25      31.697 -51.357 -25.191  1.00  0.00           H
ATOM    366  OG1 THR X  25      31.821 -48.340 -23.876  1.00  0.00           O
ATOM    367  HG1 THR X  25      31.270 -47.591 -23.638  1.00  0.00           H
ATOM    368  C   THR X  25      29.267 -50.315 -25.808  1.00  0.00           C
ATOM    369  O   THR X  25      28.481 -50.803 -25.051  1.00  0.00           O
ATOM    370  N   ALA X  26      29.726 -51.011 -26.886  1.00  0.00           N
ATOM    371  H   ALA X  26      30.340 -50.543 -27.537  1.00  0.00           H
ATOM    372  CA  ALA X  26      29.196 -52.315 -27.368  1.00  0.00           C
ATOM    373  HA  ALA X  26      28.321 -52.602 -26.783  1.00  0.00           H
ATOM    374  CB  ALA X  26      28.691 -52.142 -28.748  1.00  0.00           C
ATOM    375  HB1 ALA X  26      29.373 -51.616 -29.416  1.00  0.00           H
ATOM    376  HB2 ALA X  26      28.422 -53.130 -29.120  1.00  0.00           H
ATOM    377  HB3 ALA X  26      27.768 -51.574 -28.627  1.00  0.00           H
ATOM    378  C   ALA X  26      30.349 -53.384 -27.315  1.00  0.00           C
ATOM    379  O   ALA X  26      31.564 -53.061 -27.544  1.00  0.00           O
ATOM    380  N   GLU X  27      30.034 -54.710 -27.177  1.00  0.00           N
ATOM    381  H   GLU X  27      29.049 -54.922 -27.102  1.00  0.00           H
ATOM    382  CA  GLU X  27      30.956 -55.845 -27.309  1.00  0.00           C
ATOM    383  HA  GLU X  27      31.902 -55.421 -27.647  1.00  0.00           H
ATOM    384  CB  GLU X  27      31.199 -56.666 -25.967  1.00  0.00           C
ATOM    385  HB2 GLU X  27      30.251 -57.169 -25.774  1.00  0.00           H
ATOM    386  HB3 GLU X  27      31.971 -57.411 -26.159  1.00  0.00           H
ATOM    387  CG  GLU X  27      31.484 -55.859 -24.735  1.00  0.00           C
ATOM    388  HG2 GLU X  27      30.684 -55.125 -24.636  1.00  0.00           H
ATOM    389  HG3 GLU X  27      31.633 -56.569 -23.922  1.00  0.00           H
ATOM    390  CD  GLU X  27      32.890 -55.139 -24.787  1.00  0.00           C
ATOM    391  OE1 GLU X  27      33.691 -55.466 -25.695  1.00  0.00           O
ATOM    392  OE2 GLU X  27      33.213 -54.363 -23.852  1.00  0.00           O
ATOM    393  C   GLU X  27      30.505 -56.767 -28.363  1.00  0.00           C
ATOM    394  O   GLU X  27      29.383 -56.754 -28.902  1.00  0.00           O
ATOM    395  N   ALA X  28      31.444 -57.601 -28.895  1.00  0.00           N
ATOM    396  H   ALA X  28      32.373 -57.685 -28.510  1.00  0.00           H
ATOM    397  CA  ALA X  28      31.002 -58.595 -29.915  1.00  0.00           C
ATOM    398  HA  ALA X  28      30.185 -58.245 -30.546  1.00  0.00           H
ATOM    399  CB  ALA X  28      32.067 -58.878 -30.977  1.00  0.00           C
ATOM    400  HB1 ALA X  28      32.191 -57.898 -31.438  1.00  0.00           H
ATOM    401  HB2 ALA X  28      33.001 -59.190 -30.509  1.00  0.00           H
ATOM    402  HB3 ALA X  28      31.727 -59.624 -31.695  1.00  0.00           H
ATOM    403  C   ALA X  28      30.411 -59.856 -29.266  1.00  0.00           C
ATOM    404  O   ALA X  28      29.650 -60.498 -29.943  1.00  0.00           O
ATOM    405  N   PHE X  29      30.604 -60.101 -27.981  1.00  0.00           N
ATOM    406  H   PHE X  29      31.187 -59.471 -27.448  1.00  0.00           H
ATOM    407  CA  PHE X  29      29.795 -60.980 -27.177  1.00  0.00           C
ATOM    408  HA  PHE X  29      29.935 -62.017 -27.484  1.00  0.00           H
ATOM    409  CB  PHE X  29      30.283 -60.919 -25.742  1.00  0.00           C
ATOM    410  HB2 PHE X  29      31.327 -61.232 -25.747  1.00  0.00           H
ATOM    411  HB3 PHE X  29      30.344 -59.879 -25.418  1.00  0.00           H
ATOM    412  CG  PHE X  29      29.588 -61.856 -24.771  1.00  0.00           C
ATOM    413  CD1 PHE X  29      28.765 -61.362 -23.733  1.00  0.00           C
ATOM    414  HD1 PHE X  29      28.548 -60.312 -23.606  1.00  0.00           H
ATOM    415  CE1 PHE X  29      28.084 -62.294 -22.959  1.00  0.00           C
ATOM    416  HE1 PHE X  29      27.488 -61.923 -22.138  1.00  0.00           H
ATOM    417  CZ  PHE X  29      28.155 -63.711 -23.183  1.00  0.00           C
ATOM    418  HZ  PHE X  29      27.640 -64.443 -22.578  1.00  0.00           H
ATOM    419  CE2 PHE X  29      28.950 -64.204 -24.220  1.00  0.00           C
ATOM    420  HE2 PHE X  29      28.822 -65.167 -24.692  1.00  0.00           H
ATOM    421  CD2 PHE X  29      29.745 -63.298 -24.947  1.00  0.00           C
ATOM    422  HD2 PHE X  29      30.171 -63.586 -25.897  1.00  0.00           H
ATOM    423  C   PHE X  29      28.312 -60.557 -27.255  1.00  0.00           C
ATOM    424  O   PHE X  29      27.971 -59.444 -26.849  1.00  0.00           O
ATOM    425  N   GLY X  30      27.401 -61.429 -27.770  1.00  0.00           N
ATOM    426  H   GLY X  30      27.802 -62.284 -28.128  1.00  0.00           H
ATOM    427  CA  GLY X  30      25.938 -61.199 -27.862  1.00  0.00           C
ATOM    428  HA2 GLY X  30      25.486 -62.000 -28.447  1.00  0.00           H
ATOM    429  HA3 GLY X  30      25.566 -61.144 -26.839  1.00  0.00           H
ATOM    430  C   GLY X  30      25.512 -59.915 -28.618  1.00  0.00           C
ATOM    431  O   GLY X  30      24.308 -59.544 -28.682  1.00  0.00           O
ATOM    432  N   PHE X  31      26.423 -59.092 -29.166  1.00  0.00           N
ATOM    433  H   PHE X  31      27.314 -59.563 -29.234  1.00  0.00           H
ATOM    434  CA  PHE X  31      26.414 -57.726 -29.650  1.00  0.00           C
ATOM    435  HA  PHE X  31      27.432 -57.384 -29.834  1.00  0.00           H
ATOM    436  CB  PHE X  31      25.790 -57.685 -31.067  1.00  0.00           C
ATOM    437  HB2 PHE X  31      24.734 -57.946 -31.006  1.00  0.00           H
ATOM    438  HB3 PHE X  31      25.818 -56.641 -31.380  1.00  0.00           H
ATOM    439  CG  PHE X  31      26.595 -58.353 -32.173  1.00  0.00           C
ATOM    440  CD1 PHE X  31      27.713 -57.626 -32.636  1.00  0.00           C
ATOM    441  HD1 PHE X  31      27.836 -56.569 -32.450  1.00  0.00           H
ATOM    442  CE1 PHE X  31      28.658 -58.259 -33.460  1.00  0.00           C
ATOM    443  HE1 PHE X  31      29.585 -57.758 -33.697  1.00  0.00           H
ATOM    444  CZ  PHE X  31      28.423 -59.592 -33.946  1.00  0.00           C
ATOM    445  HZ  PHE X  31      29.251 -60.081 -34.438  1.00  0.00           H
ATOM    446  CE2 PHE X  31      27.246 -60.263 -33.516  1.00  0.00           C
ATOM    447  HE2 PHE X  31      27.162 -61.316 -33.742  1.00  0.00           H
ATOM    448  CD2 PHE X  31      26.319 -59.671 -32.631  1.00  0.00           C
ATOM    449  HD2 PHE X  31      25.434 -60.211 -32.325  1.00  0.00           H
ATOM    450  C   PHE X  31      25.807 -56.806 -28.598  1.00  0.00           C
ATOM    451  O   PHE X  31      25.074 -55.934 -28.979  1.00  0.00           O
ATOM    452  N   LYS X  32      25.966 -57.076 -27.304  1.00  0.00           N
ATOM    453  H   LYS X  32      26.650 -57.805 -27.165  1.00  0.00           H
ATOM    454  CA  LYS X  32      25.396 -56.474 -26.048  1.00  0.00           C
ATOM    455  HA  LYS X  32      24.326 -56.351 -26.219  1.00  0.00           H
ATOM    456  CB  LYS X  32      25.754 -57.276 -24.857  1.00  0.00           C
ATOM    457  HB2 LYS X  32      26.811 -57.516 -24.977  1.00  0.00           H
ATOM    458  HB3 LYS X  32      25.574 -56.742 -23.924  1.00  0.00           H
ATOM    459  CG  LYS X  32      25.023 -58.675 -24.853  1.00  0.00           C
ATOM    460  HG2 LYS X  32      25.314 -59.364 -25.645  1.00  0.00           H
ATOM    461  HG3 LYS X  32      25.347 -59.209 -23.960  1.00  0.00           H
ATOM    462  CD  LYS X  32      23.493 -58.498 -24.866  1.00  0.00           C
ATOM    463  HD2 LYS X  32      23.216 -57.733 -24.141  1.00  0.00           H
ATOM    464  HD3 LYS X  32      23.051 -58.091 -25.776  1.00  0.00           H
ATOM    465  CE  LYS X  32      22.653 -59.773 -24.631  1.00  0.00           C
ATOM    466  HE2 LYS X  32      21.622 -59.438 -24.746  1.00  0.00           H
ATOM    467  HE3 LYS X  32      22.820 -60.576 -25.350  1.00  0.00           H
ATOM    468  NZ  LYS X  32      22.998 -60.445 -23.320  1.00  0.00           N
ATOM    469  HZ1 LYS X  32      23.225 -59.744 -22.629  1.00  0.00           H
ATOM    470  HZ2 LYS X  32      22.182 -60.922 -22.964  1.00  0.00           H
ATOM    471  HZ3 LYS X  32      23.846 -60.995 -23.328  1.00  0.00           H
ATOM    472  C   LYS X  32      26.045 -55.040 -25.940  1.00  0.00           C
ATOM    473  O   LYS X  32      27.140 -54.816 -26.348  1.00  0.00           O
ATOM    474  N   VAL X  33      25.333 -54.102 -25.348  1.00  0.00           N
ATOM    475  H   VAL X  33      24.475 -54.491 -24.985  1.00  0.00           H
ATOM    476  CA  VAL X  33      25.687 -52.756 -25.011  1.00  0.00           C
ATOM    477  HA  VAL X  33      26.654 -52.603 -25.491  1.00  0.00           H
ATOM    478  CB  VAL X  33      24.675 -51.841 -25.713  1.00  0.00           C
ATOM    479  HB  VAL X  33      23.757 -51.986 -25.142  1.00  0.00           H
ATOM    480  CG1 VAL X  33      25.207 -50.448 -25.623  1.00  0.00           C
ATOM    481 HG11 VAL X  33      24.506 -49.748 -26.079  1.00  0.00           H
ATOM    482 HG12 VAL X  33      25.295 -50.033 -24.619  1.00  0.00           H
ATOM    483 HG13 VAL X  33      26.099 -50.256 -26.219  1.00  0.00           H
ATOM    484  CG2 VAL X  33      24.357 -52.118 -27.160  1.00  0.00           C
ATOM    485 HG21 VAL X  33      25.246 -52.200 -27.785  1.00  0.00           H
ATOM    486 HG22 VAL X  33      23.913 -53.114 -27.143  1.00  0.00           H
ATOM    487 HG23 VAL X  33      23.732 -51.313 -27.546  1.00  0.00           H
ATOM    488  C   VAL X  33      25.697 -52.467 -23.451  1.00  0.00           C
ATOM    489  O   VAL X  33      24.953 -53.017 -22.598  1.00  0.00           O
ATOM    490  N   ASN X  34      26.618 -51.599 -23.061  1.00  0.00           N
ATOM    491  H   ASN X  34      27.213 -51.286 -23.815  1.00  0.00           H
ATOM    492  CA  ASN X  34      26.798 -51.034 -21.727  1.00  0.00           C
ATOM    493  HA  ASN X  34      25.815 -51.127 -21.265  1.00  0.00           H
ATOM    494  CB  ASN X  34      27.702 -51.894 -20.816  1.00  0.00           C
ATOM    495  HB2 ASN X  34      27.685 -51.433 -19.828  1.00  0.00           H
ATOM    496  HB3 ASN X  34      27.241 -52.876 -20.713  1.00  0.00           H
ATOM    497  CG  ASN X  34      29.165 -51.941 -21.118  1.00  0.00           C
ATOM    498  OD1 ASN X  34      29.770 -50.885 -21.166  1.00  0.00           O
ATOM    499  ND2 ASN X  34      29.792 -53.068 -21.249  1.00  0.00           N
ATOM    500 HD21 ASN X  34      30.800 -53.046 -21.301  1.00  0.00           H
ATOM    501 HD22 ASN X  34      29.236 -53.908 -21.320  1.00  0.00           H
ATOM    502  C   ASN X  34      27.257 -49.565 -21.757  1.00  0.00           C
ATOM    503  O   ASN X  34      27.786 -49.077 -22.682  1.00  0.00           O
ATOM    504  N   ALA X  35      27.049 -48.903 -20.590  1.00  0.00           N
ATOM    505  H   ALA X  35      26.551 -49.450 -19.903  1.00  0.00           H
ATOM    506  CA  ALA X  35      27.623 -47.616 -20.276  1.00  0.00           C
ATOM    507  HA  ALA X  35      28.329 -47.197 -20.994  1.00  0.00           H
ATOM    508  CB  ALA X  35      26.458 -46.581 -20.104  1.00  0.00           C
ATOM    509  HB1 ALA X  35      25.703 -46.876 -19.375  1.00  0.00           H
ATOM    510  HB2 ALA X  35      26.829 -45.659 -19.656  1.00  0.00           H
ATOM    511  HB3 ALA X  35      26.029 -46.305 -21.067  1.00  0.00           H
ATOM    512  C   ALA X  35      28.494 -47.729 -19.008  1.00  0.00           C
ATOM    513  O   ALA X  35      28.347 -46.973 -18.084  1.00  0.00           O
ATOM    514  N   SER X  36      29.428 -48.697 -19.018  1.00  0.00           N
ATOM    515  H   SER X  36      29.325 -49.450 -19.683  1.00  0.00           H
ATOM    516  CA  SER X  36      30.410 -48.920 -17.919  1.00  0.00           C
ATOM    517  HA  SER X  36      30.028 -48.538 -16.972  1.00  0.00           H
ATOM    518  CB  SER X  36      30.614 -50.469 -17.697  1.00  0.00           C
ATOM    519  HB2 SER X  36      31.134 -50.930 -18.536  1.00  0.00           H
ATOM    520  HB3 SER X  36      31.238 -50.685 -16.830  1.00  0.00           H
ATOM    521  OG  SER X  36      29.331 -51.011 -17.417  1.00  0.00           O
ATOM    522  HG  SER X  36      29.056 -50.567 -16.611  1.00  0.00           H
ATOM    523  C   SER X  36      31.811 -48.256 -18.052  1.00  0.00           C
ATOM    524  O   SER X  36      32.721 -48.582 -17.234  1.00  0.00           O
ATOM    525  N   ALA X  37      32.051 -47.503 -19.154  1.00  0.00           N
ATOM    526  H   ALA X  37      31.440 -47.500 -19.958  1.00  0.00           H
ATOM    527  CA  ALA X  37      33.399 -47.003 -19.420  1.00  0.00           C
ATOM    528  HA  ALA X  37      34.137 -47.611 -18.898  1.00  0.00           H
ATOM    529  CB  ALA X  37      33.754 -46.965 -20.918  1.00  0.00           C
ATOM    530  HB1 ALA X  37      34.723 -46.471 -20.974  1.00  0.00           H
ATOM    531  HB2 ALA X  37      33.851 -47.913 -21.447  1.00  0.00           H
ATOM    532  HB3 ALA X  37      32.995 -46.475 -21.530  1.00  0.00           H
ATOM    533  C   ALA X  37      33.744 -45.586 -18.892  1.00  0.00           C
ATOM    534  O   ALA X  37      32.835 -44.872 -18.557  1.00  0.00           O
ATOM    535  N   SER X  38      34.986 -45.210 -18.653  1.00  0.00           N
ATOM    536  H   SER X  38      35.695 -45.925 -18.734  1.00  0.00           H
ATOM    537  CA  SER X  38      35.422 -44.041 -17.897  1.00  0.00           C
ATOM    538  HA  SER X  38      34.634 -43.370 -17.554  1.00  0.00           H
ATOM    539  CB  SER X  38      36.061 -44.517 -16.588  1.00  0.00           C
ATOM    540  HB2 SER X  38      36.121 -43.686 -15.885  1.00  0.00           H
ATOM    541  HB3 SER X  38      35.447 -45.353 -16.252  1.00  0.00           H
ATOM    542  OG  SER X  38      37.358 -45.046 -16.942  1.00  0.00           O
ATOM    543  HG  SER X  38      37.855 -45.053 -16.120  1.00  0.00           H
ATOM    544  C   SER X  38      36.442 -43.112 -18.693  1.00  0.00           C
ATOM    545  O   SER X  38      36.634 -41.955 -18.372  1.00  0.00           O
ATOM    546  N   SER X  39      36.993 -43.619 -19.816  1.00  0.00           N
ATOM    547  H   SER X  39      36.951 -44.618 -19.957  1.00  0.00           H
ATOM    548  CA  SER X  39      37.594 -42.714 -20.836  1.00  0.00           C
ATOM    549  HA  SER X  39      37.410 -41.680 -20.542  1.00  0.00           H
ATOM    550  CB  SER X  39      39.179 -42.873 -20.928  1.00  0.00           C
ATOM    551  HB2 SER X  39      39.463 -42.280 -21.797  1.00  0.00           H
ATOM    552  HB3 SER X  39      39.700 -42.566 -20.021  1.00  0.00           H
ATOM    553  OG  SER X  39      39.483 -44.182 -21.237  1.00  0.00           O
ATOM    554  HG  SER X  39      39.841 -44.529 -20.417  1.00  0.00           H
ATOM    555  C   SER X  39      37.035 -42.904 -22.241  1.00  0.00           C
ATOM    556  O   SER X  39      36.787 -44.073 -22.638  1.00  0.00           O
ATOM    557  N   LEU X  40      37.097 -41.865 -23.080  1.00  0.00           N
ATOM    558  H   LEU X  40      37.197 -40.930 -22.712  1.00  0.00           H
ATOM    559  CA  LEU X  40      36.804 -41.962 -24.537  1.00  0.00           C
ATOM    560  HA  LEU X  40      36.087 -42.765 -24.706  1.00  0.00           H
ATOM    561  CB  LEU X  40      36.080 -40.640 -24.979  1.00  0.00           C
ATOM    562  HB2 LEU X  40      35.158 -40.490 -24.417  1.00  0.00           H
ATOM    563  HB3 LEU X  40      36.858 -39.889 -24.844  1.00  0.00           H
ATOM    564  CG  LEU X  40      35.698 -40.518 -26.478  1.00  0.00           C
ATOM    565  HG  LEU X  40      36.583 -40.720 -27.081  1.00  0.00           H
ATOM    566  CD1 LEU X  40      34.675 -41.621 -26.667  1.00  0.00           C
ATOM    567 HD11 LEU X  40      34.108 -41.350 -27.558  1.00  0.00           H
ATOM    568 HD12 LEU X  40      35.189 -42.579 -26.740  1.00  0.00           H
ATOM    569 HD13 LEU X  40      33.922 -41.888 -25.926  1.00  0.00           H
ATOM    570  CD2 LEU X  40      35.037 -39.210 -26.713  1.00  0.00           C
ATOM    571 HD21 LEU X  40      35.701 -38.377 -26.482  1.00  0.00           H
ATOM    572 HD22 LEU X  40      34.830 -39.132 -27.781  1.00  0.00           H
ATOM    573 HD23 LEU X  40      34.101 -39.148 -26.158  1.00  0.00           H
ATOM    574  C   LEU X  40      38.049 -42.146 -25.366  1.00  0.00           C
ATOM    575  O   LEU X  40      38.566 -41.186 -25.940  1.00  0.00           O
ATOM    576  N   LYS X  41      38.427 -43.484 -25.414  1.00  0.00           N
ATOM    577  H   LYS X  41      37.807 -44.148 -24.973  1.00  0.00           H
ATOM    578  CA  LYS X  41      39.432 -44.029 -26.321  1.00  0.00           C
ATOM    579  HA  LYS X  41      40.083 -43.192 -26.576  1.00  0.00           H
ATOM    580  CB  LYS X  41      40.195 -45.130 -25.543  1.00  0.00           C
ATOM    581  HB2 LYS X  41      39.432 -45.855 -25.257  1.00  0.00           H
ATOM    582  HB3 LYS X  41      40.874 -45.594 -26.259  1.00  0.00           H
ATOM    583  CG  LYS X  41      40.930 -44.748 -24.270  1.00  0.00           C
ATOM    584  HG2 LYS X  41      41.438 -43.802 -24.462  1.00  0.00           H
ATOM    585  HG3 LYS X  41      40.238 -44.501 -23.465  1.00  0.00           H
ATOM    586  CD  LYS X  41      41.922 -45.856 -23.888  1.00  0.00           C
ATOM    587  HD2 LYS X  41      41.325 -46.767 -23.853  1.00  0.00           H
ATOM    588  HD3 LYS X  41      42.634 -45.954 -24.707  1.00  0.00           H
ATOM    589  CE  LYS X  41      42.671 -45.726 -22.538  1.00  0.00           C
ATOM    590  HE2 LYS X  41      41.948 -45.644 -21.726  1.00  0.00           H
ATOM    591  HE3 LYS X  41      43.323 -46.584 -22.372  1.00  0.00           H
ATOM    592  NZ  LYS X  41      43.447 -44.473 -22.574  1.00  0.00           N
ATOM    593  HZ1 LYS X  41      42.897 -43.628 -22.513  1.00  0.00           H
ATOM    594  HZ2 LYS X  41      44.133 -44.341 -21.845  1.00  0.00           H
ATOM    595  HZ3 LYS X  41      44.043 -44.420 -23.387  1.00  0.00           H
ATOM    596  C   LYS X  41      38.710 -44.627 -27.627  1.00  0.00           C
ATOM    597  O   LYS X  41      37.498 -44.664 -27.681  1.00  0.00           O
ATOM    598  N   LYS X  42      39.512 -45.149 -28.576  1.00  0.00           N
ATOM    599  H   LYS X  42      40.496 -44.999 -28.408  1.00  0.00           H
ATOM    600  CA  LYS X  42      39.057 -45.491 -29.923  1.00  0.00           C
ATOM    601  HA  LYS X  42      38.609 -44.631 -30.422  1.00  0.00           H
ATOM    602  CB  LYS X  42      40.165 -46.004 -30.810  1.00  0.00           C
ATOM    603  HB2 LYS X  42      40.647 -46.755 -30.184  1.00  0.00           H
ATOM    604  HB3 LYS X  42      39.820 -46.590 -31.661  1.00  0.00           H
ATOM    605  CG  LYS X  42      41.112 -44.882 -31.249  1.00  0.00           C
ATOM    606  HG2 LYS X  42      40.524 -44.115 -31.752  1.00  0.00           H
ATOM    607  HG3 LYS X  42      41.650 -44.361 -30.457  1.00  0.00           H
ATOM    608  CD  LYS X  42      42.157 -45.461 -32.212  1.00  0.00           C
ATOM    609  HD2 LYS X  42      42.970 -44.746 -32.338  1.00  0.00           H
ATOM    610  HD3 LYS X  42      42.659 -46.330 -31.785  1.00  0.00           H
ATOM    611  CE  LYS X  42      41.525 -45.781 -33.533  1.00  0.00           C
ATOM    612  HE2 LYS X  42      40.569 -46.249 -33.301  1.00  0.00           H
ATOM    613  HE3 LYS X  42      41.208 -44.910 -34.107  1.00  0.00           H
ATOM    614  NZ  LYS X  42      42.509 -46.578 -34.345  1.00  0.00           N
ATOM    615  HZ1 LYS X  42      43.027 -47.276 -33.831  1.00  0.00           H
ATOM    616  HZ2 LYS X  42      41.925 -47.059 -35.014  1.00  0.00           H
ATOM    617  HZ3 LYS X  42      43.155 -45.956 -34.809  1.00  0.00           H
ATOM    618  C   LYS X  42      37.943 -46.544 -29.898  1.00  0.00           C
ATOM    619  O   LYS X  42      37.120 -46.462 -30.813  1.00  0.00           O
ATOM    620  N   LYS X  43      37.957 -47.432 -28.931  1.00  0.00           N
ATOM    621  H   LYS X  43      38.812 -47.693 -28.462  1.00  0.00           H
ATOM    622  CA  LYS X  43      36.745 -48.164 -28.593  1.00  0.00           C
ATOM    623  HA  LYS X  43      36.569 -48.665 -29.545  1.00  0.00           H
ATOM    624  CB  LYS X  43      37.087 -49.184 -27.486  1.00  0.00           C
ATOM    625  HB2 LYS X  43      37.801 -49.814 -28.016  1.00  0.00           H
ATOM    626  HB3 LYS X  43      37.605 -48.649 -26.690  1.00  0.00           H
ATOM    627  CG  LYS X  43      35.930 -49.977 -26.865  1.00  0.00           C
ATOM    628  HG2 LYS X  43      35.328 -49.325 -26.233  1.00  0.00           H
ATOM    629  HG3 LYS X  43      35.220 -50.233 -27.650  1.00  0.00           H
ATOM    630  CD  LYS X  43      36.414 -51.294 -26.138  1.00  0.00           C
ATOM    631  HD2 LYS X  43      37.123 -51.935 -26.661  1.00  0.00           H
ATOM    632  HD3 LYS X  43      36.995 -51.129 -25.231  1.00  0.00           H
ATOM    633  CE  LYS X  43      35.205 -52.136 -25.864  1.00  0.00           C
ATOM    634  HE2 LYS X  43      34.574 -51.567 -25.181  1.00  0.00           H
ATOM    635  HE3 LYS X  43      34.645 -52.274 -26.789  1.00  0.00           H
ATOM    636  NZ  LYS X  43      35.539 -53.417 -25.208  1.00  0.00           N
ATOM    637  HZ1 LYS X  43      34.709 -53.908 -24.911  1.00  0.00           H
ATOM    638  HZ2 LYS X  43      35.880 -54.036 -25.930  1.00  0.00           H
ATOM    639  HZ3 LYS X  43      36.153 -53.235 -24.427  1.00  0.00           H
ATOM    640  C   LYS X  43      35.514 -47.361 -28.357  1.00  0.00           C
ATOM    641  O   LYS X  43      34.455 -47.628 -28.948  1.00  0.00           O
ATOM    642  N   GLN X  44      35.486 -46.435 -27.400  1.00  0.00           N
ATOM    643  H   GLN X  44      36.399 -46.201 -27.036  1.00  0.00           H
ATOM    644  CA  GLN X  44      34.308 -45.738 -26.902  1.00  0.00           C
ATOM    645  HA  GLN X  44      33.539 -46.480 -26.684  1.00  0.00           H
ATOM    646  CB  GLN X  44      34.587 -45.193 -25.471  1.00  0.00           C
ATOM    647  HB2 GLN X  44      35.356 -44.420 -25.454  1.00  0.00           H
ATOM    648  HB3 GLN X  44      33.711 -44.634 -25.139  1.00  0.00           H
ATOM    649  CG  GLN X  44      34.813 -46.275 -24.383  1.00  0.00           C
ATOM    650  HG2 GLN X  44      34.721 -45.857 -23.380  1.00  0.00           H
ATOM    651  HG3 GLN X  44      34.144 -47.127 -24.502  1.00  0.00           H
ATOM    652  CD  GLN X  44      36.158 -46.980 -24.351  1.00  0.00           C
ATOM    653  OE1 GLN X  44      37.181 -46.317 -24.603  1.00  0.00           O
ATOM    654  NE2 GLN X  44      36.291 -48.234 -24.077  1.00  0.00           N
ATOM    655 HE21 GLN X  44      37.209 -48.654 -24.055  1.00  0.00           H
ATOM    656 HE22 GLN X  44      35.585 -48.892 -23.777  1.00  0.00           H
ATOM    657  C   GLN X  44      33.754 -44.662 -27.812  1.00  0.00           C
ATOM    658  O   GLN X  44      32.614 -44.262 -27.622  1.00  0.00           O
ATOM    659  N   ILE X  45      34.416 -44.280 -28.906  1.00  0.00           N
ATOM    660  H   ILE X  45      35.276 -44.809 -28.910  1.00  0.00           H
ATOM    661  CA  ILE X  45      33.990 -43.395 -30.070  1.00  0.00           C
ATOM    662  HA  ILE X  45      33.637 -42.426 -29.719  1.00  0.00           H
ATOM    663  CB  ILE X  45      35.282 -43.017 -30.973  1.00  0.00           C
ATOM    664  HB  ILE X  45      35.716 -43.918 -31.405  1.00  0.00           H
ATOM    665  CG2 ILE X  45      34.839 -42.002 -32.061  1.00  0.00           C
ATOM    666 HG21 ILE X  45      35.648 -41.893 -32.783  1.00  0.00           H
ATOM    667 HG22 ILE X  45      33.949 -42.347 -32.587  1.00  0.00           H
ATOM    668 HG23 ILE X  45      34.693 -41.006 -31.643  1.00  0.00           H
ATOM    669  CG1 ILE X  45      36.381 -42.337 -30.140  1.00  0.00           C
ATOM    670 HG12 ILE X  45      36.005 -41.404 -29.720  1.00  0.00           H
ATOM    671 HG13 ILE X  45      36.727 -42.859 -29.248  1.00  0.00           H
ATOM    672  CD1 ILE X  45      37.768 -42.157 -30.948  1.00  0.00           C
ATOM    673 HD11 ILE X  45      37.838 -42.820 -31.811  1.00  0.00           H
ATOM    674 HD12 ILE X  45      37.780 -41.142 -31.343  1.00  0.00           H
ATOM    675 HD13 ILE X  45      38.625 -42.292 -30.289  1.00  0.00           H
ATOM    676  C   ILE X  45      33.009 -44.071 -31.004  1.00  0.00           C
ATOM    677  O   ILE X  45      33.237 -45.164 -31.523  1.00  0.00           O
ATOM    678  N   TRP X  46      31.832 -43.421 -31.218  1.00  0.00           N
ATOM    679  H   TRP X  46      31.704 -42.483 -30.866  1.00  0.00           H
ATOM    680  CA  TRP X  46      30.755 -43.813 -32.187  1.00  0.00           C
ATOM    681  HA  TRP X  46      30.896 -44.838 -32.529  1.00  0.00           H
ATOM    682  CB  TRP X  46      29.364 -43.692 -31.509  1.00  0.00           C
ATOM    683  HB2 TRP X  46      29.265 -42.705 -31.058  1.00  0.00           H
ATOM    684  HB3 TRP X  46      28.555 -43.804 -32.231  1.00  0.00           H
ATOM    685  CG  TRP X  46      29.099 -44.688 -30.403  1.00  0.00           C
ATOM    686  CD1 TRP X  46      29.670 -44.579 -29.170  1.00  0.00           C
ATOM    687  HD1 TRP X  46      30.398 -43.843 -28.864  1.00  0.00           H
ATOM    688  NE1 TRP X  46      29.502 -45.814 -28.461  1.00  0.00           N
ATOM    689  HE1 TRP X  46      30.006 -46.047 -27.617  1.00  0.00           H
ATOM    690  CE2 TRP X  46      28.732 -46.657 -29.214  1.00  0.00           C
ATOM    691  CZ2 TRP X  46      28.244 -47.882 -28.913  1.00  0.00           C
ATOM    692  HZ2 TRP X  46      28.394 -48.279 -27.920  1.00  0.00           H
ATOM    693  CH2 TRP X  46      27.410 -48.657 -29.798  1.00  0.00           C
ATOM    694  HH2 TRP X  46      27.236 -49.698 -29.569  1.00  0.00           H
ATOM    695  CZ3 TRP X  46      27.123 -47.949 -31.020  1.00  0.00           C
ATOM    696  HZ3 TRP X  46      26.513 -48.515 -31.709  1.00  0.00           H
ATOM    697  CE3 TRP X  46      27.516 -46.640 -31.314  1.00  0.00           C
ATOM    698  HE3 TRP X  46      27.377 -46.250 -32.312  1.00  0.00           H
ATOM    699  CD2 TRP X  46      28.339 -45.939 -30.414  1.00  0.00           C
ATOM    700  C   TRP X  46      30.861 -42.844 -33.318  1.00  0.00           C
ATOM    701  O   TRP X  46      31.293 -41.709 -33.222  1.00  0.00           O
ATOM    702  N   THR X  47      30.342 -43.222 -34.508  1.00  0.00           N
ATOM    703  H   THR X  47      30.013 -44.167 -34.645  1.00  0.00           H
ATOM    704  CA  THR X  47      30.558 -42.462 -35.767  1.00  0.00           C
ATOM    705  HA  THR X  47      30.877 -41.459 -35.482  1.00  0.00           H
ATOM    706  CB  THR X  47      31.315 -43.220 -36.860  1.00  0.00           C
ATOM    707  HB  THR X  47      30.758 -44.094 -37.195  1.00  0.00           H
ATOM    708  CG2 THR X  47      31.779 -42.382 -38.114  1.00  0.00           C
ATOM    709 HG21 THR X  47      32.523 -41.649 -37.801  1.00  0.00           H
ATOM    710 HG22 THR X  47      31.955 -43.118 -38.898  1.00  0.00           H
ATOM    711 HG23 THR X  47      30.931 -41.800 -38.476  1.00  0.00           H
ATOM    712  OG1 THR X  47      32.543 -43.626 -36.236  1.00  0.00           O
ATOM    713  HG1 THR X  47      32.370 -44.400 -35.695  1.00  0.00           H
ATOM    714  C   THR X  47      29.161 -42.175 -36.435  1.00  0.00           C
ATOM    715  O   THR X  47      28.406 -43.126 -36.401  1.00  0.00           O
ATOM    716  N   LEU X  48      28.939 -41.025 -36.901  1.00  0.00           N
ATOM    717  H   LEU X  48      29.712 -40.382 -37.001  1.00  0.00           H
ATOM    718  CA  LEU X  48      27.645 -40.626 -37.468  1.00  0.00           C
ATOM    719  HA  LEU X  48      26.861 -40.914 -36.768  1.00  0.00           H
ATOM    720  CB  LEU X  48      27.803 -39.135 -37.631  1.00  0.00           C
ATOM    721  HB2 LEU X  48      28.100 -38.690 -36.681  1.00  0.00           H
ATOM    722  HB3 LEU X  48      28.633 -39.008 -38.327  1.00  0.00           H
ATOM    723  CG  LEU X  48      26.680 -38.317 -38.278  1.00  0.00           C
ATOM    724  HG  LEU X  48      26.422 -38.727 -39.255  1.00  0.00           H
ATOM    725  CD1 LEU X  48      25.463 -38.347 -37.440  1.00  0.00           C
ATOM    726 HD11 LEU X  48      24.728 -37.683 -37.894  1.00  0.00           H
ATOM    727 HD12 LEU X  48      25.080 -39.366 -37.392  1.00  0.00           H
ATOM    728 HD13 LEU X  48      25.654 -37.927 -36.453  1.00  0.00           H
ATOM    729  CD2 LEU X  48      27.047 -36.808 -38.477  1.00  0.00           C
ATOM    730 HD21 LEU X  48      27.393 -36.307 -37.573  1.00  0.00           H
ATOM    731 HD22 LEU X  48      27.950 -36.790 -39.086  1.00  0.00           H
ATOM    732 HD23 LEU X  48      26.285 -36.293 -39.062  1.00  0.00           H
ATOM    733  C   LEU X  48      27.277 -41.355 -38.808  1.00  0.00           C
ATOM    734  O   LEU X  48      28.030 -41.447 -39.789  1.00  0.00           O
ATOM    735  N   GLU X  49      25.995 -41.690 -38.934  1.00  0.00           N
ATOM    736  H   GLU X  49      25.399 -41.484 -38.145  1.00  0.00           H
ATOM    737  CA  GLU X  49      25.264 -42.147 -40.074  1.00  0.00           C
ATOM    738  HA  GLU X  49      25.886 -41.972 -40.952  1.00  0.00           H
ATOM    739  CB  GLU X  49      24.938 -43.632 -40.040  1.00  0.00           C
ATOM    740  HB2 GLU X  49      25.809 -44.284 -40.100  1.00  0.00           H
ATOM    741  HB3 GLU X  49      24.495 -43.971 -39.103  1.00  0.00           H
ATOM    742  CG  GLU X  49      24.087 -44.105 -41.272  1.00  0.00           C
ATOM    743  HG2 GLU X  49      23.783 -45.134 -41.078  1.00  0.00           H
ATOM    744  HG3 GLU X  49      23.172 -43.515 -41.232  1.00  0.00           H
ATOM    745  CD  GLU X  49      24.864 -43.980 -42.621  1.00  0.00           C
ATOM    746  OE1 GLU X  49      24.339 -43.389 -43.603  1.00  0.00           O
ATOM    747  OE2 GLU X  49      26.008 -44.520 -42.736  1.00  0.00           O
ATOM    748  C   GLU X  49      24.003 -41.259 -40.277  1.00  0.00           C
ATOM    749  O   GLU X  49      23.313 -40.924 -39.273  1.00  0.00           O
ATOM    750  N   GLN X  50      23.627 -40.850 -41.438  1.00  0.00           N
ATOM    751  H   GLN X  50      24.140 -41.106 -42.270  1.00  0.00           H
ATOM    752  CA  GLN X  50      22.346 -40.074 -41.575  1.00  0.00           C
ATOM    753  HA  GLN X  50      21.689 -40.267 -40.728  1.00  0.00           H
ATOM    754  CB  GLN X  50      22.846 -38.623 -41.402  1.00  0.00           C
ATOM    755  HB2 GLN X  50      23.606 -38.554 -40.624  1.00  0.00           H
ATOM    756  HB3 GLN X  50      23.365 -38.378 -42.328  1.00  0.00           H
ATOM    757  CG  GLN X  50      21.745 -37.570 -41.232  1.00  0.00           C
ATOM    758  HG2 GLN X  50      21.204 -37.620 -42.176  1.00  0.00           H
ATOM    759  HG3 GLN X  50      21.250 -37.860 -40.305  1.00  0.00           H
ATOM    760  CD  GLN X  50      22.232 -36.091 -41.095  1.00  0.00           C
ATOM    761  OE1 GLN X  50      23.208 -35.752 -41.660  1.00  0.00           O
ATOM    762  NE2 GLN X  50      21.571 -35.296 -40.329  1.00  0.00           N
ATOM    763 HE21 GLN X  50      21.788 -34.313 -40.413  1.00  0.00           H
ATOM    764 HE22 GLN X  50      20.764 -35.716 -39.891  1.00  0.00           H
ATOM    765  C   GLN X  50      21.521 -40.189 -42.871  1.00  0.00           C
ATOM    766  O   GLN X  50      22.118 -40.420 -43.937  1.00  0.00           O
ATOM    767  N   PRO X  51      20.168 -40.162 -42.909  1.00  0.00           N
ATOM    768  CD  PRO X  51      19.254 -40.291 -41.838  1.00  0.00           C
ATOM    769  HD2 PRO X  51      19.001 -39.282 -41.510  1.00  0.00           H
ATOM    770  HD3 PRO X  51      19.672 -40.823 -40.984  1.00  0.00           H
ATOM    771  CG  PRO X  51      18.025 -40.992 -42.370  1.00  0.00           C
ATOM    772  HG2 PRO X  51      17.179 -40.944 -41.683  1.00  0.00           H
ATOM    773  HG3 PRO X  51      18.287 -42.046 -42.461  1.00  0.00           H
ATOM    774  CB  PRO X  51      17.906 -40.381 -43.748  1.00  0.00           C
ATOM    775  HB2 PRO X  51      17.435 -39.423 -43.529  1.00  0.00           H
ATOM    776  HB3 PRO X  51      17.322 -41.031 -44.400  1.00  0.00           H
ATOM    777  CA  PRO X  51      19.429 -40.344 -44.160  1.00  0.00           C
ATOM    778  HA  PRO X  51      19.725 -41.319 -44.547  1.00  0.00           H
ATOM    779  C   PRO X  51      19.615 -39.303 -45.215  1.00  0.00           C
ATOM    780  O   PRO X  51      20.245 -38.324 -44.938  1.00  0.00           O
ATOM    781  N   PRO X  52      19.121 -39.446 -46.459  1.00  0.00           N
ATOM    782  CD  PRO X  52      18.760 -40.705 -47.029  1.00  0.00           C
ATOM    783  HD2 PRO X  52      17.848 -41.132 -46.613  1.00  0.00           H
ATOM    784  HD3 PRO X  52      19.527 -41.412 -46.713  1.00  0.00           H
ATOM    785  CG  PRO X  52      18.538 -40.452 -48.504  1.00  0.00           C
ATOM    786  HG2 PRO X  52      17.612 -40.959 -48.776  1.00  0.00           H
ATOM    787  HG3 PRO X  52      19.445 -40.682 -49.063  1.00  0.00           H
ATOM    788  CB  PRO X  52      18.260 -38.899 -48.554  1.00  0.00           C
ATOM    789  HB2 PRO X  52      17.182 -38.879 -48.391  1.00  0.00           H
ATOM    790  HB3 PRO X  52      18.417 -38.485 -49.550  1.00  0.00           H
ATOM    791  CA  PRO X  52      18.982 -38.265 -47.362  1.00  0.00           C
ATOM    792  HA  PRO X  52      20.002 -38.011 -47.648  1.00  0.00           H
ATOM    793  C   PRO X  52      18.147 -37.087 -46.831  1.00  0.00           C
ATOM    794  O   PRO X  52      17.086 -37.255 -46.230  1.00  0.00           O
ATOM    795  N   ASP X  53      18.513 -35.900 -47.394  1.00  0.00           N
ATOM    796  H   ASP X  53      19.278 -35.976 -48.049  1.00  0.00           H
ATOM    797  CA  ASP X  53      17.806 -34.659 -47.086  1.00  0.00           C
ATOM    798  HA  ASP X  53      17.670 -34.573 -46.008  1.00  0.00           H
ATOM    799  CB  ASP X  53      18.687 -33.514 -47.545  1.00  0.00           C
ATOM    800  HB2 ASP X  53      18.595 -33.521 -48.631  1.00  0.00           H
ATOM    801  HB3 ASP X  53      18.366 -32.563 -47.120  1.00  0.00           H
ATOM    802  CG  ASP X  53      20.186 -33.745 -47.234  1.00  0.00           C
ATOM    803  OD1 ASP X  53      20.603 -34.049 -46.123  1.00  0.00           O
ATOM    804  OD2 ASP X  53      21.019 -33.375 -48.124  1.00  0.00           O
ATOM    805  C   ASP X  53      16.472 -34.608 -47.868  1.00  0.00           C
ATOM    806  O   ASP X  53      15.526 -33.919 -47.507  1.00  0.00           O
ATOM    807  N   GLU X  54      16.365 -35.516 -48.828  1.00  0.00           N
ATOM    808  H   GLU X  54      17.213 -36.036 -49.006  1.00  0.00           H
ATOM    809  CA  GLU X  54      15.062 -35.869 -49.494  1.00  0.00           C
ATOM    810  HA  GLU X  54      14.525 -34.923 -49.564  1.00  0.00           H
ATOM    811  CB  GLU X  54      15.361 -36.490 -50.957  1.00  0.00           C
ATOM    812  HB2 GLU X  54      16.138 -37.247 -50.853  1.00  0.00           H
ATOM    813  HB3 GLU X  54      14.466 -36.894 -51.431  1.00  0.00           H
ATOM    814  CG  GLU X  54      15.980 -35.430 -51.947  1.00  0.00           C
ATOM    815  HG2 GLU X  54      16.757 -34.800 -51.515  1.00  0.00           H
ATOM    816  HG3 GLU X  54      16.503 -36.033 -52.690  1.00  0.00           H
ATOM    817  CD  GLU X  54      14.930 -34.539 -52.560  1.00  0.00           C
ATOM    818  OE1 GLU X  54      14.583 -33.518 -51.888  1.00  0.00           O
ATOM    819  OE2 GLU X  54      14.394 -34.847 -53.609  1.00  0.00           O
ATOM    820  C   GLU X  54      14.127 -36.811 -48.768  1.00  0.00           C
ATOM    821  O   GLU X  54      12.981 -37.011 -49.100  1.00  0.00           O
ATOM    822  N   ALA X  55      14.628 -37.519 -47.776  1.00  0.00           N
ATOM    823  H   ALA X  55      15.625 -37.575 -47.621  1.00  0.00           H
ATOM    824  CA  ALA X  55      13.821 -38.453 -46.987  1.00  0.00           C
ATOM    825  HA  ALA X  55      13.067 -39.028 -47.523  1.00  0.00           H
ATOM    826  CB  ALA X  55      14.765 -39.456 -46.293  1.00  0.00           C
ATOM    827  HB1 ALA X  55      14.090 -40.146 -45.787  1.00  0.00           H
ATOM    828  HB2 ALA X  55      15.310 -40.063 -47.016  1.00  0.00           H
ATOM    829  HB3 ALA X  55      15.367 -38.986 -45.514  1.00  0.00           H
ATOM    830  C   ALA X  55      12.896 -37.718 -45.977  1.00  0.00           C
ATOM    831  O   ALA X  55      13.262 -36.711 -45.371  1.00  0.00           O
ATOM    832  N   GLY X  56      11.723 -38.202 -45.698  1.00  0.00           N
ATOM    833  H   GLY X  56      11.499 -39.053 -46.195  1.00  0.00           H
ATOM    834  CA  GLY X  56      10.966 -37.776 -44.553  1.00  0.00           C
ATOM    835  HA2 GLY X  56      10.846 -36.694 -44.605  1.00  0.00           H
ATOM    836  HA3 GLY X  56       9.959 -38.182 -44.642  1.00  0.00           H
ATOM    837  C   GLY X  56      11.336 -38.198 -43.166  1.00  0.00           C
ATOM    838  O   GLY X  56      11.831 -39.292 -42.903  1.00  0.00           O
ATOM    839  N   SER X  57      10.998 -37.280 -42.255  1.00  0.00           N
ATOM    840  H   SER X  57      10.575 -36.428 -42.594  1.00  0.00           H
ATOM    841  CA  SER X  57      11.283 -37.274 -40.855  1.00  0.00           C
ATOM    842  HA  SER X  57      10.933 -36.283 -40.568  1.00  0.00           H
ATOM    843  CB  SER X  57      10.421 -38.347 -40.165  1.00  0.00           C
ATOM    844  HB2 SER X  57       9.411 -38.201 -40.547  1.00  0.00           H
ATOM    845  HB3 SER X  57      10.802 -39.331 -40.437  1.00  0.00           H
ATOM    846  OG  SER X  57      10.396 -38.177 -38.799  1.00  0.00           O
ATOM    847  HG  SER X  57      10.804 -38.922 -38.352  1.00  0.00           H
ATOM    848  C   SER X  57      12.813 -37.465 -40.531  1.00  0.00           C
ATOM    849  O   SER X  57      13.254 -38.610 -40.349  1.00  0.00           O
ATOM    850  N   ALA X  58      13.547 -36.395 -40.322  1.00  0.00           N
ATOM    851  H   ALA X  58      13.034 -35.529 -40.404  1.00  0.00           H
ATOM    852  CA  ALA X  58      14.949 -36.275 -40.285  1.00  0.00           C
ATOM    853  HA  ALA X  58      15.374 -36.774 -41.156  1.00  0.00           H
ATOM    854  CB  ALA X  58      15.428 -34.764 -40.401  1.00  0.00           C
ATOM    855  HB1 ALA X  58      16.508 -34.698 -40.269  1.00  0.00           H
ATOM    856  HB2 ALA X  58      15.201 -34.367 -41.390  1.00  0.00           H
ATOM    857  HB3 ALA X  58      14.977 -34.222 -39.569  1.00  0.00           H
ATOM    858  C   ALA X  58      15.399 -36.889 -39.010  1.00  0.00           C
ATOM    859  O   ALA X  58      15.001 -36.368 -37.964  1.00  0.00           O
ATOM    860  N   ALA X  59      16.278 -37.893 -39.051  1.00  0.00           N
ATOM    861  H   ALA X  59      16.577 -38.325 -39.914  1.00  0.00           H
ATOM    862  CA  ALA X  59      16.690 -38.622 -37.865  1.00  0.00           C
ATOM    863  HA  ALA X  59      16.576 -37.966 -37.002  1.00  0.00           H
ATOM    864  CB  ALA X  59      15.720 -39.793 -37.706  1.00  0.00           C
ATOM    865  HB1 ALA X  59      15.956 -40.234 -36.737  1.00  0.00           H
ATOM    866  HB2 ALA X  59      14.703 -39.417 -37.601  1.00  0.00           H
ATOM    867  HB3 ALA X  59      15.818 -40.465 -38.559  1.00  0.00           H
ATOM    868  C   ALA X  59      18.193 -38.998 -37.891  1.00  0.00           C
ATOM    869  O   ALA X  59      18.800 -39.161 -38.967  1.00  0.00           O
ATOM    870  N   VAL X  60      18.845 -39.009 -36.722  1.00  0.00           N
ATOM    871  H   VAL X  60      18.309 -38.974 -35.866  1.00  0.00           H
ATOM    872  CA  VAL X  60      20.285 -39.339 -36.677  1.00  0.00           C
ATOM    873  HA  VAL X  60      20.793 -38.924 -37.548  1.00  0.00           H
ATOM    874  CB  VAL X  60      20.954 -38.604 -35.428  1.00  0.00           C
ATOM    875  HB  VAL X  60      20.992 -37.519 -35.532  1.00  0.00           H
ATOM    876  CG1 VAL X  60      20.291 -39.004 -34.138  1.00  0.00           C
ATOM    877 HG11 VAL X  60      20.977 -38.955 -33.292  1.00  0.00           H
ATOM    878 HG12 VAL X  60      19.363 -38.435 -34.091  1.00  0.00           H
ATOM    879 HG13 VAL X  60      20.057 -40.067 -34.202  1.00  0.00           H
ATOM    880  CG2 VAL X  60      22.370 -39.064 -35.331  1.00  0.00           C
ATOM    881 HG21 VAL X  60      22.994 -38.367 -34.772  1.00  0.00           H
ATOM    882 HG22 VAL X  60      22.568 -40.061 -34.936  1.00  0.00           H
ATOM    883 HG23 VAL X  60      22.784 -38.962 -36.334  1.00  0.00           H
ATOM    884  C   VAL X  60      20.444 -40.828 -36.582  1.00  0.00           C
ATOM    885  O   VAL X  60      19.514 -41.495 -36.165  1.00  0.00           O
ATOM    886  N   CYS X  61      21.552 -41.391 -36.975  1.00  0.00           N
ATOM    887  H   CYS X  61      22.319 -40.861 -37.364  1.00  0.00           H
ATOM    888  CA  CYS X  61      21.846 -42.845 -36.810  1.00  0.00           C
ATOM    889  HA  CYS X  61      21.339 -43.110 -35.882  1.00  0.00           H
ATOM    890  CB  CYS X  61      21.411 -43.632 -38.052  1.00  0.00           C
ATOM    891  HB2 CYS X  61      20.327 -43.590 -38.153  1.00  0.00           H
ATOM    892  HB3 CYS X  61      21.784 -43.160 -38.961  1.00  0.00           H
ATOM    893  SG  CYS X  61      21.756 -45.363 -37.873  1.00  0.00           S
ATOM    894  HG  CYS X  61      21.327 -45.407 -36.609  1.00  0.00           H
ATOM    895  C   CYS X  61      23.369 -42.842 -36.565  1.00  0.00           C
ATOM    896  O   CYS X  61      24.123 -41.863 -36.831  1.00  0.00           O
ATOM    897  N   LEU X  62      23.867 -43.959 -35.940  1.00  0.00           N
ATOM    898  H   LEU X  62      23.306 -44.783 -35.777  1.00  0.00           H
ATOM    899  CA  LEU X  62      25.274 -43.994 -35.461  1.00  0.00           C
ATOM    900  HA  LEU X  62      25.957 -43.473 -36.132  1.00  0.00           H
ATOM    901  CB  LEU X  62      25.384 -43.313 -34.046  1.00  0.00           C
ATOM    902  HB2 LEU X  62      26.462 -43.234 -33.908  1.00  0.00           H
ATOM    903  HB3 LEU X  62      25.126 -42.254 -34.081  1.00  0.00           H
ATOM    904  CG  LEU X  62      24.722 -43.949 -32.839  1.00  0.00           C
ATOM    905  HG  LEU X  62      24.695 -45.038 -32.871  1.00  0.00           H
ATOM    906  CD1 LEU X  62      25.483 -43.658 -31.580  1.00  0.00           C
ATOM    907 HD11 LEU X  62      25.726 -42.596 -31.532  1.00  0.00           H
ATOM    908 HD12 LEU X  62      24.799 -43.934 -30.778  1.00  0.00           H
ATOM    909 HD13 LEU X  62      26.365 -44.268 -31.382  1.00  0.00           H
ATOM    910  CD2 LEU X  62      23.274 -43.403 -32.812  1.00  0.00           C
ATOM    911 HD21 LEU X  62      23.230 -42.314 -32.815  1.00  0.00           H
ATOM    912 HD22 LEU X  62      22.712 -43.721 -33.689  1.00  0.00           H
ATOM    913 HD23 LEU X  62      22.777 -43.866 -31.959  1.00  0.00           H
ATOM    914  C   LEU X  62      25.874 -45.383 -35.446  1.00  0.00           C
ATOM    915  O   LEU X  62      25.185 -46.341 -35.102  1.00  0.00           O
ATOM    916  N   ARG X  63      27.159 -45.520 -35.622  1.00  0.00           N
ATOM    917  H   ARG X  63      27.772 -44.747 -35.836  1.00  0.00           H
ATOM    918  CA  ARG X  63      27.895 -46.810 -35.761  1.00  0.00           C
ATOM    919  HA  ARG X  63      27.170 -47.612 -35.622  1.00  0.00           H
ATOM    920  CB  ARG X  63      28.556 -46.840 -37.145  1.00  0.00           C
ATOM    921  HB2 ARG X  63      27.843 -46.370 -37.823  1.00  0.00           H
ATOM    922  HB3 ARG X  63      29.493 -46.285 -37.185  1.00  0.00           H
ATOM    923  CG  ARG X  63      28.858 -48.209 -37.689  1.00  0.00           C
ATOM    924  HG2 ARG X  63      29.442 -48.877 -37.056  1.00  0.00           H
ATOM    925  HG3 ARG X  63      27.888 -48.703 -37.750  1.00  0.00           H
ATOM    926  CD  ARG X  63      29.480 -48.199 -39.106  1.00  0.00           C
ATOM    927  HD2 ARG X  63      29.407 -49.241 -39.419  1.00  0.00           H
ATOM    928  HD3 ARG X  63      28.793 -47.563 -39.663  1.00  0.00           H
ATOM    929  NE  ARG X  63      30.830 -47.630 -39.098  1.00  0.00           N
ATOM    930  HE  ARG X  63      31.193 -47.275 -38.225  1.00  0.00           H
ATOM    931  CZ  ARG X  63      31.667 -47.456 -40.115  1.00  0.00           C
ATOM    932  NH1 ARG X  63      31.496 -48.027 -41.260  1.00  0.00           N
ATOM    933 HH11 ARG X  63      30.678 -48.570 -41.494  1.00  0.00           H
ATOM    934 HH12 ARG X  63      32.289 -48.028 -41.886  1.00  0.00           H
ATOM    935  NH2 ARG X  63      32.753 -46.801 -39.958  1.00  0.00           N
ATOM    936 HH21 ARG X  63      33.065 -46.438 -39.068  1.00  0.00           H
ATOM    937 HH22 ARG X  63      33.443 -46.810 -40.695  1.00  0.00           H
ATOM    938  C   ARG X  63      28.916 -47.057 -34.610  1.00  0.00           C
ATOM    939  O   ARG X  63      29.544 -46.096 -34.214  1.00  0.00           O
ATOM    940  N   SER X  64      28.985 -48.274 -34.011  1.00  0.00           N
ATOM    941  H   SER X  64      28.445 -49.000 -34.460  1.00  0.00           H
ATOM    942  CA  SER X  64      29.997 -48.748 -33.091  1.00  0.00           C
ATOM    943  HA  SER X  64      30.119 -48.035 -32.275  1.00  0.00           H
ATOM    944  CB  SER X  64      29.600 -50.111 -32.472  1.00  0.00           C
ATOM    945  HB2 SER X  64      30.409 -50.398 -31.801  1.00  0.00           H
ATOM    946  HB3 SER X  64      28.653 -50.075 -31.934  1.00  0.00           H
ATOM    947  OG  SER X  64      29.462 -51.062 -33.553  1.00  0.00           O
ATOM    948  HG  SER X  64      28.760 -50.861 -34.176  1.00  0.00           H
ATOM    949  C   SER X  64      31.380 -48.934 -33.795  1.00  0.00           C
ATOM    950  O   SER X  64      31.481 -49.139 -35.038  1.00  0.00           O
ATOM    951  N   HIE X  65      32.486 -49.020 -33.064  1.00  0.00           N
ATOM    952  H   HIE X  65      32.393 -48.992 -32.059  1.00  0.00           H
ATOM    953  CA  HIE X  65      33.803 -49.452 -33.493  1.00  0.00           C
ATOM    954  HA  HIE X  65      34.124 -48.827 -34.326  1.00  0.00           H
ATOM    955  CB  HIE X  65      34.901 -49.251 -32.406  1.00  0.00           C
ATOM    956  HB2 HIE X  65      35.900 -49.320 -32.836  1.00  0.00           H
ATOM    957  HB3 HIE X  65      34.744 -48.232 -32.052  1.00  0.00           H
ATOM    958  CG  HIE X  65      34.773 -50.240 -31.298  1.00  0.00           C
ATOM    959  ND1 HIE X  65      33.776 -50.446 -30.355  1.00  0.00           N
ATOM    960  CE1 HIE X  65      34.077 -51.468 -29.622  1.00  0.00           C
ATOM    961  HE1 HIE X  65      33.466 -51.868 -28.826  1.00  0.00           H
ATOM    962  NE2 HIE X  65      35.294 -51.921 -29.997  1.00  0.00           N
ATOM    963  HE2 HIE X  65      35.820 -52.529 -29.385  1.00  0.00           H
ATOM    964  CD2 HIE X  65      35.685 -51.212 -31.098  1.00  0.00           C
ATOM    965  HD2 HIE X  65      36.587 -51.317 -31.683  1.00  0.00           H
ATOM    966  C   HIE X  65      33.839 -50.892 -33.977  1.00  0.00           C
ATOM    967  O   HIE X  65      34.792 -51.238 -34.693  1.00  0.00           O
ATOM    968  N   LEU X  66      32.815 -51.674 -33.687  1.00  0.00           N
ATOM    969  H   LEU X  66      32.168 -51.411 -32.958  1.00  0.00           H
ATOM    970  CA  LEU X  66      32.574 -53.005 -34.259  1.00  0.00           C
ATOM    971  HA  LEU X  66      33.537 -53.468 -34.046  1.00  0.00           H
ATOM    972  CB  LEU X  66      31.534 -53.724 -33.412  1.00  0.00           C
ATOM    973  HB2 LEU X  66      30.592 -53.176 -33.432  1.00  0.00           H
ATOM    974  HB3 LEU X  66      31.377 -54.747 -33.755  1.00  0.00           H
ATOM    975  CG  LEU X  66      31.875 -53.758 -31.900  1.00  0.00           C
ATOM    976  HG  LEU X  66      31.959 -52.761 -31.467  1.00  0.00           H
ATOM    977  CD1 LEU X  66      30.912 -54.517 -31.037  1.00  0.00           C
ATOM    978 HD11 LEU X  66      31.212 -54.432 -29.992  1.00  0.00           H
ATOM    979 HD12 LEU X  66      29.972 -53.986 -31.186  1.00  0.00           H
ATOM    980 HD13 LEU X  66      30.861 -55.538 -31.416  1.00  0.00           H
ATOM    981  CD2 LEU X  66      33.244 -54.410 -31.588  1.00  0.00           C
ATOM    982 HD21 LEU X  66      33.131 -55.473 -31.802  1.00  0.00           H
ATOM    983 HD22 LEU X  66      34.093 -53.964 -32.106  1.00  0.00           H
ATOM    984 HD23 LEU X  66      33.536 -54.302 -30.543  1.00  0.00           H
ATOM    985  C   LEU X  66      32.187 -52.938 -35.759  1.00  0.00           C
ATOM    986  O   LEU X  66      32.031 -53.943 -36.467  1.00  0.00           O
ATOM    987  N   GLY X  67      31.970 -51.804 -36.350  1.00  0.00           N
ATOM    988  H   GLY X  67      31.849 -51.009 -35.738  1.00  0.00           H
ATOM    989  CA  GLY X  67      31.403 -51.646 -37.655  1.00  0.00           C
ATOM    990  HA2 GLY X  67      31.698 -50.679 -38.060  1.00  0.00           H
ATOM    991  HA3 GLY X  67      31.897 -52.317 -38.358  1.00  0.00           H
ATOM    992  C   GLY X  67      29.871 -51.862 -37.664  1.00  0.00           C
ATOM    993  O   GLY X  67      29.130 -51.626 -38.671  1.00  0.00           O
ATOM    994  N   ARG X  68      29.230 -52.227 -36.526  1.00  0.00           N
ATOM    995  H   ARG X  68      29.773 -52.464 -35.709  1.00  0.00           H
ATOM    996  CA  ARG X  68      27.773 -52.482 -36.393  1.00  0.00           C
ATOM    997  HA  ARG X  68      27.335 -52.563 -37.388  1.00  0.00           H
ATOM    998  CB  ARG X  68      27.547 -53.786 -35.651  1.00  0.00           C
ATOM    999  HB2 ARG X  68      27.956 -53.769 -34.641  1.00  0.00           H
ATOM   1000  HB3 ARG X  68      26.468 -53.795 -35.496  1.00  0.00           H
ATOM   1001  CG  ARG X  68      28.155 -55.003 -36.314  1.00  0.00           C
ATOM   1002  HG2 ARG X  68      29.190 -54.916 -36.642  1.00  0.00           H
ATOM   1003  HG3 ARG X  68      28.185 -55.826 -35.600  1.00  0.00           H
ATOM   1004  CD  ARG X  68      27.362 -55.441 -37.509  1.00  0.00           C
ATOM   1005  HD2 ARG X  68      26.304 -55.510 -37.256  1.00  0.00           H
ATOM   1006  HD3 ARG X  68      27.486 -54.707 -38.305  1.00  0.00           H
ATOM   1007  NE  ARG X  68      27.810 -56.805 -37.867  1.00  0.00           N
ATOM   1008  HE  ARG X  68      28.686 -56.901 -38.361  1.00  0.00           H
ATOM   1009  CZ  ARG X  68      27.440 -57.968 -37.374  1.00  0.00           C
ATOM   1010  NH1 ARG X  68      26.393 -58.064 -36.579  1.00  0.00           N
ATOM   1011 HH11 ARG X  68      25.740 -57.313 -36.403  1.00  0.00           H
ATOM   1012 HH12 ARG X  68      26.026 -58.990 -36.411  1.00  0.00           H
ATOM   1013  NH2 ARG X  68      28.161 -59.076 -37.476  1.00  0.00           N
ATOM   1014 HH21 ARG X  68      28.927 -59.125 -38.132  1.00  0.00           H
ATOM   1015 HH22 ARG X  68      27.767 -59.978 -37.248  1.00  0.00           H
ATOM   1016  C   ARG X  68      26.991 -51.275 -35.937  1.00  0.00           C
ATOM   1017  O   ARG X  68      27.542 -50.450 -35.238  1.00  0.00           O
ATOM   1018  N   TYR X  69      25.754 -51.027 -36.288  1.00  0.00           N
ATOM   1019  H   TYR X  69      25.409 -51.684 -36.973  1.00  0.00           H
ATOM   1020  CA  TYR X  69      24.941 -49.905 -35.756  1.00  0.00           C
ATOM   1021  HA  TYR X  69      25.497 -48.970 -35.692  1.00  0.00           H
ATOM   1022  CB  TYR X  69      23.866 -49.551 -36.764  1.00  0.00           C
ATOM   1023  HB2 TYR X  69      23.139 -50.359 -36.847  1.00  0.00           H
ATOM   1024  HB3 TYR X  69      23.263 -48.724 -36.391  1.00  0.00           H
ATOM   1025  CG  TYR X  69      24.505 -49.170 -38.092  1.00  0.00           C
ATOM   1026  CD1 TYR X  69      24.873 -50.182 -38.984  1.00  0.00           C
ATOM   1027  HD1 TYR X  69      24.519 -51.179 -38.766  1.00  0.00           H
ATOM   1028  CE1 TYR X  69      25.542 -49.885 -40.203  1.00  0.00           C
ATOM   1029  HE1 TYR X  69      25.783 -50.604 -40.972  1.00  0.00           H
ATOM   1030  CZ  TYR X  69      25.867 -48.518 -40.399  1.00  0.00           C
ATOM   1031  OH  TYR X  69      26.484 -48.223 -41.566  1.00  0.00           O
ATOM   1032  HH  TYR X  69      26.215 -48.890 -42.202  1.00  0.00           H
ATOM   1033  CE2 TYR X  69      25.595 -47.468 -39.472  1.00  0.00           C
ATOM   1034  HE2 TYR X  69      25.851 -46.445 -39.707  1.00  0.00           H
ATOM   1035  CD2 TYR X  69      24.853 -47.834 -38.354  1.00  0.00           C
ATOM   1036  HD2 TYR X  69      24.571 -47.082 -37.632  1.00  0.00           H
ATOM   1037  C   TYR X  69      24.344 -50.189 -34.380  1.00  0.00           C
ATOM   1038  O   TYR X  69      23.960 -51.300 -34.018  1.00  0.00           O
ATOM   1039  N   LEU X  70      24.234 -49.110 -33.591  1.00  0.00           N
ATOM   1040  H   LEU X  70      24.562 -48.242 -33.991  1.00  0.00           H
ATOM   1041  CA  LEU X  70      23.399 -49.128 -32.412  1.00  0.00           C
ATOM   1042  HA  LEU X  70      23.618 -50.035 -31.850  1.00  0.00           H
ATOM   1043  CB  LEU X  70      23.525 -47.861 -31.623  1.00  0.00           C
ATOM   1044  HB2 LEU X  70      24.513 -47.408 -31.543  1.00  0.00           H
ATOM   1045  HB3 LEU X  70      22.891 -47.168 -32.175  1.00  0.00           H
ATOM   1046  CG  LEU X  70      22.954 -47.951 -30.223  1.00  0.00           C
ATOM   1047  HG  LEU X  70      21.930 -48.269 -30.023  1.00  0.00           H
ATOM   1048  CD1 LEU X  70      23.712 -48.853 -29.227  1.00  0.00           C
ATOM   1049 HD11 LEU X  70      24.675 -48.459 -28.902  1.00  0.00           H
ATOM   1050 HD12 LEU X  70      23.157 -48.993 -28.299  1.00  0.00           H
ATOM   1051 HD13 LEU X  70      23.787 -49.823 -29.718  1.00  0.00           H
ATOM   1052  CD2 LEU X  70      23.079 -46.468 -29.685  1.00  0.00           C
ATOM   1053 HD21 LEU X  70      22.379 -45.812 -30.201  1.00  0.00           H
ATOM   1054 HD22 LEU X  70      22.964 -46.382 -28.604  1.00  0.00           H
ATOM   1055 HD23 LEU X  70      24.116 -46.141 -29.773  1.00  0.00           H
ATOM   1056  C   LEU X  70      21.932 -49.221 -32.895  1.00  0.00           C
ATOM   1057  O   LEU X  70      21.576 -48.674 -33.910  1.00  0.00           O
ATOM   1058  N   ALA X  71      21.147 -50.000 -32.109  1.00  0.00           N
ATOM   1059  H   ALA X  71      21.651 -50.532 -31.413  1.00  0.00           H
ATOM   1060  CA  ALA X  71      19.710 -50.074 -32.185  1.00  0.00           C
ATOM   1061  HA  ALA X  71      19.300 -49.122 -32.524  1.00  0.00           H
ATOM   1062  CB  ALA X  71      19.199 -51.148 -33.093  1.00  0.00           C
ATOM   1063  HB1 ALA X  71      18.111 -51.161 -33.028  1.00  0.00           H
ATOM   1064  HB2 ALA X  71      19.516 -50.848 -34.092  1.00  0.00           H
ATOM   1065  HB3 ALA X  71      19.561 -52.142 -32.830  1.00  0.00           H
ATOM   1066  C   ALA X  71      19.037 -50.234 -30.759  1.00  0.00           C
ATOM   1067  O   ALA X  71      19.576 -50.754 -29.782  1.00  0.00           O
ATOM   1068  N   ALA X  72      17.716 -50.040 -30.791  1.00  0.00           N
ATOM   1069  H   ALA X  72      17.392 -49.700 -31.685  1.00  0.00           H
ATOM   1070  CA  ALA X  72      16.753 -50.506 -29.843  1.00  0.00           C
ATOM   1071  HA  ALA X  72      17.156 -51.373 -29.321  1.00  0.00           H
ATOM   1072  CB  ALA X  72      16.568 -49.377 -28.884  1.00  0.00           C
ATOM   1073  HB1 ALA X  72      16.156 -49.712 -27.932  1.00  0.00           H
ATOM   1074  HB2 ALA X  72      17.509 -48.894 -28.622  1.00  0.00           H
ATOM   1075  HB3 ALA X  72      15.844 -48.700 -29.338  1.00  0.00           H
ATOM   1076  C   ALA X  72      15.382 -50.884 -30.494  1.00  0.00           C
ATOM   1077  O   ALA X  72      14.969 -50.207 -31.421  1.00  0.00           O
ATOM   1078  N   ASP X  73      14.651 -51.851 -29.968  1.00  0.00           N
ATOM   1079  H   ASP X  73      15.112 -52.305 -29.193  1.00  0.00           H
ATOM   1080  CA  ASP X  73      13.571 -52.534 -30.645  1.00  0.00           C
ATOM   1081  HA  ASP X  73      13.450 -52.194 -31.673  1.00  0.00           H
ATOM   1082  CB  ASP X  73      13.860 -53.998 -30.741  1.00  0.00           C
ATOM   1083  HB2 ASP X  73      13.041 -54.545 -31.209  1.00  0.00           H
ATOM   1084  HB3 ASP X  73      14.728 -54.123 -31.388  1.00  0.00           H
ATOM   1085  CG  ASP X  73      14.001 -54.629 -29.351  1.00  0.00           C
ATOM   1086  OD1 ASP X  73      13.276 -54.302 -28.361  1.00  0.00           O
ATOM   1087  OD2 ASP X  73      14.606 -55.747 -29.311  1.00  0.00           O
ATOM   1088  C   ASP X  73      12.190 -52.108 -30.106  1.00  0.00           C
ATOM   1089  O   ASP X  73      12.117 -51.320 -29.137  1.00  0.00           O
ATOM   1090  N   LYS X  74      11.078 -52.547 -30.690  1.00  0.00           N
ATOM   1091  H   LYS X  74      11.155 -53.071 -31.550  1.00  0.00           H
ATOM   1092  CA  LYS X  74       9.688 -52.286 -30.360  1.00  0.00           C
ATOM   1093  HA  LYS X  74       9.528 -51.208 -30.392  1.00  0.00           H
ATOM   1094  CB  LYS X  74       8.618 -52.956 -31.349  1.00  0.00           C
ATOM   1095  HB2 LYS X  74       7.572 -52.762 -31.112  1.00  0.00           H
ATOM   1096  HB3 LYS X  74       8.837 -52.600 -32.355  1.00  0.00           H
ATOM   1097  CG  LYS X  74       8.741 -54.518 -31.376  1.00  0.00           C
ATOM   1098  HG2 LYS X  74       9.775 -54.708 -31.663  1.00  0.00           H
ATOM   1099  HG3 LYS X  74       8.653 -54.878 -30.351  1.00  0.00           H
ATOM   1100  CD  LYS X  74       7.726 -55.220 -32.231  1.00  0.00           C
ATOM   1101  HD2 LYS X  74       7.895 -56.288 -32.093  1.00  0.00           H
ATOM   1102  HD3 LYS X  74       6.719 -55.023 -31.863  1.00  0.00           H
ATOM   1103  CE  LYS X  74       7.782 -54.925 -33.719  1.00  0.00           C
ATOM   1104  HE2 LYS X  74       7.178 -54.031 -33.875  1.00  0.00           H
ATOM   1105  HE3 LYS X  74       8.781 -54.639 -34.047  1.00  0.00           H
ATOM   1106  NZ  LYS X  74       7.356 -56.049 -34.592  1.00  0.00           N
ATOM   1107  HZ1 LYS X  74       7.920 -56.887 -34.618  1.00  0.00           H
ATOM   1108  HZ2 LYS X  74       6.485 -56.363 -34.190  1.00  0.00           H
ATOM   1109  HZ3 LYS X  74       7.225 -55.740 -35.544  1.00  0.00           H
ATOM   1110  C   LYS X  74       9.330 -52.651 -28.899  1.00  0.00           C
ATOM   1111  O   LYS X  74       8.262 -52.249 -28.465  1.00  0.00           O
ATOM   1112  N   ASP X  75      10.170 -53.390 -28.155  1.00  0.00           N
ATOM   1113  H   ASP X  75      10.967 -53.818 -28.603  1.00  0.00           H
ATOM   1114  CA  ASP X  75      10.025 -53.809 -26.714  1.00  0.00           C
ATOM   1115  HA  ASP X  75       9.063 -53.448 -26.351  1.00  0.00           H
ATOM   1116  CB  ASP X  75       9.859 -55.297 -26.605  1.00  0.00           C
ATOM   1117  HB2 ASP X  75      10.665 -55.697 -27.219  1.00  0.00           H
ATOM   1118  HB3 ASP X  75       9.873 -55.716 -25.599  1.00  0.00           H
ATOM   1119  CG  ASP X  75       8.564 -55.775 -27.355  1.00  0.00           C
ATOM   1120  OD1 ASP X  75       8.637 -56.431 -28.431  1.00  0.00           O
ATOM   1121  OD2 ASP X  75       7.489 -55.489 -26.823  1.00  0.00           O
ATOM   1122  C   ASP X  75      11.054 -53.147 -25.772  1.00  0.00           C
ATOM   1123  O   ASP X  75      11.081 -53.321 -24.567  1.00  0.00           O
ATOM   1124  N   GLY X  76      11.817 -52.181 -26.349  1.00  0.00           N
ATOM   1125  H   GLY X  76      11.851 -52.134 -27.358  1.00  0.00           H
ATOM   1126  CA  GLY X  76      12.773 -51.243 -25.763  1.00  0.00           C
ATOM   1127  HA2 GLY X  76      13.047 -50.517 -26.529  1.00  0.00           H
ATOM   1128  HA3 GLY X  76      12.318 -50.728 -24.917  1.00  0.00           H
ATOM   1129  C   GLY X  76      14.142 -51.878 -25.398  1.00  0.00           C
ATOM   1130  O   GLY X  76      14.914 -51.218 -24.674  1.00  0.00           O
ATOM   1131  N   ASN X  77      14.432 -53.017 -25.959  1.00  0.00           N
ATOM   1132  H   ASN X  77      13.762 -53.399 -26.611  1.00  0.00           H
ATOM   1133  CA  ASN X  77      15.671 -53.722 -25.695  1.00  0.00           C
ATOM   1134  HA  ASN X  77      15.842 -53.585 -24.628  1.00  0.00           H
ATOM   1135  CB  ASN X  77      15.260 -55.198 -25.893  1.00  0.00           C
ATOM   1136  HB2 ASN X  77      15.157 -55.425 -26.954  1.00  0.00           H
ATOM   1137  HB3 ASN X  77      16.094 -55.837 -25.603  1.00  0.00           H
ATOM   1138  CG  ASN X  77      13.960 -55.707 -25.247  1.00  0.00           C
ATOM   1139  OD1 ASN X  77      13.990 -56.086 -24.125  1.00  0.00           O
ATOM   1140  ND2 ASN X  77      12.874 -55.817 -25.989  1.00  0.00           N
ATOM   1141 HD21 ASN X  77      12.118 -56.461 -25.804  1.00  0.00           H
ATOM   1142 HD22 ASN X  77      12.949 -55.388 -26.900  1.00  0.00           H
ATOM   1143  C   ASN X  77      16.733 -53.226 -26.601  1.00  0.00           C
ATOM   1144  O   ASN X  77      16.550 -52.912 -27.813  1.00  0.00           O
ATOM   1145  N   VAL X  78      17.953 -53.112 -26.059  1.00  0.00           N
ATOM   1146  H   VAL X  78      18.034 -53.254 -25.063  1.00  0.00           H
ATOM   1147  CA  VAL X  78      19.018 -52.306 -26.728  1.00  0.00           C
ATOM   1148  HA  VAL X  78      18.651 -51.620 -27.491  1.00  0.00           H
ATOM   1149  CB  VAL X  78      19.664 -51.277 -25.738  1.00  0.00           C
ATOM   1150  HB  VAL X  78      19.971 -51.792 -24.828  1.00  0.00           H
ATOM   1151  CG1 VAL X  78      20.986 -50.611 -26.290  1.00  0.00           C
ATOM   1152 HG11 VAL X  78      21.274 -49.731 -25.714  1.00  0.00           H
ATOM   1153 HG12 VAL X  78      21.792 -51.320 -26.102  1.00  0.00           H
ATOM   1154 HG13 VAL X  78      21.011 -50.393 -27.357  1.00  0.00           H
ATOM   1155  CG2 VAL X  78      18.697 -50.208 -25.343  1.00  0.00           C
ATOM   1156 HG21 VAL X  78      17.778 -50.627 -24.932  1.00  0.00           H
ATOM   1157 HG22 VAL X  78      19.144 -49.607 -24.551  1.00  0.00           H
ATOM   1158 HG23 VAL X  78      18.536 -49.604 -26.236  1.00  0.00           H
ATOM   1159  C   VAL X  78      20.023 -53.231 -27.369  1.00  0.00           C
ATOM   1160  O   VAL X  78      20.300 -54.284 -26.708  1.00  0.00           O
ATOM   1161  N   THR X  79      20.624 -52.958 -28.496  1.00  0.00           N
ATOM   1162  H   THR X  79      20.400 -52.078 -28.937  1.00  0.00           H
ATOM   1163  CA  THR X  79      21.566 -53.972 -29.156  1.00  0.00           C
ATOM   1164  HA  THR X  79      22.179 -54.469 -28.404  1.00  0.00           H
ATOM   1165  CB  THR X  79      20.692 -55.014 -29.888  1.00  0.00           C
ATOM   1166  HB  THR X  79      19.984 -55.467 -29.194  1.00  0.00           H
ATOM   1167  CG2 THR X  79      19.885 -54.606 -31.040  1.00  0.00           C
ATOM   1168 HG21 THR X  79      20.410 -54.340 -31.956  1.00  0.00           H
ATOM   1169 HG22 THR X  79      19.300 -55.457 -31.391  1.00  0.00           H
ATOM   1170 HG23 THR X  79      19.123 -53.884 -30.746  1.00  0.00           H
ATOM   1171  OG1 THR X  79      21.481 -56.050 -30.389  1.00  0.00           O
ATOM   1172  HG1 THR X  79      21.811 -56.508 -29.612  1.00  0.00           H
ATOM   1173  C   THR X  79      22.366 -53.246 -30.203  1.00  0.00           C
ATOM   1174  O   THR X  79      21.877 -52.254 -30.706  1.00  0.00           O
ATOM   1175  N   CYS X  80      23.573 -53.787 -30.435  1.00  0.00           N
ATOM   1176  H   CYS X  80      23.821 -54.523 -29.788  1.00  0.00           H
ATOM   1177  CA  CYS X  80      24.507 -53.496 -31.505  1.00  0.00           C
ATOM   1178  HA  CYS X  80      24.280 -52.589 -32.064  1.00  0.00           H
ATOM   1179  CB  CYS X  80      25.872 -53.247 -30.735  1.00  0.00           C
ATOM   1180  HB2 CYS X  80      25.692 -52.697 -29.812  1.00  0.00           H
ATOM   1181  HB3 CYS X  80      26.323 -54.225 -30.566  1.00  0.00           H
ATOM   1182  SG  CYS X  80      26.924 -52.369 -31.906  1.00  0.00           S
ATOM   1183  HG  CYS X  80      26.632 -53.205 -32.906  1.00  0.00           H
ATOM   1184  C   CYS X  80      24.623 -54.520 -32.666  1.00  0.00           C
ATOM   1185  O   CYS X  80      25.568 -54.511 -33.434  1.00  0.00           O
ATOM   1186  N   GLU X  81      23.707 -55.528 -32.577  1.00  0.00           N
ATOM   1187  H   GLU X  81      22.967 -55.454 -31.895  1.00  0.00           H
ATOM   1188  CA  GLU X  81      23.644 -56.502 -33.571  1.00  0.00           C
ATOM   1189  HA  GLU X  81      24.587 -57.049 -33.574  1.00  0.00           H
ATOM   1190  CB  GLU X  81      22.628 -57.614 -33.338  1.00  0.00           C
ATOM   1191  HB2 GLU X  81      22.971 -58.408 -34.001  1.00  0.00           H
ATOM   1192  HB3 GLU X  81      22.756 -57.961 -32.313  1.00  0.00           H
ATOM   1193  CG  GLU X  81      21.173 -57.291 -33.503  1.00  0.00           C
ATOM   1194  HG2 GLU X  81      20.914 -56.317 -33.088  1.00  0.00           H
ATOM   1195  HG3 GLU X  81      20.943 -57.149 -34.559  1.00  0.00           H
ATOM   1196  CD  GLU X  81      20.292 -58.378 -32.854  1.00  0.00           C
ATOM   1197  OE1 GLU X  81      19.071 -58.162 -32.871  1.00  0.00           O
ATOM   1198  OE2 GLU X  81      20.752 -59.424 -32.284  1.00  0.00           O
ATOM   1199  C   GLU X  81      23.526 -56.042 -35.050  1.00  0.00           C
ATOM   1200  O   GLU X  81      24.125 -56.652 -35.899  1.00  0.00           O
ATOM   1201  N   ARG X  82      22.798 -54.931 -35.369  1.00  0.00           N
ATOM   1202  H   ARG X  82      22.482 -54.309 -34.639  1.00  0.00           H
ATOM   1203  CA  ARG X  82      22.624 -54.564 -36.863  1.00  0.00           C
ATOM   1204  HA  ARG X  82      22.231 -55.463 -37.336  1.00  0.00           H
ATOM   1205  CB  ARG X  82      21.568 -53.521 -36.979  1.00  0.00           C
ATOM   1206  HB2 ARG X  82      21.903 -52.605 -36.494  1.00  0.00           H
ATOM   1207  HB3 ARG X  82      21.383 -53.175 -37.996  1.00  0.00           H
ATOM   1208  CG  ARG X  82      20.252 -53.837 -36.275  1.00  0.00           C
ATOM   1209  HG2 ARG X  82      20.581 -53.933 -35.240  1.00  0.00           H
ATOM   1210  HG3 ARG X  82      19.525 -53.026 -36.312  1.00  0.00           H
ATOM   1211  CD  ARG X  82      19.601 -55.125 -36.794  1.00  0.00           C
ATOM   1212  HD2 ARG X  82      19.455 -55.125 -37.874  1.00  0.00           H
ATOM   1213  HD3 ARG X  82      20.192 -56.015 -36.577  1.00  0.00           H
ATOM   1214  NE  ARG X  82      18.369 -55.384 -36.150  1.00  0.00           N
ATOM   1215  HE  ARG X  82      18.400 -56.102 -35.440  1.00  0.00           H
ATOM   1216  CZ  ARG X  82      17.328 -54.682 -36.147  1.00  0.00           C
ATOM   1217  NH1 ARG X  82      16.968 -53.968 -37.179  1.00  0.00           N
ATOM   1218 HH11 ARG X  82      17.558 -53.862 -37.991  1.00  0.00           H
ATOM   1219 HH12 ARG X  82      16.102 -53.453 -37.105  1.00  0.00           H
ATOM   1220  NH2 ARG X  82      16.476 -54.783 -35.127  1.00  0.00           N
ATOM   1221 HH21 ARG X  82      16.709 -55.246 -34.259  1.00  0.00           H
ATOM   1222 HH22 ARG X  82      15.618 -54.255 -35.194  1.00  0.00           H
ATOM   1223  C   ARG X  82      23.862 -54.269 -37.702  1.00  0.00           C
ATOM   1224  O   ARG X  82      24.629 -53.295 -37.503  1.00  0.00           O
ATOM   1225  N   GLU X  83      23.999 -55.048 -38.779  1.00  0.00           N
ATOM   1226  H   GLU X  83      23.238 -55.690 -38.949  1.00  0.00           H
ATOM   1227  CA  GLU X  83      24.932 -54.773 -39.925  1.00  0.00           C
ATOM   1228  HA  GLU X  83      25.851 -54.350 -39.520  1.00  0.00           H
ATOM   1229  CB  GLU X  83      25.262 -56.096 -40.625  1.00  0.00           C
ATOM   1230  HB2 GLU X  83      25.781 -55.868 -41.556  1.00  0.00           H
ATOM   1231  HB3 GLU X  83      25.979 -56.570 -39.955  1.00  0.00           H
ATOM   1232  CG  GLU X  83      24.164 -57.126 -40.959  1.00  0.00           C
ATOM   1233  HG2 GLU X  83      23.394 -56.630 -41.548  1.00  0.00           H
ATOM   1234  HG3 GLU X  83      24.570 -57.827 -41.688  1.00  0.00           H
ATOM   1235  CD  GLU X  83      23.598 -57.979 -39.837  1.00  0.00           C
ATOM   1236  OE1 GLU X  83      22.476 -57.669 -39.326  1.00  0.00           O
ATOM   1237  OE2 GLU X  83      24.327 -58.909 -39.417  1.00  0.00           O
ATOM   1238  C   GLU X  83      24.498 -53.752 -41.000  1.00  0.00           C
ATOM   1239  O   GLU X  83      25.244 -53.327 -41.832  1.00  0.00           O
ATOM   1240  N   VAL X  84      23.223 -53.329 -40.976  1.00  0.00           N
ATOM   1241  H   VAL X  84      22.568 -53.761 -40.339  1.00  0.00           H
ATOM   1242  CA  VAL X  84      22.646 -52.395 -41.976  1.00  0.00           C
ATOM   1243  HA  VAL X  84      23.423 -51.811 -42.468  1.00  0.00           H
ATOM   1244  CB  VAL X  84      21.651 -53.122 -42.922  1.00  0.00           C
ATOM   1245  HB  VAL X  84      20.807 -53.596 -42.421  1.00  0.00           H
ATOM   1246  CG1 VAL X  84      21.188 -52.162 -44.047  1.00  0.00           C
ATOM   1247 HG11 VAL X  84      20.627 -52.700 -44.812  1.00  0.00           H
ATOM   1248 HG12 VAL X  84      20.590 -51.364 -43.606  1.00  0.00           H
ATOM   1249 HG13 VAL X  84      22.052 -51.699 -44.524  1.00  0.00           H
ATOM   1250  CG2 VAL X  84      22.309 -54.374 -43.631  1.00  0.00           C
ATOM   1251 HG21 VAL X  84      22.883 -55.042 -42.989  1.00  0.00           H
ATOM   1252 HG22 VAL X  84      21.424 -54.915 -43.966  1.00  0.00           H
ATOM   1253 HG23 VAL X  84      22.905 -54.097 -44.501  1.00  0.00           H
ATOM   1254  C   VAL X  84      21.810 -51.283 -41.284  1.00  0.00           C
ATOM   1255  O   VAL X  84      21.107 -51.639 -40.347  1.00  0.00           O
ATOM   1256  N   PRO X  85      21.961 -49.948 -41.484  1.00  0.00           N
ATOM   1257  CD  PRO X  85      22.725 -49.377 -42.557  1.00  0.00           C
ATOM   1258  HD2 PRO X  85      22.512 -49.740 -43.562  1.00  0.00           H
ATOM   1259  HD3 PRO X  85      23.680 -49.870 -42.378  1.00  0.00           H
ATOM   1260  CG  PRO X  85      22.712 -47.824 -42.388  1.00  0.00           C
ATOM   1261  HG2 PRO X  85      22.028 -47.253 -43.015  1.00  0.00           H
ATOM   1262  HG3 PRO X  85      23.736 -47.451 -42.422  1.00  0.00           H
ATOM   1263  CB  PRO X  85      22.132 -47.619 -40.982  1.00  0.00           C
ATOM   1264  HB2 PRO X  85      21.570 -46.692 -40.872  1.00  0.00           H
ATOM   1265  HB3 PRO X  85      22.988 -47.500 -40.317  1.00  0.00           H
ATOM   1266  CA  PRO X  85      21.340 -48.881 -40.693  1.00  0.00           C
ATOM   1267  HA  PRO X  85      21.333 -49.166 -39.641  1.00  0.00           H
ATOM   1268  C   PRO X  85      19.918 -48.808 -41.040  1.00  0.00           C
ATOM   1269  O   PRO X  85      19.501 -48.178 -42.026  1.00  0.00           O
ATOM   1270  N   GLY X  86      19.124 -49.492 -40.127  1.00  0.00           N
ATOM   1271  H   GLY X  86      19.651 -49.987 -39.422  1.00  0.00           H
ATOM   1272  CA  GLY X  86      17.749 -49.836 -40.184  1.00  0.00           C
ATOM   1273  HA2 GLY X  86      17.347 -49.983 -41.187  1.00  0.00           H
ATOM   1274  HA3 GLY X  86      17.677 -50.817 -39.714  1.00  0.00           H
ATOM   1275  C   GLY X  86      16.909 -48.824 -39.361  1.00  0.00           C
ATOM   1276  O   GLY X  86      17.449 -47.993 -38.592  1.00  0.00           O
ATOM   1277  N   PRO X  87      15.549 -49.046 -39.198  1.00  0.00           N
ATOM   1278  CD  PRO X  87      14.839 -50.118 -39.935  1.00  0.00           C
ATOM   1279  HD2 PRO X  87      15.321 -51.051 -39.643  1.00  0.00           H
ATOM   1280  HD3 PRO X  87      14.866 -49.838 -40.989  1.00  0.00           H
ATOM   1281  CG  PRO X  87      13.377 -50.047 -39.457  1.00  0.00           C
ATOM   1282  HG2 PRO X  87      13.069 -50.788 -38.719  1.00  0.00           H
ATOM   1283  HG3 PRO X  87      12.686 -50.037 -40.300  1.00  0.00           H
ATOM   1284  CB  PRO X  87      13.248 -48.596 -38.783  1.00  0.00           C
ATOM   1285  HB2 PRO X  87      12.524 -48.543 -37.970  1.00  0.00           H
ATOM   1286  HB3 PRO X  87      12.856 -47.941 -39.562  1.00  0.00           H
ATOM   1287  CA  PRO X  87      14.631 -48.177 -38.381  1.00  0.00           C
ATOM   1288  HA  PRO X  87      14.815 -47.133 -38.638  1.00  0.00           H
ATOM   1289  C   PRO X  87      14.840 -48.222 -36.858  1.00  0.00           C
ATOM   1290  O   PRO X  87      14.935 -47.196 -36.163  1.00  0.00           O
ATOM   1291  N   ASP X  88      15.125 -49.427 -36.353  1.00  0.00           N
ATOM   1292  H   ASP X  88      15.056 -50.263 -36.914  1.00  0.00           H
ATOM   1293  CA  ASP X  88      15.702 -49.586 -35.002  1.00  0.00           C
ATOM   1294  HA  ASP X  88      14.973 -49.165 -34.309  1.00  0.00           H
ATOM   1295  CB  ASP X  88      15.791 -51.151 -34.763  1.00  0.00           C
ATOM   1296  HB2 ASP X  88      16.556 -51.464 -35.473  1.00  0.00           H
ATOM   1297  HB3 ASP X  88      16.112 -51.320 -33.735  1.00  0.00           H
ATOM   1298  CG  ASP X  88      14.497 -51.911 -35.165  1.00  0.00           C
ATOM   1299  OD1 ASP X  88      14.507 -52.784 -36.024  1.00  0.00           O
ATOM   1300  OD2 ASP X  88      13.420 -51.541 -34.557  1.00  0.00           O
ATOM   1301  C   ASP X  88      16.947 -48.713 -34.660  1.00  0.00           C
ATOM   1302  O   ASP X  88      17.192 -48.410 -33.486  1.00  0.00           O
ATOM   1303  N   CYS X  89      17.697 -48.221 -35.640  1.00  0.00           N
ATOM   1304  H   CYS X  89      17.465 -48.529 -36.573  1.00  0.00           H
ATOM   1305  CA  CYS X  89      18.990 -47.525 -35.449  1.00  0.00           C
ATOM   1306  HA  CYS X  89      19.297 -47.880 -34.465  1.00  0.00           H
ATOM   1307  CB  CYS X  89      19.985 -47.977 -36.483  1.00  0.00           C
ATOM   1308  HB2 CYS X  89      19.585 -47.667 -37.448  1.00  0.00           H
ATOM   1309  HB3 CYS X  89      21.014 -47.628 -36.396  1.00  0.00           H
ATOM   1310  SG  CYS X  89      20.000 -49.717 -36.636  1.00  0.00           S
ATOM   1311  HG  CYS X  89      20.547 -50.010 -35.453  1.00  0.00           H
ATOM   1312  C   CYS X  89      18.870 -46.044 -35.495  1.00  0.00           C
ATOM   1313  O   CYS X  89      19.782 -45.259 -35.179  1.00  0.00           O
ATOM   1314  N   ARG X  90      17.668 -45.524 -35.837  1.00  0.00           N
ATOM   1315  H   ARG X  90      16.820 -46.005 -36.102  1.00  0.00           H
ATOM   1316  CA  ARG X  90      17.420 -44.098 -35.960  1.00  0.00           C
ATOM   1317  HA  ARG X  90      18.332 -43.548 -36.191  1.00  0.00           H
ATOM   1318  CB  ARG X  90      16.478 -43.880 -37.135  1.00  0.00           C
ATOM   1319  HB2 ARG X  90      15.552 -44.421 -36.943  1.00  0.00           H
ATOM   1320  HB3 ARG X  90      16.329 -42.800 -37.159  1.00  0.00           H
ATOM   1321  CG  ARG X  90      17.138 -44.262 -38.505  1.00  0.00           C
ATOM   1322  HG2 ARG X  90      18.096 -43.753 -38.609  1.00  0.00           H
ATOM   1323  HG3 ARG X  90      17.339 -45.325 -38.641  1.00  0.00           H
ATOM   1324  CD  ARG X  90      16.229 -43.664 -39.645  1.00  0.00           C
ATOM   1325  HD2 ARG X  90      15.258 -44.146 -39.530  1.00  0.00           H
ATOM   1326  HD3 ARG X  90      16.043 -42.595 -39.544  1.00  0.00           H
ATOM   1327  NE  ARG X  90      16.837 -44.006 -41.007  1.00  0.00           N
ATOM   1328  HE  ARG X  90      17.819 -44.212 -41.126  1.00  0.00           H
ATOM   1329  CZ  ARG X  90      16.140 -44.600 -41.942  1.00  0.00           C
ATOM   1330  NH1 ARG X  90      14.844 -44.757 -41.894  1.00  0.00           N
ATOM   1331 HH11 ARG X  90      14.207 -44.427 -41.183  1.00  0.00           H
ATOM   1332 HH12 ARG X  90      14.519 -45.375 -42.624  1.00  0.00           H
ATOM   1333  NH2 ARG X  90      16.699 -45.090 -43.009  1.00  0.00           N
ATOM   1334 HH21 ARG X  90      17.548 -44.614 -43.279  1.00  0.00           H
ATOM   1335 HH22 ARG X  90      16.297 -45.735 -43.674  1.00  0.00           H
ATOM   1336  C   ARG X  90      16.771 -43.499 -34.711  1.00  0.00           C
ATOM   1337  O   ARG X  90      15.755 -44.012 -34.284  1.00  0.00           O
ATOM   1338  N   PHE X  91      17.277 -42.382 -34.213  1.00  0.00           N
ATOM   1339  H   PHE X  91      18.099 -42.078 -34.714  1.00  0.00           H
ATOM   1340  CA  PHE X  91      16.817 -41.609 -33.060  1.00  0.00           C
ATOM   1341  HA  PHE X  91      15.845 -42.005 -32.767  1.00  0.00           H
ATOM   1342  CB  PHE X  91      17.752 -41.859 -31.865  1.00  0.00           C
ATOM   1343  HB2 PHE X  91      18.701 -41.357 -32.054  1.00  0.00           H
ATOM   1344  HB3 PHE X  91      17.361 -41.239 -31.058  1.00  0.00           H
ATOM   1345  CG  PHE X  91      18.073 -43.334 -31.552  1.00  0.00           C
ATOM   1346  CD1 PHE X  91      19.208 -43.997 -32.112  1.00  0.00           C
ATOM   1347  HD1 PHE X  91      19.862 -43.434 -32.762  1.00  0.00           H
ATOM   1348  CE1 PHE X  91      19.514 -45.337 -31.775  1.00  0.00           C
ATOM   1349  HE1 PHE X  91      20.446 -45.769 -32.108  1.00  0.00           H
ATOM   1350  CZ  PHE X  91      18.584 -46.056 -31.009  1.00  0.00           C
ATOM   1351  HZ  PHE X  91      18.817 -47.079 -30.754  1.00  0.00           H
ATOM   1352  CE2 PHE X  91      17.493 -45.410 -30.371  1.00  0.00           C
ATOM   1353  HE2 PHE X  91      16.814 -45.972 -29.746  1.00  0.00           H
ATOM   1354  CD2 PHE X  91      17.252 -44.063 -30.683  1.00  0.00           C
ATOM   1355  HD2 PHE X  91      16.375 -43.569 -30.292  1.00  0.00           H
ATOM   1356  C   PHE X  91      16.652 -40.124 -33.234  1.00  0.00           C
ATOM   1357  O   PHE X  91      17.237 -39.563 -34.152  1.00  0.00           O
ATOM   1358  N   LEU X  92      16.127 -39.393 -32.329  1.00  0.00           N
ATOM   1359  H   LEU X  92      15.646 -39.869 -31.579  1.00  0.00           H
ATOM   1360  CA  LEU X  92      16.017 -37.917 -32.306  1.00  0.00           C
ATOM   1361  HA  LEU X  92      16.569 -37.573 -33.181  1.00  0.00           H
ATOM   1362  CB  LEU X  92      14.537 -37.429 -32.504  1.00  0.00           C
ATOM   1363  HB2 LEU X  92      14.055 -37.531 -31.532  1.00  0.00           H
ATOM   1364  HB3 LEU X  92      14.552 -36.362 -32.727  1.00  0.00           H
ATOM   1365  CG  LEU X  92      13.731 -38.193 -33.531  1.00  0.00           C
ATOM   1366  HG  LEU X  92      13.613 -39.265 -33.376  1.00  0.00           H
ATOM   1367  CD1 LEU X  92      12.288 -37.679 -33.508  1.00  0.00           C
ATOM   1368 HD11 LEU X  92      12.263 -36.663 -33.904  1.00  0.00           H
ATOM   1369 HD12 LEU X  92      11.600 -38.213 -34.164  1.00  0.00           H
ATOM   1370 HD13 LEU X  92      11.805 -37.675 -32.531  1.00  0.00           H
ATOM   1371  CD2 LEU X  92      14.178 -37.898 -34.977  1.00  0.00           C
ATOM   1372 HD21 LEU X  92      15.267 -37.950 -35.008  1.00  0.00           H
ATOM   1373 HD22 LEU X  92      13.849 -38.739 -35.586  1.00  0.00           H
ATOM   1374 HD23 LEU X  92      13.698 -37.007 -35.381  1.00  0.00           H
ATOM   1375  C   LEU X  92      16.554 -37.353 -30.917  1.00  0.00           C
ATOM   1376  O   LEU X  92      16.268 -37.972 -29.873  1.00  0.00           O
ATOM   1377  N   ILE X  93      17.319 -36.270 -30.949  1.00  0.00           N
ATOM   1378  H   ILE X  93      17.377 -35.799 -31.841  1.00  0.00           H
ATOM   1379  CA  ILE X  93      17.733 -35.565 -29.752  1.00  0.00           C
ATOM   1380  HA  ILE X  93      18.029 -36.337 -29.043  1.00  0.00           H
ATOM   1381  CB  ILE X  93      19.016 -34.717 -29.939  1.00  0.00           C
ATOM   1382  HB  ILE X  93      18.809 -33.930 -30.665  1.00  0.00           H
ATOM   1383  CG2 ILE X  93      19.413 -34.183 -28.580  1.00  0.00           C
ATOM   1384 HG21 ILE X  93      18.513 -33.662 -28.255  1.00  0.00           H
ATOM   1385 HG22 ILE X  93      19.668 -34.984 -27.886  1.00  0.00           H
ATOM   1386 HG23 ILE X  93      20.213 -33.478 -28.809  1.00  0.00           H
ATOM   1387  CG1 ILE X  93      20.197 -35.515 -30.585  1.00  0.00           C
ATOM   1388 HG12 ILE X  93      20.433 -36.460 -30.096  1.00  0.00           H
ATOM   1389 HG13 ILE X  93      19.929 -35.943 -31.551  1.00  0.00           H
ATOM   1390  CD1 ILE X  93      21.541 -34.741 -30.596  1.00  0.00           C
ATOM   1391 HD11 ILE X  93      22.058 -34.951 -29.660  1.00  0.00           H
ATOM   1392 HD12 ILE X  93      22.052 -35.193 -31.446  1.00  0.00           H
ATOM   1393 HD13 ILE X  93      21.365 -33.673 -30.726  1.00  0.00           H
ATOM   1394  C   ILE X  93      16.495 -34.805 -29.248  1.00  0.00           C
ATOM   1395  O   ILE X  93      15.844 -34.091 -30.055  1.00  0.00           O
ATOM   1396  N   VAL X  94      16.134 -34.906 -27.961  1.00  0.00           N
ATOM   1397  H   VAL X  94      16.575 -35.694 -27.509  1.00  0.00           H
ATOM   1398  CA  VAL X  94      15.019 -34.105 -27.459  1.00  0.00           C
ATOM   1399  HA  VAL X  94      14.757 -33.341 -28.192  1.00  0.00           H
ATOM   1400  CB  VAL X  94      13.686 -34.897 -27.327  1.00  0.00           C
ATOM   1401  HB  VAL X  94      13.777 -35.628 -26.524  1.00  0.00           H
ATOM   1402  CG1 VAL X  94      12.501 -33.995 -27.114  1.00  0.00           C
ATOM   1403 HG11 VAL X  94      11.588 -34.585 -27.199  1.00  0.00           H
ATOM   1404 HG12 VAL X  94      12.586 -33.670 -26.078  1.00  0.00           H
ATOM   1405 HG13 VAL X  94      12.477 -33.058 -27.670  1.00  0.00           H
ATOM   1406  CG2 VAL X  94      13.380 -35.754 -28.606  1.00  0.00           C
ATOM   1407 HG21 VAL X  94      14.113 -36.560 -28.581  1.00  0.00           H
ATOM   1408 HG22 VAL X  94      12.365 -36.144 -28.523  1.00  0.00           H
ATOM   1409 HG23 VAL X  94      13.441 -35.144 -29.507  1.00  0.00           H
ATOM   1410  C   VAL X  94      15.297 -33.416 -26.090  1.00  0.00           C
ATOM   1411  O   VAL X  94      15.852 -34.022 -25.213  1.00  0.00           O
ATOM   1412  N   ALA X  95      14.738 -32.232 -25.904  1.00  0.00           N
ATOM   1413  H   ALA X  95      14.078 -31.870 -26.578  1.00  0.00           H
ATOM   1414  CA  ALA X  95      14.796 -31.345 -24.749  1.00  0.00           C
ATOM   1415  HA  ALA X  95      14.636 -31.945 -23.853  1.00  0.00           H
ATOM   1416  CB  ALA X  95      16.202 -30.628 -24.805  1.00  0.00           C
ATOM   1417  HB1 ALA X  95      16.982 -31.381 -24.924  1.00  0.00           H
ATOM   1418  HB2 ALA X  95      16.285 -29.913 -25.623  1.00  0.00           H
ATOM   1419  HB3 ALA X  95      16.247 -30.075 -23.867  1.00  0.00           H
ATOM   1420  C   ALA X  95      13.616 -30.364 -24.719  1.00  0.00           C
ATOM   1421  O   ALA X  95      13.065 -29.970 -25.773  1.00  0.00           O
ATOM   1422  N   HIP X  96      13.267 -29.918 -23.464  1.00  0.00           N
ATOM   1423  H   HIP X  96      13.815 -30.322 -22.718  1.00  0.00           H
ATOM   1424  CA  HIP X  96      12.089 -29.027 -23.142  1.00  0.00           C
ATOM   1425  HA  HIP X  96      12.135 -28.252 -23.907  1.00  0.00           H
ATOM   1426  CB  HIP X  96      10.816 -29.852 -23.273  1.00  0.00           C
ATOM   1427  HB2 HIP X  96      10.746 -30.123 -24.327  1.00  0.00           H
ATOM   1428  HB3 HIP X  96      10.930 -30.759 -22.679  1.00  0.00           H
ATOM   1429  CG  HIP X  96       9.584 -29.138 -22.729  1.00  0.00           C
ATOM   1430  ND1 HIP X  96       9.120 -27.937 -23.202  1.00  0.00           N
ATOM   1431  HD1 HIP X  96       9.627 -27.321 -23.822  1.00  0.00           H
ATOM   1432  CE1 HIP X  96       7.959 -27.634 -22.545  1.00  0.00           C
ATOM   1433  HE1 HIP X  96       7.247 -26.871 -22.822  1.00  0.00           H
ATOM   1434  NE2 HIP X  96       7.717 -28.636 -21.630  1.00  0.00           N
ATOM   1435  HE2 HIP X  96       6.832 -28.741 -21.154  1.00  0.00           H
ATOM   1436  CD2 HIP X  96       8.643 -29.622 -21.784  1.00  0.00           C
ATOM   1437  HD2 HIP X  96       8.792 -30.535 -21.225  1.00  0.00           H
ATOM   1438  C   HIP X  96      12.148 -28.405 -21.765  1.00  0.00           C
ATOM   1439  O   HIP X  96      11.729 -27.247 -21.630  1.00  0.00           O
ATOM   1440  N   ASP X  97      12.525 -29.184 -20.777  1.00  0.00           N
ATOM   1441  H   ASP X  97      12.845 -30.134 -20.900  1.00  0.00           H
ATOM   1442  CA  ASP X  97      12.325 -28.801 -19.383  1.00  0.00           C
ATOM   1443  HA  ASP X  97      11.631 -27.960 -19.368  1.00  0.00           H
ATOM   1444  CB  ASP X  97      11.718 -29.940 -18.587  1.00  0.00           C
ATOM   1445  HB2 ASP X  97      11.312 -29.453 -17.700  1.00  0.00           H
ATOM   1446  HB3 ASP X  97      10.939 -30.432 -19.171  1.00  0.00           H
ATOM   1447  CG  ASP X  97      12.699 -31.026 -18.111  1.00  0.00           C
ATOM   1448  OD1 ASP X  97      13.376 -31.572 -18.993  1.00  0.00           O
ATOM   1449  OD2 ASP X  97      12.658 -31.406 -16.908  1.00  0.00           O
ATOM   1450  C   ASP X  97      13.501 -28.274 -18.563  1.00  0.00           C
ATOM   1451  O   ASP X  97      13.355 -27.720 -17.490  1.00  0.00           O
ATOM   1452  N   ASP X  98      14.734 -28.485 -19.043  1.00  0.00           N
ATOM   1453  H   ASP X  98      14.747 -28.918 -19.955  1.00  0.00           H
ATOM   1454  CA  ASP X  98      16.017 -28.241 -18.320  1.00  0.00           C
ATOM   1455  HA  ASP X  98      15.867 -27.348 -17.713  1.00  0.00           H
ATOM   1456  CB  ASP X  98      16.175 -29.385 -17.292  1.00  0.00           C
ATOM   1457  HB2 ASP X  98      17.022 -29.006 -16.720  1.00  0.00           H
ATOM   1458  HB3 ASP X  98      15.227 -29.464 -16.760  1.00  0.00           H
ATOM   1459  CG  ASP X  98      16.495 -30.776 -17.760  1.00  0.00           C
ATOM   1460  OD1 ASP X  98      16.672 -31.050 -18.981  1.00  0.00           O
ATOM   1461  OD2 ASP X  98      16.856 -31.632 -16.878  1.00  0.00           O
ATOM   1462  C   ASP X  98      17.272 -28.224 -19.211  1.00  0.00           C
ATOM   1463  O   ASP X  98      18.352 -28.484 -18.712  1.00  0.00           O
ATOM   1464  N   GLY X  99      17.153 -27.919 -20.508  1.00  0.00           N
ATOM   1465  H   GLY X  99      16.282 -27.721 -20.979  1.00  0.00           H
ATOM   1466  CA  GLY X  99      18.290 -27.910 -21.402  1.00  0.00           C
ATOM   1467  HA2 GLY X  99      17.880 -27.603 -22.363  1.00  0.00           H
ATOM   1468  HA3 GLY X  99      19.095 -27.261 -21.057  1.00  0.00           H
ATOM   1469  C   GLY X  99      18.998 -29.295 -21.661  1.00  0.00           C
ATOM   1470  O   GLY X  99      19.802 -29.324 -22.593  1.00  0.00           O
ATOM   1471  N   ARG X 100      18.821 -30.357 -20.790  1.00  0.00           N
ATOM   1472  H   ARG X 100      18.192 -30.224 -20.012  1.00  0.00           H
ATOM   1473  CA  ARG X 100      19.496 -31.670 -20.998  1.00  0.00           C
ATOM   1474  HA  ARG X 100      20.542 -31.556 -21.283  1.00  0.00           H
ATOM   1475  CB  ARG X 100      19.631 -32.394 -19.605  1.00  0.00           C
ATOM   1476  HB2 ARG X 100      18.716 -32.303 -19.020  1.00  0.00           H
ATOM   1477  HB3 ARG X 100      19.837 -33.453 -19.756  1.00  0.00           H
ATOM   1478  CG  ARG X 100      20.771 -31.782 -18.783  1.00  0.00           C
ATOM   1479  HG2 ARG X 100      21.681 -32.108 -19.288  1.00  0.00           H
ATOM   1480  HG3 ARG X 100      20.725 -30.694 -18.822  1.00  0.00           H
ATOM   1481  CD  ARG X 100      20.828 -32.433 -17.415  1.00  0.00           C
ATOM   1482  HD2 ARG X 100      20.939 -33.518 -17.435  1.00  0.00           H
ATOM   1483  HD3 ARG X 100      21.763 -31.989 -17.073  1.00  0.00           H
ATOM   1484  NE  ARG X 100      19.716 -32.111 -16.534  1.00  0.00           N
ATOM   1485  HE  ARG X 100      18.848 -32.019 -17.042  1.00  0.00           H
ATOM   1486  CZ  ARG X 100      19.698 -32.015 -15.198  1.00  0.00           C
ATOM   1487  NH1 ARG X 100      20.721 -32.307 -14.422  1.00  0.00           N
ATOM   1488 HH11 ARG X 100      21.552 -32.663 -14.872  1.00  0.00           H
ATOM   1489 HH12 ARG X 100      20.653 -32.311 -13.414  1.00  0.00           H
ATOM   1490  NH2 ARG X 100      18.598 -31.693 -14.578  1.00  0.00           N
ATOM   1491 HH21 ARG X 100      17.765 -31.603 -15.142  1.00  0.00           H
ATOM   1492 HH22 ARG X 100      18.560 -31.842 -13.580  1.00  0.00           H
ATOM   1493  C   ARG X 100      18.860 -32.590 -22.032  1.00  0.00           C
ATOM   1494  O   ARG X 100      17.641 -32.808 -22.062  1.00  0.00           O
ATOM   1495  N   TRP X 101      19.774 -33.123 -22.868  1.00  0.00           N
ATOM   1496  H   TRP X 101      20.754 -32.993 -22.660  1.00  0.00           H
ATOM   1497  CA  TRP X 101      19.460 -33.981 -24.051  1.00  0.00           C
ATOM   1498  HA  TRP X 101      18.552 -33.587 -24.506  1.00  0.00           H
ATOM   1499  CB  TRP X 101      20.684 -33.868 -24.895  1.00  0.00           C
ATOM   1500  HB2 TRP X 101      21.527 -34.094 -24.241  1.00  0.00           H
ATOM   1501  HB3 TRP X 101      20.669 -34.575 -25.724  1.00  0.00           H
ATOM   1502  CG  TRP X 101      21.137 -32.580 -25.433  1.00  0.00           C
ATOM   1503  CD1 TRP X 101      20.439 -31.457 -25.397  1.00  0.00           C
ATOM   1504  HD1 TRP X 101      19.449 -31.326 -24.988  1.00  0.00           H
ATOM   1505  NE1 TRP X 101      21.171 -30.499 -26.140  1.00  0.00           N
ATOM   1506  HE1 TRP X 101      20.826 -29.553 -26.058  1.00  0.00           H
ATOM   1507  CE2 TRP X 101      22.345 -30.991 -26.652  1.00  0.00           C
ATOM   1508  CZ2 TRP X 101      23.394 -30.446 -27.414  1.00  0.00           C
ATOM   1509  HZ2 TRP X 101      23.309 -29.417 -27.733  1.00  0.00           H
ATOM   1510  CH2 TRP X 101      24.438 -31.248 -27.969  1.00  0.00           C
ATOM   1511  HH2 TRP X 101      25.235 -30.797 -28.542  1.00  0.00           H
ATOM   1512  CZ3 TRP X 101      24.324 -32.624 -27.745  1.00  0.00           C
ATOM   1513  HZ3 TRP X 101      25.129 -33.282 -28.038  1.00  0.00           H
ATOM   1514  CE3 TRP X 101      23.337 -33.148 -26.879  1.00  0.00           C
ATOM   1515  HE3 TRP X 101      23.424 -34.215 -26.737  1.00  0.00           H
ATOM   1516  CD2 TRP X 101      22.282 -32.383 -26.356  1.00  0.00           C
ATOM   1517  C   TRP X 101      19.197 -35.430 -23.736  1.00  0.00           C
ATOM   1518  O   TRP X 101      19.973 -36.121 -23.026  1.00  0.00           O
ATOM   1519  N   SER X 102      18.193 -35.926 -24.464  1.00  0.00           N
ATOM   1520  H   SER X 102      17.774 -35.411 -25.226  1.00  0.00           H
ATOM   1521  CA  SER X 102      17.718 -37.301 -24.413  1.00  0.00           C
ATOM   1522  HA  SER X 102      18.397 -37.913 -23.820  1.00  0.00           H
ATOM   1523  CB  SER X 102      16.373 -37.370 -23.687  1.00  0.00           C
ATOM   1524  HB2 SER X 102      16.402 -36.869 -22.719  1.00  0.00           H
ATOM   1525  HB3 SER X 102      15.703 -36.736 -24.267  1.00  0.00           H
ATOM   1526  OG  SER X 102      15.889 -38.707 -23.687  1.00  0.00           O
ATOM   1527  HG  SER X 102      16.111 -39.167 -22.874  1.00  0.00           H
ATOM   1528  C   SER X 102      17.614 -37.897 -25.882  1.00  0.00           C
ATOM   1529  O   SER X 102      17.549 -37.090 -26.835  1.00  0.00           O
ATOM   1530  N   LEU X 103      17.529 -39.271 -25.950  1.00  0.00           N
ATOM   1531  H   LEU X 103      17.504 -39.820 -25.103  1.00  0.00           H
ATOM   1532  CA  LEU X 103      17.286 -39.980 -27.270  1.00  0.00           C
ATOM   1533  HA  LEU X 103      17.186 -39.196 -28.020  1.00  0.00           H
ATOM   1534  CB  LEU X 103      18.391 -41.036 -27.537  1.00  0.00           C
ATOM   1535  HB2 LEU X 103      18.660 -41.621 -26.657  1.00  0.00           H
ATOM   1536  HB3 LEU X 103      18.037 -41.769 -28.263  1.00  0.00           H
ATOM   1537  CG  LEU X 103      19.739 -40.537 -28.180  1.00  0.00           C
ATOM   1538  HG  LEU X 103      19.452 -39.815 -28.944  1.00  0.00           H
ATOM   1539  CD1 LEU X 103      20.615 -39.725 -27.209  1.00  0.00           C
ATOM   1540 HD11 LEU X 103      20.186 -38.729 -27.096  1.00  0.00           H
ATOM   1541 HD12 LEU X 103      20.638 -40.138 -26.201  1.00  0.00           H
ATOM   1542 HD13 LEU X 103      21.640 -39.681 -27.577  1.00  0.00           H
ATOM   1543  CD2 LEU X 103      20.543 -41.671 -28.811  1.00  0.00           C
ATOM   1544 HD21 LEU X 103      20.501 -42.502 -28.107  1.00  0.00           H
ATOM   1545 HD22 LEU X 103      20.103 -41.858 -29.791  1.00  0.00           H
ATOM   1546 HD23 LEU X 103      21.584 -41.382 -28.961  1.00  0.00           H
ATOM   1547  C   LEU X 103      15.901 -40.608 -27.296  1.00  0.00           C
ATOM   1548  O   LEU X 103      15.593 -41.513 -26.520  1.00  0.00           O
ATOM   1549  N   GLN X 104      15.107 -40.243 -28.315  1.00  0.00           N
ATOM   1550  H   GLN X 104      15.411 -39.556 -28.991  1.00  0.00           H
ATOM   1551  CA  GLN X 104      13.819 -40.872 -28.665  1.00  0.00           C
ATOM   1552  HA  GLN X 104      13.445 -41.490 -27.849  1.00  0.00           H
ATOM   1553  CB  GLN X 104      12.720 -39.760 -28.807  1.00  0.00           C
ATOM   1554  HB2 GLN X 104      12.531 -39.189 -27.898  1.00  0.00           H
ATOM   1555  HB3 GLN X 104      12.985 -39.125 -29.653  1.00  0.00           H
ATOM   1556  CG  GLN X 104      11.366 -40.460 -29.019  1.00  0.00           C
ATOM   1557  HG2 GLN X 104      11.313 -41.173 -29.842  1.00  0.00           H
ATOM   1558  HG3 GLN X 104      11.230 -40.984 -28.073  1.00  0.00           H
ATOM   1559  CD  GLN X 104      10.219 -39.480 -29.214  1.00  0.00           C
ATOM   1560  OE1 GLN X 104      10.353 -38.499 -29.864  1.00  0.00           O
ATOM   1561  NE2 GLN X 104       8.949 -39.730 -28.864  1.00  0.00           N
ATOM   1562 HE21 GLN X 104       8.204 -39.050 -28.904  1.00  0.00           H
ATOM   1563 HE22 GLN X 104       8.780 -40.566 -28.323  1.00  0.00           H
ATOM   1564  C   GLN X 104      14.007 -41.829 -29.809  1.00  0.00           C
ATOM   1565  O   GLN X 104      14.597 -41.452 -30.820  1.00  0.00           O
ATOM   1566  N   SER X 105      13.618 -43.129 -29.739  1.00  0.00           N
ATOM   1567  H   SER X 105      13.251 -43.457 -28.857  1.00  0.00           H
ATOM   1568  CA  SER X 105      13.607 -44.053 -30.831  1.00  0.00           C
ATOM   1569  HA  SER X 105      14.635 -43.984 -31.186  1.00  0.00           H
ATOM   1570  CB  SER X 105      13.289 -45.554 -30.401  1.00  0.00           C
ATOM   1571  HB2 SER X 105      14.109 -45.966 -29.813  1.00  0.00           H
ATOM   1572  HB3 SER X 105      12.485 -45.442 -29.674  1.00  0.00           H
ATOM   1573  OG  SER X 105      12.858 -46.360 -31.493  1.00  0.00           O
ATOM   1574  HG  SER X 105      13.630 -46.605 -32.008  1.00  0.00           H
ATOM   1575  C   SER X 105      12.568 -43.631 -31.897  1.00  0.00           C
ATOM   1576  O   SER X 105      11.375 -43.609 -31.613  1.00  0.00           O
ATOM   1577  N   GLU X 106      13.008 -43.291 -33.101  1.00  0.00           N
ATOM   1578  H   GLU X 106      13.994 -43.410 -33.282  1.00  0.00           H
ATOM   1579  CA  GLU X 106      12.112 -42.730 -34.085  1.00  0.00           C
ATOM   1580  HA  GLU X 106      11.452 -41.980 -33.651  1.00  0.00           H
ATOM   1581  CB  GLU X 106      12.994 -42.077 -35.175  1.00  0.00           C
ATOM   1582  HB2 GLU X 106      13.311 -41.101 -34.807  1.00  0.00           H
ATOM   1583  HB3 GLU X 106      13.830 -42.700 -35.496  1.00  0.00           H
ATOM   1584  CG  GLU X 106      12.332 -41.653 -36.471  1.00  0.00           C
ATOM   1585  HG2 GLU X 106      13.045 -41.253 -37.191  1.00  0.00           H
ATOM   1586  HG3 GLU X 106      11.903 -42.514 -36.984  1.00  0.00           H
ATOM   1587  CD  GLU X 106      11.194 -40.647 -36.322  1.00  0.00           C
ATOM   1588  OE1 GLU X 106      10.656 -40.298 -37.384  1.00  0.00           O
ATOM   1589  OE2 GLU X 106      10.829 -40.160 -35.238  1.00  0.00           O
ATOM   1590  C   GLU X 106      11.177 -43.787 -34.675  1.00  0.00           C
ATOM   1591  O   GLU X 106       9.991 -43.568 -34.923  1.00  0.00           O
ATOM   1592  N   ALA X 107      11.679 -45.035 -34.735  1.00  0.00           N
ATOM   1593  H   ALA X 107      12.613 -45.237 -34.408  1.00  0.00           H
ATOM   1594  CA  ALA X 107      10.876 -46.104 -35.128  1.00  0.00           C
ATOM   1595  HA  ALA X 107      10.447 -45.810 -36.087  1.00  0.00           H
ATOM   1596  CB  ALA X 107      11.719 -47.350 -35.293  1.00  0.00           C
ATOM   1597  HB1 ALA X 107      12.543 -47.189 -35.989  1.00  0.00           H
ATOM   1598  HB2 ALA X 107      12.242 -47.668 -34.391  1.00  0.00           H
ATOM   1599  HB3 ALA X 107      11.074 -48.173 -35.602  1.00  0.00           H
ATOM   1600  C   ALA X 107       9.723 -46.402 -34.131  1.00  0.00           C
ATOM   1601  O   ALA X 107       8.651 -46.849 -34.557  1.00  0.00           O
ATOM   1602  N   HIP X 108       9.828 -46.136 -32.785  1.00  0.00           N
ATOM   1603  H   HIP X 108      10.686 -45.738 -32.430  1.00  0.00           H
ATOM   1604  CA  HIP X 108       8.874 -46.499 -31.706  1.00  0.00           C
ATOM   1605  HA  HIP X 108       7.876 -46.598 -32.133  1.00  0.00           H
ATOM   1606  CB  HIP X 108       9.364 -47.819 -31.033  1.00  0.00           C
ATOM   1607  HB2 HIP X 108      10.128 -47.683 -30.269  1.00  0.00           H
ATOM   1608  HB3 HIP X 108       8.544 -48.221 -30.438  1.00  0.00           H
ATOM   1609  CG  HIP X 108       9.807 -48.914 -32.002  1.00  0.00           C
ATOM   1610  ND1 HIP X 108       9.032 -49.690 -32.879  1.00  0.00           N
ATOM   1611  HD1 HIP X 108       8.029 -49.699 -32.997  1.00  0.00           H
ATOM   1612  CE1 HIP X 108       9.911 -50.571 -33.376  1.00  0.00           C
ATOM   1613  HE1 HIP X 108       9.667 -51.433 -33.979  1.00  0.00           H
ATOM   1614  NE2 HIP X 108      11.144 -50.228 -33.073  1.00  0.00           N
ATOM   1615  HE2 HIP X 108      11.970 -50.681 -33.439  1.00  0.00           H
ATOM   1616  CD2 HIP X 108      11.106 -49.206 -32.150  1.00  0.00           C
ATOM   1617  HD2 HIP X 108      11.931 -48.755 -31.618  1.00  0.00           H
ATOM   1618  C   HIP X 108       8.681 -45.572 -30.535  1.00  0.00           C
ATOM   1619  O   HIP X 108       8.283 -45.938 -29.452  1.00  0.00           O
ATOM   1620  N   ARG X 109       8.671 -44.258 -30.779  1.00  0.00           N
ATOM   1621  H   ARG X 109       8.913 -44.096 -31.746  1.00  0.00           H
ATOM   1622  CA  ARG X 109       8.179 -43.016 -30.040  1.00  0.00           C
ATOM   1623  HA  ARG X 109       8.698 -42.121 -30.382  1.00  0.00           H
ATOM   1624  CB  ARG X 109       6.685 -42.774 -30.213  1.00  0.00           C
ATOM   1625  HB2 ARG X 109       6.152 -43.675 -29.912  1.00  0.00           H
ATOM   1626  HB3 ARG X 109       6.318 -41.973 -29.571  1.00  0.00           H
ATOM   1627  CG  ARG X 109       6.368 -42.332 -31.681  1.00  0.00           C
ATOM   1628  HG2 ARG X 109       6.916 -42.966 -32.378  1.00  0.00           H
ATOM   1629  HG3 ARG X 109       5.318 -42.592 -31.811  1.00  0.00           H
ATOM   1630  CD  ARG X 109       6.439 -40.825 -31.933  1.00  0.00           C
ATOM   1631  HD2 ARG X 109       5.811 -40.507 -32.766  1.00  0.00           H
ATOM   1632  HD3 ARG X 109       5.859 -40.359 -31.136  1.00  0.00           H
ATOM   1633  NE  ARG X 109       7.773 -40.247 -32.016  1.00  0.00           N
ATOM   1634  HE  ARG X 109       8.102 -39.645 -31.275  1.00  0.00           H
ATOM   1635  CZ  ARG X 109       8.683 -40.378 -32.895  1.00  0.00           C
ATOM   1636  NH1 ARG X 109       8.499 -41.052 -33.947  1.00  0.00           N
ATOM   1637 HH11 ARG X 109       7.571 -41.402 -34.137  1.00  0.00           H
ATOM   1638 HH12 ARG X 109       9.207 -40.955 -34.661  1.00  0.00           H
ATOM   1639  NH2 ARG X 109       9.858 -39.826 -32.737  1.00  0.00           N
ATOM   1640 HH21 ARG X 109       9.930 -39.160 -31.980  1.00  0.00           H
ATOM   1641 HH22 ARG X 109      10.599 -39.913 -33.418  1.00  0.00           H
ATOM   1642  C   ARG X 109       8.512 -43.102 -28.538  1.00  0.00           C
ATOM   1643  O   ARG X 109       7.811 -42.554 -27.717  1.00  0.00           O
ATOM   1644  N   ARG X 110       9.631 -43.711 -28.154  1.00  0.00           N
ATOM   1645  H   ARG X 110      10.200 -44.179 -28.844  1.00  0.00           H
ATOM   1646  CA  ARG X 110       9.996 -43.900 -26.708  1.00  0.00           C
ATOM   1647  HA  ARG X 110       9.427 -43.267 -26.027  1.00  0.00           H
ATOM   1648  CB  ARG X 110       9.493 -45.324 -26.343  1.00  0.00           C
ATOM   1649  HB2 ARG X 110       9.640 -45.875 -27.272  1.00  0.00           H
ATOM   1650  HB3 ARG X 110      10.139 -45.775 -25.589  1.00  0.00           H
ATOM   1651  CG  ARG X 110       8.006 -45.321 -25.886  1.00  0.00           C
ATOM   1652  HG2 ARG X 110       7.981 -44.820 -24.918  1.00  0.00           H
ATOM   1653  HG3 ARG X 110       7.362 -44.697 -26.506  1.00  0.00           H
ATOM   1654  CD  ARG X 110       7.389 -46.677 -25.956  1.00  0.00           C
ATOM   1655  HD2 ARG X 110       7.201 -46.933 -26.999  1.00  0.00           H
ATOM   1656  HD3 ARG X 110       7.982 -47.455 -25.476  1.00  0.00           H
ATOM   1657  NE  ARG X 110       6.091 -46.698 -25.278  1.00  0.00           N
ATOM   1658  HE  ARG X 110       5.698 -45.904 -24.793  1.00  0.00           H
ATOM   1659  CZ  ARG X 110       5.232 -47.745 -25.241  1.00  0.00           C
ATOM   1660  NH1 ARG X 110       5.600 -48.908 -25.664  1.00  0.00           N
ATOM   1661 HH11 ARG X 110       6.568 -49.063 -25.907  1.00  0.00           H
ATOM   1662 HH12 ARG X 110       4.974 -49.700 -25.687  1.00  0.00           H
ATOM   1663  NH2 ARG X 110       4.026 -47.609 -24.760  1.00  0.00           N
ATOM   1664 HH21 ARG X 110       3.759 -46.640 -24.665  1.00  0.00           H
ATOM   1665 HH22 ARG X 110       3.319 -48.289 -25.000  1.00  0.00           H
ATOM   1666  C   ARG X 110      11.551 -43.669 -26.456  1.00  0.00           C
ATOM   1667  O   ARG X 110      12.309 -43.841 -27.409  1.00  0.00           O
ATOM   1668  N   TYR X 111      11.870 -43.362 -25.205  1.00  0.00           N
ATOM   1669  H   TYR X 111      11.169 -43.227 -24.490  1.00  0.00           H
ATOM   1670  CA  TYR X 111      13.110 -42.719 -24.735  1.00  0.00           C
ATOM   1671  HA  TYR X 111      13.634 -42.322 -25.605  1.00  0.00           H
ATOM   1672  CB  TYR X 111      12.777 -41.484 -23.868  1.00  0.00           C
ATOM   1673  HB2 TYR X 111      12.520 -41.705 -22.832  1.00  0.00           H
ATOM   1674  HB3 TYR X 111      13.735 -40.977 -23.753  1.00  0.00           H
ATOM   1675  CG  TYR X 111      11.824 -40.410 -24.408  1.00  0.00           C
ATOM   1676  CD1 TYR X 111      12.324 -39.273 -25.137  1.00  0.00           C
ATOM   1677  HD1 TYR X 111      13.371 -39.277 -25.401  1.00  0.00           H
ATOM   1678  CE1 TYR X 111      11.459 -38.319 -25.600  1.00  0.00           C
ATOM   1679  HE1 TYR X 111      11.849 -37.476 -26.151  1.00  0.00           H
ATOM   1680  CZ  TYR X 111      10.092 -38.505 -25.446  1.00  0.00           C
ATOM   1681  OH  TYR X 111       9.264 -37.626 -26.003  1.00  0.00           O
ATOM   1682  HH  TYR X 111       8.356 -37.921 -25.908  1.00  0.00           H
ATOM   1683  CE2 TYR X 111       9.537 -39.555 -24.757  1.00  0.00           C
ATOM   1684  HE2 TYR X 111       8.501 -39.581 -24.452  1.00  0.00           H
ATOM   1685  CD2 TYR X 111      10.424 -40.515 -24.239  1.00  0.00           C
ATOM   1686  HD2 TYR X 111      10.007 -41.313 -23.644  1.00  0.00           H
ATOM   1687  C   TYR X 111      14.158 -43.726 -24.164  1.00  0.00           C
ATOM   1688  O   TYR X 111      13.776 -44.654 -23.457  1.00  0.00           O
ATOM   1689  N   PHE X 112      15.496 -43.566 -24.473  1.00  0.00           N
ATOM   1690  H   PHE X 112      15.567 -42.846 -25.178  1.00  0.00           H
ATOM   1691  CA  PHE X 112      16.693 -44.370 -24.181  1.00  0.00           C
ATOM   1692  HA  PHE X 112      16.459 -45.394 -23.892  1.00  0.00           H
ATOM   1693  CB  PHE X 112      17.637 -44.378 -25.363  1.00  0.00           C
ATOM   1694  HB2 PHE X 112      17.258 -44.834 -26.277  1.00  0.00           H
ATOM   1695  HB3 PHE X 112      17.693 -43.322 -25.630  1.00  0.00           H
ATOM   1696  CG  PHE X 112      18.982 -45.053 -25.119  1.00  0.00           C
ATOM   1697  CD1 PHE X 112      19.123 -46.361 -24.559  1.00  0.00           C
ATOM   1698  HD1 PHE X 112      18.281 -46.887 -24.135  1.00  0.00           H
ATOM   1699  CE1 PHE X 112      20.355 -47.012 -24.604  1.00  0.00           C
ATOM   1700  HE1 PHE X 112      20.540 -48.014 -24.246  1.00  0.00           H
ATOM   1701  CZ  PHE X 112      21.484 -46.324 -25.059  1.00  0.00           C
ATOM   1702  HZ  PHE X 112      22.455 -46.773 -25.210  1.00  0.00           H
ATOM   1703  CE2 PHE X 112      21.359 -44.954 -25.515  1.00  0.00           C
ATOM   1704  HE2 PHE X 112      22.223 -44.465 -25.942  1.00  0.00           H
ATOM   1705  CD2 PHE X 112      20.098 -44.347 -25.591  1.00  0.00           C
ATOM   1706  HD2 PHE X 112      19.925 -43.378 -26.036  1.00  0.00           H
ATOM   1707  C   PHE X 112      17.411 -43.835 -22.967  1.00  0.00           C
ATOM   1708  O   PHE X 112      17.582 -42.643 -22.789  1.00  0.00           O
ATOM   1709  N   GLY X 113      17.946 -44.740 -22.135  1.00  0.00           N
ATOM   1710  H   GLY X 113      17.906 -45.734 -22.311  1.00  0.00           H
ATOM   1711  CA  GLY X 113      18.664 -44.344 -20.955  1.00  0.00           C
ATOM   1712  HA2 GLY X 113      19.476 -43.634 -21.110  1.00  0.00           H
ATOM   1713  HA3 GLY X 113      17.902 -43.859 -20.345  1.00  0.00           H
ATOM   1714  C   GLY X 113      19.174 -45.484 -20.211  1.00  0.00           C
ATOM   1715  O   GLY X 113      19.574 -46.543 -20.818  1.00  0.00           O
ATOM   1716  N   GLY X 114      19.270 -45.295 -18.867  1.00  0.00           N
ATOM   1717  H   GLY X 114      19.093 -44.359 -18.531  1.00  0.00           H
ATOM   1718  CA  GLY X 114      19.741 -46.318 -17.891  1.00  0.00           C
ATOM   1719  HA2 GLY X 114      19.197 -46.153 -16.961  1.00  0.00           H
ATOM   1720  HA3 GLY X 114      19.616 -47.352 -18.214  1.00  0.00           H
ATOM   1721  C   GLY X 114      21.253 -46.208 -17.464  1.00  0.00           C
ATOM   1722  O   GLY X 114      21.887 -45.156 -17.484  1.00  0.00           O
ATOM   1723  N   THR X 115      21.729 -47.314 -17.010  1.00  0.00           N
ATOM   1724  H   THR X 115      21.273 -48.205 -17.142  1.00  0.00           H
ATOM   1725  CA  THR X 115      23.023 -47.391 -16.348  1.00  0.00           C
ATOM   1726  HA  THR X 115      23.742 -46.675 -16.748  1.00  0.00           H
ATOM   1727  CB  THR X 115      23.014 -47.192 -14.824  1.00  0.00           C
ATOM   1728  HB  THR X 115      24.053 -47.380 -14.550  1.00  0.00           H
ATOM   1729  CG2 THR X 115      22.690 -45.755 -14.373  1.00  0.00           C
ATOM   1730 HG21 THR X 115      23.362 -45.144 -14.976  1.00  0.00           H
ATOM   1731 HG22 THR X 115      21.714 -45.378 -14.677  1.00  0.00           H
ATOM   1732 HG23 THR X 115      22.995 -45.590 -13.339  1.00  0.00           H
ATOM   1733  OG1 THR X 115      22.164 -48.050 -14.056  1.00  0.00           O
ATOM   1734  HG1 THR X 115      22.576 -48.156 -13.196  1.00  0.00           H
ATOM   1735  C   THR X 115      23.774 -48.695 -16.635  1.00  0.00           C
ATOM   1736  O   THR X 115      23.018 -49.627 -16.922  1.00  0.00           O
ATOM   1737  N   GLU X 116      25.098 -48.763 -16.621  1.00  0.00           N
ATOM   1738  H   GLU X 116      25.585 -47.918 -16.357  1.00  0.00           H
ATOM   1739  CA  GLU X 116      25.863 -50.086 -16.775  1.00  0.00           C
ATOM   1740  HA  GLU X 116      26.935 -49.901 -16.844  1.00  0.00           H
ATOM   1741  CB  GLU X 116      25.750 -50.976 -15.505  1.00  0.00           C
ATOM   1742  HB2 GLU X 116      24.720 -51.316 -15.399  1.00  0.00           H
ATOM   1743  HB3 GLU X 116      26.338 -51.885 -15.634  1.00  0.00           H
ATOM   1744  CG  GLU X 116      26.264 -50.369 -14.210  1.00  0.00           C
ATOM   1745  HG2 GLU X 116      25.641 -49.504 -13.979  1.00  0.00           H
ATOM   1746  HG3 GLU X 116      26.094 -51.061 -13.386  1.00  0.00           H
ATOM   1747  CD  GLU X 116      27.669 -49.785 -14.330  1.00  0.00           C
ATOM   1748  OE1 GLU X 116      28.495 -50.245 -15.130  1.00  0.00           O
ATOM   1749  OE2 GLU X 116      27.938 -48.738 -13.774  1.00  0.00           O
ATOM   1750  C   GLU X 116      25.382 -50.884 -18.010  1.00  0.00           C
ATOM   1751  O   GLU X 116      25.172 -50.255 -19.039  1.00  0.00           O
ATOM   1752  N   ASP X 117      25.255 -52.227 -17.905  1.00  0.00           N
ATOM   1753  H   ASP X 117      25.148 -52.606 -16.975  1.00  0.00           H
ATOM   1754  CA  ASP X 117      24.572 -53.064 -18.890  1.00  0.00           C
ATOM   1755  HA  ASP X 117      24.900 -52.705 -19.865  1.00  0.00           H
ATOM   1756  CB  ASP X 117      25.141 -54.524 -18.763  1.00  0.00           C
ATOM   1757  HB2 ASP X 117      24.692 -55.151 -19.533  1.00  0.00           H
ATOM   1758  HB3 ASP X 117      26.191 -54.454 -19.045  1.00  0.00           H
ATOM   1759  CG  ASP X 117      24.895 -55.233 -17.404  1.00  0.00           C
ATOM   1760  OD1 ASP X 117      24.171 -54.707 -16.510  1.00  0.00           O
ATOM   1761  OD2 ASP X 117      25.426 -56.347 -17.157  1.00  0.00           O
ATOM   1762  C   ASP X 117      23.034 -52.974 -18.902  1.00  0.00           C
ATOM   1763  O   ASP X 117      22.425 -53.542 -19.744  1.00  0.00           O
ATOM   1764  N   ARG X 118      22.313 -52.279 -17.979  1.00  0.00           N
ATOM   1765  H   ARG X 118      22.837 -51.622 -17.419  1.00  0.00           H
ATOM   1766  CA  ARG X 118      20.821 -52.292 -17.817  1.00  0.00           C
ATOM   1767  HA  ARG X 118      20.523 -53.160 -18.406  1.00  0.00           H
ATOM   1768  CB  ARG X 118      20.504 -52.571 -16.346  1.00  0.00           C
ATOM   1769  HB2 ARG X 118      19.425 -52.624 -16.200  1.00  0.00           H
ATOM   1770  HB3 ARG X 118      20.939 -53.525 -16.048  1.00  0.00           H
ATOM   1771  CG  ARG X 118      21.165 -51.543 -15.409  1.00  0.00           C
ATOM   1772  HG2 ARG X 118      22.242 -51.642 -15.547  1.00  0.00           H
ATOM   1773  HG3 ARG X 118      20.889 -50.545 -15.751  1.00  0.00           H
ATOM   1774  CD  ARG X 118      20.800 -51.792 -13.942  1.00  0.00           C
ATOM   1775  HD2 ARG X 118      19.746 -51.618 -13.728  1.00  0.00           H
ATOM   1776  HD3 ARG X 118      20.899 -52.876 -13.879  1.00  0.00           H
ATOM   1777  NE  ARG X 118      21.737 -51.173 -13.001  1.00  0.00           N
ATOM   1778  HE  ARG X 118      21.423 -50.435 -12.388  1.00  0.00           H
ATOM   1779  CZ  ARG X 118      22.964 -51.696 -12.653  1.00  0.00           C
ATOM   1780  NH1 ARG X 118      23.266 -52.928 -12.877  1.00  0.00           N
ATOM   1781 HH11 ARG X 118      22.706 -53.528 -13.466  1.00  0.00           H
ATOM   1782 HH12 ARG X 118      24.240 -53.170 -12.763  1.00  0.00           H
ATOM   1783  NH2 ARG X 118      23.779 -51.018 -11.892  1.00  0.00           N
ATOM   1784 HH21 ARG X 118      23.517 -50.144 -11.458  1.00  0.00           H
ATOM   1785 HH22 ARG X 118      24.662 -51.402 -11.588  1.00  0.00           H
ATOM   1786  C   ARG X 118      20.161 -51.129 -18.459  1.00  0.00           C
ATOM   1787  O   ARG X 118      19.360 -50.382 -17.860  1.00  0.00           O
ATOM   1788  N   LEU X 119      20.730 -50.852 -19.655  1.00  0.00           N
ATOM   1789  H   LEU X 119      21.525 -51.423 -19.904  1.00  0.00           H
ATOM   1790  CA  LEU X 119      20.076 -49.909 -20.577  1.00  0.00           C
ATOM   1791  HA  LEU X 119      20.030 -48.972 -20.021  1.00  0.00           H
ATOM   1792  CB  LEU X 119      20.982 -49.655 -21.750  1.00  0.00           C
ATOM   1793  HB2 LEU X 119      21.068 -50.546 -22.372  1.00  0.00           H
ATOM   1794  HB3 LEU X 119      20.564 -48.817 -22.308  1.00  0.00           H
ATOM   1795  CG  LEU X 119      22.444 -49.257 -21.305  1.00  0.00           C
ATOM   1796  HG  LEU X 119      22.880 -50.147 -20.851  1.00  0.00           H
ATOM   1797  CD1 LEU X 119      23.190 -48.825 -22.611  1.00  0.00           C
ATOM   1798 HD11 LEU X 119      24.147 -48.381 -22.334  1.00  0.00           H
ATOM   1799 HD12 LEU X 119      23.205 -49.700 -23.261  1.00  0.00           H
ATOM   1800 HD13 LEU X 119      22.581 -48.068 -23.106  1.00  0.00           H
ATOM   1801  CD2 LEU X 119      22.632 -48.163 -20.287  1.00  0.00           C
ATOM   1802 HD21 LEU X 119      22.166 -47.245 -20.644  1.00  0.00           H
ATOM   1803 HD22 LEU X 119      22.165 -48.457 -19.347  1.00  0.00           H
ATOM   1804 HD23 LEU X 119      23.695 -47.935 -20.222  1.00  0.00           H
ATOM   1805  C   LEU X 119      18.691 -50.375 -20.936  1.00  0.00           C
ATOM   1806  O   LEU X 119      18.519 -51.576 -21.165  1.00  0.00           O
ATOM   1807  N   SER X 120      17.804 -49.415 -21.170  1.00  0.00           N
ATOM   1808  H   SER X 120      18.154 -48.482 -21.006  1.00  0.00           H
ATOM   1809  CA  SER X 120      16.450 -49.624 -21.819  1.00  0.00           C
ATOM   1810  HA  SER X 120      16.560 -50.482 -22.482  1.00  0.00           H
ATOM   1811  CB  SER X 120      15.441 -50.063 -20.736  1.00  0.00           C
ATOM   1812  HB2 SER X 120      15.742 -50.990 -20.248  1.00  0.00           H
ATOM   1813  HB3 SER X 120      15.288 -49.218 -20.064  1.00  0.00           H
ATOM   1814  OG  SER X 120      14.172 -50.233 -21.348  1.00  0.00           O
ATOM   1815  HG  SER X 120      13.976 -51.161 -21.499  1.00  0.00           H
ATOM   1816  C   SER X 120      15.952 -48.446 -22.697  1.00  0.00           C
ATOM   1817  O   SER X 120      16.236 -47.306 -22.295  1.00  0.00           O
ATOM   1818  N   CYS X 121      15.184 -48.753 -23.745  1.00  0.00           N
ATOM   1819  H   CYS X 121      14.948 -49.727 -23.869  1.00  0.00           H
ATOM   1820  CA  CYS X 121      14.450 -47.809 -24.629  1.00  0.00           C
ATOM   1821  HA  CYS X 121      14.766 -46.875 -24.164  1.00  0.00           H
ATOM   1822  CB  CYS X 121      15.176 -47.841 -26.039  1.00  0.00           C
ATOM   1823  HB2 CYS X 121      16.240 -47.994 -25.858  1.00  0.00           H
ATOM   1824  HB3 CYS X 121      14.795 -48.739 -26.525  1.00  0.00           H
ATOM   1825  SG  CYS X 121      14.829 -46.458 -27.045  1.00  0.00           S
ATOM   1826  HG  CYS X 121      13.503 -46.564 -27.170  1.00  0.00           H
ATOM   1827  C   CYS X 121      12.860 -47.863 -24.639  1.00  0.00           C
ATOM   1828  O   CYS X 121      12.264 -48.055 -25.649  1.00  0.00           O
ATOM   1829  N   PHE X 122      12.313 -47.855 -23.440  1.00  0.00           N
ATOM   1830  H   PHE X 122      12.849 -47.736 -22.593  1.00  0.00           H
ATOM   1831  CA  PHE X 122      10.850 -48.175 -23.282  1.00  0.00           C
ATOM   1832  HA  PHE X 122      10.476 -48.332 -24.294  1.00  0.00           H
ATOM   1833  CB  PHE X 122      10.750 -49.536 -22.555  1.00  0.00           C
ATOM   1834  HB2 PHE X 122      11.559 -50.217 -22.821  1.00  0.00           H
ATOM   1835  HB3 PHE X 122      10.874 -49.356 -21.488  1.00  0.00           H
ATOM   1836  CG  PHE X 122       9.380 -50.175 -22.695  1.00  0.00           C
ATOM   1837  CD1 PHE X 122       8.965 -50.757 -23.880  1.00  0.00           C
ATOM   1838  HD1 PHE X 122       9.764 -50.908 -24.591  1.00  0.00           H
ATOM   1839  CE1 PHE X 122       7.649 -51.087 -24.120  1.00  0.00           C
ATOM   1840  HE1 PHE X 122       7.396 -51.464 -25.100  1.00  0.00           H
ATOM   1841  CZ  PHE X 122       6.677 -50.779 -23.117  1.00  0.00           C
ATOM   1842  HZ  PHE X 122       5.632 -50.944 -23.334  1.00  0.00           H
ATOM   1843  CE2 PHE X 122       7.043 -50.015 -22.013  1.00  0.00           C
ATOM   1844  HE2 PHE X 122       6.259 -49.702 -21.340  1.00  0.00           H
ATOM   1845  CD2 PHE X 122       8.382 -49.740 -21.802  1.00  0.00           C
ATOM   1846  HD2 PHE X 122       8.723 -49.110 -20.994  1.00  0.00           H
ATOM   1847  C   PHE X 122      10.114 -47.030 -22.681  1.00  0.00           C
ATOM   1848  O   PHE X 122       8.890 -47.038 -22.769  1.00  0.00           O
ATOM   1849  N   ALA X 123      10.784 -46.014 -22.031  1.00  0.00           N
ATOM   1850  H   ALA X 123      11.789 -45.957 -22.113  1.00  0.00           H
ATOM   1851  CA  ALA X 123      10.082 -44.828 -21.369  1.00  0.00           C
ATOM   1852  HA  ALA X 123       9.608 -45.300 -20.508  1.00  0.00           H
ATOM   1853  CB  ALA X 123      11.098 -43.851 -20.662  1.00  0.00           C
ATOM   1854  HB1 ALA X 123      11.980 -43.800 -21.300  1.00  0.00           H
ATOM   1855  HB2 ALA X 123      10.651 -42.857 -20.667  1.00  0.00           H
ATOM   1856  HB3 ALA X 123      11.488 -44.263 -19.732  1.00  0.00           H
ATOM   1857  C   ALA X 123       9.095 -43.998 -22.185  1.00  0.00           C
ATOM   1858  O   ALA X 123       9.417 -43.619 -23.345  1.00  0.00           O
ATOM   1859  N   GLN X 124       7.977 -43.656 -21.589  1.00  0.00           N
ATOM   1860  H   GLN X 124       7.768 -43.970 -20.652  1.00  0.00           H
ATOM   1861  CA  GLN X 124       6.910 -42.826 -22.180  1.00  0.00           C
ATOM   1862  HA  GLN X 124       6.917 -43.121 -23.230  1.00  0.00           H
ATOM   1863  CB  GLN X 124       5.557 -43.184 -21.592  1.00  0.00           C
ATOM   1864  HB2 GLN X 124       5.593 -44.232 -21.294  1.00  0.00           H
ATOM   1865  HB3 GLN X 124       5.433 -42.604 -20.678  1.00  0.00           H
ATOM   1866  CG  GLN X 124       4.391 -42.854 -22.518  1.00  0.00           C
ATOM   1867  HG2 GLN X 124       3.479 -42.887 -21.922  1.00  0.00           H
ATOM   1868  HG3 GLN X 124       4.561 -41.806 -22.766  1.00  0.00           H
ATOM   1869  CD  GLN X 124       4.205 -43.743 -23.781  1.00  0.00           C
ATOM   1870  OE1 GLN X 124       4.533 -44.939 -23.787  1.00  0.00           O
ATOM   1871  NE2 GLN X 124       3.826 -43.233 -24.928  1.00  0.00           N
ATOM   1872 HE21 GLN X 124       3.703 -43.918 -25.661  1.00  0.00           H
ATOM   1873 HE22 GLN X 124       3.421 -42.308 -24.939  1.00  0.00           H
ATOM   1874  C   GLN X 124       7.151 -41.294 -21.996  1.00  0.00           C
ATOM   1875  O   GLN X 124       6.828 -40.516 -22.876  1.00  0.00           O
ATOM   1876  N   THR X 125       7.873 -40.841 -21.008  1.00  0.00           N
ATOM   1877  H   THR X 125       7.938 -41.568 -20.310  1.00  0.00           H
ATOM   1878  CA  THR X 125       8.488 -39.506 -20.912  1.00  0.00           C
ATOM   1879  HA  THR X 125       8.661 -39.146 -21.927  1.00  0.00           H
ATOM   1880  CB  THR X 125       7.516 -38.540 -20.205  1.00  0.00           C
ATOM   1881  HB  THR X 125       6.568 -38.778 -20.687  1.00  0.00           H
ATOM   1882  CG2 THR X 125       7.388 -38.721 -18.659  1.00  0.00           C
ATOM   1883 HG21 THR X 125       7.032 -39.677 -18.275  1.00  0.00           H
ATOM   1884 HG22 THR X 125       8.306 -38.399 -18.166  1.00  0.00           H
ATOM   1885 HG23 THR X 125       6.593 -38.021 -18.400  1.00  0.00           H
ATOM   1886  OG1 THR X 125       7.966 -37.190 -20.449  1.00  0.00           O
ATOM   1887  HG1 THR X 125       7.188 -36.687 -20.195  1.00  0.00           H
ATOM   1888  C   THR X 125       9.878 -39.534 -20.234  1.00  0.00           C
ATOM   1889  O   THR X 125      10.184 -40.406 -19.394  1.00  0.00           O
ATOM   1890  N   VAL X 126      10.668 -38.481 -20.556  1.00  0.00           N
ATOM   1891  H   VAL X 126      10.299 -37.707 -21.090  1.00  0.00           H
ATOM   1892  CA  VAL X 126      12.047 -38.385 -20.142  1.00  0.00           C
ATOM   1893  HA  VAL X 126      12.529 -39.343 -20.341  1.00  0.00           H
ATOM   1894  CB  VAL X 126      12.771 -37.309 -20.939  1.00  0.00           C
ATOM   1895  HB  VAL X 126      12.463 -36.317 -20.607  1.00  0.00           H
ATOM   1896  CG1 VAL X 126      14.239 -37.207 -20.556  1.00  0.00           C
ATOM   1897 HG11 VAL X 126      14.633 -36.455 -21.239  1.00  0.00           H
ATOM   1898 HG12 VAL X 126      14.439 -37.105 -19.489  1.00  0.00           H
ATOM   1899 HG13 VAL X 126      14.658 -38.137 -20.940  1.00  0.00           H
ATOM   1900  CG2 VAL X 126      12.617 -37.586 -22.448  1.00  0.00           C
ATOM   1901 HG21 VAL X 126      13.241 -36.827 -22.922  1.00  0.00           H
ATOM   1902 HG22 VAL X 126      12.839 -38.603 -22.772  1.00  0.00           H
ATOM   1903 HG23 VAL X 126      11.572 -37.475 -22.735  1.00  0.00           H
ATOM   1904  C   VAL X 126      12.282 -38.136 -18.624  1.00  0.00           C
ATOM   1905  O   VAL X 126      11.879 -37.168 -18.056  1.00  0.00           O
ATOM   1906  N   SER X 127      12.958 -39.035 -17.886  1.00  0.00           N
ATOM   1907  H   SER X 127      13.090 -39.920 -18.356  1.00  0.00           H
ATOM   1908  CA  SER X 127      13.520 -38.767 -16.524  1.00  0.00           C
ATOM   1909  HA  SER X 127      13.055 -37.883 -16.087  1.00  0.00           H
ATOM   1910  CB  SER X 127      13.382 -40.064 -15.777  1.00  0.00           C
ATOM   1911  HB2 SER X 127      13.478 -39.804 -14.723  1.00  0.00           H
ATOM   1912  HB3 SER X 127      12.360 -40.439 -15.833  1.00  0.00           H
ATOM   1913  OG  SER X 127      14.128 -41.175 -16.115  1.00  0.00           O
ATOM   1914  HG  SER X 127      13.877 -41.458 -16.998  1.00  0.00           H
ATOM   1915  C   SER X 127      15.022 -38.338 -16.554  1.00  0.00           C
ATOM   1916  O   SER X 127      15.655 -38.356 -17.584  1.00  0.00           O
ATOM   1917  N   PRO X 128      15.711 -38.104 -15.404  1.00  0.00           N
ATOM   1918  CD  PRO X 128      15.076 -37.833 -14.131  1.00  0.00           C
ATOM   1919  HD2 PRO X 128      14.693 -38.683 -13.567  1.00  0.00           H
ATOM   1920  HD3 PRO X 128      14.121 -37.309 -14.085  1.00  0.00           H
ATOM   1921  CG  PRO X 128      16.143 -37.116 -13.356  1.00  0.00           C
ATOM   1922  HG2 PRO X 128      15.894 -37.130 -12.295  1.00  0.00           H
ATOM   1923  HG3 PRO X 128      16.030 -36.094 -13.716  1.00  0.00           H
ATOM   1924  CB  PRO X 128      17.463 -37.790 -13.806  1.00  0.00           C
ATOM   1925  HB2 PRO X 128      17.425 -38.737 -13.267  1.00  0.00           H
ATOM   1926  HB3 PRO X 128      18.390 -37.241 -13.642  1.00  0.00           H
ATOM   1927  CA  PRO X 128      17.197 -37.953 -15.300  1.00  0.00           C
ATOM   1928  HA  PRO X 128      17.473 -37.007 -15.766  1.00  0.00           H
ATOM   1929  C   PRO X 128      17.974 -39.127 -15.857  1.00  0.00           C
ATOM   1930  O   PRO X 128      19.057 -39.035 -16.428  1.00  0.00           O
ATOM   1931  N   ALA X 129      17.445 -40.332 -15.616  1.00  0.00           N
ATOM   1932  H   ALA X 129      16.568 -40.385 -15.118  1.00  0.00           H
ATOM   1933  CA  ALA X 129      18.041 -41.590 -16.089  1.00  0.00           C
ATOM   1934  HA  ALA X 129      19.118 -41.492 -15.954  1.00  0.00           H
ATOM   1935  CB  ALA X 129      17.422 -42.755 -15.331  1.00  0.00           C
ATOM   1936  HB1 ALA X 129      16.374 -42.757 -15.628  1.00  0.00           H
ATOM   1937  HB2 ALA X 129      17.898 -43.658 -15.715  1.00  0.00           H
ATOM   1938  HB3 ALA X 129      17.597 -42.674 -14.258  1.00  0.00           H
ATOM   1939  C   ALA X 129      17.978 -41.790 -17.713  1.00  0.00           C
ATOM   1940  O   ALA X 129      18.835 -42.478 -18.257  1.00  0.00           O
ATOM   1941  N   GLU X 130      17.096 -41.045 -18.428  1.00  0.00           N
ATOM   1942  H   GLU X 130      16.486 -40.560 -17.785  1.00  0.00           H
ATOM   1943  CA  GLU X 130      16.897 -40.955 -19.908  1.00  0.00           C
ATOM   1944  HA  GLU X 130      17.262 -41.791 -20.505  1.00  0.00           H
ATOM   1945  CB  GLU X 130      15.391 -40.841 -20.233  1.00  0.00           C
ATOM   1946  HB2 GLU X 130      14.908 -40.044 -19.669  1.00  0.00           H
ATOM   1947  HB3 GLU X 130      15.285 -40.537 -21.275  1.00  0.00           H
ATOM   1948  CG  GLU X 130      14.684 -42.201 -20.257  1.00  0.00           C
ATOM   1949  HG2 GLU X 130      13.842 -42.217 -20.950  1.00  0.00           H
ATOM   1950  HG3 GLU X 130      15.346 -42.954 -20.684  1.00  0.00           H
ATOM   1951  CD  GLU X 130      14.095 -42.479 -18.820  1.00  0.00           C
ATOM   1952  OE1 GLU X 130      13.119 -41.778 -18.443  1.00  0.00           O
ATOM   1953  OE2 GLU X 130      14.420 -43.503 -18.228  1.00  0.00           O
ATOM   1954  C   GLU X 130      17.644 -39.702 -20.519  1.00  0.00           C
ATOM   1955  O   GLU X 130      17.514 -39.433 -21.705  1.00  0.00           O
ATOM   1956  N   LYS X 131      18.416 -38.906 -19.746  1.00  0.00           N
ATOM   1957  H   LYS X 131      18.475 -39.193 -18.780  1.00  0.00           H
ATOM   1958  CA  LYS X 131      19.179 -37.708 -20.147  1.00  0.00           C
ATOM   1959  HA  LYS X 131      18.992 -37.483 -21.197  1.00  0.00           H
ATOM   1960  CB  LYS X 131      18.984 -36.532 -19.193  1.00  0.00           C
ATOM   1961  HB2 LYS X 131      18.756 -36.965 -18.219  1.00  0.00           H
ATOM   1962  HB3 LYS X 131      19.834 -35.863 -19.051  1.00  0.00           H
ATOM   1963  CG  LYS X 131      17.709 -35.867 -19.742  1.00  0.00           C
ATOM   1964  HG2 LYS X 131      18.088 -35.285 -20.582  1.00  0.00           H
ATOM   1965  HG3 LYS X 131      17.040 -36.626 -20.147  1.00  0.00           H
ATOM   1966  CD  LYS X 131      16.989 -35.105 -18.630  1.00  0.00           C
ATOM   1967  HD2 LYS X 131      16.587 -35.908 -18.013  1.00  0.00           H
ATOM   1968  HD3 LYS X 131      17.726 -34.497 -18.104  1.00  0.00           H
ATOM   1969  CE  LYS X 131      15.923 -34.223 -19.185  1.00  0.00           C
ATOM   1970  HE2 LYS X 131      16.387 -33.564 -19.919  1.00  0.00           H
ATOM   1971  HE3 LYS X 131      15.187 -34.843 -19.698  1.00  0.00           H
ATOM   1972  NZ  LYS X 131      15.248 -33.449 -18.146  1.00  0.00           N
ATOM   1973  HZ1 LYS X 131      14.746 -34.014 -17.476  1.00  0.00           H
ATOM   1974  HZ2 LYS X 131      15.845 -32.820 -17.628  1.00  0.00           H
ATOM   1975  HZ3 LYS X 131      14.580 -32.846 -18.604  1.00  0.00           H
ATOM   1976  C   LYS X 131      20.624 -38.061 -20.282  1.00  0.00           C
ATOM   1977  O   LYS X 131      21.047 -38.931 -19.526  1.00  0.00           O
ATOM   1978  N   TRP X 132      21.311 -37.375 -21.190  1.00  0.00           N
ATOM   1979  H   TRP X 132      20.867 -36.601 -21.663  1.00  0.00           H
ATOM   1980  CA  TRP X 132      22.635 -37.652 -21.789  1.00  0.00           C
ATOM   1981  HA  TRP X 132      23.158 -38.368 -21.154  1.00  0.00           H
ATOM   1982  CB  TRP X 132      22.349 -38.371 -23.081  1.00  0.00           C
ATOM   1983  HB2 TRP X 132      21.693 -37.679 -23.609  1.00  0.00           H
ATOM   1984  HB3 TRP X 132      23.239 -38.396 -23.709  1.00  0.00           H
ATOM   1985  CG  TRP X 132      21.698 -39.716 -23.008  1.00  0.00           C
ATOM   1986  CD1 TRP X 132      20.389 -40.018 -22.861  1.00  0.00           C
ATOM   1987  HD1 TRP X 132      19.612 -39.274 -22.759  1.00  0.00           H
ATOM   1988  NE1 TRP X 132      20.253 -41.397 -22.850  1.00  0.00           N
ATOM   1989  HE1 TRP X 132      19.337 -41.823 -22.823  1.00  0.00           H
ATOM   1990  CE2 TRP X 132      21.523 -42.049 -22.837  1.00  0.00           C
ATOM   1991  CZ2 TRP X 132      22.008 -43.344 -22.663  1.00  0.00           C
ATOM   1992  HZ2 TRP X 132      21.299 -44.140 -22.488  1.00  0.00           H
ATOM   1993  CH2 TRP X 132      23.325 -43.675 -22.632  1.00  0.00           C
ATOM   1994  HH2 TRP X 132      23.617 -44.670 -22.331  1.00  0.00           H
ATOM   1995  CZ3 TRP X 132      24.265 -42.656 -22.773  1.00  0.00           C
ATOM   1996  HZ3 TRP X 132      25.332 -42.792 -22.677  1.00  0.00           H
ATOM   1997  CE3 TRP X 132      23.826 -41.356 -23.079  1.00  0.00           C
ATOM   1998  HE3 TRP X 132      24.551 -40.557 -23.127  1.00  0.00           H
ATOM   1999  CD2 TRP X 132      22.474 -40.999 -23.001  1.00  0.00           C
ATOM   2000  C   TRP X 132      23.502 -36.391 -22.017  1.00  0.00           C
ATOM   2001  O   TRP X 132      23.103 -35.256 -21.820  1.00  0.00           O
ATOM   2002  N   SER X 133      24.717 -36.693 -22.403  1.00  0.00           N
ATOM   2003  H   SER X 133      24.818 -37.689 -22.530  1.00  0.00           H
ATOM   2004  CA  SER X 133      25.721 -35.689 -22.646  1.00  0.00           C
ATOM   2005  HA  SER X 133      25.365 -34.742 -23.053  1.00  0.00           H
ATOM   2006  CB  SER X 133      26.455 -35.463 -21.304  1.00  0.00           C
ATOM   2007  HB2 SER X 133      25.783 -34.831 -20.723  1.00  0.00           H
ATOM   2008  HB3 SER X 133      26.868 -36.373 -20.871  1.00  0.00           H
ATOM   2009  OG  SER X 133      27.487 -34.535 -21.515  1.00  0.00           O
ATOM   2010  HG  SER X 133      27.228 -33.718 -21.946  1.00  0.00           H
ATOM   2011  C   SER X 133      26.636 -36.363 -23.692  1.00  0.00           C
ATOM   2012  O   SER X 133      26.506 -37.569 -23.947  1.00  0.00           O
ATOM   2013  N   VAL X 134      27.528 -35.571 -24.297  1.00  0.00           N
ATOM   2014  H   VAL X 134      27.631 -34.593 -24.065  1.00  0.00           H
ATOM   2015  CA  VAL X 134      28.480 -36.068 -25.336  1.00  0.00           C
ATOM   2016  HA  VAL X 134      28.636 -37.135 -25.178  1.00  0.00           H
ATOM   2017  CB  VAL X 134      27.774 -35.851 -26.722  1.00  0.00           C
ATOM   2018  HB  VAL X 134      27.598 -34.786 -26.872  1.00  0.00           H
ATOM   2019  CG1 VAL X 134      28.527 -36.403 -27.913  1.00  0.00           C
ATOM   2020 HG11 VAL X 134      29.505 -35.951 -28.081  1.00  0.00           H
ATOM   2021 HG12 VAL X 134      28.675 -37.472 -27.759  1.00  0.00           H
ATOM   2022 HG13 VAL X 134      27.924 -36.290 -28.813  1.00  0.00           H
ATOM   2023  CG2 VAL X 134      26.400 -36.601 -26.711  1.00  0.00           C
ATOM   2024 HG21 VAL X 134      26.630 -37.656 -26.563  1.00  0.00           H
ATOM   2025 HG22 VAL X 134      25.587 -36.264 -26.067  1.00  0.00           H
ATOM   2026 HG23 VAL X 134      26.011 -36.614 -27.729  1.00  0.00           H
ATOM   2027  C   VAL X 134      29.865 -35.342 -25.346  1.00  0.00           C
ATOM   2028  O   VAL X 134      29.846 -34.096 -25.111  1.00  0.00           O
ATOM   2029  N   HID X 135      30.906 -36.120 -25.696  1.00  0.00           N
ATOM   2030  H   HID X 135      30.827 -37.100 -25.926  1.00  0.00           H
ATOM   2031  CA  HID X 135      32.324 -35.599 -25.793  1.00  0.00           C
ATOM   2032  HA  HID X 135      32.294 -34.518 -25.657  1.00  0.00           H
ATOM   2033  CB  HID X 135      33.234 -36.316 -24.706  1.00  0.00           C
ATOM   2034  HB2 HID X 135      32.993 -35.976 -23.699  1.00  0.00           H
ATOM   2035  HB3 HID X 135      33.130 -37.398 -24.783  1.00  0.00           H
ATOM   2036  CG  HID X 135      34.632 -35.981 -24.824  1.00  0.00           C
ATOM   2037  ND1 HID X 135      35.668 -36.642 -24.118  1.00  0.00           N
ATOM   2038  HD1 HID X 135      35.507 -37.465 -23.555  1.00  0.00           H
ATOM   2039  CE1 HID X 135      36.816 -35.953 -24.342  1.00  0.00           C
ATOM   2040  HE1 HID X 135      37.788 -36.149 -23.915  1.00  0.00           H
ATOM   2041  NE2 HID X 135      36.593 -35.038 -25.255  1.00  0.00           N
ATOM   2042  CD2 HID X 135      35.267 -34.974 -25.494  1.00  0.00           C
ATOM   2043  HD2 HID X 135      34.803 -34.288 -26.188  1.00  0.00           H
ATOM   2044  C   HID X 135      32.685 -35.878 -27.231  1.00  0.00           C
ATOM   2045  O   HID X 135      32.933 -37.004 -27.640  1.00  0.00           O
ATOM   2046  N   ILE X 136      32.803 -34.807 -28.003  1.00  0.00           N
ATOM   2047  H   ILE X 136      32.729 -33.907 -27.549  1.00  0.00           H
ATOM   2048  CA  ILE X 136      33.255 -34.801 -29.423  1.00  0.00           C
ATOM   2049  HA  ILE X 136      32.729 -35.567 -29.993  1.00  0.00           H
ATOM   2050  CB  ILE X 136      32.984 -33.301 -29.937  1.00  0.00           C
ATOM   2051  HB  ILE X 136      31.952 -33.040 -29.702  1.00  0.00           H
ATOM   2052  CG2 ILE X 136      33.863 -32.290 -29.167  1.00  0.00           C
ATOM   2053 HG21 ILE X 136      34.935 -32.457 -29.264  1.00  0.00           H
ATOM   2054 HG22 ILE X 136      33.580 -31.341 -29.622  1.00  0.00           H
ATOM   2055 HG23 ILE X 136      33.693 -32.223 -28.092  1.00  0.00           H
ATOM   2056  CG1 ILE X 136      33.216 -33.093 -31.460  1.00  0.00           C
ATOM   2057 HG12 ILE X 136      34.272 -32.872 -31.610  1.00  0.00           H
ATOM   2058 HG13 ILE X 136      33.085 -34.016 -32.026  1.00  0.00           H
ATOM   2059  CD1 ILE X 136      32.284 -32.191 -32.303  1.00  0.00           C
ATOM   2060 HD11 ILE X 136      32.418 -32.165 -33.385  1.00  0.00           H
ATOM   2061 HD12 ILE X 136      31.360 -32.769 -32.292  1.00  0.00           H
ATOM   2062 HD13 ILE X 136      32.105 -31.255 -31.774  1.00  0.00           H
ATOM   2063  C   ILE X 136      34.739 -35.354 -29.567  1.00  0.00           C
ATOM   2064  O   ILE X 136      35.528 -35.302 -28.562  1.00  0.00           O
ATOM   2065  N   ALA X 137      35.029 -35.845 -30.799  1.00  0.00           N
ATOM   2066  H   ALA X 137      34.343 -35.803 -31.540  1.00  0.00           H
ATOM   2067  CA  ALA X 137      36.392 -36.237 -31.277  1.00  0.00           C
ATOM   2068  HA  ALA X 137      36.989 -36.510 -30.407  1.00  0.00           H
ATOM   2069  CB  ALA X 137      36.311 -37.509 -32.060  1.00  0.00           C
ATOM   2070  HB1 ALA X 137      35.883 -37.397 -33.056  1.00  0.00           H
ATOM   2071  HB2 ALA X 137      37.267 -38.024 -31.966  1.00  0.00           H
ATOM   2072  HB3 ALA X 137      35.734 -38.260 -31.520  1.00  0.00           H
ATOM   2073  C   ALA X 137      37.038 -34.959 -31.900  1.00  0.00           C
ATOM   2074  O   ALA X 137      38.230 -34.824 -31.821  1.00  0.00           O
ATOM   2075  N   MET X 138      36.324 -34.130 -32.692  1.00  0.00           N
ATOM   2076  H   MET X 138      35.331 -34.226 -32.849  1.00  0.00           H
ATOM   2077  CA  MET X 138      36.964 -33.025 -33.424  1.00  0.00           C
ATOM   2078  HA  MET X 138      37.844 -33.428 -33.924  1.00  0.00           H
ATOM   2079  CB  MET X 138      35.920 -32.563 -34.399  1.00  0.00           C
ATOM   2080  HB2 MET X 138      35.701 -33.371 -35.097  1.00  0.00           H
ATOM   2081  HB3 MET X 138      35.069 -32.217 -33.812  1.00  0.00           H
ATOM   2082  CG  MET X 138      36.393 -31.408 -35.324  1.00  0.00           C
ATOM   2083  HG2 MET X 138      36.667 -30.452 -34.877  1.00  0.00           H
ATOM   2084  HG3 MET X 138      37.306 -31.824 -35.749  1.00  0.00           H
ATOM   2085  SD  MET X 138      35.177 -31.020 -36.727  1.00  0.00           S
ATOM   2086  CE  MET X 138      34.018 -30.012 -35.778  1.00  0.00           C
ATOM   2087  HE1 MET X 138      33.782 -30.557 -34.864  1.00  0.00           H
ATOM   2088  HE2 MET X 138      34.481 -29.040 -35.603  1.00  0.00           H
ATOM   2089  HE3 MET X 138      33.104 -29.911 -36.363  1.00  0.00           H
ATOM   2090  C   MET X 138      37.311 -31.827 -32.452  1.00  0.00           C
ATOM   2091  O   MET X 138      36.470 -31.385 -31.665  1.00  0.00           O
ATOM   2092  N   HIE X 139      38.511 -31.243 -32.732  1.00  0.00           N
ATOM   2093  H   HIE X 139      39.105 -31.670 -33.428  1.00  0.00           H
ATOM   2094  CA  HIE X 139      39.172 -30.140 -32.024  1.00  0.00           C
ATOM   2095  HA  HIE X 139      39.344 -30.345 -30.967  1.00  0.00           H
ATOM   2096  CB  HIE X 139      40.494 -29.767 -32.622  1.00  0.00           C
ATOM   2097  HB2 HIE X 139      40.998 -30.702 -32.866  1.00  0.00           H
ATOM   2098  HB3 HIE X 139      40.427 -29.285 -33.598  1.00  0.00           H
ATOM   2099  CG  HIE X 139      41.378 -28.821 -31.863  1.00  0.00           C
ATOM   2100  ND1 HIE X 139      41.095 -27.505 -31.598  1.00  0.00           N
ATOM   2101  CE1 HIE X 139      42.195 -27.111 -30.898  1.00  0.00           C
ATOM   2102  HE1 HIE X 139      42.420 -26.085 -30.646  1.00  0.00           H
ATOM   2103  NE2 HIE X 139      43.034 -28.122 -30.558  1.00  0.00           N
ATOM   2104  HE2 HIE X 139      43.835 -27.968 -29.962  1.00  0.00           H
ATOM   2105  CD2 HIE X 139      42.485 -29.252 -31.235  1.00  0.00           C
ATOM   2106  HD2 HIE X 139      42.883 -30.250 -31.339  1.00  0.00           H
ATOM   2107  C   HIE X 139      38.258 -28.883 -32.094  1.00  0.00           C
ATOM   2108  O   HIE X 139      37.712 -28.535 -33.146  1.00  0.00           O
ATOM   2109  N   PRO X 140      37.974 -28.177 -31.012  1.00  0.00           N
ATOM   2110  CD  PRO X 140      38.306 -28.506 -29.666  1.00  0.00           C
ATOM   2111  HD2 PRO X 140      39.382 -28.421 -29.514  1.00  0.00           H
ATOM   2112  HD3 PRO X 140      38.025 -29.544 -29.486  1.00  0.00           H
ATOM   2113  CG  PRO X 140      37.506 -27.587 -28.705  1.00  0.00           C
ATOM   2114  HG2 PRO X 140      38.209 -27.241 -27.947  1.00  0.00           H
ATOM   2115  HG3 PRO X 140      36.528 -27.959 -28.397  1.00  0.00           H
ATOM   2116  CB  PRO X 140      37.157 -26.437 -29.617  1.00  0.00           C
ATOM   2117  HB2 PRO X 140      37.979 -25.730 -29.503  1.00  0.00           H
ATOM   2118  HB3 PRO X 140      36.172 -26.137 -29.260  1.00  0.00           H
ATOM   2119  CA  PRO X 140      37.145 -26.920 -31.042  1.00  0.00           C
ATOM   2120  HA  PRO X 140      36.106 -27.130 -31.296  1.00  0.00           H
ATOM   2121  C   PRO X 140      37.524 -25.734 -31.914  1.00  0.00           C
ATOM   2122  O   PRO X 140      36.658 -24.870 -32.159  1.00  0.00           O
ATOM   2123  N   GLN X 141      38.810 -25.661 -32.371  1.00  0.00           N
ATOM   2124  H   GLN X 141      39.462 -26.397 -32.139  1.00  0.00           H
ATOM   2125  CA  GLN X 141      39.198 -24.595 -33.357  1.00  0.00           C
ATOM   2126  HA  GLN X 141      38.623 -23.685 -33.184  1.00  0.00           H
ATOM   2127  CB  GLN X 141      40.682 -24.227 -33.116  1.00  0.00           C
ATOM   2128  HB2 GLN X 141      41.317 -25.113 -33.102  1.00  0.00           H
ATOM   2129  HB3 GLN X 141      40.991 -23.644 -33.983  1.00  0.00           H
ATOM   2130  CG  GLN X 141      40.909 -23.535 -31.775  1.00  0.00           C
ATOM   2131  HG2 GLN X 141      40.386 -22.579 -31.824  1.00  0.00           H
ATOM   2132  HG3 GLN X 141      40.509 -24.140 -30.962  1.00  0.00           H
ATOM   2133  CD  GLN X 141      42.354 -23.205 -31.433  1.00  0.00           C
ATOM   2134  OE1 GLN X 141      43.332 -23.401 -32.168  1.00  0.00           O
ATOM   2135  NE2 GLN X 141      42.629 -22.817 -30.178  1.00  0.00           N
ATOM   2136 HE21 GLN X 141      43.583 -22.660 -29.886  1.00  0.00           H
ATOM   2137 HE22 GLN X 141      41.804 -22.751 -29.599  1.00  0.00           H
ATOM   2138  C   GLN X 141      39.134 -25.184 -34.765  1.00  0.00           C
ATOM   2139  O   GLN X 141      39.743 -26.184 -35.121  1.00  0.00           O
ATOM   2140  N   VAL X 142      38.277 -24.563 -35.594  1.00  0.00           N
ATOM   2141  H   VAL X 142      38.000 -23.630 -35.323  1.00  0.00           H
ATOM   2142  CA  VAL X 142      37.724 -25.134 -36.874  1.00  0.00           C
ATOM   2143  HA  VAL X 142      38.327 -26.032 -37.007  1.00  0.00           H
ATOM   2144  CB  VAL X 142      36.223 -25.508 -36.745  1.00  0.00           C
ATOM   2145  HB  VAL X 142      35.906 -26.008 -37.660  1.00  0.00           H
ATOM   2146  CG1 VAL X 142      36.200 -26.541 -35.621  1.00  0.00           C
ATOM   2147 HG11 VAL X 142      36.856 -27.402 -35.745  1.00  0.00           H
ATOM   2148 HG12 VAL X 142      36.453 -26.051 -34.681  1.00  0.00           H
ATOM   2149 HG13 VAL X 142      35.211 -26.989 -35.522  1.00  0.00           H
ATOM   2150  CG2 VAL X 142      35.238 -24.325 -36.477  1.00  0.00           C
ATOM   2151 HG21 VAL X 142      35.183 -23.975 -35.446  1.00  0.00           H
ATOM   2152 HG22 VAL X 142      35.325 -23.529 -37.216  1.00  0.00           H
ATOM   2153 HG23 VAL X 142      34.283 -24.805 -36.687  1.00  0.00           H
ATOM   2154  C   VAL X 142      37.948 -24.164 -38.078  1.00  0.00           C
ATOM   2155  O   VAL X 142      38.311 -23.013 -37.816  1.00  0.00           O
ATOM   2156  N   ASN X 143      37.987 -24.691 -39.269  1.00  0.00           N
ATOM   2157  H   ASN X 143      38.026 -25.697 -39.357  1.00  0.00           H
ATOM   2158  CA  ASN X 143      37.853 -23.922 -40.492  1.00  0.00           C
ATOM   2159  HA  ASN X 143      37.851 -22.839 -40.364  1.00  0.00           H
ATOM   2160  CB  ASN X 143      39.011 -24.182 -41.394  1.00  0.00           C
ATOM   2161  HB2 ASN X 143      38.999 -25.232 -41.685  1.00  0.00           H
ATOM   2162  HB3 ASN X 143      38.987 -23.670 -42.356  1.00  0.00           H
ATOM   2163  CG  ASN X 143      40.407 -23.816 -40.863  1.00  0.00           C
ATOM   2164  OD1 ASN X 143      41.368 -24.382 -41.339  1.00  0.00           O
ATOM   2165  ND2 ASN X 143      40.495 -23.025 -39.837  1.00  0.00           N
ATOM   2166 HD21 ASN X 143      41.431 -22.996 -39.459  1.00  0.00           H
ATOM   2167 HD22 ASN X 143      39.709 -22.603 -39.363  1.00  0.00           H
ATOM   2168  C   ASN X 143      36.566 -24.387 -41.199  1.00  0.00           C
ATOM   2169  O   ASN X 143      36.159 -25.495 -41.110  1.00  0.00           O
ATOM   2170  N   ILE X 144      36.003 -23.517 -42.029  1.00  0.00           N
ATOM   2171  H   ILE X 144      36.560 -22.683 -42.154  1.00  0.00           H
ATOM   2172  CA  ILE X 144      34.622 -23.577 -42.663  1.00  0.00           C
ATOM   2173  HA  ILE X 144      34.264 -24.595 -42.504  1.00  0.00           H
ATOM   2174  CB  ILE X 144      33.686 -22.595 -41.866  1.00  0.00           C
ATOM   2175  HB  ILE X 144      33.856 -21.533 -42.047  1.00  0.00           H
ATOM   2176  CG2 ILE X 144      32.229 -22.854 -42.259  1.00  0.00           C
ATOM   2177 HG21 ILE X 144      31.626 -21.958 -42.107  1.00  0.00           H
ATOM   2178 HG22 ILE X 144      32.021 -23.135 -43.292  1.00  0.00           H
ATOM   2179 HG23 ILE X 144      31.826 -23.664 -41.652  1.00  0.00           H
ATOM   2180  CG1 ILE X 144      33.851 -22.614 -40.262  1.00  0.00           C
ATOM   2181 HG12 ILE X 144      34.109 -23.641 -40.004  1.00  0.00           H
ATOM   2182 HG13 ILE X 144      34.703 -21.991 -39.987  1.00  0.00           H
ATOM   2183  CD1 ILE X 144      32.757 -22.008 -39.285  1.00  0.00           C
ATOM   2184 HD11 ILE X 144      33.205 -21.942 -38.293  1.00  0.00           H
ATOM   2185 HD12 ILE X 144      32.461 -21.022 -39.644  1.00  0.00           H
ATOM   2186 HD13 ILE X 144      31.907 -22.677 -39.153  1.00  0.00           H
ATOM   2187  C   ILE X 144      34.526 -23.388 -44.197  1.00  0.00           C
ATOM   2188  O   ILE X 144      34.753 -22.294 -44.679  1.00  0.00           O
ATOM   2189  N   TYR X 145      34.167 -24.445 -44.924  1.00  0.00           N
ATOM   2190  H   TYR X 145      34.093 -25.320 -44.424  1.00  0.00           H
ATOM   2191  CA  TYR X 145      34.196 -24.627 -46.395  1.00  0.00           C
ATOM   2192  HA  TYR X 145      34.839 -23.855 -46.820  1.00  0.00           H
ATOM   2193  CB  TYR X 145      34.919 -25.876 -46.797  1.00  0.00           C
ATOM   2194  HB2 TYR X 145      35.975 -25.788 -46.544  1.00  0.00           H
ATOM   2195  HB3 TYR X 145      34.475 -26.688 -46.221  1.00  0.00           H
ATOM   2196  CG  TYR X 145      34.873 -26.224 -48.279  1.00  0.00           C
ATOM   2197  CD1 TYR X 145      35.868 -25.676 -49.144  1.00  0.00           C
ATOM   2198  HD1 TYR X 145      36.501 -24.883 -48.775  1.00  0.00           H
ATOM   2199  CE1 TYR X 145      35.948 -26.226 -50.420  1.00  0.00           C
ATOM   2200  HE1 TYR X 145      36.772 -25.857 -51.013  1.00  0.00           H
ATOM   2201  CZ  TYR X 145      35.078 -27.154 -50.911  1.00  0.00           C
ATOM   2202  OH  TYR X 145      35.271 -27.660 -52.107  1.00  0.00           O
ATOM   2203  HH  TYR X 145      34.591 -28.317 -52.271  1.00  0.00           H
ATOM   2204  CE2 TYR X 145      33.970 -27.559 -50.124  1.00  0.00           C
ATOM   2205  HE2 TYR X 145      33.264 -28.274 -50.518  1.00  0.00           H
ATOM   2206  CD2 TYR X 145      33.933 -27.091 -48.762  1.00  0.00           C
ATOM   2207  HD2 TYR X 145      33.179 -27.413 -48.059  1.00  0.00           H
ATOM   2208  C   TYR X 145      32.790 -24.550 -47.035  1.00  0.00           C
ATOM   2209  O   TYR X 145      31.910 -25.376 -46.877  1.00  0.00           O
ATOM   2210  N   SER X 146      32.646 -23.502 -47.815  1.00  0.00           N
ATOM   2211  H   SER X 146      33.551 -23.084 -47.971  1.00  0.00           H
ATOM   2212  CA  SER X 146      31.630 -23.277 -48.801  1.00  0.00           C
ATOM   2213  HA  SER X 146      30.631 -23.254 -48.368  1.00  0.00           H
ATOM   2214  CB  SER X 146      31.724 -21.813 -49.382  1.00  0.00           C
ATOM   2215  HB2 SER X 146      31.540 -21.132 -48.551  1.00  0.00           H
ATOM   2216  HB3 SER X 146      32.654 -21.652 -49.927  1.00  0.00           H
ATOM   2217  OG  SER X 146      30.641 -21.723 -50.274  1.00  0.00           O
ATOM   2218  HG  SER X 146      29.826 -22.092 -49.927  1.00  0.00           H
ATOM   2219  C   SER X 146      31.695 -24.334 -49.893  1.00  0.00           C
ATOM   2220  O   SER X 146      32.596 -24.403 -50.676  1.00  0.00           O
ATOM   2221  N   VAL X 147      30.668 -25.221 -49.889  1.00  0.00           N
ATOM   2222  H   VAL X 147      30.159 -25.231 -49.017  1.00  0.00           H
ATOM   2223  CA  VAL X 147      30.494 -26.278 -50.891  1.00  0.00           C
ATOM   2224  HA  VAL X 147      31.436 -26.823 -50.954  1.00  0.00           H
ATOM   2225  CB  VAL X 147      29.409 -27.242 -50.354  1.00  0.00           C
ATOM   2226  HB  VAL X 147      28.517 -26.645 -50.163  1.00  0.00           H
ATOM   2227  CG1 VAL X 147      29.087 -28.319 -51.466  1.00  0.00           C
ATOM   2228 HG11 VAL X 147      28.252 -28.944 -51.150  1.00  0.00           H
ATOM   2229 HG12 VAL X 147      28.738 -27.866 -52.394  1.00  0.00           H
ATOM   2230 HG13 VAL X 147      29.978 -28.926 -51.623  1.00  0.00           H
ATOM   2231  CG2 VAL X 147      29.895 -28.104 -49.156  1.00  0.00           C
ATOM   2232 HG21 VAL X 147      29.219 -28.953 -49.059  1.00  0.00           H
ATOM   2233 HG22 VAL X 147      30.908 -28.463 -49.340  1.00  0.00           H
ATOM   2234 HG23 VAL X 147      29.762 -27.566 -48.218  1.00  0.00           H
ATOM   2235  C   VAL X 147      30.107 -25.734 -52.224  1.00  0.00           C
ATOM   2236  O   VAL X 147      30.637 -26.304 -53.158  1.00  0.00           O
ATOM   2237  N   THR X 148      29.183 -24.779 -52.368  1.00  0.00           N
ATOM   2238  H   THR X 148      28.796 -24.344 -51.543  1.00  0.00           H
ATOM   2239  CA  THR X 148      28.807 -24.185 -53.679  1.00  0.00           C
ATOM   2240  HA  THR X 148      28.478 -25.001 -54.323  1.00  0.00           H
ATOM   2241  CB  THR X 148      27.678 -23.098 -53.476  1.00  0.00           C
ATOM   2242  HB  THR X 148      27.430 -22.651 -54.439  1.00  0.00           H
ATOM   2243  CG2 THR X 148      26.413 -23.931 -53.185  1.00  0.00           C
ATOM   2244 HG21 THR X 148      26.311 -24.760 -53.885  1.00  0.00           H
ATOM   2245 HG22 THR X 148      26.386 -24.335 -52.172  1.00  0.00           H
ATOM   2246 HG23 THR X 148      25.565 -23.249 -53.124  1.00  0.00           H
ATOM   2247  OG1 THR X 148      28.029 -22.153 -52.448  1.00  0.00           O
ATOM   2248  HG1 THR X 148      27.563 -21.344 -52.670  1.00  0.00           H
ATOM   2249  C   THR X 148      30.015 -23.586 -54.293  1.00  0.00           C
ATOM   2250  O   THR X 148      30.288 -23.869 -55.435  1.00  0.00           O
ATOM   2251  N   ARG X 149      30.611 -22.585 -53.611  1.00  0.00           N
ATOM   2252  H   ARG X 149      30.267 -22.358 -52.689  1.00  0.00           H
ATOM   2253  CA  ARG X 149      31.599 -21.727 -54.344  1.00  0.00           C
ATOM   2254  HA  ARG X 149      31.365 -21.655 -55.406  1.00  0.00           H
ATOM   2255  CB  ARG X 149      31.647 -20.300 -53.682  1.00  0.00           C
ATOM   2256  HB2 ARG X 149      31.790 -20.467 -52.615  1.00  0.00           H
ATOM   2257  HB3 ARG X 149      32.507 -19.764 -54.084  1.00  0.00           H
ATOM   2258  CG  ARG X 149      30.384 -19.481 -53.841  1.00  0.00           C
ATOM   2259  HG2 ARG X 149      29.942 -19.582 -54.832  1.00  0.00           H
ATOM   2260  HG3 ARG X 149      29.755 -19.891 -53.051  1.00  0.00           H
ATOM   2261  CD  ARG X 149      30.746 -18.019 -53.627  1.00  0.00           C
ATOM   2262  HD2 ARG X 149      31.419 -17.881 -52.781  1.00  0.00           H
ATOM   2263  HD3 ARG X 149      31.425 -17.683 -54.411  1.00  0.00           H
ATOM   2264  NE  ARG X 149      29.665 -17.071 -53.419  1.00  0.00           N
ATOM   2265  HE  ARG X 149      28.785 -17.511 -53.191  1.00  0.00           H
ATOM   2266  CZ  ARG X 149      29.658 -15.710 -53.467  1.00  0.00           C
ATOM   2267  NH1 ARG X 149      30.747 -14.969 -53.581  1.00  0.00           N
ATOM   2268 HH11 ARG X 149      31.615 -15.487 -53.583  1.00  0.00           H
ATOM   2269 HH12 ARG X 149      30.663 -13.963 -53.566  1.00  0.00           H
ATOM   2270  NH2 ARG X 149      28.560 -15.101 -53.400  1.00  0.00           N
ATOM   2271 HH21 ARG X 149      27.743 -15.609 -53.091  1.00  0.00           H
ATOM   2272 HH22 ARG X 149      28.514 -14.104 -53.558  1.00  0.00           H
ATOM   2273  C   ARG X 149      33.019 -22.332 -54.321  1.00  0.00           C
ATOM   2274  O   ARG X 149      33.918 -21.797 -54.998  1.00  0.00           O
ATOM   2275  N   LYS X 150      33.190 -23.355 -53.462  1.00  0.00           N
ATOM   2276  H   LYS X 150      32.425 -23.657 -52.876  1.00  0.00           H
ATOM   2277  CA  LYS X 150      34.398 -24.145 -53.490  1.00  0.00           C
ATOM   2278  HA  LYS X 150      34.196 -24.958 -52.793  1.00  0.00           H
ATOM   2279  CB  LYS X 150      34.649 -24.830 -54.836  1.00  0.00           C
ATOM   2280  HB2 LYS X 150      34.908 -24.198 -55.685  1.00  0.00           H
ATOM   2281  HB3 LYS X 150      35.517 -25.488 -54.785  1.00  0.00           H
ATOM   2282  CG  LYS X 150      33.419 -25.583 -55.272  1.00  0.00           C
ATOM   2283  HG2 LYS X 150      33.028 -26.084 -54.387  1.00  0.00           H
ATOM   2284  HG3 LYS X 150      32.694 -24.858 -55.642  1.00  0.00           H
ATOM   2285  CD  LYS X 150      33.726 -26.630 -56.336  1.00  0.00           C
ATOM   2286  HD2 LYS X 150      32.815 -27.104 -56.702  1.00  0.00           H
ATOM   2287  HD3 LYS X 150      34.104 -26.213 -57.270  1.00  0.00           H
ATOM   2288  CE  LYS X 150      34.739 -27.734 -55.918  1.00  0.00           C
ATOM   2289  HE2 LYS X 150      35.703 -27.239 -55.804  1.00  0.00           H
ATOM   2290  HE3 LYS X 150      34.465 -28.299 -55.027  1.00  0.00           H
ATOM   2291  NZ  LYS X 150      34.901 -28.691 -56.982  1.00  0.00           N
ATOM   2292  HZ1 LYS X 150      34.032 -29.197 -57.075  1.00  0.00           H
ATOM   2293  HZ2 LYS X 150      35.152 -28.159 -57.803  1.00  0.00           H
ATOM   2294  HZ3 LYS X 150      35.605 -29.391 -56.792  1.00  0.00           H
ATOM   2295  C   LYS X 150      35.639 -23.462 -52.943  1.00  0.00           C
ATOM   2296  O   LYS X 150      36.717 -23.433 -53.642  1.00  0.00           O
ATOM   2297  N   ARG X 151      35.480 -22.879 -51.755  1.00  0.00           N
ATOM   2298  H   ARG X 151      34.565 -22.835 -51.329  1.00  0.00           H
ATOM   2299  CA  ARG X 151      36.374 -21.930 -51.008  1.00  0.00           C
ATOM   2300  HA  ARG X 151      37.386 -22.314 -51.136  1.00  0.00           H
ATOM   2301  CB  ARG X 151      36.123 -20.545 -51.565  1.00  0.00           C
ATOM   2302  HB2 ARG X 151      35.040 -20.419 -51.555  1.00  0.00           H
ATOM   2303  HB3 ARG X 151      36.612 -19.844 -50.888  1.00  0.00           H
ATOM   2304  CG  ARG X 151      36.711 -20.374 -52.957  1.00  0.00           C
ATOM   2305  HG2 ARG X 151      37.744 -20.723 -52.988  1.00  0.00           H
ATOM   2306  HG3 ARG X 151      36.122 -21.049 -53.578  1.00  0.00           H
ATOM   2307  CD  ARG X 151      36.464 -19.013 -53.688  1.00  0.00           C
ATOM   2308  HD2 ARG X 151      35.393 -18.825 -53.754  1.00  0.00           H
ATOM   2309  HD3 ARG X 151      36.812 -18.176 -53.082  1.00  0.00           H
ATOM   2310  NE  ARG X 151      37.051 -18.862 -55.032  1.00  0.00           N
ATOM   2311  HE  ARG X 151      37.687 -18.093 -55.191  1.00  0.00           H
ATOM   2312  CZ  ARG X 151      36.817 -19.619 -56.092  1.00  0.00           C
ATOM   2313  NH1 ARG X 151      35.945 -20.490 -56.302  1.00  0.00           N
ATOM   2314 HH11 ARG X 151      35.231 -20.798 -55.657  1.00  0.00           H
ATOM   2315 HH12 ARG X 151      35.569 -20.510 -57.239  1.00  0.00           H
ATOM   2316  NH2 ARG X 151      37.497 -19.223 -57.156  1.00  0.00           N
ATOM   2317 HH21 ARG X 151      37.989 -18.351 -57.017  1.00  0.00           H
ATOM   2318 HH22 ARG X 151      37.473 -19.780 -57.998  1.00  0.00           H
ATOM   2319  C   ARG X 151      36.049 -22.020 -49.549  1.00  0.00           C
ATOM   2320  O   ARG X 151      34.935 -22.376 -49.153  1.00  0.00           O
ATOM   2321  N   TYR X 152      36.932 -21.539 -48.707  1.00  0.00           N
ATOM   2322  H   TYR X 152      37.814 -21.226 -49.085  1.00  0.00           H
ATOM   2323  CA  TYR X 152      36.801 -21.244 -47.314  1.00  0.00           C
ATOM   2324  HA  TYR X 152      36.011 -21.860 -46.886  1.00  0.00           H
ATOM   2325  CB  TYR X 152      38.068 -21.687 -46.648  1.00  0.00           C
ATOM   2326  HB2 TYR X 152      38.937 -21.155 -47.036  1.00  0.00           H
ATOM   2327  HB3 TYR X 152      37.978 -21.373 -45.608  1.00  0.00           H
ATOM   2328  CG  TYR X 152      38.321 -23.202 -46.657  1.00  0.00           C
ATOM   2329  CD1 TYR X 152      38.159 -23.990 -45.507  1.00  0.00           C
ATOM   2330  HD1 TYR X 152      37.767 -23.412 -44.684  1.00  0.00           H
ATOM   2331  CE1 TYR X 152      38.413 -25.381 -45.519  1.00  0.00           C
ATOM   2332  HE1 TYR X 152      38.140 -26.003 -44.679  1.00  0.00           H
ATOM   2333  CZ  TYR X 152      38.962 -25.953 -46.703  1.00  0.00           C
ATOM   2334  OH  TYR X 152      39.258 -27.261 -46.680  1.00  0.00           O
ATOM   2335  HH  TYR X 152      39.273 -27.673 -45.813  1.00  0.00           H
ATOM   2336  CE2 TYR X 152      39.149 -25.198 -47.842  1.00  0.00           C
ATOM   2337  HE2 TYR X 152      39.489 -25.708 -48.732  1.00  0.00           H
ATOM   2338  CD2 TYR X 152      38.789 -23.839 -47.810  1.00  0.00           C
ATOM   2339  HD2 TYR X 152      39.142 -23.286 -48.668  1.00  0.00           H
ATOM   2340  C   TYR X 152      36.538 -19.800 -46.953  1.00  0.00           C
ATOM   2341  O   TYR X 152      36.962 -18.809 -47.637  1.00  0.00           O
ATOM   2342  N   ALA X 153      35.809 -19.633 -45.824  1.00  0.00           N
ATOM   2343  H   ALA X 153      35.497 -20.480 -45.371  1.00  0.00           H
ATOM   2344  CA  ALA X 153      35.619 -18.314 -45.245  1.00  0.00           C
ATOM   2345  HA  ALA X 153      35.425 -17.508 -45.953  1.00  0.00           H
ATOM   2346  CB  ALA X 153      34.367 -18.450 -44.377  1.00  0.00           C
ATOM   2347  HB1 ALA X 153      34.511 -18.938 -43.414  1.00  0.00           H
ATOM   2348  HB2 ALA X 153      33.943 -17.476 -44.131  1.00  0.00           H
ATOM   2349  HB3 ALA X 153      33.522 -18.892 -44.905  1.00  0.00           H
ATOM   2350  C   ALA X 153      36.826 -17.843 -44.460  1.00  0.00           C
ATOM   2351  O   ALA X 153      37.404 -18.694 -43.759  1.00  0.00           O
ATOM   2352  N   HIP X 154      37.192 -16.582 -44.516  1.00  0.00           N
ATOM   2353  H   HIP X 154      36.554 -15.915 -44.926  1.00  0.00           H
ATOM   2354  CA  HIP X 154      38.237 -15.840 -43.759  1.00  0.00           C
ATOM   2355  HA  HIP X 154      38.419 -16.421 -42.855  1.00  0.00           H
ATOM   2356  CB  HIP X 154      39.741 -15.925 -44.392  1.00  0.00           C
ATOM   2357  HB2 HIP X 154      40.462 -15.805 -43.583  1.00  0.00           H
ATOM   2358  HB3 HIP X 154      39.711 -16.957 -44.741  1.00  0.00           H
ATOM   2359  CG  HIP X 154      40.106 -14.915 -45.479  1.00  0.00           C
ATOM   2360  ND1 HIP X 154      41.348 -14.429 -45.742  1.00  0.00           N
ATOM   2361  HD1 HIP X 154      42.137 -14.639 -45.147  1.00  0.00           H
ATOM   2362  CE1 HIP X 154      41.265 -13.344 -46.575  1.00  0.00           C
ATOM   2363  HE1 HIP X 154      42.082 -12.705 -46.877  1.00  0.00           H
ATOM   2364  NE2 HIP X 154      39.936 -13.147 -46.873  1.00  0.00           N
ATOM   2365  HE2 HIP X 154      39.521 -12.372 -47.369  1.00  0.00           H
ATOM   2366  CD2 HIP X 154      39.248 -14.102 -46.169  1.00  0.00           C
ATOM   2367  HD2 HIP X 154      38.173 -14.032 -46.088  1.00  0.00           H
ATOM   2368  C   HIP X 154      37.832 -14.403 -43.382  1.00  0.00           C
ATOM   2369  O   HIP X 154      37.085 -13.733 -44.106  1.00  0.00           O
ATOM   2370  N   LEU X 155      38.353 -13.839 -42.273  1.00  0.00           N
ATOM   2371  H   LEU X 155      39.075 -14.392 -41.834  1.00  0.00           H
ATOM   2372  CA  LEU X 155      38.562 -12.397 -42.211  1.00  0.00           C
ATOM   2373  HA  LEU X 155      37.617 -11.859 -42.290  1.00  0.00           H
ATOM   2374  CB  LEU X 155      39.287 -12.023 -40.918  1.00  0.00           C
ATOM   2375  HB2 LEU X 155      40.273 -12.486 -40.873  1.00  0.00           H
ATOM   2376  HB3 LEU X 155      39.552 -10.966 -40.953  1.00  0.00           H
ATOM   2377  CG  LEU X 155      38.472 -12.354 -39.662  1.00  0.00           C
ATOM   2378  HG  LEU X 155      38.082 -13.367 -39.761  1.00  0.00           H
ATOM   2379  CD1 LEU X 155      39.315 -12.289 -38.396  1.00  0.00           C
ATOM   2380 HD11 LEU X 155      39.977 -13.152 -38.321  1.00  0.00           H
ATOM   2381 HD12 LEU X 155      39.921 -11.394 -38.258  1.00  0.00           H
ATOM   2382 HD13 LEU X 155      38.590 -12.297 -37.582  1.00  0.00           H
ATOM   2383  CD2 LEU X 155      37.294 -11.346 -39.541  1.00  0.00           C
ATOM   2384 HD21 LEU X 155      37.653 -10.328 -39.388  1.00  0.00           H
ATOM   2385 HD22 LEU X 155      36.786 -11.279 -40.503  1.00  0.00           H
ATOM   2386 HD23 LEU X 155      36.582 -11.595 -38.753  1.00  0.00           H
ATOM   2387  C   LEU X 155      39.379 -11.898 -43.479  1.00  0.00           C
ATOM   2388  O   LEU X 155      40.469 -12.355 -43.769  1.00  0.00           O
ATOM   2389  N   SER X 156      38.883 -10.843 -44.157  1.00  0.00           N
ATOM   2390  H   SER X 156      38.061 -10.421 -43.748  1.00  0.00           H
ATOM   2391  CA  SER X 156      39.581 -10.070 -45.210  1.00  0.00           C
ATOM   2392  HA  SER X 156      39.910 -10.715 -46.025  1.00  0.00           H
ATOM   2393  CB  SER X 156      38.730  -9.016 -45.995  1.00  0.00           C
ATOM   2394  HB2 SER X 156      38.405  -8.230 -45.313  1.00  0.00           H
ATOM   2395  HB3 SER X 156      39.321  -8.628 -46.825  1.00  0.00           H
ATOM   2396  OG  SER X 156      37.461  -9.567 -46.359  1.00  0.00           O
ATOM   2397  HG  SER X 156      36.948  -9.668 -45.554  1.00  0.00           H
ATOM   2398  C   SER X 156      40.851  -9.448 -44.601  1.00  0.00           C
ATOM   2399  O   SER X 156      40.970  -9.314 -43.425  1.00  0.00           O
ATOM   2400  N   ALA X 157      41.820  -9.174 -45.495  1.00  0.00           N
ATOM   2401  H   ALA X 157      41.693  -9.644 -46.380  1.00  0.00           H
ATOM   2402  CA  ALA X 157      43.024  -8.398 -45.193  1.00  0.00           C
ATOM   2403  HA  ALA X 157      43.471  -8.873 -44.320  1.00  0.00           H
ATOM   2404  CB  ALA X 157      43.985  -8.449 -46.382  1.00  0.00           C
ATOM   2405  HB1 ALA X 157      44.436  -9.441 -46.378  1.00  0.00           H
ATOM   2406  HB2 ALA X 157      43.327  -8.232 -47.223  1.00  0.00           H
ATOM   2407  HB3 ALA X 157      44.728  -7.652 -46.420  1.00  0.00           H
ATOM   2408  C   ALA X 157      42.637  -6.962 -44.903  1.00  0.00           C
ATOM   2409  O   ALA X 157      41.766  -6.336 -45.514  1.00  0.00           O
ATOM   2410  N   ARG X 158      43.341  -6.532 -43.769  1.00  0.00           N
ATOM   2411  H   ARG X 158      44.070  -7.064 -43.317  1.00  0.00           H
ATOM   2412  CA  ARG X 158      42.953  -5.288 -42.942  1.00  0.00           C
ATOM   2413  HA  ARG X 158      43.749  -5.110 -42.219  1.00  0.00           H
ATOM   2414  CB  ARG X 158      42.934  -4.072 -43.923  1.00  0.00           C
ATOM   2415  HB2 ARG X 158      42.041  -4.032 -44.546  1.00  0.00           H
ATOM   2416  HB3 ARG X 158      42.896  -3.162 -43.326  1.00  0.00           H
ATOM   2417  CG  ARG X 158      44.175  -3.941 -44.898  1.00  0.00           C
ATOM   2418  HG2 ARG X 158      45.146  -4.235 -44.500  1.00  0.00           H
ATOM   2419  HG3 ARG X 158      44.097  -4.627 -45.742  1.00  0.00           H
ATOM   2420  CD  ARG X 158      44.242  -2.576 -45.531  1.00  0.00           C
ATOM   2421  HD2 ARG X 158      44.279  -1.812 -44.755  1.00  0.00           H
ATOM   2422  HD3 ARG X 158      45.195  -2.618 -46.058  1.00  0.00           H
ATOM   2423  NE  ARG X 158      43.054  -2.484 -46.500  1.00  0.00           N
ATOM   2424  HE  ARG X 158      42.624  -3.346 -46.804  1.00  0.00           H
ATOM   2425  CZ  ARG X 158      42.739  -1.417 -47.168  1.00  0.00           C
ATOM   2426  NH1 ARG X 158      43.350  -0.276 -46.962  1.00  0.00           N
ATOM   2427 HH11 ARG X 158      44.125  -0.175 -46.322  1.00  0.00           H
ATOM   2428 HH12 ARG X 158      43.187   0.580 -47.472  1.00  0.00           H
ATOM   2429  NH2 ARG X 158      41.772  -1.483 -48.032  1.00  0.00           N
ATOM   2430 HH21 ARG X 158      41.267  -2.351 -48.138  1.00  0.00           H
ATOM   2431 HH22 ARG X 158      41.545  -0.634 -48.530  1.00  0.00           H
ATOM   2432  C   ARG X 158      41.641  -5.545 -42.138  1.00  0.00           C
ATOM   2433  O   ARG X 158      40.830  -6.394 -42.451  1.00  0.00           O
ATOM   2434  N   PRO X 159      41.551  -4.933 -40.979  1.00  0.00           N
ATOM   2435  CD  PRO X 159      42.583  -4.110 -40.386  1.00  0.00           C
ATOM   2436  HD2 PRO X 159      42.706  -3.219 -41.000  1.00  0.00           H
ATOM   2437  HD3 PRO X 159      43.522  -4.656 -40.296  1.00  0.00           H
ATOM   2438  CG  PRO X 159      42.234  -3.835 -38.951  1.00  0.00           C
ATOM   2439  HG2 PRO X 159      42.598  -2.856 -38.637  1.00  0.00           H
ATOM   2440  HG3 PRO X 159      42.477  -4.711 -38.350  1.00  0.00           H
ATOM   2441  CB  PRO X 159      40.725  -3.670 -39.106  1.00  0.00           C
ATOM   2442  HB2 PRO X 159      40.359  -2.696 -39.432  1.00  0.00           H
ATOM   2443  HB3 PRO X 159      40.247  -4.014 -38.189  1.00  0.00           H
ATOM   2444  CA  PRO X 159      40.407  -4.860 -40.074  1.00  0.00           C
ATOM   2445  HA  PRO X 159      40.484  -5.754 -39.454  1.00  0.00           H
ATOM   2446  C   PRO X 159      39.075  -4.653 -40.718  1.00  0.00           C
ATOM   2447  O   PRO X 159      38.975  -3.929 -41.675  1.00  0.00           O
ATOM   2448  N   ALA X 160      38.107  -5.442 -40.301  1.00  0.00           N
ATOM   2449  H   ALA X 160      38.345  -6.116 -39.587  1.00  0.00           H
ATOM   2450  CA  ALA X 160      36.699  -5.435 -40.705  1.00  0.00           C
ATOM   2451  HA  ALA X 160      36.385  -4.393 -40.765  1.00  0.00           H
ATOM   2452  CB  ALA X 160      36.458  -6.133 -42.034  1.00  0.00           C
ATOM   2453  HB1 ALA X 160      37.094  -5.699 -42.806  1.00  0.00           H
ATOM   2454  HB2 ALA X 160      36.700  -7.183 -41.867  1.00  0.00           H
ATOM   2455  HB3 ALA X 160      35.400  -5.968 -42.233  1.00  0.00           H
ATOM   2456  C   ALA X 160      35.808  -6.174 -39.641  1.00  0.00           C
ATOM   2457  O   ALA X 160      36.341  -7.058 -39.008  1.00  0.00           O
ATOM   2458  N   ASP X 161      34.543  -5.821 -39.538  1.00  0.00           N
ATOM   2459  H   ASP X 161      34.154  -5.242 -40.268  1.00  0.00           H
ATOM   2460  CA  ASP X 161      33.622  -6.524 -38.608  1.00  0.00           C
ATOM   2461  HA  ASP X 161      34.236  -7.054 -37.879  1.00  0.00           H
ATOM   2462  CB  ASP X 161      32.918  -5.478 -37.737  1.00  0.00           C
ATOM   2463  HB2 ASP X 161      32.431  -6.031 -36.934  1.00  0.00           H
ATOM   2464  HB3 ASP X 161      33.645  -4.842 -37.231  1.00  0.00           H
ATOM   2465  CG  ASP X 161      31.904  -4.435 -38.327  1.00  0.00           C
ATOM   2466  OD1 ASP X 161      31.670  -3.468 -37.620  1.00  0.00           O
ATOM   2467  OD2 ASP X 161      31.389  -4.546 -39.435  1.00  0.00           O
ATOM   2468  C   ASP X 161      32.734  -7.611 -39.282  1.00  0.00           C
ATOM   2469  O   ASP X 161      31.634  -7.826 -38.916  1.00  0.00           O
ATOM   2470  N   GLU X 162      33.216  -8.128 -40.393  1.00  0.00           N
ATOM   2471  H   GLU X 162      34.100  -7.838 -40.786  1.00  0.00           H
ATOM   2472  CA  GLU X 162      32.442  -9.185 -41.101  1.00  0.00           C
ATOM   2473  HA  GLU X 162      31.842  -9.711 -40.358  1.00  0.00           H
ATOM   2474  CB  GLU X 162      31.557  -8.536 -42.199  1.00  0.00           C
ATOM   2475  HB2 GLU X 162      30.904  -9.221 -42.739  1.00  0.00           H
ATOM   2476  HB3 GLU X 162      30.840  -7.872 -41.717  1.00  0.00           H
ATOM   2477  CG  GLU X 162      32.244  -7.789 -43.328  1.00  0.00           C
ATOM   2478  HG2 GLU X 162      33.084  -7.212 -42.942  1.00  0.00           H
ATOM   2479  HG3 GLU X 162      32.455  -8.578 -44.051  1.00  0.00           H
ATOM   2480  CD  GLU X 162      31.339  -6.784 -44.077  1.00  0.00           C
ATOM   2481  OE1 GLU X 162      30.235  -6.387 -43.703  1.00  0.00           O
ATOM   2482  OE2 GLU X 162      31.818  -6.393 -45.161  1.00  0.00           O
ATOM   2483  C   GLU X 162      33.406 -10.202 -41.678  1.00  0.00           C
ATOM   2484  O   GLU X 162      34.564  -9.917 -41.874  1.00  0.00           O
ATOM   2485  N   ILE X 163      32.949 -11.372 -42.051  1.00  0.00           N
ATOM   2486  H   ILE X 163      31.950 -11.516 -41.999  1.00  0.00           H
ATOM   2487  CA  ILE X 163      33.711 -12.510 -42.592  1.00  0.00           C
ATOM   2488  HA  ILE X 163      34.781 -12.307 -42.650  1.00  0.00           H
ATOM   2489  CB  ILE X 163      33.631 -13.835 -41.663  1.00  0.00           C
ATOM   2490  HB  ILE X 163      32.619 -13.889 -41.263  1.00  0.00           H
ATOM   2491  CG2 ILE X 163      34.041 -15.173 -42.285  1.00  0.00           C
ATOM   2492 HG21 ILE X 163      33.746 -16.065 -41.733  1.00  0.00           H
ATOM   2493 HG22 ILE X 163      33.538 -15.390 -43.228  1.00  0.00           H
ATOM   2494 HG23 ILE X 163      35.094 -15.038 -42.532  1.00  0.00           H
ATOM   2495  CG1 ILE X 163      34.510 -13.455 -40.448  1.00  0.00           C
ATOM   2496 HG12 ILE X 163      35.552 -13.350 -40.751  1.00  0.00           H
ATOM   2497 HG13 ILE X 163      34.105 -12.523 -40.054  1.00  0.00           H
ATOM   2498  CD1 ILE X 163      34.547 -14.491 -39.378  1.00  0.00           C
ATOM   2499 HD11 ILE X 163      35.002 -15.429 -39.698  1.00  0.00           H
ATOM   2500 HD12 ILE X 163      34.988 -14.090 -38.466  1.00  0.00           H
ATOM   2501 HD13 ILE X 163      33.498 -14.747 -39.229  1.00  0.00           H
ATOM   2502  C   ILE X 163      33.189 -12.845 -44.007  1.00  0.00           C
ATOM   2503  O   ILE X 163      32.019 -12.634 -44.299  1.00  0.00           O
ATOM   2504  N   ALA X 164      34.087 -13.288 -44.891  1.00  0.00           N
ATOM   2505  H   ALA X 164      35.011 -13.471 -44.527  1.00  0.00           H
ATOM   2506  CA  ALA X 164      33.926 -13.471 -46.303  1.00  0.00           C
ATOM   2507  HA  ALA X 164      32.857 -13.592 -46.483  1.00  0.00           H
ATOM   2508  CB  ALA X 164      34.457 -12.322 -47.051  1.00  0.00           C
ATOM   2509  HB1 ALA X 164      34.024 -11.341 -46.857  1.00  0.00           H
ATOM   2510  HB2 ALA X 164      35.546 -12.312 -47.082  1.00  0.00           H
ATOM   2511  HB3 ALA X 164      34.061 -12.587 -48.031  1.00  0.00           H
ATOM   2512  C   ALA X 164      34.537 -14.854 -46.812  1.00  0.00           C
ATOM   2513  O   ALA X 164      35.588 -15.267 -46.323  1.00  0.00           O
ATOM   2514  N   VAL X 165      33.864 -15.442 -47.789  1.00  0.00           N
ATOM   2515  H   VAL X 165      33.144 -14.892 -48.236  1.00  0.00           H
ATOM   2516  CA  VAL X 165      34.318 -16.560 -48.644  1.00  0.00           C
ATOM   2517  HA  VAL X 165      34.747 -17.365 -48.047  1.00  0.00           H
ATOM   2518  CB  VAL X 165      33.076 -17.314 -49.286  1.00  0.00           C
ATOM   2519  HB  VAL X 165      32.455 -16.604 -49.834  1.00  0.00           H
ATOM   2520  CG1 VAL X 165      33.606 -18.294 -50.268  1.00  0.00           C
ATOM   2521 HG11 VAL X 165      32.766 -18.864 -50.666  1.00  0.00           H
ATOM   2522 HG12 VAL X 165      34.014 -17.731 -51.107  1.00  0.00           H
ATOM   2523 HG13 VAL X 165      34.233 -19.010 -49.738  1.00  0.00           H
ATOM   2524  CG2 VAL X 165      32.271 -17.956 -48.103  1.00  0.00           C
ATOM   2525 HG21 VAL X 165      32.095 -17.261 -47.281  1.00  0.00           H
ATOM   2526 HG22 VAL X 165      31.353 -18.253 -48.611  1.00  0.00           H
ATOM   2527 HG23 VAL X 165      32.818 -18.829 -47.750  1.00  0.00           H
ATOM   2528  C   VAL X 165      35.362 -16.118 -49.630  1.00  0.00           C
ATOM   2529  O   VAL X 165      35.083 -15.181 -50.358  1.00  0.00           O
ATOM   2530  N   ASP X 166      36.461 -16.831 -49.662  1.00  0.00           N
ATOM   2531  H   ASP X 166      36.563 -17.603 -49.017  1.00  0.00           H
ATOM   2532  CA  ASP X 166      37.623 -16.493 -50.488  1.00  0.00           C
ATOM   2533  HA  ASP X 166      37.177 -16.262 -51.456  1.00  0.00           H
ATOM   2534  CB  ASP X 166      38.241 -15.110 -49.977  1.00  0.00           C
ATOM   2535  HB2 ASP X 166      37.540 -14.297 -49.791  1.00  0.00           H
ATOM   2536  HB3 ASP X 166      38.719 -15.362 -49.030  1.00  0.00           H
ATOM   2537  CG  ASP X 166      39.407 -14.548 -50.891  1.00  0.00           C
ATOM   2538  OD1 ASP X 166      40.207 -13.657 -50.433  1.00  0.00           O
ATOM   2539  OD2 ASP X 166      39.433 -14.886 -52.159  1.00  0.00           O
ATOM   2540  C   ASP X 166      38.713 -17.595 -50.672  1.00  0.00           C
ATOM   2541  O   ASP X 166      39.097 -17.953 -51.808  1.00  0.00           O
ATOM   2542  N   ARG X 167      39.256 -18.064 -49.565  1.00  0.00           N
ATOM   2543  H   ARG X 167      38.680 -17.868 -48.759  1.00  0.00           H
ATOM   2544  CA  ARG X 167      40.411 -18.968 -49.485  1.00  0.00           C
ATOM   2545  HA  ARG X 167      41.247 -18.450 -49.956  1.00  0.00           H
ATOM   2546  CB  ARG X 167      40.865 -19.124 -47.975  1.00  0.00           C
ATOM   2547  HB2 ARG X 167      40.003 -19.305 -47.333  1.00  0.00           H
ATOM   2548  HB3 ARG X 167      41.485 -20.020 -48.002  1.00  0.00           H
ATOM   2549  CG  ARG X 167      41.555 -17.886 -47.330  1.00  0.00           C
ATOM   2550  HG2 ARG X 167      42.125 -17.391 -48.117  1.00  0.00           H
ATOM   2551  HG3 ARG X 167      40.767 -17.219 -46.982  1.00  0.00           H
ATOM   2552  CD  ARG X 167      42.444 -18.310 -46.152  1.00  0.00           C
ATOM   2553  HD2 ARG X 167      41.833 -18.527 -45.276  1.00  0.00           H
ATOM   2554  HD3 ARG X 167      43.034 -19.172 -46.465  1.00  0.00           H
ATOM   2555  NE  ARG X 167      43.418 -17.331 -45.732  1.00  0.00           N
ATOM   2556  HE  ARG X 167      43.325 -17.028 -44.773  1.00  0.00           H
ATOM   2557  CZ  ARG X 167      44.511 -17.015 -46.312  1.00  0.00           C
ATOM   2558  NH1 ARG X 167      44.777 -17.277 -47.591  1.00  0.00           N
ATOM   2559 HH11 ARG X 167      44.345 -18.068 -48.045  1.00  0.00           H
ATOM   2560 HH12 ARG X 167      45.597 -16.860 -48.009  1.00  0.00           H
ATOM   2561  NH2 ARG X 167      45.398 -16.349 -45.747  1.00  0.00           N
ATOM   2562 HH21 ARG X 167      45.486 -16.287 -44.742  1.00  0.00           H
ATOM   2563 HH22 ARG X 167      46.270 -16.154 -46.218  1.00  0.00           H
ATOM   2564  C   ARG X 167      40.267 -20.294 -50.174  1.00  0.00           C
ATOM   2565  O   ARG X 167      39.320 -21.042 -49.916  1.00  0.00           O
ATOM   2566  N   ASP X 168      41.210 -20.614 -51.058  1.00  0.00           N
ATOM   2567  H   ASP X 168      41.829 -19.886 -51.388  1.00  0.00           H
ATOM   2568  CA  ASP X 168      41.294 -21.946 -51.573  1.00  0.00           C
ATOM   2569  HA  ASP X 168      40.409 -22.035 -52.202  1.00  0.00           H
ATOM   2570  CB  ASP X 168      42.401 -22.044 -52.664  1.00  0.00           C
ATOM   2571  HB2 ASP X 168      42.368 -23.062 -53.053  1.00  0.00           H
ATOM   2572  HB3 ASP X 168      41.982 -21.409 -53.444  1.00  0.00           H
ATOM   2573  CG  ASP X 168      43.824 -21.544 -52.282  1.00  0.00           C
ATOM   2574  OD1 ASP X 168      44.712 -21.561 -53.100  1.00  0.00           O
ATOM   2575  OD2 ASP X 168      44.151 -21.084 -51.182  1.00  0.00           O
ATOM   2576  C   ASP X 168      41.522 -23.072 -50.601  1.00  0.00           C
ATOM   2577  O   ASP X 168      40.902 -24.098 -50.610  1.00  0.00           O
ATOM   2578  N   VAL X 169      42.401 -22.761 -49.607  1.00  0.00           N
ATOM   2579  H   VAL X 169      42.942 -21.919 -49.745  1.00  0.00           H
ATOM   2580  CA  VAL X 169      42.778 -23.684 -48.514  1.00  0.00           C
ATOM   2581  HA  VAL X 169      41.872 -24.248 -48.295  1.00  0.00           H
ATOM   2582  CB  VAL X 169      43.971 -24.663 -48.938  1.00  0.00           C
ATOM   2583  HB  VAL X 169      43.588 -25.166 -49.825  1.00  0.00           H
ATOM   2584  CG1 VAL X 169      45.203 -23.815 -49.443  1.00  0.00           C
ATOM   2585 HG11 VAL X 169      45.710 -23.104 -48.790  1.00  0.00           H
ATOM   2586 HG12 VAL X 169      45.956 -24.557 -49.710  1.00  0.00           H
ATOM   2587 HG13 VAL X 169      44.869 -23.301 -50.344  1.00  0.00           H
ATOM   2588  CG2 VAL X 169      44.485 -25.769 -48.003  1.00  0.00           C
ATOM   2589 HG21 VAL X 169      43.610 -26.269 -47.588  1.00  0.00           H
ATOM   2590 HG22 VAL X 169      45.154 -26.428 -48.555  1.00  0.00           H
ATOM   2591 HG23 VAL X 169      45.019 -25.215 -47.231  1.00  0.00           H
ATOM   2592  C   VAL X 169      43.167 -22.829 -47.342  1.00  0.00           C
ATOM   2593  O   VAL X 169      43.743 -21.764 -47.473  1.00  0.00           O
ATOM   2594  N   PRO X 170      42.769 -23.143 -46.106  1.00  0.00           N
ATOM   2595  CD  PRO X 170      42.234 -24.445 -45.634  1.00  0.00           C
ATOM   2596  HD2 PRO X 170      42.980 -25.213 -45.840  1.00  0.00           H
ATOM   2597  HD3 PRO X 170      41.319 -24.606 -46.205  1.00  0.00           H
ATOM   2598  CG  PRO X 170      41.933 -24.257 -44.201  1.00  0.00           C
ATOM   2599  HG2 PRO X 170      42.757 -24.698 -43.640  1.00  0.00           H
ATOM   2600  HG3 PRO X 170      41.041 -24.852 -44.003  1.00  0.00           H
ATOM   2601  CB  PRO X 170      41.864 -22.732 -43.957  1.00  0.00           C
ATOM   2602  HB2 PRO X 170      42.201 -22.386 -42.980  1.00  0.00           H
ATOM   2603  HB3 PRO X 170      40.833 -22.397 -44.066  1.00  0.00           H
ATOM   2604  CA  PRO X 170      42.749 -22.121 -44.990  1.00  0.00           C
ATOM   2605  HA  PRO X 170      42.379 -21.145 -45.303  1.00  0.00           H
ATOM   2606  C   PRO X 170      44.176 -21.977 -44.479  1.00  0.00           C
ATOM   2607  O   PRO X 170      44.925 -22.981 -44.506  1.00  0.00           O
ATOM   2608  N   TRP X 171      44.604 -20.727 -44.080  1.00  0.00           N
ATOM   2609  H   TRP X 171      43.972 -19.950 -43.955  1.00  0.00           H
ATOM   2610  CA  TRP X 171      46.042 -20.292 -44.136  1.00  0.00           C
ATOM   2611  HA  TRP X 171      46.672 -21.079 -43.722  1.00  0.00           H
ATOM   2612  CB  TRP X 171      46.486 -20.004 -45.543  1.00  0.00           C
ATOM   2613  HB2 TRP X 171      46.001 -20.667 -46.260  1.00  0.00           H
ATOM   2614  HB3 TRP X 171      46.111 -19.018 -45.817  1.00  0.00           H
ATOM   2615  CG  TRP X 171      47.926 -20.165 -45.800  1.00  0.00           C
ATOM   2616  CD1 TRP X 171      48.766 -19.186 -45.479  1.00  0.00           C
ATOM   2617  HD1 TRP X 171      48.462 -18.210 -45.130  1.00  0.00           H
ATOM   2618  NE1 TRP X 171      50.084 -19.581 -45.647  1.00  0.00           N
ATOM   2619  HE1 TRP X 171      50.893 -19.066 -45.329  1.00  0.00           H
ATOM   2620  CE2 TRP X 171      50.109 -20.954 -45.976  1.00  0.00           C
ATOM   2621  CZ2 TRP X 171      51.133 -21.902 -46.141  1.00  0.00           C
ATOM   2622  HZ2 TRP X 171      52.146 -21.527 -46.129  1.00  0.00           H
ATOM   2623  CH2 TRP X 171      50.757 -23.234 -46.482  1.00  0.00           C
ATOM   2624  HH2 TRP X 171      51.487 -24.000 -46.699  1.00  0.00           H
ATOM   2625  CZ3 TRP X 171      49.428 -23.602 -46.538  1.00  0.00           C
ATOM   2626  HZ3 TRP X 171      49.254 -24.640 -46.779  1.00  0.00           H
ATOM   2627  CE3 TRP X 171      48.368 -22.690 -46.377  1.00  0.00           C
ATOM   2628  HE3 TRP X 171      47.344 -22.949 -46.602  1.00  0.00           H
ATOM   2629  CD2 TRP X 171      48.714 -21.343 -46.148  1.00  0.00           C
ATOM   2630  C   TRP X 171      46.240 -19.074 -43.264  1.00  0.00           C
ATOM   2631  O   TRP X 171      45.557 -18.056 -43.489  1.00  0.00           O
ATOM   2632  N   GLY X 172      47.098 -19.200 -42.270  1.00  0.00           N
ATOM   2633  H   GLY X 172      47.601 -20.069 -42.164  1.00  0.00           H
ATOM   2634  CA  GLY X 172      47.191 -18.220 -41.222  1.00  0.00           C
ATOM   2635  HA2 GLY X 172      48.048 -18.478 -40.600  1.00  0.00           H
ATOM   2636  HA3 GLY X 172      47.491 -17.230 -41.567  1.00  0.00           H
ATOM   2637  C   GLY X 172      45.932 -18.081 -40.336  1.00  0.00           C
ATOM   2638  O   GLY X 172      45.123 -19.019 -40.178  1.00  0.00           O
ATOM   2639  N   VAL X 173      45.976 -17.088 -39.448  1.00  0.00           N
ATOM   2640  H   VAL X 173      46.744 -16.437 -39.538  1.00  0.00           H
ATOM   2641  CA  VAL X 173      45.064 -16.892 -38.315  1.00  0.00           C
ATOM   2642  HA  VAL X 173      44.796 -17.887 -37.960  1.00  0.00           H
ATOM   2643  CB  VAL X 173      45.705 -15.954 -37.325  1.00  0.00           C
ATOM   2644  HB  VAL X 173      46.784 -16.106 -37.338  1.00  0.00           H
ATOM   2645  CG1 VAL X 173      45.438 -14.446 -37.516  1.00  0.00           C
ATOM   2646 HG11 VAL X 173      45.719 -14.089 -38.506  1.00  0.00           H
ATOM   2647 HG12 VAL X 173      44.405 -14.205 -37.261  1.00  0.00           H
ATOM   2648 HG13 VAL X 173      46.041 -13.938 -36.763  1.00  0.00           H
ATOM   2649  CG2 VAL X 173      45.173 -16.265 -35.906  1.00  0.00           C
ATOM   2650 HG21 VAL X 173      45.832 -15.885 -35.125  1.00  0.00           H
ATOM   2651 HG22 VAL X 173      44.110 -16.059 -35.776  1.00  0.00           H
ATOM   2652 HG23 VAL X 173      45.368 -17.337 -35.861  1.00  0.00           H
ATOM   2653  C   VAL X 173      43.641 -16.418 -38.691  1.00  0.00           C
ATOM   2654  O   VAL X 173      42.680 -16.574 -37.947  1.00  0.00           O
ATOM   2655  N   ASP X 174      43.531 -15.734 -39.828  1.00  0.00           N
ATOM   2656  H   ASP X 174      44.298 -15.670 -40.481  1.00  0.00           H
ATOM   2657  CA  ASP X 174      42.279 -15.266 -40.408  1.00  0.00           C
ATOM   2658  HA  ASP X 174      41.844 -14.566 -39.696  1.00  0.00           H
ATOM   2659  CB  ASP X 174      42.585 -14.452 -41.724  1.00  0.00           C
ATOM   2660  HB2 ASP X 174      41.685 -13.859 -41.888  1.00  0.00           H
ATOM   2661  HB3 ASP X 174      43.412 -13.769 -41.527  1.00  0.00           H
ATOM   2662  CG  ASP X 174      43.012 -15.312 -42.911  1.00  0.00           C
ATOM   2663  OD1 ASP X 174      42.963 -16.593 -42.986  1.00  0.00           O
ATOM   2664  OD2 ASP X 174      43.397 -14.645 -43.917  1.00  0.00           O
ATOM   2665  C   ASP X 174      41.120 -16.256 -40.737  1.00  0.00           C
ATOM   2666  O   ASP X 174      39.979 -15.921 -41.059  1.00  0.00           O
ATOM   2667  N   SER X 175      41.499 -17.532 -40.725  1.00  0.00           N
ATOM   2668  H   SER X 175      42.496 -17.621 -40.858  1.00  0.00           H
ATOM   2669  CA  SER X 175      40.803 -18.751 -41.039  1.00  0.00           C
ATOM   2670  HA  SER X 175      39.908 -18.558 -41.631  1.00  0.00           H
ATOM   2671  CB  SER X 175      41.736 -19.723 -41.756  1.00  0.00           C
ATOM   2672  HB2 SER X 175      42.608 -19.885 -41.123  1.00  0.00           H
ATOM   2673  HB3 SER X 175      41.350 -20.718 -41.974  1.00  0.00           H
ATOM   2674  OG  SER X 175      42.349 -19.243 -42.972  1.00  0.00           O
ATOM   2675  HG  SER X 175      42.317 -18.284 -42.937  1.00  0.00           H
ATOM   2676  C   SER X 175      40.243 -19.544 -39.804  1.00  0.00           C
ATOM   2677  O   SER X 175      39.165 -20.244 -39.888  1.00  0.00           O
ATOM   2678  N   LEU X 176      40.912 -19.403 -38.641  1.00  0.00           N
ATOM   2679  H   LEU X 176      41.789 -18.904 -38.667  1.00  0.00           H
ATOM   2680  CA  LEU X 176      40.515 -19.956 -37.332  1.00  0.00           C
ATOM   2681  HA  LEU X 176      40.315 -21.025 -37.404  1.00  0.00           H
ATOM   2682  CB  LEU X 176      41.773 -19.907 -36.492  1.00  0.00           C
ATOM   2683  HB2 LEU X 176      42.537 -20.265 -37.182  1.00  0.00           H
ATOM   2684  HB3 LEU X 176      41.943 -18.891 -36.135  1.00  0.00           H
ATOM   2685  CG  LEU X 176      41.892 -20.838 -35.298  1.00  0.00           C
ATOM   2686  HG  LEU X 176      41.368 -21.749 -35.586  1.00  0.00           H
ATOM   2687  CD1 LEU X 176      43.350 -21.262 -35.069  1.00  0.00           C
ATOM   2688 HD11 LEU X 176      43.903 -20.402 -34.690  1.00  0.00           H
ATOM   2689 HD12 LEU X 176      43.390 -22.113 -34.390  1.00  0.00           H
ATOM   2690 HD13 LEU X 176      43.783 -21.530 -36.033  1.00  0.00           H
ATOM   2691  CD2 LEU X 176      41.276 -20.300 -34.053  1.00  0.00           C
ATOM   2692 HD21 LEU X 176      41.492 -20.968 -33.219  1.00  0.00           H
ATOM   2693 HD22 LEU X 176      41.626 -19.279 -33.900  1.00  0.00           H
ATOM   2694 HD23 LEU X 176      40.199 -20.186 -34.177  1.00  0.00           H
ATOM   2695  C   LEU X 176      39.289 -19.364 -36.675  1.00  0.00           C
ATOM   2696  O   LEU X 176      39.294 -18.203 -36.303  1.00  0.00           O
ATOM   2697  N   ILE X 177      38.298 -20.184 -36.436  1.00  0.00           N
ATOM   2698  H   ILE X 177      38.352 -21.128 -36.789  1.00  0.00           H
ATOM   2699  CA  ILE X 177      37.068 -19.866 -35.698  1.00  0.00           C
ATOM   2700  HA  ILE X 177      37.172 -18.853 -35.310  1.00  0.00           H
ATOM   2701  CB  ILE X 177      35.851 -19.849 -36.676  1.00  0.00           C
ATOM   2702  HB  ILE X 177      36.093 -20.639 -37.388  1.00  0.00           H
ATOM   2703  CG2 ILE X 177      34.578 -20.360 -36.048  1.00  0.00           C
ATOM   2704 HG21 ILE X 177      33.748 -19.939 -36.617  1.00  0.00           H
ATOM   2705 HG22 ILE X 177      34.439 -21.441 -36.007  1.00  0.00           H
ATOM   2706 HG23 ILE X 177      34.521 -19.942 -35.043  1.00  0.00           H
ATOM   2707  CG1 ILE X 177      35.831 -18.436 -37.263  1.00  0.00           C
ATOM   2708 HG12 ILE X 177      35.087 -17.912 -36.662  1.00  0.00           H
ATOM   2709 HG13 ILE X 177      36.741 -17.838 -37.307  1.00  0.00           H
ATOM   2710  CD1 ILE X 177      35.336 -18.543 -38.672  1.00  0.00           C
ATOM   2711 HD11 ILE X 177      34.859 -17.647 -39.070  1.00  0.00           H
ATOM   2712 HD12 ILE X 177      35.982 -18.897 -39.474  1.00  0.00           H
ATOM   2713 HD13 ILE X 177      34.550 -19.297 -38.712  1.00  0.00           H
ATOM   2714  C   ILE X 177      37.031 -20.890 -34.472  1.00  0.00           C
ATOM   2715  O   ILE X 177      37.258 -22.060 -34.630  1.00  0.00           O
ATOM   2716  N   THR X 178      36.784 -20.411 -33.280  1.00  0.00           N
ATOM   2717  H   THR X 178      36.621 -19.429 -33.111  1.00  0.00           H
ATOM   2718  CA  THR X 178      36.539 -21.288 -32.111  1.00  0.00           C
ATOM   2719  HA  THR X 178      37.146 -22.166 -32.329  1.00  0.00           H
ATOM   2720  CB  THR X 178      36.901 -20.575 -30.758  1.00  0.00           C
ATOM   2721  HB  THR X 178      36.270 -19.700 -30.602  1.00  0.00           H
ATOM   2722  CG2 THR X 178      36.710 -21.458 -29.538  1.00  0.00           C
ATOM   2723 HG21 THR X 178      35.654 -21.666 -29.368  1.00  0.00           H
ATOM   2724 HG22 THR X 178      37.220 -22.404 -29.718  1.00  0.00           H
ATOM   2725 HG23 THR X 178      37.218 -20.992 -28.693  1.00  0.00           H
ATOM   2726  OG1 THR X 178      38.280 -20.314 -30.757  1.00  0.00           O
ATOM   2727  HG1 THR X 178      38.260 -19.466 -30.307  1.00  0.00           H
ATOM   2728  C   THR X 178      35.038 -21.641 -32.053  1.00  0.00           C
ATOM   2729  O   THR X 178      34.176 -20.763 -32.193  1.00  0.00           O
ATOM   2730  N   LEU X 179      34.702 -22.968 -32.019  1.00  0.00           N
ATOM   2731  H   LEU X 179      35.395 -23.700 -32.085  1.00  0.00           H
ATOM   2732  CA  LEU X 179      33.349 -23.450 -31.841  1.00  0.00           C
ATOM   2733  HA  LEU X 179      32.663 -22.679 -32.191  1.00  0.00           H
ATOM   2734  CB  LEU X 179      33.177 -24.744 -32.633  1.00  0.00           C
ATOM   2735  HB2 LEU X 179      33.534 -24.683 -33.661  1.00  0.00           H
ATOM   2736  HB3 LEU X 179      33.823 -25.419 -32.071  1.00  0.00           H
ATOM   2737  CG  LEU X 179      31.799 -25.380 -32.701  1.00  0.00           C
ATOM   2738  HG  LEU X 179      31.420 -25.675 -31.723  1.00  0.00           H
ATOM   2739  CD1 LEU X 179      30.805 -24.391 -33.304  1.00  0.00           C
ATOM   2740 HD11 LEU X 179      30.571 -23.611 -32.578  1.00  0.00           H
ATOM   2741 HD12 LEU X 179      31.165 -23.878 -34.195  1.00  0.00           H
ATOM   2742 HD13 LEU X 179      29.895 -24.941 -33.545  1.00  0.00           H
ATOM   2743  CD2 LEU X 179      31.990 -26.671 -33.508  1.00  0.00           C
ATOM   2744 HD21 LEU X 179      32.702 -27.335 -33.018  1.00  0.00           H
ATOM   2745 HD22 LEU X 179      31.070 -27.252 -33.578  1.00  0.00           H
ATOM   2746 HD23 LEU X 179      32.518 -26.557 -34.455  1.00  0.00           H
ATOM   2747  C   LEU X 179      33.122 -23.661 -30.302  1.00  0.00           C
ATOM   2748  O   LEU X 179      33.930 -24.238 -29.526  1.00  0.00           O
ATOM   2749  N   ALA X 180      32.037 -23.100 -29.768  1.00  0.00           N
ATOM   2750  H   ALA X 180      31.463 -22.528 -30.371  1.00  0.00           H
ATOM   2751  CA  ALA X 180      31.631 -23.016 -28.316  1.00  0.00           C
ATOM   2752  HA  ALA X 180      32.062 -23.901 -27.848  1.00  0.00           H
ATOM   2753  CB  ALA X 180      32.225 -21.631 -27.855  1.00  0.00           C
ATOM   2754  HB1 ALA X 180      32.190 -21.709 -26.768  1.00  0.00           H
ATOM   2755  HB2 ALA X 180      33.285 -21.514 -28.078  1.00  0.00           H
ATOM   2756  HB3 ALA X 180      31.599 -20.830 -28.248  1.00  0.00           H
ATOM   2757  C   ALA X 180      30.110 -23.175 -28.076  1.00  0.00           C
ATOM   2758  O   ALA X 180      29.275 -23.408 -28.950  1.00  0.00           O
ATOM   2759  N   PHE X 181      29.735 -23.106 -26.798  1.00  0.00           N
ATOM   2760  H   PHE X 181      30.427 -22.772 -26.142  1.00  0.00           H
ATOM   2761  CA  PHE X 181      28.322 -23.281 -26.412  1.00  0.00           C
ATOM   2762  HA  PHE X 181      27.642 -23.146 -27.253  1.00  0.00           H
ATOM   2763  CB  PHE X 181      28.095 -24.740 -25.850  1.00  0.00           C
ATOM   2764  HB2 PHE X 181      28.550 -25.395 -26.593  1.00  0.00           H
ATOM   2765  HB3 PHE X 181      28.483 -24.772 -24.832  1.00  0.00           H
ATOM   2766  CG  PHE X 181      26.637 -25.229 -25.872  1.00  0.00           C
ATOM   2767  CD1 PHE X 181      25.904 -25.052 -24.743  1.00  0.00           C
ATOM   2768  HD1 PHE X 181      26.367 -24.471 -23.959  1.00  0.00           H
ATOM   2769  CE1 PHE X 181      24.550 -25.465 -24.574  1.00  0.00           C
ATOM   2770  HE1 PHE X 181      23.999 -25.147 -23.702  1.00  0.00           H
ATOM   2771  CZ  PHE X 181      23.973 -26.227 -25.610  1.00  0.00           C
ATOM   2772  HZ  PHE X 181      22.966 -26.601 -25.495  1.00  0.00           H
ATOM   2773  CE2 PHE X 181      24.721 -26.526 -26.802  1.00  0.00           C
ATOM   2774  HE2 PHE X 181      24.296 -27.155 -27.570  1.00  0.00           H
ATOM   2775  CD2 PHE X 181      26.024 -25.970 -26.934  1.00  0.00           C
ATOM   2776  HD2 PHE X 181      26.562 -26.205 -27.840  1.00  0.00           H
ATOM   2777  C   PHE X 181      27.967 -22.150 -25.298  1.00  0.00           C
ATOM   2778  O   PHE X 181      28.768 -21.796 -24.401  1.00  0.00           O
ATOM   2779  N   GLN X 182      26.847 -21.498 -25.458  1.00  0.00           N
ATOM   2780  H   GLN X 182      26.218 -21.868 -26.156  1.00  0.00           H
ATOM   2781  CA  GLN X 182      26.312 -20.464 -24.579  1.00  0.00           C
ATOM   2782  HA  GLN X 182      26.671 -20.703 -23.578  1.00  0.00           H
ATOM   2783  CB  GLN X 182      26.907 -19.085 -24.989  1.00  0.00           C
ATOM   2784  HB2 GLN X 182      27.994 -19.154 -24.951  1.00  0.00           H
ATOM   2785  HB3 GLN X 182      26.694 -18.877 -26.037  1.00  0.00           H
ATOM   2786  CG  GLN X 182      26.278 -17.935 -24.174  1.00  0.00           C
ATOM   2787  HG2 GLN X 182      26.752 -17.007 -24.493  1.00  0.00           H
ATOM   2788  HG3 GLN X 182      25.203 -17.775 -24.258  1.00  0.00           H
ATOM   2789  CD  GLN X 182      26.730 -18.092 -22.721  1.00  0.00           C
ATOM   2790  OE1 GLN X 182      27.777 -18.621 -22.320  1.00  0.00           O
ATOM   2791  NE2 GLN X 182      25.942 -17.864 -21.759  1.00  0.00           N
ATOM   2792 HE21 GLN X 182      26.221 -18.049 -20.806  1.00  0.00           H
ATOM   2793 HE22 GLN X 182      25.044 -17.418 -21.880  1.00  0.00           H
ATOM   2794  C   GLN X 182      24.686 -20.457 -24.845  1.00  0.00           C
ATOM   2795  O   GLN X 182      24.176 -20.760 -25.973  1.00  0.00           O
ATOM   2796  N   ASP X 183      23.907 -20.123 -23.827  1.00  0.00           N
ATOM   2797  H   ASP X 183      24.316 -19.860 -22.942  1.00  0.00           H
ATOM   2798  CA  ASP X 183      22.430 -19.927 -23.831  1.00  0.00           C
ATOM   2799  HA  ASP X 183      22.186 -19.977 -22.770  1.00  0.00           H
ATOM   2800  CB  ASP X 183      22.002 -18.475 -24.169  1.00  0.00           C
ATOM   2801  HB2 ASP X 183      22.391 -18.355 -25.180  1.00  0.00           H
ATOM   2802  HB3 ASP X 183      20.916 -18.430 -24.253  1.00  0.00           H
ATOM   2803  CG  ASP X 183      22.498 -17.230 -23.417  1.00  0.00           C
ATOM   2804  OD1 ASP X 183      21.964 -16.105 -23.675  1.00  0.00           O
ATOM   2805  OD2 ASP X 183      23.324 -17.322 -22.488  1.00  0.00           O
ATOM   2806  C   ASP X 183      21.612 -21.096 -24.423  1.00  0.00           C
ATOM   2807  O   ASP X 183      20.524 -20.795 -24.990  1.00  0.00           O
ATOM   2808  N   GLN X 184      22.106 -22.316 -24.268  1.00  0.00           N
ATOM   2809  H   GLN X 184      22.881 -22.384 -23.625  1.00  0.00           H
ATOM   2810  CA  GLN X 184      21.493 -23.464 -24.890  1.00  0.00           C
ATOM   2811  HA  GLN X 184      22.106 -24.314 -24.591  1.00  0.00           H
ATOM   2812  CB  GLN X 184      20.067 -23.844 -24.403  1.00  0.00           C
ATOM   2813  HB2 GLN X 184      19.333 -23.184 -24.867  1.00  0.00           H
ATOM   2814  HB3 GLN X 184      19.751 -24.764 -24.896  1.00  0.00           H
ATOM   2815  CG  GLN X 184      19.858 -23.969 -22.925  1.00  0.00           C
ATOM   2816  HG2 GLN X 184      20.048 -23.025 -22.413  1.00  0.00           H
ATOM   2817  HG3 GLN X 184      18.844 -24.282 -22.674  1.00  0.00           H
ATOM   2818  CD  GLN X 184      20.999 -24.935 -22.390  1.00  0.00           C
ATOM   2819  OE1 GLN X 184      21.260 -25.963 -23.002  1.00  0.00           O
ATOM   2820  NE2 GLN X 184      21.593 -24.710 -21.236  1.00  0.00           N
ATOM   2821 HE21 GLN X 184      22.473 -25.185 -21.091  1.00  0.00           H
ATOM   2822 HE22 GLN X 184      21.441 -23.942 -20.599  1.00  0.00           H
ATOM   2823  C   GLN X 184      21.660 -23.575 -26.435  1.00  0.00           C
ATOM   2824  O   GLN X 184      20.874 -24.222 -27.132  1.00  0.00           O
ATOM   2825  N   ARG X 185      22.676 -22.960 -26.990  1.00  0.00           N
ATOM   2826  H   ARG X 185      23.250 -22.471 -26.318  1.00  0.00           H
ATOM   2827  CA  ARG X 185      22.965 -23.050 -28.399  1.00  0.00           C
ATOM   2828  HA  ARG X 185      22.516 -23.952 -28.815  1.00  0.00           H
ATOM   2829  CB  ARG X 185      22.461 -21.836 -29.241  1.00  0.00           C
ATOM   2830  HB2 ARG X 185      22.932 -20.950 -28.814  1.00  0.00           H
ATOM   2831  HB3 ARG X 185      22.826 -21.836 -30.269  1.00  0.00           H
ATOM   2832  CG  ARG X 185      21.024 -21.473 -29.179  1.00  0.00           C
ATOM   2833  HG2 ARG X 185      20.755 -21.432 -28.124  1.00  0.00           H
ATOM   2834  HG3 ARG X 185      20.802 -20.485 -29.584  1.00  0.00           H
ATOM   2835  CD  ARG X 185      20.120 -22.338 -29.932  1.00  0.00           C
ATOM   2836  HD2 ARG X 185      20.190 -22.059 -30.984  1.00  0.00           H
ATOM   2837  HD3 ARG X 185      20.478 -23.354 -29.765  1.00  0.00           H
ATOM   2838  NE  ARG X 185      18.713 -22.205 -29.544  1.00  0.00           N
ATOM   2839  HE  ARG X 185      18.209 -21.699 -30.258  1.00  0.00           H
ATOM   2840  CZ  ARG X 185      17.976 -22.790 -28.610  1.00  0.00           C
ATOM   2841  NH1 ARG X 185      18.382 -23.686 -27.716  1.00  0.00           N
ATOM   2842 HH11 ARG X 185      19.388 -23.738 -27.644  1.00  0.00           H
ATOM   2843 HH12 ARG X 185      17.642 -24.012 -27.112  1.00  0.00           H
ATOM   2844  NH2 ARG X 185      16.659 -22.664 -28.622  1.00  0.00           N
ATOM   2845 HH21 ARG X 185      16.160 -22.094 -29.290  1.00  0.00           H
ATOM   2846 HH22 ARG X 185      16.136 -23.204 -27.948  1.00  0.00           H
ATOM   2847  C   ARG X 185      24.507 -23.272 -28.571  1.00  0.00           C
ATOM   2848  O   ARG X 185      25.294 -22.945 -27.688  1.00  0.00           O
ATOM   2849  N   TYR X 186      24.946 -23.708 -29.772  1.00  0.00           N
ATOM   2850  H   TYR X 186      24.202 -23.876 -30.434  1.00  0.00           H
ATOM   2851  CA  TYR X 186      26.265 -23.492 -30.297  1.00  0.00           C
ATOM   2852  HA  TYR X 186      26.981 -23.679 -29.497  1.00  0.00           H
ATOM   2853  CB  TYR X 186      26.526 -24.548 -31.436  1.00  0.00           C
ATOM   2854  HB2 TYR X 186      25.719 -24.655 -32.160  1.00  0.00           H
ATOM   2855  HB3 TYR X 186      27.365 -24.103 -31.971  1.00  0.00           H
ATOM   2856  CG  TYR X 186      26.885 -25.936 -30.918  1.00  0.00           C
ATOM   2857  CD1 TYR X 186      25.928 -26.835 -30.420  1.00  0.00           C
ATOM   2858  HD1 TYR X 186      24.948 -26.389 -30.336  1.00  0.00           H
ATOM   2859  CE1 TYR X 186      26.315 -28.088 -29.914  1.00  0.00           C
ATOM   2860  HE1 TYR X 186      25.536 -28.687 -29.465  1.00  0.00           H
ATOM   2861  CZ  TYR X 186      27.676 -28.381 -29.835  1.00  0.00           C
ATOM   2862  OH  TYR X 186      28.031 -29.470 -29.033  1.00  0.00           O
ATOM   2863  HH  TYR X 186      28.984 -29.562 -28.962  1.00  0.00           H
ATOM   2864  CE2 TYR X 186      28.702 -27.529 -30.331  1.00  0.00           C
ATOM   2865  HE2 TYR X 186      29.745 -27.793 -30.235  1.00  0.00           H
ATOM   2866  CD2 TYR X 186      28.277 -26.276 -30.837  1.00  0.00           C
ATOM   2867  HD2 TYR X 186      29.014 -25.572 -31.193  1.00  0.00           H
ATOM   2868  C   TYR X 186      26.429 -22.059 -30.721  1.00  0.00           C
ATOM   2869  O   TYR X 186      25.515 -21.375 -31.110  1.00  0.00           O
ATOM   2870  N   SER X 187      27.724 -21.711 -30.715  1.00  0.00           N
ATOM   2871  H   SER X 187      28.419 -22.401 -30.467  1.00  0.00           H
ATOM   2872  CA  SER X 187      28.163 -20.338 -31.027  1.00  0.00           C
ATOM   2873  HA  SER X 187      27.510 -19.998 -31.830  1.00  0.00           H
ATOM   2874  CB  SER X 187      27.974 -19.373 -29.888  1.00  0.00           C
ATOM   2875  HB2 SER X 187      26.988 -19.538 -29.453  1.00  0.00           H
ATOM   2876  HB3 SER X 187      28.773 -19.501 -29.157  1.00  0.00           H
ATOM   2877  OG  SER X 187      28.014 -18.000 -30.231  1.00  0.00           O
ATOM   2878  HG  SER X 187      27.275 -17.822 -30.817  1.00  0.00           H
ATOM   2879  C   SER X 187      29.596 -20.294 -31.536  1.00  0.00           C
ATOM   2880  O   SER X 187      30.444 -21.202 -31.350  1.00  0.00           O
ATOM   2881  N   VAL X 188      30.010 -19.310 -32.327  1.00  0.00           N
ATOM   2882  H   VAL X 188      29.354 -18.549 -32.432  1.00  0.00           H
ATOM   2883  CA  VAL X 188      31.288 -19.281 -33.031  1.00  0.00           C
ATOM   2884  HA  VAL X 188      31.919 -20.112 -32.716  1.00  0.00           H
ATOM   2885  CB  VAL X 188      31.157 -19.433 -34.595  1.00  0.00           C
ATOM   2886  HB  VAL X 188      32.181 -19.366 -34.963  1.00  0.00           H
ATOM   2887  CG1 VAL X 188      30.677 -20.835 -35.011  1.00  0.00           C
ATOM   2888 HG11 VAL X 188      29.624 -20.888 -34.736  1.00  0.00           H
ATOM   2889 HG12 VAL X 188      30.691 -20.959 -36.093  1.00  0.00           H
ATOM   2890 HG13 VAL X 188      31.352 -21.624 -34.676  1.00  0.00           H
ATOM   2891  CG2 VAL X 188      30.352 -18.275 -35.149  1.00  0.00           C
ATOM   2892 HG21 VAL X 188      29.332 -18.242 -34.766  1.00  0.00           H
ATOM   2893 HG22 VAL X 188      30.960 -17.405 -34.901  1.00  0.00           H
ATOM   2894 HG23 VAL X 188      30.404 -18.291 -36.237  1.00  0.00           H
ATOM   2895  C   VAL X 188      32.015 -17.958 -32.659  1.00  0.00           C
ATOM   2896  O   VAL X 188      31.268 -16.993 -32.397  1.00  0.00           O
ATOM   2897  N   GLN X 189      33.357 -17.899 -32.700  1.00  0.00           N
ATOM   2898  H   GLN X 189      33.902 -18.685 -33.025  1.00  0.00           H
ATOM   2899  CA  GLN X 189      34.191 -16.695 -32.402  1.00  0.00           C
ATOM   2900  HA  GLN X 189      33.572 -15.833 -32.654  1.00  0.00           H
ATOM   2901  CB  GLN X 189      34.661 -16.657 -30.930  1.00  0.00           C
ATOM   2902  HB2 GLN X 189      35.297 -17.536 -30.824  1.00  0.00           H
ATOM   2903  HB3 GLN X 189      35.201 -15.722 -30.779  1.00  0.00           H
ATOM   2904  CG  GLN X 189      33.529 -16.689 -29.868  1.00  0.00           C
ATOM   2905  HG2 GLN X 189      33.979 -16.258 -28.973  1.00  0.00           H
ATOM   2906  HG3 GLN X 189      32.639 -16.169 -30.221  1.00  0.00           H
ATOM   2907  CD  GLN X 189      33.197 -18.107 -29.554  1.00  0.00           C
ATOM   2908  OE1 GLN X 189      33.993 -18.899 -29.126  1.00  0.00           O
ATOM   2909  NE2 GLN X 189      31.968 -18.450 -29.487  1.00  0.00           N
ATOM   2910 HE21 GLN X 189      31.883 -19.333 -29.005  1.00  0.00           H
ATOM   2911 HE22 GLN X 189      31.176 -17.825 -29.529  1.00  0.00           H
ATOM   2912  C   GLN X 189      35.401 -16.637 -33.332  1.00  0.00           C
ATOM   2913  O   GLN X 189      35.887 -17.708 -33.777  1.00  0.00           O
ATOM   2914  N   THR X 190      36.017 -15.464 -33.682  1.00  0.00           N
ATOM   2915  H   THR X 190      35.559 -14.583 -33.498  1.00  0.00           H
ATOM   2916  CA  THR X 190      37.328 -15.334 -34.393  1.00  0.00           C
ATOM   2917  HA  THR X 190      37.374 -16.035 -35.227  1.00  0.00           H
ATOM   2918  CB  THR X 190      37.452 -13.856 -34.803  1.00  0.00           C
ATOM   2919  HB  THR X 190      38.521 -13.671 -34.909  1.00  0.00           H
ATOM   2920  CG2 THR X 190      36.656 -13.460 -35.993  1.00  0.00           C
ATOM   2921 HG21 THR X 190      35.580 -13.545 -35.838  1.00  0.00           H
ATOM   2922 HG22 THR X 190      36.879 -12.418 -36.224  1.00  0.00           H
ATOM   2923 HG23 THR X 190      36.949 -14.056 -36.857  1.00  0.00           H
ATOM   2924  OG1 THR X 190      37.046 -12.920 -33.787  1.00  0.00           O
ATOM   2925  HG1 THR X 190      37.702 -12.227 -33.688  1.00  0.00           H
ATOM   2926  C   THR X 190      38.457 -15.576 -33.356  1.00  0.00           C
ATOM   2927  O   THR X 190      38.243 -15.695 -32.148  1.00  0.00           O
ATOM   2928  N   ALA X 191      39.715 -15.749 -33.831  1.00  0.00           N
ATOM   2929  H   ALA X 191      39.881 -15.602 -34.816  1.00  0.00           H
ATOM   2930  CA  ALA X 191      40.979 -15.826 -32.992  1.00  0.00           C
ATOM   2931  HA  ALA X 191      40.892 -16.630 -32.261  1.00  0.00           H
ATOM   2932  CB  ALA X 191      42.081 -16.117 -34.006  1.00  0.00           C
ATOM   2933  HB1 ALA X 191      43.020 -16.311 -33.486  1.00  0.00           H
ATOM   2934  HB2 ALA X 191      41.896 -17.061 -34.518  1.00  0.00           H
ATOM   2935  HB3 ALA X 191      42.123 -15.261 -34.680  1.00  0.00           H
ATOM   2936  C   ALA X 191      41.202 -14.610 -32.174  1.00  0.00           C
ATOM   2937  O   ALA X 191      41.719 -14.657 -31.092  1.00  0.00           O
ATOM   2938  N   ASP X 192      40.757 -13.433 -32.595  1.00  0.00           N
ATOM   2939  H   ASP X 192      40.620 -13.407 -33.595  1.00  0.00           H
ATOM   2940  CA  ASP X 192      40.716 -12.189 -31.831  1.00  0.00           C
ATOM   2941  HA  ASP X 192      41.564 -12.203 -31.147  1.00  0.00           H
ATOM   2942  CB  ASP X 192      41.043 -10.972 -32.748  1.00  0.00           C
ATOM   2943  HB2 ASP X 192      41.414 -10.194 -32.081  1.00  0.00           H
ATOM   2944  HB3 ASP X 192      41.755 -11.340 -33.488  1.00  0.00           H
ATOM   2945  CG  ASP X 192      39.899 -10.425 -33.556  1.00  0.00           C
ATOM   2946  OD1 ASP X 192      38.876 -11.113 -33.819  1.00  0.00           O
ATOM   2947  OD2 ASP X 192      40.050  -9.331 -34.046  1.00  0.00           O
ATOM   2948  C   ASP X 192      39.467 -12.044 -30.953  1.00  0.00           C
ATOM   2949  O   ASP X 192      39.189 -10.932 -30.509  1.00  0.00           O
ATOM   2950  N   HIE X 193      38.783 -13.132 -30.681  1.00  0.00           N
ATOM   2951  H   HIE X 193      39.147 -14.035 -30.950  1.00  0.00           H
ATOM   2952  CA  HIE X 193      37.665 -13.261 -29.784  1.00  0.00           C
ATOM   2953  HA  HIE X 193      37.004 -14.080 -30.069  1.00  0.00           H
ATOM   2954  CB  HIE X 193      38.168 -13.447 -28.349  1.00  0.00           C
ATOM   2955  HB2 HIE X 193      39.150 -13.917 -28.302  1.00  0.00           H
ATOM   2956  HB3 HIE X 193      38.184 -12.458 -27.891  1.00  0.00           H
ATOM   2957  CG  HIE X 193      37.208 -14.144 -27.501  1.00  0.00           C
ATOM   2958  ND1 HIE X 193      36.879 -15.526 -27.569  1.00  0.00           N
ATOM   2959  CE1 HIE X 193      35.954 -15.756 -26.619  1.00  0.00           C
ATOM   2960  HE1 HIE X 193      35.532 -16.724 -26.391  1.00  0.00           H
ATOM   2961  NE2 HIE X 193      35.751 -14.628 -25.923  1.00  0.00           N
ATOM   2962  HE2 HIE X 193      35.292 -14.633 -25.023  1.00  0.00           H
ATOM   2963  CD2 HIE X 193      36.408 -13.557 -26.498  1.00  0.00           C
ATOM   2964  HD2 HIE X 193      36.252 -12.540 -26.171  1.00  0.00           H
ATOM   2965  C   HIE X 193      36.566 -12.185 -29.980  1.00  0.00           C
ATOM   2966  O   HIE X 193      36.210 -11.462 -28.980  1.00  0.00           O
ATOM   2967  N   ARG X 194      36.075 -12.053 -31.189  1.00  0.00           N
ATOM   2968  H   ARG X 194      36.544 -12.443 -31.994  1.00  0.00           H
ATOM   2969  CA  ARG X 194      34.669 -11.536 -31.408  1.00  0.00           C
ATOM   2970  HA  ARG X 194      34.173 -11.225 -30.489  1.00  0.00           H
ATOM   2971  CB  ARG X 194      34.698 -10.361 -32.486  1.00  0.00           C
ATOM   2972  HB2 ARG X 194      35.153 -10.823 -33.362  1.00  0.00           H
ATOM   2973  HB3 ARG X 194      33.710 -10.002 -32.772  1.00  0.00           H
ATOM   2974  CG  ARG X 194      35.601  -9.174 -32.043  1.00  0.00           C
ATOM   2975  HG2 ARG X 194      35.009  -8.675 -31.276  1.00  0.00           H
ATOM   2976  HG3 ARG X 194      36.532  -9.542 -31.611  1.00  0.00           H
ATOM   2977  CD  ARG X 194      35.843  -8.222 -33.194  1.00  0.00           C
ATOM   2978  HD2 ARG X 194      34.875  -7.976 -33.631  1.00  0.00           H
ATOM   2979  HD3 ARG X 194      36.360  -7.266 -33.117  1.00  0.00           H
ATOM   2980  NE  ARG X 194      36.799  -8.934 -34.165  1.00  0.00           N
ATOM   2981  HE  ARG X 194      37.470  -9.610 -33.827  1.00  0.00           H
ATOM   2982  CZ  ARG X 194      36.957  -8.799 -35.473  1.00  0.00           C
ATOM   2983  NH1 ARG X 194      36.430  -7.986 -36.254  1.00  0.00           N
ATOM   2984 HH11 ARG X 194      35.910  -7.233 -35.827  1.00  0.00           H
ATOM   2985 HH12 ARG X 194      36.777  -7.982 -37.203  1.00  0.00           H
ATOM   2986  NH2 ARG X 194      37.810  -9.682 -35.976  1.00  0.00           N
ATOM   2987 HH21 ARG X 194      38.316 -10.253 -35.314  1.00  0.00           H
ATOM   2988 HH22 ARG X 194      38.208  -9.534 -36.892  1.00  0.00           H
ATOM   2989  C   ARG X 194      33.766 -12.687 -31.876  1.00  0.00           C
ATOM   2990  O   ARG X 194      34.056 -13.407 -32.813  1.00  0.00           O
ATOM   2991  N   PHE X 195      32.603 -12.717 -31.301  1.00  0.00           N
ATOM   2992  H   PHE X 195      32.317 -11.804 -30.979  1.00  0.00           H
ATOM   2993  CA  PHE X 195      31.536 -13.671 -31.630  1.00  0.00           C
ATOM   2994  HA  PHE X 195      31.998 -14.624 -31.888  1.00  0.00           H
ATOM   2995  CB  PHE X 195      30.472 -13.767 -30.437  1.00  0.00           C
ATOM   2996  HB2 PHE X 195      29.855 -12.871 -30.362  1.00  0.00           H
ATOM   2997  HB3 PHE X 195      29.796 -14.607 -30.601  1.00  0.00           H
ATOM   2998  CG  PHE X 195      31.103 -14.072 -29.033  1.00  0.00           C
ATOM   2999  CD1 PHE X 195      32.000 -13.243 -28.361  1.00  0.00           C
ATOM   3000  HD1 PHE X 195      32.226 -12.283 -28.799  1.00  0.00           H
ATOM   3001  CE1 PHE X 195      32.574 -13.640 -27.164  1.00  0.00           C
ATOM   3002  HE1 PHE X 195      33.446 -13.094 -26.835  1.00  0.00           H
ATOM   3003  CZ  PHE X 195      32.251 -14.868 -26.588  1.00  0.00           C
ATOM   3004  HZ  PHE X 195      32.757 -15.208 -25.697  1.00  0.00           H
ATOM   3005  CE2 PHE X 195      31.184 -15.643 -27.183  1.00  0.00           C
ATOM   3006  HE2 PHE X 195      30.999 -16.643 -26.818  1.00  0.00           H
ATOM   3007  CD2 PHE X 195      30.643 -15.280 -28.368  1.00  0.00           C
ATOM   3008  HD2 PHE X 195      29.852 -15.827 -28.858  1.00  0.00           H
ATOM   3009  C   PHE X 195      30.706 -13.188 -32.866  1.00  0.00           C
ATOM   3010  O   PHE X 195      30.727 -12.013 -33.150  1.00  0.00           O
ATOM   3011  N   LEU X 196      29.976 -14.097 -33.547  1.00  0.00           N
ATOM   3012  H   LEU X 196      30.143 -15.066 -33.316  1.00  0.00           H
ATOM   3013  CA  LEU X 196      29.377 -13.685 -34.854  1.00  0.00           C
ATOM   3014  HA  LEU X 196      29.736 -12.690 -35.118  1.00  0.00           H
ATOM   3015  CB  LEU X 196      29.933 -14.712 -35.899  1.00  0.00           C
ATOM   3016  HB2 LEU X 196      31.006 -14.821 -35.738  1.00  0.00           H
ATOM   3017  HB3 LEU X 196      29.555 -15.708 -35.665  1.00  0.00           H
ATOM   3018  CG  LEU X 196      29.706 -14.471 -37.377  1.00  0.00           C
ATOM   3019  HG  LEU X 196      30.052 -13.442 -37.474  1.00  0.00           H
ATOM   3020  CD1 LEU X 196      30.664 -15.320 -38.232  1.00  0.00           C
ATOM   3021 HD11 LEU X 196      30.437 -16.386 -38.248  1.00  0.00           H
ATOM   3022 HD12 LEU X 196      30.586 -15.160 -39.308  1.00  0.00           H
ATOM   3023 HD13 LEU X 196      31.683 -15.245 -37.851  1.00  0.00           H
ATOM   3024  CD2 LEU X 196      28.327 -14.696 -37.810  1.00  0.00           C
ATOM   3025 HD21 LEU X 196      27.558 -14.179 -37.236  1.00  0.00           H
ATOM   3026 HD22 LEU X 196      28.084 -14.313 -38.801  1.00  0.00           H
ATOM   3027 HD23 LEU X 196      28.150 -15.771 -37.835  1.00  0.00           H
ATOM   3028  C   LEU X 196      27.837 -13.713 -34.752  1.00  0.00           C
ATOM   3029  O   LEU X 196      27.264 -14.666 -34.290  1.00  0.00           O
ATOM   3030  N   ARG X 197      27.223 -12.543 -34.975  1.00  0.00           N
ATOM   3031  H   ARG X 197      27.790 -11.793 -35.344  1.00  0.00           H
ATOM   3032  CA  ARG X 197      25.800 -12.260 -34.955  1.00  0.00           C
ATOM   3033  HA  ARG X 197      25.302 -12.884 -34.213  1.00  0.00           H
ATOM   3034  CB  ARG X 197      25.654 -10.821 -34.451  1.00  0.00           C
ATOM   3035  HB2 ARG X 197      26.449 -10.695 -33.717  1.00  0.00           H
ATOM   3036  HB3 ARG X 197      25.813 -10.119 -35.270  1.00  0.00           H
ATOM   3037  CG  ARG X 197      24.317 -10.527 -33.674  1.00  0.00           C
ATOM   3038  HG2 ARG X 197      23.556 -10.725 -34.429  1.00  0.00           H
ATOM   3039  HG3 ARG X 197      24.238 -11.139 -32.775  1.00  0.00           H
ATOM   3040  CD  ARG X 197      24.246  -8.981 -33.202  1.00  0.00           C
ATOM   3041  HD2 ARG X 197      23.236  -8.857 -32.811  1.00  0.00           H
ATOM   3042  HD3 ARG X 197      24.949  -8.724 -32.410  1.00  0.00           H
ATOM   3043  NE  ARG X 197      24.338  -8.003 -34.362  1.00  0.00           N
ATOM   3044  HE  ARG X 197      24.304  -8.459 -35.263  1.00  0.00           H
ATOM   3045  CZ  ARG X 197      24.383  -6.710 -34.230  1.00  0.00           C
ATOM   3046  NH1 ARG X 197      24.423  -6.119 -33.045  1.00  0.00           N
ATOM   3047 HH11 ARG X 197      24.376  -6.722 -32.236  1.00  0.00           H
ATOM   3048 HH12 ARG X 197      24.652  -5.136 -33.006  1.00  0.00           H
ATOM   3049  NH2 ARG X 197      24.321  -5.968 -35.257  1.00  0.00           N
ATOM   3050 HH21 ARG X 197      24.396  -6.438 -36.148  1.00  0.00           H
ATOM   3051 HH22 ARG X 197      24.452  -4.966 -35.258  1.00  0.00           H
ATOM   3052  C   ARG X 197      25.086 -12.659 -36.272  1.00  0.00           C
ATOM   3053  O   ARG X 197      25.604 -12.637 -37.342  1.00  0.00           O
ATOM   3054  N   HIP X 198      23.767 -13.061 -36.224  1.00  0.00           N
ATOM   3055  H   HIP X 198      23.451 -13.248 -35.283  1.00  0.00           H
ATOM   3056  CA  HIP X 198      23.017 -13.572 -37.395  1.00  0.00           C
ATOM   3057  HA  HIP X 198      23.640 -14.395 -37.744  1.00  0.00           H
ATOM   3058  CB  HIP X 198      21.597 -14.083 -37.000  1.00  0.00           C
ATOM   3059  HB2 HIP X 198      21.079 -14.477 -37.874  1.00  0.00           H
ATOM   3060  HB3 HIP X 198      21.695 -14.923 -36.311  1.00  0.00           H
ATOM   3061  CG  HIP X 198      20.651 -13.118 -36.344  1.00  0.00           C
ATOM   3062  ND1 HIP X 198      19.381 -13.453 -35.948  1.00  0.00           N
ATOM   3063  HD1 HIP X 198      18.805 -14.202 -36.306  1.00  0.00           H
ATOM   3064  CE1 HIP X 198      18.780 -12.335 -35.457  1.00  0.00           C
ATOM   3065  HE1 HIP X 198      17.718 -12.254 -35.281  1.00  0.00           H
ATOM   3066  NE2 HIP X 198      19.734 -11.415 -35.339  1.00  0.00           N
ATOM   3067  HE2 HIP X 198      19.532 -10.450 -35.119  1.00  0.00           H
ATOM   3068  CD2 HIP X 198      20.853 -11.764 -36.028  1.00  0.00           C
ATOM   3069  HD2 HIP X 198      21.724 -11.143 -36.180  1.00  0.00           H
ATOM   3070  C   HIP X 198      22.899 -12.605 -38.540  1.00  0.00           C
ATOM   3071  O   HIP X 198      22.739 -13.024 -39.648  1.00  0.00           O
ATOM   3072  N   ASP X 199      23.057 -11.286 -38.253  1.00  0.00           N
ATOM   3073  H   ASP X 199      23.467 -10.971 -37.386  1.00  0.00           H
ATOM   3074  CA  ASP X 199      23.149 -10.255 -39.351  1.00  0.00           C
ATOM   3075  HA  ASP X 199      22.637 -10.505 -40.280  1.00  0.00           H
ATOM   3076  CB  ASP X 199      22.658  -8.853 -38.879  1.00  0.00           C
ATOM   3077  HB2 ASP X 199      22.630  -8.214 -39.761  1.00  0.00           H
ATOM   3078  HB3 ASP X 199      21.620  -8.940 -38.560  1.00  0.00           H
ATOM   3079  CG  ASP X 199      23.591  -8.345 -37.725  1.00  0.00           C
ATOM   3080  OD1 ASP X 199      24.060  -9.170 -36.834  1.00  0.00           O
ATOM   3081  OD2 ASP X 199      24.001  -7.132 -37.687  1.00  0.00           O
ATOM   3082  C   ASP X 199      24.600 -10.052 -39.947  1.00  0.00           C
ATOM   3083  O   ASP X 199      24.846  -8.994 -40.596  1.00  0.00           O
ATOM   3084  N   GLY X 200      25.468 -10.968 -39.770  1.00  0.00           N
ATOM   3085  H   GLY X 200      25.274 -11.702 -39.104  1.00  0.00           H
ATOM   3086  CA  GLY X 200      26.820 -10.958 -40.325  1.00  0.00           C
ATOM   3087  HA2 GLY X 200      27.112 -12.009 -40.305  1.00  0.00           H
ATOM   3088  HA3 GLY X 200      26.801 -10.598 -41.353  1.00  0.00           H
ATOM   3089  C   GLY X 200      27.976 -10.270 -39.596  1.00  0.00           C
ATOM   3090  O   GLY X 200      29.177 -10.420 -39.801  1.00  0.00           O
ATOM   3091  N   ARG X 201      27.537  -9.375 -38.688  1.00  0.00           N
ATOM   3092  H   ARG X 201      26.533  -9.262 -38.704  1.00  0.00           H
ATOM   3093  CA  ARG X 201      28.384  -8.595 -37.765  1.00  0.00           C
ATOM   3094  HA  ARG X 201      29.082  -8.054 -38.403  1.00  0.00           H
ATOM   3095  CB  ARG X 201      27.471  -7.528 -37.084  1.00  0.00           C
ATOM   3096  HB2 ARG X 201      26.668  -7.322 -37.792  1.00  0.00           H
ATOM   3097  HB3 ARG X 201      26.965  -7.898 -36.193  1.00  0.00           H
ATOM   3098  CG  ARG X 201      28.138  -6.170 -36.800  1.00  0.00           C
ATOM   3099  HG2 ARG X 201      27.318  -5.565 -36.415  1.00  0.00           H
ATOM   3100  HG3 ARG X 201      28.936  -6.252 -36.062  1.00  0.00           H
ATOM   3101  CD  ARG X 201      28.831  -5.610 -38.052  1.00  0.00           C
ATOM   3102  HD2 ARG X 201      29.032  -4.543 -37.956  1.00  0.00           H
ATOM   3103  HD3 ARG X 201      29.803  -6.087 -38.180  1.00  0.00           H
ATOM   3104  NE  ARG X 201      28.074  -5.880 -39.332  1.00  0.00           N
ATOM   3105  HE  ARG X 201      27.078  -5.886 -39.166  1.00  0.00           H
ATOM   3106  CZ  ARG X 201      28.451  -5.844 -40.595  1.00  0.00           C
ATOM   3107  NH1 ARG X 201      29.688  -5.688 -41.061  1.00  0.00           N
ATOM   3108 HH11 ARG X 201      30.337  -5.342 -40.369  1.00  0.00           H
ATOM   3109 HH12 ARG X 201      29.924  -5.870 -42.026  1.00  0.00           H
ATOM   3110  NH2 ARG X 201      27.559  -6.152 -41.493  1.00  0.00           N
ATOM   3111 HH21 ARG X 201      26.625  -6.341 -41.159  1.00  0.00           H
ATOM   3112 HH22 ARG X 201      27.814  -6.454 -42.423  1.00  0.00           H
ATOM   3113  C   ARG X 201      29.077  -9.342 -36.582  1.00  0.00           C
ATOM   3114  O   ARG X 201      28.462 -10.117 -35.879  1.00  0.00           O
ATOM   3115  N   LEU X 202      30.288  -8.801 -36.310  1.00  0.00           N
ATOM   3116  H   LEU X 202      30.743  -8.405 -37.120  1.00  0.00           H
ATOM   3117  CA  LEU X 202      31.158  -9.182 -35.201  1.00  0.00           C
ATOM   3118  HA  LEU X 202      30.946 -10.176 -34.809  1.00  0.00           H
ATOM   3119  CB  LEU X 202      32.622  -9.289 -35.606  1.00  0.00           C
ATOM   3120  HB2 LEU X 202      32.941  -8.325 -36.002  1.00  0.00           H
ATOM   3121  HB3 LEU X 202      33.255  -9.571 -34.764  1.00  0.00           H
ATOM   3122  CG  LEU X 202      32.707 -10.394 -36.658  1.00  0.00           C
ATOM   3123  HG  LEU X 202      31.921 -10.236 -37.397  1.00  0.00           H
ATOM   3124  CD1 LEU X 202      34.096 -10.377 -37.322  1.00  0.00           C
ATOM   3125 HD11 LEU X 202      34.794 -10.901 -36.668  1.00  0.00           H
ATOM   3126 HD12 LEU X 202      34.134 -10.878 -38.289  1.00  0.00           H
ATOM   3127 HD13 LEU X 202      34.440  -9.352 -37.455  1.00  0.00           H
ATOM   3128  CD2 LEU X 202      32.566 -11.808 -36.105  1.00  0.00           C
ATOM   3129 HD21 LEU X 202      31.563 -12.160 -35.864  1.00  0.00           H
ATOM   3130 HD22 LEU X 202      32.930 -12.488 -36.874  1.00  0.00           H
ATOM   3131 HD23 LEU X 202      33.143 -11.839 -35.180  1.00  0.00           H
ATOM   3132  C   LEU X 202      30.957  -8.347 -33.941  1.00  0.00           C
ATOM   3133  O   LEU X 202      31.266  -7.115 -33.867  1.00  0.00           O
ATOM   3134  N   VAL X 203      30.550  -9.044 -32.869  1.00  0.00           N
ATOM   3135  H   VAL X 203      30.297 -10.005 -33.048  1.00  0.00           H
ATOM   3136  CA  VAL X 203      30.261  -8.548 -31.541  1.00  0.00           C
ATOM   3137  HA  VAL X 203      30.410  -7.471 -31.610  1.00  0.00           H
ATOM   3138  CB  VAL X 203      28.827  -8.658 -31.124  1.00  0.00           C
ATOM   3139  HB  VAL X 203      28.608  -8.318 -30.112  1.00  0.00           H
ATOM   3140  CG1 VAL X 203      28.069  -7.631 -31.914  1.00  0.00           C
ATOM   3141 HG11 VAL X 203      28.168  -7.765 -32.992  1.00  0.00           H
ATOM   3142 HG12 VAL X 203      26.989  -7.714 -31.787  1.00  0.00           H
ATOM   3143 HG13 VAL X 203      28.497  -6.684 -31.586  1.00  0.00           H
ATOM   3144  CG2 VAL X 203      28.107 -10.001 -31.412  1.00  0.00           C
ATOM   3145 HG21 VAL X 203      27.083 -10.052 -31.042  1.00  0.00           H
ATOM   3146 HG22 VAL X 203      28.075 -10.104 -32.497  1.00  0.00           H
ATOM   3147 HG23 VAL X 203      28.755 -10.798 -31.046  1.00  0.00           H
ATOM   3148  C   VAL X 203      31.217  -9.092 -30.384  1.00  0.00           C
ATOM   3149  O   VAL X 203      31.460 -10.246 -30.234  1.00  0.00           O
ATOM   3150  N   ALA X 204      31.771  -8.218 -29.606  1.00  0.00           N
ATOM   3151  H   ALA X 204      31.669  -7.254 -29.891  1.00  0.00           H
ATOM   3152  CA  ALA X 204      32.720  -8.629 -28.632  1.00  0.00           C
ATOM   3153  HA  ALA X 204      33.479  -9.293 -29.045  1.00  0.00           H
ATOM   3154  CB  ALA X 204      33.534  -7.412 -28.211  1.00  0.00           C
ATOM   3155  HB1 ALA X 204      34.205  -7.720 -27.409  1.00  0.00           H
ATOM   3156  HB2 ALA X 204      33.937  -6.876 -29.070  1.00  0.00           H
ATOM   3157  HB3 ALA X 204      32.792  -6.702 -27.845  1.00  0.00           H
ATOM   3158  C   ALA X 204      32.070  -9.461 -27.480  1.00  0.00           C
ATOM   3159  O   ALA X 204      32.703  -9.604 -26.407  1.00  0.00           O
ATOM   3160  N   ARG X 205      30.885 -10.013 -27.563  1.00  0.00           N
ATOM   3161  H   ARG X 205      30.396  -9.930 -28.443  1.00  0.00           H
ATOM   3162  CA  ARG X 205      30.262 -10.857 -26.512  1.00  0.00           C
ATOM   3163  HA  ARG X 205      31.042 -11.520 -26.136  1.00  0.00           H
ATOM   3164  CB  ARG X 205      29.713  -9.955 -25.331  1.00  0.00           C
ATOM   3165  HB2 ARG X 205      29.377 -10.632 -24.545  1.00  0.00           H
ATOM   3166  HB3 ARG X 205      30.413  -9.239 -24.898  1.00  0.00           H
ATOM   3167  CG  ARG X 205      28.558  -9.042 -25.763  1.00  0.00           C
ATOM   3168  HG2 ARG X 205      28.827  -8.219 -26.425  1.00  0.00           H
ATOM   3169  HG3 ARG X 205      27.766  -9.556 -26.307  1.00  0.00           H
ATOM   3170  CD  ARG X 205      27.847  -8.483 -24.496  1.00  0.00           C
ATOM   3171  HD2 ARG X 205      27.550  -9.372 -23.940  1.00  0.00           H
ATOM   3172  HD3 ARG X 205      28.604  -7.995 -23.882  1.00  0.00           H
ATOM   3173  NE  ARG X 205      26.726  -7.568 -24.721  1.00  0.00           N
ATOM   3174  HE  ARG X 205      26.868  -6.683 -24.255  1.00  0.00           H
ATOM   3175  CZ  ARG X 205      25.514  -7.966 -25.075  1.00  0.00           C
ATOM   3176  NH1 ARG X 205      25.091  -9.177 -25.224  1.00  0.00           N
ATOM   3177 HH11 ARG X 205      25.686  -9.986 -25.333  1.00  0.00           H
ATOM   3178 HH12 ARG X 205      24.154  -9.431 -25.502  1.00  0.00           H
ATOM   3179  NH2 ARG X 205      24.635  -7.075 -25.382  1.00  0.00           N
ATOM   3180 HH21 ARG X 205      24.606  -6.133 -25.020  1.00  0.00           H
ATOM   3181 HH22 ARG X 205      23.804  -7.528 -25.734  1.00  0.00           H
ATOM   3182  C   ARG X 205      29.156 -11.721 -27.141  1.00  0.00           C
ATOM   3183  O   ARG X 205      28.829 -11.471 -28.320  1.00  0.00           O
ATOM   3184  N   PRO X 206      28.766 -12.771 -26.451  1.00  0.00           N
ATOM   3185  CD  PRO X 206      29.335 -13.369 -25.195  1.00  0.00           C
ATOM   3186  HD2 PRO X 206      29.494 -12.667 -24.376  1.00  0.00           H
ATOM   3187  HD3 PRO X 206      30.283 -13.840 -25.455  1.00  0.00           H
ATOM   3188  CG  PRO X 206      28.455 -14.516 -24.673  1.00  0.00           C
ATOM   3189  HG2 PRO X 206      27.724 -14.077 -23.994  1.00  0.00           H
ATOM   3190  HG3 PRO X 206      28.969 -15.341 -24.180  1.00  0.00           H
ATOM   3191  CB  PRO X 206      27.720 -14.890 -25.994  1.00  0.00           C
ATOM   3192  HB2 PRO X 206      26.730 -15.305 -25.804  1.00  0.00           H
ATOM   3193  HB3 PRO X 206      28.337 -15.587 -26.560  1.00  0.00           H
ATOM   3194  CA  PRO X 206      27.613 -13.572 -26.801  1.00  0.00           C
ATOM   3195  HA  PRO X 206      27.733 -13.901 -27.833  1.00  0.00           H
ATOM   3196  C   PRO X 206      26.323 -12.820 -26.522  1.00  0.00           C
ATOM   3197  O   PRO X 206      26.181 -12.013 -25.583  1.00  0.00           O
ATOM   3198  N   GLU X 207      25.357 -13.087 -27.456  1.00  0.00           N
ATOM   3199  H   GLU X 207      25.566 -13.746 -28.192  1.00  0.00           H
ATOM   3200  CA  GLU X 207      23.945 -12.626 -27.432  1.00  0.00           C
ATOM   3201  HA  GLU X 207      23.576 -12.516 -26.412  1.00  0.00           H
ATOM   3202  CB  GLU X 207      23.907 -11.318 -28.243  1.00  0.00           C
ATOM   3203  HB2 GLU X 207      24.766 -10.732 -27.916  1.00  0.00           H
ATOM   3204  HB3 GLU X 207      24.110 -11.656 -29.260  1.00  0.00           H
ATOM   3205  CG  GLU X 207      22.686 -10.372 -28.369  1.00  0.00           C
ATOM   3206  HG2 GLU X 207      22.779  -9.708 -29.228  1.00  0.00           H
ATOM   3207  HG3 GLU X 207      21.737 -10.885 -28.523  1.00  0.00           H
ATOM   3208  CD  GLU X 207      22.559  -9.431 -27.093  1.00  0.00           C
ATOM   3209  OE1 GLU X 207      22.709  -8.187 -27.165  1.00  0.00           O
ATOM   3210  OE2 GLU X 207      22.575  -9.977 -25.965  1.00  0.00           O
ATOM   3211  C   GLU X 207      23.108 -13.707 -28.061  1.00  0.00           C
ATOM   3212  O   GLU X 207      23.664 -14.626 -28.740  1.00  0.00           O
ATOM   3213  N   PRO X 208      21.752 -13.766 -27.812  1.00  0.00           N
ATOM   3214  CD  PRO X 208      21.049 -13.037 -26.822  1.00  0.00           C
ATOM   3215  HD2 PRO X 208      20.534 -12.154 -27.199  1.00  0.00           H
ATOM   3216  HD3 PRO X 208      21.705 -12.744 -26.003  1.00  0.00           H
ATOM   3217  CG  PRO X 208      19.892 -13.952 -26.351  1.00  0.00           C
ATOM   3218  HG2 PRO X 208      19.038 -13.418 -25.936  1.00  0.00           H
ATOM   3219  HG3 PRO X 208      20.335 -14.659 -25.649  1.00  0.00           H
ATOM   3220  CB  PRO X 208      19.584 -14.819 -27.612  1.00  0.00           C
ATOM   3221  HB2 PRO X 208      18.997 -14.163 -28.255  1.00  0.00           H
ATOM   3222  HB3 PRO X 208      19.106 -15.774 -27.396  1.00  0.00           H
ATOM   3223  CA  PRO X 208      20.952 -14.869 -28.395  1.00  0.00           C
ATOM   3224  HA  PRO X 208      21.444 -15.791 -28.085  1.00  0.00           H
ATOM   3225  C   PRO X 208      20.957 -14.816 -29.916  1.00  0.00           C
ATOM   3226  O   PRO X 208      20.980 -15.901 -30.543  1.00  0.00           O
ATOM   3227  N   ALA X 209      21.190 -13.662 -30.467  1.00  0.00           N
ATOM   3228  H   ALA X 209      21.626 -13.005 -29.835  1.00  0.00           H
ATOM   3229  CA  ALA X 209      21.447 -13.407 -31.903  1.00  0.00           C
ATOM   3230  HA  ALA X 209      20.599 -13.755 -32.494  1.00  0.00           H
ATOM   3231  CB  ALA X 209      21.538 -11.873 -31.985  1.00  0.00           C
ATOM   3232  HB1 ALA X 209      22.273 -11.437 -31.308  1.00  0.00           H
ATOM   3233  HB2 ALA X 209      21.750 -11.665 -33.034  1.00  0.00           H
ATOM   3234  HB3 ALA X 209      20.586 -11.470 -31.640  1.00  0.00           H
ATOM   3235  C   ALA X 209      22.787 -14.040 -32.381  1.00  0.00           C
ATOM   3236  O   ALA X 209      23.035 -14.054 -33.534  1.00  0.00           O
ATOM   3237  N   THR X 210      23.686 -14.521 -31.544  1.00  0.00           N
ATOM   3238  H   THR X 210      23.547 -14.460 -30.545  1.00  0.00           H
ATOM   3239  CA  THR X 210      24.979 -15.157 -31.841  1.00  0.00           C
ATOM   3240  HA  THR X 210      25.287 -15.054 -32.881  1.00  0.00           H
ATOM   3241  CB  THR X 210      26.137 -14.549 -31.110  1.00  0.00           C
ATOM   3242  HB  THR X 210      27.039 -15.064 -31.438  1.00  0.00           H
ATOM   3243  CG2 THR X 210      26.303 -13.061 -31.307  1.00  0.00           C
ATOM   3244 HG21 THR X 210      27.084 -12.626 -30.685  1.00  0.00           H
ATOM   3245 HG22 THR X 210      26.603 -12.952 -32.349  1.00  0.00           H
ATOM   3246 HG23 THR X 210      25.444 -12.406 -31.160  1.00  0.00           H
ATOM   3247  OG1 THR X 210      26.186 -14.706 -29.724  1.00  0.00           O
ATOM   3248  HG1 THR X 210      26.371 -15.620 -29.495  1.00  0.00           H
ATOM   3249  C   THR X 210      25.073 -16.652 -31.591  1.00  0.00           C
ATOM   3250  O   THR X 210      26.008 -17.330 -31.962  1.00  0.00           O
ATOM   3251  N   GLY X 211      23.978 -17.160 -30.988  1.00  0.00           N
ATOM   3252  H   GLY X 211      23.264 -16.572 -30.583  1.00  0.00           H
ATOM   3253  CA  GLY X 211      23.610 -18.538 -30.838  1.00  0.00           C
ATOM   3254  HA2 GLY X 211      24.529 -19.091 -30.646  1.00  0.00           H
ATOM   3255  HA3 GLY X 211      22.834 -18.702 -30.090  1.00  0.00           H
ATOM   3256  C   GLY X 211      23.050 -19.122 -32.157  1.00  0.00           C
ATOM   3257  O   GLY X 211      22.230 -18.470 -32.728  1.00  0.00           O
ATOM   3258  N   TYR X 212      23.330 -20.391 -32.526  1.00  0.00           N
ATOM   3259  H   TYR X 212      23.958 -20.814 -31.857  1.00  0.00           H
ATOM   3260  CA  TYR X 212      22.872 -21.154 -33.791  1.00  0.00           C
ATOM   3261  HA  TYR X 212      21.958 -20.668 -34.134  1.00  0.00           H
ATOM   3262  CB  TYR X 212      23.966 -21.098 -34.907  1.00  0.00           C
ATOM   3263  HB2 TYR X 212      24.851 -21.695 -34.691  1.00  0.00           H
ATOM   3264  HB3 TYR X 212      23.474 -21.545 -35.772  1.00  0.00           H
ATOM   3265  CG  TYR X 212      24.333 -19.713 -35.283  1.00  0.00           C
ATOM   3266  CD1 TYR X 212      23.524 -18.905 -36.082  1.00  0.00           C
ATOM   3267  HD1 TYR X 212      22.674 -19.390 -36.539  1.00  0.00           H
ATOM   3268  CE1 TYR X 212      23.814 -17.508 -36.168  1.00  0.00           C
ATOM   3269  HE1 TYR X 212      23.133 -16.886 -36.729  1.00  0.00           H
ATOM   3270  CZ  TYR X 212      24.996 -17.046 -35.588  1.00  0.00           C
ATOM   3271  OH  TYR X 212      25.312 -15.736 -35.713  1.00  0.00           O
ATOM   3272  HH  TYR X 212      26.071 -15.574 -35.148  1.00  0.00           H
ATOM   3273  CE2 TYR X 212      25.902 -17.888 -34.937  1.00  0.00           C
ATOM   3274  HE2 TYR X 212      26.758 -17.514 -34.396  1.00  0.00           H
ATOM   3275  CD2 TYR X 212      25.444 -19.149 -34.650  1.00  0.00           C
ATOM   3276  HD2 TYR X 212      26.002 -19.756 -33.952  1.00  0.00           H
ATOM   3277  C   TYR X 212      22.550 -22.607 -33.442  1.00  0.00           C
ATOM   3278  O   TYR X 212      23.112 -23.270 -32.575  1.00  0.00           O
ATOM   3279  N   THR X 213      21.714 -23.174 -34.298  1.00  0.00           N
ATOM   3280  H   THR X 213      21.379 -22.585 -35.047  1.00  0.00           H
ATOM   3281  CA  THR X 213      21.497 -24.568 -34.394  1.00  0.00           C
ATOM   3282  HA  THR X 213      21.840 -25.043 -33.475  1.00  0.00           H
ATOM   3283  CB  THR X 213      20.072 -24.801 -34.430  1.00  0.00           C
ATOM   3284  HB  THR X 213      19.471 -24.238 -35.144  1.00  0.00           H
ATOM   3285  CG2 THR X 213      19.818 -26.301 -34.488  1.00  0.00           C
ATOM   3286 HG21 THR X 213      18.736 -26.430 -34.445  1.00  0.00           H
ATOM   3287 HG22 THR X 213      20.260 -26.632 -35.428  1.00  0.00           H
ATOM   3288 HG23 THR X 213      20.251 -26.840 -33.645  1.00  0.00           H
ATOM   3289  OG1 THR X 213      19.475 -24.361 -33.154  1.00  0.00           O
ATOM   3290  HG1 THR X 213      19.613 -23.412 -33.202  1.00  0.00           H
ATOM   3291  C   THR X 213      22.194 -25.087 -35.624  1.00  0.00           C
ATOM   3292  O   THR X 213      22.123 -24.411 -36.646  1.00  0.00           O
ATOM   3293  N   LEU X 214      22.870 -26.252 -35.448  1.00  0.00           N
ATOM   3294  H   LEU X 214      22.902 -26.675 -34.532  1.00  0.00           H
ATOM   3295  CA  LEU X 214      23.617 -27.002 -36.443  1.00  0.00           C
ATOM   3296  HA  LEU X 214      23.992 -26.388 -37.262  1.00  0.00           H
ATOM   3297  CB  LEU X 214      24.802 -27.703 -35.733  1.00  0.00           C
ATOM   3298  HB2 LEU X 214      24.456 -28.172 -34.812  1.00  0.00           H
ATOM   3299  HB3 LEU X 214      25.170 -28.507 -36.371  1.00  0.00           H
ATOM   3300  CG  LEU X 214      25.975 -26.766 -35.305  1.00  0.00           C
ATOM   3301  HG  LEU X 214      25.570 -26.170 -34.487  1.00  0.00           H
ATOM   3302  CD1 LEU X 214      27.105 -27.698 -34.839  1.00  0.00           C
ATOM   3303 HD11 LEU X 214      26.859 -28.467 -34.107  1.00  0.00           H
ATOM   3304 HD12 LEU X 214      27.672 -28.184 -35.632  1.00  0.00           H
ATOM   3305 HD13 LEU X 214      27.835 -27.069 -34.330  1.00  0.00           H
ATOM   3306  CD2 LEU X 214      26.582 -25.866 -36.374  1.00  0.00           C
ATOM   3307 HD21 LEU X 214      26.629 -26.320 -37.364  1.00  0.00           H
ATOM   3308 HD22 LEU X 214      25.917 -25.005 -36.435  1.00  0.00           H
ATOM   3309 HD23 LEU X 214      27.526 -25.471 -35.998  1.00  0.00           H
ATOM   3310  C   LEU X 214      22.546 -27.930 -37.031  1.00  0.00           C
ATOM   3311  O   LEU X 214      22.253 -29.046 -36.499  1.00  0.00           O
ATOM   3312  N   GLU X 215      22.045 -27.459 -38.141  1.00  0.00           N
ATOM   3313  H   GLU X 215      22.387 -26.610 -38.567  1.00  0.00           H
ATOM   3314  CA  GLU X 215      21.292 -28.330 -39.027  1.00  0.00           C
ATOM   3315  HA  GLU X 215      20.666 -28.989 -38.425  1.00  0.00           H
ATOM   3316  CB  GLU X 215      20.412 -27.471 -39.950  1.00  0.00           C
ATOM   3317  HB2 GLU X 215      19.883 -26.777 -39.296  1.00  0.00           H
ATOM   3318  HB3 GLU X 215      21.025 -26.910 -40.655  1.00  0.00           H
ATOM   3319  CG  GLU X 215      19.428 -28.366 -40.646  1.00  0.00           C
ATOM   3320  HG2 GLU X 215      19.664 -28.893 -41.570  1.00  0.00           H
ATOM   3321  HG3 GLU X 215      19.085 -29.083 -39.900  1.00  0.00           H
ATOM   3322  CD  GLU X 215      18.254 -27.524 -41.046  1.00  0.00           C
ATOM   3323  OE1 GLU X 215      18.174 -27.052 -42.161  1.00  0.00           O
ATOM   3324  OE2 GLU X 215      17.364 -27.144 -40.197  1.00  0.00           O
ATOM   3325  C   GLU X 215      22.173 -29.278 -39.821  1.00  0.00           C
ATOM   3326  O   GLU X 215      22.704 -28.881 -40.820  1.00  0.00           O
ATOM   3327  N   PHE X 216      22.405 -30.598 -39.478  1.00  0.00           N
ATOM   3328  H   PHE X 216      21.887 -30.888 -38.661  1.00  0.00           H
ATOM   3329  CA  PHE X 216      23.182 -31.550 -40.157  1.00  0.00           C
ATOM   3330  HA  PHE X 216      24.007 -31.087 -40.698  1.00  0.00           H
ATOM   3331  CB  PHE X 216      23.733 -32.585 -39.232  1.00  0.00           C
ATOM   3332  HB2 PHE X 216      22.918 -32.712 -38.519  1.00  0.00           H
ATOM   3333  HB3 PHE X 216      23.916 -33.477 -39.831  1.00  0.00           H
ATOM   3334  CG  PHE X 216      25.018 -32.086 -38.613  1.00  0.00           C
ATOM   3335  CD1 PHE X 216      26.179 -32.110 -39.334  1.00  0.00           C
ATOM   3336  HD1 PHE X 216      26.293 -32.596 -40.291  1.00  0.00           H
ATOM   3337  CE1 PHE X 216      27.349 -31.421 -38.768  1.00  0.00           C
ATOM   3338  HE1 PHE X 216      28.321 -31.498 -39.232  1.00  0.00           H
ATOM   3339  CZ  PHE X 216      27.265 -30.837 -37.495  1.00  0.00           C
ATOM   3340  HZ  PHE X 216      28.103 -30.302 -37.074  1.00  0.00           H
ATOM   3341  CE2 PHE X 216      26.073 -30.824 -36.826  1.00  0.00           C
ATOM   3342  HE2 PHE X 216      25.861 -30.360 -35.874  1.00  0.00           H
ATOM   3343  CD2 PHE X 216      24.947 -31.497 -37.359  1.00  0.00           C
ATOM   3344  HD2 PHE X 216      23.993 -31.597 -36.864  1.00  0.00           H
ATOM   3345  C   PHE X 216      22.233 -32.050 -41.239  1.00  0.00           C
ATOM   3346  O   PHE X 216      21.075 -32.361 -41.042  1.00  0.00           O
ATOM   3347  N   ARG X 217      22.799 -32.116 -42.444  1.00  0.00           N
ATOM   3348  H   ARG X 217      23.772 -31.861 -42.538  1.00  0.00           H
ATOM   3349  CA  ARG X 217      22.219 -32.369 -43.703  1.00  0.00           C
ATOM   3350  HA  ARG X 217      21.284 -32.898 -43.518  1.00  0.00           H
ATOM   3351  CB  ARG X 217      22.099 -31.021 -44.430  1.00  0.00           C
ATOM   3352  HB2 ARG X 217      23.065 -30.524 -44.518  1.00  0.00           H
ATOM   3353  HB3 ARG X 217      21.756 -31.170 -45.453  1.00  0.00           H
ATOM   3354  CG  ARG X 217      21.144 -29.929 -43.840  1.00  0.00           C
ATOM   3355  HG2 ARG X 217      20.120 -30.297 -43.888  1.00  0.00           H
ATOM   3356  HG3 ARG X 217      21.419 -29.610 -42.835  1.00  0.00           H
ATOM   3357  CD  ARG X 217      21.031 -28.662 -44.739  1.00  0.00           C
ATOM   3358  HD2 ARG X 217      22.017 -28.204 -44.817  1.00  0.00           H
ATOM   3359  HD3 ARG X 217      20.777 -28.972 -45.753  1.00  0.00           H
ATOM   3360  NE  ARG X 217      20.122 -27.614 -44.158  1.00  0.00           N
ATOM   3361  HE  ARG X 217      19.479 -27.714 -43.386  1.00  0.00           H
ATOM   3362  CZ  ARG X 217      19.879 -26.456 -44.768  1.00  0.00           C
ATOM   3363  NH1 ARG X 217      20.480 -26.065 -45.830  1.00  0.00           N
ATOM   3364 HH11 ARG X 217      21.098 -26.715 -46.295  1.00  0.00           H
ATOM   3365 HH12 ARG X 217      20.276 -25.145 -46.192  1.00  0.00           H
ATOM   3366  NH2 ARG X 217      19.008 -25.581 -44.346  1.00  0.00           N
ATOM   3367 HH21 ARG X 217      18.427 -25.755 -43.538  1.00  0.00           H
ATOM   3368 HH22 ARG X 217      18.924 -24.682 -44.799  1.00  0.00           H
ATOM   3369  C   ARG X 217      23.151 -33.314 -44.531  1.00  0.00           C
ATOM   3370  O   ARG X 217      24.077 -32.880 -45.226  1.00  0.00           O
ATOM   3371  N   SER X 218      22.986 -34.638 -44.393  1.00  0.00           N
ATOM   3372  H   SER X 218      22.284 -34.967 -43.746  1.00  0.00           H
ATOM   3373  CA  SER X 218      23.801 -35.657 -45.103  1.00  0.00           C
ATOM   3374  HA  SER X 218      23.516 -36.592 -44.620  1.00  0.00           H
ATOM   3375  CB  SER X 218      23.465 -35.830 -46.563  1.00  0.00           C
ATOM   3376  HB2 SER X 218      23.618 -34.886 -47.085  1.00  0.00           H
ATOM   3377  HB3 SER X 218      24.149 -36.549 -47.012  1.00  0.00           H
ATOM   3378  OG  SER X 218      22.096 -36.228 -46.760  1.00  0.00           O
ATOM   3379  HG  SER X 218      21.454 -35.637 -46.359  1.00  0.00           H
ATOM   3380  C   SER X 218      25.305 -35.418 -44.775  1.00  0.00           C
ATOM   3381  O   SER X 218      26.122 -35.226 -45.691  1.00  0.00           O
ATOM   3382  N   GLY X 219      25.636 -35.275 -43.513  1.00  0.00           N
ATOM   3383  H   GLY X 219      24.848 -35.481 -42.915  1.00  0.00           H
ATOM   3384  CA  GLY X 219      26.913 -34.917 -42.889  1.00  0.00           C
ATOM   3385  HA2 GLY X 219      26.956 -34.948 -41.800  1.00  0.00           H
ATOM   3386  HA3 GLY X 219      27.668 -35.609 -43.263  1.00  0.00           H
ATOM   3387  C   GLY X 219      27.433 -33.464 -43.262  1.00  0.00           C
ATOM   3388  O   GLY X 219      28.126 -32.887 -42.478  1.00  0.00           O
ATOM   3389  N   LYS X 220      27.006 -32.786 -44.317  1.00  0.00           N
ATOM   3390  H   LYS X 220      26.386 -33.224 -44.983  1.00  0.00           H
ATOM   3391  CA  LYS X 220      27.168 -31.340 -44.420  1.00  0.00           C
ATOM   3392  HA  LYS X 220      28.213 -31.106 -44.217  1.00  0.00           H
ATOM   3393  CB  LYS X 220      26.713 -30.816 -45.792  1.00  0.00           C
ATOM   3394  HB2 LYS X 220      25.733 -31.248 -45.995  1.00  0.00           H
ATOM   3395  HB3 LYS X 220      26.509 -29.747 -45.735  1.00  0.00           H
ATOM   3396  CG  LYS X 220      27.725 -31.022 -47.033  1.00  0.00           C
ATOM   3397  HG2 LYS X 220      27.223 -30.528 -47.864  1.00  0.00           H
ATOM   3398  HG3 LYS X 220      28.663 -30.508 -46.821  1.00  0.00           H
ATOM   3399  CD  LYS X 220      28.026 -32.462 -47.472  1.00  0.00           C
ATOM   3400  HD2 LYS X 220      28.764 -32.362 -48.268  1.00  0.00           H
ATOM   3401  HD3 LYS X 220      28.412 -33.017 -46.617  1.00  0.00           H
ATOM   3402  CE  LYS X 220      26.801 -33.138 -48.089  1.00  0.00           C
ATOM   3403  HE2 LYS X 220      25.882 -33.037 -47.512  1.00  0.00           H
ATOM   3404  HE3 LYS X 220      26.641 -32.643 -49.047  1.00  0.00           H
ATOM   3405  NZ  LYS X 220      26.948 -34.613 -48.293  1.00  0.00           N
ATOM   3406  HZ1 LYS X 220      27.884 -34.853 -48.589  1.00  0.00           H
ATOM   3407  HZ2 LYS X 220      26.779 -35.057 -47.401  1.00  0.00           H
ATOM   3408  HZ3 LYS X 220      26.189 -34.863 -48.910  1.00  0.00           H
ATOM   3409  C   LYS X 220      26.350 -30.670 -43.292  1.00  0.00           C
ATOM   3410  O   LYS X 220      25.451 -31.293 -42.692  1.00  0.00           O
ATOM   3411  N   VAL X 221      26.682 -29.429 -42.977  1.00  0.00           N
ATOM   3412  H   VAL X 221      27.403 -28.998 -43.537  1.00  0.00           H
ATOM   3413  CA  VAL X 221      25.924 -28.516 -42.055  1.00  0.00           C
ATOM   3414  HA  VAL X 221      25.068 -29.127 -41.767  1.00  0.00           H
ATOM   3415  CB  VAL X 221      26.762 -28.360 -40.740  1.00  0.00           C
ATOM   3416  HB  VAL X 221      27.456 -29.198 -40.675  1.00  0.00           H
ATOM   3417  CG1 VAL X 221      27.714 -27.071 -40.748  1.00  0.00           C
ATOM   3418 HG11 VAL X 221      27.261 -26.140 -41.090  1.00  0.00           H
ATOM   3419 HG12 VAL X 221      28.057 -26.871 -39.733  1.00  0.00           H
ATOM   3420 HG13 VAL X 221      28.583 -27.382 -41.327  1.00  0.00           H
ATOM   3421  CG2 VAL X 221      25.915 -28.304 -39.354  1.00  0.00           C
ATOM   3422 HG21 VAL X 221      26.638 -28.450 -38.551  1.00  0.00           H
ATOM   3423 HG22 VAL X 221      25.310 -27.397 -39.324  1.00  0.00           H
ATOM   3424 HG23 VAL X 221      25.159 -29.088 -39.322  1.00  0.00           H
ATOM   3425  C   VAL X 221      25.374 -27.250 -42.663  1.00  0.00           C
ATOM   3426  O   VAL X 221      25.787 -26.869 -43.763  1.00  0.00           O
ATOM   3427  N   ALA X 222      24.406 -26.637 -41.925  1.00  0.00           N
ATOM   3428  H   ALA X 222      23.967 -27.189 -41.202  1.00  0.00           H
ATOM   3429  CA  ALA X 222      24.017 -25.296 -41.959  1.00  0.00           C
ATOM   3430  HA  ALA X 222      24.725 -24.810 -42.630  1.00  0.00           H
ATOM   3431  CB  ALA X 222      22.763 -25.091 -42.762  1.00  0.00           C
ATOM   3432  HB1 ALA X 222      22.433 -24.052 -42.778  1.00  0.00           H
ATOM   3433  HB2 ALA X 222      23.018 -25.288 -43.803  1.00  0.00           H
ATOM   3434  HB3 ALA X 222      21.942 -25.700 -42.383  1.00  0.00           H
ATOM   3435  C   ALA X 222      23.922 -24.727 -40.519  1.00  0.00           C
ATOM   3436  O   ALA X 222      23.612 -25.501 -39.624  1.00  0.00           O
ATOM   3437  N   PHE X 223      24.352 -23.480 -40.318  1.00  0.00           N
ATOM   3438  H   PHE X 223      24.755 -23.058 -41.142  1.00  0.00           H
ATOM   3439  CA  PHE X 223      24.108 -22.661 -39.115  1.00  0.00           C
ATOM   3440  HA  PHE X 223      24.100 -23.330 -38.254  1.00  0.00           H
ATOM   3441  CB  PHE X 223      25.252 -21.674 -39.005  1.00  0.00           C
ATOM   3442  HB2 PHE X 223      25.385 -21.163 -39.958  1.00  0.00           H
ATOM   3443  HB3 PHE X 223      24.846 -20.922 -38.328  1.00  0.00           H
ATOM   3444  CG  PHE X 223      26.617 -22.241 -38.548  1.00  0.00           C
ATOM   3445  CD1 PHE X 223      27.557 -22.832 -39.355  1.00  0.00           C
ATOM   3446  HD1 PHE X 223      27.345 -23.169 -40.359  1.00  0.00           H
ATOM   3447  CE1 PHE X 223      28.768 -23.342 -38.783  1.00  0.00           C
ATOM   3448  HE1 PHE X 223      29.557 -23.851 -39.318  1.00  0.00           H
ATOM   3449  CZ  PHE X 223      29.042 -23.063 -37.421  1.00  0.00           C
ATOM   3450  HZ  PHE X 223      29.952 -23.373 -36.929  1.00  0.00           H
ATOM   3451  CE2 PHE X 223      28.096 -22.282 -36.700  1.00  0.00           C
ATOM   3452  HE2 PHE X 223      28.251 -22.071 -35.652  1.00  0.00           H
ATOM   3453  CD2 PHE X 223      26.915 -21.878 -37.202  1.00  0.00           C
ATOM   3454  HD2 PHE X 223      26.231 -21.466 -36.475  1.00  0.00           H
ATOM   3455  C   PHE X 223      22.826 -21.989 -39.276  1.00  0.00           C
ATOM   3456  O   PHE X 223      22.581 -21.331 -40.293  1.00  0.00           O
ATOM   3457  N   ARG X 224      21.965 -22.255 -38.273  1.00  0.00           N
ATOM   3458  H   ARG X 224      22.181 -22.870 -37.501  1.00  0.00           H
ATOM   3459  CA  ARG X 224      20.525 -21.807 -38.196  1.00  0.00           C
ATOM   3460  HA  ARG X 224      20.167 -21.349 -39.118  1.00  0.00           H
ATOM   3461  CB  ARG X 224      19.580 -23.036 -38.235  1.00  0.00           C
ATOM   3462  HB2 ARG X 224      19.835 -23.640 -39.105  1.00  0.00           H
ATOM   3463  HB3 ARG X 224      19.833 -23.561 -37.314  1.00  0.00           H
ATOM   3464  CG  ARG X 224      18.046 -22.724 -38.253  1.00  0.00           C
ATOM   3465  HG2 ARG X 224      17.756 -22.148 -37.375  1.00  0.00           H
ATOM   3466  HG3 ARG X 224      17.824 -22.227 -39.197  1.00  0.00           H
ATOM   3467  CD  ARG X 224      17.333 -24.084 -38.331  1.00  0.00           C
ATOM   3468  HD2 ARG X 224      16.326 -23.894 -38.704  1.00  0.00           H
ATOM   3469  HD3 ARG X 224      17.963 -24.714 -38.957  1.00  0.00           H
ATOM   3470  NE  ARG X 224      17.258 -24.707 -36.989  1.00  0.00           N
ATOM   3471  HE  ARG X 224      17.165 -24.094 -36.191  1.00  0.00           H
ATOM   3472  CZ  ARG X 224      16.815 -25.947 -36.735  1.00  0.00           C
ATOM   3473  NH1 ARG X 224      16.690 -26.900 -37.620  1.00  0.00           N
ATOM   3474 HH11 ARG X 224      16.883 -26.669 -38.584  1.00  0.00           H
ATOM   3475 HH12 ARG X 224      16.197 -27.775 -37.517  1.00  0.00           H
ATOM   3476  NH2 ARG X 224      16.314 -26.295 -35.537  1.00  0.00           N
ATOM   3477 HH21 ARG X 224      16.450 -25.624 -34.795  1.00  0.00           H
ATOM   3478 HH22 ARG X 224      15.991 -27.235 -35.357  1.00  0.00           H
ATOM   3479  C   ARG X 224      20.256 -20.863 -37.034  1.00  0.00           C
ATOM   3480  O   ARG X 224      20.422 -21.225 -35.867  1.00  0.00           O
ATOM   3481  N   ASP X 225      19.635 -19.717 -37.333  1.00  0.00           N
ATOM   3482  H   ASP X 225      19.310 -19.536 -38.272  1.00  0.00           H
ATOM   3483  CA  ASP X 225      19.582 -18.517 -36.383  1.00  0.00           C
ATOM   3484  HA  ASP X 225      20.512 -18.686 -35.840  1.00  0.00           H
ATOM   3485  CB  ASP X 225      19.676 -17.167 -37.106  1.00  0.00           C
ATOM   3486  HB2 ASP X 225      20.362 -16.557 -36.518  1.00  0.00           H
ATOM   3487  HB3 ASP X 225      20.307 -17.308 -37.983  1.00  0.00           H
ATOM   3488  CG  ASP X 225      18.360 -16.492 -37.511  1.00  0.00           C
ATOM   3489  OD1 ASP X 225      18.431 -15.266 -37.675  1.00  0.00           O
ATOM   3490  OD2 ASP X 225      17.336 -17.075 -37.815  1.00  0.00           O
ATOM   3491  C   ASP X 225      18.386 -18.603 -35.363  1.00  0.00           C
ATOM   3492  O   ASP X 225      17.616 -19.563 -35.301  1.00  0.00           O
ATOM   3493  N   CYS X 226      18.251 -17.558 -34.491  1.00  0.00           N
ATOM   3494  H   CYS X 226      18.918 -16.818 -34.655  1.00  0.00           H
ATOM   3495  CA  CYS X 226      17.160 -17.255 -33.496  1.00  0.00           C
ATOM   3496  HA  CYS X 226      17.075 -18.169 -32.908  1.00  0.00           H
ATOM   3497  CB  CYS X 226      17.730 -16.170 -32.556  1.00  0.00           C
ATOM   3498  HB2 CYS X 226      17.083 -15.974 -31.701  1.00  0.00           H
ATOM   3499  HB3 CYS X 226      18.660 -16.547 -32.129  1.00  0.00           H
ATOM   3500  SG  CYS X 226      17.881 -14.631 -33.498  1.00  0.00           S
ATOM   3501  HG  CYS X 226      16.949 -14.025 -32.757  1.00  0.00           H
ATOM   3502  C   CYS X 226      15.771 -17.070 -34.089  1.00  0.00           C
ATOM   3503  O   CYS X 226      14.877 -16.825 -33.287  1.00  0.00           O
ATOM   3504  N   GLU X 227      15.505 -17.158 -35.360  1.00  0.00           N
ATOM   3505  H   GLU X 227      16.211 -17.366 -36.052  1.00  0.00           H
ATOM   3506  CA  GLU X 227      14.165 -17.086 -36.032  1.00  0.00           C
ATOM   3507  HA  GLU X 227      13.432 -17.345 -35.267  1.00  0.00           H
ATOM   3508  CB  GLU X 227      13.968 -15.609 -36.460  1.00  0.00           C
ATOM   3509  HB2 GLU X 227      14.262 -15.073 -35.558  1.00  0.00           H
ATOM   3510  HB3 GLU X 227      14.744 -15.179 -37.092  1.00  0.00           H
ATOM   3511  CG  GLU X 227      12.640 -15.052 -36.959  1.00  0.00           C
ATOM   3512  HG2 GLU X 227      12.856 -14.019 -37.230  1.00  0.00           H
ATOM   3513  HG3 GLU X 227      12.333 -15.532 -37.888  1.00  0.00           H
ATOM   3514  CD  GLU X 227      11.569 -15.016 -35.939  1.00  0.00           C
ATOM   3515  OE1 GLU X 227      11.556 -15.888 -35.061  1.00  0.00           O
ATOM   3516  OE2 GLU X 227      10.896 -13.969 -35.923  1.00  0.00           O
ATOM   3517  C   GLU X 227      14.132 -18.067 -37.193  1.00  0.00           C
ATOM   3518  O   GLU X 227      13.140 -18.107 -37.865  1.00  0.00           O
ATOM   3519  N   GLY X 228      15.181 -18.894 -37.421  1.00  0.00           N
ATOM   3520  H   GLY X 228      16.055 -18.633 -36.988  1.00  0.00           H
ATOM   3521  CA  GLY X 228      15.084 -20.090 -38.183  1.00  0.00           C
ATOM   3522  HA2 GLY X 228      15.835 -20.730 -37.720  1.00  0.00           H
ATOM   3523  HA3 GLY X 228      14.078 -20.481 -38.034  1.00  0.00           H
ATOM   3524  C   GLY X 228      15.424 -19.952 -39.655  1.00  0.00           C
ATOM   3525  O   GLY X 228      15.225 -20.923 -40.450  1.00  0.00           O
ATOM   3526  N   ARG X 229      16.101 -18.870 -40.099  1.00  0.00           N
ATOM   3527  H   ARG X 229      16.301 -18.200 -39.370  1.00  0.00           H
ATOM   3528  CA  ARG X 229      16.753 -18.599 -41.395  1.00  0.00           C
ATOM   3529  HA  ARG X 229      16.129 -18.991 -42.198  1.00  0.00           H
ATOM   3530  CB  ARG X 229      16.909 -17.091 -41.662  1.00  0.00           C
ATOM   3531  HB2 ARG X 229      17.738 -16.689 -41.079  1.00  0.00           H
ATOM   3532  HB3 ARG X 229      17.294 -17.015 -42.678  1.00  0.00           H
ATOM   3533  CG  ARG X 229      15.716 -16.098 -41.567  1.00  0.00           C
ATOM   3534  HG2 ARG X 229      15.951 -15.230 -42.182  1.00  0.00           H
ATOM   3535  HG3 ARG X 229      14.917 -16.629 -42.084  1.00  0.00           H
ATOM   3536  CD  ARG X 229      15.250 -15.737 -40.138  1.00  0.00           C
ATOM   3537  HD2 ARG X 229      14.320 -15.169 -40.097  1.00  0.00           H
ATOM   3538  HD3 ARG X 229      15.187 -16.719 -39.671  1.00  0.00           H
ATOM   3539  NE  ARG X 229      16.258 -14.886 -39.505  1.00  0.00           N
ATOM   3540  HE  ARG X 229      16.776 -15.425 -38.827  1.00  0.00           H
ATOM   3541  CZ  ARG X 229      16.480 -13.611 -39.622  1.00  0.00           C
ATOM   3542  NH1 ARG X 229      15.669 -12.869 -40.241  1.00  0.00           N
ATOM   3543 HH11 ARG X 229      14.898 -13.295 -40.735  1.00  0.00           H
ATOM   3544 HH12 ARG X 229      15.886 -11.890 -40.364  1.00  0.00           H
ATOM   3545  NH2 ARG X 229      17.582 -13.020 -39.240  1.00  0.00           N
ATOM   3546 HH21 ARG X 229      18.085 -13.394 -38.448  1.00  0.00           H
ATOM   3547 HH22 ARG X 229      17.892 -12.124 -39.588  1.00  0.00           H
ATOM   3548  C   ARG X 229      18.178 -19.166 -41.403  1.00  0.00           C
ATOM   3549  O   ARG X 229      18.737 -19.276 -40.264  1.00  0.00           O
ATOM   3550  N   TYR X 230      18.856 -19.368 -42.561  1.00  0.00           N
ATOM   3551  H   TYR X 230      18.437 -19.280 -43.476  1.00  0.00           H
ATOM   3552  CA  TYR X 230      20.194 -20.077 -42.554  1.00  0.00           C
ATOM   3553  HA  TYR X 230      20.398 -20.429 -41.543  1.00  0.00           H
ATOM   3554  CB  TYR X 230      20.169 -21.305 -43.466  1.00  0.00           C
ATOM   3555  HB2 TYR X 230      19.926 -20.899 -44.448  1.00  0.00           H
ATOM   3556  HB3 TYR X 230      21.104 -21.840 -43.633  1.00  0.00           H
ATOM   3557  CG  TYR X 230      19.132 -22.288 -42.986  1.00  0.00           C
ATOM   3558  CD1 TYR X 230      19.577 -23.230 -42.075  1.00  0.00           C
ATOM   3559  HD1 TYR X 230      20.597 -23.232 -41.720  1.00  0.00           H
ATOM   3560  CE1 TYR X 230      18.626 -24.189 -41.570  1.00  0.00           C
ATOM   3561  HE1 TYR X 230      19.033 -24.993 -40.975  1.00  0.00           H
ATOM   3562  CZ  TYR X 230      17.224 -24.150 -41.930  1.00  0.00           C
ATOM   3563  OH  TYR X 230      16.350 -25.127 -41.580  1.00  0.00           O
ATOM   3564  HH  TYR X 230      16.728 -25.853 -41.079  1.00  0.00           H
ATOM   3565  CE2 TYR X 230      16.824 -23.151 -42.847  1.00  0.00           C
ATOM   3566  HE2 TYR X 230      15.839 -23.295 -43.266  1.00  0.00           H
ATOM   3567  CD2 TYR X 230      17.796 -22.219 -43.331  1.00  0.00           C
ATOM   3568  HD2 TYR X 230      17.512 -21.598 -44.167  1.00  0.00           H
ATOM   3569  C   TYR X 230      21.414 -19.122 -42.919  1.00  0.00           C
ATOM   3570  O   TYR X 230      21.318 -18.416 -43.940  1.00  0.00           O
ATOM   3571  N   LEU X 231      22.586 -19.232 -42.266  1.00  0.00           N
ATOM   3572  H   LEU X 231      22.681 -20.002 -41.618  1.00  0.00           H
ATOM   3573  CA  LEU X 231      23.734 -18.464 -42.612  1.00  0.00           C
ATOM   3574  HA  LEU X 231      23.519 -17.397 -42.669  1.00  0.00           H
ATOM   3575  CB  LEU X 231      24.899 -18.545 -41.606  1.00  0.00           C
ATOM   3576  HB2 LEU X 231      25.464 -19.477 -41.614  1.00  0.00           H
ATOM   3577  HB3 LEU X 231      25.668 -17.844 -41.929  1.00  0.00           H
ATOM   3578  CG  LEU X 231      24.576 -18.145 -40.151  1.00  0.00           C
ATOM   3579  HG  LEU X 231      24.019 -18.940 -39.654  1.00  0.00           H
ATOM   3580  CD1 LEU X 231      25.925 -18.262 -39.424  1.00  0.00           C
ATOM   3581 HD11 LEU X 231      26.500 -19.180 -39.545  1.00  0.00           H
ATOM   3582 HD12 LEU X 231      26.573 -17.565 -39.956  1.00  0.00           H
ATOM   3583 HD13 LEU X 231      25.947 -18.114 -38.344  1.00  0.00           H
ATOM   3584  CD2 LEU X 231      23.876 -16.753 -39.986  1.00  0.00           C
ATOM   3585 HD21 LEU X 231      22.913 -16.818 -40.493  1.00  0.00           H
ATOM   3586 HD22 LEU X 231      23.611 -16.458 -38.971  1.00  0.00           H
ATOM   3587 HD23 LEU X 231      24.480 -15.945 -40.400  1.00  0.00           H
ATOM   3588  C   LEU X 231      24.298 -18.696 -44.002  1.00  0.00           C
ATOM   3589  O   LEU X 231      24.589 -19.865 -44.354  1.00  0.00           O
ATOM   3590  N   ALA X 232      24.471 -17.688 -44.869  1.00  0.00           N
ATOM   3591  H   ALA X 232      24.065 -16.788 -44.657  1.00  0.00           H
ATOM   3592  CA  ALA X 232      25.030 -17.922 -46.267  1.00  0.00           C
ATOM   3593  HA  ALA X 232      25.739 -18.735 -46.111  1.00  0.00           H
ATOM   3594  CB  ALA X 232      23.782 -18.251 -47.141  1.00  0.00           C
ATOM   3595  HB1 ALA X 232      24.110 -18.783 -48.034  1.00  0.00           H
ATOM   3596  HB2 ALA X 232      22.940 -18.609 -46.547  1.00  0.00           H
ATOM   3597  HB3 ALA X 232      23.362 -17.314 -47.508  1.00  0.00           H
ATOM   3598  C   ALA X 232      25.982 -16.762 -46.803  1.00  0.00           C
ATOM   3599  O   ALA X 232      25.720 -15.642 -46.391  1.00  0.00           O
ATOM   3600  N   PRO X 233      26.946 -16.957 -47.689  1.00  0.00           N
ATOM   3601  CD  PRO X 233      27.414 -18.291 -48.167  1.00  0.00           C
ATOM   3602  HD2 PRO X 233      26.545 -18.944 -48.254  1.00  0.00           H
ATOM   3603  HD3 PRO X 233      28.165 -18.576 -47.431  1.00  0.00           H
ATOM   3604  CG  PRO X 233      28.217 -17.917 -49.453  1.00  0.00           C
ATOM   3605  HG2 PRO X 233      27.425 -17.803 -50.193  1.00  0.00           H
ATOM   3606  HG3 PRO X 233      29.061 -18.583 -49.634  1.00  0.00           H
ATOM   3607  CB  PRO X 233      28.769 -16.520 -49.206  1.00  0.00           C
ATOM   3608  HB2 PRO X 233      28.851 -16.056 -50.189  1.00  0.00           H
ATOM   3609  HB3 PRO X 233      29.739 -16.716 -48.749  1.00  0.00           H
ATOM   3610  CA  PRO X 233      27.773 -15.893 -48.285  1.00  0.00           C
ATOM   3611  HA  PRO X 233      28.167 -15.302 -47.458  1.00  0.00           H
ATOM   3612  C   PRO X 233      26.818 -15.003 -49.111  1.00  0.00           C
ATOM   3613  O   PRO X 233      25.833 -15.427 -49.715  1.00  0.00           O
ATOM   3614  N   SER X 234      27.051 -13.738 -49.172  1.00  0.00           N
ATOM   3615  H   SER X 234      27.755 -13.418 -48.523  1.00  0.00           H
ATOM   3616  CA  SER X 234      26.230 -12.699 -49.812  1.00  0.00           C
ATOM   3617  HA  SER X 234      25.610 -13.265 -50.507  1.00  0.00           H
ATOM   3618  CB  SER X 234      25.420 -11.837 -48.855  1.00  0.00           C
ATOM   3619  HB2 SER X 234      24.846 -11.188 -49.516  1.00  0.00           H
ATOM   3620  HB3 SER X 234      24.871 -12.462 -48.151  1.00  0.00           H
ATOM   3621  OG  SER X 234      26.245 -10.947 -48.085  1.00  0.00           O
ATOM   3622  HG  SER X 234      26.749 -11.506 -47.489  1.00  0.00           H
ATOM   3623  C   SER X 234      27.140 -11.786 -50.727  1.00  0.00           C
ATOM   3624  O   SER X 234      28.270 -11.521 -50.332  1.00  0.00           O
ATOM   3625  N   GLY X 235      26.622 -11.361 -51.951  1.00  0.00           N
ATOM   3626  H   GLY X 235      25.633 -11.456 -52.132  1.00  0.00           H
ATOM   3627  CA  GLY X 235      27.395 -10.481 -52.860  1.00  0.00           C
ATOM   3628  HA2 GLY X 235      26.689 -10.057 -53.575  1.00  0.00           H
ATOM   3629  HA3 GLY X 235      27.823  -9.656 -52.290  1.00  0.00           H
ATOM   3630  C   GLY X 235      28.458 -11.172 -53.683  1.00  0.00           C
ATOM   3631  O   GLY X 235      28.744 -12.272 -53.370  1.00  0.00           O
ATOM   3632  N   PRO X 236      29.169 -10.530 -54.606  1.00  0.00           N
ATOM   3633  CD  PRO X 236      28.772  -9.306 -55.222  1.00  0.00           C
ATOM   3634  HD2 PRO X 236      28.393  -8.565 -54.517  1.00  0.00           H
ATOM   3635  HD3 PRO X 236      27.955  -9.512 -55.915  1.00  0.00           H
ATOM   3636  CG  PRO X 236      29.995  -8.850 -56.066  1.00  0.00           C
ATOM   3637  HG2 PRO X 236      30.564  -8.384 -55.261  1.00  0.00           H
ATOM   3638  HG3 PRO X 236      29.685  -8.342 -56.979  1.00  0.00           H
ATOM   3639  CB  PRO X 236      30.642 -10.235 -56.360  1.00  0.00           C
ATOM   3640  HB2 PRO X 236      31.699 -10.216 -56.625  1.00  0.00           H
ATOM   3641  HB3 PRO X 236      30.098 -10.764 -57.143  1.00  0.00           H
ATOM   3642  CA  PRO X 236      30.403 -11.158 -55.142  1.00  0.00           C
ATOM   3643  HA  PRO X 236      30.026 -12.103 -55.534  1.00  0.00           H
ATOM   3644  C   PRO X 236      31.553 -11.378 -54.121  1.00  0.00           C
ATOM   3645  O   PRO X 236      32.307 -12.330 -54.258  1.00  0.00           O
ATOM   3646  N   SER X 237      31.646 -10.610 -53.053  1.00  0.00           N
ATOM   3647  H   SER X 237      30.910  -9.958 -52.821  1.00  0.00           H
ATOM   3648  CA  SER X 237      32.625 -10.816 -51.972  1.00  0.00           C
ATOM   3649  HA  SER X 237      33.586 -11.164 -52.352  1.00  0.00           H
ATOM   3650  CB  SER X 237      32.897  -9.539 -51.188  1.00  0.00           C
ATOM   3651  HB2 SER X 237      33.831  -9.684 -50.645  1.00  0.00           H
ATOM   3652  HB3 SER X 237      33.002  -8.683 -51.854  1.00  0.00           H
ATOM   3653  OG  SER X 237      31.897  -9.323 -50.260  1.00  0.00           O
ATOM   3654  HG  SER X 237      31.882  -8.369 -50.153  1.00  0.00           H
ATOM   3655  C   SER X 237      32.271 -11.919 -51.029  1.00  0.00           C
ATOM   3656  O   SER X 237      33.163 -12.458 -50.330  1.00  0.00           O
ATOM   3657  N   GLY X 238      31.032 -12.422 -51.106  1.00  0.00           N
ATOM   3658  H   GLY X 238      30.338 -11.971 -51.685  1.00  0.00           H
ATOM   3659  CA  GLY X 238      30.694 -13.625 -50.373  1.00  0.00           C
ATOM   3660  HA2 GLY X 238      29.725 -13.976 -50.728  1.00  0.00           H
ATOM   3661  HA3 GLY X 238      31.469 -14.379 -50.504  1.00  0.00           H
ATOM   3662  C   GLY X 238      30.705 -13.490 -48.919  1.00  0.00           C
ATOM   3663  O   GLY X 238      31.102 -14.357 -48.122  1.00  0.00           O
ATOM   3664  N   THR X 239      30.423 -12.285 -48.445  1.00  0.00           N
ATOM   3665  H   THR X 239      30.078 -11.589 -49.091  1.00  0.00           H
ATOM   3666  CA  THR X 239      30.339 -11.910 -47.020  1.00  0.00           C
ATOM   3667  HA  THR X 239      31.279 -12.221 -46.566  1.00  0.00           H
ATOM   3668  CB  THR X 239      30.150 -10.397 -46.865  1.00  0.00           C
ATOM   3669  HB  THR X 239      29.189 -10.138 -47.310  1.00  0.00           H
ATOM   3670  CG2 THR X 239      30.107 -10.040 -45.384  1.00  0.00           C
ATOM   3671 HG21 THR X 239      31.101 -10.259 -44.994  1.00  0.00           H
ATOM   3672 HG22 THR X 239      29.908  -8.998 -45.133  1.00  0.00           H
ATOM   3673 HG23 THR X 239      29.378 -10.622 -44.819  1.00  0.00           H
ATOM   3674  OG1 THR X 239      31.336  -9.780 -47.428  1.00  0.00           O
ATOM   3675  HG1 THR X 239      31.323 -10.097 -48.335  1.00  0.00           H
ATOM   3676  C   THR X 239      29.221 -12.600 -46.348  1.00  0.00           C
ATOM   3677  O   THR X 239      28.099 -12.666 -46.915  1.00  0.00           O
ATOM   3678  N   LEU X 240      29.430 -13.174 -45.176  1.00  0.00           N
ATOM   3679  H   LEU X 240      30.311 -13.045 -44.698  1.00  0.00           H
ATOM   3680  CA  LEU X 240      28.424 -14.023 -44.462  1.00  0.00           C
ATOM   3681  HA  LEU X 240      27.886 -14.565 -45.240  1.00  0.00           H
ATOM   3682  CB  LEU X 240      29.103 -15.056 -43.565  1.00  0.00           C
ATOM   3683  HB2 LEU X 240      29.399 -14.457 -42.704  1.00  0.00           H
ATOM   3684  HB3 LEU X 240      28.327 -15.781 -43.317  1.00  0.00           H
ATOM   3685  CG  LEU X 240      30.266 -15.823 -44.169  1.00  0.00           C
ATOM   3686  HG  LEU X 240      31.138 -15.240 -44.467  1.00  0.00           H
ATOM   3687  CD1 LEU X 240      30.758 -16.829 -43.127  1.00  0.00           C
ATOM   3688 HD11 LEU X 240      29.966 -17.566 -42.990  1.00  0.00           H
ATOM   3689 HD12 LEU X 240      31.690 -17.261 -43.492  1.00  0.00           H
ATOM   3690 HD13 LEU X 240      30.904 -16.262 -42.208  1.00  0.00           H
ATOM   3691  CD2 LEU X 240      29.907 -16.667 -45.357  1.00  0.00           C
ATOM   3692 HD21 LEU X 240      30.781 -17.278 -45.581  1.00  0.00           H
ATOM   3693 HD22 LEU X 240      29.014 -17.259 -45.159  1.00  0.00           H
ATOM   3694 HD23 LEU X 240      29.666 -16.072 -46.238  1.00  0.00           H
ATOM   3695  C   LEU X 240      27.267 -13.339 -43.747  1.00  0.00           C
ATOM   3696  O   LEU X 240      27.491 -12.396 -42.990  1.00  0.00           O
ATOM   3697  N   LYS X 241      25.965 -13.664 -44.013  1.00  0.00           N
ATOM   3698  H   LYS X 241      25.806 -14.303 -44.778  1.00  0.00           H
ATOM   3699  CA  LYS X 241      24.740 -13.242 -43.248  1.00  0.00           C
ATOM   3700  HA  LYS X 241      25.027 -13.121 -42.203  1.00  0.00           H
ATOM   3701  CB  LYS X 241      24.249 -11.817 -43.653  1.00  0.00           C
ATOM   3702  HB2 LYS X 241      23.289 -11.540 -43.218  1.00  0.00           H
ATOM   3703  HB3 LYS X 241      24.887 -11.026 -43.259  1.00  0.00           H
ATOM   3704  CG  LYS X 241      24.182 -11.574 -45.162  1.00  0.00           C
ATOM   3705  HG2 LYS X 241      25.090 -11.827 -45.709  1.00  0.00           H
ATOM   3706  HG3 LYS X 241      23.389 -12.142 -45.647  1.00  0.00           H
ATOM   3707  CD  LYS X 241      23.965 -10.054 -45.519  1.00  0.00           C
ATOM   3708  HD2 LYS X 241      23.557  -9.885 -46.516  1.00  0.00           H
ATOM   3709  HD3 LYS X 241      23.272  -9.615 -44.801  1.00  0.00           H
ATOM   3710  CE  LYS X 241      25.304  -9.272 -45.472  1.00  0.00           C
ATOM   3711  HE2 LYS X 241      25.588  -9.396 -44.427  1.00  0.00           H
ATOM   3712  HE3 LYS X 241      26.011  -9.785 -46.124  1.00  0.00           H
ATOM   3713  NZ  LYS X 241      25.242  -7.880 -45.805  1.00  0.00           N
ATOM   3714  HZ1 LYS X 241      25.940  -7.377 -45.276  1.00  0.00           H
ATOM   3715  HZ2 LYS X 241      25.430  -7.803 -46.795  1.00  0.00           H
ATOM   3716  HZ3 LYS X 241      24.325  -7.461 -45.747  1.00  0.00           H
ATOM   3717  C   LYS X 241      23.580 -14.281 -43.290  1.00  0.00           C
ATOM   3718  O   LYS X 241      23.465 -15.151 -44.062  1.00  0.00           O
ATOM   3719  N   ALA X 242      22.642 -14.181 -42.364  1.00  0.00           N
ATOM   3720  H   ALA X 242      22.784 -13.585 -41.562  1.00  0.00           H
ATOM   3721  CA  ALA X 242      21.365 -14.884 -42.411  1.00  0.00           C
ATOM   3722  HA  ALA X 242      21.553 -15.957 -42.446  1.00  0.00           H
ATOM   3723  CB  ALA X 242      20.500 -14.572 -41.135  1.00  0.00           C
ATOM   3724  HB1 ALA X 242      19.491 -14.965 -41.258  1.00  0.00           H
ATOM   3725  HB2 ALA X 242      20.859 -15.114 -40.260  1.00  0.00           H
ATOM   3726  HB3 ALA X 242      20.490 -13.505 -40.911  1.00  0.00           H
ATOM   3727  C   ALA X 242      20.656 -14.540 -43.786  1.00  0.00           C
ATOM   3728  O   ALA X 242      20.734 -13.432 -44.344  1.00  0.00           O
ATOM   3729  N   GLY X 243      20.053 -15.549 -44.388  1.00  0.00           N
ATOM   3730  H   GLY X 243      20.138 -16.499 -44.055  1.00  0.00           H
ATOM   3731  CA  GLY X 243      19.292 -15.461 -45.613  1.00  0.00           C
ATOM   3732  HA2 GLY X 243      19.837 -14.811 -46.299  1.00  0.00           H
ATOM   3733  HA3 GLY X 243      19.343 -16.452 -46.065  1.00  0.00           H
ATOM   3734  C   GLY X 243      17.817 -14.961 -45.394  1.00  0.00           C
ATOM   3735  O   GLY X 243      17.373 -14.715 -44.231  1.00  0.00           O
ATOM   3736  N   LYS X 244      17.028 -14.645 -46.456  1.00  0.00           N
ATOM   3737  H   LYS X 244      17.455 -14.796 -47.358  1.00  0.00           H
ATOM   3738  CA  LYS X 244      15.828 -13.729 -46.280  1.00  0.00           C
ATOM   3739  HA  LYS X 244      15.983 -13.005 -45.480  1.00  0.00           H
ATOM   3740  CB  LYS X 244      15.669 -12.854 -47.488  1.00  0.00           C
ATOM   3741  HB2 LYS X 244      15.069 -11.997 -47.181  1.00  0.00           H
ATOM   3742  HB3 LYS X 244      16.588 -12.478 -47.937  1.00  0.00           H
ATOM   3743  CG  LYS X 244      14.822 -13.582 -48.532  1.00  0.00           C
ATOM   3744  HG2 LYS X 244      15.194 -14.592 -48.704  1.00  0.00           H
ATOM   3745  HG3 LYS X 244      13.812 -13.536 -48.125  1.00  0.00           H
ATOM   3746  CD  LYS X 244      14.901 -12.863 -49.917  1.00  0.00           C
ATOM   3747  HD2 LYS X 244      14.509 -11.848 -49.854  1.00  0.00           H
ATOM   3748  HD3 LYS X 244      15.972 -12.855 -50.122  1.00  0.00           H
ATOM   3749  CE  LYS X 244      14.230 -13.651 -51.045  1.00  0.00           C
ATOM   3750  HE2 LYS X 244      14.755 -14.606 -51.057  1.00  0.00           H
ATOM   3751  HE3 LYS X 244      13.175 -13.720 -50.782  1.00  0.00           H
ATOM   3752  NZ  LYS X 244      14.421 -12.910 -52.283  1.00  0.00           N
ATOM   3753  HZ1 LYS X 244      15.397 -12.933 -52.541  1.00  0.00           H
ATOM   3754  HZ2 LYS X 244      13.971 -13.340 -53.078  1.00  0.00           H
ATOM   3755  HZ3 LYS X 244      14.163 -11.936 -52.208  1.00  0.00           H
ATOM   3756  C   LYS X 244      14.588 -14.497 -45.751  1.00  0.00           C
ATOM   3757  O   LYS X 244      13.726 -13.935 -45.169  1.00  0.00           O
ATOM   3758  N   ALA X 245      14.521 -15.854 -45.989  1.00  0.00           N
ATOM   3759  H   ALA X 245      15.249 -16.376 -46.457  1.00  0.00           H
ATOM   3760  CA  ALA X 245      13.343 -16.712 -45.503  1.00  0.00           C
ATOM   3761  HA  ALA X 245      12.685 -16.088 -44.898  1.00  0.00           H
ATOM   3762  CB  ALA X 245      12.709 -17.206 -46.849  1.00  0.00           C
ATOM   3763  HB1 ALA X 245      12.416 -16.345 -47.449  1.00  0.00           H
ATOM   3764  HB2 ALA X 245      13.485 -17.818 -47.310  1.00  0.00           H
ATOM   3765  HB3 ALA X 245      11.804 -17.774 -46.631  1.00  0.00           H
ATOM   3766  C   ALA X 245      13.713 -17.946 -44.684  1.00  0.00           C
ATOM   3767  O   ALA X 245      14.780 -18.431 -44.776  1.00  0.00           O
ATOM   3768  N   THR X 246      12.723 -18.504 -43.927  1.00  0.00           N
ATOM   3769  H   THR X 246      11.805 -18.084 -43.960  1.00  0.00           H
ATOM   3770  CA  THR X 246      12.826 -19.751 -43.159  1.00  0.00           C
ATOM   3771  HA  THR X 246      13.652 -19.501 -42.493  1.00  0.00           H
ATOM   3772  CB  THR X 246      11.551 -20.042 -42.332  1.00  0.00           C
ATOM   3773  HB  THR X 246      10.848 -20.684 -42.862  1.00  0.00           H
ATOM   3774  CG2 THR X 246      11.758 -20.647 -40.980  1.00  0.00           C
ATOM   3775 HG21 THR X 246      12.587 -20.071 -40.569  1.00  0.00           H
ATOM   3776 HG22 THR X 246      10.913 -20.473 -40.313  1.00  0.00           H
ATOM   3777 HG23 THR X 246      11.920 -21.723 -41.043  1.00  0.00           H
ATOM   3778  OG1 THR X 246      10.909 -18.824 -41.948  1.00  0.00           O
ATOM   3779  HG1 THR X 246      10.024 -19.169 -41.806  1.00  0.00           H
ATOM   3780  C   THR X 246      13.055 -20.918 -44.165  1.00  0.00           C
ATOM   3781  O   THR X 246      13.541 -21.979 -43.792  1.00  0.00           O
ATOM   3782  N   LYS X 247      12.643 -20.773 -45.431  1.00  0.00           N
ATOM   3783  H   LYS X 247      12.213 -19.873 -45.585  1.00  0.00           H
ATOM   3784  CA  LYS X 247      12.741 -21.718 -46.536  1.00  0.00           C
ATOM   3785  HA  LYS X 247      12.409 -22.688 -46.166  1.00  0.00           H
ATOM   3786  CB  LYS X 247      11.975 -21.316 -47.804  1.00  0.00           C
ATOM   3787  HB2 LYS X 247      12.238 -20.321 -48.163  1.00  0.00           H
ATOM   3788  HB3 LYS X 247      12.097 -22.083 -48.569  1.00  0.00           H
ATOM   3789  CG  LYS X 247      10.436 -21.477 -47.554  1.00  0.00           C
ATOM   3790  HG2 LYS X 247      10.282 -22.526 -47.301  1.00  0.00           H
ATOM   3791  HG3 LYS X 247      10.139 -20.909 -46.673  1.00  0.00           H
ATOM   3792  CD  LYS X 247       9.659 -21.071 -48.810  1.00  0.00           C
ATOM   3793  HD2 LYS X 247       9.967 -20.069 -49.109  1.00  0.00           H
ATOM   3794  HD3 LYS X 247       9.847 -21.783 -49.614  1.00  0.00           H
ATOM   3795  CE  LYS X 247       8.231 -20.994 -48.409  1.00  0.00           C
ATOM   3796  HE2 LYS X 247       7.993 -21.865 -47.797  1.00  0.00           H
ATOM   3797  HE3 LYS X 247       8.221 -20.060 -47.847  1.00  0.00           H
ATOM   3798  NZ  LYS X 247       7.298 -20.950 -49.488  1.00  0.00           N
ATOM   3799  HZ1 LYS X 247       7.465 -20.294 -50.237  1.00  0.00           H
ATOM   3800  HZ2 LYS X 247       7.257 -21.803 -50.027  1.00  0.00           H
ATOM   3801  HZ3 LYS X 247       6.334 -21.018 -49.196  1.00  0.00           H
ATOM   3802  C   LYS X 247      14.214 -21.980 -46.914  1.00  0.00           C
ATOM   3803  O   LYS X 247      15.066 -21.073 -46.694  1.00  0.00           O
ATOM   3804  N   VAL X 248      14.590 -23.157 -47.412  1.00  0.00           N
ATOM   3805  H   VAL X 248      13.889 -23.857 -47.609  1.00  0.00           H
ATOM   3806  CA  VAL X 248      15.949 -23.591 -47.533  1.00  0.00           C
ATOM   3807  HA  VAL X 248      16.619 -23.250 -46.744  1.00  0.00           H
ATOM   3808  CB  VAL X 248      16.058 -25.174 -47.388  1.00  0.00           C
ATOM   3809  HB  VAL X 248      17.105 -25.478 -47.375  1.00  0.00           H
ATOM   3810  CG1 VAL X 248      15.514 -25.617 -45.984  1.00  0.00           C
ATOM   3811 HG11 VAL X 248      15.720 -26.653 -45.717  1.00  0.00           H
ATOM   3812 HG12 VAL X 248      15.951 -25.130 -45.112  1.00  0.00           H
ATOM   3813 HG13 VAL X 248      14.434 -25.489 -45.911  1.00  0.00           H
ATOM   3814  CG2 VAL X 248      15.371 -26.042 -48.506  1.00  0.00           C
ATOM   3815 HG21 VAL X 248      15.447 -27.111 -48.307  1.00  0.00           H
ATOM   3816 HG22 VAL X 248      14.355 -25.690 -48.682  1.00  0.00           H
ATOM   3817 HG23 VAL X 248      15.942 -25.741 -49.385  1.00  0.00           H
ATOM   3818  C   VAL X 248      16.523 -23.220 -48.891  1.00  0.00           C
ATOM   3819  O   VAL X 248      15.852 -22.984 -49.857  1.00  0.00           O
ATOM   3820  N   GLY X 249      17.844 -23.359 -49.018  1.00  0.00           N
ATOM   3821  H   GLY X 249      18.432 -23.636 -48.245  1.00  0.00           H
ATOM   3822  CA  GLY X 249      18.619 -23.034 -50.243  1.00  0.00           C
ATOM   3823  HA2 GLY X 249      18.073 -23.240 -51.164  1.00  0.00           H
ATOM   3824  HA3 GLY X 249      18.761 -21.954 -50.214  1.00  0.00           H
ATOM   3825  C   GLY X 249      19.934 -23.805 -50.303  1.00  0.00           C
ATOM   3826  O   GLY X 249      20.057 -24.935 -49.698  1.00  0.00           O
ATOM   3827  N   LYS X 250      20.856 -23.286 -51.129  1.00  0.00           N
ATOM   3828  H   LYS X 250      20.832 -22.293 -51.310  1.00  0.00           H
ATOM   3829  CA  LYS X 250      22.030 -24.050 -51.620  1.00  0.00           C
ATOM   3830  HA  LYS X 250      21.992 -25.034 -51.151  1.00  0.00           H
ATOM   3831  CB  LYS X 250      22.121 -24.299 -53.096  1.00  0.00           C
ATOM   3832  HB2 LYS X 250      21.915 -23.366 -53.621  1.00  0.00           H
ATOM   3833  HB3 LYS X 250      23.128 -24.556 -53.423  1.00  0.00           H
ATOM   3834  CG  LYS X 250      21.172 -25.307 -53.587  1.00  0.00           C
ATOM   3835  HG2 LYS X 250      21.649 -26.201 -53.185  1.00  0.00           H
ATOM   3836  HG3 LYS X 250      20.174 -25.062 -53.225  1.00  0.00           H
ATOM   3837  CD  LYS X 250      21.186 -25.270 -55.135  1.00  0.00           C
ATOM   3838  HD2 LYS X 250      20.753 -24.375 -55.582  1.00  0.00           H
ATOM   3839  HD3 LYS X 250      22.189 -25.170 -55.548  1.00  0.00           H
ATOM   3840  CE  LYS X 250      20.479 -26.493 -55.624  1.00  0.00           C
ATOM   3841  HE2 LYS X 250      20.856 -26.708 -56.624  1.00  0.00           H
ATOM   3842  HE3 LYS X 250      20.694 -27.361 -55.000  1.00  0.00           H
ATOM   3843  NZ  LYS X 250      19.091 -26.302 -55.707  1.00  0.00           N
ATOM   3844  HZ1 LYS X 250      18.563 -26.297 -54.845  1.00  0.00           H
ATOM   3845  HZ2 LYS X 250      18.880 -25.433 -56.175  1.00  0.00           H
ATOM   3846  HZ3 LYS X 250      18.811 -27.050 -56.325  1.00  0.00           H
ATOM   3847  C   LYS X 250      23.358 -23.455 -51.077  1.00  0.00           C
ATOM   3848  O   LYS X 250      24.139 -24.270 -50.518  1.00  0.00           O
ATOM   3849  N   ASP X 251      23.623 -22.146 -51.150  1.00  0.00           N
ATOM   3850  H   ASP X 251      22.966 -21.457 -51.486  1.00  0.00           H
ATOM   3851  CA  ASP X 251      24.966 -21.579 -50.681  1.00  0.00           C
ATOM   3852  HA  ASP X 251      25.857 -22.059 -51.085  1.00  0.00           H
ATOM   3853  CB  ASP X 251      24.884 -20.131 -51.096  1.00  0.00           C
ATOM   3854  HB2 ASP X 251      23.969 -19.685 -50.707  1.00  0.00           H
ATOM   3855  HB3 ASP X 251      25.757 -19.591 -50.732  1.00  0.00           H
ATOM   3856  CG  ASP X 251      25.090 -19.980 -52.611  1.00  0.00           C
ATOM   3857  OD1 ASP X 251      26.231 -20.325 -53.062  1.00  0.00           O
ATOM   3858  OD2 ASP X 251      24.274 -19.537 -53.393  1.00  0.00           O
ATOM   3859  C   ASP X 251      25.075 -21.621 -49.112  1.00  0.00           C
ATOM   3860  O   ASP X 251      26.174 -21.387 -48.568  1.00  0.00           O
ATOM   3861  N   GLU X 252      24.014 -21.874 -48.323  1.00  0.00           N
ATOM   3862  H   GLU X 252      23.105 -21.610 -48.675  1.00  0.00           H
ATOM   3863  CA  GLU X 252      24.108 -21.926 -46.865  1.00  0.00           C
ATOM   3864  HA  GLU X 252      24.840 -21.210 -46.489  1.00  0.00           H
ATOM   3865  CB  GLU X 252      22.695 -21.689 -46.336  1.00  0.00           C
ATOM   3866  HB2 GLU X 252      22.604 -21.343 -45.306  1.00  0.00           H
ATOM   3867  HB3 GLU X 252      22.314 -20.846 -46.913  1.00  0.00           H
ATOM   3868  CG  GLU X 252      21.823 -22.937 -46.373  1.00  0.00           C
ATOM   3869  HG2 GLU X 252      22.133 -23.700 -47.087  1.00  0.00           H
ATOM   3870  HG3 GLU X 252      21.942 -23.452 -45.420  1.00  0.00           H
ATOM   3871  CD  GLU X 252      20.349 -22.717 -46.690  1.00  0.00           C
ATOM   3872  OE1 GLU X 252      19.540 -23.545 -46.310  1.00  0.00           O
ATOM   3873  OE2 GLU X 252      19.994 -21.619 -47.136  1.00  0.00           O
ATOM   3874  C   GLU X 252      24.736 -23.188 -46.374  1.00  0.00           C
ATOM   3875  O   GLU X 252      24.711 -23.478 -45.180  1.00  0.00           O
ATOM   3876  N   LEU X 253      24.999 -24.084 -47.301  1.00  0.00           N
ATOM   3877  H   LEU X 253      24.928 -23.730 -48.244  1.00  0.00           H
ATOM   3878  CA  LEU X 253      25.485 -25.478 -47.218  1.00  0.00           C
ATOM   3879  HA  LEU X 253      25.012 -25.914 -46.338  1.00  0.00           H
ATOM   3880  CB  LEU X 253      25.089 -26.363 -48.452  1.00  0.00           C
ATOM   3881  HB2 LEU X 253      24.022 -26.246 -48.645  1.00  0.00           H
ATOM   3882  HB3 LEU X 253      25.639 -26.127 -49.363  1.00  0.00           H
ATOM   3883  CG  LEU X 253      25.331 -27.866 -48.229  1.00  0.00           C
ATOM   3884  HG  LEU X 253      26.391 -27.962 -47.997  1.00  0.00           H
ATOM   3885  CD1 LEU X 253      24.524 -28.420 -47.095  1.00  0.00           C
ATOM   3886 HD11 LEU X 253      23.483 -28.101 -47.158  1.00  0.00           H
ATOM   3887 HD12 LEU X 253      24.507 -29.509 -47.156  1.00  0.00           H
ATOM   3888 HD13 LEU X 253      24.921 -28.070 -46.143  1.00  0.00           H
ATOM   3889  CD2 LEU X 253      25.101 -28.659 -49.578  1.00  0.00           C
ATOM   3890 HD21 LEU X 253      25.615 -28.118 -50.372  1.00  0.00           H
ATOM   3891 HD22 LEU X 253      25.467 -29.685 -49.525  1.00  0.00           H
ATOM   3892 HD23 LEU X 253      24.033 -28.786 -49.753  1.00  0.00           H
ATOM   3893  C   LEU X 253      27.017 -25.553 -47.046  1.00  0.00           C
ATOM   3894  O   LEU X 253      27.798 -25.305 -47.964  1.00  0.00           O
ATOM   3895  N   PHE X 254      27.447 -26.072 -45.899  1.00  0.00           N
ATOM   3896  H   PHE X 254      26.749 -26.244 -45.189  1.00  0.00           H
ATOM   3897  CA  PHE X 254      28.890 -26.178 -45.493  1.00  0.00           C
ATOM   3898  HA  PHE X 254      29.614 -25.859 -46.243  1.00  0.00           H
ATOM   3899  CB  PHE X 254      29.091 -25.267 -44.292  1.00  0.00           C
ATOM   3900  HB2 PHE X 254      28.619 -25.724 -43.422  1.00  0.00           H
ATOM   3901  HB3 PHE X 254      30.124 -25.486 -44.022  1.00  0.00           H
ATOM   3902  CG  PHE X 254      28.824 -23.794 -44.525  1.00  0.00           C
ATOM   3903  CD1 PHE X 254      29.786 -23.022 -45.115  1.00  0.00           C
ATOM   3904  HD1 PHE X 254      30.754 -23.466 -45.294  1.00  0.00           H
ATOM   3905  CE1 PHE X 254      29.532 -21.718 -45.513  1.00  0.00           C
ATOM   3906  HE1 PHE X 254      30.369 -21.156 -45.902  1.00  0.00           H
ATOM   3907  CZ  PHE X 254      28.239 -21.247 -45.352  1.00  0.00           C
ATOM   3908  HZ  PHE X 254      28.028 -20.239 -45.678  1.00  0.00           H
ATOM   3909  CE2 PHE X 254      27.248 -22.002 -44.723  1.00  0.00           C
ATOM   3910  HE2 PHE X 254      26.208 -21.714 -44.677  1.00  0.00           H
ATOM   3911  CD2 PHE X 254      27.595 -23.311 -44.297  1.00  0.00           C
ATOM   3912  HD2 PHE X 254      26.811 -23.979 -43.973  1.00  0.00           H
ATOM   3913  C   PHE X 254      29.376 -27.573 -45.137  1.00  0.00           C
ATOM   3914  O   PHE X 254      28.633 -28.496 -44.683  1.00  0.00           O
ATOM   3915  N   ALA X 255      30.735 -27.717 -45.264  1.00  0.00           N
ATOM   3916  H   ALA X 255      31.307 -27.152 -45.875  1.00  0.00           H
ATOM   3917  CA  ALA X 255      31.546 -28.798 -44.671  1.00  0.00           C
ATOM   3918  HA  ALA X 255      30.960 -29.547 -44.139  1.00  0.00           H
ATOM   3919  CB  ALA X 255      32.204 -29.569 -45.818  1.00  0.00           C
ATOM   3920  HB1 ALA X 255      32.942 -30.258 -45.407  1.00  0.00           H
ATOM   3921  HB2 ALA X 255      31.457 -30.113 -46.396  1.00  0.00           H
ATOM   3922  HB3 ALA X 255      32.652 -28.945 -46.590  1.00  0.00           H
ATOM   3923  C   ALA X 255      32.526 -28.071 -43.694  1.00  0.00           C
ATOM   3924  O   ALA X 255      32.726 -26.878 -43.767  1.00  0.00           O
ATOM   3925  N   LEU X 256      33.017 -28.879 -42.754  1.00  0.00           N
ATOM   3926  H   LEU X 256      32.945 -29.875 -42.906  1.00  0.00           H
ATOM   3927  CA  LEU X 256      33.709 -28.307 -41.644  1.00  0.00           C
ATOM   3928  HA  LEU X 256      34.295 -27.481 -42.046  1.00  0.00           H
ATOM   3929  CB  LEU X 256      32.653 -27.835 -40.626  1.00  0.00           C
ATOM   3930  HB2 LEU X 256      31.823 -27.428 -41.204  1.00  0.00           H
ATOM   3931  HB3 LEU X 256      32.373 -28.784 -40.169  1.00  0.00           H
ATOM   3932  CG  LEU X 256      33.089 -26.890 -39.544  1.00  0.00           C
ATOM   3933  HG  LEU X 256      33.953 -26.316 -39.877  1.00  0.00           H
ATOM   3934  CD1 LEU X 256      31.948 -25.936 -39.141  1.00  0.00           C
ATOM   3935 HD11 LEU X 256      32.194 -25.283 -38.304  1.00  0.00           H
ATOM   3936 HD12 LEU X 256      31.728 -25.366 -40.043  1.00  0.00           H
ATOM   3937 HD13 LEU X 256      31.103 -26.560 -38.851  1.00  0.00           H
ATOM   3938  CD2 LEU X 256      33.444 -27.624 -38.271  1.00  0.00           C
ATOM   3939 HD21 LEU X 256      32.519 -27.945 -37.793  1.00  0.00           H
ATOM   3940 HD22 LEU X 256      34.011 -28.544 -38.417  1.00  0.00           H
ATOM   3941 HD23 LEU X 256      33.882 -26.929 -37.555  1.00  0.00           H
ATOM   3942  C   LEU X 256      34.639 -29.286 -40.938  1.00  0.00           C
ATOM   3943  O   LEU X 256      34.493 -30.487 -41.103  1.00  0.00           O
ATOM   3944  N   GLU X 257      35.792 -28.784 -40.362  1.00  0.00           N
ATOM   3945  H   GLU X 257      35.866 -27.776 -40.369  1.00  0.00           H
ATOM   3946  CA  GLU X 257      36.989 -29.558 -39.972  1.00  0.00           C
ATOM   3947  HA  GLU X 257      36.657 -30.481 -39.499  1.00  0.00           H
ATOM   3948  CB  GLU X 257      37.840 -29.825 -41.277  1.00  0.00           C
ATOM   3949  HB2 GLU X 257      38.697 -30.356 -40.864  1.00  0.00           H
ATOM   3950  HB3 GLU X 257      37.258 -30.554 -41.841  1.00  0.00           H
ATOM   3951  CG  GLU X 257      38.252 -28.634 -42.179  1.00  0.00           C
ATOM   3952  HG2 GLU X 257      37.338 -28.245 -42.628  1.00  0.00           H
ATOM   3953  HG3 GLU X 257      38.680 -27.887 -41.512  1.00  0.00           H
ATOM   3954  CD  GLU X 257      39.328 -28.997 -43.294  1.00  0.00           C
ATOM   3955  OE1 GLU X 257      39.352 -28.306 -44.294  1.00  0.00           O
ATOM   3956  OE2 GLU X 257      40.005 -30.037 -43.236  1.00  0.00           O
ATOM   3957  C   GLU X 257      37.811 -28.866 -38.924  1.00  0.00           C
ATOM   3958  O   GLU X 257      37.633 -27.669 -38.768  1.00  0.00           O
ATOM   3959  N   GLN X 258      38.827 -29.528 -38.378  1.00  0.00           N
ATOM   3960  H   GLN X 258      39.044 -30.474 -38.655  1.00  0.00           H
ATOM   3961  CA  GLN X 258      39.767 -28.941 -37.404  1.00  0.00           C
ATOM   3962  HA  GLN X 258      39.289 -28.475 -36.543  1.00  0.00           H
ATOM   3963  CB  GLN X 258      40.742 -29.915 -36.792  1.00  0.00           C
ATOM   3964  HB2 GLN X 258      41.415 -30.406 -37.494  1.00  0.00           H
ATOM   3965  HB3 GLN X 258      41.486 -29.465 -36.134  1.00  0.00           H
ATOM   3966  CG  GLN X 258      40.128 -31.085 -36.046  1.00  0.00           C
ATOM   3967  HG2 GLN X 258      40.910 -31.346 -35.333  1.00  0.00           H
ATOM   3968  HG3 GLN X 258      39.322 -30.684 -35.430  1.00  0.00           H
ATOM   3969  CD  GLN X 258      39.711 -32.373 -36.776  1.00  0.00           C
ATOM   3970  OE1 GLN X 258      39.314 -32.351 -37.889  1.00  0.00           O
ATOM   3971  NE2 GLN X 258      39.642 -33.563 -36.179  1.00  0.00           N
ATOM   3972 HE21 GLN X 258      39.401 -34.322 -36.801  1.00  0.00           H
ATOM   3973 HE22 GLN X 258      40.246 -33.838 -35.417  1.00  0.00           H
ATOM   3974  C   GLN X 258      40.594 -27.823 -38.143  1.00  0.00           C
ATOM   3975  O   GLN X 258      40.898 -27.908 -39.342  1.00  0.00           O
ATOM   3976  N   SER X 259      41.014 -26.757 -37.486  1.00  0.00           N
ATOM   3977  H   SER X 259      40.729 -26.695 -36.519  1.00  0.00           H
ATOM   3978  CA  SER X 259      41.856 -25.681 -38.126  1.00  0.00           C
ATOM   3979  HA  SER X 259      41.342 -25.560 -39.080  1.00  0.00           H
ATOM   3980  CB  SER X 259      41.694 -24.347 -37.329  1.00  0.00           C
ATOM   3981  HB2 SER X 259      40.648 -24.045 -37.378  1.00  0.00           H
ATOM   3982  HB3 SER X 259      42.029 -24.600 -36.323  1.00  0.00           H
ATOM   3983  OG  SER X 259      42.503 -23.287 -37.818  1.00  0.00           O
ATOM   3984  HG  SER X 259      43.433 -23.484 -37.682  1.00  0.00           H
ATOM   3985  C   SER X 259      43.363 -25.972 -38.363  1.00  0.00           C
ATOM   3986  O   SER X 259      44.029 -26.591 -37.498  1.00  0.00           O
ATOM   3987  N   CYS X 260      43.905 -25.521 -39.484  1.00  0.00           N
ATOM   3988  H   CYS X 260      43.454 -24.897 -40.138  1.00  0.00           H
ATOM   3989  CA  CYS X 260      45.291 -25.590 -39.883  1.00  0.00           C
ATOM   3990  HA  CYS X 260      45.635 -26.625 -39.897  1.00  0.00           H
ATOM   3991  CB  CYS X 260      45.430 -25.019 -41.319  1.00  0.00           C
ATOM   3992  HB2 CYS X 260      46.513 -24.953 -41.423  1.00  0.00           H
ATOM   3993  HB3 CYS X 260      44.910 -25.653 -42.037  1.00  0.00           H
ATOM   3994  SG  CYS X 260      44.787 -23.319 -41.283  1.00  0.00           S
ATOM   3995  HG  CYS X 260      45.920 -22.647 -41.059  1.00  0.00           H
ATOM   3996  C   CYS X 260      46.285 -24.916 -38.920  1.00  0.00           C
ATOM   3997  O   CYS X 260      45.914 -24.023 -38.130  1.00  0.00           O
ATOM   3998  N   ALA X 261      47.586 -25.239 -38.979  1.00  0.00           N
ATOM   3999  H   ALA X 261      47.765 -26.081 -39.508  1.00  0.00           H
ATOM   4000  CA  ALA X 261      48.661 -24.495 -38.316  1.00  0.00           C
ATOM   4001  HA  ALA X 261      48.408 -23.459 -38.093  1.00  0.00           H
ATOM   4002  CB  ALA X 261      48.877 -25.248 -37.019  1.00  0.00           C
ATOM   4003  HB1 ALA X 261      47.995 -25.710 -36.574  1.00  0.00           H
ATOM   4004  HB2 ALA X 261      49.510 -26.114 -37.216  1.00  0.00           H
ATOM   4005  HB3 ALA X 261      49.397 -24.544 -36.369  1.00  0.00           H
ATOM   4006  C   ALA X 261      49.916 -24.339 -39.223  1.00  0.00           C
ATOM   4007  O   ALA X 261      50.505 -25.324 -39.682  1.00  0.00           O
ATOM   4008  N   GLN X 262      50.335 -23.081 -39.447  1.00  0.00           N
ATOM   4009  H   GLN X 262      49.790 -22.349 -39.014  1.00  0.00           H
ATOM   4010  CA  GLN X 262      51.281 -22.599 -40.395  1.00  0.00           C
ATOM   4011  HA  GLN X 262      51.707 -23.501 -40.833  1.00  0.00           H
ATOM   4012  CB  GLN X 262      50.699 -21.781 -41.505  1.00  0.00           C
ATOM   4013  HB2 GLN X 262      50.145 -20.933 -41.103  1.00  0.00           H
ATOM   4014  HB3 GLN X 262      51.596 -21.488 -42.051  1.00  0.00           H
ATOM   4015  CG  GLN X 262      49.822 -22.304 -42.600  1.00  0.00           C
ATOM   4016  HG2 GLN X 262      49.703 -21.582 -43.408  1.00  0.00           H
ATOM   4017  HG3 GLN X 262      50.433 -23.105 -43.016  1.00  0.00           H
ATOM   4018  CD  GLN X 262      48.410 -22.737 -42.161  1.00  0.00           C
ATOM   4019  OE1 GLN X 262      47.900 -22.356 -41.114  1.00  0.00           O
ATOM   4020  NE2 GLN X 262      47.676 -23.404 -43.052  1.00  0.00           N
ATOM   4021 HE21 GLN X 262      46.674 -23.413 -42.928  1.00  0.00           H
ATOM   4022 HE22 GLN X 262      48.112 -23.852 -43.846  1.00  0.00           H
ATOM   4023  C   GLN X 262      52.494 -21.836 -39.798  1.00  0.00           C
ATOM   4024  O   GLN X 262      52.409 -21.155 -38.762  1.00  0.00           O
ATOM   4025  N   VAL X 263      53.704 -22.051 -40.439  1.00  0.00           N
ATOM   4026  H   VAL X 263      53.738 -22.556 -41.313  1.00  0.00           H
ATOM   4027  CA  VAL X 263      54.968 -21.710 -39.807  1.00  0.00           C
ATOM   4028  HA  VAL X 263      54.844 -21.188 -38.858  1.00  0.00           H
ATOM   4029  CB  VAL X 263      55.726 -23.006 -39.404  1.00  0.00           C
ATOM   4030  HB  VAL X 263      56.724 -22.718 -39.074  1.00  0.00           H
ATOM   4031  CG1 VAL X 263      55.048 -23.842 -38.301  1.00  0.00           C
ATOM   4032 HG11 VAL X 263      55.557 -24.799 -38.183  1.00  0.00           H
ATOM   4033 HG12 VAL X 263      55.207 -23.213 -37.426  1.00  0.00           H
ATOM   4034 HG13 VAL X 263      53.975 -23.972 -38.442  1.00  0.00           H
ATOM   4035  CG2 VAL X 263      56.069 -23.898 -40.594  1.00  0.00           C
ATOM   4036 HG21 VAL X 263      55.118 -24.237 -41.005  1.00  0.00           H
ATOM   4037 HG22 VAL X 263      56.631 -23.442 -41.409  1.00  0.00           H
ATOM   4038 HG23 VAL X 263      56.541 -24.817 -40.245  1.00  0.00           H
ATOM   4039  C   VAL X 263      55.888 -20.822 -40.732  1.00  0.00           C
ATOM   4040  O   VAL X 263      55.649 -20.883 -41.938  1.00  0.00           O
ATOM   4041  N   VAL X 264      56.825 -20.026 -40.171  1.00  0.00           N
ATOM   4042  H   VAL X 264      56.863 -19.823 -39.182  1.00  0.00           H
ATOM   4043  CA  VAL X 264      57.891 -19.504 -41.013  1.00  0.00           C
ATOM   4044  HA  VAL X 264      57.704 -19.673 -42.074  1.00  0.00           H
ATOM   4045  CB  VAL X 264      58.033 -17.927 -40.912  1.00  0.00           C
ATOM   4046  HB  VAL X 264      58.913 -17.570 -41.448  1.00  0.00           H
ATOM   4047  CG1 VAL X 264      56.685 -17.229 -41.278  1.00  0.00           C
ATOM   4048 HG11 VAL X 264      56.923 -16.187 -41.061  1.00  0.00           H
ATOM   4049 HG12 VAL X 264      56.476 -17.453 -42.324  1.00  0.00           H
ATOM   4050 HG13 VAL X 264      55.814 -17.515 -40.689  1.00  0.00           H
ATOM   4051  CG2 VAL X 264      58.278 -17.602 -39.431  1.00  0.00           C
ATOM   4052 HG21 VAL X 264      57.383 -17.789 -38.837  1.00  0.00           H
ATOM   4053 HG22 VAL X 264      59.226 -17.990 -39.060  1.00  0.00           H
ATOM   4054 HG23 VAL X 264      58.497 -16.535 -39.376  1.00  0.00           H
ATOM   4055  C   VAL X 264      59.228 -20.156 -40.643  1.00  0.00           C
ATOM   4056  O   VAL X 264      59.377 -20.734 -39.554  1.00  0.00           O
ATOM   4057  N   LEU X 265      60.317 -19.991 -41.422  1.00  0.00           N
ATOM   4058  H   LEU X 265      60.132 -19.458 -42.259  1.00  0.00           H
ATOM   4059  CA  LEU X 265      61.666 -20.475 -41.137  1.00  0.00           C
ATOM   4060  HA  LEU X 265      61.845 -20.712 -40.089  1.00  0.00           H
ATOM   4061  CB  LEU X 265      62.043 -21.704 -42.022  1.00  0.00           C
ATOM   4062  HB2 LEU X 265      62.003 -21.544 -43.100  1.00  0.00           H
ATOM   4063  HB3 LEU X 265      63.122 -21.855 -42.000  1.00  0.00           H
ATOM   4064  CG  LEU X 265      61.294 -22.913 -41.578  1.00  0.00           C
ATOM   4065  HG  LEU X 265      60.830 -22.791 -40.599  1.00  0.00           H
ATOM   4066  CD1 LEU X 265      60.135 -23.196 -42.478  1.00  0.00           C
ATOM   4067 HD11 LEU X 265      60.444 -23.248 -43.522  1.00  0.00           H
ATOM   4068 HD12 LEU X 265      59.691 -24.152 -42.199  1.00  0.00           H
ATOM   4069 HD13 LEU X 265      59.301 -22.516 -42.304  1.00  0.00           H
ATOM   4070  CD2 LEU X 265      62.144 -24.256 -41.465  1.00  0.00           C
ATOM   4071 HD21 LEU X 265      62.322 -24.802 -42.391  1.00  0.00           H
ATOM   4072 HD22 LEU X 265      63.037 -24.123 -40.854  1.00  0.00           H
ATOM   4073 HD23 LEU X 265      61.546 -24.938 -40.860  1.00  0.00           H
ATOM   4074  C   LEU X 265      62.766 -19.467 -41.414  1.00  0.00           C
ATOM   4075  O   LEU X 265      62.844 -18.807 -42.451  1.00  0.00           O
ATOM   4076  N   GLN X 266      63.659 -19.249 -40.445  1.00  0.00           N
ATOM   4077  H   GLN X 266      63.545 -19.650 -39.525  1.00  0.00           H
ATOM   4078  CA  GLN X 266      64.733 -18.300 -40.464  1.00  0.00           C
ATOM   4079  HA  GLN X 266      64.669 -17.968 -41.500  1.00  0.00           H
ATOM   4080  CB  GLN X 266      64.508 -17.207 -39.400  1.00  0.00           C
ATOM   4081  HB2 GLN X 266      64.447 -17.741 -38.452  1.00  0.00           H
ATOM   4082  HB3 GLN X 266      65.428 -16.624 -39.426  1.00  0.00           H
ATOM   4083  CG  GLN X 266      63.227 -16.284 -39.582  1.00  0.00           C
ATOM   4084  HG2 GLN X 266      63.078 -15.899 -40.591  1.00  0.00           H
ATOM   4085  HG3 GLN X 266      62.458 -17.038 -39.412  1.00  0.00           H
ATOM   4086  CD  GLN X 266      63.031 -15.180 -38.510  1.00  0.00           C
ATOM   4087  OE1 GLN X 266      63.813 -15.077 -37.598  1.00  0.00           O
ATOM   4088  NE2 GLN X 266      62.013 -14.386 -38.542  1.00  0.00           N
ATOM   4089 HE21 GLN X 266      62.086 -13.634 -37.872  1.00  0.00           H
ATOM   4090 HE22 GLN X 266      61.264 -14.526 -39.205  1.00  0.00           H
ATOM   4091  C   GLN X 266      66.176 -18.890 -40.332  1.00  0.00           C
ATOM   4092  O   GLN X 266      66.541 -19.821 -39.630  1.00  0.00           O
ATOM   4093  N   ALA X 267      67.019 -18.454 -41.196  1.00  0.00           N
ATOM   4094  H   ALA X 267      66.694 -17.732 -41.823  1.00  0.00           H
ATOM   4095  CA  ALA X 267      68.508 -18.834 -41.275  1.00  0.00           C
ATOM   4096  HA  ALA X 267      68.667 -19.860 -40.943  1.00  0.00           H
ATOM   4097  CB  ALA X 267      68.911 -18.746 -42.777  1.00  0.00           C
ATOM   4098  HB1 ALA X 267      68.345 -19.394 -43.446  1.00  0.00           H
ATOM   4099  HB2 ALA X 267      68.798 -17.718 -43.121  1.00  0.00           H
ATOM   4100  HB3 ALA X 267      69.997 -18.838 -42.767  1.00  0.00           H
ATOM   4101  C   ALA X 267      69.362 -17.948 -40.269  1.00  0.00           C
ATOM   4102  O   ALA X 267      68.751 -16.970 -39.759  1.00  0.00           O
ATOM   4103  N   ALA X 268      70.617 -18.109 -40.072  1.00  0.00           N
ATOM   4104  H   ALA X 268      71.094 -18.788 -40.649  1.00  0.00           H
ATOM   4105  CA  ALA X 268      71.531 -17.314 -39.248  1.00  0.00           C
ATOM   4106  HA  ALA X 268      71.035 -17.180 -38.286  1.00  0.00           H
ATOM   4107  CB  ALA X 268      72.838 -18.118 -39.149  1.00  0.00           C
ATOM   4108  HB1 ALA X 268      72.486 -19.094 -38.815  1.00  0.00           H
ATOM   4109  HB2 ALA X 268      73.344 -18.209 -40.110  1.00  0.00           H
ATOM   4110  HB3 ALA X 268      73.538 -17.675 -38.440  1.00  0.00           H
ATOM   4111  C   ALA X 268      71.828 -15.858 -39.822  1.00  0.00           C
ATOM   4112  O   ALA X 268      72.625 -15.118 -39.274  1.00  0.00           O
ATOM   4113  N   ASN X 269      71.138 -15.450 -40.957  1.00  0.00           N
ATOM   4114  H   ASN X 269      70.720 -16.141 -41.565  1.00  0.00           H
ATOM   4115  CA  ASN X 269      70.884 -14.068 -41.359  1.00  0.00           C
ATOM   4116  HA  ASN X 269      71.723 -13.422 -41.103  1.00  0.00           H
ATOM   4117  CB  ASN X 269      70.706 -13.955 -42.867  1.00  0.00           C
ATOM   4118  HB2 ASN X 269      70.678 -12.886 -43.078  1.00  0.00           H
ATOM   4119  HB3 ASN X 269      71.583 -14.346 -43.384  1.00  0.00           H
ATOM   4120  CG  ASN X 269      69.482 -14.669 -43.474  1.00  0.00           C
ATOM   4121  OD1 ASN X 269      68.616 -15.191 -42.779  1.00  0.00           O
ATOM   4122  ND2 ASN X 269      69.322 -14.673 -44.776  1.00  0.00           N
ATOM   4123 HD21 ASN X 269      68.393 -14.867 -45.121  1.00  0.00           H
ATOM   4124 HD22 ASN X 269      69.975 -14.289 -45.444  1.00  0.00           H
ATOM   4125  C   ASN X 269      69.618 -13.468 -40.725  1.00  0.00           C
ATOM   4126  O   ASN X 269      69.315 -12.308 -41.105  1.00  0.00           O
ATOM   4127  N   GLU X 270      68.855 -14.201 -39.983  1.00  0.00           N
ATOM   4128  H   GLU X 270      69.146 -15.166 -39.921  1.00  0.00           H
ATOM   4129  CA  GLU X 270      67.531 -13.924 -39.281  1.00  0.00           C
ATOM   4130  HA  GLU X 270      67.149 -14.860 -38.874  1.00  0.00           H
ATOM   4131  CB  GLU X 270      67.743 -12.879 -38.136  1.00  0.00           C
ATOM   4132  HB2 GLU X 270      67.867 -11.897 -38.592  1.00  0.00           H
ATOM   4133  HB3 GLU X 270      66.781 -12.900 -37.624  1.00  0.00           H
ATOM   4134  CG  GLU X 270      68.831 -13.190 -37.071  1.00  0.00           C
ATOM   4135  HG2 GLU X 270      69.801 -12.985 -37.525  1.00  0.00           H
ATOM   4136  HG3 GLU X 270      68.596 -12.497 -36.263  1.00  0.00           H
ATOM   4137  CD  GLU X 270      68.829 -14.561 -36.436  1.00  0.00           C
ATOM   4138  OE1 GLU X 270      69.938 -15.091 -36.076  1.00  0.00           O
ATOM   4139  OE2 GLU X 270      67.745 -15.160 -36.165  1.00  0.00           O
ATOM   4140  C   GLU X 270      66.420 -13.424 -40.224  1.00  0.00           C
ATOM   4141  O   GLU X 270      65.380 -12.905 -39.718  1.00  0.00           O
ATOM   4142  N   ARG X 271      66.472 -13.550 -41.535  1.00  0.00           N
ATOM   4143  H   ARG X 271      67.323 -13.950 -41.902  1.00  0.00           H
ATOM   4144  CA  ARG X 271      65.402 -13.355 -42.530  1.00  0.00           C
ATOM   4145  HA  ARG X 271      64.825 -12.476 -42.241  1.00  0.00           H
ATOM   4146  CB  ARG X 271      65.905 -13.095 -43.982  1.00  0.00           C
ATOM   4147  HB2 ARG X 271      66.752 -13.696 -44.315  1.00  0.00           H
ATOM   4148  HB3 ARG X 271      65.095 -13.321 -44.674  1.00  0.00           H
ATOM   4149  CG  ARG X 271      66.354 -11.686 -44.212  1.00  0.00           C
ATOM   4150  HG2 ARG X 271      66.943 -11.645 -45.129  1.00  0.00           H
ATOM   4151  HG3 ARG X 271      65.445 -11.139 -44.462  1.00  0.00           H
ATOM   4152  CD  ARG X 271      67.177 -10.824 -43.233  1.00  0.00           C
ATOM   4153  HD2 ARG X 271      68.118 -11.312 -42.978  1.00  0.00           H
ATOM   4154  HD3 ARG X 271      67.402  -9.943 -43.835  1.00  0.00           H
ATOM   4155  NE  ARG X 271      66.390 -10.399 -42.099  1.00  0.00           N
ATOM   4156  HE  ARG X 271      65.410 -10.622 -41.991  1.00  0.00           H
ATOM   4157  CZ  ARG X 271      66.934  -9.581 -41.153  1.00  0.00           C
ATOM   4158  NH1 ARG X 271      68.166  -9.229 -41.171  1.00  0.00           N
ATOM   4159 HH11 ARG X 271      68.635  -9.523 -42.016  1.00  0.00           H
ATOM   4160 HH12 ARG X 271      68.515  -8.685 -40.394  1.00  0.00           H
ATOM   4161  NH2 ARG X 271      66.211  -9.293 -40.099  1.00  0.00           N
ATOM   4162 HH21 ARG X 271      65.351  -9.747 -39.828  1.00  0.00           H
ATOM   4163 HH22 ARG X 271      66.606  -8.698 -39.386  1.00  0.00           H
ATOM   4164  C   ARG X 271      64.491 -14.635 -42.660  1.00  0.00           C
ATOM   4165  O   ARG X 271      64.989 -15.713 -42.618  1.00  0.00           O
ATOM   4166  N   ASN X 272      63.140 -14.432 -42.760  1.00  0.00           N
ATOM   4167  H   ASN X 272      62.740 -13.505 -42.767  1.00  0.00           H
ATOM   4168  CA  ASN X 272      62.187 -15.539 -43.224  1.00  0.00           C
ATOM   4169  HA  ASN X 272      62.232 -16.372 -42.523  1.00  0.00           H
ATOM   4170  CB  ASN X 272      60.710 -15.109 -43.273  1.00  0.00           C
ATOM   4171  HB2 ASN X 272      60.641 -14.269 -43.964  1.00  0.00           H
ATOM   4172  HB3 ASN X 272      60.105 -15.864 -43.775  1.00  0.00           H
ATOM   4173  CG  ASN X 272      60.025 -14.661 -41.994  1.00  0.00           C
ATOM   4174  OD1 ASN X 272      60.436 -14.926 -40.870  1.00  0.00           O
ATOM   4175  ND2 ASN X 272      58.931 -13.997 -42.055  1.00  0.00           N
ATOM   4176 HD21 ASN X 272      58.538 -13.797 -41.146  1.00  0.00           H
ATOM   4177 HD22 ASN X 272      58.504 -13.522 -42.836  1.00  0.00           H
ATOM   4178  C   ASN X 272      62.646 -16.047 -44.587  1.00  0.00           C
ATOM   4179  O   ASN X 272      62.959 -15.202 -45.447  1.00  0.00           O
ATOM   4180  N   VAL X 273      62.618 -17.362 -44.883  1.00  0.00           N
ATOM   4181  H   VAL X 273      62.476 -17.957 -44.079  1.00  0.00           H
ATOM   4182  CA  VAL X 273      62.664 -17.960 -46.190  1.00  0.00           C
ATOM   4183  HA  VAL X 273      63.493 -17.789 -46.877  1.00  0.00           H
ATOM   4184  CB  VAL X 273      62.718 -19.453 -45.956  1.00  0.00           C
ATOM   4185  HB  VAL X 273      62.056 -19.740 -45.139  1.00  0.00           H
ATOM   4186  CG1 VAL X 273      62.508 -20.438 -47.110  1.00  0.00           C
ATOM   4187 HG11 VAL X 273      62.734 -21.459 -46.801  1.00  0.00           H
ATOM   4188 HG12 VAL X 273      61.458 -20.371 -47.395  1.00  0.00           H
ATOM   4189 HG13 VAL X 273      63.125 -20.132 -47.954  1.00  0.00           H
ATOM   4190  CG2 VAL X 273      64.182 -19.781 -45.488  1.00  0.00           C
ATOM   4191 HG21 VAL X 273      64.841 -19.638 -46.344  1.00  0.00           H
ATOM   4192 HG22 VAL X 273      64.436 -19.171 -44.621  1.00  0.00           H
ATOM   4193 HG23 VAL X 273      64.036 -20.828 -45.222  1.00  0.00           H
ATOM   4194  C   VAL X 273      61.423 -17.613 -47.007  1.00  0.00           C
ATOM   4195  O   VAL X 273      60.362 -17.526 -46.372  1.00  0.00           O
ATOM   4196  N   SER X 274      61.481 -17.517 -48.312  1.00  0.00           N
ATOM   4197  H   SER X 274      62.371 -17.417 -48.778  1.00  0.00           H
ATOM   4198  CA  SER X 274      60.384 -17.094 -49.165  1.00  0.00           C
ATOM   4199  HA  SER X 274      59.455 -17.185 -48.602  1.00  0.00           H
ATOM   4200  CB  SER X 274      60.454 -15.632 -49.417  1.00  0.00           C
ATOM   4201  HB2 SER X 274      60.624 -15.195 -48.434  1.00  0.00           H
ATOM   4202  HB3 SER X 274      61.363 -15.546 -50.013  1.00  0.00           H
ATOM   4203  OG  SER X 274      59.403 -15.072 -50.094  1.00  0.00           O
ATOM   4204  HG  SER X 274      58.856 -14.544 -49.507  1.00  0.00           H
ATOM   4205  C   SER X 274      60.220 -17.862 -50.504  1.00  0.00           C
ATOM   4206  O   SER X 274      61.200 -18.371 -51.085  1.00  0.00           O
ATOM   4207  N   THR X 275      58.985 -18.076 -51.008  1.00  0.00           N
ATOM   4208  H   THR X 275      58.256 -17.865 -50.342  1.00  0.00           H
ATOM   4209  CA  THR X 275      58.528 -18.452 -52.365  1.00  0.00           C
ATOM   4210  HA  THR X 275      59.273 -19.014 -52.927  1.00  0.00           H
ATOM   4211  CB  THR X 275      57.304 -19.336 -52.114  1.00  0.00           C
ATOM   4212  HB  THR X 275      57.014 -19.756 -53.077  1.00  0.00           H
ATOM   4213  CG2 THR X 275      57.466 -20.613 -51.365  1.00  0.00           C
ATOM   4214 HG21 THR X 275      57.918 -20.609 -50.373  1.00  0.00           H
ATOM   4215 HG22 THR X 275      56.459 -20.996 -51.205  1.00  0.00           H
ATOM   4216 HG23 THR X 275      58.054 -21.330 -51.938  1.00  0.00           H
ATOM   4217  OG1 THR X 275      56.201 -18.689 -51.618  1.00  0.00           O
ATOM   4218  HG1 THR X 275      56.267 -18.496 -50.680  1.00  0.00           H
ATOM   4219  C   THR X 275      58.099 -17.283 -53.241  1.00  0.00           C
ATOM   4220  O   THR X 275      57.751 -17.447 -54.419  1.00  0.00           O
ATOM   4221  N   ARG X 276      58.112 -16.019 -52.721  1.00  0.00           N
ATOM   4222  H   ARG X 276      58.439 -15.981 -51.766  1.00  0.00           H
ATOM   4223  CA  ARG X 276      57.695 -14.833 -53.484  1.00  0.00           C
ATOM   4224  HA  ARG X 276      56.677 -15.087 -53.779  1.00  0.00           H
ATOM   4225  CB  ARG X 276      57.754 -13.729 -52.478  1.00  0.00           C
ATOM   4226  HB2 ARG X 276      57.136 -13.976 -51.614  1.00  0.00           H
ATOM   4227  HB3 ARG X 276      58.764 -13.606 -52.088  1.00  0.00           H
ATOM   4228  CG  ARG X 276      57.335 -12.387 -52.998  1.00  0.00           C
ATOM   4229  HG2 ARG X 276      57.925 -12.133 -53.879  1.00  0.00           H
ATOM   4230  HG3 ARG X 276      56.294 -12.487 -53.305  1.00  0.00           H
ATOM   4231  CD  ARG X 276      57.599 -11.269 -51.920  1.00  0.00           C
ATOM   4232  HD2 ARG X 276      58.675 -11.267 -51.742  1.00  0.00           H
ATOM   4233  HD3 ARG X 276      57.381 -10.265 -52.285  1.00  0.00           H
ATOM   4234  NE  ARG X 276      56.787 -11.435 -50.701  1.00  0.00           N
ATOM   4235  HE  ARG X 276      57.057 -12.179 -50.074  1.00  0.00           H
ATOM   4236  CZ  ARG X 276      55.553 -11.047 -50.550  1.00  0.00           C
ATOM   4237  NH1 ARG X 276      54.910 -10.300 -51.407  1.00  0.00           N
ATOM   4238 HH11 ARG X 276      55.336  -9.938 -52.249  1.00  0.00           H
ATOM   4239 HH12 ARG X 276      54.047  -9.893 -51.074  1.00  0.00           H
ATOM   4240  NH2 ARG X 276      54.875 -11.499 -49.551  1.00  0.00           N
ATOM   4241 HH21 ARG X 276      55.454 -11.957 -48.861  1.00  0.00           H
ATOM   4242 HH22 ARG X 276      53.892 -11.288 -49.451  1.00  0.00           H
ATOM   4243  C   ARG X 276      58.450 -14.528 -54.751  1.00  0.00           C
ATOM   4244  O   ARG X 276      57.811 -14.047 -55.659  1.00  0.00           O
ATOM   4245  N   GLN X 277      59.754 -14.850 -54.877  1.00  0.00           N
ATOM   4246  H   GLN X 277      60.142 -15.326 -54.075  1.00  0.00           H
ATOM   4247  CA  GLN X 277      60.543 -14.408 -55.990  1.00  0.00           C
ATOM   4248  HA  GLN X 277      60.087 -13.483 -56.342  1.00  0.00           H
ATOM   4249  CB  GLN X 277      61.946 -14.024 -55.494  1.00  0.00           C
ATOM   4250  HB2 GLN X 277      62.270 -14.845 -54.854  1.00  0.00           H
ATOM   4251  HB3 GLN X 277      62.508 -13.976 -56.426  1.00  0.00           H
ATOM   4252  CG  GLN X 277      62.101 -12.690 -54.696  1.00  0.00           C
ATOM   4253  HG2 GLN X 277      63.153 -12.406 -54.713  1.00  0.00           H
ATOM   4254  HG3 GLN X 277      61.555 -11.933 -55.259  1.00  0.00           H
ATOM   4255  CD  GLN X 277      61.591 -12.821 -53.249  1.00  0.00           C
ATOM   4256  OE1 GLN X 277      60.770 -12.026 -52.858  1.00  0.00           O
ATOM   4257  NE2 GLN X 277      61.953 -13.708 -52.399  1.00  0.00           N
ATOM   4258 HE21 GLN X 277      61.636 -13.769 -51.442  1.00  0.00           H
ATOM   4259 HE22 GLN X 277      62.628 -14.388 -52.719  1.00  0.00           H
ATOM   4260  C   GLN X 277      60.670 -15.483 -57.128  1.00  0.00           C
ATOM   4261  O   GLN X 277      60.709 -15.089 -58.307  1.00  0.00           O
ATOM   4262  N   GLY X 278      60.726 -16.768 -56.852  1.00  0.00           N
ATOM   4263  H   GLY X 278      60.599 -17.129 -55.917  1.00  0.00           H
ATOM   4264  CA  GLY X 278      60.997 -17.753 -57.877  1.00  0.00           C
ATOM   4265  HA2 GLY X 278      60.069 -17.886 -58.433  1.00  0.00           H
ATOM   4266  HA3 GLY X 278      61.868 -17.488 -58.477  1.00  0.00           H
ATOM   4267  C   GLY X 278      61.236 -19.179 -57.314  1.00  0.00           C
ATOM   4268  O   GLY X 278      60.958 -19.455 -56.168  1.00  0.00           O
ATOM   4269  N   MET X 279      61.476 -20.101 -58.109  1.00  0.00           N
ATOM   4270  H   MET X 279      61.632 -19.818 -59.066  1.00  0.00           H
ATOM   4271  CA  MET X 279      61.591 -21.571 -57.759  1.00  0.00           C
ATOM   4272  HA  MET X 279      60.618 -21.909 -57.401  1.00  0.00           H
ATOM   4273  CB  MET X 279      61.893 -22.445 -58.973  1.00  0.00           C
ATOM   4274  HB2 MET X 279      62.804 -22.137 -59.486  1.00  0.00           H
ATOM   4275  HB3 MET X 279      62.047 -23.431 -58.535  1.00  0.00           H
ATOM   4276  CG  MET X 279      60.751 -22.593 -60.010  1.00  0.00           C
ATOM   4277  HG2 MET X 279      59.827 -23.011 -59.612  1.00  0.00           H
ATOM   4278  HG3 MET X 279      60.503 -21.649 -60.495  1.00  0.00           H
ATOM   4279  SD  MET X 279      61.219 -23.775 -61.244  1.00  0.00           S
ATOM   4280  CE  MET X 279      59.865 -23.605 -62.406  1.00  0.00           C
ATOM   4281  HE1 MET X 279      59.841 -22.559 -62.713  1.00  0.00           H
ATOM   4282  HE2 MET X 279      60.073 -24.170 -63.315  1.00  0.00           H
ATOM   4283  HE3 MET X 279      58.908 -23.961 -62.025  1.00  0.00           H
ATOM   4284  C   MET X 279      62.594 -21.870 -56.637  1.00  0.00           C
ATOM   4285  O   MET X 279      62.291 -22.801 -55.857  1.00  0.00           O
ATOM   4286  N   ASP X 280      63.737 -21.174 -56.613  1.00  0.00           N
ATOM   4287  H   ASP X 280      63.828 -20.427 -57.287  1.00  0.00           H
ATOM   4288  CA  ASP X 280      64.633 -21.269 -55.468  1.00  0.00           C
ATOM   4289  HA  ASP X 280      64.733 -22.308 -55.152  1.00  0.00           H
ATOM   4290  CB  ASP X 280      66.041 -20.718 -55.799  1.00  0.00           C
ATOM   4291  HB2 ASP X 280      66.156 -19.634 -55.767  1.00  0.00           H
ATOM   4292  HB3 ASP X 280      66.613 -21.126 -54.966  1.00  0.00           H
ATOM   4293  CG  ASP X 280      66.801 -21.354 -56.965  1.00  0.00           C
ATOM   4294  OD1 ASP X 280      67.148 -22.594 -56.868  1.00  0.00           O
ATOM   4295  OD2 ASP X 280      67.134 -20.619 -57.980  1.00  0.00           O
ATOM   4296  C   ASP X 280      64.103 -20.633 -54.150  1.00  0.00           C
ATOM   4297  O   ASP X 280      63.924 -19.421 -54.119  1.00  0.00           O
ATOM   4298  N   LEU X 281      63.949 -21.452 -53.074  1.00  0.00           N
ATOM   4299  H   LEU X 281      64.239 -22.405 -53.242  1.00  0.00           H
ATOM   4300  CA  LEU X 281      63.632 -20.978 -51.769  1.00  0.00           C
ATOM   4301  HA  LEU X 281      62.715 -20.390 -51.806  1.00  0.00           H
ATOM   4302  CB  LEU X 281      63.378 -22.297 -50.997  1.00  0.00           C
ATOM   4303  HB2 LEU X 281      64.222 -22.984 -51.060  1.00  0.00           H
ATOM   4304  HB3 LEU X 281      63.321 -22.174 -49.916  1.00  0.00           H
ATOM   4305  CG  LEU X 281      62.043 -22.940 -51.388  1.00  0.00           C
ATOM   4306  HG  LEU X 281      61.945 -22.925 -52.474  1.00  0.00           H
ATOM   4307  CD1 LEU X 281      62.076 -24.454 -50.991  1.00  0.00           C
ATOM   4308 HD11 LEU X 281      62.367 -24.621 -49.954  1.00  0.00           H
ATOM   4309 HD12 LEU X 281      61.071 -24.866 -51.084  1.00  0.00           H
ATOM   4310 HD13 LEU X 281      62.704 -25.027 -51.673  1.00  0.00           H
ATOM   4311  CD2 LEU X 281      60.848 -22.180 -50.802  1.00  0.00           C
ATOM   4312 HD21 LEU X 281      60.926 -21.134 -51.097  1.00  0.00           H
ATOM   4313 HD22 LEU X 281      59.878 -22.605 -51.062  1.00  0.00           H
ATOM   4314 HD23 LEU X 281      60.982 -22.128 -49.722  1.00  0.00           H
ATOM   4315  C   LEU X 281      64.705 -20.168 -51.146  1.00  0.00           C
ATOM   4316  O   LEU X 281      65.846 -20.649 -51.117  1.00  0.00           O
ATOM   4317  N   SER X 282      64.471 -18.954 -50.677  1.00  0.00           N
ATOM   4318  H   SER X 282      63.579 -18.482 -50.722  1.00  0.00           H
ATOM   4319  CA  SER X 282      65.629 -18.169 -50.217  1.00  0.00           C
ATOM   4320  HA  SER X 282      66.414 -18.762 -49.748  1.00  0.00           H
ATOM   4321  CB  SER X 282      66.162 -17.368 -51.474  1.00  0.00           C
ATOM   4322  HB2 SER X 282      66.548 -18.077 -52.207  1.00  0.00           H
ATOM   4323  HB3 SER X 282      65.427 -16.741 -51.979  1.00  0.00           H
ATOM   4324  OG  SER X 282      67.115 -16.504 -50.943  1.00  0.00           O
ATOM   4325  HG  SER X 282      66.805 -15.607 -50.794  1.00  0.00           H
ATOM   4326  C   SER X 282      65.213 -17.184 -49.094  1.00  0.00           C
ATOM   4327  O   SER X 282      64.133 -16.664 -49.176  1.00  0.00           O
ATOM   4328  N   ALA X 283      66.061 -17.071 -48.107  1.00  0.00           N
ATOM   4329  H   ALA X 283      66.776 -17.781 -48.030  1.00  0.00           H
ATOM   4330  CA  ALA X 283      65.977 -16.074 -47.008  1.00  0.00           C
ATOM   4331  HA  ALA X 283      64.960 -16.149 -46.623  1.00  0.00           H
ATOM   4332  CB  ALA X 283      66.843 -16.611 -45.883  1.00  0.00           C
ATOM   4333  HB1 ALA X 283      66.610 -16.132 -44.931  1.00  0.00           H
ATOM   4334  HB2 ALA X 283      66.631 -17.660 -45.674  1.00  0.00           H
ATOM   4335  HB3 ALA X 283      67.903 -16.547 -46.126  1.00  0.00           H
ATOM   4336  C   ALA X 283      66.106 -14.545 -47.209  1.00  0.00           C
ATOM   4337  O   ALA X 283      67.109 -13.972 -46.893  1.00  0.00           O
ATOM   4338  N   ASN X 284      65.047 -13.886 -47.700  1.00  0.00           N
ATOM   4339  H   ASN X 284      64.231 -14.466 -47.835  1.00  0.00           H
ATOM   4340  CA  ASN X 284      65.093 -12.482 -48.040  1.00  0.00           C
ATOM   4341  HA  ASN X 284      66.044 -12.134 -47.636  1.00  0.00           H
ATOM   4342  CB  ASN X 284      65.139 -12.304 -49.596  1.00  0.00           C
ATOM   4343  HB2 ASN X 284      64.272 -12.894 -49.894  1.00  0.00           H
ATOM   4344  HB3 ASN X 284      64.970 -11.255 -49.842  1.00  0.00           H
ATOM   4345  CG  ASN X 284      66.327 -12.886 -50.267  1.00  0.00           C
ATOM   4346  OD1 ASN X 284      66.412 -14.089 -50.428  1.00  0.00           O
ATOM   4347  ND2 ASN X 284      67.309 -12.093 -50.598  1.00  0.00           N
ATOM   4348 HD21 ASN X 284      68.168 -12.612 -50.714  1.00  0.00           H
ATOM   4349 HD22 ASN X 284      67.260 -11.170 -50.191  1.00  0.00           H
ATOM   4350  C   ASN X 284      64.003 -11.562 -47.363  1.00  0.00           C
ATOM   4351  O   ASN X 284      63.978 -10.350 -47.678  1.00  0.00           O
ATOM   4352  N   GLN X 285      63.144 -12.113 -46.487  1.00  0.00           N
ATOM   4353  H   GLN X 285      63.296 -13.103 -46.359  1.00  0.00           H
ATOM   4354  CA  GLN X 285      61.868 -11.399 -46.061  1.00  0.00           C
ATOM   4355  HA  GLN X 285      61.720 -10.398 -46.468  1.00  0.00           H
ATOM   4356  CB  GLN X 285      60.630 -12.194 -46.599  1.00  0.00           C
ATOM   4357  HB2 GLN X 285      60.941 -13.231 -46.720  1.00  0.00           H
ATOM   4358  HB3 GLN X 285      59.887 -12.111 -45.806  1.00  0.00           H
ATOM   4359  CG  GLN X 285      60.125 -11.552 -47.873  1.00  0.00           C
ATOM   4360  HG2 GLN X 285      59.039 -11.539 -47.971  1.00  0.00           H
ATOM   4361  HG3 GLN X 285      60.220 -10.474 -47.741  1.00  0.00           H
ATOM   4362  CD  GLN X 285      60.753 -11.937 -49.160  1.00  0.00           C
ATOM   4363  OE1 GLN X 285      61.569 -12.818 -49.276  1.00  0.00           O
ATOM   4364  NE2 GLN X 285      60.522 -11.135 -50.183  1.00  0.00           N
ATOM   4365 HE21 GLN X 285      61.032 -11.266 -51.045  1.00  0.00           H
ATOM   4366 HE22 GLN X 285      59.980 -10.291 -50.068  1.00  0.00           H
ATOM   4367  C   GLN X 285      61.782 -11.282 -44.513  1.00  0.00           C
ATOM   4368  O   GLN X 285      62.680 -11.844 -43.792  1.00  0.00           O
ATOM   4369  N   ASP X 286      60.850 -10.516 -43.982  1.00  0.00           N
ATOM   4370  H   ASP X 286      60.204 -10.030 -44.588  1.00  0.00           H
ATOM   4371  CA  ASP X 286      60.736 -10.306 -42.541  1.00  0.00           C
ATOM   4372  HA  ASP X 286      61.006 -11.077 -41.820  1.00  0.00           H
ATOM   4373  CB  ASP X 286      61.460  -9.025 -42.106  1.00  0.00           C
ATOM   4374  HB2 ASP X 286      61.134  -8.169 -42.696  1.00  0.00           H
ATOM   4375  HB3 ASP X 286      61.153  -8.948 -41.063  1.00  0.00           H
ATOM   4376  CG  ASP X 286      63.046  -9.189 -42.208  1.00  0.00           C
ATOM   4377  OD1 ASP X 286      63.590  -9.946 -41.413  1.00  0.00           O
ATOM   4378  OD2 ASP X 286      63.658  -8.306 -42.861  1.00  0.00           O
ATOM   4379  C   ASP X 286      59.185 -10.154 -42.211  1.00  0.00           C
ATOM   4380  O   ASP X 286      58.840 -10.577 -41.111  1.00  0.00           O
ATOM   4381  N   GLU X 287      58.310  -9.881 -43.186  1.00  0.00           N
ATOM   4382  H   GLU X 287      58.648  -9.330 -43.962  1.00  0.00           H
ATOM   4383  CA  GLU X 287      56.974 -10.247 -43.255  1.00  0.00           C
ATOM   4384  HA  GLU X 287      56.490  -9.869 -42.355  1.00  0.00           H
ATOM   4385  CB  GLU X 287      56.371  -9.473 -44.503  1.00  0.00           C
ATOM   4386  HB2 GLU X 287      55.286  -9.575 -44.465  1.00  0.00           H
ATOM   4387  HB3 GLU X 287      56.514  -8.395 -44.434  1.00  0.00           H
ATOM   4388  CG  GLU X 287      57.025 -10.033 -45.847  1.00  0.00           C
ATOM   4389  HG2 GLU X 287      57.583 -10.961 -45.718  1.00  0.00           H
ATOM   4390  HG3 GLU X 287      56.227 -10.156 -46.579  1.00  0.00           H
ATOM   4391  CD  GLU X 287      58.100  -9.041 -46.400  1.00  0.00           C
ATOM   4392  OE1 GLU X 287      57.751  -8.212 -47.273  1.00  0.00           O
ATOM   4393  OE2 GLU X 287      59.186  -8.938 -45.798  1.00  0.00           O
ATOM   4394  C   GLU X 287      56.626 -11.756 -43.276  1.00  0.00           C
ATOM   4395  O   GLU X 287      57.363 -12.524 -43.758  1.00  0.00           O
ATOM   4396  N   GLU X 288      55.487 -12.086 -42.648  1.00  0.00           N
ATOM   4397  H   GLU X 288      54.861 -11.369 -42.310  1.00  0.00           H
ATOM   4398  CA  GLU X 288      55.013 -13.490 -42.398  1.00  0.00           C
ATOM   4399  HA  GLU X 288      55.703 -14.296 -42.648  1.00  0.00           H
ATOM   4400  CB  GLU X 288      54.660 -13.618 -40.990  1.00  0.00           C
ATOM   4401  HB2 GLU X 288      53.942 -12.814 -40.826  1.00  0.00           H
ATOM   4402  HB3 GLU X 288      54.157 -14.554 -40.745  1.00  0.00           H
ATOM   4403  CG  GLU X 288      55.827 -13.621 -39.928  1.00  0.00           C
ATOM   4404  HG2 GLU X 288      56.251 -14.625 -39.930  1.00  0.00           H
ATOM   4405  HG3 GLU X 288      56.699 -13.155 -40.386  1.00  0.00           H
ATOM   4406  CD  GLU X 288      55.310 -13.134 -38.509  1.00  0.00           C
ATOM   4407  OE1 GLU X 288      54.315 -13.644 -37.992  1.00  0.00           O
ATOM   4408  OE2 GLU X 288      55.971 -12.198 -37.967  1.00  0.00           O
ATOM   4409  C   GLU X 288      53.798 -13.663 -43.304  1.00  0.00           C
ATOM   4410  O   GLU X 288      52.685 -13.912 -42.767  1.00  0.00           O
ATOM   4411  N   THR X 289      53.947 -13.553 -44.595  1.00  0.00           N
ATOM   4412  H   THR X 289      54.879 -13.500 -44.980  1.00  0.00           H
ATOM   4413  CA  THR X 289      52.788 -13.557 -45.559  1.00  0.00           C
ATOM   4414  HA  THR X 289      51.854 -13.303 -45.058  1.00  0.00           H
ATOM   4415  CB  THR X 289      52.878 -12.577 -46.728  1.00  0.00           C
ATOM   4416  HB  THR X 289      51.838 -12.397 -47.000  1.00  0.00           H
ATOM   4417  CG2 THR X 289      53.564 -11.333 -46.323  1.00  0.00           C
ATOM   4418 HG21 THR X 289      52.985 -10.789 -45.577  1.00  0.00           H
ATOM   4419 HG22 THR X 289      54.524 -11.559 -45.858  1.00  0.00           H
ATOM   4420 HG23 THR X 289      53.680 -10.706 -47.207  1.00  0.00           H
ATOM   4421  OG1 THR X 289      53.482 -13.211 -47.773  1.00  0.00           O
ATOM   4422  HG1 THR X 289      54.400 -13.345 -47.528  1.00  0.00           H
ATOM   4423  C   THR X 289      52.430 -14.972 -46.163  1.00  0.00           C
ATOM   4424  O   THR X 289      53.122 -15.989 -45.927  1.00  0.00           O
ATOM   4425  N   ASP X 290      51.307 -15.142 -46.892  1.00  0.00           N
ATOM   4426  H   ASP X 290      50.685 -14.351 -46.981  1.00  0.00           H
ATOM   4427  CA  ASP X 290      50.885 -16.505 -47.550  1.00  0.00           C
ATOM   4428  HA  ASP X 290      50.679 -17.107 -46.665  1.00  0.00           H
ATOM   4429  CB  ASP X 290      49.573 -16.602 -48.365  1.00  0.00           C
ATOM   4430  HB2 ASP X 290      49.631 -16.087 -49.324  1.00  0.00           H
ATOM   4431  HB3 ASP X 290      49.478 -17.662 -48.599  1.00  0.00           H
ATOM   4432  CG  ASP X 290      48.280 -16.211 -47.646  1.00  0.00           C
ATOM   4433  OD1 ASP X 290      48.241 -16.283 -46.399  1.00  0.00           O
ATOM   4434  OD2 ASP X 290      47.196 -15.955 -48.303  1.00  0.00           O
ATOM   4435  C   ASP X 290      52.055 -17.168 -48.314  1.00  0.00           C
ATOM   4436  O   ASP X 290      51.878 -18.274 -48.762  1.00  0.00           O
ATOM   4437  N   GLN X 291      53.096 -16.410 -48.731  1.00  0.00           N
ATOM   4438  H   GLN X 291      53.038 -15.473 -48.358  1.00  0.00           H
ATOM   4439  CA  GLN X 291      54.312 -16.839 -49.413  1.00  0.00           C
ATOM   4440  HA  GLN X 291      54.168 -17.694 -50.074  1.00  0.00           H
ATOM   4441  CB  GLN X 291      54.728 -15.784 -50.477  1.00  0.00           C
ATOM   4442  HB2 GLN X 291      55.022 -14.849 -50.000  1.00  0.00           H
ATOM   4443  HB3 GLN X 291      55.563 -16.196 -51.044  1.00  0.00           H
ATOM   4444  CG  GLN X 291      53.694 -15.481 -51.538  1.00  0.00           C
ATOM   4445  HG2 GLN X 291      54.192 -14.818 -52.245  1.00  0.00           H
ATOM   4446  HG3 GLN X 291      53.575 -16.397 -52.116  1.00  0.00           H
ATOM   4447  CD  GLN X 291      52.277 -14.977 -51.077  1.00  0.00           C
ATOM   4448  OE1 GLN X 291      51.241 -15.622 -51.246  1.00  0.00           O
ATOM   4449  NE2 GLN X 291      52.209 -13.856 -50.404  1.00  0.00           N
ATOM   4450 HE21 GLN X 291      51.289 -13.577 -50.094  1.00  0.00           H
ATOM   4451 HE22 GLN X 291      53.044 -13.329 -50.191  1.00  0.00           H
ATOM   4452  C   GLN X 291      55.552 -16.975 -48.556  1.00  0.00           C
ATOM   4453  O   GLN X 291      56.499 -17.591 -49.026  1.00  0.00           O
ATOM   4454  N   GLU X 292      55.602 -16.378 -47.360  1.00  0.00           N
ATOM   4455  H   GLU X 292      54.839 -15.883 -46.921  1.00  0.00           H
ATOM   4456  CA  GLU X 292      56.771 -16.530 -46.456  1.00  0.00           C
ATOM   4457  HA  GLU X 292      57.627 -16.891 -47.026  1.00  0.00           H
ATOM   4458  CB  GLU X 292      57.052 -15.165 -45.743  1.00  0.00           C
ATOM   4459  HB2 GLU X 292      56.175 -14.555 -45.527  1.00  0.00           H
ATOM   4460  HB3 GLU X 292      57.523 -15.304 -44.770  1.00  0.00           H
ATOM   4461  CG  GLU X 292      57.975 -14.259 -46.653  1.00  0.00           C
ATOM   4462  HG2 GLU X 292      58.263 -13.448 -45.985  1.00  0.00           H
ATOM   4463  HG3 GLU X 292      58.788 -14.832 -47.102  1.00  0.00           H
ATOM   4464  CD  GLU X 292      57.174 -13.551 -47.821  1.00  0.00           C
ATOM   4465  OE1 GLU X 292      56.129 -12.901 -47.529  1.00  0.00           O
ATOM   4466  OE2 GLU X 292      57.577 -13.571 -48.966  1.00  0.00           O
ATOM   4467  C   GLU X 292      56.582 -17.662 -45.358  1.00  0.00           C
ATOM   4468  O   GLU X 292      57.434 -17.883 -44.497  1.00  0.00           O
ATOM   4469  N   THR X 293      55.495 -18.428 -45.431  1.00  0.00           N
ATOM   4470  H   THR X 293      54.864 -18.029 -46.112  1.00  0.00           H
ATOM   4471  CA  THR X 293      54.986 -19.495 -44.576  1.00  0.00           C
ATOM   4472  HA  THR X 293      55.616 -19.617 -43.695  1.00  0.00           H
ATOM   4473  CB  THR X 293      53.606 -19.086 -44.059  1.00  0.00           C
ATOM   4474  HB  THR X 293      53.127 -19.954 -43.606  1.00  0.00           H
ATOM   4475  CG2 THR X 293      53.658 -17.944 -43.003  1.00  0.00           C
ATOM   4476 HG21 THR X 293      53.755 -17.049 -43.617  1.00  0.00           H
ATOM   4477 HG22 THR X 293      52.707 -17.895 -42.474  1.00  0.00           H
ATOM   4478 HG23 THR X 293      54.396 -18.153 -42.228  1.00  0.00           H
ATOM   4479  OG1 THR X 293      52.814 -18.686 -45.145  1.00  0.00           O
ATOM   4480  HG1 THR X 293      52.915 -17.745 -45.307  1.00  0.00           H
ATOM   4481  C   THR X 293      54.870 -20.832 -45.244  1.00  0.00           C
ATOM   4482  O   THR X 293      54.824 -20.907 -46.454  1.00  0.00           O
ATOM   4483  N   PHE X 294      54.718 -21.883 -44.511  1.00  0.00           N
ATOM   4484  H   PHE X 294      54.650 -21.720 -43.516  1.00  0.00           H
ATOM   4485  CA  PHE X 294      54.699 -23.311 -44.932  1.00  0.00           C
ATOM   4486  HA  PHE X 294      54.234 -23.357 -45.917  1.00  0.00           H
ATOM   4487  CB  PHE X 294      56.135 -23.909 -44.977  1.00  0.00           C
ATOM   4488  HB2 PHE X 294      56.542 -24.003 -43.970  1.00  0.00           H
ATOM   4489  HB3 PHE X 294      56.094 -24.879 -45.473  1.00  0.00           H
ATOM   4490  CG  PHE X 294      57.061 -22.955 -45.816  1.00  0.00           C
ATOM   4491  CD1 PHE X 294      57.111 -22.923 -47.227  1.00  0.00           C
ATOM   4492  HD1 PHE X 294      56.404 -23.522 -47.782  1.00  0.00           H
ATOM   4493  CE1 PHE X 294      58.070 -22.187 -47.900  1.00  0.00           C
ATOM   4494  HE1 PHE X 294      58.163 -22.349 -48.964  1.00  0.00           H
ATOM   4495  CZ  PHE X 294      58.761 -21.164 -47.195  1.00  0.00           C
ATOM   4496  HZ  PHE X 294      59.321 -20.448 -47.777  1.00  0.00           H
ATOM   4497  CE2 PHE X 294      58.672 -21.137 -45.863  1.00  0.00           C
ATOM   4498  HE2 PHE X 294      59.259 -20.443 -45.279  1.00  0.00           H
ATOM   4499  CD2 PHE X 294      57.819 -21.992 -45.158  1.00  0.00           C
ATOM   4500  HD2 PHE X 294      57.653 -21.923 -44.094  1.00  0.00           H
ATOM   4501  C   PHE X 294      53.632 -23.991 -43.992  1.00  0.00           C
ATOM   4502  O   PHE X 294      53.202 -23.469 -42.934  1.00  0.00           O
ATOM   4503  N   GLN X 295      53.336 -25.255 -44.354  1.00  0.00           N
ATOM   4504  H   GLN X 295      53.687 -25.628 -45.224  1.00  0.00           H
ATOM   4505  CA  GLN X 295      52.914 -26.344 -43.489  1.00  0.00           C
ATOM   4506  HA  GLN X 295      52.677 -26.000 -42.482  1.00  0.00           H
ATOM   4507  CB  GLN X 295      51.548 -26.812 -43.998  1.00  0.00           C
ATOM   4508  HB2 GLN X 295      51.569 -27.006 -45.071  1.00  0.00           H
ATOM   4509  HB3 GLN X 295      51.317 -27.733 -43.463  1.00  0.00           H
ATOM   4510  CG  GLN X 295      50.383 -25.873 -43.710  1.00  0.00           C
ATOM   4511  HG2 GLN X 295      50.321 -25.604 -42.655  1.00  0.00           H
ATOM   4512  HG3 GLN X 295      50.526 -24.942 -44.258  1.00  0.00           H
ATOM   4513  CD  GLN X 295      48.993 -26.528 -44.110  1.00  0.00           C
ATOM   4514  OE1 GLN X 295      48.096 -25.783 -44.552  1.00  0.00           O
ATOM   4515  NE2 GLN X 295      48.722 -27.828 -44.235  1.00  0.00           N
ATOM   4516 HE21 GLN X 295      47.838 -28.222 -44.525  1.00  0.00           H
ATOM   4517 HE22 GLN X 295      49.430 -28.486 -43.941  1.00  0.00           H
ATOM   4518  C   GLN X 295      53.999 -27.463 -43.430  1.00  0.00           C
ATOM   4519  O   GLN X 295      54.615 -27.615 -44.503  1.00  0.00           O
ATOM   4520  N   LEU X 296      54.097 -28.144 -42.334  1.00  0.00           N
ATOM   4521  H   LEU X 296      53.572 -27.923 -41.500  1.00  0.00           H
ATOM   4522  CA  LEU X 296      54.905 -29.355 -42.215  1.00  0.00           C
ATOM   4523  HA  LEU X 296      55.809 -29.240 -42.813  1.00  0.00           H
ATOM   4524  CB  LEU X 296      55.371 -29.590 -40.815  1.00  0.00           C
ATOM   4525  HB2 LEU X 296      54.643 -29.082 -40.183  1.00  0.00           H
ATOM   4526  HB3 LEU X 296      55.522 -30.665 -40.719  1.00  0.00           H
ATOM   4527  CG  LEU X 296      56.764 -28.996 -40.506  1.00  0.00           C
ATOM   4528  HG  LEU X 296      56.974 -28.149 -41.159  1.00  0.00           H
ATOM   4529  CD1 LEU X 296      56.956 -28.559 -38.993  1.00  0.00           C
ATOM   4530 HD11 LEU X 296      57.858 -27.948 -38.977  1.00  0.00           H
ATOM   4531 HD12 LEU X 296      56.105 -27.929 -38.734  1.00  0.00           H
ATOM   4532 HD13 LEU X 296      57.017 -29.432 -38.342  1.00  0.00           H
ATOM   4533  CD2 LEU X 296      57.827 -30.067 -40.794  1.00  0.00           C
ATOM   4534 HD21 LEU X 296      58.848 -29.690 -40.740  1.00  0.00           H
ATOM   4535 HD22 LEU X 296      57.676 -30.912 -40.122  1.00  0.00           H
ATOM   4536 HD23 LEU X 296      57.711 -30.405 -41.824  1.00  0.00           H
ATOM   4537  C   LEU X 296      54.021 -30.574 -42.591  1.00  0.00           C
ATOM   4538  O   LEU X 296      52.887 -30.623 -42.140  1.00  0.00           O
ATOM   4539  N   GLU X 297      54.453 -31.597 -43.326  1.00  0.00           N
ATOM   4540  H   GLU X 297      55.281 -31.479 -43.892  1.00  0.00           H
ATOM   4541  CA  GLU X 297      53.994 -33.053 -43.285  1.00  0.00           C
ATOM   4542  HA  GLU X 297      53.107 -33.080 -42.653  1.00  0.00           H
ATOM   4543  CB  GLU X 297      53.442 -33.423 -44.681  1.00  0.00           C
ATOM   4544  HB2 GLU X 297      52.983 -32.532 -45.109  1.00  0.00           H
ATOM   4545  HB3 GLU X 297      54.281 -33.771 -45.283  1.00  0.00           H
ATOM   4546  CG  GLU X 297      52.392 -34.574 -44.607  1.00  0.00           C
ATOM   4547  HG2 GLU X 297      52.974 -35.475 -44.409  1.00  0.00           H
ATOM   4548  HG3 GLU X 297      51.755 -34.407 -43.739  1.00  0.00           H
ATOM   4549  CD  GLU X 297      51.472 -34.774 -45.805  1.00  0.00           C
ATOM   4550  OE1 GLU X 297      51.239 -33.757 -46.545  1.00  0.00           O
ATOM   4551  OE2 GLU X 297      51.053 -35.930 -46.066  1.00  0.00           O
ATOM   4552  C   GLU X 297      55.128 -33.991 -42.868  1.00  0.00           C
ATOM   4553  O   GLU X 297      56.156 -34.123 -43.547  1.00  0.00           O
ATOM   4554  N   ILE X 298      54.983 -34.603 -41.677  1.00  0.00           N
ATOM   4555  H   ILE X 298      54.271 -34.180 -41.099  1.00  0.00           H
ATOM   4556  CA  ILE X 298      55.705 -35.729 -41.115  1.00  0.00           C
ATOM   4557  HA  ILE X 298      56.744 -35.666 -41.439  1.00  0.00           H
ATOM   4558  CB  ILE X 298      55.605 -35.739 -39.503  1.00  0.00           C
ATOM   4559  HB  ILE X 298      54.556 -35.578 -39.256  1.00  0.00           H
ATOM   4560  CG2 ILE X 298      56.158 -37.058 -38.897  1.00  0.00           C
ATOM   4561 HG21 ILE X 298      56.020 -37.022 -37.816  1.00  0.00           H
ATOM   4562 HG22 ILE X 298      55.687 -37.953 -39.301  1.00  0.00           H
ATOM   4563 HG23 ILE X 298      57.201 -37.271 -39.133  1.00  0.00           H
ATOM   4564  CG1 ILE X 298      56.348 -34.552 -38.649  1.00  0.00           C
ATOM   4565 HG12 ILE X 298      55.795 -34.358 -37.730  1.00  0.00           H
ATOM   4566 HG13 ILE X 298      57.380 -34.839 -38.449  1.00  0.00           H
ATOM   4567  CD1 ILE X 298      56.584 -33.294 -39.432  1.00  0.00           C
ATOM   4568 HD11 ILE X 298      57.268 -33.468 -40.262  1.00  0.00           H
ATOM   4569 HD12 ILE X 298      55.646 -32.929 -39.851  1.00  0.00           H
ATOM   4570 HD13 ILE X 298      57.103 -32.548 -38.829  1.00  0.00           H
ATOM   4571  C   ILE X 298      55.269 -37.044 -41.676  1.00  0.00           C
ATOM   4572  O   ILE X 298      54.111 -37.406 -41.470  1.00  0.00           O
ATOM   4573  N   ASP X 299      56.169 -37.843 -42.263  1.00  0.00           N
ATOM   4574  H   ASP X 299      57.136 -37.583 -42.395  1.00  0.00           H
ATOM   4575  CA  ASP X 299      55.823 -39.161 -42.688  1.00  0.00           C
ATOM   4576  HA  ASP X 299      54.891 -39.169 -43.253  1.00  0.00           H
ATOM   4577  CB  ASP X 299      56.946 -39.677 -43.613  1.00  0.00           C
ATOM   4578  HB2 ASP X 299      56.775 -39.115 -44.531  1.00  0.00           H
ATOM   4579  HB3 ASP X 299      57.929 -39.480 -43.184  1.00  0.00           H
ATOM   4580  CG  ASP X 299      56.853 -41.192 -43.807  1.00  0.00           C
ATOM   4581  OD1 ASP X 299      55.698 -41.663 -43.997  1.00  0.00           O
ATOM   4582  OD2 ASP X 299      57.905 -41.882 -43.824  1.00  0.00           O
ATOM   4583  C   ASP X 299      55.536 -40.139 -41.504  1.00  0.00           C
ATOM   4584  O   ASP X 299      56.443 -40.341 -40.621  1.00  0.00           O
ATOM   4585  N   ARG X 300      54.363 -40.808 -41.469  1.00  0.00           N
ATOM   4586  H   ARG X 300      53.822 -40.795 -42.321  1.00  0.00           H
ATOM   4587  CA  ARG X 300      53.893 -41.854 -40.470  1.00  0.00           C
ATOM   4588  HA  ARG X 300      53.914 -41.452 -39.457  1.00  0.00           H
ATOM   4589  CB  ARG X 300      52.475 -42.262 -40.758  1.00  0.00           C
ATOM   4590  HB2 ARG X 300      52.407 -42.646 -41.776  1.00  0.00           H
ATOM   4591  HB3 ARG X 300      52.108 -43.036 -40.083  1.00  0.00           H
ATOM   4592  CG  ARG X 300      51.462 -41.131 -40.558  1.00  0.00           C
ATOM   4593  HG2 ARG X 300      51.321 -41.063 -39.479  1.00  0.00           H
ATOM   4594  HG3 ARG X 300      51.875 -40.144 -40.764  1.00  0.00           H
ATOM   4595  CD  ARG X 300      50.141 -41.341 -41.319  1.00  0.00           C
ATOM   4596  HD2 ARG X 300      49.693 -42.198 -40.817  1.00  0.00           H
ATOM   4597  HD3 ARG X 300      49.462 -40.532 -41.049  1.00  0.00           H
ATOM   4598  NE  ARG X 300      50.266 -41.519 -42.744  1.00  0.00           N
ATOM   4599  HE  ARG X 300      50.976 -42.183 -43.018  1.00  0.00           H
ATOM   4600  CZ  ARG X 300      49.868 -40.725 -43.723  1.00  0.00           C
ATOM   4601  NH1 ARG X 300      49.276 -39.603 -43.491  1.00  0.00           N
ATOM   4602 HH11 ARG X 300      49.226 -39.329 -42.520  1.00  0.00           H
ATOM   4603 HH12 ARG X 300      49.168 -38.908 -44.215  1.00  0.00           H
ATOM   4604  NH2 ARG X 300      50.139 -41.041 -44.936  1.00  0.00           N
ATOM   4605 HH21 ARG X 300      50.449 -41.961 -45.214  1.00  0.00           H
ATOM   4606 HH22 ARG X 300      49.791 -40.433 -45.663  1.00  0.00           H
ATOM   4607  C   ARG X 300      54.674 -43.155 -40.478  1.00  0.00           C
ATOM   4608  O   ARG X 300      54.501 -43.896 -39.484  1.00  0.00           O
ATOM   4609  N   ASP X 301      55.402 -43.457 -41.551  1.00  0.00           N
ATOM   4610  H   ASP X 301      55.449 -42.737 -42.257  1.00  0.00           H
ATOM   4611  CA  ASP X 301      56.323 -44.591 -41.510  1.00  0.00           C
ATOM   4612  HA  ASP X 301      55.859 -45.361 -40.894  1.00  0.00           H
ATOM   4613  CB  ASP X 301      56.466 -45.289 -42.867  1.00  0.00           C
ATOM   4614  HB2 ASP X 301      56.820 -44.591 -43.626  1.00  0.00           H
ATOM   4615  HB3 ASP X 301      57.160 -46.121 -42.750  1.00  0.00           H
ATOM   4616  CG  ASP X 301      55.157 -45.866 -43.424  1.00  0.00           C
ATOM   4617  OD1 ASP X 301      54.178 -45.993 -42.684  1.00  0.00           O
ATOM   4618  OD2 ASP X 301      55.108 -46.277 -44.608  1.00  0.00           O
ATOM   4619  C   ASP X 301      57.702 -44.267 -40.925  1.00  0.00           C
ATOM   4620  O   ASP X 301      58.075 -44.962 -39.967  1.00  0.00           O
ATOM   4621  N   THR X 302      58.526 -43.380 -41.414  1.00  0.00           N
ATOM   4622  H   THR X 302      58.211 -42.987 -42.290  1.00  0.00           H
ATOM   4623  CA  THR X 302      59.887 -43.016 -41.010  1.00  0.00           C
ATOM   4624  HA  THR X 302      60.287 -43.930 -40.573  1.00  0.00           H
ATOM   4625  CB  THR X 302      60.762 -42.778 -42.287  1.00  0.00           C
ATOM   4626  HB  THR X 302      61.832 -42.691 -42.100  1.00  0.00           H
ATOM   4627  CG2 THR X 302      60.545 -43.958 -43.250  1.00  0.00           C
ATOM   4628 HG21 THR X 302      59.578 -43.927 -43.752  1.00  0.00           H
ATOM   4629 HG22 THR X 302      61.374 -43.880 -43.953  1.00  0.00           H
ATOM   4630 HG23 THR X 302      60.550 -44.928 -42.753  1.00  0.00           H
ATOM   4631  OG1 THR X 302      60.312 -41.560 -42.753  1.00  0.00           O
ATOM   4632  HG1 THR X 302      59.584 -41.894 -43.283  1.00  0.00           H
ATOM   4633  C   THR X 302      60.176 -41.895 -40.048  1.00  0.00           C
ATOM   4634  O   THR X 302      61.274 -41.893 -39.433  1.00  0.00           O
ATOM   4635  N   LYS X 303      59.232 -40.956 -39.877  1.00  0.00           N
ATOM   4636  H   LYS X 303      58.392 -41.103 -40.420  1.00  0.00           H
ATOM   4637  CA  LYS X 303      59.397 -39.609 -39.190  1.00  0.00           C
ATOM   4638  HA  LYS X 303      58.423 -39.123 -39.139  1.00  0.00           H
ATOM   4639  CB  LYS X 303      59.788 -39.918 -37.749  1.00  0.00           C
ATOM   4640  HB2 LYS X 303      59.408 -40.909 -37.500  1.00  0.00           H
ATOM   4641  HB3 LYS X 303      60.877 -39.955 -37.717  1.00  0.00           H
ATOM   4642  CG  LYS X 303      59.359 -38.926 -36.660  1.00  0.00           C
ATOM   4643  HG2 LYS X 303      59.873 -37.971 -36.772  1.00  0.00           H
ATOM   4644  HG3 LYS X 303      58.320 -38.678 -36.878  1.00  0.00           H
ATOM   4645  CD  LYS X 303      59.626 -39.544 -35.270  1.00  0.00           C
ATOM   4646  HD2 LYS X 303      59.042 -40.462 -35.196  1.00  0.00           H
ATOM   4647  HD3 LYS X 303      60.686 -39.748 -35.120  1.00  0.00           H
ATOM   4648  CE  LYS X 303      59.088 -38.750 -34.088  1.00  0.00           C
ATOM   4649  HE2 LYS X 303      57.998 -38.757 -34.107  1.00  0.00           H
ATOM   4650  HE3 LYS X 303      59.471 -39.281 -33.216  1.00  0.00           H
ATOM   4651  NZ  LYS X 303      59.542 -37.333 -33.937  1.00  0.00           N
ATOM   4652  HZ1 LYS X 303      59.213 -36.746 -34.690  1.00  0.00           H
ATOM   4653  HZ2 LYS X 303      59.138 -36.943 -33.098  1.00  0.00           H
ATOM   4654  HZ3 LYS X 303      60.537 -37.179 -34.028  1.00  0.00           H
ATOM   4655  C   LYS X 303      60.297 -38.562 -39.874  1.00  0.00           C
ATOM   4656  O   LYS X 303      60.427 -37.436 -39.374  1.00  0.00           O
ATOM   4657  N   LYS X 304      60.853 -38.891 -41.074  1.00  0.00           N
ATOM   4658  H   LYS X 304      60.668 -39.803 -41.467  1.00  0.00           H
ATOM   4659  CA  LYS X 304      61.268 -37.868 -42.025  1.00  0.00           C
ATOM   4660  HA  LYS X 304      62.072 -37.340 -41.512  1.00  0.00           H
ATOM   4661  CB  LYS X 304      61.792 -38.473 -43.408  1.00  0.00           C
ATOM   4662  HB2 LYS X 304      60.916 -39.060 -43.684  1.00  0.00           H
ATOM   4663  HB3 LYS X 304      61.798 -37.671 -44.146  1.00  0.00           H
ATOM   4664  CG  LYS X 304      63.204 -39.164 -43.287  1.00  0.00           C
ATOM   4665  HG2 LYS X 304      63.985 -38.451 -43.021  1.00  0.00           H
ATOM   4666  HG3 LYS X 304      63.213 -40.005 -42.594  1.00  0.00           H
ATOM   4667  CD  LYS X 304      63.602 -39.680 -44.659  1.00  0.00           C
ATOM   4668  HD2 LYS X 304      62.746 -40.249 -45.024  1.00  0.00           H
ATOM   4669  HD3 LYS X 304      63.791 -38.841 -45.329  1.00  0.00           H
ATOM   4670  CE  LYS X 304      64.889 -40.530 -44.633  1.00  0.00           C
ATOM   4671  HE2 LYS X 304      65.593 -40.055 -43.949  1.00  0.00           H
ATOM   4672  HE3 LYS X 304      64.604 -41.487 -44.197  1.00  0.00           H
ATOM   4673  NZ  LYS X 304      65.414 -40.751 -46.041  1.00  0.00           N
ATOM   4674  HZ1 LYS X 304      66.341 -41.139 -46.140  1.00  0.00           H
ATOM   4675  HZ2 LYS X 304      64.876 -41.536 -46.378  1.00  0.00           H
ATOM   4676  HZ3 LYS X 304      65.146 -39.977 -46.632  1.00  0.00           H
ATOM   4677  C   LYS X 304      60.177 -36.795 -42.240  1.00  0.00           C
ATOM   4678  O   LYS X 304      59.006 -37.140 -42.254  1.00  0.00           O
ATOM   4679  N   CYS X 305      60.591 -35.500 -42.355  1.00  0.00           N
ATOM   4680  H   CYS X 305      61.578 -35.290 -42.317  1.00  0.00           H
ATOM   4681  CA  CYS X 305      59.802 -34.303 -42.564  1.00  0.00           C
ATOM   4682  HA  CYS X 305      58.761 -34.491 -42.303  1.00  0.00           H
ATOM   4683  CB  CYS X 305      60.303 -33.310 -41.567  1.00  0.00           C
ATOM   4684  HB2 CYS X 305      61.353 -33.084 -41.755  1.00  0.00           H
ATOM   4685  HB3 CYS X 305      59.825 -32.339 -41.697  1.00  0.00           H
ATOM   4686  SG  CYS X 305      59.974 -34.106 -39.939  1.00  0.00           S
ATOM   4687  HG  CYS X 305      60.558 -35.302 -40.052  1.00  0.00           H
ATOM   4688  C   CYS X 305      59.793 -33.865 -44.003  1.00  0.00           C
ATOM   4689  O   CYS X 305      60.829 -33.926 -44.660  1.00  0.00           O
ATOM   4690  N   ALA X 306      58.724 -33.152 -44.390  1.00  0.00           N
ATOM   4691  H   ALA X 306      57.897 -33.062 -43.816  1.00  0.00           H
ATOM   4692  CA  ALA X 306      58.636 -32.452 -45.616  1.00  0.00           C
ATOM   4693  HA  ALA X 306      59.604 -32.141 -46.009  1.00  0.00           H
ATOM   4694  CB  ALA X 306      57.908 -33.236 -46.660  1.00  0.00           C
ATOM   4695  HB1 ALA X 306      58.628 -33.941 -47.074  1.00  0.00           H
ATOM   4696  HB2 ALA X 306      57.018 -33.734 -46.276  1.00  0.00           H
ATOM   4697  HB3 ALA X 306      57.452 -32.720 -47.506  1.00  0.00           H
ATOM   4698  C   ALA X 306      57.863 -31.119 -45.362  1.00  0.00           C
ATOM   4699  O   ALA X 306      56.832 -31.068 -44.739  1.00  0.00           O
ATOM   4700  N   PHE X 307      58.421 -30.044 -45.852  1.00  0.00           N
ATOM   4701  H   PHE X 307      59.282 -30.113 -46.376  1.00  0.00           H
ATOM   4702  CA  PHE X 307      57.705 -28.753 -45.815  1.00  0.00           C
ATOM   4703  HA  PHE X 307      57.010 -28.765 -44.975  1.00  0.00           H
ATOM   4704  CB  PHE X 307      58.667 -27.576 -45.641  1.00  0.00           C
ATOM   4705  HB2 PHE X 307      59.301 -27.477 -46.522  1.00  0.00           H
ATOM   4706  HB3 PHE X 307      58.062 -26.682 -45.492  1.00  0.00           H
ATOM   4707  CG  PHE X 307      59.498 -27.730 -44.378  1.00  0.00           C
ATOM   4708  CD1 PHE X 307      60.749 -28.380 -44.389  1.00  0.00           C
ATOM   4709  HD1 PHE X 307      61.214 -28.763 -45.285  1.00  0.00           H
ATOM   4710  CE1 PHE X 307      61.617 -28.433 -43.264  1.00  0.00           C
ATOM   4711  HE1 PHE X 307      62.573 -28.911 -43.422  1.00  0.00           H
ATOM   4712  CZ  PHE X 307      61.267 -27.798 -42.029  1.00  0.00           C
ATOM   4713  HZ  PHE X 307      61.747 -27.992 -41.081  1.00  0.00           H
ATOM   4714  CE2 PHE X 307      59.995 -27.182 -41.994  1.00  0.00           C
ATOM   4715  HE2 PHE X 307      59.785 -26.676 -41.063  1.00  0.00           H
ATOM   4716  CD2 PHE X 307      59.135 -27.141 -43.162  1.00  0.00           C
ATOM   4717  HD2 PHE X 307      58.245 -26.531 -43.219  1.00  0.00           H
ATOM   4718  C   PHE X 307      56.853 -28.580 -47.114  1.00  0.00           C
ATOM   4719  O   PHE X 307      57.314 -28.902 -48.214  1.00  0.00           O
ATOM   4720  N   ARG X 308      55.847 -27.714 -46.986  1.00  0.00           N
ATOM   4721  H   ARG X 308      55.582 -27.501 -46.035  1.00  0.00           H
ATOM   4722  CA  ARG X 308      54.860 -27.388 -48.081  1.00  0.00           C
ATOM   4723  HA  ARG X 308      55.248 -27.666 -49.061  1.00  0.00           H
ATOM   4724  CB  ARG X 308      53.662 -28.250 -47.972  1.00  0.00           C
ATOM   4725  HB2 ARG X 308      54.029 -29.170 -47.516  1.00  0.00           H
ATOM   4726  HB3 ARG X 308      52.857 -27.810 -47.384  1.00  0.00           H
ATOM   4727  CG  ARG X 308      52.996 -28.714 -49.234  1.00  0.00           C
ATOM   4728  HG2 ARG X 308      52.840 -27.838 -49.863  1.00  0.00           H
ATOM   4729  HG3 ARG X 308      53.602 -29.476 -49.726  1.00  0.00           H
ATOM   4730  CD  ARG X 308      51.632 -29.408 -48.956  1.00  0.00           C
ATOM   4731  HD2 ARG X 308      51.872 -30.232 -48.284  1.00  0.00           H
ATOM   4732  HD3 ARG X 308      51.014 -28.849 -48.253  1.00  0.00           H
ATOM   4733  NE  ARG X 308      50.987 -29.932 -50.241  1.00  0.00           N
ATOM   4734  HE  ARG X 308      51.428 -29.785 -51.138  1.00  0.00           H
ATOM   4735  CZ  ARG X 308      49.795 -30.506 -50.393  1.00  0.00           C
ATOM   4736  NH1 ARG X 308      49.068 -30.924 -49.414  1.00  0.00           N
ATOM   4737 HH11 ARG X 308      49.563 -31.137 -48.559  1.00  0.00           H
ATOM   4738 HH12 ARG X 308      48.262 -31.500 -49.613  1.00  0.00           H
ATOM   4739  NH2 ARG X 308      49.328 -30.766 -51.622  1.00  0.00           N
ATOM   4740 HH21 ARG X 308      49.900 -30.532 -52.421  1.00  0.00           H
ATOM   4741 HH22 ARG X 308      48.385 -31.097 -51.771  1.00  0.00           H
ATOM   4742  C   ARG X 308      54.477 -25.933 -48.170  1.00  0.00           C
ATOM   4743  O   ARG X 308      54.287 -25.293 -47.150  1.00  0.00           O
ATOM   4744  N   THR X 309      54.271 -25.327 -49.354  1.00  0.00           N
ATOM   4745  H   THR X 309      54.449 -25.896 -50.170  1.00  0.00           H
ATOM   4746  CA  THR X 309      53.849 -23.897 -49.563  1.00  0.00           C
ATOM   4747  HA  THR X 309      54.426 -23.273 -48.880  1.00  0.00           H
ATOM   4748  CB  THR X 309      54.288 -23.472 -51.035  1.00  0.00           C
ATOM   4749  HB  THR X 309      54.051 -22.410 -51.098  1.00  0.00           H
ATOM   4750  CG2 THR X 309      55.800 -23.667 -51.151  1.00  0.00           C
ATOM   4751 HG21 THR X 309      56.380 -23.060 -50.455  1.00  0.00           H
ATOM   4752 HG22 THR X 309      56.150 -24.678 -50.944  1.00  0.00           H
ATOM   4753 HG23 THR X 309      56.121 -23.509 -52.180  1.00  0.00           H
ATOM   4754  OG1 THR X 309      53.650 -24.251 -51.932  1.00  0.00           O
ATOM   4755  HG1 THR X 309      53.629 -23.806 -52.782  1.00  0.00           H
ATOM   4756  C   THR X 309      52.343 -23.699 -49.335  1.00  0.00           C
ATOM   4757  O   THR X 309      51.653 -24.731 -49.191  1.00  0.00           O
ATOM   4758  N   HIP X 310      51.829 -22.504 -49.507  1.00  0.00           N
ATOM   4759  H   HIP X 310      52.431 -21.693 -49.492  1.00  0.00           H
ATOM   4760  CA  HIP X 310      50.376 -22.226 -49.728  1.00  0.00           C
ATOM   4761  HA  HIP X 310      49.694 -22.588 -48.959  1.00  0.00           H
ATOM   4762  CB  HIP X 310      50.202 -20.724 -49.748  1.00  0.00           C
ATOM   4763  HB2 HIP X 310      50.364 -20.264 -48.773  1.00  0.00           H
ATOM   4764  HB3 HIP X 310      50.978 -20.292 -50.380  1.00  0.00           H
ATOM   4765  CG  HIP X 310      48.915 -20.265 -50.327  1.00  0.00           C
ATOM   4766  ND1 HIP X 310      48.753 -19.495 -51.459  1.00  0.00           N
ATOM   4767  HD1 HIP X 310      49.335 -18.875 -52.005  1.00  0.00           H
ATOM   4768  CE1 HIP X 310      47.362 -19.463 -51.750  1.00  0.00           C
ATOM   4769  HE1 HIP X 310      46.876 -18.984 -52.587  1.00  0.00           H
ATOM   4770  NE2 HIP X 310      46.761 -20.252 -50.825  1.00  0.00           N
ATOM   4771  HE2 HIP X 310      45.845 -20.659 -50.949  1.00  0.00           H
ATOM   4772  CD2 HIP X 310      47.672 -20.766 -49.962  1.00  0.00           C
ATOM   4773  HD2 HIP X 310      47.470 -21.403 -49.115  1.00  0.00           H
ATOM   4774  C   HIP X 310      49.925 -22.805 -51.090  1.00  0.00           C
ATOM   4775  O   HIP X 310      48.852 -23.328 -51.222  1.00  0.00           O
ATOM   4776  N   THR X 311      50.755 -22.749 -52.088  1.00  0.00           N
ATOM   4777  H   THR X 311      51.628 -22.248 -52.012  1.00  0.00           H
ATOM   4778  CA  THR X 311      50.430 -23.189 -53.469  1.00  0.00           C
ATOM   4779  HA  THR X 311      49.417 -22.892 -53.743  1.00  0.00           H
ATOM   4780  CB  THR X 311      51.415 -22.551 -54.394  1.00  0.00           C
ATOM   4781  HB  THR X 311      51.172 -22.838 -55.418  1.00  0.00           H
ATOM   4782  CG2 THR X 311      51.481 -21.059 -54.218  1.00  0.00           C
ATOM   4783 HG21 THR X 311      51.986 -20.690 -55.111  1.00  0.00           H
ATOM   4784 HG22 THR X 311      50.537 -20.519 -54.293  1.00  0.00           H
ATOM   4785 HG23 THR X 311      52.190 -20.816 -53.427  1.00  0.00           H
ATOM   4786  OG1 THR X 311      52.750 -23.037 -54.068  1.00  0.00           O
ATOM   4787  HG1 THR X 311      53.326 -22.699 -54.758  1.00  0.00           H
ATOM   4788  C   THR X 311      50.471 -24.752 -53.673  1.00  0.00           C
ATOM   4789  O   THR X 311      50.466 -25.196 -54.844  1.00  0.00           O
ATOM   4790  N   GLY X 312      50.558 -25.560 -52.635  1.00  0.00           N
ATOM   4791  H   GLY X 312      50.408 -25.164 -51.718  1.00  0.00           H
ATOM   4792  CA  GLY X 312      50.464 -27.025 -52.682  1.00  0.00           C
ATOM   4793  HA2 GLY X 312      50.122 -27.447 -51.738  1.00  0.00           H
ATOM   4794  HA3 GLY X 312      49.732 -27.280 -53.448  1.00  0.00           H
ATOM   4795  C   GLY X 312      51.743 -27.791 -52.971  1.00  0.00           C
ATOM   4796  O   GLY X 312      51.698 -29.050 -52.940  1.00  0.00           O
ATOM   4797  N   LYS X 313      52.856 -27.153 -53.252  1.00  0.00           N
ATOM   4798  H   LYS X 313      52.819 -26.159 -53.075  1.00  0.00           H
ATOM   4799  CA  LYS X 313      54.074 -27.808 -53.530  1.00  0.00           C
ATOM   4800  HA  LYS X 313      53.865 -28.782 -53.973  1.00  0.00           H
ATOM   4801  CB  LYS X 313      54.953 -26.863 -54.515  1.00  0.00           C
ATOM   4802  HB2 LYS X 313      55.236 -25.959 -53.976  1.00  0.00           H
ATOM   4803  HB3 LYS X 313      55.824 -27.423 -54.855  1.00  0.00           H
ATOM   4804  CG  LYS X 313      54.229 -26.461 -55.847  1.00  0.00           C
ATOM   4805  HG2 LYS X 313      53.408 -25.817 -55.534  1.00  0.00           H
ATOM   4806  HG3 LYS X 313      54.820 -25.874 -56.550  1.00  0.00           H
ATOM   4807  CD  LYS X 313      53.685 -27.737 -56.529  1.00  0.00           C
ATOM   4808  HD2 LYS X 313      54.394 -28.497 -56.197  1.00  0.00           H
ATOM   4809  HD3 LYS X 313      52.792 -28.176 -56.084  1.00  0.00           H
ATOM   4810  CE  LYS X 313      53.741 -27.688 -58.082  1.00  0.00           C
ATOM   4811  HE2 LYS X 313      54.742 -27.731 -58.512  1.00  0.00           H
ATOM   4812  HE3 LYS X 313      53.165 -28.534 -58.458  1.00  0.00           H
ATOM   4813  NZ  LYS X 313      53.038 -26.510 -58.673  1.00  0.00           N
ATOM   4814  HZ1 LYS X 313      53.631 -25.725 -58.445  1.00  0.00           H
ATOM   4815  HZ2 LYS X 313      52.994 -26.451 -59.681  1.00  0.00           H
ATOM   4816  HZ3 LYS X 313      52.173 -26.287 -58.201  1.00  0.00           H
ATOM   4817  C   LYS X 313      54.899 -28.109 -52.270  1.00  0.00           C
ATOM   4818  O   LYS X 313      54.977 -27.247 -51.380  1.00  0.00           O
ATOM   4819  N   TYR X 314      55.540 -29.232 -52.165  1.00  0.00           N
ATOM   4820  H   TYR X 314      55.529 -29.655 -53.082  1.00  0.00           H
ATOM   4821  CA  TYR X 314      56.608 -29.501 -51.249  1.00  0.00           C
ATOM   4822  HA  TYR X 314      56.332 -29.130 -50.262  1.00  0.00           H
ATOM   4823  CB  TYR X 314      56.789 -31.074 -51.068  1.00  0.00           C
ATOM   4824  HB2 TYR X 314      57.161 -31.498 -52.000  1.00  0.00           H
ATOM   4825  HB3 TYR X 314      57.629 -31.137 -50.375  1.00  0.00           H
ATOM   4826  CG  TYR X 314      55.586 -31.754 -50.529  1.00  0.00           C
ATOM   4827  CD1 TYR X 314      54.683 -32.263 -51.415  1.00  0.00           C
ATOM   4828  HD1 TYR X 314      54.963 -32.371 -52.453  1.00  0.00           H
ATOM   4829  CE1 TYR X 314      53.409 -32.762 -50.940  1.00  0.00           C
ATOM   4830  HE1 TYR X 314      52.682 -33.122 -51.652  1.00  0.00           H
ATOM   4831  CZ  TYR X 314      53.058 -32.697 -49.617  1.00  0.00           C
ATOM   4832  OH  TYR X 314      51.758 -32.981 -49.396  1.00  0.00           O
ATOM   4833  HH  TYR X 314      51.620 -33.334 -48.514  1.00  0.00           H
ATOM   4834  CE2 TYR X 314      54.003 -32.059 -48.736  1.00  0.00           C
ATOM   4835  HE2 TYR X 314      53.804 -32.089 -47.675  1.00  0.00           H
ATOM   4836  CD2 TYR X 314      55.283 -31.608 -49.143  1.00  0.00           C
ATOM   4837  HD2 TYR X 314      56.011 -31.206 -48.455  1.00  0.00           H
ATOM   4838  C   TYR X 314      57.994 -28.812 -51.633  1.00  0.00           C
ATOM   4839  O   TYR X 314      58.120 -28.326 -52.731  1.00  0.00           O
ATOM   4840  N   TRP X 315      58.912 -28.784 -50.728  1.00  0.00           N
ATOM   4841  H   TRP X 315      58.857 -29.116 -49.776  1.00  0.00           H
ATOM   4842  CA  TRP X 315      60.265 -28.502 -51.071  1.00  0.00           C
ATOM   4843  HA  TRP X 315      60.369 -27.795 -51.894  1.00  0.00           H
ATOM   4844  CB  TRP X 315      61.123 -28.008 -49.888  1.00  0.00           C
ATOM   4845  HB2 TRP X 315      61.267 -28.862 -49.227  1.00  0.00           H
ATOM   4846  HB3 TRP X 315      62.101 -27.699 -50.255  1.00  0.00           H
ATOM   4847  CG  TRP X 315      60.487 -26.911 -49.014  1.00  0.00           C
ATOM   4848  CD1 TRP X 315      59.295 -26.321 -49.136  1.00  0.00           C
ATOM   4849  HD1 TRP X 315      58.525 -26.633 -49.826  1.00  0.00           H
ATOM   4850  NE1 TRP X 315      59.198 -25.335 -48.136  1.00  0.00           N
ATOM   4851  HE1 TRP X 315      58.410 -24.727 -47.964  1.00  0.00           H
ATOM   4852  CE2 TRP X 315      60.366 -25.265 -47.420  1.00  0.00           C
ATOM   4853  CZ2 TRP X 315      60.801 -24.269 -46.498  1.00  0.00           C
ATOM   4854  HZ2 TRP X 315      60.130 -23.465 -46.233  1.00  0.00           H
ATOM   4855  CH2 TRP X 315      62.085 -24.470 -45.875  1.00  0.00           C
ATOM   4856  HH2 TRP X 315      62.396 -23.776 -45.108  1.00  0.00           H
ATOM   4857  CZ3 TRP X 315      62.924 -25.486 -46.275  1.00  0.00           C
ATOM   4858  HZ3 TRP X 315      63.918 -25.554 -45.858  1.00  0.00           H
ATOM   4859  CE3 TRP X 315      62.508 -26.398 -47.296  1.00  0.00           C
ATOM   4860  HE3 TRP X 315      63.152 -27.169 -47.692  1.00  0.00           H
ATOM   4861  CD2 TRP X 315      61.254 -26.253 -47.905  1.00  0.00           C
ATOM   4862  C   TRP X 315      60.968 -29.732 -51.624  1.00  0.00           C
ATOM   4863  O   TRP X 315      60.684 -30.881 -51.200  1.00  0.00           O
ATOM   4864  N   THR X 316      61.955 -29.572 -52.499  1.00  0.00           N
ATOM   4865  H   THR X 316      62.016 -28.689 -52.985  1.00  0.00           H
ATOM   4866  CA  THR X 316      62.799 -30.589 -53.076  1.00  0.00           C
ATOM   4867  HA  THR X 316      62.872 -31.387 -52.337  1.00  0.00           H
ATOM   4868  CB  THR X 316      62.142 -31.254 -54.333  1.00  0.00           C
ATOM   4869  HB  THR X 316      61.221 -31.774 -54.070  1.00  0.00           H
ATOM   4870  CG2 THR X 316      62.033 -30.265 -55.520  1.00  0.00           C
ATOM   4871 HG21 THR X 316      62.972 -29.828 -55.857  1.00  0.00           H
ATOM   4872 HG22 THR X 316      61.593 -30.691 -56.422  1.00  0.00           H
ATOM   4873 HG23 THR X 316      61.368 -29.443 -55.257  1.00  0.00           H
ATOM   4874  OG1 THR X 316      63.006 -32.362 -54.546  1.00  0.00           O
ATOM   4875  HG1 THR X 316      62.452 -32.939 -55.077  1.00  0.00           H
ATOM   4876  C   THR X 316      64.185 -30.063 -53.307  1.00  0.00           C
ATOM   4877  O   THR X 316      64.375 -28.905 -53.693  1.00  0.00           O
ATOM   4878  N   LEU X 317      65.174 -30.906 -53.024  1.00  0.00           N
ATOM   4879  H   LEU X 317      64.858 -31.843 -52.815  1.00  0.00           H
ATOM   4880  CA  LEU X 317      66.620 -30.684 -53.192  1.00  0.00           C
ATOM   4881  HA  LEU X 317      66.932 -29.653 -53.026  1.00  0.00           H
ATOM   4882  CB  LEU X 317      67.381 -31.596 -52.177  1.00  0.00           C
ATOM   4883  HB2 LEU X 317      67.131 -31.323 -51.151  1.00  0.00           H
ATOM   4884  HB3 LEU X 317      66.985 -32.599 -52.331  1.00  0.00           H
ATOM   4885  CG  LEU X 317      68.929 -31.798 -52.332  1.00  0.00           C
ATOM   4886  HG  LEU X 317      69.123 -32.175 -53.337  1.00  0.00           H
ATOM   4887  CD1 LEU X 317      69.532 -30.400 -52.215  1.00  0.00           C
ATOM   4888 HD11 LEU X 317      70.604 -30.553 -52.335  1.00  0.00           H
ATOM   4889 HD12 LEU X 317      69.221 -29.715 -53.004  1.00  0.00           H
ATOM   4890 HD13 LEU X 317      69.481 -30.034 -51.189  1.00  0.00           H
ATOM   4891  CD2 LEU X 317      69.485 -32.830 -51.316  1.00  0.00           C
ATOM   4892 HD21 LEU X 317      68.628 -33.271 -50.807  1.00  0.00           H
ATOM   4893 HD22 LEU X 317      70.280 -33.447 -51.735  1.00  0.00           H
ATOM   4894 HD23 LEU X 317      69.971 -32.371 -50.455  1.00  0.00           H
ATOM   4895  C   LEU X 317      67.140 -31.013 -54.599  1.00  0.00           C
ATOM   4896  O   LEU X 317      66.919 -32.106 -55.194  1.00  0.00           O
ATOM   4897  N   THR X 318      67.716 -30.050 -55.314  1.00  0.00           N
ATOM   4898  H   THR X 318      67.808 -29.106 -54.965  1.00  0.00           H
ATOM   4899  CA  THR X 318      68.332 -30.404 -56.636  1.00  0.00           C
ATOM   4900  HA  THR X 318      67.669 -30.979 -57.282  1.00  0.00           H
ATOM   4901  CB  THR X 318      68.581 -29.107 -57.370  1.00  0.00           C
ATOM   4902  HB  THR X 318      69.142 -29.230 -58.297  1.00  0.00           H
ATOM   4903  CG2 THR X 318      67.212 -28.418 -57.685  1.00  0.00           C
ATOM   4904 HG21 THR X 318      66.731 -28.960 -58.500  1.00  0.00           H
ATOM   4905 HG22 THR X 318      66.547 -28.256 -56.837  1.00  0.00           H
ATOM   4906 HG23 THR X 318      67.280 -27.381 -58.014  1.00  0.00           H
ATOM   4907  OG1 THR X 318      69.413 -28.228 -56.613  1.00  0.00           O
ATOM   4908  HG1 THR X 318      68.802 -27.758 -56.042  1.00  0.00           H
ATOM   4909  C   THR X 318      69.641 -31.181 -56.422  1.00  0.00           C
ATOM   4910  O   THR X 318      70.379 -31.073 -55.463  1.00  0.00           O
ATOM   4911  N   ALA X 319      70.020 -31.957 -57.421  1.00  0.00           N
ATOM   4912  H   ALA X 319      69.337 -32.303 -58.080  1.00  0.00           H
ATOM   4913  CA  ALA X 319      71.299 -32.629 -57.390  1.00  0.00           C
ATOM   4914  HA  ALA X 319      71.330 -33.257 -56.499  1.00  0.00           H
ATOM   4915  CB  ALA X 319      71.238 -33.685 -58.542  1.00  0.00           C
ATOM   4916  HB1 ALA X 319      72.134 -34.305 -58.544  1.00  0.00           H
ATOM   4917  HB2 ALA X 319      70.271 -34.179 -58.444  1.00  0.00           H
ATOM   4918  HB3 ALA X 319      71.263 -33.164 -59.499  1.00  0.00           H
ATOM   4919  C   ALA X 319      72.542 -31.625 -57.468  1.00  0.00           C
ATOM   4920  O   ALA X 319      73.613 -32.003 -57.032  1.00  0.00           O
ATOM   4921  N   THR X 320      72.284 -30.465 -58.028  1.00  0.00           N
ATOM   4922  H   THR X 320      71.439 -30.342 -58.567  1.00  0.00           H
ATOM   4923  CA  THR X 320      73.352 -29.386 -58.032  1.00  0.00           C
ATOM   4924  HA  THR X 320      74.328 -29.848 -58.185  1.00  0.00           H
ATOM   4925  CB  THR X 320      72.961 -28.413 -59.214  1.00  0.00           C
ATOM   4926  HB  THR X 320      73.538 -27.505 -59.038  1.00  0.00           H
ATOM   4927  CG2 THR X 320      73.266 -28.912 -60.680  1.00  0.00           C
ATOM   4928 HG21 THR X 320      72.659 -29.800 -60.856  1.00  0.00           H
ATOM   4929 HG22 THR X 320      72.970 -28.101 -61.345  1.00  0.00           H
ATOM   4930 HG23 THR X 320      74.338 -29.070 -60.803  1.00  0.00           H
ATOM   4931  OG1 THR X 320      71.666 -27.916 -59.044  1.00  0.00           O
ATOM   4932  HG1 THR X 320      71.148 -27.778 -59.841  1.00  0.00           H
ATOM   4933  C   THR X 320      73.288 -28.564 -56.788  1.00  0.00           C
ATOM   4934  O   THR X 320      74.132 -27.698 -56.595  1.00  0.00           O
ATOM   4935  N   GLY X 321      72.321 -28.795 -55.900  1.00  0.00           N
ATOM   4936  H   GLY X 321      71.578 -29.438 -56.132  1.00  0.00           H
ATOM   4937  CA  GLY X 321      72.542 -28.586 -54.497  1.00  0.00           C
ATOM   4938  HA2 GLY X 321      72.478 -29.499 -53.904  1.00  0.00           H
ATOM   4939  HA3 GLY X 321      73.606 -28.418 -54.330  1.00  0.00           H
ATOM   4940  C   GLY X 321      71.670 -27.493 -53.821  1.00  0.00           C
ATOM   4941  O   GLY X 321      71.593 -27.417 -52.594  1.00  0.00           O
ATOM   4942  N   GLY X 322      70.934 -26.749 -54.612  1.00  0.00           N
ATOM   4943  H   GLY X 322      70.808 -27.064 -55.563  1.00  0.00           H
ATOM   4944  CA  GLY X 322      69.959 -25.717 -54.141  1.00  0.00           C
ATOM   4945  HA2 GLY X 322      70.355 -25.162 -53.291  1.00  0.00           H
ATOM   4946  HA3 GLY X 322      69.814 -24.975 -54.926  1.00  0.00           H
ATOM   4947  C   GLY X 322      68.670 -26.387 -53.705  1.00  0.00           C
ATOM   4948  O   GLY X 322      68.321 -27.420 -54.289  1.00  0.00           O
ATOM   4949  N   VAL X 323      67.921 -25.796 -52.733  1.00  0.00           N
ATOM   4950  H   VAL X 323      68.202 -24.952 -52.255  1.00  0.00           H
ATOM   4951  CA  VAL X 323      66.512 -26.229 -52.505  1.00  0.00           C
ATOM   4952  HA  VAL X 323      66.451 -27.266 -52.837  1.00  0.00           H
ATOM   4953  CB  VAL X 323      66.150 -26.269 -50.950  1.00  0.00           C
ATOM   4954  HB  VAL X 323      66.118 -25.242 -50.588  1.00  0.00           H
ATOM   4955  CG1 VAL X 323      64.863 -27.051 -50.731  1.00  0.00           C
ATOM   4956 HG11 VAL X 323      64.141 -26.665 -51.450  1.00  0.00           H
ATOM   4957 HG12 VAL X 323      64.954 -28.124 -50.897  1.00  0.00           H
ATOM   4958 HG13 VAL X 323      64.573 -26.839 -49.701  1.00  0.00           H
ATOM   4959  CG2 VAL X 323      67.343 -26.949 -50.160  1.00  0.00           C
ATOM   4960 HG21 VAL X 323      68.120 -26.201 -50.003  1.00  0.00           H
ATOM   4961 HG22 VAL X 323      66.996 -27.205 -49.159  1.00  0.00           H
ATOM   4962 HG23 VAL X 323      67.805 -27.838 -50.587  1.00  0.00           H
ATOM   4963  C   VAL X 323      65.493 -25.456 -53.310  1.00  0.00           C
ATOM   4964  O   VAL X 323      65.683 -24.256 -53.428  1.00  0.00           O
ATOM   4965  N   GLN X 324      64.455 -26.119 -53.894  1.00  0.00           N
ATOM   4966  H   GLN X 324      64.462 -27.119 -53.752  1.00  0.00           H
ATOM   4967  CA  GLN X 324      63.400 -25.486 -54.587  1.00  0.00           C
ATOM   4968  HA  GLN X 324      63.480 -24.405 -54.468  1.00  0.00           H
ATOM   4969  CB  GLN X 324      63.614 -25.888 -56.050  1.00  0.00           C
ATOM   4970  HB2 GLN X 324      63.687 -26.958 -56.242  1.00  0.00           H
ATOM   4971  HB3 GLN X 324      62.758 -25.548 -56.634  1.00  0.00           H
ATOM   4972  CG  GLN X 324      64.970 -25.244 -56.606  1.00  0.00           C
ATOM   4973  HG2 GLN X 324      64.915 -24.235 -56.198  1.00  0.00           H
ATOM   4974  HG3 GLN X 324      65.893 -25.616 -56.160  1.00  0.00           H
ATOM   4975  CD  GLN X 324      65.129 -25.147 -58.116  1.00  0.00           C
ATOM   4976  OE1 GLN X 324      64.895 -26.075 -58.902  1.00  0.00           O
ATOM   4977  NE2 GLN X 324      65.597 -24.034 -58.568  1.00  0.00           N
ATOM   4978 HE21 GLN X 324      65.757 -23.732 -59.519  1.00  0.00           H
ATOM   4979 HE22 GLN X 324      66.090 -23.522 -57.850  1.00  0.00           H
ATOM   4980  C   GLN X 324      61.893 -25.848 -54.178  1.00  0.00           C
ATOM   4981  O   GLN X 324      61.669 -26.940 -53.552  1.00  0.00           O
ATOM   4982  N   SER X 325      60.905 -25.004 -54.484  1.00  0.00           N
ATOM   4983  H   SER X 325      61.160 -24.235 -55.086  1.00  0.00           H
ATOM   4984  CA  SER X 325      59.483 -25.119 -54.160  1.00  0.00           C
ATOM   4985  HA  SER X 325      59.335 -25.692 -53.244  1.00  0.00           H
ATOM   4986  CB  SER X 325      58.910 -23.759 -53.955  1.00  0.00           C
ATOM   4987  HB2 SER X 325      57.870 -23.878 -53.652  1.00  0.00           H
ATOM   4988  HB3 SER X 325      59.525 -23.256 -53.208  1.00  0.00           H
ATOM   4989  OG  SER X 325      59.058 -23.032 -55.124  1.00  0.00           O
ATOM   4990  HG  SER X 325      58.421 -22.318 -55.050  1.00  0.00           H
ATOM   4991  C   SER X 325      58.682 -25.917 -55.177  1.00  0.00           C
ATOM   4992  O   SER X 325      57.522 -25.680 -55.402  1.00  0.00           O
ATOM   4993  N   THR X 326      59.334 -26.911 -55.847  1.00  0.00           N
ATOM   4994  H   THR X 326      60.307 -27.029 -55.605  1.00  0.00           H
ATOM   4995  CA  THR X 326      58.835 -27.469 -57.124  1.00  0.00           C
ATOM   4996  HA  THR X 326      57.996 -26.836 -57.414  1.00  0.00           H
ATOM   4997  CB  THR X 326      59.816 -27.457 -58.286  1.00  0.00           C
ATOM   4998  HB  THR X 326      59.480 -27.889 -59.229  1.00  0.00           H
ATOM   4999  CG2 THR X 326      60.132 -26.018 -58.694  1.00  0.00           C
ATOM   5000 HG21 THR X 326      59.206 -25.539 -59.012  1.00  0.00           H
ATOM   5001 HG22 THR X 326      60.366 -25.498 -57.765  1.00  0.00           H
ATOM   5002 HG23 THR X 326      60.946 -25.957 -59.416  1.00  0.00           H
ATOM   5003  OG1 THR X 326      60.942 -28.141 -57.903  1.00  0.00           O
ATOM   5004  HG1 THR X 326      61.608 -28.073 -58.591  1.00  0.00           H
ATOM   5005  C   THR X 326      58.167 -28.845 -57.190  1.00  0.00           C
ATOM   5006  O   THR X 326      57.432 -29.244 -58.096  1.00  0.00           O
ATOM   5007  N   ALA X 327      58.222 -29.598 -56.049  1.00  0.00           N
ATOM   5008  H   ALA X 327      58.681 -29.141 -55.274  1.00  0.00           H
ATOM   5009  CA  ALA X 327      57.698 -30.975 -56.035  1.00  0.00           C
ATOM   5010  HA  ALA X 327      57.988 -31.577 -56.896  1.00  0.00           H
ATOM   5011  CB  ALA X 327      58.452 -31.831 -54.881  1.00  0.00           C
ATOM   5012  HB1 ALA X 327      59.373 -32.268 -55.267  1.00  0.00           H
ATOM   5013  HB2 ALA X 327      58.679 -31.210 -54.014  1.00  0.00           H
ATOM   5014  HB3 ALA X 327      57.777 -32.561 -54.434  1.00  0.00           H
ATOM   5015  C   ALA X 327      56.185 -30.971 -55.794  1.00  0.00           C
ATOM   5016  O   ALA X 327      55.754 -30.674 -54.670  1.00  0.00           O
ATOM   5017  N   SER X 328      55.343 -31.493 -56.777  1.00  0.00           N
ATOM   5018  H   SER X 328      55.737 -31.613 -57.699  1.00  0.00           H
ATOM   5019  CA  SER X 328      53.986 -31.849 -56.554  1.00  0.00           C
ATOM   5020  HA  SER X 328      53.520 -30.935 -56.186  1.00  0.00           H
ATOM   5021  CB  SER X 328      53.377 -32.325 -57.867  1.00  0.00           C
ATOM   5022  HB2 SER X 328      53.765 -33.333 -58.017  1.00  0.00           H
ATOM   5023  HB3 SER X 328      52.307 -32.515 -57.784  1.00  0.00           H
ATOM   5024  OG  SER X 328      53.585 -31.510 -59.016  1.00  0.00           O
ATOM   5025  HG  SER X 328      53.017 -31.929 -59.665  1.00  0.00           H
ATOM   5026  C   SER X 328      53.813 -32.989 -55.437  1.00  0.00           C
ATOM   5027  O   SER X 328      52.729 -33.059 -54.948  1.00  0.00           O
ATOM   5028  N   SER X 329      54.810 -33.881 -55.180  1.00  0.00           N
ATOM   5029  H   SER X 329      55.646 -33.782 -55.739  1.00  0.00           H
ATOM   5030  CA  SER X 329      54.658 -35.185 -54.561  1.00  0.00           C
ATOM   5031  HA  SER X 329      53.644 -35.152 -54.161  1.00  0.00           H
ATOM   5032  CB  SER X 329      54.692 -36.141 -55.743  1.00  0.00           C
ATOM   5033  HB2 SER X 329      54.102 -35.667 -56.528  1.00  0.00           H
ATOM   5034  HB3 SER X 329      55.687 -36.435 -56.076  1.00  0.00           H
ATOM   5035  OG  SER X 329      53.929 -37.318 -55.496  1.00  0.00           O
ATOM   5036  HG  SER X 329      53.727 -37.750 -56.329  1.00  0.00           H
ATOM   5037  C   SER X 329      55.670 -35.510 -53.445  1.00  0.00           C
ATOM   5038  O   SER X 329      56.817 -34.953 -53.453  1.00  0.00           O
ATOM   5039  N   LYS X 330      55.285 -36.398 -52.486  1.00  0.00           N
ATOM   5040  H   LYS X 330      54.295 -36.594 -52.442  1.00  0.00           H
ATOM   5041  CA  LYS X 330      56.098 -36.923 -51.364  1.00  0.00           C
ATOM   5042  HA  LYS X 330      56.681 -36.071 -51.016  1.00  0.00           H
ATOM   5043  CB  LYS X 330      55.199 -37.446 -50.249  1.00  0.00           C
ATOM   5044  HB2 LYS X 330      54.403 -38.116 -50.576  1.00  0.00           H
ATOM   5045  HB3 LYS X 330      55.838 -37.984 -49.550  1.00  0.00           H
ATOM   5046  CG  LYS X 330      54.620 -36.322 -49.418  1.00  0.00           C
ATOM   5047  HG2 LYS X 330      55.467 -35.821 -48.949  1.00  0.00           H
ATOM   5048  HG3 LYS X 330      54.015 -35.709 -50.086  1.00  0.00           H
ATOM   5049  CD  LYS X 330      53.680 -36.845 -48.321  1.00  0.00           C
ATOM   5050  HD2 LYS X 330      54.089 -37.752 -47.875  1.00  0.00           H
ATOM   5051  HD3 LYS X 330      53.620 -36.088 -47.539  1.00  0.00           H
ATOM   5052  CE  LYS X 330      52.310 -37.155 -48.951  1.00  0.00           C
ATOM   5053  HE2 LYS X 330      51.849 -36.255 -49.359  1.00  0.00           H
ATOM   5054  HE3 LYS X 330      52.601 -37.904 -49.687  1.00  0.00           H
ATOM   5055  NZ  LYS X 330      51.428 -37.812 -47.998  1.00  0.00           N
ATOM   5056  HZ1 LYS X 330      51.254 -37.321 -47.133  1.00  0.00           H
ATOM   5057  HZ2 LYS X 330      50.554 -37.936 -48.487  1.00  0.00           H
ATOM   5058  HZ3 LYS X 330      51.807 -38.721 -47.772  1.00  0.00           H
ATOM   5059  C   LYS X 330      57.086 -38.006 -51.932  1.00  0.00           C
ATOM   5060  O   LYS X 330      56.643 -39.056 -52.440  1.00  0.00           O
ATOM   5061  N   ASN X 331      58.429 -37.811 -51.751  1.00  0.00           N
ATOM   5062  H   ASN X 331      58.687 -37.005 -51.199  1.00  0.00           H
[truncated: 203,667 more chars]
