# Supplementary material for: Potential Inhibitors of Fascin From A Database of Marine Natural Products: A Virtual Screening and Molecular Dynamics Study
Source: Front Chem. 2021 Oct 7;9:719949. doi: 10.3389/fchem.2021.719949 (PMC8529705; doi:10.3389/fchem.2021.719949)
Supplement: Supplementary file 2 [file DataSheet1.ZIP › Raw Date for Manuscript-719949-reduced/Figure 5/Fascin-Inhibitor01-rmsf.txt]

#Res        AtomicFlx
   1.000       5.6058
   2.000       5.2533
   3.000       5.7247
   4.000       6.0658
   5.000       5.9676
   6.000       5.8140
   7.000       5.4508
   8.000       5.4090
   9.000       5.6101
  10.000       5.4051
  11.000       5.5738
  12.000       5.2720
  13.000       5.2917
  14.000       5.0594
  15.000       4.7249
  16.000       4.8511
  17.000       4.5439
  18.000       4.7308
  19.000       4.6635
  20.000       4.7495
  21.000       4.5821
  22.000       5.0103
  23.000       4.8201
  24.000       5.1926
  25.000       5.5523
  26.000       5.9747
  27.000       6.6697
  28.000       7.0951
  29.000       7.5469
  30.000       7.1536
  31.000       7.0304
  32.000       6.6099
  33.000       5.9183
  34.000       5.6807
  35.000       5.2858
  36.000       5.5158
  37.000       5.2453
  38.000       5.0432
  39.000       4.9222
  40.000       4.8756
  41.000       5.5510
  42.000       5.7033
  43.000       5.8970
  44.000       5.3887
  45.000       5.4301
  46.000       5.4734
  47.000       5.6360
  48.000       5.5179
  49.000       6.0485
  50.000       5.8402
  51.000       6.4661
  52.000       6.5863
  53.000       7.7214
  54.000       9.9570
  55.000       8.6802
  56.000       7.1826
  57.000       6.2261
  58.000       5.5601
  59.000       5.5016
  60.000       5.3223
  61.000       5.9129
  62.000       5.6001
  63.000       6.1731
  64.000       6.0282
  65.000       6.1646
  66.000       6.5111
  67.000       6.4960
  68.000       6.8203
  69.000       6.2970
  70.000       5.7980
  71.000       5.9529
  72.000       5.8900
  73.000       6.1763
  74.000       6.0389
  75.000       6.1865
  76.000       5.7426
  77.000       6.2656
  78.000       5.9107
  79.000       6.1557
  80.000       6.2723
  81.000       6.9275
  82.000       6.8631
  83.000       7.3825
  84.000       6.9835
  85.000       6.5517
  86.000       6.2793
  87.000       6.1489
  88.000       6.0975
  89.000       5.9793
  90.000       5.8175
  91.000       5.3816
  92.000       5.0472
  93.000       4.7215
  94.000       4.5829
  95.000       4.4238
  96.000       4.5263
  97.000       4.6085
  98.000       4.4593
  99.000       4.3978
 100.000       4.6410
 101.000       4.2839
 102.000       4.5330
 103.000       4.8534
 104.000       4.9986
 105.000       5.3595
 106.000       5.7375
 107.000       5.7928
 108.000       5.7372
 109.000       5.3942
 110.000       5.4324
 111.000       4.8593
 112.000       5.1186
 113.000       5.0368
 114.000       5.0475
 115.000       5.2945
 116.000       5.5498
 117.000       6.0443
 118.000       6.0061
 119.000       5.5043
 120.000       5.4041
 121.000       5.3595
 122.000       5.5413
 123.000       5.0816
 124.000       5.2444
 125.000       4.7821
 126.000       4.5752
 127.000       4.6232
 128.000       4.5379
 129.000       4.6992
 130.000       4.7047
 131.000       4.3429
 132.000       4.6107
 133.000       4.2922
 134.000       4.3265
 135.000       4.3917
 136.000       4.4945
 137.000       4.8594
 138.000       4.7144
 139.000       4.5079
 140.000       4.2691
 141.000       4.1628
 142.000       4.2354
 143.000       4.3422
 144.000       4.3055
 145.000       4.7695
 146.000       4.6867
 147.000       5.0066
 148.000       4.9918
 149.000       4.8972
 150.000       5.2861
 151.000       4.6554
 152.000       4.5295
 153.000       4.1206
 154.000       3.9563
 155.000       3.7427
 156.000       3.8697
 157.000       3.9933
 158.000       4.8486
 159.000       4.3246
 160.000       3.9883
 161.000       4.0624
 162.000       4.0560
 163.000       3.9344
 164.000       4.0365
 165.000       4.3290
 166.000       4.3696
 167.000       4.2399
 168.000       4.7977
 169.000       4.6437
 170.000       4.4222
 171.000       4.3244
 172.000       3.9808
 173.000       3.7179
 174.000       3.8267
 175.000       3.9952
 176.000       3.9128
 177.000       3.9135
 178.000       3.8484
 179.000       4.0865
 180.000       3.9064
 181.000       4.0617
 182.000       4.0201
 183.000       4.0779
 184.000       4.3974
 185.000       3.9902
 186.000       4.1421
 187.000       3.9395
 188.000       4.0010
 189.000       3.8482
 190.000       3.7678
 191.000       3.7620
 192.000       3.7492
 193.000       4.2248
 194.000       3.7117
 195.000       3.7817
 196.000       3.9006
 197.000       3.9568
 198.000       4.0852
 199.000       4.1777
 200.000       4.0314
 201.000       4.1118
 202.000       3.7820
 203.000       3.7402
 204.000       3.6949
 205.000       4.7020
 206.000       3.8461
 207.000       4.0766
 208.000       4.0503
 209.000       3.9483
 210.000       3.9016
 211.000       3.9650
 212.000       4.0441
 213.000       4.2280
 214.000       4.3051
 215.000       4.4549
 216.000       4.5703
 217.000       4.6635
 218.000       5.0874
 219.000       5.3039
 220.000       5.1447
 221.000       4.6121
 222.000       4.4128
 223.000       4.2531
 224.000       4.3355
 225.000       4.2258
 226.000       4.4439
 227.000       4.7114
 228.000       4.4691
 229.000       4.5963
 230.000       4.4112
 231.000       4.2190
 232.000       4.4511
 233.000       4.5441
 234.000       4.5691
 235.000       4.7923
 236.000       5.0141
 237.000       4.6423
 238.000       4.5166
 239.000       4.3746
 240.000       4.2734
 241.000       4.2875
 242.000       4.2682
 243.000       4.4677
 244.000       5.0568
 245.000       4.7041
 246.000       4.7392
 247.000       5.1220
 248.000       4.8921
 249.000       5.2780
 250.000       5.6285
 251.000       4.9788
 252.000       4.8241
 253.000       4.8677
 254.000       4.5414
 255.000       4.6572
 256.000       4.5636
 257.000       4.6423
 258.000       4.6120
 259.000       4.3487
 260.000       4.7512
 261.000       4.4959
 262.000       4.2849
 263.000       4.2452
 264.000       4.0293
 265.000       4.2483
 266.000       4.0759
 267.000       4.2387
 268.000       4.3459
 269.000       4.1095
 270.000       4.0982
 271.000       3.8164
 272.000       3.8504
 273.000       4.1835
 274.000       4.2165
 275.000       4.5669
 276.000       4.1121
 277.000       4.9530
 278.000       4.6485
 279.000       5.3387
 280.000       5.1739
 281.000       4.7145
 282.000       4.3461
 283.000       4.1601
 284.000       4.0466
 285.000       3.8654
 286.000       3.7067
 287.000       3.6569
 288.000       3.7117
 289.000       3.8297
 290.000       4.1199
 291.000       4.3028
 292.000       3.9784
 293.000       4.1197
 294.000       4.4339
 295.000       4.7039
 296.000       4.7896
 297.000       5.4155
 298.000       5.3847
 299.000       5.9015
 300.000       6.2875
 301.000       6.3396
 302.000       6.3688
 303.000       6.1852
 304.000       5.9733
 305.000       5.4548
 306.000       5.4899
 307.000       5.0151
 308.000       5.2536
 309.000       4.8892
 310.000       4.6932
 311.000       5.0443
 312.000       5.1784
 313.000       5.3828
 314.000       5.4648
 315.000       5.0838
 316.000       5.7415
 317.000       6.1972
 318.000       6.2114
 319.000       6.7166
 320.000       6.1433
 321.000       5.8827
 322.000       5.6253
 323.000       5.3149
 324.000       5.5018
 325.000       5.1145
 326.000       5.6077
 327.000       5.7001
 328.000       5.8972
 329.000       6.0240
 330.000       6.0809
 331.000       6.5977
 332.000       6.4552
 333.000       6.1673
 334.000       5.8426
 335.000       6.0400
 336.000       5.5341
 337.000       5.7738
 338.000       5.2586
 339.000       5.6022
 340.000       5.1824
 341.000       5.2770
 342.000       4.9402
 343.000       4.5738
 344.000       4.4169
 345.000       4.7927
 346.000       5.2480
 347.000       5.2340
 348.000       6.1347
 349.000       5.9274
 350.000       6.2986
 351.000       6.4548
 352.000       6.4128
 353.000       6.3474
 354.000       5.8134
 355.000       5.2666
 356.000       5.1065
 357.000       4.5750
 358.000       4.8152
 359.000       4.7176
 360.000       4.4920
 361.000       4.3706
 362.000       4.7023
 363.000       4.8390
 364.000       5.2790
 365.000       5.8001
 366.000       5.9414
 367.000       5.9187
 368.000       6.4741
 369.000       6.2101
 370.000       5.7691
 371.000       5.4416
 372.000       5.4321
 373.000       5.2129
 374.000       5.2223
 375.000       4.8559
 376.000       4.5553
 377.000       4.2320
 378.000       4.3918
 379.000       4.0786
 380.000       4.1480
 381.000       3.8744
 382.000       4.0135
 383.000       3.9896
 384.000       3.6336
 385.000       3.8223
 386.000       4.0626
 387.000       4.2375
 388.000       4.4584
 389.000       4.8580
 390.000       5.1409
 391.000       5.5667
 392.000       5.3466
 393.000       5.0065
 394.000       4.7497
 395.000       4.6080
 396.000       4.4959
 397.000       4.4013
 398.000       4.7617
 399.000       4.7890
 400.000       4.5960
 401.000       4.6471
 402.000       4.7699
 403.000       4.8595
 404.000       4.6975
 405.000       4.8536
 406.000       5.0552
 407.000       4.8826
 408.000       4.6992
 409.000       4.7515
 410.000       4.5440
 411.000       4.2935
 412.000       4.2153
 413.000       3.8780
 414.000       4.1986
 415.000       3.6435
 416.000       3.8710
 417.000       3.8595
 418.000       3.8972
 419.000       4.1431
 420.000       5.0827
 421.000       4.3944
 422.000       4.2268
 423.000       4.1492
 424.000       3.9602
 425.000       4.1985
 426.000       4.1575
 427.000       4.1966
 428.000       4.2818
 429.000       4.9184
 430.000       4.8525
 431.000       4.3763
 432.000       4.1707
 433.000       4.3534
 434.000       4.6797
 435.000       5.0773
 436.000       5.3721
 437.000       5.8582
 438.000       5.7266
 439.000       5.5439
 440.000       5.2558
 441.000       4.8663
 442.000       4.6758
 443.000       4.3229
 444.000       4.4824
 445.000       4.3567
 446.000       4.5067
 447.000       4.4386
 448.000       4.3745
 449.000       4.4659
 450.000       4.4762
 451.000       4.4077
 452.000       4.6009
 453.000       4.5563
 454.000       5.1318
 455.000       4.8767
 456.000       5.3729
 457.000       5.6773
 458.000       5.8933
 459.000       5.1544
 460.000       5.2801
 461.000       4.8967
 462.000       5.0696
 463.000       4.8597
 464.000       5.1281
 465.000       5.0277
 466.000       5.5516
 467.000       5.6214
 468.000       5.8273
 469.000       5.4815
 470.000       5.1478
 471.000       5.6673
 472.000       5.6246
 473.000       5.9373
 474.000       6.6205
 475.000       5.8270
 476.000       5.4421
 477.000       5.3999
 478.000       5.0540
 479.000       5.5865
 480.000       5.4457
 481.000       5.7528
 482.000       5.7892
 483.000       6.4696
 484.000       6.0579
 485.000       5.8776
 486.000       6.1886
 487.000       6.2791
 488.000       6.0948
 489.000       5.5673
 490.000       5.4601
 491.000       5.0355
 492.000       5.1067
 493.000       4.5057
 494.000       4.6859
