# Supplementary material for: Potential Inhibitors of Fascin From A Database of Marine Natural Products: A Virtual Screening and Molecular Dynamics Study
Source: Front Chem. 2021 Oct 7;9:719949. doi: 10.3389/fchem.2021.719949 (PMC8529705; doi:10.3389/fchem.2021.719949)
Supplement: Supplementary file 2 [file DataSheet1.ZIP › Raw Date for Manuscript-719949-reduced/Figure 5/Fascin-Inhibitor02-rmsf.txt]

#Res        AtomicFlx
   1.000       5.6530
   2.000       6.2719
   3.000       7.2920
   4.000       8.7903
   5.000       7.3161
   6.000       7.0997
   7.000       7.4157
   8.000       7.2164
   9.000       6.3277
  10.000       5.8253
  11.000       6.6531
  12.000       5.0576
  13.000       4.5053
  14.000       4.5597
  15.000       4.2388
  16.000       4.4788
  17.000       4.4204
  18.000       4.6151
  19.000       4.9522
  20.000       4.6358
  21.000       4.5474
  22.000       4.3134
  23.000       4.0600
  24.000       4.3890
  25.000       4.1906
  26.000       4.3115
  27.000       4.5805
  28.000       4.8611
  29.000       5.4674
  30.000       5.0499
  31.000       5.1104
  32.000       4.9808
  33.000       4.6700
  34.000       4.5896
  35.000       4.4472
  36.000       4.3113
  37.000       4.0159
  38.000       3.8738
  39.000       3.7484
  40.000       3.8956
  41.000       3.9041
  42.000       4.1834
  43.000       4.1380
  44.000       3.9917
  45.000       4.1566
  46.000       4.4804
  47.000       4.7122
  48.000       5.0413
  49.000       5.3729
  50.000       6.1343
  51.000       6.2086
  52.000       6.6618
  53.000       7.3243
  54.000       7.7112
  55.000       7.9064
  56.000       7.6564
  57.000       7.0748
  58.000       6.6695
  59.000       6.2160
  60.000       5.6699
  61.000       5.4654
  62.000       5.0581
  63.000       5.0679
  64.000       4.5956
  65.000       4.3564
  66.000       4.6094
  67.000       4.9585
  68.000       5.3359
  69.000       5.2103
  70.000       4.9811
  71.000       5.2151
  72.000       5.5146
  73.000       5.9430
  74.000       6.4840
  75.000       6.0490
  76.000       5.6375
  77.000       5.6255
  78.000       5.1129
  79.000       5.0505
  80.000       4.8877
  81.000       6.0742
  82.000       5.7423
  83.000       5.6474
  84.000       5.7896
  85.000       5.7026
  86.000       6.0632
  87.000       6.3849
  88.000       5.9241
  89.000       5.5801
  90.000       6.2573
  91.000       5.5667
  92.000       6.0876
  93.000       5.6054
  94.000       5.7867
  95.000       5.9771
  96.000       6.0889
  97.000       7.2152
  98.000       6.0345
  99.000       5.3434
 100.000       5.5659
 101.000       5.1702
 102.000       5.4936
 103.000       5.4875
 104.000       6.0484
 105.000       5.9347
 106.000       6.3495
 107.000       6.3413
 108.000       6.2951
 109.000       6.6677
 110.000       6.4227
 111.000       5.9802
 112.000       5.2898
 113.000       5.1887
 114.000       4.9871
 115.000       4.8124
 116.000       4.8057
 117.000       4.9644
 118.000       5.6500
 119.000       4.9869
 120.000       5.3714
 121.000       5.6134
 122.000       6.1740
 123.000       6.0654
 124.000       6.9338
 125.000       6.4322
 126.000       6.0407
 127.000       5.7765
 128.000       5.5029
 129.000       5.2714
 130.000       5.4983
 131.000       5.2401
 132.000       4.8894
 133.000       4.6687
 134.000       4.5808
 135.000       4.2827
 136.000       4.2298
 137.000       3.9908
 138.000       4.1892
 139.000       3.6106
 140.000       3.8315
 141.000       3.7113
 142.000       4.2844
 143.000       4.3665
 144.000       4.8974
 145.000       5.3653
 146.000       5.7160
 147.000       6.1623
 148.000       6.4556
 149.000       6.1758
 150.000       6.0450
 151.000       5.5885
 152.000       4.9399
 153.000       4.8667
 154.000       4.8698
 155.000       4.8481
 156.000       5.3293
 157.000       5.3807
 158.000       5.7156
 159.000       5.3985
 160.000       5.3544
 161.000       5.4438
 162.000       5.5138
 163.000       5.1357
 164.000       5.2262
 165.000       5.4163
 166.000       5.3105
 167.000       4.8201
 168.000       4.9281
 169.000       4.6242
 170.000       4.3311
 171.000       4.2998
 172.000       4.0806
 173.000       4.1507
 174.000       4.5089
 175.000       4.3428
 176.000       4.1807
 177.000       4.2436
 178.000       4.0404
 179.000       4.3048
 180.000       4.2942
 181.000       4.0817
 182.000       4.6495
 183.000       5.0765
 184.000       4.6707
 185.000       5.1240
 186.000       4.3604
 187.000       4.5705
 188.000       4.7306
 189.000       4.3020
 190.000       4.2838
 191.000       4.1713
 192.000       4.4402
 193.000       4.4708
 194.000       4.8962
 195.000       4.6978
 196.000       5.1186
 197.000       5.6806
 198.000       5.9255
 199.000       5.9918
 200.000       5.6662
 201.000       6.5783
 202.000       5.1285
 203.000       5.1790
 204.000       5.0409
 205.000       5.6715
 206.000       4.9074
 207.000       5.3883
 208.000       5.3754
 209.000       5.4788
 210.000       5.1387
 211.000       5.1358
 212.000       5.1219
 213.000       5.0740
 214.000       4.8820
 215.000       5.5633
 216.000       5.1307
 217.000       5.7910
 218.000       5.6386
 219.000       5.2411
 220.000       5.3471
 221.000       5.0582
 222.000       5.2131
 223.000       4.9746
 224.000       5.6883
 225.000       5.7285
 226.000       5.7802
 227.000       6.3739
 228.000       6.2080
 229.000       6.2659
 230.000       5.9300
 231.000       5.5709
 232.000       5.9164
 233.000       5.9593
 234.000       6.2849
 235.000       6.4935
 236.000       6.5679
 237.000       6.0656
 238.000       5.8462
 239.000       5.8961
 240.000       5.4966
 241.000       6.1266
 242.000       6.2303
 243.000       6.7745
 244.000       8.0340
 245.000       7.5238
 246.000       7.5113
 247.000       7.8484
 248.000       6.9510
 249.000       7.5522
 250.000       7.5503
 251.000       6.5962
 252.000       6.1155
 253.000       5.5054
 254.000       5.4098
 255.000       5.2183
 256.000       4.9118
 257.000       4.7871
 258.000       4.8441
 259.000       4.0417
 260.000       4.0020
 261.000       3.4628
 262.000       3.6445
 263.000       3.1801
 264.000       3.1068
 265.000       2.9931
 266.000       2.8772
 267.000       2.6911
 268.000       2.7006
 269.000       2.8033
 270.000       3.0175
 271.000       3.2407
 272.000       3.2311
 273.000       3.3447
 274.000       3.9315
 275.000       4.3065
 276.000       4.5352
 277.000       4.9953
 278.000       4.9766
 279.000       5.5030
 280.000       4.6977
 281.000       3.9345
 282.000       3.6712
 283.000       3.1876
 284.000       3.8031
 285.000       3.6160
 286.000       3.8865
 287.000       3.6416
 288.000       3.9359
 289.000       4.0870
 290.000       4.1593
 291.000       4.2320
 292.000       3.8250
 293.000       3.7071
 294.000       3.5854
 295.000       3.8769
 296.000       3.3898
 297.000       3.9782
 298.000       3.4493
 299.000       4.1045
 300.000       4.5320
 301.000       4.2615
 302.000       4.2948
 303.000       3.9339
 304.000       3.9007
 305.000       3.5529
 306.000       3.7196
 307.000       3.4834
 308.000       4.3126
 309.000       4.3225
 310.000       4.6660
 311.000       5.0204
 312.000       4.9187
 313.000       5.1180
 314.000       4.5947
 315.000       3.8566
 316.000       4.5798
 317.000       4.6872
 318.000       4.9948
 319.000       5.4555
 320.000       5.0684
 321.000       4.5472
 322.000       4.4383
 323.000       4.1260
 324.000       4.7526
 325.000       4.7247
 326.000       5.2991
 327.000       5.1271
 328.000       5.5792
 329.000       5.3042
 330.000       4.6861
 331.000       5.0850
 332.000       4.7559
 333.000       4.7870
 334.000       4.3753
 335.000       4.1852
 336.000       3.7395
 337.000       3.6682
 338.000       3.0910
 339.000       3.0617
 340.000       2.8106
 341.000       3.0271
 342.000       2.9174
 343.000       2.8239
 344.000       2.6013
 345.000       2.6175
 346.000       2.9463
 347.000       3.1555
 348.000       3.8013
 349.000       3.9794
 350.000       4.6100
 351.000       4.6135
 352.000       4.3261
 353.000       4.2871
 354.000       3.5534
 355.000       3.3617
 356.000       3.3390
 357.000       3.1379
 358.000       3.7421
 359.000       3.6688
 360.000       3.7821
 361.000       3.3851
 362.000       4.1408
 363.000       3.5780
 364.000       3.7823
 365.000       4.0748
 366.000       4.1629
 367.000       3.8888
 368.000       4.3980
 369.000       3.9846
 370.000       3.3683
 371.000       3.0880
 372.000       3.2766
 373.000       3.0003
 374.000       3.0554
 375.000       2.7603
 376.000       2.8127
 377.000       2.6714
 378.000       2.7700
 379.000       2.9533
 380.000       3.0595
 381.000       3.4259
 382.000       3.5684
 383.000       3.4977
 384.000       3.7137
 385.000       3.9863
 386.000       3.4136
 387.000       3.4368
 388.000       3.1749
 389.000       3.6033
 390.000       3.1916
 391.000       3.6449
 392.000       3.5073
 393.000       3.3306
 394.000       3.5266
 395.000       3.3277
 396.000       3.6151
 397.000       4.1750
 398.000       4.2819
 399.000       4.9636
 400.000       5.0688
 401.000       4.8977
 402.000       4.4998
 403.000       4.0669
 404.000       3.6394
 405.000       3.6732
 406.000       3.3156
 407.000       3.5199
 408.000       3.6633
 409.000       4.1008
 410.000       3.6580
 411.000       3.8621
 412.000       3.8680
 413.000       3.9280
 414.000       3.7042
 415.000       3.9555
 416.000       3.3597
 417.000       4.0755
 418.000       3.0550
 419.000       3.4062
 420.000       2.9966
 421.000       2.6811
 422.000       2.8132
 423.000       2.8812
 424.000       3.3729
 425.000       3.3750
 426.000       3.8740
 427.000       4.1868
 428.000       4.5718
 429.000       4.6618
 430.000       4.4096
 431.000       4.5468
 432.000       3.9932
 433.000       3.5085
 434.000       3.9410
 435.000       3.9130
 436.000       4.3785
 437.000       4.8819
 438.000       4.3275
 439.000       3.9641
 440.000       3.9058
 441.000       3.6525
 442.000       4.1018
 443.000       4.0863
 444.000       4.5300
 445.000       4.3841
 446.000       4.8504
 447.000       4.5765
 448.000       4.0118
 449.000       3.5604
 450.000       3.2251
 451.000       3.0768
 452.000       2.9066
 453.000       2.7773
 454.000       2.7799
 455.000       2.8643
 456.000       3.1339
 457.000       3.4162
 458.000       3.8052
 459.000       3.2799
 460.000       3.1950
 461.000       2.8644
 462.000       2.8085
 463.000       2.8549
 464.000       2.9529
 465.000       3.2685
 466.000       3.5396
 467.000       3.3500
 468.000       3.8197
 469.000       3.0712
 470.000       3.1646
 471.000       3.3874
 472.000       3.2643
 473.000       3.6620
 474.000       4.3908
 475.000       3.8707
 476.000       3.5774
 477.000       3.6269
 478.000       3.3395
 479.000       3.6010
 480.000       3.4854
 481.000       3.6507
 482.000       3.4183
 483.000       4.1262
 484.000       3.5979
 485.000       3.3527
 486.000       3.4709
 487.000       3.5687
 488.000       3.3419
 489.000       3.0982
 490.000       3.0424
 491.000       2.9783
 492.000       3.3793
 493.000       3.2431
 494.000       5.6871
