# Supplementary material for: Potential Inhibitors of Fascin From A Database of Marine Natural Products: A Virtual Screening and Molecular Dynamics Study
Source: Front Chem. 2021 Oct 7;9:719949. doi: 10.3389/fchem.2021.719949 (PMC8529705; doi:10.3389/fchem.2021.719949)
Supplement: Supplementary file 2 [file DataSheet1.ZIP › Raw Date for Manuscript-719949-reduced/Figure 5/Fascin-Inhibitor03-rmsf.txt]

#Res        AtomicFlx
   1.000       3.3178
   2.000       2.9740
   3.000       3.2409
   4.000       4.1533
   5.000       4.1689
   6.000       4.8845
   7.000       4.9331
   8.000       5.5720
   9.000       5.5498
  10.000       4.8242
  11.000       4.0116
  12.000       3.6547
  13.000       3.4561
  14.000       3.2564
  15.000       2.9816
  16.000       3.1697
  17.000       2.9557
  18.000       3.0697
  19.000       3.2169
  20.000       3.0448
  21.000       3.0190
  22.000       3.0415
  23.000       2.8186
  24.000       3.2026
  25.000       3.2420
  26.000       3.5240
  27.000       3.7926
  28.000       4.0998
  29.000       4.8159
  30.000       4.1813
  31.000       4.1432
  32.000       3.9235
  33.000       3.6106
  34.000       3.2849
  35.000       3.0976
  36.000       3.1831
  37.000       2.8694
  38.000       2.7751
  39.000       2.6791
  40.000       2.7964
  41.000       2.9329
  42.000       3.5735
  43.000       3.4060
  44.000       3.0311
  45.000       3.2530
  46.000       3.4291
  47.000       3.6501
  48.000       3.6715
  49.000       4.2738
  50.000       5.0924
  51.000       5.1670
  52.000       5.5895
  53.000       5.9298
  54.000       7.5964
  55.000       6.5060
  56.000       5.8531
  57.000       5.3302
  58.000       4.6642
  59.000       4.4801
  60.000       4.0902
  61.000       4.1656
  62.000       3.7843
  63.000       4.2201
  64.000       3.7245
  65.000       3.5044
  66.000       3.8705
  67.000       4.2082
  68.000       4.3153
  69.000       4.2275
  70.000       3.9068
  71.000       4.1555
  72.000       4.2248
  73.000       4.5542
  74.000       5.2582
  75.000       4.7899
  76.000       4.2062
  77.000       4.0670
  78.000       3.9171
  79.000       4.0122
  80.000       4.0273
  81.000       4.4223
  82.000       4.5533
  83.000       4.8829
  84.000       4.8635
  85.000       4.6591
  86.000       4.7443
  87.000       4.8313
  88.000       4.5730
  89.000       4.3292
  90.000       4.7804
  91.000       4.0818
  92.000       4.1533
  93.000       3.7710
  94.000       3.8272
  95.000       3.7717
  96.000       3.6670
  97.000       4.1791
  98.000       3.5974
  99.000       3.3360
 100.000       3.6833
 101.000       3.3696
 102.000       3.5736
 103.000       3.6393
 104.000       4.1080
 105.000       4.2148
 106.000       4.6538
 107.000       4.6408
 108.000       4.5843
 109.000       4.7563
 110.000       4.3690
 111.000       3.9682
 112.000       3.6611
 113.000       3.5009
 114.000       3.3363
 115.000       3.3107
 116.000       3.3999
 117.000       3.7355
 118.000       4.3988
 119.000       3.5073
 120.000       3.7489
 121.000       3.9679
 122.000       4.3544
 123.000       4.0539
 124.000       4.5120
 125.000       4.1600
 126.000       3.8762
 127.000       3.6964
 128.000       3.5305
 129.000       3.4317
 130.000       3.5769
 131.000       3.4441
 132.000       3.2532
 133.000       3.0417
 134.000       3.1350
 135.000       3.2086
 136.000       3.0513
 137.000       2.8570
 138.000       2.9328
 139.000       2.3897
 140.000       2.4756
 141.000       2.3263
 142.000       2.6592
 143.000       2.8593
 144.000       3.1841
 145.000       3.5662
 146.000       3.7677
 147.000       4.0002
 148.000       4.2573
 149.000       4.2467
 150.000       4.0581
 151.000       3.8384
 152.000       3.3135
 153.000       3.1971
 154.000       3.1628
 155.000       3.0383
 156.000       3.4939
 157.000       3.7293
 158.000       4.2620
 159.000       3.8672
 160.000       3.5778
 161.000       3.7364
 162.000       3.8954
 163.000       3.4402
 164.000       3.4556
 165.000       3.6133
 166.000       3.6740
 167.000       3.2037
 168.000       3.6059
 169.000       3.2311
 170.000       2.9811
 171.000       2.8296
 172.000       2.5977
 173.000       2.5219
 174.000       2.8475
 175.000       2.7623
 176.000       2.4983
 177.000       2.7265
 178.000       2.5328
 179.000       2.7673
 180.000       2.6390
 181.000       2.8439
 182.000       3.3338
 183.000       3.3823
 184.000       3.1747
 185.000       3.3799
 186.000       3.0563
 187.000       3.0236
 188.000       2.9971
 189.000       2.7030
 190.000       2.7767
 191.000       2.5721
 192.000       2.7932
 193.000       2.6956
 194.000       3.0681
 195.000       2.9991
 196.000       3.2371
 197.000       3.6341
 198.000       3.8494
 199.000       3.8964
 200.000       3.5952
 201.000       3.8226
 202.000       3.2961
 203.000       3.3031
 204.000       3.2054
 205.000       4.1632
 206.000       3.2779
 207.000       3.7752
 208.000       3.6998
 209.000       3.6313
 210.000       3.2621
 211.000       3.3390
 212.000       3.3339
 213.000       3.5183
 214.000       3.4674
 215.000       3.8372
 216.000       3.6586
 217.000       4.4557
 218.000       4.3952
 219.000       4.2265
 220.000       4.2550
 221.000       3.6126
 222.000       3.6727
 223.000       3.5944
 224.000       3.9001
 225.000       3.8170
 226.000       3.8483
 227.000       4.6012
 228.000       4.0574
 229.000       4.2515
 230.000       4.0158
 231.000       3.7456
 232.000       3.9354
 233.000       3.9863
 234.000       4.1260
 235.000       4.2127
 236.000       4.2365
 237.000       3.9542
 238.000       3.8016
 239.000       3.7645
 240.000       3.6143
 241.000       4.1208
 242.000       4.0414
 243.000       4.3253
 244.000       5.5813
 245.000       4.8079
 246.000       4.8176
 247.000       5.1569
 248.000       4.4771
 249.000       4.6642
 250.000       5.2231
 251.000       4.3145
 252.000       4.1364
 253.000       4.0629
 254.000       3.6388
 255.000       3.4339
 256.000       3.1536
 257.000       3.1004
 258.000       2.7483
 259.000       2.4354
 260.000       2.4978
 261.000       2.3210
 262.000       2.4352
 263.000       2.2784
 264.000       2.3359
 265.000       2.4281
 266.000       2.5649
 267.000       2.5404
 268.000       2.6286
 269.000       2.7826
 270.000       2.8598
 271.000       3.1358
 272.000       2.7461
 273.000       2.6729
 274.000       2.9820
 275.000       3.2842
 276.000       3.3073
 277.000       4.1996
 278.000       3.7302
 279.000       3.9934
 280.000       3.5723
 281.000       3.2410
 282.000       3.2604
 283.000       2.8911
 284.000       3.1696
 285.000       3.1713
 286.000       3.3310
 287.000       3.3883
 288.000       3.1205
 289.000       2.9775
 290.000       2.9748
 291.000       3.2174
 292.000       2.8102
 293.000       2.6204
 294.000       2.6440
 295.000       2.7675
 296.000       2.3741
 297.000       3.0772
 298.000       2.6529
 299.000       3.2904
 300.000       3.2191
 301.000       4.0466
 302.000       3.8842
 303.000       3.7747
 304.000       3.3851
 305.000       2.9198
 306.000       3.1056
 307.000       2.6500
 308.000       3.1901
 309.000       3.1335
 310.000       3.2709
 311.000       3.5218
 312.000       3.4157
 313.000       3.6581
 314.000       3.3211
 315.000       2.9714
 316.000       3.5340
 317.000       3.5998
 318.000       3.7958
 319.000       4.0854
 320.000       3.9544
 321.000       3.5672
 322.000       3.4906
 323.000       3.2584
 324.000       3.5697
 325.000       3.5436
 326.000       3.7565
 327.000       3.6778
 328.000       4.0891
 329.000       4.0288
 330.000       3.7871
 331.000       4.2077
 332.000       3.8657
 333.000       3.6894
 334.000       3.4674
 335.000       3.5774
 336.000       3.0657
 337.000       3.0393
 338.000       2.5151
 339.000       2.7173
 340.000       2.2380
 341.000       2.6400
 342.000       2.3665
 343.000       2.2212
 344.000       2.2200
 345.000       2.2143
 346.000       2.5443
 347.000       2.6884
 348.000       3.2645
 349.000       3.2479
 350.000       3.5994
 351.000       3.6527
 352.000       3.5088
 353.000       3.5622
 354.000       3.0295
 355.000       2.8731
 356.000       3.0245
 357.000       3.0612
 358.000       3.5321
 359.000       3.8995
 360.000       3.6444
 361.000       3.2762
 362.000       3.4624
 363.000       3.1236
 364.000       3.2121
 365.000       3.3641
 366.000       3.5905
 367.000       3.3686
 368.000       3.8398
 369.000       3.3523
 370.000       2.9725
 371.000       2.8214
 372.000       3.1406
 373.000       2.8986
 374.000       2.8046
 375.000       2.4927
 376.000       2.4284
 377.000       2.2455
 378.000       2.1566
 379.000       2.3940
 380.000       2.0538
 381.000       2.2794
 382.000       2.2483
 383.000       2.1351
 384.000       2.2208
 385.000       2.3274
 386.000       2.0216
 387.000       2.1205
 388.000       2.0568
 389.000       2.4734
 390.000       2.2855
 391.000       2.5057
 392.000       2.4212
 393.000       2.3078
 394.000       2.3336
 395.000       2.1436
 396.000       2.3019
 397.000       2.4973
 398.000       2.7049
 399.000       3.6902
 400.000       3.4754
 401.000       2.9329
 402.000       2.7499
 403.000       2.6437
 404.000       2.3443
 405.000       2.4793
 406.000       2.2577
 407.000       2.4404
 408.000       2.7180
 409.000       2.6531
 410.000       2.7067
 411.000       2.4970
 412.000       2.4841
 413.000       2.3399
 414.000       2.1651
 415.000       2.3865
 416.000       2.1463
 417.000       2.6179
 418.000       2.1368
 419.000       2.6358
 420.000       2.5794
 421.000       2.2512
 422.000       2.0958
 423.000       1.9514
 424.000       2.1563
 425.000       2.0410
 426.000       2.3629
 427.000       2.5989
 428.000       2.7603
 429.000       2.9043
 430.000       2.7506
 431.000       2.7351
 432.000       2.4345
 433.000       2.1386
 434.000       2.4398
 435.000       2.5014
 436.000       2.7271
 437.000       3.1056
 438.000       3.1662
 439.000       2.5639
 440.000       2.5121
 441.000       2.3023
 442.000       2.5388
 443.000       2.6037
 444.000       2.8541
 445.000       2.6599
 446.000       3.2255
 447.000       2.8204
 448.000       2.5795
 449.000       2.3944
 450.000       2.2898
 451.000       1.9996
 452.000       2.1657
 453.000       2.0730
 454.000       2.1470
 455.000       2.0865
 456.000       2.3795
 457.000       2.5682
 458.000       3.2581
 459.000       2.2941
 460.000       2.2884
 461.000       1.9890
 462.000       1.9837
 463.000       1.9412
 464.000       2.1223
 465.000       2.1778
 466.000       2.4090
 467.000       2.4132
 468.000       2.6835
 469.000       2.1623
 470.000       2.0624
 471.000       2.3378
 472.000       2.4089
 473.000       2.7443
 474.000       3.4263
 475.000       2.7775
 476.000       2.5435
 477.000       2.6397
 478.000       2.2205
 479.000       2.4849
 480.000       2.2900
 481.000       2.5577
 482.000       2.3712
 483.000       3.0645
 484.000       2.6985
 485.000       2.4592
 486.000       2.5244
 487.000       2.5159
 488.000       2.2630
 489.000       2.1870
 490.000       2.2974
 491.000       2.0849
 492.000       2.3500
 493.000       2.1013
 494.000       4.0413
