# Supplementary material for: Potential Inhibitors of Fascin From A Database of Marine Natural Products: A Virtual Screening and Molecular Dynamics Study
Source: Front Chem. 2021 Oct 7;9:719949. doi: 10.3389/fchem.2021.719949 (PMC8529705; doi:10.3389/fchem.2021.719949)
Supplement: Supplementary file 2 [file DataSheet1.ZIP › Raw Date for Manuscript-719949-reduced/Figure 5/Fascin-Inhibitor04-rmsf.txt]

#Res        AtomicFlx
   1.000       5.7929
   2.000       5.5713
   3.000       5.6542
   4.000       6.9626
   5.000       6.3388
   6.000       5.5945
   7.000       4.9384
   8.000       4.4590
   9.000       3.9826
  10.000       3.9979
  11.000       4.2877
  12.000       3.9173
  13.000       3.9551
  14.000       4.0470
  15.000       4.4041
  16.000       4.8228
  17.000       5.1120
  18.000       5.6374
  19.000       5.9170
  20.000       5.9326
  21.000       5.6924
  22.000       5.4491
  23.000       4.8619
  24.000       5.1616
  25.000       5.5034
  26.000       5.5866
  27.000       5.9067
  28.000       6.1786
  29.000       6.8056
  30.000       6.4738
  31.000       6.1728
  32.000       6.2088
  33.000       5.8135
  34.000       5.7522
  35.000       5.7252
  36.000       5.6264
  37.000       5.2681
  38.000       5.2062
  39.000       4.6232
  40.000       4.2504
  41.000       4.4097
  42.000       4.5129
  43.000       5.1846
  44.000       4.7724
  45.000       4.2297
  46.000       4.7545
  47.000       4.3735
  48.000       4.4431
  49.000       4.7915
  50.000       4.8126
  51.000       5.0504
  52.000       5.3936
  53.000       5.3659
  54.000       5.7565
  55.000       5.7813
  56.000       5.4246
  57.000       5.2702
  58.000       5.0621
  59.000       5.0437
  60.000       4.8680
  61.000       4.8721
  62.000       4.8434
  63.000       4.7028
  64.000       5.0090
  65.000       4.9825
  66.000       5.3913
  67.000       5.1648
  68.000       5.7102
  69.000       5.1678
  70.000       5.4090
  71.000       5.8412
  72.000       6.1255
  73.000       6.7310
  74.000       7.4743
  75.000       7.4330
  76.000       6.7396
  77.000       6.7870
  78.000       6.2141
  79.000       6.1111
  80.000       5.6668
  81.000       6.2695
  82.000       5.9938
  83.000       5.9322
  84.000       5.5896
  85.000       5.2170
  86.000       5.6310
  87.000       5.8838
  88.000       6.0892
  89.000       5.5140
  90.000       5.5254
  91.000       5.3648
  92.000       5.3131
  93.000       5.0909
  94.000       5.8022
  95.000       6.0282
  96.000       6.6592
  97.000       7.3549
  98.000       7.0631
  99.000       6.3115
 100.000       6.1622
 101.000       5.2909
 102.000       5.6571
 103.000       5.4153
 104.000       5.7666
 105.000       5.8370
 106.000       5.7249
 107.000       6.0478
 108.000       6.3475
 109.000       6.3667
 110.000       6.8978
 111.000       6.2270
 112.000       5.8510
 113.000       6.1436
 114.000       6.2171
 115.000       6.4723
 116.000       6.5780
 117.000       6.7446
 118.000       7.5016
 119.000       6.2169
 120.000       6.5295
 121.000       6.3427
 122.000       7.1112
 123.000       6.7984
 124.000       7.3726
 125.000       7.0357
 126.000       6.5652
 127.000       6.7809
 128.000       6.7719
 129.000       6.4875
 130.000       6.3471
 131.000       6.1864
 132.000       5.4265
 133.000       5.0466
 134.000       4.7430
 135.000       4.2897
 136.000       4.0041
 137.000       3.7726
 138.000       3.5674
 139.000       3.2151
 140.000       3.4625
 141.000       3.2095
 142.000       3.3561
 143.000       3.3905
 144.000       3.7332
 145.000       3.6857
 146.000       3.9109
 147.000       4.1695
 148.000       4.2788
 149.000       4.7121
 150.000       4.2728
 151.000       4.3057
 152.000       3.7328
 153.000       3.8916
 154.000       4.0899
 155.000       4.3430
 156.000       4.4828
 157.000       4.7642
 158.000       6.2162
 159.000       5.8292
 160.000       5.4418
 161.000       5.7023
 162.000       5.7246
 163.000       4.5245
 164.000       4.4450
 165.000       4.3237
 166.000       4.4916
 167.000       3.9591
 168.000       3.9852
 169.000       3.8155
 170.000       3.4909
 171.000       3.5805
 172.000       3.5845
 173.000       3.7129
 174.000       3.9923
 175.000       3.6437
 176.000       3.5203
 177.000       3.6486
 178.000       3.6891
 179.000       3.8135
 180.000       4.2939
 181.000       4.5732
 182.000       5.3334
 183.000       6.4001
 184.000       5.9241
 185.000       5.6306
 186.000       4.3124
 187.000       4.4901
 188.000       4.2506
 189.000       4.1654
 190.000       4.2547
 191.000       4.0448
 192.000       4.5378
 193.000       4.6457
 194.000       4.8765
 195.000       4.7093
 196.000       4.6582
 197.000       5.5701
 198.000       5.3887
 199.000       5.6026
 200.000       5.1354
 201.000       5.8790
 202.000       5.0231
 203.000       5.3133
 204.000       5.3032
 205.000       6.0224
 206.000       5.2686
 207.000       5.7028
 208.000       5.6828
 209.000       5.5078
 210.000       5.0519
 211.000       5.0018
 212.000       4.7078
 213.000       4.7620
 214.000       4.2814
 215.000       4.4933
 216.000       3.9917
 217.000       4.4396
 218.000       3.9575
 219.000       3.6055
 220.000       3.8860
 221.000       3.8572
 222.000       4.1574
 223.000       4.3245
 224.000       5.1775
 225.000       5.2629
 226.000       5.3512
 227.000       6.1855
 228.000       5.4074
 229.000       5.6300
 230.000       4.9389
 231.000       4.7085
 232.000       4.6314
 233.000       4.5415
 234.000       5.1126
 235.000       5.2207
 236.000       5.3332
 237.000       4.9295
 238.000       4.6732
 239.000       4.8975
 240.000       4.6472
 241.000       5.1326
 242.000       5.2150
 243.000       5.3645
 244.000       5.9832
 245.000       5.2211
 246.000       5.6804
 247.000       5.2223
 248.000       4.7207
 249.000       4.5256
 250.000       4.5116
 251.000       4.3774
 252.000       4.3980
 253.000       4.0676
 254.000       3.8817
 255.000       3.5905
 256.000       3.5175
 257.000       3.4460
 258.000       3.4900
 259.000       3.0489
 260.000       2.9368
 261.000       2.8459
 262.000       3.1259
 263.000       3.1597
 264.000       3.5097
 265.000       3.5359
 266.000       3.9434
 267.000       3.9124
 268.000       4.1142
 269.000       4.5941
 270.000       4.4663
 271.000       4.6084
 272.000       4.2295
 273.000       3.9940
 274.000       4.3790
 275.000       4.5061
 276.000       5.0103
 277.000       5.6094
 278.000       5.5904
 279.000       5.2734
 280.000       5.4028
 281.000       4.3667
 282.000       4.6100
 283.000       4.5233
 284.000       4.7771
 285.000       4.6771
 286.000       4.6793
 287.000       4.8056
 288.000       4.3002
 289.000       4.2222
 290.000       4.0326
 291.000       4.1679
 292.000       4.0565
 293.000       3.6271
 294.000       3.4962
 295.000       3.1638
 296.000       2.9869
 297.000       3.4224
 298.000       2.9602
 299.000       3.6031
 300.000       4.5993
 301.000       4.7154
 302.000       4.5658
 303.000       4.2666
 304.000       3.6774
 305.000       3.1992
 306.000       3.2019
 307.000       3.2712
 308.000       3.5517
 309.000       3.7719
 310.000       4.5046
 311.000       4.1969
 312.000       3.9624
 313.000       4.2815
 314.000       3.7980
 315.000       3.7320
 316.000       4.6018
 317.000       4.7496
 318.000       5.0518
 319.000       5.3767
 320.000       5.3520
 321.000       4.9059
 322.000       4.8081
 323.000       4.4267
 324.000       4.6747
 325.000       4.1235
 326.000       4.4460
 327.000       4.2688
 328.000       4.6420
 329.000       4.3800
 330.000       4.1121
 331.000       4.5213
 332.000       4.4558
 333.000       4.5047
 334.000       3.9685
 335.000       3.9483
 336.000       3.5828
 337.000       3.6412
 338.000       3.0862
 339.000       3.2263
 340.000       2.8059
 341.000       3.5390
 342.000       3.1240
 343.000       3.4104
 344.000       3.3666
 345.000       3.1516
 346.000       3.4334
 347.000       3.5184
 348.000       4.0869
 349.000       4.0570
 350.000       4.4029
 351.000       4.6707
 352.000       4.3386
 353.000       4.6108
 354.000       3.9287
 355.000       3.9853
 356.000       4.3693
 357.000       4.5427
 358.000       5.1853
 359.000       5.7783
 360.000       5.5277
 361.000       4.8896
 362.000       5.0792
 363.000       4.4515
 364.000       4.5599
 365.000       4.5343
 366.000       4.8736
 367.000       4.4408
 368.000       4.7988
 369.000       4.2532
 370.000       3.8759
 371.000       3.8735
 372.000       4.2966
 373.000       4.2906
 374.000       3.9643
 375.000       3.7052
 376.000       3.6369
 377.000       3.4275
 378.000       3.0172
 379.000       3.4744
 380.000       3.0356
 381.000       3.3788
 382.000       3.1368
 383.000       3.0748
 384.000       3.5886
 385.000       3.6029
 386.000       3.2028
 387.000       3.2435
 388.000       3.0894
 389.000       3.2779
 390.000       3.2310
 391.000       3.6003
 392.000       3.8773
 393.000       3.4920
 394.000       3.4583
 395.000       3.5894
 396.000       4.0355
 397.000       4.5379
 398.000       4.9197
 399.000       5.7174
 400.000       5.9387
 401.000       5.3765
 402.000       4.6989
 403.000       4.5257
 404.000       3.9780
 405.000       4.1639
 406.000       3.6982
 407.000       4.1709
 408.000       4.2890
 409.000       4.3419
 410.000       4.2689
 411.000       3.8192
 412.000       4.0356
 413.000       3.8482
 414.000       3.6708
 415.000       3.9071
 416.000       3.4539
 417.000       3.9301
 418.000       3.5517
 419.000       3.6086
 420.000       3.5833
 421.000       3.1612
 422.000       3.1550
 423.000       3.0514
 424.000       3.5177
 425.000       3.3759
 426.000       3.9688
 427.000       4.3794
 428.000       4.6040
 429.000       4.8335
 430.000       4.6194
 431.000       4.7218
 432.000       4.1370
 433.000       3.5618
 434.000       3.8910
 435.000       3.8048
 436.000       4.1913
 437.000       4.6320
 438.000       4.3515
 439.000       3.8944
 440.000       3.9749
 441.000       3.7771
 442.000       4.1827
 443.000       4.3175
 444.000       4.6796
 445.000       4.4818
 446.000       4.9632
 447.000       4.5364
 448.000       4.0883
 449.000       3.5926
 450.000       3.3964
 451.000       3.0573
 452.000       2.9121
 453.000       2.6746
 454.000       2.7716
 455.000       2.6497
 456.000       2.9256
 457.000       3.2752
 458.000       3.5675
 459.000       2.7344
 460.000       2.8007
 461.000       2.6600
 462.000       2.6664
 463.000       2.7934
 464.000       2.8953
 465.000       3.0691
 466.000       3.2361
 467.000       3.1326
 468.000       3.4313
 469.000       2.9167
 470.000       3.0685
 471.000       3.4959
 472.000       3.6854
 473.000       4.2381
 474.000       5.3197
 475.000       4.7253
 476.000       4.2615
 477.000       4.2070
 478.000       3.6145
 479.000       3.8348
 480.000       3.5167
 481.000       3.8205
 482.000       3.2991
 483.000       3.4677
 484.000       3.3298
 485.000       3.1060
 486.000       3.2723
 487.000       3.2703
 488.000       3.2481
 489.000       2.9688
 490.000       2.9371
 491.000       2.9791
 492.000       3.0134
 493.000       2.7663
 494.000       5.0141
