# Supplementary material for: Potential Inhibitors of Fascin From A Database of Marine Natural Products: A Virtual Screening and Molecular Dynamics Study
Source: Front Chem. 2021 Oct 7;9:719949. doi: 10.3389/fchem.2021.719949 (PMC8529705; doi:10.3389/fchem.2021.719949)
Supplement: Supplementary file 2 [file DataSheet1.ZIP › Raw Date for Manuscript-719949-reduced/Figure 5/Fascin-Inhibitor05-rmsf.txt]

#Res        AtomicFlx
   1.000       5.9233
   2.000       5.8823
   3.000       5.3062
   4.000       5.5515
   5.000       5.3892
   6.000       4.6544
   7.000       4.8008
   8.000       4.6260
   9.000       3.8246
  10.000       3.8314
  11.000       3.9077
  12.000       3.7379
  13.000       3.7477
  14.000       3.4806
  15.000       3.1674
  16.000       3.2431
  17.000       3.0511
  18.000       3.0579
  19.000       3.1596
  20.000       3.0437
  21.000       3.0638
  22.000       3.1656
  23.000       3.0332
  24.000       3.1923
  25.000       3.2244
  26.000       3.3331
  27.000       3.4454
  28.000       3.8549
  29.000       3.9871
  30.000       3.7624
  31.000       3.8327
  32.000       3.7895
  33.000       3.4496
  34.000       3.4380
  35.000       3.1913
  36.000       3.3300
  37.000       3.1043
  38.000       3.1822
  39.000       3.1732
  40.000       3.1825
  41.000       3.4556
  42.000       3.7838
  43.000       3.3929
  44.000       3.2952
  45.000       3.4304
  46.000       3.4289
  47.000       3.7973
  48.000       3.8934
  49.000       4.1974
  50.000       4.4957
  51.000       5.0835
  52.000       5.2627
  53.000       5.1552
  54.000       5.8625
  55.000       5.2591
  56.000       5.4335
  57.000       4.9477
  58.000       4.7888
  59.000       4.4160
  60.000       4.0915
  61.000       4.1385
  62.000       3.8207
  63.000       4.1108
  64.000       3.7428
  65.000       3.7622
  66.000       3.9475
  67.000       4.0276
  68.000       4.0213
  69.000       4.0571
  70.000       3.6621
  71.000       3.7534
  72.000       3.8760
  73.000       3.9536
  74.000       4.4510
  75.000       4.1045
  76.000       3.7266
  77.000       3.6963
  78.000       3.5994
  79.000       3.6450
  80.000       3.6244
  81.000       4.1102
  82.000       4.1578
  83.000       4.6671
  84.000       4.5087
  85.000       4.4458
  86.000       4.2838
  87.000       4.3601
  88.000       4.1019
  89.000       3.9883
  90.000       4.5054
  91.000       3.9058
  92.000       4.1693
  93.000       3.9574
  94.000       3.9723
  95.000       4.0581
  96.000       4.0342
  97.000       4.3409
  98.000       3.7445
  99.000       3.8444
 100.000       3.7745
 101.000       3.7734
 102.000       3.7173
 103.000       3.7635
 104.000       4.0418
 105.000       4.0706
 106.000       4.5336
 107.000       4.3972
 108.000       4.1845
 109.000       4.8487
 110.000       4.2273
 111.000       3.9673
 112.000       3.5781
 113.000       3.4525
 114.000       3.3211
 115.000       3.3800
 116.000       3.4397
 117.000       3.6054
 118.000       4.0204
 119.000       3.5163
 120.000       3.6625
 121.000       3.8217
 122.000       4.3432
 123.000       3.9283
 124.000       4.4626
 125.000       4.0855
 126.000       3.8374
 127.000       3.5678
 128.000       3.4843
 129.000       3.4512
 130.000       3.5423
 131.000       3.8107
 132.000       3.2140
 133.000       3.1749
 134.000       3.2426
 135.000       3.3974
 136.000       3.3243
 137.000       3.3379
 138.000       3.2576
 139.000       2.9522
 140.000       2.9520
 141.000       2.8305
 142.000       2.9875
 143.000       3.0119
 144.000       3.1049
 145.000       3.3138
 146.000       3.3678
 147.000       3.5764
 148.000       3.6636
 149.000       3.4686
 150.000       3.6351
 151.000       3.5236
 152.000       3.1384
 153.000       3.0063
 154.000       2.9302
 155.000       2.8708
 156.000       2.9638
 157.000       3.1662
 158.000       3.7338
 159.000       3.3503
 160.000       3.0386
 161.000       3.1517
 162.000       3.1701
 163.000       3.0022
 164.000       2.9765
 165.000       3.0847
 166.000       3.1187
 167.000       3.0134
 168.000       3.3230
 169.000       3.1630
 170.000       3.0087
 171.000       2.9383
 172.000       2.8028
 173.000       2.7394
 174.000       2.8711
 175.000       2.8721
 176.000       2.8140
 177.000       2.8976
 178.000       2.8405
 179.000       3.0142
 180.000       3.0063
 181.000       3.3974
 182.000       3.2430
 183.000       3.5126
 184.000       3.5504
 185.000       3.3848
 186.000       3.3127
 187.000       3.0980
 188.000       3.0098
 189.000       2.8450
 190.000       2.8219
 191.000       2.7508
 192.000       2.7542
 193.000       2.8162
 194.000       2.8518
 195.000       2.9154
 196.000       3.0497
 197.000       3.2099
 198.000       3.4202
 199.000       3.3300
 200.000       3.1357
 201.000       3.5047
 202.000       2.9373
 203.000       3.0081
 204.000       2.9255
 205.000       3.7046
 206.000       3.1358
 207.000       3.3527
 208.000       3.5005
 209.000       3.2873
 210.000       3.1265
 211.000       3.2802
 212.000       3.2352
 213.000       3.5805
 214.000       3.6038
 215.000       3.6519
 216.000       3.7655
 217.000       4.1585
 218.000       4.3009
 219.000       3.9612
 220.000       4.0476
 221.000       3.5936
 222.000       3.5744
 223.000       3.6668
 224.000       3.7140
 225.000       3.4990
 226.000       3.6767
 227.000       3.9781
 228.000       3.6447
 229.000       3.6458
 230.000       3.5820
 231.000       3.4924
 232.000       3.3913
 233.000       3.3442
 234.000       3.2531
 235.000       3.1980
 236.000       3.1323
 237.000       3.0681
 238.000       3.1156
 239.000       3.1550
 240.000       3.2790
 241.000       3.4479
 242.000       3.4952
 243.000       3.6645
 244.000       4.2093
 245.000       3.8456
 246.000       3.8416
 247.000       4.3339
 248.000       3.8932
 249.000       3.8356
 250.000       3.9655
 251.000       3.6463
 252.000       3.6758
 253.000       3.7443
 254.000       3.3899
 255.000       3.3376
 256.000       3.2493
 257.000       3.2969
 258.000       3.0329
 259.000       2.9094
 260.000       3.0909
 261.000       2.8319
 262.000       2.8078
 263.000       2.7224
 264.000       2.7172
 265.000       2.7264
 266.000       2.8309
 267.000       2.6898
 268.000       2.7578
 269.000       2.7927
 270.000       3.0857
 271.000       2.8546
 272.000       2.7607
 273.000       2.6992
 274.000       2.7794
 275.000       2.9496
 276.000       2.9006
 277.000       3.6098
 278.000       2.9547
 279.000       3.3272
 280.000       3.0905
 281.000       2.9575
 282.000       2.8053
 283.000       2.7406
 284.000       2.8282
 285.000       2.8754
 286.000       2.9124
 287.000       2.8270
 288.000       3.0043
 289.000       2.8385
 290.000       2.9833
 291.000       3.1010
 292.000       2.7996
 293.000       2.7936
 294.000       2.8692
 295.000       2.9704
 296.000       2.8856
 297.000       3.2280
 298.000       3.0128
 299.000       3.2544
 300.000       3.6422
 301.000       3.6084
 302.000       3.2652
 303.000       3.5484
 304.000       3.1150
 305.000       2.8788
 306.000       2.9509
 307.000       2.8751
 308.000       3.2281
 309.000       3.0404
 310.000       3.4953
 311.000       3.2110
 312.000       3.2416
 313.000       3.2902
 314.000       3.2077
 315.000       2.9343
 316.000       3.1810
 317.000       3.2790
 318.000       3.3729
 319.000       3.5673
 320.000       3.4947
 321.000       3.1678
 322.000       3.1254
 323.000       3.0267
 324.000       3.1359
 325.000       3.1394
 326.000       3.2225
 327.000       3.2845
 328.000       3.5182
 329.000       3.5363
 330.000       3.4306
 331.000       3.6951
 332.000       3.3875
 333.000       3.2735
 334.000       3.1458
 335.000       3.2317
 336.000       2.9358
 337.000       3.0648
 338.000       2.7953
 339.000       2.9768
 340.000       2.7300
 341.000       3.0044
 342.000       2.7530
 343.000       2.5978
 344.000       2.6764
 345.000       2.6549
 346.000       2.8032
 347.000       2.8546
 348.000       3.1617
 349.000       3.0255
 350.000       3.2165
 351.000       3.2182
 352.000       3.1717
 353.000       3.1345
 354.000       2.9319
 355.000       2.8365
 356.000       2.8587
 357.000       2.8924
 358.000       3.0818
 359.000       3.3647
 360.000       3.0258
 361.000       2.8546
 362.000       3.1315
 363.000       2.9147
 364.000       2.9401
 365.000       3.0174
 366.000       3.1334
 367.000       3.0090
 368.000       3.5131
 369.000       3.2174
 370.000       2.9598
 371.000       2.8705
 372.000       3.1054
 373.000       2.9835
 374.000       2.8254
 375.000       2.7172
 376.000       2.7288
 377.000       2.7317
 378.000       2.6926
 379.000       2.7155
 380.000       2.6694
 381.000       2.6600
 382.000       2.7303
 383.000       2.7448
 384.000       2.6546
 385.000       2.7788
 386.000       2.6285
 387.000       2.7592
 388.000       2.6955
 389.000       3.0083
 390.000       2.7986
 391.000       3.0469
 392.000       3.0272
 393.000       2.8309
 394.000       2.8659
 395.000       2.6936
 396.000       2.6657
 397.000       2.8744
 398.000       2.9698
 399.000       4.0725
 400.000       3.8280
 401.000       3.4042
 402.000       2.9689
 403.000       2.5922
 404.000       2.6578
 405.000       2.7587
 406.000       2.8145
 407.000       2.8909
 408.000       3.0220
 409.000       3.0502
 410.000       3.0195
 411.000       2.9380
 412.000       2.8422
 413.000       2.7668
 414.000       2.6423
 415.000       2.7551
 416.000       2.6187
 417.000       2.8040
 418.000       2.5461
 419.000       2.7604
 420.000       2.6715
 421.000       2.4512
 422.000       2.4439
 423.000       2.5171
 424.000       2.5515
 425.000       2.6030
 426.000       2.7678
 427.000       2.9546
 428.000       3.0079
 429.000       2.9305
 430.000       2.7441
 431.000       2.9827
 432.000       2.6587
 433.000       2.5746
 434.000       2.6610
 435.000       2.8133
 436.000       2.9428
 437.000       3.1896
 438.000       3.2123
 439.000       2.8928
 440.000       2.7879
 441.000       2.7223
 442.000       2.8234
 443.000       2.6869
 444.000       3.0002
 445.000       2.7364
 446.000       2.8944
 447.000       2.7715
 448.000       2.7294
 449.000       2.5752
 450.000       2.6454
 451.000       2.6344
 452.000       2.6418
 453.000       2.6778
 454.000       2.7511
 455.000       2.8412
 456.000       2.9940
 457.000       3.1564
 458.000       3.5296
 459.000       2.9563
 460.000       3.0918
 461.000       2.7405
 462.000       2.7017
 463.000       2.6537
 464.000       2.6913
 465.000       2.6184
 466.000       2.7136
 467.000       2.7776
 468.000       3.0669
 469.000       2.7387
 470.000       2.7063
 471.000       2.8782
 472.000       3.0049
 473.000       3.0392
 474.000       3.5302
 475.000       3.0411
 476.000       2.8825
 477.000       2.8296
 478.000       2.6696
 479.000       2.9172
 480.000       2.7512
 481.000       3.0915
 482.000       2.8758
 483.000       3.3654
 484.000       3.1598
 485.000       3.0799
 486.000       3.1477
 487.000       3.2750
 488.000       3.0028
 489.000       2.8401
 490.000       2.8713
 491.000       2.7230
 492.000       3.1666
 493.000       2.8254
 494.000       4.1231
