# Supplementary material for: Potential Inhibitors of Fascin From A Database of Marine Natural Products: A Virtual Screening and Molecular Dynamics Study
Source: Front Chem. 2021 Oct 7;9:719949. doi: 10.3389/fchem.2021.719949 (PMC8529705; doi:10.3389/fchem.2021.719949)
Supplement: Supplementary file 2 [file DataSheet1.ZIP › Raw Date for Manuscript-719949-reduced/Figure 5/Fascin-Inhibitor06-rmsf.txt]

#Res        AtomicFlx
   1.000       3.8041
   2.000       3.8159
   3.000       3.7017
   4.000       4.0094
   5.000       4.3001
   6.000       4.2963
   7.000       4.6504
   8.000       4.8562
   9.000       4.1060
  10.000       3.7249
  11.000       4.3872
  12.000       3.8993
  13.000       3.7529
  14.000       3.7414
  15.000       3.5962
  16.000       3.6113
  17.000       3.7190
  18.000       3.7519
  19.000       4.0976
  20.000       4.0705
  21.000       4.2099
  22.000       3.9609
  23.000       3.6854
  24.000       3.6167
  25.000       3.7716
  26.000       3.8805
  27.000       4.3217
  28.000       4.2672
  29.000       5.1472
  30.000       4.4225
  31.000       4.3734
  32.000       4.4246
  33.000       3.8082
  34.000       3.8936
  35.000       3.8171
  36.000       3.8985
  37.000       3.8431
  38.000       4.0136
  39.000       3.9003
  40.000       3.6513
  41.000       3.9327
  42.000       4.2928
  43.000       4.0413
  44.000       3.7141
  45.000       3.6442
  46.000       3.6281
  47.000       3.7770
  48.000       3.8141
  49.000       4.2287
  50.000       4.6430
  51.000       4.6787
  52.000       5.2549
  53.000       5.3837
  54.000       6.5163
  55.000       5.5419
  56.000       5.1741
  57.000       4.8940
  58.000       4.6429
  59.000       4.3632
  60.000       4.1716
  61.000       4.0760
  62.000       3.8459
  63.000       4.0094
  64.000       3.8903
  65.000       3.8963
  66.000       3.9986
  67.000       4.0716
  68.000       4.2792
  69.000       4.1642
  70.000       3.7833
  71.000       3.9565
  72.000       3.9925
  73.000       4.2991
  74.000       4.5952
  75.000       4.2197
  76.000       3.8874
  77.000       4.3364
  78.000       3.8601
  79.000       4.0361
  80.000       4.1934
  81.000       4.3800
  82.000       4.4763
  83.000       4.7574
  84.000       4.8015
  85.000       4.6651
  86.000       4.5384
  87.000       4.5116
  88.000       4.3394
  89.000       4.1542
  90.000       4.2824
  91.000       3.9544
  92.000       4.0683
  93.000       3.8855
  94.000       3.9401
  95.000       3.9999
  96.000       3.9705
  97.000       4.5783
  98.000       4.0355
  99.000       3.8269
 100.000       3.8505
 101.000       3.8542
 102.000       3.7620
 103.000       3.7362
 104.000       4.0376
 105.000       4.0111
 106.000       4.4135
 107.000       4.3316
 108.000       4.1981
 109.000       4.4552
 110.000       4.1085
 111.000       3.9923
 112.000       3.7063
 113.000       3.6692
 114.000       3.6237
 115.000       3.8922
 116.000       4.1435
 117.000       4.3093
 118.000       4.6579
 119.000       3.7765
 120.000       3.7645
 121.000       3.7757
 122.000       3.9906
 123.000       3.9484
 124.000       4.4531
 125.000       4.1698
 126.000       4.1652
 127.000       4.1038
 128.000       4.2886
 129.000       4.0551
 130.000       3.8228
 131.000       3.9560
 132.000       3.5735
 133.000       3.6777
 134.000       3.7230
 135.000       3.8074
 136.000       3.6894
 137.000       3.5140
 138.000       3.6540
 139.000       3.3745
 140.000       3.3805
 141.000       3.3802
 142.000       3.4571
 143.000       3.5514
 144.000       3.7030
 145.000       3.8313
 146.000       4.0958
 147.000       4.3891
 148.000       4.6403
 149.000       4.5508
 150.000       4.4369
 151.000       4.3045
 152.000       3.6987
 153.000       3.7929
 154.000       3.8982
 155.000       3.9135
 156.000       4.1341
 157.000       4.3655
 158.000       5.1771
 159.000       4.8193
 160.000       4.5617
 161.000       4.3463
 162.000       4.3682
 163.000       4.0980
 164.000       4.1945
 165.000       4.2055
 166.000       4.2395
 167.000       3.8080
 168.000       3.8876
 169.000       3.6629
 170.000       3.5966
 171.000       3.5922
 172.000       3.5421
 173.000       3.5920
 174.000       3.7652
 175.000       3.5807
 176.000       3.4997
 177.000       3.5638
 178.000       3.5253
 179.000       3.5553
 180.000       3.5537
 181.000       3.6986
 182.000       3.9307
 183.000       4.0156
 184.000       3.7348
 185.000       4.0773
 186.000       3.6167
 187.000       3.7623
 188.000       3.7488
 189.000       3.7110
 190.000       3.7072
 191.000       3.6776
 192.000       3.8510
 193.000       4.1595
 194.000       4.0030
 195.000       3.9327
 196.000       3.9471
 197.000       4.3975
 198.000       4.3484
 199.000       4.5233
 200.000       4.1950
 201.000       4.4611
 202.000       4.0693
 203.000       4.1969
 204.000       4.2506
 205.000       4.7245
 206.000       4.3281
 207.000       4.4489
 208.000       4.3837
 209.000       4.2832
 210.000       4.0571
 211.000       3.9974
 212.000       3.9132
 213.000       3.8802
 214.000       3.6108
 215.000       3.8677
 216.000       3.9324
 217.000       4.0619
 218.000       4.1222
 219.000       4.0921
 220.000       3.9959
 221.000       3.7606
 222.000       3.8603
 223.000       3.8524
 224.000       4.1215
 225.000       4.2813
 226.000       4.3993
 227.000       4.6058
 228.000       4.4807
 229.000       4.5061
 230.000       4.0884
 231.000       4.0414
 232.000       4.2004
 233.000       4.2908
 234.000       4.7009
 235.000       4.8993
 236.000       4.9902
 237.000       4.4453
 238.000       4.2296
 239.000       4.3193
 240.000       3.9574
 241.000       4.3504
 242.000       4.3438
 243.000       4.4076
 244.000       5.2222
 245.000       4.6097
 246.000       4.4615
 247.000       5.3436
 248.000       4.4084
 249.000       4.7451
 250.000       5.1139
 251.000       4.6043
 252.000       4.2959
 253.000       4.1532
 254.000       3.8734
 255.000       3.7416
 256.000       3.6902
 257.000       3.6214
 258.000       3.5451
 259.000       3.3570
 260.000       3.4853
 261.000       3.2870
 262.000       3.3968
 263.000       3.3361
 264.000       3.4292
 265.000       3.4729
 266.000       3.2847
 267.000       3.4998
 268.000       3.5004
 269.000       3.5626
 270.000       3.4291
 271.000       3.8633
 272.000       3.4100
 273.000       3.5929
 274.000       3.7584
 275.000       4.0647
 276.000       3.9787
 277.000       4.6366
 278.000       4.4150
 279.000       4.4902
 280.000       4.2129
 281.000       3.9507
 282.000       3.9114
 283.000       3.7516
 284.000       3.8787
 285.000       3.7126
 286.000       3.8240
 287.000       3.7539
 288.000       3.6693
 289.000       3.5960
 290.000       3.7407
 291.000       3.9583
 292.000       3.5601
 293.000       3.4664
 294.000       3.5648
 295.000       3.5410
 296.000       3.4935
 297.000       3.7981
 298.000       3.7538
 299.000       3.9990
 300.000       4.5235
 301.000       4.6890
 302.000       4.4233
 303.000       4.2170
 304.000       3.9809
 305.000       3.8430
 306.000       3.8382
 307.000       3.6168
 308.000       3.8389
 309.000       3.9432
 310.000       4.0724
 311.000       4.1220
 312.000       4.0599
 313.000       4.2508
 314.000       4.0246
 315.000       3.8130
 316.000       4.1612
 317.000       4.2255
 318.000       4.3759
 319.000       4.5809
 320.000       4.5301
 321.000       4.2648
 322.000       4.1968
 323.000       4.0245
 324.000       4.2307
 325.000       4.0303
 326.000       4.3299
 327.000       4.2799
 328.000       4.4454
 329.000       4.4051
 330.000       4.1856
 331.000       4.4753
 332.000       4.2919
 333.000       4.2219
 334.000       4.0487
 335.000       4.0375
 336.000       3.8449
 337.000       3.9568
 338.000       3.7428
 339.000       3.7105
 340.000       3.4589
 341.000       3.7510
 342.000       3.5049
 343.000       3.6716
 344.000       3.5942
 345.000       3.5386
 346.000       3.6009
 347.000       3.7643
 348.000       4.2209
 349.000       4.0996
 350.000       4.3992
 351.000       4.4628
 352.000       4.3279
 353.000       4.3019
 354.000       3.9221
 355.000       3.8439
 356.000       3.9011
 357.000       3.9969
 358.000       4.2444
 359.000       4.5452
 360.000       4.2637
 361.000       4.0307
 362.000       4.2956
 363.000       3.9957
 364.000       4.0310
 365.000       4.1433
 366.000       4.1776
 367.000       4.0782
 368.000       4.2654
 369.000       3.9731
 370.000       3.8431
 371.000       4.0435
 372.000       4.5403
 373.000       3.9321
 374.000       3.8774
 375.000       3.6600
 376.000       3.6018
 377.000       3.5456
 378.000       3.3462
 379.000       3.7281
 380.000       3.4775
 381.000       3.5516
 382.000       3.4852
 383.000       3.4288
 384.000       3.4891
 385.000       3.4833
 386.000       3.3707
 387.000       3.3664
 388.000       3.3745
 389.000       3.4678
 390.000       3.5303
 391.000       3.9049
 392.000       3.9278
 393.000       3.4567
 394.000       3.3927
 395.000       3.5303
 396.000       3.5443
 397.000       3.6126
 398.000       4.0097
 399.000       4.4630
 400.000       4.7156
 401.000       4.4098
 402.000       3.8273
 403.000       3.9740
 404.000       3.6559
 405.000       3.7727
 406.000       3.6994
 407.000       3.8793
 408.000       3.7979
 409.000       3.5607
 410.000       3.7095
 411.000       3.4221
 412.000       3.5264
 413.000       3.4166
 414.000       3.4766
 415.000       3.7574
 416.000       3.5389
 417.000       3.8736
 418.000       3.7259
 419.000       3.7290
 420.000       3.9409
 421.000       3.7741
 422.000       3.5761
 423.000       3.5629
 424.000       3.5455
 425.000       3.5008
 426.000       3.7343
 427.000       3.7699
 428.000       3.9398
 429.000       3.9038
 430.000       3.8755
 431.000       4.2082
 432.000       3.7751
 433.000       3.5352
 434.000       3.7953
 435.000       3.8407
 436.000       4.0260
 437.000       4.3933
 438.000       4.3393
 439.000       4.0118
 440.000       3.8922
 441.000       3.6869
 442.000       3.8507
 443.000       3.7425
 444.000       4.0276
 445.000       3.8858
 446.000       4.1409
 447.000       4.0309
 448.000       3.9023
 449.000       3.7693
 450.000       3.7512
 451.000       3.5138
 452.000       3.4717
 453.000       3.4908
 454.000       3.5477
 455.000       3.5144
 456.000       3.6163
 457.000       3.7740
 458.000       3.9523
 459.000       3.7176
 460.000       3.5555
 461.000       3.4293
 462.000       3.4141
 463.000       3.4280
 464.000       3.5382
 465.000       3.5974
 466.000       4.1126
 467.000       3.8187
 468.000       4.4803
 469.000       3.6707
 470.000       3.5978
 471.000       3.9215
 472.000       3.8003
 473.000       4.0611
 474.000       4.5964
 475.000       4.0515
 476.000       3.8475
 477.000       3.8882
 478.000       3.6677
 479.000       4.0117
 480.000       3.8305
 481.000       4.1445
 482.000       4.1091
 483.000       4.3671
 484.000       4.3055
 485.000       4.0758
 486.000       4.2051
 487.000       4.1477
 488.000       3.9841
 489.000       3.7510
 490.000       3.5740
 491.000       3.4747
 492.000       3.6869
 493.000       3.4672
 494.000       4.2441
