# Supplementary material for: Potential Inhibitors of Fascin From A Database of Marine Natural Products: A Virtual Screening and Molecular Dynamics Study
Source: Front Chem. 2021 Oct 7;9:719949. doi: 10.3389/fchem.2021.719949 (PMC8529705; doi:10.3389/fchem.2021.719949)
Supplement: Supplementary file 2 [file DataSheet1.ZIP › Raw Date for Manuscript-719949-reduced/Figure 5/Fascin-Inhibitor07-rmsf.txt]

#Res        AtomicFlx
   1.000       3.5101
   2.000       3.7140
   3.000       4.4266
   4.000       4.4177
   5.000       4.5286
   6.000       5.4437
   7.000       4.4875
   8.000       4.4915
   9.000       4.2022
  10.000       3.7515
  11.000       3.6661
  12.000       3.3155
  13.000       3.3320
  14.000       3.1675
  15.000       2.9850
  16.000       3.1949
  17.000       2.9575
  18.000       3.0404
  19.000       3.1268
  20.000       3.0060
  21.000       3.0047
  22.000       3.0178
  23.000       2.8903
  24.000       3.2445
  25.000       3.3664
  26.000       3.6862
  27.000       4.0978
  28.000       4.3987
  29.000       4.7858
  30.000       4.5040
  31.000       4.4659
  32.000       4.2462
  33.000       3.7898
  34.000       3.5401
  35.000       3.1642
  36.000       3.2151
  37.000       2.9904
  38.000       2.9895
  39.000       2.8924
  40.000       2.9272
  41.000       3.3906
  42.000       3.5852
  43.000       3.5013
  44.000       3.1167
  45.000       3.2008
  46.000       3.4336
  47.000       3.6661
  48.000       3.7761
  49.000       4.3157
  50.000       4.4375
  51.000       5.2068
  52.000       5.6348
  53.000       6.6387
  54.000       6.3836
  55.000       6.3071
  56.000       5.7985
  57.000       5.4707
  58.000       4.5609
  59.000       4.3130
  60.000       4.1171
  61.000       4.2437
  62.000       3.9184
  63.000       4.1053
  64.000       3.8294
  65.000       3.7095
  66.000       4.0734
  67.000       4.2149
  68.000       4.5041
  69.000       4.3496
  70.000       4.0070
  71.000       4.1680
  72.000       4.2133
  73.000       4.4630
  74.000       5.0153
  75.000       4.5282
  76.000       4.0493
  77.000       4.1594
  78.000       3.9567
  79.000       4.2952
  80.000       4.1401
  81.000       4.6742
  82.000       4.8414
  83.000       5.0647
  84.000       5.0344
  85.000       4.8985
  86.000       4.9174
  87.000       5.0243
  88.000       4.7329
  89.000       4.3914
  90.000       4.7295
  91.000       3.9871
  92.000       4.2038
  93.000       3.8437
  94.000       3.9000
  95.000       3.7881
  96.000       3.6470
  97.000       4.0157
  98.000       3.5809
  99.000       3.4959
 100.000       3.1135
 101.000       3.3535
 102.000       3.5362
 103.000       3.6572
 104.000       4.0247
 105.000       4.1888
 106.000       4.5918
 107.000       4.6572
 108.000       4.5451
 109.000       5.3251
 110.000       4.2597
 111.000       3.8190
 112.000       3.6302
 113.000       3.4121
 114.000       3.2738
 115.000       3.2702
 116.000       3.3318
 117.000       3.7083
 118.000       4.5208
 119.000       3.5654
 120.000       3.6923
 121.000       3.9176
 122.000       4.0615
 123.000       3.8408
 124.000       4.3256
 125.000       3.9605
 126.000       3.5828
 127.000       3.3609
 128.000       3.2128
 129.000       3.2421
 130.000       3.3884
 131.000       3.1986
 132.000       3.2184
 133.000       3.0555
 134.000       2.9376
 135.000       2.9099
 136.000       2.9128
 137.000       2.8181
 138.000       2.9892
 139.000       2.6277
 140.000       2.6641
 141.000       2.5326
 142.000       2.7741
 143.000       2.9649
 144.000       3.1205
 145.000       3.4846
 146.000       3.6833
 147.000       4.0169
 148.000       4.4002
 149.000       4.1281
 150.000       4.1049
 151.000       3.9237
 152.000       3.2180
 153.000       3.1287
 154.000       3.0808
 155.000       3.0950
 156.000       3.4925
 157.000       3.6024
 158.000       4.7137
 159.000       3.6196
 160.000       3.4752
 161.000       3.9973
 162.000       3.9175
 163.000       3.4729
 164.000       3.4346
 165.000       3.5798
 166.000       3.6147
 167.000       3.0192
 168.000       3.4816
 169.000       3.1573
 170.000       2.8570
 171.000       2.7859
 172.000       2.4432
 173.000       2.5484
 174.000       2.8210
 175.000       2.7256
 176.000       2.6206
 177.000       2.8002
 178.000       2.6535
 179.000       2.7882
 180.000       2.7425
 181.000       3.5751
 182.000       3.8369
 183.000       4.7625
 184.000       4.7102
 185.000       3.9264
 186.000       3.1596
 187.000       2.9237
 188.000       3.0484
 189.000       2.8360
 190.000       2.8400
 191.000       2.6996
 192.000       2.9712
 193.000       2.9529
 194.000       3.1953
 195.000       3.1047
 196.000       3.3097
 197.000       3.7745
 198.000       4.0396
 199.000       4.1326
 200.000       3.8054
 201.000       4.2742
 202.000       3.4295
 203.000       3.4921
 204.000       3.4359
 205.000       4.6604
 206.000       3.4323
 207.000       3.8397
 208.000       3.8706
 209.000       3.7170
 210.000       3.3982
 211.000       3.5026
 212.000       3.4475
 213.000       3.8001
 214.000       3.6869
 215.000       4.0875
 216.000       3.8672
 217.000       4.5089
 218.000       4.4156
 219.000       3.9257
 220.000       4.0420
 221.000       3.7787
 222.000       3.8092
 223.000       3.7219
 224.000       4.1084
 225.000       4.2005
 226.000       4.8074
 227.000       4.7359
 228.000       4.4034
 229.000       4.5761
 230.000       4.2800
 231.000       4.0013
 232.000       4.0724
 233.000       4.0668
 234.000       4.2524
 235.000       4.3793
 236.000       4.3714
 237.000       3.9286
 238.000       3.8668
 239.000       3.9032
 240.000       3.8103
 241.000       4.4604
 242.000       4.3270
 243.000       4.6760
 244.000       5.4315
 245.000       5.0162
 246.000       5.2723
 247.000       5.4947
 248.000       4.7039
 249.000       4.4824
 250.000       4.5392
 251.000       3.7218
 252.000       4.0939
 253.000       3.8966
 254.000       3.6824
 255.000       3.3448
 256.000       3.0627
 257.000       3.2531
 258.000       3.0161
 259.000       2.6384
 260.000       2.7395
 261.000       2.5884
 262.000       2.4411
 263.000       2.2148
 264.000       2.2672
 265.000       2.2373
 266.000       2.4179
 267.000       2.3971
 268.000       2.6364
 269.000       2.6307
 270.000       2.9477
 271.000       2.7528
 272.000       2.4468
 273.000       2.2797
 274.000       2.4717
 275.000       2.5441
 276.000       2.8950
 277.000       3.2601
 278.000       2.9409
 279.000       3.4950
 280.000       2.8517
 281.000       2.4820
 282.000       2.4267
 283.000       2.4264
 284.000       3.0557
 285.000       2.8119
 286.000       3.1507
 287.000       3.1318
 288.000       2.8477
 289.000       2.8080
 290.000       2.9208
 291.000       2.8654
 292.000       2.5342
 293.000       2.4536
 294.000       2.3348
 295.000       2.5937
 296.000       2.6345
 297.000       3.0694
 298.000       2.9332
 299.000       3.3999
 300.000       4.1563
 301.000       4.0699
 302.000       3.8216
 303.000       3.7245
 304.000       3.2939
 305.000       2.9865
 306.000       2.9079
 307.000       2.5421
 308.000       2.9654
 309.000       2.7246
 310.000       2.9989
 311.000       3.2908
 312.000       3.2506
 313.000       3.3323
 314.000       3.1430
 315.000       2.5581
 316.000       2.8704
 317.000       2.9041
 318.000       2.8382
 319.000       3.0366
 320.000       2.9051
 321.000       2.7584
 322.000       2.6582
 323.000       2.5610
 324.000       2.8585
 325.000       3.0483
 326.000       3.2489
 327.000       3.3034
 328.000       3.7297
 329.000       3.6967
 330.000       3.5876
 331.000       3.5574
 332.000       3.4283
 333.000       3.1339
 334.000       3.0781
 335.000       3.2209
 336.000       2.7669
 337.000       2.9696
 338.000       2.7813
 339.000       3.1514
 340.000       2.7655
 341.000       3.0741
 342.000       2.9677
 343.000       3.3370
 344.000       2.6558
 345.000       2.5181
 346.000       2.7036
 347.000       2.5843
 348.000       3.2271
 349.000       2.8712
 350.000       3.2087
 351.000       3.0839
 352.000       3.1605
 353.000       2.9929
 354.000       2.8885
 355.000       2.4599
 356.000       2.4132
 357.000       2.4911
 358.000       2.6906
 359.000       3.3957
 360.000       2.9885
 361.000       2.4389
 362.000       2.6260
 363.000       2.3728
 364.000       2.4292
 365.000       2.6590
 366.000       2.7112
 367.000       2.8225
 368.000       3.3974
 369.000       3.2923
 370.000       3.0965
 371.000       3.0239
 372.000       3.3832
 373.000       2.9248
 374.000       2.6892
 375.000       2.6742
 376.000       2.3953
 377.000       2.3852
 378.000       2.3143
 379.000       2.5056
 380.000       2.2724
 381.000       2.5660
 382.000       2.4355
 383.000       2.4357
 384.000       2.4825
 385.000       2.5282
 386.000       2.4396
 387.000       2.4897
 388.000       2.6252
 389.000       3.0390
 390.000       2.9697
 391.000       3.4168
 392.000       3.2343
 393.000       2.9203
 394.000       2.8016
 395.000       2.7601
 396.000       2.7503
 397.000       2.8809
 398.000       3.3184
 399.000       3.4442
 400.000       3.8466
 401.000       3.6208
 402.000       3.1552
 403.000       3.1700
 404.000       2.9506
 405.000       3.0124
 406.000       2.9278
 407.000       3.0279
 408.000       2.7976
 409.000       2.7998
 410.000       2.6892
 411.000       2.6549
 412.000       2.6322
 413.000       2.6264
 414.000       2.5069
 415.000       2.6913
 416.000       2.4583
 417.000       2.7024
 418.000       2.5396
 419.000       2.8416
 420.000       2.7560
 421.000       2.4981
 422.000       2.5490
 423.000       2.4581
 424.000       2.6782
 425.000       2.5854
 426.000       2.6702
 427.000       2.8640
 428.000       3.3149
 429.000       3.3224
 430.000       2.8532
 431.000       3.1246
 432.000       2.9370
 433.000       2.7443
 434.000       3.1073
 435.000       3.2591
 436.000       3.4877
 437.000       3.9038
 438.000       3.6632
 439.000       3.4737
 440.000       3.2480
 441.000       3.0218
 442.000       3.0914
 443.000       3.1054
 444.000       3.3622
 445.000       3.1775
 446.000       3.5571
 447.000       3.3610
 448.000       3.1343
 449.000       3.0427
 450.000       2.9137
 451.000       2.7702
 452.000       2.8919
 453.000       2.6064
 454.000       2.7973
 455.000       2.5978
 456.000       2.9971
 457.000       3.4344
 458.000       4.1640
 459.000       3.2492
 460.000       3.1287
 461.000       2.6682
 462.000       2.7838
 463.000       2.7704
 464.000       3.0843
 465.000       3.1266
 466.000       3.8547
 467.000       3.6581
 468.000       3.5967
 469.000       3.1409
 470.000       2.9417
 471.000       3.3004
 472.000       3.0151
 473.000       3.2401
 474.000       3.9226
 475.000       3.3258
 476.000       3.1461
 477.000       3.1965
 478.000       3.0272
 479.000       3.4509
 480.000       3.3410
 481.000       3.6529
 482.000       3.3957
 483.000       3.7788
 484.000       3.5340
 485.000       3.2719
 486.000       3.3863
 487.000       3.3626
 488.000       3.2506
 489.000       3.0932
 490.000       3.0248
 491.000       2.8122
 492.000       2.8832
 493.000       2.6549
 494.000       3.6878
