# Supplementary material for: Potential Inhibitors of Fascin From A Database of Marine Natural Products: A Virtual Screening and Molecular Dynamics Study
Source: Front Chem. 2021 Oct 7;9:719949. doi: 10.3389/fchem.2021.719949 (PMC8529705; doi:10.3389/fchem.2021.719949)
Supplement: Supplementary file 2 [file DataSheet1.ZIP › Raw Date for Manuscript-719949-reduced/Figure 5/Fascin-Inhibitor08-rmsf.txt]

#Res        AtomicFlx
   1.000      11.7281
   2.000      10.2204
   3.000       9.7606
   4.000      10.1380
   5.000       9.3731
   6.000       7.7558
   7.000       7.0598
   8.000       6.9070
   9.000       5.4899
  10.000       5.9793
  11.000       5.8908
  12.000       4.7470
  13.000       4.7693
  14.000       4.4212
  15.000       4.0881
  16.000       3.8987
  17.000       3.7131
  18.000       3.5952
  19.000       3.6211
  20.000       3.6807
  21.000       3.7803
  22.000       3.7740
  23.000       3.8774
  24.000       3.8623
  25.000       3.9682
  26.000       4.3181
  27.000       4.9140
  28.000       5.2688
  29.000       5.7738
  30.000       5.1226
  31.000       5.1436
  32.000       4.6528
  33.000       4.2032
  34.000       3.9791
  35.000       3.6697
  36.000       3.8145
  37.000       3.8056
  38.000       3.9373
  39.000       4.0386
  40.000       4.3234
  41.000       4.4370
  42.000       5.2276
  43.000       4.4493
  44.000       4.0949
  45.000       4.3632
  46.000       4.2864
  47.000       4.8503
  48.000       4.7993
  49.000       5.5094
  50.000       6.1374
  51.000       6.5064
  52.000       7.5369
  53.000       7.2894
  54.000       8.9107
  55.000       7.6647
  56.000       6.7208
  57.000       5.6093
  58.000       4.8013
  59.000       4.6428
  60.000       4.3967
  61.000       4.6914
  62.000       4.4507
  63.000       5.4440
  64.000       4.7392
  65.000       4.7575
  66.000       5.0487
  67.000       5.2442
  68.000       5.3346
  69.000       5.0169
  70.000       4.3952
  71.000       4.4435
  72.000       4.3602
  73.000       4.7708
  74.000       4.8291
  75.000       4.7718
  76.000       4.2705
  77.000       4.4288
  78.000       4.2318
  79.000       4.6144
  80.000       4.5993
  81.000       5.5482
  82.000       5.4133
  83.000       6.1691
  84.000       5.8004
  85.000       5.3656
  86.000       4.8884
  87.000       4.7176
  88.000       4.5600
  89.000       4.5656
  90.000       4.6399
  91.000       4.1816
  92.000       4.2028
  93.000       4.2050
  94.000       4.2734
  95.000       4.1091
  96.000       4.8484
  97.000       4.6650
  98.000       4.3496
  99.000       4.1246
 100.000       4.0095
 101.000       3.6245
 102.000       3.7530
 103.000       3.8431
 104.000       4.0657
 105.000       4.1885
 106.000       4.5690
 107.000       4.6446
 108.000       4.4442
 109.000       5.0062
 110.000       4.1182
 111.000       3.8752
 112.000       3.7927
 113.000       3.6738
 114.000       3.6165
 115.000       3.6914
 116.000       3.9468
 117.000       4.0915
 118.000       4.8057
 119.000       3.8936
 120.000       3.8745
 121.000       3.9608
 122.000       4.1764
 123.000       3.9359
 124.000       4.3350
 125.000       4.0707
 126.000       3.8545
 127.000       3.7767
 128.000       3.7721
 129.000       3.6251
 130.000       3.6602
 131.000       3.7983
 132.000       3.6512
 133.000       3.8932
 134.000       4.3669
 135.000       4.2046
 136.000       4.3522
 137.000       4.0757
 138.000       3.9740
 139.000       3.2366
 140.000       3.5283
 141.000       3.2104
 142.000       3.5900
 143.000       3.6435
 144.000       4.2569
 145.000       4.6903
 146.000       4.9619
 147.000       5.2508
 148.000       5.6432
 149.000       5.4120
 150.000       5.5171
 151.000       4.8893
 152.000       4.1187
 153.000       4.0843
 154.000       3.9592
 155.000       3.8694
 156.000       4.2176
 157.000       4.1586
 158.000       5.2102
 159.000       4.8359
 160.000       4.9402
 161.000       4.8522
 162.000       4.8262
 163.000       4.4799
 164.000       4.4228
 165.000       4.6265
 166.000       4.4656
 167.000       3.8417
 168.000       4.3243
 169.000       3.8135
 170.000       3.5916
 171.000       3.3085
 172.000       3.0961
 173.000       3.1585
 174.000       3.5204
 175.000       3.4794
 176.000       3.3571
 177.000       3.7596
 178.000       3.6539
 179.000       4.0297
 180.000       4.1709
 181.000       4.7348
 182.000       5.5141
 183.000       5.8413
 184.000       5.7947
 185.000       6.0212
 186.000       4.6704
 187.000       4.4656
 188.000       4.3446
 189.000       4.0634
 190.000       3.9987
 191.000       3.4801
 192.000       3.7999
 193.000       4.4835
 194.000       4.3047
 195.000       4.6218
 196.000       4.7815
 197.000       5.4996
 198.000       5.8410
 199.000       5.6917
 200.000       5.1199
 201.000       5.1429
 202.000       4.6556
 203.000       4.9887
 204.000       4.9123
 205.000       5.9807
 206.000       5.2720
 207.000       5.9861
 208.000       6.0848
 209.000       5.8130
 210.000       5.2322
 211.000       5.3952
 212.000       5.2523
 213.000       5.5498
 214.000       5.1156
 215.000       5.4407
 216.000       5.3673
 217.000       5.5570
 218.000       5.5350
 219.000       5.2923
 220.000       5.4348
 221.000       5.1675
 222.000       5.4081
 223.000       5.2684
 224.000       6.2203
 225.000       6.1223
 226.000       6.1960
 227.000       6.7888
 228.000       6.5103
 229.000       6.5604
 230.000       6.1642
 231.000       5.5427
 232.000       5.5336
 233.000       5.4370
 234.000       5.7484
 235.000       5.9002
 236.000       5.8327
 237.000       5.1951
 238.000       5.0825
 239.000       5.1132
 240.000       4.9535
 241.000       5.7640
 242.000       6.0142
 243.000       6.4499
 244.000       6.9942
 245.000       6.8716
 246.000       7.1064
 247.000       7.2424
 248.000       6.5188
 249.000       6.6135
 250.000       6.4144
 251.000       5.8529
 252.000       5.9784
 253.000       5.6565
 254.000       5.1207
 255.000       4.5708
 256.000       4.2243
 257.000       3.8684
 258.000       3.8472
 259.000       3.1590
 260.000       3.1310
 261.000       2.8206
 262.000       2.8672
 263.000       2.6784
 264.000       2.6813
 265.000       2.9045
 266.000       3.0827
 267.000       3.2145
 268.000       3.5106
 269.000       3.4748
 270.000       3.5660
 271.000       3.3064
 272.000       2.9337
 273.000       3.0540
 274.000       3.2580
 275.000       3.5226
 276.000       3.4141
 277.000       4.1328
 278.000       4.0281
 279.000       4.3727
 280.000       3.9909
 281.000       3.5441
 282.000       3.3793
 283.000       3.2845
 284.000       3.3718
 285.000       3.2282
 286.000       3.3598
 287.000       3.3094
 288.000       3.0433
 289.000       3.0842
 290.000       3.3258
 291.000       3.4499
 292.000       2.9329
 293.000       2.9015
 294.000       2.9570
 295.000       3.2434
 296.000       3.0326
 297.000       3.7357
 298.000       3.2717
 299.000       3.6993
 300.000       3.8266
 301.000       4.1706
 302.000       4.0532
 303.000       3.7198
 304.000       3.9432
 305.000       3.4285
 306.000       3.3895
 307.000       3.2260
 308.000       3.9961
 309.000       3.5015
 310.000       4.0216
 311.000       4.1746
 312.000       4.1437
 313.000       4.2980
 314.000       4.1277
 315.000       3.4756
 316.000       4.1584
 317.000       4.3265
 318.000       4.6014
 319.000       5.1283
 320.000       5.1676
 321.000       4.5127
 322.000       4.2477
 323.000       3.8404
 324.000       4.1198
 325.000       4.0912
 326.000       4.4525
 327.000       4.4301
 328.000       4.7406
 329.000       4.7487
 330.000       4.6224
 331.000       5.0210
 332.000       4.7351
 333.000       4.5576
 334.000       4.1988
 335.000       4.2623
 336.000       3.6870
 337.000       3.9910
 338.000       3.4462
 339.000       3.8313
 340.000       3.5831
 341.000       3.7799
 342.000       3.6579
 343.000       4.6246
 344.000       3.3230
 345.000       3.2032
 346.000       3.5169
 347.000       3.5367
 348.000       4.1915
 349.000       4.2133
 350.000       4.6190
 351.000       4.6186
 352.000       4.5477
 353.000       4.5835
 354.000       4.0685
 355.000       3.7404
 356.000       3.8651
 357.000       3.7000
 358.000       4.1105
 359.000       4.2580
 360.000       3.9422
 361.000       3.5582
 362.000       3.9024
 363.000       3.6620
 364.000       4.0044
 365.000       4.2352
 366.000       4.4711
 367.000       4.3809
 368.000       4.8855
 369.000       4.5246
 370.000       4.1772
 371.000       4.1023
 372.000       4.2424
 373.000       3.9986
 374.000       3.8870
 375.000       3.5364
 376.000       3.2657
 377.000       3.0801
 378.000       2.8422
 379.000       2.7780
 380.000       2.6536
 381.000       2.7343
 382.000       2.8041
 383.000       2.8529
 384.000       3.0548
 385.000       3.3587
 386.000       3.0474
 387.000       3.1304
 388.000       3.0334
 389.000       3.3369
 390.000       3.0576
 391.000       3.4095
 392.000       3.7466
 393.000       3.2802
 394.000       3.3560
 395.000       3.2893
 396.000       3.7532
 397.000       4.3117
 398.000       4.5414
 399.000       5.0269
 400.000       5.6452
 401.000       5.1975
 402.000       4.6570
 403.000       4.5191
 404.000       3.9343
 405.000       3.9463
 406.000       3.4398
 407.000       3.6745
 408.000       4.0435
 409.000       4.0829
 410.000       4.0472
 411.000       3.7899
 412.000       3.8841
 413.000       3.6749
 414.000       3.5332
 415.000       3.7703
 416.000       3.1282
 417.000       3.4631
 418.000       3.0229
 419.000       3.4847
 420.000       3.4717
 421.000       3.0685
 422.000       3.1998
 423.000       2.9900
 424.000       3.4292
 425.000       3.4091
 426.000       3.9018
 427.000       4.3070
 428.000       4.7351
 429.000       5.0355
 430.000       4.6683
 431.000       4.7440
 432.000       4.0893
 433.000       3.6608
 434.000       4.3459
 435.000       4.4332
 436.000       4.8678
 437.000       5.4797
 438.000       4.9785
 439.000       4.4882
 440.000       4.3406
 441.000       4.0216
 442.000       4.4252
 443.000       4.4049
 444.000       4.9522
 445.000       4.7018
 446.000       5.1936
 447.000       4.6647
 448.000       4.1256
 449.000       3.9713
 450.000       3.7076
 451.000       3.5230
 452.000       3.4168
 453.000       2.9806
 454.000       3.1128
 455.000       2.9460
 456.000       2.9977
 457.000       3.1321
 458.000       3.2156
 459.000       2.8697
 460.000       2.8766
 461.000       2.7896
 462.000       2.9826
 463.000       3.0877
 464.000       3.5673
 465.000       3.8841
 466.000       4.3279
 467.000       4.1953
 468.000       4.4550
 469.000       3.5997
 470.000       3.5025
 471.000       3.6974
 472.000       3.6532
 473.000       4.1837
 474.000       4.4517
 475.000       4.2673
 476.000       3.9292
 477.000       4.1420
 478.000       3.7025
 479.000       4.1261
 480.000       4.0744
 481.000       4.3604
 482.000       3.9900
 483.000       4.6651
 484.000       4.0468
 485.000       3.6365
 486.000       3.5872
 487.000       3.4415
 488.000       3.3821
 489.000       3.2620
 490.000       3.0560
 491.000       3.0203
 492.000       2.9996
 493.000       2.8190
 494.000       6.4317
