# Supplementary material for: Potential Inhibitors of Fascin From A Database of Marine Natural Products: A Virtual Screening and Molecular Dynamics Study
Source: Front Chem. 2021 Oct 7;9:719949. doi: 10.3389/fchem.2021.719949 (PMC8529705; doi:10.3389/fchem.2021.719949)
Supplement: Supplementary file 2 [file DataSheet1.ZIP › Raw Date for Manuscript-719949-reduced/Figure 5/Fascin-Inhibitor09-rmsf.txt]

#Res        AtomicFlx
   1.000       4.3691
   2.000       3.9772
   3.000       4.0772
   4.000       3.9826
   5.000       4.0194
   6.000       5.5085
   7.000       5.6743
   8.000       4.8187
   9.000       4.2089
  10.000       4.0770
  11.000       3.5474
  12.000       3.5222
  13.000       3.7163
  14.000       3.5129
  15.000       3.5183
  16.000       3.5545
  17.000       3.6515
  18.000       3.7069
  19.000       3.8182
  20.000       3.9086
  21.000       3.9105
  22.000       3.9636
  23.000       3.6178
  24.000       3.7610
  25.000       3.9100
  26.000       4.1042
  27.000       4.5482
  28.000       4.4900
  29.000       5.1493
  30.000       4.7241
  31.000       4.5705
  32.000       4.9124
  33.000       4.2476
  34.000       4.0866
  35.000       3.9853
  36.000       4.1636
  37.000       3.9417
  38.000       3.9216
  39.000       3.8792
  40.000       3.6038
  41.000       3.8317
  42.000       4.1597
  43.000       4.0635
  44.000       3.7826
  45.000       3.7196
  46.000       3.7761
  47.000       3.7253
  48.000       3.7686
  49.000       4.1398
  50.000       4.6167
  51.000       4.2402
  52.000       4.6327
  53.000       4.6071
  54.000       5.5412
  55.000       5.0043
  56.000       4.5941
  57.000       4.3004
  58.000       4.1242
  59.000       4.0037
  60.000       3.7959
  61.000       3.9125
  62.000       3.8467
  63.000       4.2066
  64.000       3.9888
  65.000       4.0203
  66.000       4.2301
  67.000       4.3240
  68.000       4.4703
  69.000       4.2374
  70.000       4.0839
  71.000       4.2599
  72.000       4.3113
  73.000       4.6857
  74.000       4.5745
  75.000       4.8816
  76.000       4.5213
  77.000       4.6832
  78.000       4.3686
  79.000       4.4145
  80.000       4.3751
  81.000       4.6357
  82.000       4.4949
  83.000       4.8171
  84.000       4.6270
  85.000       4.3330
  86.000       4.3778
  87.000       4.4443
  88.000       4.4489
  89.000       4.1596
  90.000       4.1702
  91.000       3.9145
  92.000       3.9172
  93.000       3.6301
  94.000       3.9492
  95.000       3.8270
  96.000       3.8400
  97.000       4.1732
  98.000       3.9045
  99.000       3.7081
 100.000       3.8502
 101.000       3.8546
 102.000       3.7244
 103.000       3.8190
 104.000       4.0322
 105.000       4.1241
 106.000       4.3144
 107.000       4.3810
 108.000       4.4760
 109.000       4.5091
 110.000       4.4609
 111.000       4.1272
 112.000       4.0115
 113.000       3.9890
 114.000       3.9983
 115.000       4.1489
 116.000       4.2460
 117.000       4.4768
 118.000       4.8369
 119.000       4.1751
 120.000       4.3257
 121.000       4.2544
 122.000       4.6612
 123.000       4.3676
 124.000       4.7057
 125.000       4.4030
 126.000       4.2191
 127.000       4.1426
 128.000       4.0568
 129.000       3.9931
 130.000       4.0102
 131.000       3.8751
 132.000       3.7021
 133.000       3.5495
 134.000       3.4667
 135.000       3.8236
 136.000       3.3394
 137.000       3.4586
 138.000       3.3886
 139.000       3.1665
 140.000       3.1518
 141.000       3.0012
 142.000       3.0097
 143.000       3.0076
 144.000       3.0555
 145.000       3.2772
 146.000       3.2169
 147.000       3.5435
 148.000       3.3697
 149.000       3.4082
 150.000       3.7321
 151.000       3.5012
 152.000       3.2495
 153.000       3.0449
 154.000       3.2023
 155.000       3.2648
 156.000       3.6283
 157.000       4.0305
 158.000       4.8273
 159.000       4.2902
 160.000       3.8136
 161.000       3.9621
 162.000       3.7773
 163.000       3.2055
 164.000       3.2229
 165.000       3.2149
 166.000       3.5110
 167.000       3.3177
 168.000       3.6774
 169.000       3.4441
 170.000       3.2153
 171.000       3.3247
 172.000       3.1549
 173.000       3.1310
 174.000       3.2020
 175.000       3.0209
 176.000       2.9510
 177.000       3.0030
 178.000       3.0886
 179.000       3.2786
 180.000       3.2991
 181.000       3.6087
 182.000       3.0710
 183.000       2.8482
 184.000       3.0233
 185.000       3.3512
 186.000       3.3885
 187.000       3.5109
 188.000       3.2120
 189.000       3.2324
 190.000       3.1599
 191.000       3.1099
 192.000       3.3412
 193.000       3.6001
 194.000       3.5187
 195.000       3.4794
 196.000       3.2706
 197.000       3.6860
 198.000       3.7078
 199.000       3.6396
 200.000       3.4120
 201.000       4.0276
 202.000       3.5256
 203.000       3.7483
 204.000       4.0043
 205.000       5.1665
 206.000       4.1626
 207.000       4.5368
 208.000       4.1392
 209.000       3.7189
 210.000       3.5108
 211.000       3.4435
 212.000       3.3310
 213.000       3.5532
 214.000       3.4041
 215.000       3.5149
 216.000       3.6058
 217.000       3.8087
 218.000       4.1689
 219.000       3.7582
 220.000       3.5061
 221.000       3.3169
 222.000       3.2889
 223.000       3.2372
 224.000       3.6967
 225.000       3.6379
 226.000       4.0178
 227.000       4.4697
 228.000       3.7695
 229.000       4.0455
 230.000       3.4166
 231.000       3.2637
 232.000       3.1744
 233.000       3.1760
 234.000       3.4162
 235.000       3.4963
 236.000       3.7273
 237.000       3.5130
 238.000       3.2372
 239.000       3.2460
 240.000       3.1383
 241.000       3.4908
 242.000       3.5277
 243.000       3.6097
 244.000       4.0056
 245.000       3.7654
 246.000       3.9148
 247.000       4.0076
 248.000       3.7067
 249.000       3.8130
 250.000       3.6690
 251.000       3.3587
 252.000       3.2697
 253.000       3.3040
 254.000       3.1429
 255.000       3.1700
 256.000       3.2846
 257.000       3.3505
 258.000       3.4319
 259.000       2.9683
 260.000       3.1337
 261.000       3.0469
 262.000       3.0989
 263.000       3.1695
 264.000       3.4144
 265.000       3.6127
 266.000       3.9015
 267.000       3.9983
 268.000       4.0969
 269.000       4.3178
 270.000       4.2551
 271.000       4.3265
 272.000       4.0840
 273.000       4.0206
 274.000       4.3687
 275.000       4.4693
 276.000       4.7466
 277.000       5.7033
 278.000       5.2775
 279.000       5.5302
 280.000       5.2268
 281.000       4.5432
 282.000       4.6011
 283.000       4.4780
 284.000       4.7294
 285.000       4.6682
 286.000       4.7619
 287.000       3.7982
 288.000       4.0324
 289.000       3.8315
 290.000       3.5821
 291.000       4.1272
 292.000       3.8933
 293.000       3.4412
 294.000       3.5205
 295.000       3.3402
 296.000       3.3824
 297.000       3.8504
 298.000       3.8292
 299.000       4.5384
 300.000       4.8059
 301.000       5.5095
 302.000       5.0231
 303.000       4.5685
 304.000       4.3593
 305.000       3.7891
 306.000       3.9987
 307.000       3.6853
 308.000       3.8374
 309.000       3.9054
 310.000       4.0122
 311.000       4.1706
 312.000       4.0563
 313.000       4.4205
 314.000       4.2501
 315.000       3.9925
 316.000       4.8071
 317.000       5.0991
 318.000       5.5614
 319.000       6.0659
 320.000       5.9040
 321.000       5.2441
 322.000       5.1472
 323.000       4.6966
 324.000       5.1039
 325.000       4.6462
 326.000       5.0233
 327.000       4.7359
 328.000       4.9506
 329.000       5.0197
 330.000       4.9478
 331.000       5.3408
 332.000       5.1661
 333.000       5.0187
 334.000       4.5217
 335.000       4.5126
 336.000       4.0950
 337.000       4.1213
 338.000       3.6374
 339.000       3.7892
 340.000       3.2572
 341.000       3.5905
 342.000       3.2183
 343.000       3.5745
 344.000       3.3905
 345.000       3.4067
 346.000       3.7194
 347.000       3.9971
 348.000       4.4798
 349.000       4.4637
 350.000       4.8257
 351.000       4.9975
 352.000       4.7793
 353.000       4.9417
 354.000       4.2275
 355.000       4.2594
 356.000       4.5023
 357.000       4.5671
 358.000       5.1868
 359.000       5.6548
 360.000       5.3263
 361.000       4.7933
 362.000       5.1080
 363.000       4.5506
 364.000       4.7342
 365.000       4.7537
 366.000       5.0896
 367.000       4.7053
 368.000       4.7431
 369.000       4.4462
 370.000       4.0709
 371.000       3.9750
 372.000       4.1854
 373.000       4.2196
 374.000       4.0593
 375.000       3.6941
 376.000       3.7457
 377.000       3.4963
 378.000       3.2728
 379.000       3.3409
 380.000       2.9815
 381.000       3.1110
 382.000       2.9658
 383.000       2.9413
 384.000       3.0763
 385.000       3.1221
 386.000       3.0516
 387.000       3.1868
 388.000       3.1474
 389.000       3.5518
 390.000       3.5940
 391.000       4.0194
 392.000       4.0320
 393.000       3.7292
 394.000       3.6051
 395.000       3.4130
 396.000       3.6648
 397.000       3.8640
 398.000       4.2514
 399.000       5.1167
 400.000       4.4809
 401.000       4.1644
 402.000       3.9275
 403.000       3.8788
 404.000       3.5888
 405.000       3.8775
 406.000       3.6434
 407.000       3.9882
 408.000       4.0289
 409.000       4.3511
 410.000       4.2601
 411.000       3.6329
 412.000       3.6675
 413.000       3.4191
 414.000       3.3237
 415.000       3.3292
 416.000       3.0831
 417.000       3.4837
 418.000       3.1218
 419.000       3.4717
 420.000       3.7683
 421.000       3.2761
 422.000       3.0706
 423.000       2.9019
 424.000       3.0916
 425.000       3.0510
 426.000       3.3315
 427.000       3.6126
 428.000       3.6905
 429.000       3.8771
 430.000       3.7104
 431.000       3.8704
 432.000       3.4731
 433.000       3.1847
 434.000       3.3461
 435.000       3.3038
 436.000       3.4852
 437.000       3.7133
 438.000       3.9658
 439.000       3.5069
 440.000       3.5868
 441.000       3.4307
 442.000       3.6236
 443.000       3.7211
 444.000       3.9192
 445.000       3.7037
 446.000       4.1885
 447.000       3.6720
 448.000       3.3720
 449.000       3.1183
 450.000       3.1788
 451.000       2.9106
 452.000       2.9148
 453.000       2.8879
 454.000       3.0891
 455.000       3.1334
 456.000       3.5092
 457.000       4.2319
 458.000       4.7559
 459.000       3.3517
 460.000       3.5794
 461.000       3.0168
 462.000       3.0385
 463.000       2.9313
 464.000       2.9578
 465.000       2.9284
 466.000       3.0008
 467.000       3.0238
 468.000       3.2663
 469.000       3.0634
 470.000       3.1140
 471.000       3.5062
 472.000       3.6259
 473.000       4.0518
 474.000       4.6340
 475.000       4.4399
 476.000       4.0285
 477.000       3.8576
 478.000       3.4187
 479.000       3.5341
 480.000       3.2138
 481.000       3.4128
 482.000       3.3078
 483.000       3.6760
 484.000       3.5991
 485.000       3.6360
 486.000       3.8375
 487.000       3.9937
 488.000       3.6759
 489.000       3.3996
 490.000       3.4045
 491.000       3.1836
 492.000       3.4833
 493.000       3.2161
 494.000       4.0122
