# Supplementary material for: Potential Inhibitors of Fascin From A Database of Marine Natural Products: A Virtual Screening and Molecular Dynamics Study
Source: Front Chem. 2021 Oct 7;9:719949. doi: 10.3389/fchem.2021.719949 (PMC8529705; doi:10.3389/fchem.2021.719949)
Supplement: Supplementary file 2 [file DataSheet1.ZIP › Raw Date for Manuscript-719949-reduced/Figure 5/Fascin-Inhibitor10-rmsf.txt]

#Res        AtomicFlx
   1.000       4.6681
   2.000       4.6401
   3.000       5.0969
   4.000       5.4759
   5.000       5.3282
   6.000       5.4000
   7.000       5.6907
   8.000       5.5773
   9.000       5.6672
  10.000       5.3918
  11.000       5.2120
  12.000       5.1676
  13.000       5.3371
  14.000       5.4794
  15.000       5.4622
  16.000       5.6585
  17.000       5.6432
  18.000       6.0635
  19.000       6.2777
  20.000       6.2237
  21.000       5.9924
  22.000       6.2106
  23.000       5.7573
  24.000       6.0464
  25.000       6.3311
  26.000       6.5342
  27.000       7.0115
  28.000       7.2231
  29.000       7.7858
  30.000       7.4598
  31.000       7.2021
  32.000       7.3480
  33.000       6.7682
  34.000       6.6047
  35.000       6.4130
  36.000       6.6182
  37.000       6.1836
  38.000       5.9979
  39.000       5.6701
  40.000       5.5840
  41.000       6.0717
  42.000       6.0020
  43.000       6.4143
  44.000       5.9276
  45.000       5.7391
  46.000       5.8716
  47.000       5.6101
  48.000       5.4980
  49.000       5.4521
  50.000       5.4708
  51.000       5.8382
  52.000       6.0518
  53.000       6.5767
  54.000       7.0131
  55.000       7.0754
  56.000       6.3513
  57.000       5.5358
  58.000       5.4921
  59.000       5.6177
  60.000       5.5182
  61.000       5.8625
  62.000       5.9764
  63.000       6.2207
  64.000       6.2226
  65.000       6.3000
  66.000       6.6037
  67.000       6.4290
  68.000       6.8168
  69.000       6.3900
  70.000       6.3830
  71.000       6.6276
  72.000       6.6867
  73.000       7.1323
  74.000       7.2969
  75.000       7.4898
  76.000       7.0585
  77.000       7.2858
  78.000       6.9059
  79.000       6.9355
  80.000       6.7210
  81.000       7.4482
  82.000       6.9050
  83.000       7.0080
  84.000       6.7462
  85.000       6.3390
  86.000       6.4787
  87.000       6.4973
  88.000       6.7101
  89.000       6.3857
  90.000       6.2741
  91.000       6.0566
  92.000       5.6814
  93.000       5.3741
  94.000       5.4038
  95.000       5.3133
  96.000       5.6237
  97.000       5.4271
  98.000       5.5048
  99.000       5.3701
 100.000       5.4777
 101.000       5.2976
 102.000       5.6396
 103.000       5.7855
 104.000       6.0082
 105.000       6.1934
 106.000       5.9927
 107.000       6.3939
 108.000       6.6297
 109.000       6.3592
 110.000       6.8083
 111.000       6.1704
 112.000       6.2002
 113.000       6.3497
 114.000       6.4604
 115.000       6.6839
 116.000       6.8347
 117.000       7.2136
 118.000       7.5006
 119.000       6.7159
 120.000       6.8101
 121.000       6.5868
 122.000       7.1057
 123.000       6.6397
 124.000       6.7927
 125.000       6.5526
 126.000       6.2071
 127.000       6.3326
 128.000       6.2902
 129.000       6.3286
 130.000       6.1930
 131.000       5.8865
 132.000       5.7802
 133.000       5.4721
 134.000       5.2502
 135.000       5.6454
 136.000       5.1363
 137.000       5.1751
 138.000       4.9592
 139.000       4.6711
 140.000       4.7268
 141.000       4.3909
 142.000       4.5138
 143.000       4.4476
 144.000       4.5178
 145.000       4.6475
 146.000       4.5181
 147.000       4.6325
 148.000       4.6844
 149.000       4.4926
 150.000       4.7700
 151.000       4.5114
 152.000       4.3987
 153.000       4.2702
 154.000       4.0897
 155.000       4.0896
 156.000       4.1400
 157.000       4.0959
 158.000       4.7850
 159.000       4.5921
 160.000       4.2961
 161.000       4.4404
 162.000       4.3012
 163.000       4.3045
 164.000       4.2173
 165.000       4.3678
 166.000       4.2350
 167.000       4.0964
 168.000       4.6291
 169.000       4.3130
 170.000       4.2446
 171.000       4.0286
 172.000       3.8749
 173.000       3.8702
 174.000       3.9520
 175.000       4.0917
 176.000       4.1286
 177.000       4.3507
 178.000       4.4803
 179.000       4.8768
 180.000       4.9102
 181.000       5.7539
 182.000       6.0202
 183.000       6.5592
 184.000       6.1262
 185.000       5.6257
 186.000       5.1539
 187.000       4.7898
 188.000       4.6965
 189.000       4.4888
 190.000       4.2339
 191.000       4.0698
 192.000       4.1535
 193.000       4.5807
 194.000       4.3149
 195.000       4.6385
 196.000       4.6567
 197.000       4.8278
 198.000       5.1576
 199.000       4.8687
 200.000       4.6044
 201.000       4.8826
 202.000       4.3781
 203.000       4.5946
 204.000       4.6184
 205.000       5.2057
 206.000       5.1148
 207.000       5.2433
 208.000       5.4387
 209.000       5.2039
 210.000       4.9780
 211.000       5.1870
 212.000       5.0869
 213.000       5.4236
 214.000       5.3394
 215.000       5.5924
 216.000       5.7681
 217.000       5.7335
 218.000       5.7460
 219.000       5.1603
 220.000       5.3892
 221.000       5.2105
 222.000       5.2151
 223.000       5.0535
 224.000       5.4943
 225.000       5.4462
 226.000       5.7433
 227.000       5.9670
 228.000       5.5734
 229.000       5.5191
 230.000       5.3367
 231.000       4.9525
 232.000       4.6955
 233.000       4.5649
 234.000       4.4616
 235.000       4.4624
 236.000       4.4694
 237.000       4.4519
 238.000       4.3493
 239.000       4.3784
 240.000       4.5331
 241.000       4.7436
 242.000       4.7596
 243.000       5.0308
 244.000       5.7153
 245.000       5.3181
 246.000       6.0994
 247.000       5.8827
 248.000       5.4856
 249.000       5.2769
 250.000       5.4072
 251.000       4.9089
 252.000       5.0349
 253.000       5.0840
 254.000       4.7984
 255.000       4.8822
 256.000       4.9035
 257.000       4.7041
 258.000       4.6541
 259.000       4.2840
 260.000       4.2686
 261.000       4.0793
 262.000       3.9471
 263.000       3.7341
 264.000       3.5232
 265.000       3.6057
 266.000       3.4412
 267.000       3.4905
 268.000       3.5359
 269.000       3.5938
 270.000       3.5791
 271.000       3.8241
 272.000       3.4789
 273.000       3.6283
 274.000       3.8876
 275.000       4.2788
 276.000       3.8593
 277.000       4.8622
 278.000       4.6707
 279.000       4.9579
 280.000       4.5867
 281.000       4.2884
 282.000       4.0155
 283.000       3.7490
 284.000       3.8931
 285.000       3.7427
 286.000       3.7924
 287.000       3.8146
 288.000       3.6440
 289.000       3.6809
 290.000       3.8410
 291.000       3.9522
 292.000       3.6406
 293.000       3.7103
 294.000       3.8919
 295.000       4.1954
 296.000       4.2811
 297.000       4.6353
 298.000       4.6607
 299.000       5.1085
 300.000       5.5229
 301.000       5.5948
 302.000       5.2131
 303.000       5.1036
 304.000       5.1025
 305.000       4.5795
 306.000       4.6241
 307.000       4.3010
 308.000       4.5520
 309.000       4.2794
 310.000       4.2541
 311.000       4.5593
 312.000       4.7114
 313.000       4.8905
 314.000       4.8586
 315.000       4.3898
 316.000       4.9748
 317.000       5.1432
 318.000       5.3450
 319.000       5.8412
 320.000       5.6208
 321.000       5.1212
 322.000       4.9319
 323.000       4.5953
 324.000       4.9233
 325.000       4.6300
 326.000       5.0971
 327.000       5.1119
 328.000       5.2810
 329.000       5.4678
 330.000       5.3257
 331.000       5.7126
 332.000       5.5628
 333.000       5.3276
 334.000       5.0841
 335.000       5.0763
 336.000       4.6240
 337.000       4.5283
 338.000       4.2120
 339.000       4.2539
 340.000       4.0071
 341.000       3.9864
 342.000       3.6136
 343.000       3.3407
 344.000       3.3550
 345.000       3.6901
 346.000       3.9445
 347.000       4.1793
 348.000       4.8721
 349.000       4.8874
 350.000       5.3319
 351.000       5.3901
 352.000       5.1891
 353.000       5.1607
 354.000       4.4868
 355.000       4.3034
 356.000       4.2915
 357.000       3.9488
 358.000       4.4719
 359.000       4.6082
 360.000       4.4305
 361.000       4.0960
 362.000       4.4431
 363.000       4.2778
 364.000       4.5988
 365.000       4.8716
 366.000       5.0295
 367.000       4.8334
 368.000       5.1661
 369.000       4.5640
 370.000       4.1586
 371.000       3.9333
 372.000       4.0560
 373.000       3.9585
 374.000       3.9938
 375.000       3.6531
 376.000       3.6482
 377.000       3.3898
 378.000       3.5615
 379.000       3.4659
 380.000       3.7184
 381.000       3.6710
 382.000       3.8686
 383.000       3.9784
 384.000       3.8082
 385.000       4.0714
 386.000       4.1369
 387.000       4.4981
 388.000       4.5625
 389.000       4.9559
 390.000       5.1363
 391.000       5.3641
 392.000       5.6480
 393.000       5.3555
 394.000       5.2909
 395.000       5.0464
 396.000       5.1311
 397.000       5.1280
 398.000       5.6113
 399.000       5.8211
 400.000       6.0550
 401.000       5.4621
 402.000       5.0957
 403.000       5.2674
 404.000       4.8970
 405.000       5.3969
 406.000       5.3017
 407.000       5.6864
 408.000       5.6552
 409.000       5.5876
 410.000       5.3156
 411.000       5.1342
 412.000       5.0850
 413.000       4.6585
 414.000       4.3307
 415.000       3.9315
 416.000       3.6970
 417.000       3.8845
 418.000       3.3787
 419.000       3.4068
 420.000       3.7790
 421.000       3.4917
 422.000       3.4308
 423.000       3.5419
 424.000       3.5878
 425.000       3.9294
 426.000       3.9381
 427.000       4.5689
 428.000       4.2858
 429.000       4.5731
 430.000       4.1610
 431.000       4.3339
 432.000       4.0079
 433.000       4.2359
 434.000       4.3047
 435.000       4.4466
 436.000       4.7018
 437.000       4.8956
 438.000       5.3074
 439.000       4.6970
 440.000       4.8320
 441.000       4.6156
 442.000       4.7126
 443.000       4.5644
 444.000       4.6288
 445.000       4.3358
 446.000       4.5808
 447.000       3.9993
 448.000       3.7081
 449.000       3.7937
 450.000       3.5713
 451.000       3.7875
 452.000       3.5761
 453.000       3.8554
 454.000       3.9691
 455.000       4.0708
 456.000       4.4730
 457.000       4.9001
 458.000       5.0908
 459.000       4.8828
 460.000       4.7766
 461.000       4.2392
 462.000       4.1642
 463.000       4.1191
 464.000       3.9103
 465.000       3.9735
 466.000       3.8985
 467.000       3.9875
 468.000       4.3810
 469.000       4.3073
 470.000       4.5095
 471.000       4.9536
 472.000       5.2376
 473.000       5.5912
 474.000       6.3420
 475.000       5.9315
 476.000       5.6206
 477.000       5.3904
 478.000       4.8648
 479.000       4.9399
 480.000       4.5966
 481.000       4.8556
 482.000       4.8459
 483.000       5.1146
 484.000       4.9599
 485.000       4.8618
 486.000       5.1396
 487.000       5.1991
 488.000       5.0606
 489.000       4.7417
 490.000       4.8146
 491.000       4.6767
 492.000       5.0063
 493.000       4.2984
 494.000       4.9725
