# Supplementary material for: Potential Inhibitors of Fascin From A Database of Marine Natural Products: A Virtual Screening and Molecular Dynamics Study
Source: Front Chem. 2021 Oct 7;9:719949. doi: 10.3389/fchem.2021.719949 (PMC8529705; doi:10.3389/fchem.2021.719949)
Supplement: Supplementary file 2 [file DataSheet1.ZIP › Raw Date for Manuscript-719949-reduced/Figure 5/Fascin-Inhibitor11-rmsf.txt]

#Res        AtomicFlx
   1.000       4.8373
   2.000       5.1256
   3.000       5.6570
   4.000       6.4383
   5.000       6.2561
   6.000       5.7428
   7.000       5.7243
   8.000       5.4907
   9.000       4.8463
  10.000       4.5805
  11.000       5.1135
  12.000       4.1913
  13.000       3.9605
  14.000       3.9415
  15.000       3.7751
  16.000       4.0176
  17.000       3.8557
  18.000       3.9858
  19.000       4.3464
  20.000       3.9199
  21.000       3.7634
  22.000       3.6540
  23.000       3.4651
  24.000       3.8483
  25.000       3.4228
  26.000       3.4915
  27.000       3.5772
  28.000       3.8218
  29.000       4.2990
  30.000       4.2069
  31.000       4.3519
  32.000       4.3440
  33.000       4.0621
  34.000       3.6512
  35.000       3.7295
  36.000       3.6548
  37.000       3.3003
  38.000       3.2398
  39.000       3.0826
  40.000       3.3165
  41.000       3.2554
  42.000       3.5507
  43.000       3.4182
  44.000       3.2833
  45.000       3.6236
  46.000       4.0582
  47.000       4.5061
  48.000       4.9589
  49.000       5.1067
  50.000       5.9792
  51.000       5.4432
  52.000       5.2709
  53.000       6.0625
  54.000       6.8691
  55.000       7.8248
  56.000       7.3101
  57.000       6.5718
  58.000       5.7880
  59.000       5.6917
  60.000       4.9823
  61.000       5.0279
  62.000       4.7048
  63.000       4.7546
  64.000       4.1552
  65.000       4.4717
  66.000       3.9727
  67.000       4.4140
  68.000       4.4694
  69.000       4.9161
  70.000       4.6549
  71.000       4.8470
  72.000       5.0818
  73.000       5.5119
  74.000       5.9206
  75.000       5.5570
  76.000       5.1238
  77.000       5.1237
  78.000       4.6158
  79.000       4.5853
  80.000       4.2867
  81.000       4.6443
  82.000       5.4499
  83.000       5.0860
  84.000       5.5764
  85.000       5.5724
  86.000       5.6370
  87.000       5.8524
  88.000       5.4903
  89.000       5.2371
  90.000       5.3969
  91.000       5.0856
  92.000       5.4389
  93.000       5.0759
  94.000       5.4367
  95.000       5.4891
  96.000       5.4036
  97.000       6.0299
  98.000       5.4618
  99.000       5.2281
 100.000       5.0227
 101.000       4.8994
 102.000       4.9210
 103.000       4.9072
 104.000       5.3925
 105.000       5.3368
 106.000       5.8060
 107.000       5.8143
 108.000       5.5824
 109.000       6.2412
 110.000       5.5069
 111.000       5.2149
 112.000       4.7576
 113.000       4.6314
 114.000       4.7408
 115.000       4.5006
 116.000       3.8380
 117.000       4.0366
 118.000       4.9631
 119.000       4.5093
 120.000       4.8117
 121.000       5.0784
 122.000       5.4232
 123.000       5.2552
 124.000       5.6572
 125.000       5.4212
 126.000       5.1395
 127.000       4.9655
 128.000       4.7408
 129.000       4.7434
 130.000       4.8765
 131.000       4.6919
 132.000       4.4040
 133.000       4.1816
 134.000       4.1986
 135.000       3.7911
 136.000       3.8347
 137.000       3.4629
 138.000       3.5045
 139.000       3.0591
 140.000       3.1507
 141.000       3.0965
 142.000       3.5933
 143.000       3.8680
 144.000       4.2141
 145.000       4.7033
 146.000       4.9517
 147.000       5.1466
 148.000       5.5236
 149.000       5.4775
 150.000       5.4319
 151.000       5.1762
 152.000       4.4700
 153.000       4.2874
 154.000       4.2552
 155.000       3.9544
 156.000       4.2260
 157.000       4.2920
 158.000       4.7906
 159.000       4.2857
 160.000       4.4722
 161.000       4.0827
 162.000       4.4825
 163.000       4.2164
 164.000       4.5164
 165.000       4.7937
 166.000       4.8837
 167.000       4.4425
 168.000       5.3009
 169.000       4.5641
 170.000       4.0909
 171.000       4.0344
 172.000       3.7010
 173.000       3.5272
 174.000       3.8568
 175.000       3.8138
 176.000       3.4083
 177.000       3.6551
 178.000       3.2910
 179.000       3.4622
 180.000       3.3764
 181.000       3.9022
 182.000       3.9354
 183.000       4.1468
 184.000       4.5256
 185.000       4.0744
 186.000       3.6862
 187.000       3.6884
 188.000       3.7601
 189.000       3.4130
 190.000       3.5151
 191.000       3.3350
 192.000       3.3395
 193.000       3.1484
 194.000       3.5772
 195.000       3.5727
 196.000       4.0874
 197.000       4.4329
 198.000       4.7056
 199.000       4.8070
 200.000       4.5268
 201.000       4.7479
 202.000       4.0578
 203.000       3.9069
 204.000       3.5157
 205.000       4.5785
 206.000       3.6794
 207.000       4.2563
 208.000       4.3344
 209.000       4.3905
 210.000       3.9931
 211.000       4.1382
 212.000       4.1680
 213.000       4.3257
 214.000       4.1502
 215.000       4.7167
 216.000       4.5846
 217.000       5.4087
 218.000       5.3799
 219.000       5.0213
 220.000       5.0566
 221.000       4.5524
 222.000       4.5914
 223.000       4.4684
 224.000       4.7633
 225.000       4.7383
 226.000       4.7121
 227.000       5.3193
 228.000       5.1840
 229.000       5.2275
 230.000       5.0939
 231.000       4.8069
 232.000       5.1026
 233.000       5.2253
 234.000       5.3410
 235.000       5.6293
 236.000       5.7748
 237.000       5.0915
 238.000       5.0261
 239.000       4.8504
 240.000       4.6328
 241.000       5.0694
 242.000       5.0986
 243.000       5.3749
 244.000       6.4295
 245.000       5.7191
 246.000       6.0375
 247.000       6.9307
 248.000       5.7201
 249.000       5.7769
 250.000       5.8880
 251.000       5.5388
 252.000       5.3210
 253.000       5.0988
 254.000       4.6513
 255.000       4.4420
 256.000       4.1351
 257.000       4.1510
 258.000       3.8421
 259.000       3.4574
 260.000       3.8245
 261.000       3.3154
 262.000       3.4882
 263.000       3.3205
 264.000       3.3948
 265.000       3.6612
 266.000       3.3313
 267.000       3.8139
 268.000       3.8684
 269.000       4.0020
 270.000       3.6452
 271.000       3.9685
 272.000       3.6881
 273.000       3.9936
 274.000       4.4104
 275.000       4.7501
 276.000       4.6917
 277.000       5.6263
 278.000       5.7443
 279.000       6.1528
 280.000       5.6692
 281.000       4.8022
 282.000       4.6377
 283.000       4.2972
 284.000       4.5695
 285.000       4.2310
 286.000       3.8990
 287.000       3.9877
 288.000       3.6542
 289.000       3.9923
 290.000       4.2231
 291.000       4.5791
 292.000       3.9785
 293.000       3.7845
 294.000       3.9163
 295.000       3.8479
 296.000       3.5002
 297.000       4.2149
 298.000       3.7116
 299.000       4.1501
 300.000       5.3501
 301.000       4.7820
 302.000       4.6193
 303.000       4.6788
 304.000       4.1029
 305.000       3.9431
 306.000       4.0929
 307.000       3.9733
 308.000       4.3869
 309.000       4.3632
 310.000       4.7912
 311.000       4.9032
 312.000       4.9116
 313.000       5.2226
 314.000       4.7678
 315.000       4.5218
 316.000       5.1730
 317.000       5.4030
 318.000       5.6312
 319.000       5.9803
 320.000       5.7745
 321.000       5.5904
 322.000       5.4235
 323.000       5.0641
 324.000       5.4518
 325.000       5.1120
 326.000       5.4753
 327.000       5.3334
 328.000       5.6628
 329.000       5.5182
 330.000       5.0285
 331.000       5.2346
 332.000       5.1443
 333.000       5.1753
 334.000       4.7891
 335.000       4.4458
 336.000       4.2611
 337.000       4.0782
 338.000       3.5678
 339.000       3.6645
 340.000       3.0469
 341.000       3.3915
 342.000       2.8639
 343.000       2.6204
 344.000       3.2707
 345.000       3.3234
 346.000       3.6779
 347.000       3.9736
 348.000       4.3540
 349.000       4.6304
 350.000       5.0069
 351.000       5.1844
 352.000       4.8546
 353.000       4.9578
 354.000       4.3859
 355.000       4.3565
 356.000       4.5305
 357.000       4.4725
 358.000       5.2755
 359.000       5.3832
 360.000       5.2698
 361.000       4.7501
 362.000       5.1826
 363.000       4.6479
 364.000       4.8848
 365.000       5.0104
 366.000       5.1713
 367.000       4.8408
 368.000       5.1717
 369.000       4.6933
 370.000       4.1834
 371.000       4.0473
 372.000       4.1881
 373.000       4.2204
 374.000       4.1859
 375.000       3.6834
 376.000       3.7687
 377.000       3.3589
 378.000       3.1183
 379.000       3.2513
 380.000       2.8866
 381.000       3.2066
 382.000       3.2063
 383.000       2.9132
 384.000       2.8075
 385.000       2.8416
 386.000       2.6120
 387.000       2.6774
 388.000       2.5033
 389.000       3.2161
 390.000       2.7929
 391.000       3.0940
 392.000       3.1874
 393.000       2.7476
 394.000       2.8166
 395.000       2.4028
 396.000       2.4023
 397.000       2.4053
 398.000       2.7321
 399.000       2.8863
 400.000       3.1160
 401.000       2.8777
 402.000       2.3641
 403.000       2.4464
 404.000       2.2877
 405.000       2.4945
 406.000       2.4823
 407.000       3.0009
 408.000       2.7678
 409.000       3.0209
 410.000       2.9563
 411.000       2.9365
 412.000       2.6755
 413.000       2.6921
 414.000       2.4819
 415.000       2.5582
 416.000       2.5263
 417.000       2.5831
 418.000       2.7118
 419.000       2.5467
 420.000       2.8749
 421.000       2.7611
 422.000       2.4356
 423.000       2.4213
 424.000       2.1891
 425.000       2.1244
 426.000       2.3803
 427.000       2.5160
 428.000       2.7850
 429.000       2.6703
 430.000       2.3840
 431.000       2.3461
 432.000       2.0738
 433.000       2.0571
 434.000       1.9927
 435.000       2.1097
 436.000       2.3955
 437.000       2.8843
 438.000       2.7500
 439.000       2.3267
 440.000       2.1580
 441.000       2.0793
 442.000       2.2908
 443.000       2.3066
 444.000       2.3538
 445.000       2.1590
 446.000       2.4940
 447.000       2.3170
 448.000       2.1975
 449.000       2.0625
 450.000       2.2198
 451.000       2.1692
 452.000       2.5805
 453.000       2.7218
 454.000       2.9447
 455.000       3.0383
 456.000       3.2655
 457.000       3.4658
 458.000       4.2117
 459.000       4.3711
 460.000       3.3117
 461.000       2.7182
 462.000       2.5295
 463.000       2.3808
 464.000       2.5638
 465.000       2.1864
 466.000       2.4116
 467.000       2.5596
 468.000       2.6995
 469.000       2.4459
 470.000       2.2535
 471.000       2.5003
 472.000       2.3581
 473.000       2.5829
 474.000       3.6353
 475.000       2.5735
 476.000       2.3940
 477.000       2.2906
 478.000       2.1624
 479.000       2.2744
 480.000       2.1564
 481.000       2.3991
 482.000       2.4013
 483.000       3.0384
 484.000       2.7220
 485.000       2.6818
 486.000       2.7191
 487.000       2.7868
 488.000       2.5734
 489.000       2.4443
 490.000       2.6893
 491.000       2.5297
 492.000       3.1914
 493.000       2.8115
 494.000       5.4323
