# Supplementary material for: Potential Inhibitors of Fascin From A Database of Marine Natural Products: A Virtual Screening and Molecular Dynamics Study
Source: Front Chem. 2021 Oct 7;9:719949. doi: 10.3389/fchem.2021.719949 (PMC8529705; doi:10.3389/fchem.2021.719949)
Supplement: Supplementary file 2 [file DataSheet1.ZIP › Raw Date for Manuscript-719949-reduced/Figure 5/Fascin-Inhibitor12-rmsf.txt]

#Res        AtomicFlx
   1.000       4.2783
   2.000       2.9285
   3.000       2.9608
   4.000       3.6693
   5.000       3.5028
   6.000       4.2190
   7.000       5.0649
   8.000       5.1559
   9.000       4.1873
  10.000       3.7730
  11.000       4.0056
  12.000       3.5143
  13.000       3.6786
  14.000       3.7739
  15.000       3.7176
  16.000       3.9532
  17.000       4.1686
  18.000       4.3945
  19.000       4.7063
  20.000       4.6181
  21.000       4.5906
  22.000       4.4339
  23.000       3.9624
  24.000       4.0470
  25.000       4.0604
  26.000       4.1182
  27.000       4.4820
  28.000       4.6205
  29.000       5.3475
  30.000       4.8418
  31.000       4.5979
  32.000       4.8163
  33.000       4.4232
  34.000       4.3116
  35.000       4.3596
  36.000       4.3058
  37.000       4.1246
  38.000       4.0593
  39.000       3.8451
  40.000       3.6283
  41.000       3.6815
  42.000       3.8553
  43.000       3.9111
  44.000       3.8241
  45.000       3.7211
  46.000       3.8021
  47.000       3.5576
  48.000       3.6868
  49.000       3.8210
  50.000       4.2911
  51.000       4.1992
  52.000       4.3041
  53.000       4.6478
  54.000       5.3189
  55.000       5.3591
  56.000       4.9879
  57.000       4.7461
  58.000       4.8908
  59.000       4.4835
  60.000       4.1662
  61.000       4.1176
  62.000       3.9609
  63.000       3.9396
  64.000       3.8766
  65.000       3.9236
  66.000       4.1293
  67.000       3.9935
  68.000       4.3810
  69.000       4.1903
  70.000       4.2559
  71.000       4.5177
  72.000       4.7174
  73.000       5.1421
  74.000       5.1465
  75.000       5.5274
  76.000       5.1441
  77.000       5.2571
  78.000       4.7333
  79.000       4.5386
  80.000       4.3399
  81.000       4.6791
  82.000       4.6132
  83.000       4.9485
  84.000       4.5388
  85.000       4.3726
  86.000       4.4535
  87.000       4.7207
  88.000       4.6775
  89.000       4.3190
  90.000       4.4189
  91.000       4.4797
  92.000       4.6687
  93.000       4.4997
  94.000       4.7466
  95.000       4.9259
  96.000       5.0777
  97.000       5.6396
  98.000       5.5247
  99.000       5.5970
 100.000       5.1513
 101.000       4.8287
 102.000       4.6366
 103.000       4.4670
 104.000       4.8687
 105.000       4.7800
 106.000       4.8173
 107.000       4.9309
 108.000       5.0470
 109.000       5.2503
 110.000       5.2084
 111.000       5.0300
 112.000       4.5985
 113.000       4.6464
 114.000       4.6544
 115.000       4.6621
 116.000       4.6946
 117.000       4.8864
 118.000       5.1458
 119.000       4.6921
 120.000       4.9331
 121.000       4.8836
 122.000       5.4891
 123.000       5.2647
 124.000       5.5842
 125.000       5.5260
 126.000       5.3369
 127.000       5.2499
 128.000       5.1994
 129.000       4.9108
 130.000       4.8959
 131.000       4.8846
 132.000       4.3790
 133.000       4.2734
 134.000       3.9847
 135.000       3.7799
 136.000       3.5298
 137.000       3.3174
 138.000       3.2629
 139.000       2.8305
 140.000       2.8213
 141.000       2.6506
 142.000       2.6532
 143.000       2.6004
 144.000       2.7214
 145.000       2.9726
 146.000       3.0486
 147.000       3.2772
 148.000       3.4962
 149.000       3.6083
 150.000       3.3509
 151.000       3.0946
 152.000       2.6996
 153.000       2.6996
 154.000       2.6794
 155.000       2.7589
 156.000       2.9551
 157.000       2.9851
 158.000       3.5653
 159.000       3.3824
 160.000       2.9875
 161.000       3.1166
 162.000       3.1686
 163.000       2.8431
 164.000       2.8578
 165.000       2.9101
 166.000       2.9433
 167.000       2.7159
 168.000       2.9050
 169.000       2.7598
 170.000       2.6310
 171.000       2.6662
 172.000       2.4908
 173.000       2.4542
 174.000       2.6173
 175.000       2.5363
 176.000       2.5360
 177.000       2.6963
 178.000       2.7232
 179.000       2.9180
 180.000       3.0400
 181.000       3.6735
 182.000       3.5500
 183.000       4.3186
 184.000       4.9595
 185.000       3.7764
 186.000       3.3976
 187.000       3.1483
 188.000       2.9698
 189.000       2.8471
 190.000       2.7262
 191.000       2.5450
 192.000       2.6721
 193.000       2.9294
 194.000       2.9057
 195.000       3.0504
 196.000       3.0419
 197.000       3.4320
 198.000       3.7789
 199.000       3.5911
 200.000       3.2393
 201.000       3.5840
 202.000       2.9726
 203.000       3.1690
 204.000       3.1932
 205.000       4.1120
 206.000       3.4992
 207.000       3.7700
 208.000       3.8634
 209.000       3.6135
 210.000       3.3695
 211.000       3.4494
 212.000       3.3143
 213.000       3.4551
 214.000       3.3825
 215.000       3.4732
 216.000       3.3078
 217.000       3.3552
 218.000       3.5630
 219.000       3.3373
 220.000       3.2482
 221.000       3.0976
 222.000       3.1839
 223.000       3.1609
 224.000       3.8714
 225.000       3.7607
 226.000       4.1470
 227.000       4.3464
 228.000       3.8331
 229.000       3.9193
 230.000       3.4127
 231.000       3.2691
 232.000       3.2537
 233.000       3.2324
 234.000       3.2143
 235.000       3.4853
 236.000       3.9529
 237.000       3.5746
 238.000       3.2624
 239.000       3.0859
 240.000       2.9995
 241.000       3.3331
 242.000       3.6111
 243.000       4.2497
 244.000       4.5457
 245.000       3.8788
 246.000       3.7345
 247.000       3.9174
 248.000       3.4963
 249.000       3.4973
 250.000       3.6402
 251.000       3.3586
 252.000       3.3289
 253.000       3.2085
 254.000       3.0611
 255.000       2.9807
 256.000       2.9717
 257.000       2.8251
 258.000       2.7445
 259.000       2.5297
 260.000       2.7248
 261.000       2.5317
 262.000       2.4734
 263.000       2.4349
 264.000       2.3972
 265.000       2.5009
 266.000       2.4921
 267.000       2.4785
 268.000       2.5224
 269.000       2.5957
 270.000       2.7032
 271.000       2.9112
 272.000       2.5510
 273.000       2.6587
 274.000       2.8716
 275.000       3.0787
 276.000       3.1139
 277.000       3.7114
 278.000       3.5172
 279.000       3.6667
 280.000       3.3662
 281.000       2.9775
 282.000       2.9472
 283.000       2.7534
 284.000       3.1843
 285.000       2.8905
 286.000       2.9696
 287.000       3.0262
 288.000       2.7764
 289.000       2.7421
 290.000       2.8133
 291.000       2.9740
 292.000       2.7008
 293.000       2.5854
 294.000       2.5992
 295.000       2.6815
 296.000       2.6242
 297.000       3.3304
 298.000       3.1044
 299.000       3.6926
 300.000       4.0050
 301.000       4.5560
 302.000       4.1386
 303.000       4.0017
 304.000       3.1833
 305.000       2.7435
 306.000       2.8538
 307.000       2.7462
 308.000       3.0098
 309.000       2.9776
 310.000       2.9635
 311.000       3.2450
 312.000       3.1444
 313.000       3.3229
 314.000       3.2090
 315.000       2.8890
 316.000       3.2707
 317.000       3.4337
 318.000       3.5922
 319.000       3.8462
 320.000       3.8198
 321.000       3.4736
 322.000       3.3648
 323.000       3.1317
 324.000       3.3273
 325.000       3.1891
 326.000       3.4052
 327.000       3.3356
 328.000       3.4282
 329.000       3.4735
 330.000       3.4194
 331.000       3.5062
 332.000       3.4061
 333.000       3.4022
 334.000       3.2082
 335.000       3.2900
 336.000       2.9316
 337.000       3.0765
 338.000       2.8063
 339.000       2.9863
 340.000       2.7265
 341.000       2.9714
 342.000       2.7222
 343.000       2.5274
 344.000       2.4758
 345.000       2.5290
 346.000       2.7085
 347.000       2.8138
 348.000       3.4210
 349.000       3.2151
 350.000       3.5572
 351.000       3.6446
 352.000       3.5558
 353.000       3.5835
 354.000       3.1478
 355.000       2.9294
 356.000       2.9944
 357.000       2.9673
 358.000       3.3820
 359.000       3.8253
 360.000       3.4414
 361.000       3.0702
 362.000       3.3302
 363.000       3.0512
 364.000       3.1723
 365.000       3.3102
 366.000       3.5148
 367.000       3.3402
 368.000       3.6467
 369.000       3.3912
 370.000       3.0580
 371.000       2.8204
 372.000       2.9430
 373.000       2.7823
 374.000       2.8147
 375.000       2.6498
 376.000       2.5444
 377.000       2.3760
 378.000       2.4102
 379.000       2.3807
 380.000       2.4220
 381.000       2.4035
 382.000       2.4294
 383.000       2.4789
 384.000       2.4907
 385.000       2.7290
 386.000       2.6815
 387.000       2.7972
 388.000       2.8505
 389.000       3.0672
 390.000       3.1917
 391.000       3.6507
 392.000       3.7480
 393.000       3.2940
 394.000       3.1957
 395.000       3.1406
 396.000       3.3080
 397.000       3.4317
 398.000       3.5618
 399.000       4.0253
 400.000       3.8960
 401.000       3.5775
 402.000       3.5729
 403.000       3.5711
 404.000       3.4269
 405.000       3.5593
 406.000       3.4208
 407.000       3.5279
 408.000       4.0356
 409.000       3.5314
 410.000       3.4133
 411.000       3.1462
 412.000       3.2115
 413.000       2.9553
 414.000       2.9298
 415.000       2.9991
 416.000       2.5754
 417.000       2.7365
 418.000       2.4343
 419.000       2.7312
 420.000       2.7974
 421.000       2.4969
 422.000       2.4849
 423.000       2.4589
 424.000       2.6339
 425.000       2.7742
 426.000       2.9972
 427.000       3.3440
 428.000       3.6656
 429.000       3.6563
 430.000       3.4023
 431.000       3.5304
 432.000       3.0471
 433.000       3.0046
 434.000       3.2644
 435.000       3.4157
 436.000       3.6930
 437.000       4.0605
 438.000       4.0529
 439.000       3.6833
 440.000       3.6330
 441.000       3.3606
 442.000       3.5019
 443.000       3.4325
 444.000       3.5797
 445.000       3.3095
 446.000       3.5065
 447.000       3.1716
 448.000       2.9290
 449.000       2.8640
 450.000       2.7428
 451.000       2.7479
 452.000       2.7320
 453.000       2.5843
 454.000       2.8057
 455.000       2.6383
 456.000       3.0801
 457.000       3.4037
 458.000       3.3016
 459.000       2.7856
 460.000       2.9648
 461.000       2.7650
 462.000       2.8202
 463.000       2.8464
 464.000       2.9016
 465.000       3.0412
 466.000       3.1477
 467.000       3.1290
 468.000       3.5625
 469.000       3.0871
 470.000       3.1672
 471.000       3.6737
 472.000       3.5078
 473.000       3.8865
 474.000       4.5180
 475.000       4.2665
 476.000       3.8882
 477.000       3.7968
 478.000       3.3778
 479.000       3.6454
 480.000       3.4172
 481.000       3.6740
 482.000       3.4438
 483.000       3.8599
 484.000       3.4555
 485.000       3.3078
 486.000       3.5611
 487.000       3.5891
 488.000       3.5792
 489.000       3.2372
 490.000       3.1371
 491.000       3.0020
 492.000       2.9428
 493.000       2.6122
 494.000       5.3252
