# Supplementary material for: Potential Inhibitors of Fascin From A Database of Marine Natural Products: A Virtual Screening and Molecular Dynamics Study
Source: Front Chem. 2021 Oct 7;9:719949. doi: 10.3389/fchem.2021.719949 (PMC8529705; doi:10.3389/fchem.2021.719949)
Supplement: Supplementary file 2 [file DataSheet1.ZIP › Raw Date for Manuscript-719949-reduced/Figure 5/Fascin-Inhibitor13.rmsf.txt]

#Res        AtomicFlx
   1.000       3.3471
   2.000       3.7039
   3.000       3.3479
   4.000       4.4911
   5.000       4.3790
   6.000       3.6691
   7.000       3.2561
   8.000       3.3679
   9.000       3.0859
  10.000       2.7852
  11.000       2.8909
  12.000       2.3432
  13.000       2.2797
  14.000       2.1874
  15.000       2.0239
  16.000       2.2520
  17.000       2.2664
  18.000       2.3285
  19.000       2.5846
  20.000       2.4997
  21.000       2.5323
  22.000       2.3249
  23.000       2.0830
  24.000       2.1788
  25.000       2.2065
  26.000       2.3523
  27.000       2.8001
  28.000       2.7462
  29.000       3.3982
  30.000       2.8683
  31.000       2.8260
  32.000       3.2017
  33.000       2.5355
  34.000       2.4362
  35.000       2.3361
  36.000       2.4118
  37.000       2.2151
  38.000       2.3455
  39.000       2.2240
  40.000       2.1057
  41.000       2.3793
  42.000       2.7714
  43.000       2.4310
  44.000       2.0594
  45.000       2.0613
  46.000       2.1652
  47.000       2.3062
  48.000       2.5036
  49.000       2.7131
  50.000       3.0047
  51.000       3.0250
  52.000       3.3657
  53.000       3.9269
  54.000       5.6416
  55.000       4.2861
  56.000       3.7587
  57.000       3.5084
  58.000       3.0381
  59.000       2.9054
  60.000       2.6992
  61.000       2.7001
  62.000       2.5380
  63.000       2.6530
  64.000       2.3988
  65.000       2.3283
  66.000       2.5299
  67.000       2.6169
  68.000       2.7469
  69.000       2.7122
  70.000       2.5681
  71.000       2.7346
  72.000       2.9264
  73.000       3.2553
  74.000       3.6160
  75.000       3.4192
  76.000       3.0616
  77.000       3.1625
  78.000       2.7479
  79.000       2.7985
  80.000       2.5595
  81.000       3.0195
  82.000       3.0681
  83.000       3.2778
  84.000       3.2195
  85.000       3.1390
  86.000       3.1524
  87.000       3.2865
  88.000       3.1120
  89.000       2.8421
  90.000       3.0681
  91.000       2.7079
  92.000       2.9789
  93.000       2.7194
  94.000       2.8402
  95.000       2.7829
  96.000       2.8336
  97.000       3.3777
  98.000       2.9229
  99.000       2.5984
 100.000       2.8557
 101.000       2.4618
 102.000       2.6352
 103.000       2.6020
 104.000       2.9522
 105.000       2.9457
 106.000       3.2877
 107.000       3.2750
 108.000       3.2485
 109.000       3.6646
 110.000       3.3302
 111.000       2.9413
 112.000       2.6346
 113.000       2.5807
 114.000       2.5345
 115.000       2.6136
 116.000       2.6808
 117.000       2.9218
 118.000       3.3447
 119.000       2.6298
 120.000       2.7462
 121.000       2.8164
 122.000       3.2630
 123.000       3.0385
 124.000       3.7401
 125.000       3.2483
 126.000       3.0455
 127.000       2.9223
 128.000       2.8978
 129.000       2.7052
 130.000       2.7166
 131.000       2.7105
 132.000       2.3614
 133.000       2.2614
 134.000       2.2859
 135.000       2.2291
 136.000       2.0396
 137.000       1.9358
 138.000       1.9880
 139.000       1.8667
 140.000       1.9013
 141.000       1.9161
 142.000       1.9724
 143.000       2.0750
 144.000       2.2462
 145.000       2.4715
 146.000       2.5568
 147.000       2.7058
 148.000       2.9338
 149.000       3.0079
 150.000       3.1653
 151.000       2.9016
 152.000       2.3802
 153.000       2.3525
 154.000       2.5154
 155.000       2.6784
 156.000       2.8527
 157.000       3.1290
 158.000       4.0140
 159.000       3.3998
 160.000       3.2117
 161.000       2.8405
 162.000       3.0164
 163.000       2.6000
 164.000       2.6468
 165.000       2.6656
 166.000       2.8824
 167.000       2.5697
 168.000       3.1647
 169.000       2.5219
 170.000       2.2921
 171.000       2.3233
 172.000       2.2702
 173.000       2.2993
 174.000       2.4525
 175.000       2.2419
 176.000       2.1503
 177.000       2.1439
 178.000       2.0491
 179.000       2.0760
 180.000       2.1523
 181.000       2.7425
 182.000       2.5448
 183.000       2.8990
 184.000       2.7241
 185.000       2.6113
 186.000       2.1613
 187.000       2.2879
 188.000       2.3664
 189.000       2.2879
 190.000       2.3438
 191.000       2.3092
 192.000       2.4892
 193.000       2.6583
 194.000       2.6143
 195.000       2.5029
 196.000       2.5875
 197.000       2.9798
 198.000       2.9837
 199.000       3.0893
 200.000       2.9519
 201.000       3.6669
 202.000       2.7463
 203.000       2.7688
 204.000       2.7577
 205.000       3.7911
 206.000       2.7100
 207.000       2.8866
 208.000       2.7938
 209.000       2.7879
 210.000       2.6071
 211.000       2.5558
 212.000       2.5274
 213.000       2.4332
 214.000       2.3455
 215.000       2.4660
 216.000       2.3201
 217.000       2.5830
 218.000       2.7168
 219.000       2.4867
 220.000       2.6412
 221.000       2.3318
 222.000       2.4111
 223.000       2.5967
 224.000       2.6563
 225.000       2.7781
 226.000       2.8703
 227.000       3.3157
 228.000       2.8889
 229.000       2.9575
 230.000       2.7077
 231.000       2.7631
 232.000       2.7769
 233.000       2.8455
 234.000       3.1008
 235.000       3.2446
 236.000       3.4080
 237.000       3.0641
 238.000       2.9057
 239.000       2.9426
 240.000       2.7710
 241.000       3.0238
 242.000       2.9080
 243.000       3.0249
 244.000       3.7132
 245.000       3.3066
 246.000       3.2018
 247.000       3.4607
 248.000       3.0379
 249.000       3.1307
 250.000       3.4176
 251.000       2.9830
 252.000       2.8639
 253.000       2.6289
 254.000       2.4406
 255.000       2.2528
 256.000       2.1305
 257.000       2.2692
 258.000       2.0256
 259.000       1.9590
 260.000       2.0670
 261.000       1.9361
 262.000       2.0609
 263.000       2.0718
 264.000       2.2477
 265.000       2.3143
 266.000       2.5210
 267.000       2.4801
 268.000       2.5976
 269.000       2.7779
 270.000       3.0369
 271.000       3.0739
 272.000       2.6056
 273.000       2.4832
 274.000       2.7188
 275.000       2.8767
 276.000       3.2756
 277.000       4.6999
 278.000       3.8902
 279.000       3.4826
 280.000       3.1330
 281.000       2.6419
 282.000       2.7992
 283.000       2.7477
 284.000       3.2346
 285.000       3.0189
 286.000       3.0564
 287.000       3.1602
 288.000       2.8810
 289.000       2.6836
 290.000       2.6901
 291.000       2.8541
 292.000       2.5529
 293.000       2.3112
 294.000       2.2155
 295.000       2.0966
 296.000       2.0953
 297.000       2.3826
 298.000       2.0109
 299.000       2.5757
 300.000       2.8168
 301.000       3.2189
 302.000       2.9882
 303.000       2.7544
 304.000       2.4409
 305.000       2.1307
 306.000       2.0904
 307.000       2.1977
 308.000       2.3672
 309.000       2.4429
 310.000       2.5881
 311.000       2.6056
 312.000       2.5394
 313.000       2.7312
 314.000       2.4236
 315.000       2.3031
 316.000       2.5775
 317.000       2.8461
 318.000       3.0438
 319.000       3.2631
 320.000       3.1766
 321.000       2.8313
 322.000       2.8123
 323.000       2.6089
 324.000       2.8452
 325.000       2.6995
 326.000       2.9926
 327.000       2.6727
 328.000       2.8612
 329.000       2.7481
 330.000       2.7345
 331.000       2.9578
 332.000       2.6161
 333.000       2.6063
 334.000       2.3733
 335.000       2.4681
 336.000       2.2051
 337.000       2.4633
 338.000       2.0225
 339.000       2.1858
 340.000       2.0378
 341.000       2.2215
 342.000       2.3373
 343.000       2.2598
 344.000       2.2287
 345.000       2.0414
 346.000       2.1191
 347.000       2.1499
 348.000       2.5854
 349.000       2.4160
 350.000       2.6898
 351.000       2.7809
 352.000       2.6672
 353.000       2.7177
 354.000       2.4036
 355.000       2.3508
 356.000       2.5791
 357.000       2.7456
 358.000       3.2091
 359.000       3.6912
 360.000       3.3004
 361.000       2.9181
 362.000       3.1645
 363.000       2.6495
 364.000       2.6422
 365.000       2.6091
 366.000       2.7936
 367.000       2.6007
 368.000       3.0619
 369.000       2.6172
 370.000       2.3911
 371.000       2.3565
 372.000       2.6803
 373.000       2.4201
 374.000       2.3395
 375.000       2.2657
 376.000       2.2497
 377.000       2.3312
 378.000       2.1904
 379.000       2.3166
 380.000       2.0617
 381.000       2.1877
 382.000       2.0246
 383.000       2.0186
 384.000       2.2130
 385.000       2.2736
 386.000       2.0852
 387.000       2.0263
 388.000       2.0823
 389.000       2.3033
 390.000       2.1277
 391.000       2.4981
 392.000       2.7450
 393.000       2.2300
 394.000       2.1824
 395.000       2.2078
 396.000       2.3717
 397.000       2.5894
 398.000       2.9068
 399.000       3.2484
 400.000       3.3101
 401.000       3.1295
 402.000       2.8587
 403.000       2.8134
 404.000       2.5423
 405.000       2.6011
 406.000       2.3705
 407.000       2.5945
 408.000       2.7096
 409.000       2.4906
 410.000       2.3492
 411.000       2.2898
 412.000       2.4044
 413.000       2.4249
 414.000       2.2899
 415.000       2.4597
 416.000       2.2186
 417.000       2.6990
 418.000       2.3363
 419.000       2.8743
 420.000       2.6970
 421.000       2.3103
 422.000       2.2365
 423.000       2.0942
 424.000       2.3569
 425.000       2.2485
 426.000       2.5604
 427.000       2.7160
 428.000       2.8874
 429.000       2.9946
 430.000       2.9119
 431.000       2.9953
 432.000       2.6416
 433.000       2.3511
 434.000       2.7138
 435.000       2.7691
 436.000       3.0106
 437.000       3.4146
 438.000       3.2660
 439.000       2.9284
 440.000       2.8196
 441.000       2.6010
 442.000       2.8175
 443.000       2.8791
 444.000       3.0691
 445.000       2.9532
 446.000       3.3961
 447.000       3.1596
 448.000       2.7952
 449.000       2.6251
 450.000       2.4482
 451.000       2.2709
 452.000       2.2030
 453.000       2.0567
 454.000       2.0898
 455.000       1.9698
 456.000       1.9861
 457.000       2.1412
 458.000       2.3026
 459.000       2.1906
 460.000       1.9947
 461.000       1.8986
 462.000       1.9313
 463.000       2.0383
 464.000       2.2729
 465.000       2.4233
 466.000       2.6291
 467.000       2.5466
 468.000       2.8809
 469.000       2.2119
 470.000       2.3095
 471.000       2.4661
 472.000       2.5713
 473.000       2.9458
 474.000       3.5552
 475.000       3.0482
 476.000       2.6992
 477.000       2.7449
 478.000       2.4538
 479.000       2.7838
 480.000       2.6221
 481.000       2.8103
 482.000       2.5367
 483.000       3.0277
 484.000       2.5591
 485.000       2.4006
 486.000       2.4986
 487.000       2.3851
 488.000       2.2947
 489.000       2.1909
 490.000       2.0047
 491.000       1.9859
 492.000       2.1223
 493.000       2.1846
 494.000       2.7265
