# Supplementary material for: Potential Inhibitors of Fascin From A Database of Marine Natural Products: A Virtual Screening and Molecular Dynamics Study
Source: Front Chem. 2021 Oct 7;9:719949. doi: 10.3389/fchem.2021.719949 (PMC8529705; doi:10.3389/fchem.2021.719949)
Supplement: Supplementary file 2 [file DataSheet1.ZIP › Raw Date for Manuscript-719949-reduced/Figure 5/Fascin-Inhibitor14-rmsf.txt]

#Res        AtomicFlx
   1.000       4.0636
   2.000       3.3170
   3.000       4.8738
   4.000       5.8001
   5.000       4.9864
   6.000       4.7293
   7.000       4.8366
   8.000       5.1489
   9.000       3.9928
  10.000       4.2860
  11.000       3.9707
  12.000       3.5735
  13.000       3.9062
  14.000       3.8886
  15.000       3.7731
  16.000       4.0127
  17.000       3.8398
  18.000       4.0847
  19.000       4.2101
  20.000       4.0405
  21.000       3.9081
  22.000       4.0720
  23.000       3.8103
  24.000       4.0871
  25.000       4.1524
  26.000       4.2663
  27.000       4.7892
  28.000       4.9576
  29.000       5.6977
  30.000       4.9775
  31.000       4.8284
  32.000       4.9509
  33.000       4.5273
  34.000       4.4252
  35.000       4.2541
  36.000       4.3393
  37.000       3.9933
  38.000       3.7902
  39.000       3.6471
  40.000       3.7283
  41.000       3.9754
  42.000       3.9987
  43.000       4.2349
  44.000       3.9534
  45.000       3.9344
  46.000       4.0313
  47.000       4.1546
  48.000       4.1983
  49.000       4.3223
  50.000       5.0297
  51.000       4.6888
  52.000       4.8038
  53.000       4.8262
  54.000       5.4162
  55.000       4.9229
  56.000       4.7217
  57.000       4.5385
  58.000       4.4254
  59.000       4.3358
  60.000       3.9347
  61.000       4.1585
  62.000       4.2460
  63.000       4.3785
  64.000       4.2269
  65.000       4.2688
  66.000       4.4137
  67.000       4.3745
  68.000       4.5886
  69.000       4.4800
  70.000       4.4418
  71.000       4.6247
  72.000       4.7643
  73.000       5.0823
  74.000       5.4792
  75.000       5.3851
  76.000       4.8996
  77.000       4.9464
  78.000       4.6681
  79.000       4.6891
  80.000       4.5255
  81.000       5.0999
  82.000       4.8811
  83.000       4.9665
  84.000       4.7503
  85.000       4.5632
  86.000       4.7383
  87.000       4.9419
  88.000       4.9107
  89.000       4.5757
  90.000       4.6663
  91.000       4.4910
  92.000       4.7326
  93.000       4.6968
  94.000       4.6678
  95.000       4.5535
  96.000       4.5544
  97.000       4.6990
  98.000       4.6374
  99.000       4.7079
 100.000       4.3506
 101.000       4.2966
 102.000       4.4114
 103.000       4.4463
 104.000       4.7831
 105.000       4.7901
 106.000       4.9273
 107.000       5.0757
 108.000       5.0619
 109.000       5.1783
 110.000       5.2775
 111.000       4.7431
 112.000       4.4592
 113.000       4.4953
 114.000       4.5555
 115.000       4.6746
 116.000       4.6905
 117.000       4.8304
 118.000       5.0052
 119.000       4.5617
 120.000       4.7178
 121.000       4.7415
 122.000       5.2183
 123.000       4.9327
 124.000       5.4613
 125.000       5.0287
 126.000       4.7331
 127.000       4.6542
 128.000       4.5093
 129.000       4.4294
 130.000       4.5305
 131.000       4.6688
 132.000       4.1293
 133.000       3.8297
 134.000       3.7363
 135.000       3.4822
 136.000       3.3485
 137.000       3.4385
 138.000       3.0788
 139.000       2.9952
 140.000       3.0094
 141.000       2.8053
 142.000       2.7474
 143.000       2.6079
 144.000       2.7717
 145.000       2.8643
 146.000       2.9277
 147.000       3.2132
 148.000       3.1059
 149.000       2.9461
 150.000       3.2985
 151.000       2.8493
 152.000       2.6898
 153.000       2.6701
 154.000       2.4930
 155.000       2.5132
 156.000       2.5583
 157.000       2.6605
 158.000       3.3463
 159.000       2.6286
 160.000       2.5388
 161.000       2.7244
 162.000       2.8908
 163.000       2.6189
 164.000       2.5954
 165.000       2.7178
 166.000       2.6916
 167.000       2.5145
 168.000       2.9377
 169.000       2.6029
 170.000       2.5379
 171.000       2.5149
 172.000       2.4446
 173.000       2.5214
 174.000       2.4552
 175.000       2.4653
 176.000       2.5629
 177.000       2.6894
 178.000       2.8034
 179.000       2.9990
 180.000       3.0545
 181.000       3.3204
 182.000       4.2946
 183.000       4.0351
 184.000       4.2746
 185.000       3.7820
 186.000       3.1350
 187.000       3.0381
 188.000       2.8712
 189.000       2.8145
 190.000       2.5660
 191.000       2.5228
 192.000       2.5353
 193.000       2.7084
 194.000       2.6085
 195.000       2.8088
 196.000       2.7699
 197.000       2.8390
 198.000       2.9976
 199.000       2.8724
 200.000       2.7786
 201.000       3.0386
 202.000       2.6446
 203.000       2.7327
 204.000       2.8006
 205.000       4.2023
 206.000       3.1064
 207.000       3.0922
 208.000       3.1279
 209.000       2.9929
 210.000       2.9133
 211.000       3.0412
 212.000       3.0236
 213.000       3.3357
 214.000       3.2729
 215.000       3.7141
 216.000       3.5310
 217.000       3.8109
 218.000       3.8832
 219.000       3.4913
 220.000       3.3889
 221.000       3.1560
 222.000       3.2061
 223.000       3.1505
 224.000       3.6610
 225.000       3.1956
 226.000       3.2729
 227.000       3.4864
 228.000       3.4521
 229.000       3.6417
 230.000       3.4426
 231.000       3.0555
 232.000       3.0099
 233.000       2.9703
 234.000       2.9717
 235.000       2.8950
 236.000       2.9321
 237.000       2.7183
 238.000       2.7322
 239.000       2.6908
 240.000       2.8166
 241.000       3.0915
 242.000       3.1626
 243.000       3.5656
 244.000       3.8016
 245.000       3.7307
 246.000       4.4235
 247.000       4.2501
 248.000       3.6735
 249.000       3.5779
 250.000       3.7699
 251.000       3.2899
 252.000       3.2537
 253.000       3.2470
 254.000       2.9947
 255.000       2.9378
 256.000       2.9206
 257.000       2.8687
 258.000       3.3253
 259.000       2.6901
 260.000       2.8014
 261.000       2.6251
 262.000       2.5349
 263.000       2.6518
 264.000       2.6688
 265.000       2.8545
 266.000       3.1191
 267.000       3.1095
 268.000       3.2680
 269.000       3.1941
 270.000       3.2715
 271.000       3.5680
 272.000       2.9971
 273.000       2.8375
 274.000       2.8327
 275.000       2.8145
 276.000       2.8152
 277.000       3.2872
 278.000       3.0869
 279.000       3.2255
 280.000       3.1006
 281.000       2.9414
 282.000       2.9683
 283.000       3.0712
 284.000       3.2110
 285.000       3.1560
 286.000       3.4965
 287.000       3.3574
 288.000       3.2170
 289.000       2.7253
 290.000       2.6292
 291.000       2.7079
 292.000       2.7184
 293.000       2.5899
 294.000       2.6100
 295.000       2.5967
 296.000       2.7529
 297.000       3.0784
 298.000       2.9886
 299.000       3.2534
 300.000       3.4090
 301.000       3.5839
 302.000       3.2386
 303.000       3.5796
 304.000       3.2251
 305.000       3.1481
 306.000       2.8567
 307.000       2.7736
 308.000       2.7873
 309.000       2.6957
 310.000       2.7633
 311.000       2.8134
 312.000       2.8179
 313.000       2.8702
 314.000       2.8512
 315.000       2.8238
 316.000       2.9097
 317.000       3.0369
 318.000       3.0102
 319.000       3.2715
 320.000       3.4793
 321.000       3.2741
 322.000       3.0949
 323.000       2.9630
 324.000       3.0034
 325.000       3.0562
 326.000       2.9482
 327.000       2.8622
 328.000       2.9498
 329.000       2.9921
 330.000       2.9313
 331.000       2.9722
 332.000       3.0609
 333.000       3.0021
 334.000       2.9478
 335.000       2.9943
 336.000       3.0501
 337.000       3.2191
 338.000       3.0856
 339.000       3.5445
 340.000       3.2768
 341.000       3.8055
 342.000       3.6140
 343.000       3.3658
 344.000       3.2185
 345.000       3.1047
 346.000       3.2171
 347.000       3.0859
 348.000       3.5497
 349.000       3.1779
 350.000       3.2788
 351.000       3.3257
 352.000       3.3595
 353.000       3.3852
 354.000       3.3419
 355.000       3.1014
 356.000       3.1712
 357.000       3.1674
 358.000       3.3880
 359.000       3.7146
 360.000       3.2812
 361.000       3.1015
 362.000       3.2491
 363.000       3.0557
 364.000       3.1311
 365.000       3.2036
 366.000       3.4245
 367.000       3.4020
 368.000       3.7117
 369.000       3.8010
 370.000       3.6438
 371.000       3.6532
 372.000       4.0127
 373.000       3.5980
 374.000       3.3915
 375.000       3.3166
 376.000       3.1513
 377.000       3.0687
 378.000       2.9383
 379.000       2.7254
 380.000       2.6864
 381.000       2.5852
 382.000       2.5773
 383.000       2.6915
 384.000       2.6103
 385.000       2.7344
 386.000       2.8251
 387.000       2.9878
 388.000       3.0941
 389.000       3.1869
 390.000       3.3508
 391.000       3.7858
 392.000       3.6205
 393.000       3.3716
 394.000       3.3804
 395.000       3.4506
 396.000       3.5320
 397.000       3.6017
 398.000       4.1604
 399.000       4.2483
 400.000       4.3852
 401.000       4.1689
 402.000       3.8217
 403.000       3.8646
 404.000       3.6522
 405.000       3.8659
 406.000       3.7811
 407.000       4.2330
 408.000       3.7637
 409.000       3.8176
 410.000       3.5559
 411.000       3.2219
 412.000       3.2924
 413.000       3.0377
 414.000       3.0498
 415.000       2.8027
 416.000       2.8234
 417.000       3.1261
 418.000       2.8947
 419.000       3.3279
 420.000       3.3753
 421.000       3.0299
 422.000       3.0740
 423.000       2.8954
 424.000       2.9334
 425.000       2.9699
 426.000       2.9347
 427.000       3.0295
 428.000       2.9621
 429.000       2.9752
 430.000       2.9298
 431.000       3.0720
 432.000       2.9698
 433.000       3.2006
 434.000       3.4949
 435.000       3.7880
 436.000       4.0387
 437.000       4.4484
 438.000       4.4996
 439.000       4.1606
 440.000       3.9294
 441.000       3.6312
 442.000       3.5368
 443.000       3.3002
 444.000       3.3192
 445.000       3.1079
 446.000       3.2376
 447.000       3.1376
 448.000       3.0777
 449.000       3.2524
 450.000       3.3898
 451.000       3.2384
 452.000       3.3913
 453.000       3.1158
 454.000       3.4516
 455.000       2.9815
 456.000       3.0659
 457.000       3.0977
 458.000       3.1129
 459.000       2.8231
 460.000       3.1677
 461.000       3.1625
 462.000       3.3356
 463.000       3.3337
 464.000       3.5695
 465.000       3.6736
 466.000       3.8425
 467.000       3.8524
 468.000       4.1307
 469.000       3.6587
 470.000       3.6142
 471.000       3.9139
 472.000       4.0458
 473.000       4.5145
 474.000       4.7240
 475.000       4.6610
 476.000       4.1590
 477.000       4.1363
 478.000       3.7391
 479.000       4.0770
 480.000       3.8894
 481.000       4.1097
 482.000       3.9308
 483.000       4.1616
 484.000       4.0306
 485.000       3.8264
 486.000       3.9102
 487.000       3.7948
 488.000       3.7676
 489.000       3.6273
 490.000       3.5300
 491.000       3.3214
 492.000       3.0858
 493.000       2.8223
 494.000       4.1033
