# Supplementary material for: Potential Inhibitors of Fascin From A Database of Marine Natural Products: A Virtual Screening and Molecular Dynamics Study
Source: Front Chem. 2021 Oct 7;9:719949. doi: 10.3389/fchem.2021.719949 (PMC8529705; doi:10.3389/fchem.2021.719949)
Supplement: Supplementary file 2 [file DataSheet1.ZIP › Raw Date for Manuscript-719949-reduced/Figure 5/Fascin-Inhibitor15-rmsf.txt]

#Res        AtomicFlx
   1.000       7.0747
   2.000       5.7208
   3.000       5.3870
   4.000       6.0737
   5.000       5.5789
   6.000       6.4685
   7.000       5.9460
   8.000       7.0812
   9.000       6.8023
  10.000       6.5315
  11.000       6.0601
  12.000       6.3103
  13.000       6.0021
  14.000       6.1415
  15.000       6.0285
  16.000       6.2632
  17.000       6.3692
  18.000       6.3938
  19.000       6.6823
  20.000       6.4388
  21.000       6.5153
  22.000       6.1373
  23.000       6.0493
  24.000       6.0214
  25.000       5.9017
  26.000       5.9766
  27.000       6.0737
  28.000       6.2177
  29.000       6.7404
  30.000       6.4963
  31.000       6.4262
  32.000       6.3745
  33.000       6.1663
  34.000       6.1317
  35.000       6.0392
  36.000       5.8662
  37.000       5.8922
  38.000       6.2320
  39.000       6.0665
  40.000       5.9508
  41.000       6.0249
  42.000       6.2952
  43.000       5.7084
  44.000       5.8229
  45.000       5.9017
  46.000       6.0742
  47.000       6.1728
  48.000       6.3801
  49.000       6.5451
  50.000       7.2455
  51.000       7.7753
  52.000       8.1252
  53.000       8.6731
  54.000      10.2220
  55.000       9.4340
  56.000       9.3177
  57.000       8.7303
  58.000       7.9427
  59.000       7.4574
  60.000       6.9094
  61.000       6.7844
  62.000       6.5177
  63.000       6.4517
  64.000       6.1101
  65.000       5.9312
  66.000       6.1716
  67.000       6.3199
  68.000       6.4572
  69.000       6.6412
  70.000       6.5512
  71.000       6.7827
  72.000       6.9704
  73.000       7.1706
  74.000       8.2777
  75.000       7.5038
  76.000       6.9696
  77.000       6.9174
  78.000       6.5400
  79.000       6.4439
  80.000       6.3654
  81.000       6.6800
  82.000       7.1166
  83.000       7.2257
  84.000       7.2724
  85.000       7.1317
  86.000       7.3191
  87.000       7.5439
  88.000       7.2581
  89.000       6.9442
  90.000       7.4523
  91.000       6.9470
  92.000       7.3414
  93.000       7.1201
  94.000       7.3240
  95.000       7.4158
  96.000       7.3813
  97.000       7.8019
  98.000       7.4144
  99.000       7.0808
 100.000       6.9042
 101.000       6.9291
 102.000       6.9637
 103.000       6.8153
 104.000       7.2740
 105.000       7.2200
 106.000       7.6962
 107.000       7.5820
 108.000       7.5125
 109.000       7.7585
 110.000       7.5046
 111.000       7.1953
 112.000       6.6143
 113.000       6.5102
 114.000       6.3733
 115.000       6.2223
 116.000       6.3326
 117.000       6.3334
 118.000       6.6351
 119.000       6.3395
 120.000       6.6515
 121.000       6.8866
 122.000       7.2808
 123.000       7.1709
 124.000       7.9132
 125.000       7.5288
 126.000       7.2813
 127.000       7.0103
 128.000       6.8734
 129.000       6.6722
 130.000       6.8140
 131.000       6.9601
 132.000       6.5213
 133.000       6.5037
 134.000       6.4315
 135.000       6.1066
 136.000       6.0135
 137.000       5.6204
 138.000       5.7326
 139.000       4.5565
 140.000       4.6173
 141.000       4.2969
 142.000       4.6045
 143.000       4.6547
 144.000       5.0105
 145.000       5.3066
 146.000       5.6165
 147.000       6.2299
 148.000       5.8470
 149.000       5.5310
 150.000       5.8054
 151.000       5.2328
 152.000       4.9507
 153.000       4.8253
 154.000       4.5183
 155.000       4.3698
 156.000       4.4768
 157.000       4.2888
 158.000       4.7910
 159.000       4.4186
 160.000       4.5655
 161.000       5.0658
 162.000       5.3438
 163.000       4.9062
 164.000       4.8549
 165.000       5.1081
 166.000       4.8468
 167.000       4.5110
 168.000       4.8199
 169.000       4.7059
 170.000       4.5319
 171.000       4.1983
 172.000       4.0184
 173.000       3.9735
 174.000       4.2333
 175.000       4.3562
 176.000       4.2564
 177.000       4.5815
 178.000       4.4900
 179.000       4.9243
 180.000       5.0241
 181.000       5.6731
 182.000       6.5688
 183.000       6.4657
 184.000       6.5431
 185.000       6.7334
 186.000       5.6603
 187.000       5.1937
 188.000       5.1078
 189.000       4.6931
 190.000       4.5411
 191.000       4.2288
 192.000       4.3366
 193.000       4.3634
 194.000       4.6106
 195.000       4.9037
 196.000       5.0779
 197.000       5.3627
 198.000       5.6620
 199.000       5.5395
 200.000       5.1800
 201.000       5.3395
 202.000       4.8202
 203.000       4.9955
 204.000       4.8960
 205.000       5.5782
 206.000       5.2540
 207.000       5.4893
 208.000       5.8309
 209.000       5.5422
 210.000       5.3555
 211.000       5.5265
 212.000       5.4814
 213.000       5.6215
 214.000       5.6068
 215.000       5.6423
 216.000       6.0383
 217.000       5.9168
 218.000       6.1109
 219.000       5.5802
 220.000       5.7814
 221.000       5.5278
 222.000       5.5523
 223.000       5.3665
 224.000       5.6263
 225.000       5.8250
 226.000       5.9505
 227.000       6.3522
 228.000       6.1855
 229.000       6.1524
 230.000       5.8060
 231.000       5.7322
 232.000       5.7143
 233.000       5.6795
 234.000       5.6893
 235.000       5.6373
 236.000       5.4800
 237.000       5.1773
 238.000       5.3225
 239.000       5.2971
 240.000       5.3644
 241.000       5.7709
 242.000       5.9367
 243.000       6.2296
 244.000       6.3792
 245.000       5.8361
 246.000       5.6684
 247.000       6.0753
 248.000       5.7413
 249.000       5.8929
 250.000       6.1918
 251.000       6.0750
 252.000       5.8486
 253.000       5.7102
 254.000       5.4009
 255.000       5.2793
 256.000       5.1218
 257.000       4.9663
 258.000       4.6033
 259.000       4.2297
 260.000       4.3231
 261.000       3.9438
 262.000       3.9194
 263.000       3.7007
 264.000       3.6421
 265.000       3.6689
 266.000       3.5644
 267.000       3.6454
 268.000       3.7535
 269.000       3.6873
 270.000       3.7574
 271.000       3.5797
 272.000       3.5363
 273.000       3.7190
 274.000       3.8637
 275.000       4.2196
 276.000       4.0518
 277.000       4.9790
 278.000       4.8376
 279.000       4.9620
 280.000       4.5461
 281.000       4.1640
 282.000       3.9604
 283.000       3.7277
 284.000       3.7271
 285.000       3.6346
 286.000       3.5538
 287.000       3.6638
 288.000       3.6493
 289.000       3.7737
 290.000       4.0727
 291.000       4.1362
 292.000       3.7145
 293.000       3.8421
 294.000       3.9521
 295.000       4.1878
 296.000       4.0402
 297.000       4.4471
 298.000       4.2305
 299.000       4.4233
 300.000       5.0315
 301.000       5.0951
 302.000       4.7823
 303.000       4.6641
 304.000       4.5698
 305.000       4.1272
 306.000       4.1952
 307.000       4.0070
 308.000       4.6636
 309.000       4.3539
 310.000       4.7874
 311.000       4.7417
 312.000       4.7199
 313.000       4.8457
 314.000       4.6061
 315.000       4.2034
 316.000       4.6440
 317.000       4.7954
 318.000       4.9998
 319.000       5.3688
 320.000       5.2623
 321.000       4.7806
 322.000       4.6070
 323.000       4.3126
 324.000       4.5541
 325.000       4.3259
 326.000       4.7553
 327.000       4.8529
 328.000       5.2309
 329.000       5.0883
 330.000       4.9140
 331.000       5.2552
 332.000       5.0519
 333.000       4.8334
 334.000       4.5913
 335.000       4.6810
 336.000       4.2476
 337.000       4.4432
 338.000       4.0409
 339.000       4.2565
 340.000       3.9847
 341.000       4.0960
 342.000       3.9320
 343.000       3.8321
 344.000       3.6845
 345.000       3.7686
 346.000       4.0142
 347.000       4.0990
 348.000       4.6173
 349.000       4.5894
 350.000       4.9501
 351.000       4.9975
 352.000       4.9094
 353.000       4.8458
 354.000       4.4446
 355.000       4.1643
 356.000       4.1694
 357.000       4.0798
 358.000       4.4129
 359.000       4.4893
 360.000       4.1734
 361.000       3.9537
 362.000       4.3753
 363.000       4.1154
 364.000       4.3458
 365.000       4.5646
 366.000       4.7800
 367.000       4.6348
 368.000       5.1049
 369.000       4.7726
 370.000       4.4178
 371.000       4.2034
 372.000       4.2322
 373.000       4.0135
 374.000       4.1096
 375.000       3.8562
 376.000       3.7615
 377.000       3.6153
 378.000       3.5974
 379.000       3.5554
 380.000       3.6599
 381.000       3.6848
 382.000       3.8673
 383.000       3.9096
 384.000       3.9017
 385.000       4.0819
 386.000       4.0076
 387.000       4.1996
 388.000       4.0388
 389.000       4.4811
 390.000       4.3031
 391.000       4.4643
 392.000       4.7050
 393.000       4.4453
 394.000       4.4183
 395.000       4.2722
 396.000       4.5063
 397.000       4.7449
 398.000       5.0774
 399.000       5.4961
 400.000       5.8270
 401.000       5.5172
 402.000       4.9227
 403.000       4.8301
 404.000       4.4582
 405.000       4.5543
 406.000       4.4053
 407.000       4.5605
 408.000       4.6991
 409.000       4.6716
 410.000       4.7333
 411.000       4.6603
 412.000       4.6113
 413.000       4.4929
 414.000       4.1820
 415.000       4.0106
 416.000       3.7833
 417.000       4.0593
 418.000       3.6056
 419.000       3.9512
 420.000       4.2254
 421.000       3.7756
 422.000       3.6858
 423.000       3.5972
 424.000       3.7739
 425.000       3.8936
 426.000       4.1449
 427.000       4.4099
 428.000       4.7143
 429.000       4.9070
 430.000       4.6773
 431.000       4.7025
 432.000       4.2124
 433.000       4.1127
 434.000       4.4048
 435.000       4.4914
 436.000       4.7837
 437.000       5.2164
 438.000       5.0163
 439.000       4.6834
 440.000       4.5971
 441.000       4.3903
 442.000       4.5744
 443.000       4.5629
 444.000       4.7381
 445.000       4.5242
 446.000       4.7809
 447.000       4.4706
 448.000       4.1831
 449.000       4.0724
 450.000       3.9996
 451.000       3.8230
 452.000       3.7752
 453.000       3.6734
 454.000       3.9469
 455.000       3.8654
 456.000       4.0603
 457.000       4.4182
 458.000       4.4887
 459.000       4.0672
 460.000       4.1543
 461.000       3.8370
 462.000       3.8856
 463.000       3.8555
 464.000       3.9903
 465.000       4.0622
 466.000       4.3582
 467.000       4.3074
 468.000       4.7633
 469.000       4.1338
 470.000       4.0991
 471.000       4.4012
 472.000       4.3843
 473.000       4.7793
 474.000       5.1048
 475.000       4.8983
 476.000       4.6388
 477.000       4.6497
 478.000       4.3427
 479.000       4.5203
 480.000       4.3247
 481.000       4.4748
 482.000       4.3868
 483.000       4.8174
 484.000       4.5940
 485.000       4.3325
 486.000       4.4377
 487.000       4.4416
 488.000       4.3925
 489.000       4.1757
 490.000       4.1278
 491.000       4.0623
 492.000       4.3403
 493.000       3.9428
 494.000       6.9414
