# Supplementary material for: Potential Inhibitors of Fascin From A Database of Marine Natural Products: A Virtual Screening and Molecular Dynamics Study
Source: Front Chem. 2021 Oct 7;9:719949. doi: 10.3389/fchem.2021.719949 (PMC8529705; doi:10.3389/fchem.2021.719949)
Supplement: Supplementary file 2 [file DataSheet1.ZIP › Raw Date for Manuscript-719949-reduced/Figure 5/Fascin-Inhibitor16-rmsf.txt]

#Res        AtomicFlx
   1.000       5.4879
   2.000       6.0719
   3.000       6.6494
   4.000       6.7440
   5.000       6.4298
   6.000       6.3494
   7.000       6.4803
   8.000       7.0583
   9.000       5.5833
  10.000       5.1932
  11.000       4.5658
  12.000       4.2741
  13.000       4.3129
  14.000       4.0063
  15.000       3.7321
  16.000       3.8442
  17.000       3.5914
  18.000       3.8245
  19.000       3.9782
  20.000       3.9186
  21.000       3.8374
  22.000       4.0663
  23.000       3.7694
  24.000       4.2400
  25.000       4.5287
  26.000       4.9028
  27.000       5.5755
  28.000       5.8824
  29.000       6.3278
  30.000       6.3993
  31.000       6.3043
  32.000       6.0871
  33.000       5.1820
  34.000       4.8534
  35.000       4.4622
  36.000       4.7676
  37.000       4.1954
  38.000       3.9140
  39.000       3.7694
  40.000       3.7941
  41.000       4.4135
  42.000       5.0111
  43.000       4.8101
  44.000       4.2377
  45.000       4.3310
  46.000       4.4198
  47.000       4.6901
  48.000       4.7087
  49.000       5.4389
  50.000       5.7435
  51.000       5.8561
  52.000       6.3805
  53.000       6.7206
  54.000       6.7804
  55.000       6.8671
  56.000       6.3873
  57.000       5.8342
  58.000       5.2715
  59.000       5.1743
  60.000       4.8446
  61.000       5.1373
  62.000       4.7920
  63.000       5.2692
  64.000       4.9728
  65.000       5.0054
  66.000       5.5885
  67.000       5.5345
  68.000       5.9775
  69.000       5.5604
  70.000       5.0450
  71.000       5.3098
  72.000       5.2984
  73.000       5.7770
  74.000       5.9185
  75.000       5.8398
  76.000       5.2842
  77.000       5.7308
  78.000       5.2083
  79.000       5.6234
  80.000       5.2973
  81.000       6.0917
  82.000       6.4568
  83.000       6.7742
  84.000       6.4636
  85.000       6.0124
  86.000       5.9289
  87.000       5.9170
  88.000       5.6794
  89.000       5.4326
  90.000       5.3973
  91.000       4.7617
  92.000       4.5594
  93.000       4.1150
  94.000       3.8141
  95.000       3.6431
  96.000       3.4893
  97.000       3.5668
  98.000       3.3713
  99.000       3.3176
 100.000       3.4401
 101.000       3.5414
 102.000       3.7597
 103.000       4.1105
 104.000       4.4322
 105.000       4.8590
 106.000       5.3355
 107.000       5.4231
 108.000       5.3594
 109.000       5.1984
 110.000       4.9099
 111.000       4.2195
 112.000       4.4470
 113.000       4.3509
 114.000       4.3548
 115.000       4.5787
 116.000       4.7621
 117.000       5.3962
 118.000       6.0189
 119.000       4.9846
 120.000       4.7785
 121.000       4.7815
 122.000       5.0173
 123.000       4.4681
 124.000       4.8635
 125.000       4.1264
 126.000       3.8263
 127.000       3.8968
 128.000       3.8388
 129.000       4.0163
 130.000       3.9756
 131.000       3.6471
 132.000       3.7607
 133.000       3.3865
 134.000       3.4665
 135.000       3.4417
 136.000       3.6400
 137.000       3.7777
 138.000       3.7858
 139.000       3.4194
 140.000       3.3070
 141.000       3.2635
 142.000       3.5922
 143.000       3.8615
 144.000       3.9558
 145.000       4.6024
 146.000       4.6361
 147.000       4.8582
 148.000       5.1184
 149.000       5.0424
 150.000       5.2846
 151.000       5.0664
 152.000       4.4113
 153.000       4.0191
 154.000       4.0520
 155.000       3.8459
 156.000       4.2742
 157.000       4.5525
 158.000       5.2998
 159.000       4.5860
 160.000       4.2584
 161.000       4.2068
 162.000       4.3424
 163.000       3.9154
 164.000       4.2285
 165.000       4.4509
 166.000       4.7337
 167.000       4.3951
 168.000       5.0660
 169.000       4.5629
 170.000       4.1646
 171.000       4.2550
 172.000       3.7272
 173.000       3.4419
 174.000       3.7981
 175.000       3.7313
 176.000       3.3325
 177.000       3.4664
 178.000       3.1822
 179.000       3.3712
 180.000       3.2207
 181.000       3.4849
 182.000       3.1127
 183.000       3.1791
 184.000       3.3479
 185.000       3.2828
 186.000       3.3094
 187.000       3.3178
 188.000       3.4693
 189.000       3.2011
 190.000       3.4155
 191.000       3.2852
 192.000       3.4352
 193.000       3.2862
 194.000       3.5383
 195.000       3.3059
 196.000       3.6075
 197.000       3.8505
 198.000       3.9188
 199.000       4.0977
 200.000       4.0177
 201.000       4.2069
 202.000       3.7280
 203.000       3.6052
 204.000       3.5440
 205.000       4.0273
 206.000       3.3539
 207.000       3.7976
 208.000       3.5016
 209.000       3.5819
 210.000       3.3314
 211.000       3.2940
 212.000       3.4200
 213.000       3.4228
 214.000       3.7044
 215.000       3.9312
 216.000       4.1762
 217.000       4.4764
 218.000       4.9709
 219.000       4.7770
 220.000       4.7254
 221.000       4.1990
 222.000       3.9650
 223.000       3.7452
 224.000       3.7704
 225.000       3.7417
 226.000       3.5849
 227.000       4.0784
 228.000       3.8934
 229.000       4.2021
 230.000       4.3043
 231.000       4.1986
 232.000       4.5449
 233.000       4.6830
 234.000       4.8555
 235.000       5.0331
 236.000       5.1781
 237.000       4.8271
 238.000       4.6437
 239.000       4.5542
 240.000       4.2572
 241.000       4.6995
 242.000       4.3687
 243.000       4.3270
 244.000       5.0240
 245.000       4.6461
 246.000       4.7749
 247.000       5.0157
 248.000       4.7510
 249.000       5.0919
 250.000       5.8752
 251.000       5.1067
 252.000       4.7310
 253.000       4.6597
 254.000       4.2819
 255.000       4.3374
 256.000       4.1216
 257.000       4.1474
 258.000       3.9151
 259.000       3.6040
 260.000       3.8624
 261.000       3.6029
 262.000       3.5746
 263.000       3.3155
 264.000       3.1242
 265.000       3.2578
 266.000       2.8710
 267.000       2.8733
 268.000       2.8891
 269.000       3.1010
 270.000       3.0246
 271.000       3.5912
 272.000       3.2161
 273.000       3.4928
 274.000       3.9259
 275.000       4.4002
 276.000       4.4673
 277.000       4.4278
 278.000       4.6972
 279.000       5.1843
 280.000       4.6011
 281.000       4.1238
 282.000       3.8139
 283.000       3.4448
 284.000       3.9026
 285.000       3.7699
 286.000       3.6961
 287.000       4.3088
 288.000       3.5761
 289.000       3.9964
 290.000       4.3327
 291.000       4.5140
 292.000       3.7775
 293.000       3.7734
 294.000       3.8110
 295.000       4.1125
 296.000       3.8953
 297.000       4.4866
 298.000       4.3358
 299.000       5.2038
 300.000       5.4308
 301.000       5.7379
 302.000       5.6875
 303.000       5.2502
 304.000       4.5999
 305.000       4.0614
 306.000       4.2891
 307.000       4.0651
 308.000       4.6759
 309.000       4.5074
 310.000       4.6995
 311.000       5.1294
 312.000       5.0205
 313.000       5.1794
 314.000       4.8636
 315.000       4.2374
 316.000       4.8354
 317.000       4.8222
 318.000       4.9372
 319.000       5.2389
 320.000       4.9088
 321.000       4.5727
 322.000       4.5146
 323.000       4.2996
 324.000       4.8228
 325.000       4.8412
 326.000       5.3245
 327.000       5.3219
 328.000       5.7763
 329.000       5.8083
 330.000       5.3634
 331.000       5.7280
 332.000       5.4149
 333.000       5.1309
 334.000       4.9318
 335.000       4.9180
 336.000       4.2328
 337.000       4.1852
 338.000       3.6711
 339.000       3.7445
 340.000       3.3271
 341.000       3.4008
 342.000       3.0185
 343.000       2.6643
 344.000       2.7044
 345.000       2.9675
 346.000       3.4088
 347.000       3.6683
 348.000       4.0839
 349.000       4.3711
 350.000       4.8914
 351.000       4.7155
 352.000       4.4938
 353.000       4.3986
 354.000       3.7996
 355.000       3.6852
 356.000       3.5885
 357.000       3.2844
 358.000       3.7807
 359.000       3.7772
 360.000       3.8741
 361.000       3.5788
 362.000       4.0164
 363.000       3.8388
 364.000       3.9668
 365.000       4.2130
 366.000       4.2355
 367.000       3.9303
 368.000       4.4293
 369.000       3.8674
 370.000       3.5104
 371.000       3.2858
 372.000       3.5169
 373.000       3.3316
 374.000       3.3750
 375.000       3.0993
 376.000       3.0968
 377.000       2.7469
 378.000       3.0353
 379.000       2.8542
 380.000       3.0687
 381.000       3.2518
 382.000       3.2744
 383.000       3.1354
 384.000       2.9386
 385.000       3.0176
 386.000       2.8977
 387.000       3.0187
 388.000       3.0945
 389.000       3.9011
 390.000       3.8314
 391.000       4.4761
 392.000       4.6913
 393.000       3.7888
 394.000       3.5074
 395.000       3.3071
 396.000       3.2307
 397.000       3.3415
 398.000       4.1438
 399.000       4.0721
 400.000       4.6235
 401.000       4.5689
 402.000       3.7064
 403.000       3.7802
 404.000       3.4297
 405.000       3.7097
 406.000       3.7410
 407.000       3.9936
 408.000       3.7421
 409.000       3.6573
 410.000       3.3276
 411.000       3.1257
 412.000       3.0294
 413.000       2.9188
 414.000       2.9218
 415.000       3.0798
 416.000       2.7266
 417.000       2.9038
 418.000       2.6325
 419.000       2.9278
 420.000       2.6719
 421.000       2.4942
 422.000       2.5271
 423.000       2.6658
 424.000       2.7433
 425.000       2.8139
 426.000       3.1169
 427.000       3.1863
 428.000       3.3096
 429.000       3.3723
 430.000       3.2814
 431.000       3.3776
 432.000       3.1176
 433.000       2.9920
 434.000       3.3641
 435.000       3.6862
 436.000       4.0944
 437.000       4.7532
 438.000       4.5920
 439.000       4.2520
 440.000       3.8669
 441.000       3.4477
 442.000       3.4241
 443.000       3.2956
 444.000       3.5488
 445.000       3.3920
 446.000       3.7557
 447.000       3.4842
 448.000       3.1672
 449.000       3.0176
 450.000       2.9230
 451.000       2.8658
 452.000       2.8966
 453.000       2.9737
 454.000       3.4034
 455.000       3.4756
 456.000       3.8475
 457.000       4.3078
 458.000       4.5089
 459.000       4.0827
 460.000       3.8991
 461.000       3.3421
 462.000       3.3314
 463.000       3.1395
 464.000       3.1919
 465.000       3.2197
 466.000       3.5510
 467.000       3.5490
 468.000       4.0524
 469.000       3.6014
 470.000       3.4403
 471.000       4.0564
 472.000       4.0510
 473.000       4.4792
 474.000       5.3400
 475.000       4.4948
 476.000       4.0959
 477.000       4.0478
 478.000       3.6421
 479.000       4.2125
 480.000       3.7343
 481.000       4.3117
 482.000       4.0846
 483.000       4.5535
 484.000       4.4016
 485.000       4.2347
 486.000       4.4381
 487.000       4.4354
 488.000       4.0697
 489.000       3.8052
 490.000       3.8262
 491.000       3.4586
 492.000       3.7441
 493.000       3.3129
 494.000       4.3226
