# Supplementary material for: Potential Inhibitors of Fascin From A Database of Marine Natural Products: A Virtual Screening and Molecular Dynamics Study
Source: Front Chem. 2021 Oct 7;9:719949. doi: 10.3389/fchem.2021.719949 (PMC8529705; doi:10.3389/fchem.2021.719949)
Supplement: Supplementary file 2 [file DataSheet1.ZIP › Raw Date for Manuscript-719949-reduced/Figure 5/Fascin-Inhibitor17-rmsf.txt]

#Res        AtomicFlx
   1.000       6.7495
   2.000       5.2789
   3.000       5.4763
   4.000       6.6696
   5.000       5.6584
   6.000       5.5659
   7.000       5.6601
   8.000       4.8191
   9.000       4.2715
  10.000       3.6757
  11.000       3.1908
  12.000       3.2227
  13.000       3.2198
  14.000       3.0037
  15.000       2.7336
  16.000       2.8555
  17.000       2.7642
  18.000       2.9119
  19.000       3.0501
  20.000       3.0252
  21.000       3.0252
  22.000       3.0340
  23.000       2.7905
  24.000       2.9593
  25.000       3.1827
  26.000       3.4255
  27.000       3.7377
  28.000       3.9546
  29.000       4.2269
  30.000       4.1384
  31.000       4.0783
  32.000       4.1086
  33.000       3.5085
  34.000       3.3016
  35.000       3.1361
  36.000       3.2224
  37.000       3.0166
  38.000       3.0635
  39.000       2.9312
  40.000       2.8422
  41.000       3.2369
  42.000       3.8168
  43.000       3.6095
  44.000       3.0203
  45.000       2.9641
  46.000       3.0707
  47.000       3.2012
  48.000       3.1989
  49.000       3.6890
  50.000       3.6847
  51.000       4.0129
  52.000       4.6033
  53.000       4.9788
  54.000       5.5781
  55.000       5.5159
  56.000       4.7246
  57.000       4.0153
  58.000       3.6287
  59.000       3.4964
  60.000       3.2224
  61.000       3.4513
  62.000       3.2465
  63.000       3.5856
  64.000       3.3812
  65.000       3.4465
  66.000       3.7807
  67.000       3.6788
  68.000       3.9326
  69.000       3.6475
  70.000       3.3944
  71.000       3.5183
  72.000       3.5659
  73.000       3.9773
  74.000       4.1917
  75.000       4.1517
  76.000       3.6851
  77.000       4.0270
  78.000       3.5972
  79.000       3.6552
  80.000       3.5680
  81.000       4.1554
  82.000       4.0293
  83.000       4.2796
  84.000       4.1187
  85.000       3.8906
  86.000       3.8380
  87.000       3.8245
  88.000       3.7872
  89.000       3.5873
  90.000       3.8474
  91.000       3.2244
  92.000       3.4248
  93.000       2.9467
  94.000       3.1373
  95.000       3.0606
  96.000       3.1369
  97.000       3.5646
  98.000       3.3049
  99.000       3.0491
 100.000       3.0684
 101.000       2.7708
 102.000       2.9830
 103.000       2.9839
 104.000       3.2604
 105.000       3.3740
 106.000       3.8102
 107.000       3.7553
 108.000       3.7201
 109.000       3.7914
 110.000       3.6625
 111.000       3.3152
 112.000       3.1786
 113.000       3.1466
 114.000       3.1578
 115.000       3.2770
 116.000       3.3566
 117.000       3.7076
 118.000       4.4061
 119.000       3.3324
 120.000       3.4190
 121.000       3.3805
 122.000       3.7461
 123.000       3.4924
 124.000       4.0186
 125.000       3.6411
 126.000       3.4246
 127.000       3.4163
 128.000       3.3546
 129.000       3.2144
 130.000       3.2014
 131.000       3.1594
 132.000       2.8741
 133.000       2.7088
 134.000       2.8086
 135.000       2.9807
 136.000       2.8788
 137.000       2.9126
 138.000       3.0326
 139.000       2.9120
 140.000       2.8966
 141.000       2.8345
 142.000       2.9255
 143.000       3.0028
 144.000       3.1364
 145.000       3.4290
 146.000       3.5768
 147.000       3.8773
 148.000       4.0109
 149.000       3.9564
 150.000       4.0317
 151.000       3.6936
 152.000       3.2643
 153.000       3.2724
 154.000       3.3649
 155.000       3.3526
 156.000       3.6972
 157.000       3.8135
 158.000       4.5169
 159.000       4.2274
 160.000       3.9754
 161.000       3.9416
 162.000       3.8790
 163.000       3.5127
 164.000       3.5363
 165.000       3.6073
 166.000       3.7055
 167.000       3.3587
 168.000       3.5774
 169.000       3.3725
 170.000       3.1336
 171.000       3.0726
 172.000       2.9973
 173.000       3.0109
 174.000       3.2167
 175.000       3.0514
 176.000       2.9274
 177.000       3.0229
 178.000       2.9149
 179.000       2.9649
 180.000       2.9056
 181.000       3.0120
 182.000       4.2089
 183.000       3.4717
 184.000       3.1740
 185.000       3.1121
 186.000       2.8997
 187.000       3.0824
 188.000       3.1161
 189.000       3.0628
 190.000       3.1696
 191.000       3.1176
 192.000       3.3781
 193.000       3.6246
 194.000       3.4926
 195.000       3.3534
 196.000       3.4478
 197.000       3.8825
 198.000       3.8873
 199.000       4.0740
 200.000       3.8595
 201.000       4.1427
 202.000       3.6476
 203.000       3.7057
 204.000       3.7303
 205.000       4.1977
 206.000       3.5733
 207.000       3.9318
 208.000       3.7233
 209.000       3.7549
 210.000       3.4547
 211.000       3.3075
 212.000       3.2761
 213.000       3.2673
 214.000       3.1713
 215.000       3.3976
 216.000       3.0857
 217.000       3.7898
 218.000       3.6693
 219.000       3.2734
 220.000       3.3825
 221.000       3.1693
 222.000       3.3205
 223.000       3.3720
 224.000       3.6543
 225.000       3.6916
 226.000       4.0097
 227.000       4.3369
 228.000       3.8407
 229.000       4.0746
 230.000       3.6926
 231.000       3.6426
 232.000       3.7869
 233.000       3.8609
 234.000       4.0917
 235.000       4.2433
 236.000       4.3200
 237.000       4.0223
 238.000       3.8535
 239.000       3.8868
 240.000       3.7030
 241.000       4.0994
 242.000       4.0040
 243.000       4.1341
 244.000       5.5054
 245.000       4.3252
 246.000       4.3974
 247.000       4.6505
 248.000       4.0084
 249.000       4.0040
 250.000       4.1978
 251.000       3.9797
 252.000       3.7604
 253.000       3.5638
 254.000       3.3113
 255.000       3.2054
 256.000       3.1455
 257.000       3.2479
 258.000       2.9385
 259.000       2.8194
 260.000       3.1641
 261.000       2.8140
 262.000       2.8294
 263.000       2.7290
 264.000       2.7577
 265.000       2.8099
 266.000       2.7891
 267.000       2.8207
 268.000       2.9311
 269.000       2.9789
 270.000       3.0934
 271.000       3.0549
 272.000       2.7849
 273.000       2.8462
 274.000       3.0561
 275.000       3.2537
 276.000       3.3666
 277.000       4.8016
 278.000       4.1130
 279.000       4.0462
 280.000       3.4842
 281.000       3.2187
 282.000       2.9923
 283.000       2.9301
 284.000       3.0124
 285.000       3.0069
 286.000       3.3609
 287.000       3.6806
 288.000       3.2033
 289.000       3.1349
 290.000       3.3753
 291.000       3.1817
 292.000       2.8774
 293.000       2.9103
 294.000       2.8938
 295.000       2.9451
 296.000       2.8530
 297.000       3.1756
 298.000       2.9051
 299.000       3.2929
 300.000       4.1767
 301.000       3.9294
 302.000       3.4403
 303.000       3.2960
 304.000       3.1542
 305.000       2.7959
 306.000       2.9596
 307.000       2.8317
 308.000       3.3504
 309.000       3.1658
 310.000       3.3718
 311.000       3.4636
 312.000       3.4209
 313.000       3.5355
 314.000       3.2808
 315.000       3.0153
 316.000       3.3227
 317.000       3.3566
 318.000       3.3944
 319.000       3.6317
 320.000       3.6619
 321.000       3.3564
 322.000       3.2576
 323.000       3.0151
 324.000       3.3123
 325.000       3.2778
 326.000       3.5284
 327.000       3.5027
 328.000       3.7324
 329.000       3.6036
 330.000       3.4738
 331.000       3.5897
 332.000       3.5979
 333.000       3.5642
 334.000       3.2206
 335.000       3.2614
 336.000       2.8827
 337.000       3.2217
 338.000       2.8530
 339.000       3.1505
 340.000       2.7854
 341.000       3.0644
 342.000       3.1066
 343.000       2.8807
 344.000       2.6852
 345.000       2.6844
 346.000       2.9416
 347.000       2.8670
 348.000       3.3993
 349.000       3.1441
 350.000       3.3632
 351.000       3.4180
 352.000       3.3423
 353.000       3.4329
 354.000       3.1194
 355.000       2.9054
 356.000       2.9325
 357.000       3.0077
 358.000       3.3722
 359.000       3.6275
 360.000       3.3593
 361.000       3.0894
 362.000       3.2579
 363.000       3.0687
 364.000       3.0565
 365.000       3.1902
 366.000       3.3714
 367.000       3.2325
 368.000       3.7978
 369.000       3.3738
 370.000       3.1399
 371.000       2.9371
 372.000       3.0462
 373.000       2.7543
 374.000       2.8412
 375.000       2.8008
 376.000       2.7675
 377.000       2.7925
 378.000       2.7772
 379.000       2.8477
 380.000       2.7279
 381.000       2.8343
 382.000       2.8135
 383.000       2.7742
 384.000       2.9073
 385.000       2.9418
 386.000       2.8426
 387.000       2.8768
 388.000       2.9373
 389.000       2.9829
 390.000       3.1293
 391.000       3.5911
 392.000       3.6640
 393.000       3.1672
 394.000       3.0283
 395.000       3.1076
 396.000       3.3352
 397.000       3.6324
 398.000       4.0573
 399.000       4.7169
 400.000       4.7160
 401.000       4.4229
 402.000       3.9581
 403.000       3.8775
 404.000       3.4798
 405.000       3.6811
 406.000       3.2755
 407.000       3.5104
 408.000       3.5421
 409.000       3.0171
 410.000       3.2932
 411.000       2.9276
 412.000       3.1256
 413.000       3.0446
 414.000       3.0582
 415.000       3.1278
 416.000       2.9080
 417.000       3.4203
 418.000       2.8582
 419.000       3.3403
 420.000       3.3162
 421.000       2.8976
 422.000       2.8150
 423.000       2.6737
 424.000       2.9427
 425.000       2.9641
 426.000       3.2288
 427.000       3.4739
 428.000       3.7553
 429.000       3.9764
 430.000       3.6918
 431.000       3.9111
 432.000       3.3477
 433.000       3.2108
 434.000       3.6286
 435.000       3.7126
 436.000       4.0165
 437.000       4.4174
 438.000       4.2599
 439.000       3.9223
 440.000       3.7698
 441.000       3.4808
 442.000       3.6583
 443.000       3.6482
 444.000       3.9719
 445.000       3.7878
 446.000       4.2400
 447.000       3.6937
 448.000       3.3732
 449.000       3.2475
 450.000       3.0397
 451.000       2.9205
 452.000       2.8464
 453.000       2.7195
 454.000       2.8724
 455.000       2.7291
 456.000       2.9652
 457.000       3.0893
 458.000       3.7664
 459.000       2.7339
 460.000       2.8929
 461.000       2.6809
 462.000       2.7931
 463.000       2.8815
 464.000       3.0096
 465.000       3.1568
 466.000       3.4471
 467.000       3.2801
 468.000       3.8417
 469.000       3.1920
 470.000       3.2314
 471.000       3.5724
 472.000       3.9413
 473.000       4.5064
 474.000       5.0187
 475.000       4.2381
 476.000       3.7463
 477.000       3.8186
 478.000       3.4156
 479.000       3.8365
 480.000       3.4633
 481.000       3.8816
 482.000       3.6403
 483.000       4.3747
 484.000       3.7245
 485.000       3.4592
 486.000       3.6744
 487.000       3.4783
 488.000       3.3662
 489.000       3.2561
 490.000       3.0573
 491.000       3.0412
 492.000       3.0172
 493.000       2.7482
 494.000       3.3934
