# Supplementary material for: Potential Inhibitors of Fascin From A Database of Marine Natural Products: A Virtual Screening and Molecular Dynamics Study
Source: Front Chem. 2021 Oct 7;9:719949. doi: 10.3389/fchem.2021.719949 (PMC8529705; doi:10.3389/fchem.2021.719949)
Supplement: Supplementary file 2 [file DataSheet1.ZIP › Raw Date for Manuscript-719949-reduced/Figure 5/Fascin-Inhibitor18-rmsf.txt]

#Res        AtomicFlx
   1.000      11.7287
   2.000      11.7228
   3.000      11.3394
   4.000      11.1414
   5.000       9.2147
   6.000       7.5148
   7.000       6.4061
   8.000       5.2219
   9.000       4.9407
  10.000       5.3628
  11.000       5.2563
  12.000       5.0612
  13.000       5.3857
  14.000       5.4589
  15.000       5.4794
  16.000       5.8527
  17.000       5.5041
  18.000       5.9475
  19.000       5.9949
  20.000       5.8144
  21.000       5.5542
  22.000       6.1788
  23.000       5.7980
  24.000       6.3579
  25.000       6.6877
  26.000       6.9317
  27.000       7.6043
  28.000       7.8535
  29.000       8.6401
  30.000       8.3532
  31.000       8.0201
  32.000       8.2106
  33.000       7.3143
  34.000       7.0376
  35.000       6.7145
  36.000       6.8900
  37.000       6.3239
  38.000       6.0628
  39.000       5.8917
  40.000       5.6384
  41.000       5.9626
  42.000       6.3941
  43.000       6.7263
  44.000       6.1498
  45.000       5.9081
  46.000       6.2087
  47.000       5.8169
  48.000       5.8354
  49.000       6.2561
  50.000       6.4037
  51.000       6.6205
  52.000       7.3163
  53.000       7.3241
  54.000       7.7335
  55.000       7.2468
  56.000       6.3636
  57.000       6.3728
  58.000       6.3591
  59.000       6.4054
  60.000       6.2831
  61.000       6.4663
  62.000       6.3384
  63.000       6.3782
  64.000       6.5571
  65.000       6.5416
  66.000       7.0108
  67.000       6.7914
  68.000       7.4496
  69.000       6.9210
  70.000       6.9332
  71.000       7.3760
  72.000       7.5265
  73.000       7.9494
  74.000       8.3513
  75.000       8.1956
  76.000       7.6952
  77.000       7.9695
  78.000       7.5632
  79.000       7.6096
  80.000       7.2805
  81.000       8.1980
  82.000       8.2069
  83.000       7.9587
  84.000       7.7251
  85.000       7.2859
  86.000       7.6675
  87.000       7.8939
  88.000       7.8147
  89.000       7.1858
  90.000       7.1905
  91.000       6.6318
  92.000       6.5098
  93.000       5.9176
  94.000       5.8945
  95.000       5.5408
  96.000       5.5077
  97.000       5.1516
  98.000       5.1844
  99.000       4.9240
 100.000       5.2460
 101.000       5.4214
 102.000       5.9946
 103.000       6.3486
 104.000       6.6570
 105.000       7.0196
 106.000       7.1608
 107.000       7.4363
 108.000       7.5467
 109.000       7.3307
 110.000       7.4462
 111.000       6.6370
 112.000       6.6769
 113.000       6.7795
 114.000       6.8136
 115.000       7.0290
 116.000       6.7983
 117.000       7.4410
 118.000       7.7514
 119.000       7.0617
 120.000       7.2327
 121.000       7.1839
 122.000       7.5826
 123.000       7.0665
 124.000       7.6150
 125.000       6.7791
 126.000       6.3505
 127.000       6.3611
 128.000       6.1242
 129.000       6.4077
 130.000       6.4437
 131.000       5.9069
 132.000       5.9772
 133.000       5.4131
 134.000       5.1684
 135.000       5.1441
 136.000       4.9402
 137.000       4.9071
 138.000       4.6926
 139.000       4.5084
 140.000       4.5141
 141.000       4.2233
 142.000       4.2496
 143.000       4.1205
 144.000       4.2869
 145.000       4.3931
 146.000       4.4901
 147.000       4.7994
 148.000       4.9398
 149.000       4.5370
 150.000       4.5420
 151.000       4.2927
 152.000       4.0863
 153.000       4.0011
 154.000       3.7038
 155.000       3.7309
 156.000       3.7112
 157.000       3.6787
 158.000       4.2305
 159.000       3.9986
 160.000       3.9374
 161.000       3.8951
 162.000       3.9044
 163.000       4.0441
 164.000       3.9027
 165.000       4.1020
 166.000       3.8854
 167.000       3.7423
 168.000       3.9519
 169.000       3.8784
 170.000       3.8676
 171.000       3.6790
 172.000       3.6328
 173.000       3.5899
 174.000       3.6536
 175.000       3.7200
 176.000       3.8930
 177.000       4.0770
 178.000       4.2147
 179.000       4.5623
 180.000       4.5157
 181.000       5.3341
 182.000       4.6738
 183.000       4.9546
 184.000       4.5608
 185.000       4.9866
 186.000       4.8184
 187.000       4.4760
 188.000       4.2987
 189.000       4.2051
 190.000       3.9413
 191.000       3.8571
 192.000       3.9289
 193.000       4.1433
 194.000       4.0093
 195.000       4.3788
 196.000       4.2319
 197.000       4.3970
 198.000       4.6216
 199.000       4.4022
 200.000       4.2012
 201.000       5.1020
 202.000       4.0545
 203.000       4.2282
 204.000       4.2974
 205.000       5.1538
 206.000       4.7625
 207.000       4.5991
 208.000       4.9868
 209.000       4.6846
 210.000       4.5532
 211.000       4.7618
 212.000       4.6765
 213.000       5.2458
 214.000       4.9489
 215.000       5.2319
 216.000       5.1050
 217.000       5.1808
 218.000       5.2280
 219.000       4.8855
 220.000       4.9125
 221.000       4.9585
 222.000       5.0960
 223.000       4.7991
 224.000       5.3060
 225.000       4.9797
 226.000       5.1047
 227.000       5.3169
 228.000       5.3556
 229.000       5.0178
 230.000       5.1476
 231.000       4.6679
 232.000       4.5767
 233.000       4.4832
 234.000       4.5261
 235.000       4.3573
 236.000       4.2953
 237.000       4.1112
 238.000       4.1655
 239.000       4.3458
 240.000       4.2609
 241.000       4.5293
 242.000       4.6809
 243.000       4.8839
 244.000       5.4334
 245.000       5.2453
 246.000       5.8274
 247.000       6.0442
 248.000       5.3858
 249.000       5.2969
 250.000       5.6465
 251.000       4.9313
 252.000       5.0543
 253.000       4.8888
 254.000       4.6917
 255.000       4.6411
 256.000       4.6797
 257.000       4.5611
 258.000       4.3888
 259.000       4.1446
 260.000       4.2704
 261.000       3.9269
 262.000       3.7288
 263.000       3.6366
 264.000       3.5169
 265.000       3.5788
 266.000       3.6202
 267.000       3.4917
 268.000       3.5669
 269.000       3.5275
 270.000       3.6927
 271.000       3.7154
 272.000       3.4577
 273.000       3.4626
 274.000       3.5241
 275.000       3.7509
 276.000       3.7626
 277.000       4.8164
 278.000       4.1680
 279.000       4.4838
 280.000       4.0137
 281.000       3.7645
 282.000       3.5919
 283.000       3.4782
 284.000       3.5731
 285.000       3.4359
 286.000       3.5404
 287.000       3.5142
 288.000       3.6648
 289.000       3.4705
 290.000       3.5681
 291.000       3.6388
 292.000       3.4575
 293.000       3.5587
 294.000       3.6740
 295.000       3.8895
 296.000       4.1378
 297.000       4.3548
 298.000       4.3825
 299.000       4.7764
 300.000       5.3479
 301.000       5.3425
 302.000       5.0081
 303.000       4.9880
 304.000       4.5261
 305.000       4.2435
 306.000       4.2047
 307.000       3.8973
 308.000       4.1124
 309.000       3.9622
 310.000       3.7915
 311.000       4.0634
 312.000       4.2103
 313.000       4.4030
 314.000       4.2899
 315.000       3.9092
 316.000       4.3479
 317.000       4.3560
 318.000       4.4377
 319.000       4.6900
 320.000       4.5921
 321.000       4.2086
 322.000       4.1332
 323.000       4.0137
 324.000       4.2416
 325.000       4.2825
 326.000       4.5150
 327.000       4.4829
 328.000       4.7435
 329.000       4.9149
 330.000       4.7278
 331.000       4.9353
 332.000       4.7911
 333.000       4.5970
 334.000       4.4273
 335.000       4.5145
 336.000       4.2193
 337.000       4.4601
 338.000       4.2413
 339.000       4.3502
 340.000       4.0311
 341.000       4.4903
 342.000       4.1975
 343.000       3.9705
 344.000       3.7902
 345.000       3.8187
 346.000       3.8824
 347.000       3.8559
 348.000       4.3402
 349.000       4.2815
 350.000       4.6334
 351.000       4.5014
 352.000       4.4567
 353.000       4.2565
 354.000       3.9312
 355.000       3.7380
 356.000       3.6728
 357.000       3.5767
 358.000       3.8259
 359.000       3.9220
 360.000       3.7769
 361.000       3.5783
 362.000       3.7927
 363.000       3.7209
 364.000       3.8360
 365.000       4.0854
 366.000       3.9387
 367.000       4.1227
 368.000       4.4677
 369.000       4.1851
 370.000       3.9791
 371.000       3.8123
 372.000       3.8480
 373.000       3.6699
 374.000       3.7122
 375.000       3.6925
 376.000       3.5864
 377.000       3.6558
 378.000       3.7739
 379.000       3.7907
 380.000       3.7710
 381.000       3.6014
 382.000       3.7834
 383.000       3.9603
 384.000       3.8568
 385.000       4.0149
 386.000       4.1519
 387.000       4.3815
 388.000       4.4104
 389.000       4.8094
 390.000       5.0525
 391.000       5.5836
 392.000       5.6194
 393.000       5.0976
 394.000       4.8837
 395.000       4.7452
 396.000       4.8944
 397.000       4.9433
 398.000       5.5932
 399.000       5.4912
 400.000       5.9151
 401.000       5.6585
 402.000       5.1208
 403.000       5.3438
 404.000       4.8939
 405.000       5.2564
 406.000       4.9886
 407.000       5.4370
 408.000       5.3114
 409.000       5.4187
 410.000       5.1491
 411.000       4.6807
 412.000       4.7195
 413.000       4.3939
 414.000       4.3543
 415.000       4.2682
 416.000       3.9655
 417.000       3.9785
 418.000       3.8147
 419.000       4.0154
 420.000       4.0169
 421.000       3.8296
 422.000       3.9364
 423.000       3.9468
 424.000       4.0320
 425.000       4.2291
 426.000       4.2476
 427.000       4.5585
 428.000       4.6100
 429.000       4.7401
 430.000       4.4627
 431.000       4.7830
 432.000       4.3579
 433.000       4.4781
 434.000       4.7128
 435.000       4.8458
 436.000       4.9302
 437.000       5.3143
 438.000       5.3428
 439.000       5.2505
 440.000       5.0620
 441.000       4.7667
 442.000       4.7968
 443.000       4.8331
 444.000       4.9560
 445.000       4.7553
 446.000       4.9954
 447.000       4.6384
 448.000       4.4139
 449.000       4.3667
 450.000       4.3636
 451.000       4.2942
 452.000       4.2020
 453.000       4.1725
 454.000       4.3622
 455.000       4.1940
 456.000       4.5185
 457.000       4.6293
 458.000       4.7620
 459.000       4.3707
 460.000       4.7710
 461.000       4.4411
 462.000       4.4913
 463.000       4.5257
 464.000       4.5171
 465.000       4.6290
 466.000       4.7621
 467.000       4.8350
 468.000       5.2192
 469.000       4.8506
 470.000       4.8874
 471.000       5.4662
 472.000       5.3013
 473.000       5.1540
 474.000       4.9564
 475.000       5.4999
 476.000       5.7889
 477.000       5.5834
 478.000       5.0312
 479.000       5.2716
 480.000       5.0682
 481.000       5.4415
 482.000       5.2747
 483.000       5.4337
 484.000       5.2660
 485.000       5.1250
 486.000       5.4219
 487.000       5.4620
 488.000       5.4114
 489.000       5.0798
 490.000       4.9468
 491.000       4.8695
 492.000       4.6403
 493.000       4.2858
 494.000       5.5150
