# Supplementary material for: Potential Inhibitors of Fascin From A Database of Marine Natural Products: A Virtual Screening and Molecular Dynamics Study
Source: Front Chem. 2021 Oct 7;9:719949. doi: 10.3389/fchem.2021.719949 (PMC8529705; doi:10.3389/fchem.2021.719949)
Supplement: Supplementary file 2 [file DataSheet1.ZIP › Raw Date for Manuscript-719949-reduced/Figure 5/Fascin-Inhibitor19-rmsf.txt]

#Res        AtomicFlx
   1.000       3.8108
   2.000       3.1718
   3.000       3.7561
   4.000       4.6554
   5.000       5.0311
   6.000       4.0954
   7.000       4.0011
   8.000       3.7317
   9.000       3.3091
  10.000       3.6247
  11.000       3.6232
  12.000       3.0015
  13.000       3.0327
  14.000       3.3123
  15.000       3.3369
  16.000       3.5764
  17.000       3.6800
  18.000       3.9131
  19.000       4.1838
  20.000       4.1430
  21.000       4.1422
  22.000       4.0778
  23.000       3.5441
  24.000       3.5451
  25.000       3.5021
  26.000       3.3961
  27.000       3.9143
  28.000       3.6561
  29.000       4.2393
  30.000       3.7589
  31.000       3.5897
  32.000       3.9307
  33.000       3.7369
  34.000       3.9132
  35.000       3.8340
  36.000       4.0613
  37.000       3.7497
  38.000       3.8232
  39.000       3.6312
  40.000       3.3171
  41.000       3.4099
  42.000       3.7677
  43.000       3.5833
  44.000       3.3737
  45.000       3.2056
  46.000       3.2306
  47.000       3.1106
  48.000       3.4464
  49.000       3.5573
  50.000       4.0029
  51.000       4.2920
  52.000       4.4701
  53.000       4.7933
  54.000       5.8370
  55.000       5.1351
  56.000       4.8045
  57.000       4.4317
  58.000       4.2997
  59.000       3.9443
  60.000       3.7573
  61.000       3.5602
  62.000       3.4733
  63.000       3.4335
  64.000       3.1680
  65.000       3.1724
  66.000       3.2313
  67.000       3.2519
  68.000       3.5151
  69.000       3.4134
  70.000       3.5284
  71.000       3.7066
  72.000       3.8864
  73.000       4.2823
  74.000       4.6234
  75.000       4.5891
  76.000       4.2671
  77.000       4.2941
  78.000       3.9534
  79.000       3.7922
  80.000       3.5538
  81.000       3.7344
  82.000       3.7132
  83.000       3.9159
  84.000       3.7496
  85.000       3.6401
  86.000       3.8333
  87.000       3.9994
  88.000       3.9348
  89.000       3.6777
  90.000       4.0046
  91.000       3.8287
  92.000       4.0193
  93.000       3.8925
  94.000       4.2604
  95.000       4.2626
  96.000       4.4719
  97.000       4.9510
  98.000       4.6368
  99.000       3.9293
 100.000       4.1477
 101.000       3.7197
 102.000       4.1295
 103.000       3.9940
 104.000       4.1732
 105.000       4.1017
 106.000       4.2197
 107.000       4.1845
 108.000       4.2456
 109.000       4.7232
 110.000       4.6467
 111.000       4.3740
 112.000       4.0147
 113.000       4.1150
 114.000       4.1512
 115.000       4.2226
 116.000       4.2278
 117.000       4.3091
 118.000       4.9991
 119.000       4.0550
 120.000       4.1882
 121.000       4.1310
 122.000       4.6505
 123.000       4.5817
 124.000       5.2185
 125.000       4.8930
 126.000       4.6349
 127.000       4.6562
 128.000       4.6345
 129.000       4.4278
 130.000       4.3717
 131.000       4.3673
 132.000       3.8414
 133.000       3.7658
 134.000       3.5612
 135.000       3.2606
 136.000       3.1419
 137.000       2.9256
 138.000       2.8903
 139.000       2.6213
 140.000       2.7246
 141.000       2.5913
 142.000       2.6072
 143.000       2.6241
 144.000       2.9362
 145.000       3.0984
 146.000       3.2559
 147.000       3.3898
 148.000       3.6072
 149.000       3.5213
 150.000       3.6214
 151.000       3.0580
 152.000       2.8177
 153.000       2.8608
 154.000       2.8271
 155.000       2.8639
 156.000       3.0733
 157.000       3.2054
 158.000       4.1651
 159.000       3.8830
 160.000       3.4642
 161.000       3.6008
 162.000       3.6266
 163.000       3.2839
 164.000       3.1223
 165.000       3.2014
 166.000       3.1493
 167.000       2.7337
 168.000       3.0903
 169.000       2.7860
 170.000       2.6033
 171.000       2.4861
 172.000       2.4340
 173.000       2.5213
 174.000       2.6520
 175.000       2.5659
 176.000       2.5740
 177.000       2.7605
 178.000       2.8184
 179.000       3.0320
 180.000       3.4794
 181.000       3.8879
 182.000       4.0155
 183.000       4.1989
 184.000       4.1321
 185.000       3.9941
 186.000       3.6673
 187.000       3.7916
 188.000       3.3830
 189.000       3.2220
 190.000       2.9934
 191.000       2.7970
 192.000       3.0710
 193.000       3.3694
 194.000       3.3843
 195.000       3.6131
 196.000       3.5338
 197.000       4.1406
 198.000       4.3298
 199.000       4.2485
 200.000       3.6769
 201.000       4.1548
 202.000       3.4719
 203.000       3.8622
 204.000       3.9900
 205.000       5.0900
 206.000       4.4791
 207.000       4.6432
 208.000       4.7924
 209.000       4.2817
 210.000       4.0113
 211.000       4.0937
 212.000       3.8286
 213.000       3.9800
 214.000       3.6987
 215.000       4.1152
 216.000       3.5272
 217.000       3.9778
 218.000       3.7169
 219.000       3.2433
 220.000       3.5712
 221.000       3.3836
 222.000       3.6528
 223.000       3.5875
 224.000       4.5809
 225.000       4.4081
 226.000       4.8193
 227.000       5.4444
 228.000       4.7677
 229.000       4.5431
 230.000       4.2638
 231.000       3.8868
 232.000       3.8537
 233.000       3.7447
 234.000       3.9107
 235.000       4.0130
 236.000       4.0981
 237.000       3.6504
 238.000       3.5295
 239.000       3.6362
 240.000       3.6083
 241.000       4.1037
 242.000       4.4141
 243.000       4.8522
 244.000       5.7489
 245.000       5.3802
 246.000       5.8546
 247.000       5.5244
 248.000       4.5204
 249.000       4.6143
 250.000       4.3773
 251.000       4.0112
 252.000       4.1204
 253.000       3.6635
 254.000       3.3326
 255.000       3.0285
 256.000       2.9090
 257.000       2.7862
 258.000       2.6025
 259.000       2.3971
 260.000       2.6094
 261.000       2.3669
 262.000       2.3836
 263.000       2.4147
 264.000       2.4665
 265.000       2.6659
 266.000       2.8289
 267.000       2.9066
 268.000       3.1328
 269.000       3.0041
 270.000       3.2236
 271.000       3.1168
 272.000       2.7089
 273.000       2.6131
 274.000       2.6818
 275.000       2.8730
 276.000       2.7726
 277.000       3.6702
 278.000       3.2024
 279.000       3.6071
 280.000       3.4149
 281.000       2.9210
 282.000       2.9102
 283.000       2.8534
 284.000       3.0745
 285.000       2.8179
 286.000       3.0505
 287.000       2.8133
 288.000       2.8732
 289.000       2.5336
 290.000       2.6123
 291.000       2.7174
 292.000       2.4973
 293.000       2.4158
 294.000       2.5317
 295.000       2.5194
 296.000       2.5519
 297.000       2.4907
 298.000       2.4969
 299.000       2.9297
 300.000       3.0332
 301.000       3.5465
 302.000       3.4098
 303.000       3.5580
 304.000       3.1865
 305.000       2.7408
 306.000       2.7005
 307.000       2.7098
 308.000       2.8240
 309.000       2.7475
 310.000       2.8345
 311.000       2.9406
 312.000       2.9753
 313.000       3.1935
 314.000       2.9189
 315.000       2.9325
 316.000       3.2949
 317.000       3.6657
 318.000       3.8768
 319.000       4.2984
 320.000       4.1442
 321.000       3.7225
 322.000       3.5249
 323.000       3.2094
 324.000       3.3733
 325.000       3.0568
 326.000       3.5563
 327.000       3.2959
 328.000       3.4323
 329.000       3.3424
 330.000       3.0510
 331.000       3.5271
 332.000       3.5802
 333.000       3.5260
 334.000       3.1625
 335.000       3.0768
 336.000       3.0557
 337.000       3.2854
 338.000       2.9231
 339.000       3.4980
 340.000       3.0374
 341.000       3.6194
 342.000       3.3853
 343.000       3.5075
 344.000       3.0273
 345.000       2.9120
 346.000       3.2635
 347.000       3.0906
 348.000       3.5367
 349.000       3.4001
 350.000       3.6615
 351.000       3.7558
 352.000       3.7265
 353.000       3.7837
 354.000       3.5172
 355.000       3.2304
 356.000       3.3527
 357.000       3.3155
 358.000       3.5947
 359.000       4.0993
 360.000       3.4490
 361.000       3.1588
 362.000       3.4147
 363.000       3.1138
 364.000       3.3842
 365.000       3.5370
 366.000       3.7821
 367.000       3.7735
 368.000       4.0994
 369.000       4.0867
 370.000       3.7935
 371.000       3.6858
 372.000       3.9526
 373.000       3.5105
 374.000       3.4047
 375.000       3.2323
 376.000       2.9282
 377.000       2.8560
 378.000       2.7135
 379.000       2.5381
 380.000       2.4207
 381.000       2.4303
 382.000       2.3945
 383.000       2.4985
 384.000       2.6311
 385.000       2.8614
 386.000       2.7184
 387.000       2.7419
 388.000       2.7059
 389.000       2.8927
 390.000       2.6250
 391.000       2.8801
 392.000       3.1045
 393.000       2.7943
 394.000       2.8057
 395.000       2.9935
 396.000       3.2951
 397.000       3.7308
 398.000       4.0301
 399.000       4.6641
 400.000       5.1567
 401.000       4.8214
 402.000       4.2251
 403.000       4.1711
 404.000       3.5964
 405.000       3.4658
 406.000       3.0704
 407.000       3.1336
 408.000       3.6278
 409.000       3.5564
 410.000       3.4902
 411.000       3.2830
 412.000       3.3352
 413.000       3.0414
 414.000       3.0997
 415.000       3.2126
 416.000       2.7648
 417.000       3.2867
 418.000       2.8211
 419.000       3.0905
 420.000       3.1126
 421.000       2.8860
 422.000       2.9185
 423.000       2.7375
 424.000       3.0117
 425.000       3.0108
 426.000       3.2704
 427.000       3.4895
 428.000       3.5637
 429.000       3.8021
 430.000       3.5132
 431.000       3.8396
 432.000       3.3920
 433.000       3.1935
 434.000       3.6970
 435.000       3.8596
 436.000       4.2812
 437.000       4.7192
 438.000       4.6589
 439.000       3.9693
 440.000       3.7974
 441.000       3.5427
 442.000       3.8435
 443.000       3.6194
 444.000       3.8215
 445.000       3.7219
 446.000       4.1320
 447.000       3.7715
 448.000       3.4726
 449.000       3.4454
 450.000       3.2387
 451.000       3.0581
 452.000       3.1201
 453.000       2.7986
 454.000       3.0081
 455.000       2.6133
 456.000       2.6638
 457.000       2.5015
 458.000       2.4561
 459.000       2.5157
 460.000       2.5148
 461.000       2.6036
 462.000       2.8055
 463.000       2.8623
 464.000       3.2079
 465.000       3.3237
 466.000       3.7126
 467.000       3.5946
 468.000       4.0394
 469.000       3.2420
 470.000       3.1608
 471.000       3.4026
 472.000       3.2187
 473.000       3.9482
 474.000       4.5615
 475.000       3.7517
 476.000       3.2866
 477.000       3.6167
 478.000       3.3413
 479.000       3.7598
 480.000       3.6204
 481.000       3.8009
 482.000       3.5732
 483.000       4.2193
 484.000       3.6905
 485.000       3.3385
 486.000       3.3700
 487.000       3.1789
 488.000       3.1764
 489.000       3.1329
 490.000       2.8427
 491.000       2.7587
 492.000       2.5754
 493.000       2.4945
 494.000       3.7672
