# Supplementary material for: Potential Inhibitors of Fascin From A Database of Marine Natural Products: A Virtual Screening and Molecular Dynamics Study
Source: Front Chem. 2021 Oct 7;9:719949. doi: 10.3389/fchem.2021.719949 (PMC8529705; doi:10.3389/fchem.2021.719949)
Supplement: Supplementary file 2 [file DataSheet1.ZIP › Raw Date for Manuscript-719949-reduced/Figure 5/FascinOnly-rmsf.txt]

#Res        AtomicFlx
   1.000       6.1279
   2.000       5.1617
   3.000       5.2651
   4.000       6.0495
   5.000       6.0578
   6.000       5.9770
   7.000       5.7097
   8.000       5.9068
   9.000       5.2056
  10.000       4.9223
  11.000       4.3661
  12.000       4.0035
  13.000       4.0911
  14.000       3.6811
  15.000       3.4659
  16.000       3.3787
  17.000       3.1578
  18.000       3.1891
  19.000       3.3127
  20.000       3.3334
  21.000       3.2695
  22.000       3.3670
  23.000       3.2319
  24.000       3.4789
  25.000       3.7785
  26.000       4.1664
  27.000       4.6018
  28.000       4.8903
  29.000       5.4834
  30.000       4.9880
  31.000       4.9628
  32.000       4.7045
  33.000       4.0213
  34.000       3.8264
  35.000       3.4927
  36.000       3.6678
  37.000       3.4532
  38.000       3.3889
  39.000       3.5078
  40.000       3.4941
  41.000       3.9246
  42.000       4.5402
  43.000       4.1803
  44.000       3.6926
  45.000       3.8374
  46.000       3.7816
  47.000       4.1397
  48.000       4.1482
  49.000       4.6945
  50.000       5.0475
  51.000       5.7815
  52.000       7.5926
  53.000       7.9478
  54.000       8.3405
  55.000       7.2828
  56.000       6.2553
  57.000       5.2443
  58.000       4.8745
  59.000       4.5254
  60.000       4.1573
  61.000       4.2091
  62.000       3.8899
  63.000       4.5751
  64.000       4.2526
  65.000       4.6441
  66.000       4.8047
  67.000       4.8244
  68.000       4.9321
  69.000       4.6047
  70.000       4.0005
  71.000       4.0642
  72.000       3.9449
  73.000       4.1647
  74.000       4.2636
  75.000       4.1129
  76.000       3.7366
  77.000       4.1039
  78.000       3.9222
  79.000       4.2320
  80.000       4.3310
  81.000       4.9598
  82.000       4.7527
  83.000       5.3380
  84.000       5.2566
  85.000       4.8723
  86.000       4.6812
  87.000       4.5202
  88.000       4.3430
  89.000       4.3319
  90.000       4.5667
  91.000       3.8161
  92.000       3.8094
  93.000       3.6298
  94.000       3.5777
  95.000       3.6414
  96.000       3.3062
  97.000       4.2226
  98.000       3.4810
  99.000       3.2946
 100.000       3.2622
 101.000       3.2419
 102.000       3.1434
 103.000       3.3720
 104.000       3.5595
 105.000       3.7220
 106.000       4.2162
 107.000       4.1692
 108.000       3.9605
 109.000       4.1910
 110.000       3.6771
 111.000       3.3577
 112.000       3.3812
 113.000       3.2560
 114.000       3.3100
 115.000       3.5436
 116.000       3.8100
 117.000       4.1804
 118.000       4.3854
 119.000       3.5923
 120.000       3.4809
 121.000       3.4882
 122.000       3.6231
 123.000       3.3889
 124.000       3.9162
 125.000       3.4890
 126.000       3.2631
 127.000       3.2511
 128.000       3.2488
 129.000       3.1860
 130.000       3.1308
 131.000       3.0846
 132.000       3.1133
 133.000       3.1340
 134.000       3.3777
 135.000       3.5852
 136.000       3.5565
 137.000       3.5362
 138.000       3.6428
 139.000       3.2887
 140.000       3.2462
 141.000       3.2381
 142.000       3.5825
 143.000       3.9205
 144.000       4.2111
 145.000       4.9095
 146.000       5.0590
 147.000       5.4465
 148.000       5.7474
 149.000       5.7003
 150.000       5.9561
 151.000       5.5871
 152.000       4.6325
 153.000       4.3530
 154.000       4.4675
 155.000       4.2857
 156.000       4.7397
 157.000       5.1142
 158.000       5.8220
 159.000       5.2250
 160.000       5.1173
 161.000       4.9262
 162.000       5.0643
 163.000       4.5114
 164.000       4.7172
 165.000       4.9712
 166.000       5.2596
 167.000       4.6448
 168.000       5.0787
 169.000       4.6908
 170.000       4.2888
 171.000       4.2090
 172.000       3.7859
 173.000       3.5226
 174.000       3.9763
 175.000       3.8847
 176.000       3.4061
 177.000       3.6322
 178.000       3.3265
 179.000       3.4026
 180.000       3.0353
 181.000       3.0686
 182.000       3.4677
 183.000       3.3989
 184.000       3.4659
 185.000       3.6262
 186.000       3.2794
 187.000       3.3876
 188.000       3.7185
 189.000       3.4199
 190.000       3.8909
 191.000       3.7221
 192.000       4.0641
 193.000       3.7927
 194.000       4.1539
 195.000       3.7748
 196.000       4.2255
 197.000       4.7527
 198.000       4.8763
 199.000       5.2017
 200.000       4.9570
 201.000       5.6946
 202.000       4.4452
 203.000       4.3553
 204.000       4.1848
 205.000       5.2118
 206.000       4.0140
 207.000       4.4864
 208.000       4.2908
 209.000       4.4276
 210.000       4.0047
 211.000       3.9128
 212.000       3.9943
 213.000       3.9311
 214.000       3.8266
 215.000       4.3869
 216.000       4.1376
 217.000       4.9455
 218.000       5.1181
 219.000       4.8804
 220.000       4.8695
 221.000       4.2822
 222.000       4.3702
 223.000       4.2510
 224.000       4.5860
 225.000       4.6354
 226.000       4.6223
 227.000       5.1011
 228.000       4.8572
 229.000       5.5638
 230.000       4.8531
 231.000       4.7366
 232.000       5.1631
 233.000       5.3730
 234.000       5.6672
 235.000       5.9796
 236.000       6.0515
 237.000       5.4147
 238.000       5.2814
 239.000       5.1744
 240.000       4.8484
 241.000       5.5342
 242.000       5.2624
 243.000       5.7497
 244.000       6.3453
 245.000       5.7168
 246.000       5.7928
 247.000       5.7739
 248.000       5.2732
 249.000       5.4906
 250.000       5.8282
 251.000       5.5611
 252.000       5.2637
 253.000       4.9756
 254.000       4.6770
 255.000       4.4894
 256.000       4.0988
 257.000       4.3290
 258.000       3.8292
 259.000       3.5496
 260.000       3.8174
 261.000       3.6094
 262.000       3.7041
 263.000       3.5689
 264.000       3.5814
 265.000       3.7386
 266.000       3.6305
 267.000       3.7860
 268.000       3.8687
 269.000       3.9155
 270.000       3.9729
 271.000       4.1172
 272.000       3.7524
 273.000       3.9700
 274.000       4.2372
 275.000       4.5519
 276.000       4.5414
 277.000       5.1603
 278.000       5.5660
 279.000       5.7983
 280.000       5.3536
 281.000       4.5934
 282.000       4.3585
 283.000       4.0936
 284.000       4.5350
 285.000       4.2406
 286.000       4.0523
 287.000       4.2521
 288.000       3.8250
 289.000       4.1245
 290.000       4.3650
 291.000       4.5791
 292.000       4.0213
 293.000       3.9532
 294.000       4.0310
 295.000       4.1498
 296.000       3.9566
 297.000       4.4147
 298.000       4.2360
 299.000       4.4071
 300.000       4.5661
 301.000       4.6864
 302.000       4.9030
 303.000       4.9653
 304.000       5.0006
 305.000       4.3763
 306.000       4.4904
 307.000       4.3681
 308.000       4.8057
 309.000       4.7739
 310.000       4.9674
 311.000       5.3256
 312.000       5.1668
 313.000       5.3901
 314.000       5.2005
 315.000       4.6090
 316.000       5.2664
 317.000       5.4563
 318.000       5.6790
 319.000       6.0866
 320.000       5.9923
 321.000       5.4339
 322.000       5.2708
 323.000       4.8639
 324.000       5.3037
 325.000       5.2218
 326.000       5.9252
 327.000       5.6614
 328.000       5.7540
 329.000       5.6863
 330.000       5.3349
 331.000       5.7583
 332.000       5.7567
 333.000       5.4353
 334.000       5.1788
 335.000       5.1000
 336.000       4.7500
 337.000       4.8031
 338.000       4.3601
 339.000       4.4403
 340.000       4.0439
 341.000       4.2746
 342.000       3.8927
 343.000       3.6153
 344.000       3.6590
 345.000       3.8585
 346.000       4.2409
 347.000       4.3741
 348.000       5.1622
 349.000       5.2245
 350.000       5.6700
 351.000       5.5825
 352.000       5.4954
 353.000       5.3641
 354.000       4.8793
 355.000       4.5556
 356.000       4.5261
 357.000       4.4292
 358.000       4.9086
 359.000       4.7627
 360.000       4.7081
 361.000       4.3792
 362.000       4.8516
 363.000       4.5503
 364.000       4.8525
 365.000       5.0768
 366.000       5.1856
 367.000       4.9882
 368.000       5.3943
 369.000       5.0807
 370.000       4.7484
 371.000       4.4328
 372.000       4.1538
 373.000       4.2041
 374.000       4.3404
 375.000       3.9622
 376.000       3.9174
 377.000       3.5334
 378.000       3.6003
 379.000       3.4785
 380.000       3.2866
 381.000       3.3749
 382.000       3.3500
 383.000       3.1819
 384.000       3.2672
 385.000       3.2235
 386.000       2.9970
 387.000       3.0305
 388.000       3.0953
 389.000       3.3706
 390.000       3.3653
 391.000       3.8553
 392.000       3.8251
 393.000       3.2699
 394.000       3.1473
 395.000       3.1596
 396.000       3.2940
 397.000       3.5121
 398.000       4.0203
 399.000       4.1617
 400.000       4.5413
 401.000       4.3633
 402.000       3.8634
 403.000       3.9485
 404.000       3.5469
 405.000       3.5453
 406.000       3.4171
 407.000       3.5360
 408.000       3.5017
 409.000       3.3854
 410.000       3.1972
 411.000       3.1116
 412.000       3.1894
 413.000       3.1610
 414.000       3.1076
 415.000       3.4083
 416.000       3.1723
 417.000       3.4141
 418.000       3.2472
 419.000       3.2213
 420.000       3.5547
 421.000       3.4302
 422.000       3.3292
 423.000       3.2500
 424.000       3.3156
 425.000       3.2883
 426.000       3.4233
 427.000       3.5901
 428.000       3.7806
 429.000       4.0030
 430.000       3.8445
 431.000       4.2957
 432.000       3.6605
 433.000       3.3925
 434.000       3.9526
 435.000       4.1930
 436.000       4.5405
 437.000       5.2070
 438.000       4.9097
 439.000       4.5071
 440.000       4.1578
 441.000       3.7362
 442.000       3.8402
 443.000       3.7313
 444.000       4.1756
 445.000       4.0433
 446.000       4.2666
 447.000       4.1018
 448.000       3.8004
 449.000       3.6276
 450.000       3.6720
 451.000       3.4597
 452.000       3.6043
 453.000       3.4441
 454.000       3.8065
 455.000       3.6215
 456.000       4.1019
 457.000       4.0960
 458.000       3.9943
 459.000       3.5845
 460.000       3.7545
 461.000       3.5036
 462.000       3.6519
 463.000       3.5073
 464.000       3.8151
 465.000       3.8137
 466.000       4.0908
 467.000       4.1545
 468.000       4.5834
 469.000       3.9895
 470.000       3.7553
 471.000       4.1077
 472.000       3.9348
 473.000       4.3797
 474.000       5.1591
 475.000       4.1717
 476.000       3.7025
 477.000       3.9862
 478.000       3.6663
 479.000       4.2407
 480.000       4.0771
 481.000       4.4128
 482.000       4.2681
 483.000       4.9785
 484.000       4.5632
 485.000       4.2413
 486.000       4.2767
 487.000       4.2022
 488.000       4.0361
 489.000       3.8874
 490.000       3.7550
 491.000       3.4507
 492.000       3.5157
 493.000       3.2693
