# Supplementary material for: Potential Inhibitors of Fascin From A Database of Marine Natural Products: A Virtual Screening and Molecular Dynamics Study
Source: Front Chem. 2021 Oct 7;9:719949. doi: 10.3389/fchem.2021.719949 (PMC8529705; doi:10.3389/fchem.2021.719949)
Supplement: Supplementary file 2 [file DataSheet1.ZIP › Raw Date for Manuscript-719949-reduced/Figure 6/SMILES file for 19 ligands.txt]

Below are the SMILES file for each ligand, No.1-19.
[1] NP-G2-029: FC(F)(F)c1ccc(cc1)Cn1nc(NC(=O)c2oncc2C)c2c1cccc2
[2]: c1(O)c2[C@@H](CC[C@@H](c2cc(c1O[C@H]1OC[C@@H](O)[C@H](O)[C@@H]1O)C)[C@@H](/C=C/C=C(C)C)C)C
[3]: c1(O)cc2c(c(c1)/C=C/c1ccc(O)cc1)[C@H]([C@@H](O2)c1ccc(O)c(O)c1)c1cc(O)cc(O)c1
[4]: [C@H]12[C@]3(O)[C@@H]([C@@]4([C@H]([C@H](O)C3)C[C@@H](O)CC4)C)CC[C@]1([C@H]([C@@H](/C=C/[C@@H](O)C(C)C)C)C[C@@H]2O)C
[5]: c1(O)cc2C(=O)N(CCO)Cc2c2c1C[C@H](O)[C@@](O2)(CC/C=C(/CCC=C(C)C)\C)C
[6]: [C@H]1(OC(=O)C=C1[C@@H]1O[C@@H](O)C(=CC1)CC/C=C(/CCC1=C(C(=O)CCC1(C)C)C)\C)O
[7]: c1(O)c(cc2[C@H]([C@H](CCC=C(C)C)C)CC[C@H](c2c1O[C@@H]1OC[C@H](O)[C@@H](O)[C@H]1O)C)C
[8]: [C@@H]12NC(=O)/C(=C(\O)/CC/C=C/[C@@H]3[C@H]([C@H]4[C@H]([C@@H](C=C4)C)C3)C/C=C/C=C/C(=O)NCC[C@@H]1O)/C2=O
[9]: O(C)c1ccc(cc1Cl)C[C@H](NC(=O)/C=C/C[C@@H]1O[C@H]([C@H](O)[C@H]1C)c1ccccc1)C(=O)O
[10]: C(=O)(O)C[C@H](C(C)C)CC[C@@H]([C@@H]1[C@]2([C@@H]([C@H](O)C1)[C@H]1[C@@H]([C@]3([C@@](O)([C@@H](O)C1)C[C@@H](O)CC3)C)CC2)C)C
[11]: c1(O)c2[C@@H](CC[C@H]3c2c(c(c1O[C@H]1O[C@H]([C@H](OC(=O)C)[C@H](O)[C@@H]1O)C)C)[C@@H](C=C(C)C)C[C@@H]3C)C
[12]: C1(=C(C(=O)C2=C([C@@H](CC[C@@H]2[C@H](C/C=C/C(O)(C)C)C)C)C1=O)C)O
[13]: c1(O)cc(c2c(c1C=O)CC[C@@](O2)(CC/C=C(/CC/C=C(/CCC=C(C)C)\C)\C)C)C
[14]: [C@H]1(O)[C@@]2(O)[C@]([C@@]3(O)[C@@H]([C@H]4[C@]([C@H]([C@@H](CCCC(C)C)C)CC4)(CC3)C)C1)(CC[C@H](O)C2)C
[15]: [C@@H]1(O)[C@]2(O)[C@@]([C@@H]3[C@@H]([C@H]1O)[C@H]1[C@]([C@@H]([C@@H](CC[C@@H](C(C)C)C)C)CC1)(CC3)C)(CC[C@H](O)C2)C
[16]: [C@@H]1(O)[C@@]2(O)[C@]3([C@@H]([C@@H]([C@@H](O)CC3)C)CC[C@@H]2[C@H]2[C@]([C@@H]([C@@H](/C=C(/[C@H](C(C)C)C)\C)C)CC2)(C1)C)C
[17]: [nH]1c2ccc(Cl)cc2c2c1c1c(c3c(n1[C@H]1O[C@@H]([C@@H](O)[C@@H](O)[C@@H]1O)C)ccc(c3)Cl)cc2
[18]: [C@H]1(NC(=O)[C@@H]([C@@H](N)c2ccc(c3c2c(c[nH]3)C1)[C@](C=C)(CCC=C(C)C)C)CCC)CO
[19]: [C@@H]12[C@]3(O)[C@H]([C@]4([C@@H]([C@H](O)[C@H](O)CC4)[C@@H](O)C3)C)CC[C@]1([C@@H]([C@H](/C=C/[C@@H]([C@H](CO)C)C)C)C[C@H]2O)C
