# Supplementary material for: Potential Inhibitors of Fascin From A Database of Marine Natural Products: A Virtual Screening and Molecular Dynamics Study
Source: Front Chem. 2021 Oct 7;9:719949. doi: 10.3389/fchem.2021.719949 (PMC8529705; doi:10.3389/fchem.2021.719949)
Supplement: Supplementary file 2 [file DataSheet1.ZIP › Raw Date for Manuscript-719949-reduced/Figure 8/Figure 8a_Inhibitor07_PMF_CV-RMSD_Phi_xvg.txt]

RMSD	Phi	PMF(kcal/mol)
@ xaxis label "RMSD"
@ yaxis label "Phi"
@TYPE xy
0.5	-110.0	39.95614127404123
0.5	-104.0	39.95614127404123
0.5	-98.0	39.95614127404123
0.5	-92.0	39.95614127404123
0.5	-86.0	39.95614127404123
0.5	-80.0	39.95614127404123
0.5	-74.0	39.95614127404123
0.5	-68.0	39.95614127404123
0.5	-62.0	39.95614127404123
0.5	-56.0	39.95614127404123
0.5	-50.0	39.95614127404123
0.5	-44.0	39.95614127404123
0.5	-38.0	39.95614127404123
0.5	-32.0	39.95614127404123
0.5	-26.0	39.95614127404123
0.6	-110.0	39.95614127404123
0.6	-104.0	39.95614127404123
0.6	-98.0	39.95614127404123
0.6	-92.0	39.95614127404123
0.6	-86.0	39.95614127404123
0.6	-80.0	39.95614127404123
0.6	-74.0	39.95614127404123
0.6	-68.0	39.95614127404123
0.6	-62.0	39.95614127404123
0.6	-56.0	39.95614127404123
0.6	-50.0	39.95614127404123
0.6	-44.0	39.95614127404123
0.6	-38.0	39.95614127404123
0.6	-32.0	39.95614127404123
0.6	-26.0	39.95614127404123
0.7	-110.0	39.95614127404123
0.7	-104.0	39.95614127404123
0.7	-98.0	39.95614127404123
0.7	-92.0	39.95614127404123
0.7	-86.0	39.95614127404123
0.7	-80.0	39.95614127404123
0.7	-74.0	16.59706423634568
0.7	-68.0	12.873960909821793
0.7	-62.0	39.95614127404123
0.7	-56.0	39.95614127404123
0.7	-50.0	39.95614127404123
0.7	-44.0	39.95614127404123
0.7	-38.0	39.95614127404123
0.7	-32.0	39.95614127404123
0.7	-26.0	39.95614127404123
0.7999999999999999	-110.0	39.95614127404123
0.7999999999999999	-104.0	39.95614127404123
0.7999999999999999	-98.0	39.95614127404123
0.7999999999999999	-92.0	39.95614127404123
0.7999999999999999	-86.0	5.788462400924999
0.7999999999999999	-80.0	8.429882438966015
0.7999999999999999	-74.0	0.0
0.7999999999999999	-68.0	5.264943296584349
0.7999999999999999	-62.0	4.496660562037398
0.7999999999999999	-56.0	5.494491462447051
0.7999999999999999	-50.0	39.95614127404123
0.7999999999999999	-44.0	39.95614127404123
0.7999999999999999	-38.0	39.95614127404123
0.7999999999999999	-32.0	39.95614127404123
0.7999999999999999	-26.0	39.95614127404123
0.8999999999999999	-110.0	39.95614127404123
0.8999999999999999	-104.0	39.95614127404123
0.8999999999999999	-98.0	39.95614127404123
0.8999999999999999	-92.0	9.696139667276718
0.8999999999999999	-86.0	3.8115262353075607
0.8999999999999999	-80.0	4.735796281364415
0.8999999999999999	-74.0	6.013744039298679
0.8999999999999999	-68.0	6.1367418456725105
0.8999999999999999	-62.0	7.4757933107723105
0.8999999999999999	-56.0	9.605074142450132
0.8999999999999999	-50.0	39.95614127404123
0.8999999999999999	-44.0	39.95614127404123
0.8999999999999999	-38.0	39.95614127404123
0.8999999999999999	-32.0	39.95614127404123
0.8999999999999999	-26.0	39.95614127404123
0.9999999999999999	-110.0	39.95614127404123
0.9999999999999999	-104.0	39.95614127404123
0.9999999999999999	-98.0	39.95614127404123
0.9999999999999999	-92.0	1.8821133787050215
0.9999999999999999	-86.0	11.367787702044119
0.9999999999999999	-80.0	7.105079017073983
0.9999999999999999	-74.0	8.221250558455349
0.9999999999999999	-68.0	7.382956031404277
0.9999999999999999	-62.0	5.672918829285273
0.9999999999999999	-56.0	12.280824767860942
0.9999999999999999	-50.0	6.79565494142949
0.9999999999999999	-44.0	39.95614127404123
0.9999999999999999	-38.0	39.95614127404123
0.9999999999999999	-32.0	39.95614127404123
0.9999999999999999	-26.0	39.95614127404123
1.0999999999999999	-110.0	39.95614127404123
1.0999999999999999	-104.0	39.95614127404123
1.0999999999999999	-98.0	39.95614127404123
1.0999999999999999	-92.0	10.931781890109157
1.0999999999999999	-86.0	10.65064510067511
1.0999999999999999	-80.0	9.61152474527503
1.0999999999999999	-74.0	8.693823487998394
1.0999999999999999	-68.0	6.519727285445491
1.0999999999999999	-62.0	5.448187826458941
1.0999999999999999	-56.0	8.818307250104063
1.0999999999999999	-50.0	12.382435134782874
1.0999999999999999	-44.0	39.95614127404123
1.0999999999999999	-38.0	39.95614127404123
1.0999999999999999	-32.0	39.95614127404123
1.0999999999999999	-26.0	39.95614127404123
1.1999999999999997	-110.0	39.95614127404123
1.1999999999999997	-104.0	39.95614127404123
1.1999999999999997	-98.0	39.95614127404123
1.1999999999999997	-92.0	39.95614127404123
1.1999999999999997	-86.0	12.05305070733171
1.1999999999999997	-80.0	10.4789005273282
1.1999999999999997	-74.0	9.229970194341345
1.1999999999999997	-68.0	10.497440195593033
1.1999999999999997	-62.0	9.256593126662136
1.1999999999999997	-56.0	12.198389419456735
1.1999999999999997	-50.0	13.31659362360341
1.1999999999999997	-44.0	39.95614127404123
1.1999999999999997	-38.0	39.95614127404123
1.1999999999999997	-32.0	39.95614127404123
1.1999999999999997	-26.0	39.95614127404123
1.2999999999999998	-110.0	39.95614127404123
1.2999999999999998	-104.0	39.95614127404123
1.2999999999999998	-98.0	39.95614127404123
1.2999999999999998	-92.0	39.95614127404123
1.2999999999999998	-86.0	39.95614127404123
1.2999999999999998	-80.0	10.604344174948729
1.2999999999999998	-74.0	11.732298191352172
1.2999999999999998	-68.0	7.954534698846892
1.2999999999999998	-62.0	9.132446644005352
1.2999999999999998	-56.0	10.277317947092985
1.2999999999999998	-50.0	39.95614127404123
1.2999999999999998	-44.0	39.95614127404123
1.2999999999999998	-38.0	39.95614127404123
1.2999999999999998	-32.0	39.95614127404123
1.2999999999999998	-26.0	39.95614127404123
1.4	-110.0	39.95614127404123
1.4	-104.0	39.95614127404123
1.4	-98.0	39.95614127404123
1.4	-92.0	39.95614127404123
1.4	-86.0	39.95614127404123
1.4	-80.0	9.974389453439663
1.4	-74.0	12.575675724529127
1.4	-68.0	10.96379820794289
1.4	-62.0	11.753314001086107
1.4	-56.0	9.376689573681993
1.4	-50.0	39.95614127404123
1.4	-44.0	39.95614127404123
1.4	-38.0	39.95614127404123
1.4	-32.0	39.95614127404123
1.4	-26.0	39.95614127404123
1.4999999999999998	-110.0	39.95614127404123
1.4999999999999998	-104.0	39.95614127404123
1.4999999999999998	-98.0	39.95614127404123
1.4999999999999998	-92.0	39.95614127404123
1.4999999999999998	-86.0	39.95614127404123
1.4999999999999998	-80.0	39.95614127404123
1.4999999999999998	-74.0	17.35316026510437
1.4999999999999998	-68.0	14.65996931290531
1.4999999999999998	-62.0	8.895040271818019
1.4999999999999998	-56.0	39.95614127404123
1.4999999999999998	-50.0	39.95614127404123
1.4999999999999998	-44.0	39.95614127404123
1.4999999999999998	-38.0	39.95614127404123
1.4999999999999998	-32.0	39.95614127404123
1.4999999999999998	-26.0	39.95614127404123
1.5999999999999996	-110.0	39.95614127404123
1.5999999999999996	-104.0	39.95614127404123
1.5999999999999996	-98.0	39.95614127404123
1.5999999999999996	-92.0	39.95614127404123
1.5999999999999996	-86.0	39.95614127404123
1.5999999999999996	-80.0	39.95614127404123
1.5999999999999996	-74.0	39.95614127404123
1.5999999999999996	-68.0	39.95614127404123
1.5999999999999996	-62.0	39.95614127404123
1.5999999999999996	-56.0	39.95614127404123
1.5999999999999996	-50.0	39.95614127404123
1.5999999999999996	-44.0	39.95614127404123
1.5999999999999996	-38.0	39.95614127404123
1.5999999999999996	-32.0	39.95614127404123
1.5999999999999996	-26.0	39.95614127404123
1.6999999999999997	-110.0	39.95614127404123
1.6999999999999997	-104.0	39.95614127404123
1.6999999999999997	-98.0	39.95614127404123
1.6999999999999997	-92.0	39.95614127404123
1.6999999999999997	-86.0	39.95614127404123
1.6999999999999997	-80.0	39.95614127404123
1.6999999999999997	-74.0	39.95614127404123
1.6999999999999997	-68.0	39.95614127404123
1.6999999999999997	-62.0	39.95614127404123
1.6999999999999997	-56.0	39.95614127404123
1.6999999999999997	-50.0	39.95614127404123
1.6999999999999997	-44.0	39.95614127404123
1.6999999999999997	-38.0	39.95614127404123
1.6999999999999997	-32.0	39.95614127404123
1.6999999999999997	-26.0	39.95614127404123
