# Supplementary material for: Potential Inhibitors of Fascin From A Database of Marine Natural Products: A Virtual Screening and Molecular Dynamics Study
Source: Front Chem. 2021 Oct 7;9:719949. doi: 10.3389/fchem.2021.719949 (PMC8529705; doi:10.3389/fchem.2021.719949)
Supplement: Supplementary file 2 [file DataSheet1.ZIP › Raw Date for Manuscript-719949-reduced/Figure 8/Figure 8b_Inhibitor15_PMF-CV-RMSD_Gyration_xvg.txt]

RMSD	Gyration	PMF(kcal/mol)
@ xaxis label "RMSD"
@ yaxis label "Gyration"
@TYPE xy
0.2	4.0	48.44949075256496
0.2	4.1	48.44949075256496
0.2	4.199999999999999	48.44949075256496
0.2	4.299999999999999	48.44949075256496
0.2	4.399999999999999	48.44949075256496
0.2	4.499999999999998	48.44949075256496
0.2	4.599999999999998	48.44949075256496
0.2	4.6999999999999975	48.44949075256496
0.2	4.799999999999997	48.44949075256496
0.2	4.899999999999997	48.44949075256496
0.2	4.9999999999999964	48.44949075256496
0.2	5.099999999999996	48.44949075256496
0.2	5.199999999999996	48.44949075256496
0.2	5.299999999999995	48.44949075256496
0.30000000000000004	4.0	48.44949075256496
0.30000000000000004	4.1	48.44949075256496
0.30000000000000004	4.199999999999999	48.44949075256496
0.30000000000000004	4.299999999999999	48.44949075256496
0.30000000000000004	4.399999999999999	48.44949075256496
0.30000000000000004	4.499999999999998	48.44949075256496
0.30000000000000004	4.599999999999998	48.44949075256496
0.30000000000000004	4.6999999999999975	48.44949075256496
0.30000000000000004	4.799999999999997	48.44949075256496
0.30000000000000004	4.899999999999997	48.44949075256496
0.30000000000000004	4.9999999999999964	48.44949075256496
0.30000000000000004	5.099999999999996	48.44949075256496
0.30000000000000004	5.199999999999996	48.44949075256496
0.30000000000000004	5.299999999999995	48.44949075256496
0.4000000000000001	4.0	48.44949075256496
0.4000000000000001	4.1	48.44949075256496
0.4000000000000001	4.199999999999999	48.44949075256496
0.4000000000000001	4.299999999999999	48.44949075256496
0.4000000000000001	4.399999999999999	48.44949075256496
0.4000000000000001	4.499999999999998	13.99115603875942
0.4000000000000001	4.599999999999998	48.44949075256496
0.4000000000000001	4.6999999999999975	48.44949075256496
0.4000000000000001	4.799999999999997	48.44949075256496
0.4000000000000001	4.899999999999997	48.44949075256496
0.4000000000000001	4.9999999999999964	48.44949075256496
0.4000000000000001	5.099999999999996	48.44949075256496
0.4000000000000001	5.199999999999996	48.44949075256496
0.4000000000000001	5.299999999999995	48.44949075256496
0.5000000000000001	4.0	48.44949075256496
0.5000000000000001	4.1	48.44949075256496
0.5000000000000001	4.199999999999999	48.44949075256496
0.5000000000000001	4.299999999999999	48.44949075256496
0.5000000000000001	4.399999999999999	4.711551404162428
0.5000000000000001	4.499999999999998	13.309245801143746
0.5000000000000001	4.599999999999998	4.030708048056354
0.5000000000000001	4.6999999999999975	48.44949075256496
0.5000000000000001	4.799999999999997	48.44949075256496
0.5000000000000001	4.899999999999997	48.44949075256496
0.5000000000000001	4.9999999999999964	48.44949075256496
0.5000000000000001	5.099999999999996	48.44949075256496
0.5000000000000001	5.199999999999996	48.44949075256496
0.5000000000000001	5.299999999999995	48.44949075256496
0.6000000000000001	4.0	48.44949075256496
0.6000000000000001	4.1	48.44949075256496
0.6000000000000001	4.199999999999999	48.44949075256496
0.6000000000000001	4.299999999999999	17.748105777960177
0.6000000000000001	4.399999999999999	10.380336469544751
0.6000000000000001	4.499999999999998	8.53320625439624
0.6000000000000001	4.599999999999998	5.540302611055694
0.6000000000000001	4.6999999999999975	48.44949075256496
0.6000000000000001	4.799999999999997	48.44949075256496
0.6000000000000001	4.899999999999997	48.44949075256496
0.6000000000000001	4.9999999999999964	48.44949075256496
0.6000000000000001	5.099999999999996	48.44949075256496
0.6000000000000001	5.199999999999996	48.44949075256496
0.6000000000000001	5.299999999999995	48.44949075256496
0.7000000000000002	4.0	48.44949075256496
0.7000000000000002	4.1	48.44949075256496
0.7000000000000002	4.199999999999999	48.44949075256496
0.7000000000000002	4.299999999999999	14.328432926783897
0.7000000000000002	4.399999999999999	13.72211430757472
0.7000000000000002	4.499999999999998	6.684021538808068
0.7000000000000002	4.599999999999998	5.194898389952328
0.7000000000000002	4.6999999999999975	12.454329146019546
0.7000000000000002	4.799999999999997	48.44949075256496
0.7000000000000002	4.899999999999997	48.44949075256496
0.7000000000000002	4.9999999999999964	48.44949075256496
0.7000000000000002	5.099999999999996	48.44949075256496
0.7000000000000002	5.199999999999996	48.44949075256496
0.7000000000000002	5.299999999999995	48.44949075256496
0.8000000000000003	4.0	48.44949075256496
0.8000000000000003	4.1	48.44949075256496
0.8000000000000003	4.199999999999999	48.44949075256496
0.8000000000000003	4.299999999999999	48.44949075256496
0.8000000000000003	4.399999999999999	10.793961314736372
0.8000000000000003	4.499999999999998	14.345948295523947
0.8000000000000003	4.599999999999998	11.422237797716718
0.8000000000000003	4.6999999999999975	7.27754960386806
0.8000000000000003	4.799999999999997	14.740865036054466
0.8000000000000003	4.899999999999997	48.44949075256496
0.8000000000000003	4.9999999999999964	48.44949075256496
0.8000000000000003	5.099999999999996	48.44949075256496
0.8000000000000003	5.199999999999996	48.44949075256496
0.8000000000000003	5.299999999999995	48.44949075256496
0.9000000000000001	4.0	48.44949075256496
0.9000000000000001	4.1	48.44949075256496
0.9000000000000001	4.199999999999999	48.44949075256496
0.9000000000000001	4.299999999999999	48.44949075256496
0.9000000000000001	4.399999999999999	11.523403151914799
0.9000000000000001	4.499999999999998	0.0
0.9000000000000001	4.599999999999998	10.108662705832423
0.9000000000000001	4.6999999999999975	9.26395367873102
0.9000000000000001	4.799999999999997	9.873582929429183
0.9000000000000001	4.899999999999997	48.44949075256496
0.9000000000000001	4.9999999999999964	48.44949075256496
0.9000000000000001	5.099999999999996	48.44949075256496
0.9000000000000001	5.199999999999996	48.44949075256496
0.9000000000000001	5.299999999999995	48.44949075256496
1.0000000000000002	4.0	48.44949075256496
1.0000000000000002	4.1	48.44949075256496
1.0000000000000002	4.199999999999999	48.44949075256496
1.0000000000000002	4.299999999999999	48.44949075256496
1.0000000000000002	4.399999999999999	48.44949075256496
1.0000000000000002	4.499999999999998	48.44949075256496
1.0000000000000002	4.599999999999998	10.38421188807277
1.0000000000000002	4.6999999999999975	10.999686547527894
1.0000000000000002	4.799999999999997	11.441884935033244
1.0000000000000002	4.899999999999997	7.678297189270317
1.0000000000000002	4.9999999999999964	48.44949075256496
1.0000000000000002	5.099999999999996	48.44949075256496
1.0000000000000002	5.199999999999996	48.44949075256496
1.0000000000000002	5.299999999999995	48.44949075256496
1.1000000000000003	4.0	48.44949075256496
1.1000000000000003	4.1	48.44949075256496
1.1000000000000003	4.199999999999999	48.44949075256496
1.1000000000000003	4.299999999999999	48.44949075256496
1.1000000000000003	4.399999999999999	48.44949075256496
1.1000000000000003	4.499999999999998	48.44949075256496
1.1000000000000003	4.599999999999998	14.127606323653808
1.1000000000000003	4.6999999999999975	7.071227027657855
1.1000000000000003	4.799999999999997	10.306209479402774
1.1000000000000003	4.899999999999997	6.176041202338801
1.1000000000000003	4.9999999999999964	48.44949075256496
1.1000000000000003	5.099999999999996	48.44949075256496
1.1000000000000003	5.199999999999996	48.44949075256496
1.1000000000000003	5.299999999999995	48.44949075256496
1.2000000000000004	4.0	48.44949075256496
1.2000000000000004	4.1	48.44949075256496
1.2000000000000004	4.199999999999999	48.44949075256496
1.2000000000000004	4.299999999999999	48.44949075256496
1.2000000000000004	4.399999999999999	48.44949075256496
1.2000000000000004	4.499999999999998	48.44949075256496
1.2000000000000004	4.599999999999998	48.44949075256496
1.2000000000000004	4.6999999999999975	10.46478529422825
1.2000000000000004	4.799999999999997	10.295067245635039
1.2000000000000004	4.899999999999997	10.783601219014791
1.2000000000000004	4.9999999999999964	7.435278885333865
1.2000000000000004	5.099999999999996	48.44949075256496
1.2000000000000004	5.199999999999996	48.44949075256496
1.2000000000000004	5.299999999999995	48.44949075256496
1.3000000000000003	4.0	48.44949075256496
1.3000000000000003	4.1	48.44949075256496
1.3000000000000003	4.199999999999999	48.44949075256496
1.3000000000000003	4.299999999999999	48.44949075256496
1.3000000000000003	4.399999999999999	48.44949075256496
1.3000000000000003	4.499999999999998	48.44949075256496
1.3000000000000003	4.599999999999998	48.44949075256496
1.3000000000000003	4.6999999999999975	48.44949075256496
1.3000000000000003	4.799999999999997	9.24472211944434
1.3000000000000003	4.899999999999997	9.73502453514454
1.3000000000000003	4.9999999999999964	12.085394710578072
1.3000000000000003	5.099999999999996	48.44949075256496
1.3000000000000003	5.199999999999996	48.44949075256496
1.3000000000000003	5.299999999999995	48.44949075256496
1.4000000000000004	4.0	48.44949075256496
1.4000000000000004	4.1	48.44949075256496
1.4000000000000004	4.199999999999999	48.44949075256496
1.4000000000000004	4.299999999999999	48.44949075256496
1.4000000000000004	4.399999999999999	48.44949075256496
1.4000000000000004	4.499999999999998	48.44949075256496
1.4000000000000004	4.599999999999998	48.44949075256496
1.4000000000000004	4.6999999999999975	48.44949075256496
1.4000000000000004	4.799999999999997	48.44949075256496
1.4000000000000004	4.899999999999997	9.31330961103884
1.4000000000000004	4.9999999999999964	7.584753267445059
1.4000000000000004	5.099999999999996	14.022640823579785
1.4000000000000004	5.199999999999996	48.44949075256496
1.4000000000000004	5.299999999999995	48.44949075256496
1.5000000000000004	4.0	48.44949075256496
1.5000000000000004	4.1	48.44949075256496
1.5000000000000004	4.199999999999999	48.44949075256496
1.5000000000000004	4.299999999999999	48.44949075256496
1.5000000000000004	4.399999999999999	48.44949075256496
1.5000000000000004	4.499999999999998	48.44949075256496
1.5000000000000004	4.599999999999998	48.44949075256496
1.5000000000000004	4.6999999999999975	48.44949075256496
1.5000000000000004	4.799999999999997	48.44949075256496
1.5000000000000004	4.899999999999997	13.2901983084598
1.5000000000000004	4.9999999999999964	14.985424208821954
1.5000000000000004	5.099999999999996	8.591069190591874
1.5000000000000004	5.199999999999996	48.44949075256496
1.5000000000000004	5.299999999999995	48.44949075256496
1.6000000000000003	4.0	48.44949075256496
1.6000000000000003	4.1	48.44949075256496
1.6000000000000003	4.199999999999999	48.44949075256496
1.6000000000000003	4.299999999999999	48.44949075256496
1.6000000000000003	4.399999999999999	48.44949075256496
1.6000000000000003	4.499999999999998	48.44949075256496
1.6000000000000003	4.599999999999998	48.44949075256496
1.6000000000000003	4.6999999999999975	48.44949075256496
1.6000000000000003	4.799999999999997	48.44949075256496
1.6000000000000003	4.899999999999997	48.44949075256496
1.6000000000000003	4.9999999999999964	5.295336802996459
1.6000000000000003	5.099999999999996	0.5768160589678857
1.6000000000000003	5.199999999999996	48.44949075256496
1.6000000000000003	5.299999999999995	48.44949075256496
1.7000000000000004	4.0	48.44949075256496
1.7000000000000004	4.1	48.44949075256496
1.7000000000000004	4.199999999999999	48.44949075256496
1.7000000000000004	4.299999999999999	48.44949075256496
1.7000000000000004	4.399999999999999	48.44949075256496
1.7000000000000004	4.499999999999998	48.44949075256496
1.7000000000000004	4.599999999999998	48.44949075256496
1.7000000000000004	4.6999999999999975	48.44949075256496
1.7000000000000004	4.799999999999997	48.44949075256496
1.7000000000000004	4.899999999999997	48.44949075256496
1.7000000000000004	4.9999999999999964	48.44949075256496
1.7000000000000004	5.099999999999996	16.925805328043094
1.7000000000000004	5.199999999999996	48.44949075256496
1.7000000000000004	5.299999999999995	48.44949075256496
1.8000000000000005	4.0	48.44949075256496
1.8000000000000005	4.1	48.44949075256496
1.8000000000000005	4.199999999999999	48.44949075256496
1.8000000000000005	4.299999999999999	48.44949075256496
1.8000000000000005	4.399999999999999	48.44949075256496
1.8000000000000005	4.499999999999998	48.44949075256496
1.8000000000000005	4.599999999999998	48.44949075256496
1.8000000000000005	4.6999999999999975	48.44949075256496
1.8000000000000005	4.799999999999997	48.44949075256496
1.8000000000000005	4.899999999999997	48.44949075256496
1.8000000000000005	4.9999999999999964	48.44949075256496
1.8000000000000005	5.099999999999996	48.44949075256496
1.8000000000000005	5.199999999999996	48.44949075256496
1.8000000000000005	5.299999999999995	48.44949075256496
1.9000000000000006	4.0	48.44949075256496
1.9000000000000006	4.1	48.44949075256496
1.9000000000000006	4.199999999999999	48.44949075256496
1.9000000000000006	4.299999999999999	48.44949075256496
1.9000000000000006	4.399999999999999	48.44949075256496
1.9000000000000006	4.499999999999998	48.44949075256496
1.9000000000000006	4.599999999999998	48.44949075256496
1.9000000000000006	4.6999999999999975	48.44949075256496
1.9000000000000006	4.799999999999997	48.44949075256496
1.9000000000000006	4.899999999999997	48.44949075256496
1.9000000000000006	4.9999999999999964	48.44949075256496
1.9000000000000006	5.099999999999996	48.44949075256496
1.9000000000000006	5.199999999999996	48.44949075256496
1.9000000000000006	5.299999999999995	48.44949075256496
