# Supplementary material for: Potential Inhibitors of Fascin From A Database of Marine Natural Products: A Virtual Screening and Molecular Dynamics Study
Source: Front Chem. 2021 Oct 7;9:719949. doi: 10.3389/fchem.2021.719949 (PMC8529705; doi:10.3389/fchem.2021.719949)
Supplement: Supplementary file 2 [file DataSheet1.ZIP › Raw Date for Manuscript-719949-reduced/Figure 8/Figure 8c_Inhibitor18_PMF-CV-RMSD_Gyration_xvg.txt]

RMSD	Gyration	PMF(kcal/mol)
@ xaxis label "RMSD"
@ yaxis label "Gyration"
@TYPE xy
0.25	3.5	50.895510528104836
0.25	3.6	50.895510528104836
0.25	3.7	50.895510528104836
0.25	3.8000000000000003	50.895510528104836
0.25	3.9000000000000004	50.895510528104836
0.25	4.0	50.895510528104836
0.25	4.1000000000000005	50.895510528104836
0.25	4.200000000000001	50.895510528104836
0.25	4.300000000000001	50.895510528104836
0.25	4.4	50.895510528104836
0.25	4.500000000000001	50.895510528104836
0.25	4.600000000000001	50.895510528104836
0.25	4.700000000000001	50.895510528104836
0.35	3.5	50.895510528104836
0.35	3.6	50.895510528104836
0.35	3.7	50.895510528104836
0.35	3.8000000000000003	50.895510528104836
0.35	3.9000000000000004	50.895510528104836
0.35	4.0	50.895510528104836
0.35	4.1000000000000005	50.895510528104836
0.35	4.200000000000001	50.895510528104836
0.35	4.300000000000001	50.895510528104836
0.35	4.4	50.895510528104836
0.35	4.500000000000001	50.895510528104836
0.35	4.600000000000001	50.895510528104836
0.35	4.700000000000001	50.895510528104836
0.44999999999999996	3.5	50.895510528104836
0.44999999999999996	3.6	50.895510528104836
0.44999999999999996	3.7	50.895510528104836
0.44999999999999996	3.8000000000000003	50.895510528104836
0.44999999999999996	3.9000000000000004	50.895510528104836
0.44999999999999996	4.0	50.895510528104836
0.44999999999999996	4.1000000000000005	50.895510528104836
0.44999999999999996	4.200000000000001	50.895510528104836
0.44999999999999996	4.300000000000001	50.895510528104836
0.44999999999999996	4.4	50.895510528104836
0.44999999999999996	4.500000000000001	50.895510528104836
0.44999999999999996	4.600000000000001	50.895510528104836
0.44999999999999996	4.700000000000001	50.895510528104836
0.5499999999999999	3.5	50.895510528104836
0.5499999999999999	3.6	50.895510528104836
0.5499999999999999	3.7	50.895510528104836
0.5499999999999999	3.8000000000000003	50.895510528104836
0.5499999999999999	3.9000000000000004	50.895510528104836
0.5499999999999999	4.0	50.895510528104836
0.5499999999999999	4.1000000000000005	50.895510528104836
0.5499999999999999	4.200000000000001	50.895510528104836
0.5499999999999999	4.300000000000001	50.895510528104836
0.5499999999999999	4.4	50.895510528104836
0.5499999999999999	4.500000000000001	50.895510528104836
0.5499999999999999	4.600000000000001	50.895510528104836
0.5499999999999999	4.700000000000001	50.895510528104836
0.6499999999999999	3.5	50.895510528104836
0.6499999999999999	3.6	50.895510528104836
0.6499999999999999	3.7	50.895510528104836
0.6499999999999999	3.8000000000000003	50.895510528104836
0.6499999999999999	3.9000000000000004	50.895510528104836
0.6499999999999999	4.0	50.895510528104836
0.6499999999999999	4.1000000000000005	50.895510528104836
0.6499999999999999	4.200000000000001	16.875991824674607
0.6499999999999999	4.300000000000001	50.895510528104836
0.6499999999999999	4.4	50.895510528104836
0.6499999999999999	4.500000000000001	50.895510528104836
0.6499999999999999	4.600000000000001	50.895510528104836
0.6499999999999999	4.700000000000001	50.895510528104836
0.7499999999999999	3.5	50.895510528104836
0.7499999999999999	3.6	50.895510528104836
0.7499999999999999	3.7	50.895510528104836
0.7499999999999999	3.8000000000000003	50.895510528104836
0.7499999999999999	3.9000000000000004	50.895510528104836
0.7499999999999999	4.0	50.895510528104836
0.7499999999999999	4.1000000000000005	16.110564393191332
0.7499999999999999	4.200000000000001	12.183834022910062
0.7499999999999999	4.300000000000001	10.951601838386651
0.7499999999999999	4.4	18.41043429196676
0.7499999999999999	4.500000000000001	50.895510528104836
0.7499999999999999	4.600000000000001	50.895510528104836
0.7499999999999999	4.700000000000001	50.895510528104836
0.8499999999999999	3.5	50.895510528104836
0.8499999999999999	3.6	50.895510528104836
0.8499999999999999	3.7	50.895510528104836
0.8499999999999999	3.8000000000000003	50.895510528104836
0.8499999999999999	3.9000000000000004	50.895510528104836
0.8499999999999999	4.0	50.895510528104836
0.8499999999999999	4.1000000000000005	6.059067327215487
0.8499999999999999	4.200000000000001	10.313146088034173
0.8499999999999999	4.300000000000001	7.527347221415177
0.8499999999999999	4.4	11.131368871455095
0.8499999999999999	4.500000000000001	50.895510528104836
0.8499999999999999	4.600000000000001	50.895510528104836
0.8499999999999999	4.700000000000001	50.895510528104836
0.9499999999999998	3.5	50.895510528104836
0.9499999999999998	3.6	50.895510528104836
0.9499999999999998	3.7	50.895510528104836
0.9499999999999998	3.8000000000000003	50.895510528104836
0.9499999999999998	3.9000000000000004	50.895510528104836
0.9499999999999998	4.0	3.230906365824737
0.9499999999999998	4.1000000000000005	12.912271761973123
0.9499999999999998	4.200000000000001	12.222135007000766
0.9499999999999998	4.300000000000001	5.82929997733666
0.9499999999999998	4.4	12.894498702422936
0.9499999999999998	4.500000000000001	50.895510528104836
0.9499999999999998	4.600000000000001	50.895510528104836
0.9499999999999998	4.700000000000001	50.895510528104836
1.0499999999999998	3.5	50.895510528104836
1.0499999999999998	3.6	50.895510528104836
1.0499999999999998	3.7	50.895510528104836
1.0499999999999998	3.8000000000000003	50.895510528104836
1.0499999999999998	3.9000000000000004	50.895510528104836
1.0499999999999998	4.0	16.91364707277608
1.0499999999999998	4.1000000000000005	6.079108552107769
1.0499999999999998	4.200000000000001	10.284190544928528
1.0499999999999998	4.300000000000001	10.21207843748887
1.0499999999999998	4.4	4.589226362961156
1.0499999999999998	4.500000000000001	50.895510528104836
1.0499999999999998	4.600000000000001	50.895510528104836
1.0499999999999998	4.700000000000001	50.895510528104836
1.15	3.5	50.895510528104836
1.15	3.6	50.895510528104836
1.15	3.7	50.895510528104836
1.15	3.8000000000000003	50.895510528104836
1.15	3.9000000000000004	15.684275474012303
1.15	4.0	9.348120362485624
1.15	4.1000000000000005	12.123271975060689
1.15	4.200000000000001	2.9718734411520984
1.15	4.300000000000001	10.852653266402683
1.15	4.4	12.758968785575036
1.15	4.500000000000001	13.036687279350808
1.15	4.600000000000001	50.895510528104836
1.15	4.700000000000001	50.895510528104836
1.2499999999999998	3.5	50.895510528104836
1.2499999999999998	3.6	50.895510528104836
1.2499999999999998	3.7	50.895510528104836
1.2499999999999998	3.8000000000000003	50.895510528104836
1.2499999999999998	3.9000000000000004	19.455027213287277
1.2499999999999998	4.0	15.829138366625195
1.2499999999999998	4.1000000000000005	8.97960723349182
1.2499999999999998	4.200000000000001	5.085062657930244
1.2499999999999998	4.300000000000001	16.361469844159075
1.2499999999999998	4.4	11.320199786318284
1.2499999999999998	4.500000000000001	17.52637486443303
1.2499999999999998	4.600000000000001	50.895510528104836
1.2499999999999998	4.700000000000001	50.895510528104836
1.3499999999999996	3.5	50.895510528104836
1.3499999999999996	3.6	50.895510528104836
1.3499999999999996	3.7	50.895510528104836
1.3499999999999996	3.8000000000000003	19.058985042871804
1.3499999999999996	3.9000000000000004	12.97553081129238
1.3499999999999996	4.0	11.14457635452559
1.3499999999999996	4.1000000000000005	8.39369434481116
1.3499999999999996	4.200000000000001	5.70143945023667
1.3499999999999996	4.300000000000001	6.52795150015438
1.3499999999999996	4.4	18.738913427538414
1.3499999999999996	4.500000000000001	15.536040768481122
1.3499999999999996	4.600000000000001	50.895510528104836
1.3499999999999996	4.700000000000001	50.895510528104836
1.4499999999999997	3.5	50.895510528104836
1.4499999999999997	3.6	50.895510528104836
1.4499999999999997	3.7	50.895510528104836
1.4499999999999997	3.8000000000000003	50.895510528104836
1.4499999999999997	3.9000000000000004	0.0
1.4499999999999997	4.0	15.571803239548494
1.4499999999999997	4.1000000000000005	4.494429924499201
1.4499999999999997	4.200000000000001	8.385524666910612
1.4499999999999997	4.300000000000001	4.503408620293051
1.4499999999999997	4.4	50.895510528104836
1.4499999999999997	4.500000000000001	50.895510528104836
1.4499999999999997	4.600000000000001	50.895510528104836
1.4499999999999997	4.700000000000001	50.895510528104836
1.5499999999999998	3.5	50.895510528104836
1.5499999999999998	3.6	50.895510528104836
1.5499999999999998	3.7	50.895510528104836
1.5499999999999998	3.8000000000000003	50.895510528104836
1.5499999999999998	3.9000000000000004	12.36415182989547
1.5499999999999998	4.0	12.267953808900316
1.5499999999999998	4.1000000000000005	8.58772431993146
1.5499999999999998	4.200000000000001	8.214853326300009
1.5499999999999998	4.300000000000001	50.895510528104836
1.5499999999999998	4.4	50.895510528104836
1.5499999999999998	4.500000000000001	50.895510528104836
1.5499999999999998	4.600000000000001	50.895510528104836
1.5499999999999998	4.700000000000001	50.895510528104836
1.6499999999999997	3.5	50.895510528104836
1.6499999999999997	3.6	50.895510528104836
1.6499999999999997	3.7	50.895510528104836
1.6499999999999997	3.8000000000000003	50.895510528104836
1.6499999999999997	3.9000000000000004	50.895510528104836
1.6499999999999997	4.0	50.895510528104836
1.6499999999999997	4.1000000000000005	50.895510528104836
1.6499999999999997	4.200000000000001	50.895510528104836
1.6499999999999997	4.300000000000001	50.895510528104836
1.6499999999999997	4.4	50.895510528104836
1.6499999999999997	4.500000000000001	50.895510528104836
1.6499999999999997	4.600000000000001	50.895510528104836
1.6499999999999997	4.700000000000001	50.895510528104836
1.7499999999999996	3.5	50.895510528104836
1.7499999999999996	3.6	50.895510528104836
1.7499999999999996	3.7	50.895510528104836
1.7499999999999996	3.8000000000000003	50.895510528104836
1.7499999999999996	3.9000000000000004	50.895510528104836
1.7499999999999996	4.0	50.895510528104836
1.7499999999999996	4.1000000000000005	50.895510528104836
1.7499999999999996	4.200000000000001	50.895510528104836
1.7499999999999996	4.300000000000001	50.895510528104836
1.7499999999999996	4.4	50.895510528104836
1.7499999999999996	4.500000000000001	50.895510528104836
1.7499999999999996	4.600000000000001	50.895510528104836
1.7499999999999996	4.700000000000001	50.895510528104836
1.8499999999999996	3.5	50.895510528104836
1.8499999999999996	3.6	50.895510528104836
1.8499999999999996	3.7	50.895510528104836
1.8499999999999996	3.8000000000000003	50.895510528104836
1.8499999999999996	3.9000000000000004	50.895510528104836
1.8499999999999996	4.0	50.895510528104836
1.8499999999999996	4.1000000000000005	50.895510528104836
1.8499999999999996	4.200000000000001	50.895510528104836
1.8499999999999996	4.300000000000001	50.895510528104836
1.8499999999999996	4.4	50.895510528104836
1.8499999999999996	4.500000000000001	50.895510528104836
1.8499999999999996	4.600000000000001	50.895510528104836
1.8499999999999996	4.700000000000001	50.895510528104836
1.9499999999999997	3.5	50.895510528104836
1.9499999999999997	3.6	50.895510528104836
1.9499999999999997	3.7	50.895510528104836
1.9499999999999997	3.8000000000000003	50.895510528104836
1.9499999999999997	3.9000000000000004	50.895510528104836
1.9499999999999997	4.0	50.895510528104836
1.9499999999999997	4.1000000000000005	50.895510528104836
1.9499999999999997	4.200000000000001	50.895510528104836
1.9499999999999997	4.300000000000001	50.895510528104836
1.9499999999999997	4.4	50.895510528104836
1.9499999999999997	4.500000000000001	50.895510528104836
1.9499999999999997	4.600000000000001	50.895510528104836
1.9499999999999997	4.700000000000001	50.895510528104836
