# Supplementary material for: Potential Inhibitors of Fascin From A Database of Marine Natural Products: A Virtual Screening and Molecular Dynamics Study
Source: Front Chem. 2021 Oct 7;9:719949. doi: 10.3389/fchem.2021.719949 (PMC8529705; doi:10.3389/fchem.2021.719949)
Supplement: Supplementary file 2 [file DataSheet1.ZIP › Raw Date for Manuscript-719949-reduced/Figure 9/rmsd-Inhibitor07.txt]

#Frame     RMSD_00002
       1       0.9615
       2       1.0463
       3       0.9624
       4       1.0630
       5       1.0458
       6       1.1213
       7       0.8456
       8       0.8878
       9       0.7710
      10       1.1097
      11       1.0530
      12       0.7010
      13       1.0909
      14       0.7885
      15       1.0947
      16       0.9215
      17       0.7983
      18       1.0737
      19       1.0716
      20       1.0727
      21       0.9344
      22       1.0069
      23       0.9971
      24       0.9660
      25       1.0283
      26       1.0238
      27       1.0290
      28       1.0410
      29       1.0196
      30       1.1362
      31       0.7548
      32       0.8165
      33       0.9491
      34       1.1346
      35       0.9788
      36       0.9272
      37       1.1016
      38       1.2240
      39       1.1030
      40       1.0571
      41       1.0952
      42       1.0504
      43       0.9363
      44       0.8906
      45       0.9467
      46       0.9844
      47       0.7520
      48       0.8988
      49       0.9078
      50       0.8319
      51       0.9543
      52       0.9687
      53       0.9456
      54       0.8489
      55       1.1525
      56       1.0232
      57       0.7866
      58       0.9449
      59       0.9029
      60       1.0638
      61       0.8157
      62       0.8718
      63       0.8166
      64       1.0638
      65       1.1812
      66       0.9172
      67       0.8633
      68       0.7255
      69       0.9953
      70       1.0433
      71       1.0074
      72       1.0526
      73       0.9515
      74       1.0872
      75       0.9902
      76       1.1551
      77       1.2963
      78       1.2665
      79       1.1498
      80       1.0842
      81       1.2554
      82       1.0061
      83       0.9852
      84       0.8695
      85       1.2809
      86       0.7871
      87       0.9588
      88       0.9470
      89       1.0757
      90       1.1049
      91       0.8093
      92       0.8754
      93       0.9146
      94       0.6587
      95       0.5928
      96       0.6053
      97       0.8543
      98       0.8719
      99       0.9478
     100       0.8776
     101       0.8701
     102       0.8440
     103       0.8917
     104       0.8384
     105       0.8628
     106       0.7256
     107       0.8879
     108       0.7540
     109       0.9373
     110       0.7834
     111       0.7091
     112       0.6989
     113       0.7168
     114       0.7267
     115       0.7391
     116       0.7507
     117       0.8064
     118       0.8438
     119       0.7165
     120       0.7911
     121       0.7640
     122       0.8297
     123       0.7390
     124       0.8672
     125       0.9693
     126       0.9427
     127       0.7622
     128       0.5829
     129       0.6238
     130       0.6309
     131       0.7850
     132       0.7660
     133       1.0981
     134       0.8838
     135       1.1367
     136       0.7322
     137       0.8194
     138       0.8175
     139       0.7890
     140       0.7633
     141       0.7653
     142       0.7491
     143       0.9430
     144       0.6564
     145       0.9392
     146       0.8747
     147       0.7262
     148       0.8613
     149       0.7561
     150       0.8608
     151       0.6650
     152       0.9032
     153       0.6961
     154       0.7642
     155       0.6454
     156       0.7686
     157       0.6621
     158       0.6099
     159       0.7332
     160       0.6454
     161       0.7809
     162       0.7045
     163       0.7086
     164       0.8882
     165       0.9001
     166       0.7495
     167       0.7426
     168       0.6889
     169       0.7828
     170       0.7471
     171       0.8620
     172       0.7021
     173       0.6490
     174       0.6925
     175       0.6720
     176       0.8246
     177       0.5272
     178       0.7472
     179       0.8143
     180       0.6000
     181       0.9017
     182       0.6689
     183       0.8534
     184       0.8918
     185       0.6927
     186       0.7729
     187       0.7582
     188       0.7563
     189       0.7194
     190       0.8426
     191       0.8676
     192       0.9983
     193       0.7932
     194       0.6616
     195       0.9125
     196       0.7153
     197       0.8531
     198       0.8513
     199       0.8764
     200       0.8223
     201       0.6004
     202       0.8709
     203       0.6960
     204       0.7472
     205       0.6705
     206       0.9518
     207       0.7921
     208       0.8350
     209       0.8374
     210       0.6680
     211       0.7533
     212       0.9348
     213       0.6406
     214       0.6744
     215       0.7340
     216       0.6456
     217       0.8236
     218       0.6950
     219       0.9522
     220       0.6715
     221       0.8891
     222       0.8676
     223       0.8933
     224       0.8438
     225       1.0927
     226       0.8614
     227       0.8485
     228       1.1335
     229       0.7042
     230       0.8048
     231       0.6954
     232       0.6766
     233       0.7623
     234       0.7096
     235       0.7415
     236       0.9264
     237       0.9870
     238       1.0792
     239       1.1449
     240       1.0325
     241       0.9390
     242       0.8722
     243       0.7840
     244       0.6441
     245       0.5585
     246       0.3695
     247       0.5404
     248       0.3281
     249       0.7915
     250       0.3328
     251       0.4689
     252       0.5005
     253       0.7847
     254       0.6865
     255       0.5031
     256       0.4325
     257       0.6432
     258       0.7354
     259       0.6306
     260       0.5828
     261       0.6981
     262       0.6823
     263       0.8378
     264       0.8353
     265       0.6588
     266       0.5996
     267       0.7218
     268       0.7072
     269       0.8149
     270       0.6517
     271       0.6843
     272       0.8069
     273       0.7885
     274       0.7458
     275       0.7615
     276       0.9670
     277       0.9452
     278       0.8370
     279       0.8023
     280       0.6339
     281       0.9224
     282       0.8315
     283       0.7038
     284       0.6707
     285       0.9364
     286       0.9414
     287       0.7010
     288       0.8476
     289       0.6346
     290       0.7384
     291       0.7268
     292       0.6921
     293       0.6703
     294       0.6581
     295       0.7945
     296       0.8190
     297       0.8310
     298       0.7355
     299       0.7181
     300       0.7857
     301       0.7200
     302       0.7744
     303       0.6441
     304       0.8540
     305       0.8227
     306       0.8979
     307       0.8396
     308       0.8456
     309       0.7120
     310       0.7555
     311       0.7270
     312       0.6782
     313       0.7077
     314       0.4571
     315       0.5450
     316       0.4333
     317       0.5982
     318       0.4100
     319       0.5475
     320       0.4394
     321       0.3963
     322       0.4951
     323       0.5844
     324       0.4978
     325       0.3972
     326       0.5411
     327       0.5468
     328       0.6167
     329       0.3780
     330       0.4292
     331       0.5579
     332       1.0429
     333       0.6849
     334       0.8668
     335       0.8865
     336       0.6560
     337       0.7041
     338       0.8748
     339       0.6199
     340       0.9893
     341       1.1345
     342       0.8932
     343       0.6910
     344       0.7421
     345       0.6924
     346       0.7779
     347       1.0077
     348       0.7367
     349       0.7794
     350       0.8052
     351       0.8774
     352       0.6851
     353       0.7853
     354       1.0123
     355       0.8240
     356       0.6531
     357       0.6764
     358       0.6456
     359       0.6643
     360       0.7364
     361       0.7447
     362       0.7459
     363       0.7343
     364       0.8141
     365       1.0058
     366       0.7111
     367       0.5728
     368       0.6752
     369       0.7587
     370       0.7566
     371       0.8965
     372       0.8595
     373       0.6327
     374       1.0146
     375       0.8197
     376       0.3280
     377       0.6526
     378       0.6215
     379       0.3230
     380       0.3429
     381       0.5846
     382       0.3460
     383       0.3337
     384       0.2168
     385       0.7299
     386       0.4868
     387       0.4275
     388       0.4233
     389       0.4317
     390       0.3994
     391       0.4911
     392       0.5673
     393       0.4571
     394       0.3474
     395       0.4344
     396       0.5686
     397       0.4035
     398       0.4904
     399       0.5887
     400       0.4747
     401       0.3488
     402       0.4441
     403       0.3017
     404       0.3632
     405       0.3238
     406       0.5017
     407       0.6770
     408       0.6700
     409       0.3752
     410       0.4553
     411       0.4639
     412       0.7909
     413       0.7771
     414       0.5057
     415       0.4602
     416       0.6776
     417       0.5449
     418       0.2980
     419       0.5517
     420       0.5471
     421       0.6750
     422       0.5187
     423       0.4624
     424       0.7516
     425       0.7796
     426       0.8407
     427       0.8101
     428       0.7354
     429       0.7336
     430       0.7981
     431       0.8065
     432       0.8339
     433       0.9195
     434       0.4099
     435       1.0011
     436       0.5908
     437       0.4660
     438       0.7385
     439       0.3686
     440       0.4467
     441       0.3851
     442       0.4826
     443       0.4320
     444       0.4058
     445       0.4660
     446       0.5814
     447       0.6669
     448       0.3411
     449       0.3914
     450       0.2887
     451       0.3157
     452       0.5332
     453       0.7387
     454       0.4238
     455       0.4580
     456       0.4013
     457       0.5848
     458       0.6009
     459       0.2467
     460       0.4035
     461       0.3404
     462       0.4132
     463       0.2928
     464       0.4282
     465       0.4388
     466       0.5606
     467       0.5597
     468       0.5383
     469       0.5235
     470       0.3589
     471       0.3901
     472       0.5997
     473       0.8555
     474       0.8758
     475       0.8226
     476       0.8292
     477       0.6644
     478       0.6201
     479       0.8199
     480       0.8912
     481       0.7139
     482       0.8279
     483       1.0349
     484       1.1350
     485       0.6613
     486       0.7672
     487       0.7923
     488       0.7413
     489       0.6573
     490       0.7330
     491       0.8873
     492       0.7597
     493       0.8365
     494       0.7028
     495       0.8409
     496       0.6835
     497       0.8376
     498       0.7815
     499       0.8624
     500       0.7401
     501       0.7274
     502       0.8773
     503       0.9070
     504       0.8210
     505       0.6866
     506       0.7566
     507       0.8172
     508       0.7454
     509       0.7932
     510       0.9179
     511       1.1027
     512       0.9286
     513       0.8807
     514       0.7142
     515       0.7635
     516       0.8260
     517       0.7724
     518       0.6714
     519       0.4266
     520       0.7110
     521       0.5946
     522       0.4915
     523       0.6208
     524       0.5704
     525       0.4214
     526       0.3737
     527       0.3274
     528       0.5602
     529       0.2409
     530       0.7481
     531       0.6719
     532       0.9873
     533       0.5988
     534       0.7495
     535       0.6327
     536       0.6755
     537       0.8429
     538       0.6896
     539       0.7141
     540       0.6865
     541       0.7897
     542       0.6451
     543       0.9424
     544       0.7230
     545       0.6978
     546       0.6617
     547       0.8867
     548       0.9168
     549       0.8843
     550       0.6643
     551       0.7857
     552       0.7670
     553       0.5207
     554       0.7661
     555       0.7472
     556       0.7640
     557       0.7577
     558       0.8486
     559       0.9210
     560       0.7097
     561       0.6831
     562       0.6283
     563       0.8428
     564       0.6290
     565       0.8005
     566       0.7762
     567       1.2218
     568       0.5838
     569       0.8327
     570       0.8722
     571       0.6202
     572       0.9967
     573       1.1280
     574       0.6967
     575       0.7775
     576       0.8401
     577       0.9458
     578       0.8717
     579       0.6957
     580       1.1300
     581       1.2084
     582       1.1541
     583       0.8573
     584       1.0051
     585       1.2960
     586       1.0788
     587       0.6530
     588       0.8727
     589       1.0277
     590       0.9337
     591       0.9471
     592       0.6536
     593       0.9777
     594       1.1641
     595       0.8521
     596       0.8690
     597       0.6850
     598       0.7744
     599       0.6612
     600       0.8184
     601       0.9677
     602       0.6470
     603       0.7295
     604       0.6553
     605       0.9260
     606       0.5877
     607       0.9007
     608       0.5928
     609       0.7548
     610       0.7638
     611       0.7222
     612       0.8213
     613       0.7310
     614       0.6863
     615       0.6180
     616       0.7897
     617       0.6335
     618       0.8130
     619       0.7217
     620       0.9092
     621       0.6604
     622       0.6946
     623       0.7391
     624       0.7375
     625       0.6166
     626       0.6776
     627       0.6849
     628       0.8855
     629       0.6999
     630       0.8107
     631       0.6193
     632       0.7763
     633       0.8479
     634       0.8779
     635       1.0592
     636       0.6814
     637       0.7141
     638       0.6967
     639       0.6598
     640       0.7048
     641       0.6322
     642       0.5837
     643       0.6610
     644       0.6841
     645       0.7477
     646       0.6541
     647       0.8441
     648       0.7293
     649       0.8039
     650       0.7965
     651       0.8279
     652       0.6902
     653       0.6316
     654       0.8072
     655       0.8242
     656       0.7603
     657       0.6199
     658       0.6482
     659       0.6919
     660       0.6339
     661       0.9731
     662       0.8672
     663       0.6899
     664       0.9017
     665       0.7082
     666       0.9271
     667       0.7280
     668       0.7426
     669       0.7173
     670       0.8210
     671       0.7274
     672       0.7060
     673       0.6542
     674       0.5815
     675       0.7536
     676       0.6090
     677       0.6649
     678       0.6711
     679       0.6115
     680       0.6831
     681       0.6758
     682       0.7524
     683       0.6501
     684       0.6640
     685       0.6298
     686       0.6933
     687       0.7496
     688       0.6822
     689       0.6311
     690       0.8528
     691       0.8067
     692       0.7805
     693       0.8497
     694       0.7290
     695       0.5971
     696       0.7203
     697       0.5993
     698       0.4913
     699       0.3221
     700       0.3157
     701       0.2821
     702       0.4841
     703       0.3347
     704       0.5169
     705       0.9002
     706       0.9559
     707       0.4928
     708       0.4331
     709       0.4938
     710       0.4551
     711       0.3470
     712       0.6168
     713       0.4394
     714       0.3381
     715       0.5345
     716       0.5038
     717       0.4565
     718       0.4610
     719       0.4189
     720       0.6553
     721       0.6301
     722       0.5421
     723       0.6583
     724       0.9696
     725       0.7510
     726       0.7541
     727       0.7665
     728       0.6235
     729       0.6947
     730       0.5670
     731       0.7032
     732       0.6494
     733       0.7141
     734       0.7261
     735       0.6202
     736       0.6080
     737       0.7076
     738       0.6597
     739       0.7376
     740       0.6712
     741       0.6656
     742       0.8356
     743       0.8589
     744       0.7736
     745       0.7967
     746       0.8604
     747       0.6139
     748       0.7243
     749       0.7174
     750       0.3384
     751       0.3364
     752       0.3566
     753       0.4285
     754       0.7372
     755       0.4278
     756       0.4268
     757       0.3170
     758       0.3539
     759       0.7329
     760       0.7591
     761       0.6595
     762       0.8882
     763       0.6517
     764       1.0066
     765       0.9289
     766       0.7518
     767       0.8093
     768       0.6895
     769       0.8627
     770       0.9336
     771       0.8532
     772       0.7189
     773       0.8304
     774       0.8184
     775       0.8757
     776       0.7079
     777       0.5865
     778       0.8132
     779       0.7596
     780       0.7230
     781       0.7544
     782       0.6342
     783       0.6868
     784       0.7562
     785       0.7074
     786       0.7939
     787       0.6710
     788       0.8112
     789       0.6980
     790       0.7095
     791       0.7982
     792       0.8290
     793       0.8218
     794       0.8713
     795       0.7155
     796       0.6776
     797       0.6972
     798       0.7531
     799       0.9145
     800       0.7682
     801       0.7430
     802       0.7028
     803       0.7271
     804       0.8195
     805       0.7686
     806       0.8122
     807       0.7713
     808       0.6230
     809       0.7803
     810       0.8772
     811       0.8747
     812       0.7526
     813       0.7150
     814       0.8333
     815       0.7313
     816       0.6613
     817       0.7565
     818       0.6928
     819       0.7416
     820       0.7369
     821       0.6498
     822       0.6844
     823       0.9055
     824       0.9859
     825       0.7175
     826       0.9486
     827       0.8317
     828       0.7781
     829       0.7681
     830       0.7985
     831       0.6769
     832       0.6803
     833       0.6301
     834       0.7576
     835       0.7590
     836       0.7096
     837       0.7158
     838       0.6086
     839       0.5973
     840       0.6856
     841       0.6405
     842       0.7040
     843       0.6846
     844       0.7848
     845       0.6702
     846       0.6259
     847       0.9065
     848       1.0029
     849       0.6528
     850       0.8956
     851       0.7740
     852       0.4332
     853       0.5238
     854       0.4467
     855       0.3974
     856       0.5128
     857       0.4848
     858       0.7059
     859       0.3607
     860       0.5430
     861       0.5133
     862       0.6132
     863       0.4562
     864       0.4788
     865       0.7989
     866       0.6494
     867       0.5276
     868       0.5590
     869       0.5572
     870       0.4723
     871       0.4716
     872       0.7286
     873       0.7889
     874       0.7308
     875       0.7255
     876       0.7042
     877       0.7245
     878       0.6884
     879       0.7153
     880       0.8946
     881       0.9408
     882       0.7841
     883       0.9837
     884       0.6206
     885       0.7490
     886       0.8296
     887       0.8100
     888       0.9909
     889       0.7418
     890       0.8965
     891       0.8975
     892       0.7405
     893       0.6867
     894       0.6070
     895       0.7619
     896       0.8785
     897       0.8065
     898       0.8439
     899       0.7562
     900       0.7380
     901       0.9562
     902       0.7940
     903       0.5588
     904       0.5539
     905       0.5873
     906       0.7795
     907       0.4024
     908       0.3861
     909       0.4135
     910       0.6497
     911       0.7361
     912       0.6983
     913       0.4608
     914       0.5917
     915       0.5902
     916       0.4896
     917       0.5913
     918       0.5566
     919       0.5249
     920       0.4237
     921       0.4247
     922       0.6976
     923       0.4630
     924       0.5308
     925       0.6685
     926       0.5261
     927       0.5264
     928       0.5783
     929       0.5350
     930       0.4125
     931       0.4673
     932       0.4522
     933       0.7124
     934       0.5223
     935       0.6000
     936       0.7192
     937       0.5603
     938       0.9831
     939       0.5790
     940       0.7349
     941       0.4507
     942       0.3058
     943       0.4149
     944       0.5591
     945       0.5524
     946       0.6441
     947       0.5562
     948       0.8586
     949       0.7822
     950       0.6248
     951       0.7303
     952       0.7815
     953       0.8373
     954       0.7570
     955       0.7203
     956       0.7210
     957       0.7354
     958       0.8752
     959       0.7293
     960       0.8104
     961       0.7755
     962       0.7057
     963       0.7009
     964       0.7616
     965       1.0601
     966       0.8909
     967       0.6406
     968       0.7198
     969       0.6734
     970       0.6913
     971       0.7116
     972       0.6678
     973       0.6520
     974       0.7356
     975       0.8991
     976       0.8197
     977       0.8196
     978       0.7987
     979       0.6408
     980       0.7010
     981       0.6950
     982       0.8422
     983       0.6087
     984       0.8229
     985       0.6847
     986       1.1454
     987       1.2062
     988       1.1949
     989       1.0289
     990       0.9701
     991       1.0644
     992       1.0074
     993       0.9794
     994       0.8428
     995       0.7694
     996       1.1197
     997       0.9917
     998       0.9283
     999       0.9256
    1000       0.8738
    1001       0.8464
    1002       0.8221
    1003       0.9872
    1004       0.9798
    1005       0.7784
    1006       0.8144
    1007       0.8257
    1008       1.1651
    1009       0.8808
    1010       0.8782
    1011       1.0165
    1012       1.0109
    1013       0.9347
    1014       0.9626
    1015       0.9739
    1016       0.9332
    1017       1.0596
    1018       0.9453
    1019       0.8658
    1020       1.1034
    1021       0.8682
    1022       0.9940
    1023       0.9016
    1024       1.0309
    1025       0.8729
    1026       0.9311
    1027       1.0435
    1028       1.0212
    1029       0.9497
    1030       1.0817
    1031       0.9458
    1032       0.9537
    1033       0.8996
    1034       0.9660
    1035       1.1629
    1036       0.9661
    1037       0.8517
    1038       0.8166
    1039       0.9268
    1040       0.8434
    1041       0.8955
    1042       0.9104
    1043       1.0147
    1044       1.0087
    1045       1.0029
    1046       0.9367
    1047       1.0137
    1048       1.1150
    1049       0.9630
    1050       1.0028
    1051       1.1058
    1052       0.8812
    1053       0.9726
    1054       0.7993
    1055       0.8318
    1056       0.9790
    1057       0.8623
    1058       0.8394
    1059       0.8591
    1060       0.9451
    1061       1.0322
    1062       0.9432
    1063       1.0250
    1064       1.1043
    1065       1.0197
    1066       0.9191
    1067       0.9003
    1068       1.1106
    1069       1.0165
    1070       0.9079
    1071       1.0722
    1072       0.8485
    1073       1.0429
    1074       0.9051
    1075       0.9528
    1076       0.7768
    1077       0.7701
    1078       0.8124
    1079       0.8123
    1080       0.8889
    1081       0.9301
    1082       1.1195
    1083       0.8904
    1084       1.0474
    1085       0.8961
    1086       0.9024
    1087       0.9032
    1088       0.9957
    1089       0.8620
    1090       1.0481
    1091       0.9615
    1092       1.2967
    1093       0.9665
    1094       0.8327
    1095       0.7541
    1096       0.8634
    1097       0.7107
    1098       0.9673
    1099       0.9941
    1100       0.9612
    1101       0.8793
    1102       1.0612
    1103       0.9185
    1104       0.8491
    1105       0.8671
    1106       1.0062
    1107       0.9656
    1108       0.8533
    1109       1.1428
    1110       1.1702
    1111       1.1200
    1112       1.1470
    1113       1.0050
    1114       0.9074
    1115       1.0797
    1116       1.0462
    1117       0.8597
    1118       0.7639
    1119       1.0206
    1120       0.9511
    1121       1.0139
    1122       1.1109
    1123       0.9740
    1124       0.9801
    1125       0.9816
    1126       0.9274
    1127       1.0245
    1128       0.7973
    1129       0.8609
    1130       1.1055
    1131       1.0416
    1132       1.1253
    1133       0.8877
    1134       0.9980
    1135       1.0468
    1136       1.0245
    1137       0.8874
    1138       0.9780
    1139       0.9571
    1140       1.0559
    1141       1.0772
    1142       0.9235
    1143       0.9451
    1144       0.8704
    1145       0.9561
    1146       0.9905
    1147       0.9853
    1148       0.9559
    1149       0.7835
    1150       0.9142
    1151       0.8920
    1152       1.0144
    1153       0.8216
    1154       0.7504
    1155       0.8434
    1156       0.9298
    1157       1.0534
    1158       1.1562
    1159       1.0502
    1160       0.9353
    1161       0.9353
    1162       0.8560
    1163       0.8693
    1164       0.7349
    1165       0.8962
    1166       0.9379
    1167       0.9225
    1168       1.0890
    1169       1.1095
    1170       0.8219
    1171       1.1853
    1172       1.0564
    1173       1.0069
    1174       1.1238
    1175       1.1131
    1176       0.9886
    1177       1.0662
    1178       1.1491
    1179       1.0105
    1180       1.1087
    1181       0.9348
    1182       0.9533
    1183       0.9237
    1184       0.8311
    1185       1.0003
    1186       1.1396
    1187       0.9137
    1188       0.9719
    1189       0.9732
    1190       0.9517
    1191       0.9893
    1192       0.9619
    1193       1.0689
    1194       1.0066
    1195       0.9306
    1196       0.9484
    1197       1.0723
    1198       0.8833
    1199       1.1249
    1200       0.6818
    1201       0.7705
    1202       1.0419
    1203       0.9689
    1204       1.0751
    1205       1.0657
    1206       0.7026
    1207       1.0375
    1208       0.9293
    1209       1.0841
    1210       0.8600
    1211       1.1224
    1212       0.9758
    1213       1.0186
    1214       1.2567
    1215       1.1824
    1216       0.7964
    1217       0.8942
    1218       1.0531
    1219       0.7551
    1220       0.9604
    1221       0.9267
    1222       0.9553
    1223       0.8459
    1224       0.9862
    1225       0.9778
    1226       1.0202
    1227       0.9710
    1228       0.9615
    1229       1.0276
    1230       1.0879
    1231       1.2359
    1232       0.9223
    1233       0.9545
    1234       0.8089
    1235       0.9248
    1236       1.1897
    1237       1.0401
    1238       1.0972
    1239       1.3365
    1240       1.2469
    1241       0.9647
    1242       1.1054
    1243       0.9821
    1244       1.0859
    1245       1.0347
    1246       1.0042
    1247       1.0887
    1248       1.0546
    1249       1.0694
    1250       1.1094
    1251       0.9133
    1252       0.9152
    1253       0.8672
    1254       0.9993
    1255       0.9532
    1256       1.2208
    1257       1.0084
    1258       1.0771
    1259       0.9890
    1260       0.9597
    1261       1.0974
    1262       1.2881
    1263       0.9041
    1264       0.8122
    1265       1.3308
    1266       1.1693
    1267       1.2783
    1268       0.9780
    1269       0.9081
    1270       1.0788
    1271       0.8820
    1272       0.8507
    1273       1.0020
    1274       0.7680
    1275       0.8488
    1276       0.7460
    1277       0.9621
    1278       0.8377
    1279       0.9274
    1280       0.9380
    1281       0.7996
    1282       0.8403
    1283       0.9890
    1284       1.0815
    1285       0.7968
    1286       0.9808
    1287       1.0799
    1288       0.8075
    1289       0.8625
    1290       0.8959
    1291       0.9026
    1292       0.7867
    1293       0.9147
    1294       0.8591
    1295       0.9589
    1296       0.8533
    1297       0.9521
    1298       0.9460
    1299       0.8561
    1300       0.7724
    1301       0.9328
    1302       0.8907
    1303       0.9426
    1304       0.9433
    1305       0.7901
    1306       0.9138
    1307       0.9379
    1308       0.9579
    1309       1.2012
    1310       0.8649
    1311       1.0074
    1312       0.7866
    1313       0.9387
    1314       0.8315
    1315       1.0258
    1316       0.9822
    1317       0.8911
    1318       0.8645
    1319       1.0331
    1320       0.9097
    1321       0.9356
    1322       1.0246
    1323       1.1489
    1324       1.0844
    1325       0.7728
    1326       0.9324
    1327       0.9287
    1328       0.9851
    1329       1.0545
    1330       0.8679
    1331       1.0382
    1332       0.9905
    1333       0.8891
    1334       0.8590
    1335       1.0456
    1336       1.1133
    1337       1.2537
    1338       1.0259
    1339       1.0514
    1340       1.1421
    1341       1.1248
    1342       1.0763
    1343       0.9747
    1344       1.0204
    1345       1.0114
    1346       0.9644
    1347       0.9887
    1348       0.9905
    1349       1.0252
    1350       0.9869
    1351       1.0507
    1352       0.9794
    1353       0.8605
    1354       0.9944
    1355       0.9007
    1356       0.9059
    1357       1.0388
    1358       0.9642
    1359       0.9052
    1360       1.0139
    1361       1.0405
    1362       1.0914
    1363       0.9367
    1364       1.0339
    1365       1.0070
    1366       0.9788
    1367       0.7446
    1368       1.1204
    1369       0.9962
    1370       0.9140
    1371       1.1248
    1372       0.9075
    1373       1.0874
    1374       0.8482
    1375       0.9081
    1376       0.9216
    1377       0.9288
    1378       0.9130
    1379       0.9843
    1380       1.1679
    1381       1.2353
    1382       1.1254
    1383       0.9233
    1384       0.8711
    1385       0.8867
    1386       0.9269
    1387       0.9896
    1388       1.0114
    1389       1.0849
    1390       0.9088
    1391       1.0570
    1392       1.1342
    1393       1.1026
    1394       1.1645
    1395       0.8334
    1396       0.8994
    1397       1.0805
    1398       0.9190
    1399       1.0272
    1400       0.9945
    1401       0.8338
    1402       0.9178
    1403       1.1355
    1404       1.0524
    1405       1.0708
    1406       0.8030
    1407       1.0547
    1408       1.0047
    1409       0.7674
    1410       0.9874
    1411       1.1173
    1412       1.0680
    1413       0.9180
    1414       1.0180
    1415       0.9340
    1416       0.8898
    1417       0.9293
    1418       1.0030
    1419       0.8253
    1420       1.0313
    1421       1.2146
    1422       1.0685
    1423       1.0520
    1424       1.0523
    1425       0.8731
    1426       0.9661
    1427       1.0250
    1428       0.9413
    1429       1.0573
    1430       0.9485
    1431       1.1100
    1432       1.1349
    1433       0.8575
    1434       0.9073
    1435       0.9985
    1436       1.0403
    1437       1.1609
    1438       1.0055
    1439       1.1582
    1440       1.0270
    1441       0.9893
    1442       0.9715
    1443       1.2739
    1444       1.1591
    1445       0.9128
    1446       1.1753
    1447       1.0488
    1448       0.9372
    1449       1.0481
    1450       0.9673
    1451       1.0242
    1452       1.2484
    1453       0.9572
    1454       1.0148
    1455       1.0884
    1456       0.9327
    1457       1.1346
    1458       1.1380
    1459       0.8572
    1460       1.1520
    1461       1.0534
    1462       0.8523
    1463       1.1184
    1464       0.9376
    1465       1.0450
    1466       1.2466
    1467       0.5889
    1468       1.2365
    1469       0.9591
    1470       1.1397
    1471       1.2848
    1472       0.9292
    1473       0.9860
    1474       0.8053
    1475       0.8529
    1476       0.6867
    1477       0.6979
    1478       0.8282
    1479       0.9426
    1480       0.7130
    1481       0.6554
    1482       0.7914
    1483       0.6817
    1484       0.6938
    1485       0.7721
    1486       0.6927
    1487       0.7411
    1488       0.7163
    1489       0.7685
    1490       0.6375
    1491       0.6551
    1492       0.8722
    1493       0.7453
    1494       0.5843
    1495       0.5234
    1496       0.5422
    1497       0.6406
    1498       0.4907
    1499       0.4391
    1500       0.5042
    1501       0.6681
    1502       0.7812
    1503       0.7336
    1504       0.6279
    1505       0.7509
    1506       0.7076
    1507       1.0352
    1508       0.7711
    1509       1.0623
    1510       1.1283
    1511       0.8207
    1512       1.0594
    1513       0.8552
    1514       0.9608
    1515       0.9178
    1516       0.9552
    1517       1.0854
    1518       0.8761
    1519       0.9537
    1520       0.9225
    1521       0.7744
    1522       1.0547
    1523       0.8073
    1524       0.8183
    1525       0.9319
    1526       0.8968
    1527       0.7696
    1528       0.7042
    1529       0.7968
    1530       0.6897
    1531       0.8429
    1532       0.9841
    1533       0.8490
    1534       0.9257
    1535       0.8697
    1536       0.8563
    1537       0.8623
    1538       0.8691
    1539       0.9343
    1540       0.9793
    1541       0.8174
    1542       0.8566
    1543       0.9495
    1544       1.0017
    1545       0.9676
    1546       1.2873
    1547       1.4353
    1548       1.7072
    1549       1.6676
    1550       1.5354
    1551       1.6025
    1552       1.6935
    1553       1.6449
    1554       1.5935
    1555       1.8130
    1556       1.7207
    1557       1.8227
    1558       1.6046
    1559       1.8569
    1560       1.8433
    1561       1.7869
    1562       1.9364
    1563       1.7551
    1564       1.7813
    1565       1.7233
    1566       1.7255
    1567       1.6428
    1568       1.7164
    1569       1.6813
    1570       1.2793
    1571       1.5358
    1572       1.6451
    1573       1.6417
    1574       1.5149
    1575       1.6048
    1576       1.6804
    1577       1.6452
    1578       1.6702
    1579       1.6695
    1580       1.8945
    1581       1.8422
    1582       1.6726
    1583       1.7573
    1584       1.8445
    1585       1.7141
    1586       1.6712
    1587       1.1715
    1588       1.2541
    1589       1.4575
    1590       1.2472
    1591       1.6304
    1592       1.2949
    1593       1.3500
    1594       1.2715
    1595       1.2401
    1596       1.3288
    1597       1.3086
    1598       1.2457
    1599       1.1497
    1600       1.4288
    1601       1.3301
    1602       1.3739
    1603       1.2809
    1604       1.3882
    1605       1.2895
    1606       1.0949
    1607       1.3994
    1608       1.3122
    1609       1.3687
    1610       1.2626
    1611       1.1747
    1612       1.3356
    1613       1.2095
    1614       1.2321
    1615       1.3275
    1616       1.2791
    1617       1.2756
    1618       1.3500
    1619       1.3305
    1620       1.1617
    1621       1.2750
    1622       1.3293
    1623       1.1488
    1624       1.3218
    1625       1.2300
    1626       1.1815
    1627       1.2513
    1628       1.2496
    1629       1.2799
    1630       1.2119
    1631       1.1703
    1632       1.2789
    1633       1.0357
    1634       1.3069
    1635       1.1931
    1636       1.5683
    1637       1.4452
    1638       1.5914
    1639       1.4963
    1640       1.1784
    1641       1.3489
    1642       1.2337
    1643       1.3310
    1644       1.4321
    1645       1.3651
    1646       1.1645
    1647       1.4163
    1648       1.3884
    1649       1.4289
    1650       1.4845
    1651       1.3370
    1652       1.4823
    1653       1.3082
    1654       1.3724
    1655       1.4030
    1656       1.3807
    1657       1.4016
    1658       1.2387
    1659       1.4320
    1660       1.4310
    1661       1.2562
    1662       1.5153
    1663       1.3955
    1664       1.4199
    1665       1.4211
    1666       1.2365
    1667       1.3519
    1668       1.4911
    1669       1.2879
    1670       1.4705
    1671       1.4717
    1672       1.2268
    1673       1.5108
    1674       1.2876
    1675       1.3744
    1676       1.2912
    1677       1.3090
    1678       1.1952
    1679       1.3233
    1680       1.2579
    1681       1.3701
    1682       1.2482
    1683       1.3737
    1684       1.2833
    1685       1.3644
    1686       1.2659
    1687       1.2323
    1688       1.4534
    1689       1.1726
    1690       1.4349
    1691       1.4087
    1692       1.3563
    1693       1.3250
    1694       1.4696
    1695       1.3767
    1696       1.5386
    1697       1.5920
    1698       1.2346
    1699       1.4936
    1700       1.2769
    1701       1.3471
    1702       1.3594
    1703       1.2739
    1704       1.4550
    1705       1.3667
    1706       1.3930
    1707       1.2038
    1708       1.0209
    1709       1.3038
    1710       1.1857
    1711       1.4435
    1712       1.3383
    1713       1.3028
    1714       1.2371
    1715       1.3213
    1716       1.1097
    1717       1.2299
    1718       1.0812
    1719       1.1871
    1720       1.1308
    1721       1.2840
    1722       1.3219
    1723       1.2035
    1724       1.0694
    1725       1.1618
    1726       1.3860
    1727       1.3702
    1728       1.1381
    1729       1.1878
    1730       1.0657
    1731       1.1336
    1732       1.1968
    1733       0.9888
    1734       1.1132
    1735       0.8213
    1736       1.0656
    1737       0.8417
    1738       0.9512
    1739       0.7513
    1740       0.9699
    1741       1.0368
    1742       0.9452
    1743       0.8391
    1744       0.8668
    1745       0.9157
    1746       0.9408
    1747       0.7512
    1748       0.9282
    1749       0.7479
    1750       0.6420
    1751       0.7046
    1752       0.7809
    1753       0.7110
    1754       0.8202
    1755       0.7613
    1756       1.0023
    1757       0.8700
    1758       0.7522
    1759       0.8084
    1760       0.7923
    1761       0.6844
    1762       0.6535
    1763       0.6755
    1764       0.7621
    1765       0.9997
    1766       0.8192
    1767       0.9152
    1768       0.6123
    1769       0.9450
    1770       0.7107
    1771       0.8734
    1772       0.7628
    1773       0.6542
    1774       0.7204
    1775       0.7349
    1776       0.6479
    1777       0.7171
    1778       0.7051
    1779       0.7358
    1780       0.8265
    1781       0.8069
    1782       0.7094
    1783       0.7899
    1784       0.7704
    1785       0.6529
    1786       0.9080
    1787       0.7920
    1788       0.8895
    1789       0.7246
    1790       0.7992
    1791       0.7544
    1792       0.7436
    1793       0.7328
    1794       0.8044
    1795       0.6917
    1796       0.6899
    1797       0.6412
    1798       0.6843
    1799       0.6880
    1800       0.8349
    1801       0.9570
    1802       0.7264
    1803       0.7210
    1804       0.7440
    1805       0.6973
    1806       0.9211
    1807       0.7788
    1808       0.6883
    1809       0.7826
    1810       0.6485
    1811       0.8028
    1812       0.7571
    1813       0.5797
    1814       0.7673
    1815       0.7006
    1816       0.7658
    1817       0.7716
    1818       0.8043
    1819       0.7359
    1820       0.6662
    1821       0.6596
    1822       0.7886
    1823       0.7175
    1824       0.7232
    1825       0.9517
    1826       0.7851
    1827       0.7044
    1828       0.7813
    1829       1.0795
    1830       0.8615
    1831       0.7485
    1832       0.7238
    1833       0.7539
    1834       0.6925
    1835       0.7195
    1836       0.7093
    1837       0.6799
    1838       0.6885
    1839       0.7159
    1840       0.8034
    1841       0.6809
    1842       0.6806
    1843       0.6503
    1844       0.7103
    1845       0.7274
    1846       0.6326
    1847       0.6508
    1848       0.8021
    1849       0.6753
    1850       0.6662
    1851       0.6906
    1852       0.8941
    1853       0.8541
    1854       0.8504
    1855       0.8930
    1856       0.6923
    1857       0.8013
    1858       0.9062
    1859       0.7816
    1860       0.8819
    1861       0.6872
    1862       0.8681
    1863       0.6582
    1864       0.6475
    1865       0.6378
    1866       0.7824
    1867       0.7550
    1868       0.6704
    1869       0.6631
    1870       0.7109
    1871       0.7683
    1872       0.6840
    1873       0.7762
    1874       0.7706
    1875       0.8478
    1876       0.6386
    1877       0.6491
    1878       0.6872
    1879       0.8729
    1880       0.7963
    1881       0.7156
    1882       0.7917
    1883       0.8741
    1884       0.9657
    1885       0.7163
    1886       0.6410
    1887       0.7394
    1888       0.8077
    1889       0.9248
    1890       0.7069
    1891       0.7085
    1892       0.6989
    1893       1.0092
    1894       0.8124
    1895       0.7568
    1896       0.7601
    1897       0.8703
    1898       0.6928
    1899       0.7151
    1900       0.8182
    1901       0.7977
    1902       0.6142
    1903       0.6819
    1904       0.7590
    1905       0.6627
    1906       0.6272
    1907       0.6029
    1908       0.6155
    1909       0.6379
    1910       0.6715
    1911       0.6243
    1912       0.7167
    1913       0.7840
    1914       0.8059
    1915       0.6312
    1916       0.7003
    1917       0.7686
    1918       0.7422
    1919       0.8427
    1920       0.9247
    1921       0.8338
    1922       0.8863
    1923       0.9893
    1924       0.9544
    1925       0.8033
    1926       0.7521
    1927       0.7088
    1928       0.6452
    1929       0.6849
    1930       0.6502
    1931       0.7269
    1932       0.6809
    1933       0.6421
    1934       0.7076
    1935       0.8290
    1936       0.6706
    1937       0.6859
    1938       0.7448
    1939       0.8224
    1940       0.7260
    1941       0.9134
    1942       0.8350
    1943       0.9905
    1944       0.6790
    1945       0.9264
    1946       0.7099
    1947       0.6915
    1948       0.7611
    1949       0.9607
    1950       0.7890
    1951       0.9999
    1952       0.9258
    1953       0.7393
    1954       0.7671
    1955       0.7534
    1956       0.8218
    1957       0.7377
    1958       0.6503
    1959       0.9109
    1960       0.7315
    1961       0.7611
    1962       0.7735
    1963       0.7151
    1964       1.0138
    1965       1.0027
    1966       1.1881
    1967       1.1788
    1968       1.0377
    1969       0.9209
    1970       0.9054
    1971       0.8211
    1972       0.9712
    1973       0.9451
    1974       0.8900
    1975       0.7353
    1976       0.7539
    1977       0.8005
    1978       0.7680
    1979       0.6598
    1980       0.8489
    1981       0.7636
    1982       0.7017
    1983       0.8102
    1984       0.8883
    1985       0.8709
    1986       0.9421
    1987       0.8802
    1988       1.0100
    1989       0.9394
    1990       1.1515
    1991       0.9748
    1992       0.8092
    1993       0.7089
    1994       0.9850
    1995       0.8811
    1996       0.9408
    1997       1.1074
    1998       0.8100
    1999       0.6930
    2000       0.9271
    2001       1.0443
    2002       0.8774
    2003       0.9570
    2004       0.9565
    2005       0.8776
    2006       0.7823
    2007       0.8610
    2008       0.8637
    2009       0.9636
    2010       0.8760
    2011       0.9695
    2012       0.8996
    2013       0.8127
    2014       0.8525
    2015       0.9967
    2016       0.9677
    2017       0.8273
    2018       1.0831
    2019       0.8541
    2020       0.9828
    2021       1.0585
    2022       0.9790
    2023       0.7896
    2024       1.0233
    2025       1.0431
    2026       0.8654
    2027       0.9489
    2028       1.0911
    2029       0.8581
    2030       0.9406
    2031       0.9371
    2032       0.8842
    2033       0.9702
    2034       1.1291
    2035       0.9806
    2036       0.8410
    2037       0.8427
    2038       0.9205
    2039       0.8286
    2040       1.1311
    2041       0.9727
    2042       0.9458
    2043       1.0285
    2044       0.9039
    2045       0.6902
    2046       0.7276
    2047       0.7263
    2048       0.7579
    2049       0.8565
    2050       0.8243
    2051       0.7793
    2052       0.8361
    2053       0.8452
    2054       0.9019
    2055       0.7876
    2056       0.8145
    2057       1.0110
    2058       0.8306
    2059       0.8944
    2060       0.9505
    2061       0.8436
    2062       0.9768
    2063       1.0841
    2064       0.8870
    2065       0.9381
    2066       0.9080
    2067       0.8638
    2068       1.0204
    2069       0.7648
    2070       0.6831
    2071       0.7112
    2072       0.6412
    2073       0.7761
    2074       0.8770
    2075       0.8501
    2076       0.9005
    2077       0.8236
    2078       1.0042
    2079       0.9642
    2080       0.8483
    2081       0.9841
    2082       1.0943
    2083       1.0880
    2084       1.0893
    2085       1.0840
    2086       1.1476
    2087       0.8660
    2088       0.9078
    2089       0.8756
    2090       0.9328
    2091       0.9205
    2092       0.9714
    2093       0.7144
    2094       0.7883
    2095       0.7036
    2096       0.6752
    2097       0.7658
    2098       0.7017
    2099       0.7412
    2100       0.8043
    2101       0.6638
    2102       0.8035
    2103       1.1582
    2104       0.9780
    2105       1.0192
    2106       1.0528
    2107       0.9579
    2108       1.0252
    2109       0.8923
    2110       0.8129
    2111       0.7563
    2112       1.0358
    2113       0.9496
    2114       1.0834
    2115       1.1353
    2116       1.0705
    2117       1.1066
    2118       0.8434
    2119       1.1750
    2120       1.0008
    2121       0.9705
    2122       0.9236
    2123       1.0974
    2124       1.0314
    2125       1.0053
    2126       0.9741
    2127       0.9505
    2128       0.9507
    2129       1.0520
    2130       0.9277
    2131       1.0663
    2132       0.9298
    2133       1.0916
    2134       1.0208
    2135       1.0430
    2136       0.9528
    2137       0.9619
    2138       0.9238
    2139       0.9770
    2140       0.9581
    2141       0.9409
    2142       0.9554
    2143       0.9291
    2144       0.9610
    2145       0.8156
    2146       0.8814
    2147       0.9274
    2148       0.9192
    2149       0.8620
    2150       0.8851
    2151       0.9230
    2152       0.8602
    2153       0.9339
    2154       0.8073
    2155       0.8706
    2156       1.1373
    2157       0.9141
    2158       1.0176
    2159       0.9762
    2160       0.8739
    2161       1.0528
    2162       1.0647
    2163       1.1063
    2164       1.0446
    2165       0.7692
    2166       0.9374
    2167       0.9210
    2168       1.0024
    2169       0.9097
    2170       1.0680
    2171       0.9883
    2172       0.8728
    2173       0.9129
    2174       0.8362
    2175       0.7352
    2176       0.8838
    2177       1.0961
    2178       1.0620
    2179       0.9716
    2180       0.9641
    2181       1.0128
    2182       1.0069
    2183       1.0545
    2184       1.1380
    2185       0.8614
    2186       0.8680
    2187       0.7289
    2188       1.1426
    2189       0.9574
    2190       0.8671
    2191       0.7991
    2192       0.9012
    2193       0.7308
    2194       0.6819
    2195       0.7616
    2196       0.7603
    2197       0.8890
    2198       0.6989
    2199       0.8110
    2200       0.6327
    2201       0.5576
    2202       1.0153
    2203       0.7247
    2204       0.9076
    2205       0.7938
    2206       1.0543
    2207       0.8724
    2208       0.9741
    2209       0.8181
    2210       0.9647
    2211       0.9780
    2212       0.8127
    2213       0.8503
    2214       0.9421
    2215       0.9181
    2216       0.7743
    2217       0.9204
    2218       1.1753
    2219       1.1104
    2220       1.0078
    2221       1.0739
    2222       0.9184
    2223       0.9778
    2224       0.7358
    2225       0.7257
    2226       0.6847
    2227       0.8034
    2228       0.8466
    2229       0.6861
    2230       0.7248
    2231       0.7700
    2232       0.7471
    2233       0.8233
    2234       0.9888
    2235       0.9701
    2236       0.9521
    2237       1.1320
    2238       0.9243
    2239       0.9887
    2240       0.7661
    2241       0.6834
    2242       0.7493
    2243       0.7736
    2244       0.7906
    2245       0.7699
    2246       0.8190
    2247       0.7447
    2248       0.7468
    2249       0.8822
    2250       0.8844
    2251       0.9635
    2252       0.8340
    2253       0.9703
    2254       0.9099
    2255       0.9921
    2256       0.9439
    2257       0.8963
    2258       1.0722
    2259       1.0017
    2260       1.0207
    2261       0.9949
    2262       0.8595
    2263       0.7158
    2264       0.7630
    2265       1.0572
    2266       0.9479
    2267       0.8290
    2268       0.9438
    2269       0.9775
    2270       0.9442
    2271       0.8895
    2272       1.1008
    2273       0.9744
    2274       0.8599
    2275       0.9498
    2276       0.7455
    2277       0.7425
    2278       0.8787
    2279       0.7989
    2280       0.7577
    2281       0.7756
    2282       0.8215
    2283       0.7800
    2284       0.7954
    2285       0.9861
    2286       0.9451
    2287       0.8324
    2288       0.7651
    2289       0.9646
    2290       0.8005
    2291       0.8240
    2292       0.9426
    2293       0.6430
    2294       1.0033
    2295       0.7256
    2296       0.7593
    2297       0.8277
    2298       0.8391
    2299       0.7071
    2300       0.8068
    2301       0.9332
    2302       0.9955
    2303       0.7316
    2304       0.7005
    2305       0.7866
    2306       0.6679
    2307       1.1376
    2308       0.9463
    2309       0.9201
    2310       0.8586
    2311       0.8696
    2312       0.6621
    2313       0.7235
    2314       0.9089
    2315       0.8278
    2316       0.8535
    2317       0.7123
    2318       0.7247
    2319       0.7891
    2320       0.6812
    2321       0.6260
    2322       1.0169
    2323       0.8094
    2324       0.9741
    2325       0.7451
    2326       0.8331
    2327       0.6729
    2328       0.7448
    2329       0.7337
    2330       0.9290
    2331       0.9400
    2332       0.7675
    2333       0.7724
    2334       0.7770
    2335       0.7059
    2336       1.0227
    2337       0.8056
    2338       0.8492
    2339       0.9860
    2340       0.8359
    2341       0.9392
    2342       0.7034
    2343       0.9426
    2344       0.8461
    2345       0.7632
    2346       0.8513
    2347       0.9126
    2348       0.8167
    2349       0.8378
    2350       0.7513
    2351       0.8048
    2352       0.6894
    2353       0.8040
    2354       0.7603
    2355       0.7100
    2356       0.7758
    2357       0.8185
    2358       0.7328
    2359       0.6668
    2360       0.7960
    2361       0.8227
    2362       0.6837
    2363       0.6514
    2364       0.8057
    2365       0.8939
    2366       0.7738
    2367       0.8675
    2368       0.6572
    2369       0.8744
    2370       0.6455
    2371       0.7397
    2372       0.7313
    2373       0.7016
    2374       0.7342
    2375       0.6217
    2376       0.6333
    2377       0.7427
    2378       0.6836
    2379       0.8835
    2380       0.7676
    2381       0.7919
    2382       1.0788
    2383       1.0185
    2384       0.7298
    2385       0.8235
    2386       0.8556
    2387       0.7934
    2388       0.6526
    2389       0.8994
    2390       0.6720
    2391       0.5997
    2392       0.8495
    2393       0.8449
    2394       0.7633
    2395       0.7784
    2396       0.7514
    2397       0.8169
    2398       0.8781
    2399       0.8620
    2400       0.8184
    2401       0.7792
    2402       0.6454
    2403       0.7901
    2404       0.7516
    2405       0.7237
    2406       0.7090
    2407       0.7565
    2408       0.8129
    2409       0.8162
    2410       0.9374
    2411       0.7545
    2412       0.8708
    2413       0.9449
    2414       0.8153
    2415       0.6662
    2416       0.9388
    2417       0.9256
    2418       0.7312
    2419       0.9678
    2420       0.8101
    2421       0.9124
    2422       0.7691
    2423       0.8322
    2424       0.9430
    2425       0.8198
    2426       0.8213
    2427       0.9274
    2428       1.0424
    2429       1.1358
    2430       0.9331
    2431       0.8602
    2432       0.9874
    2433       1.1024
    2434       0.9531
    2435       0.8974
    2436       0.8099
    2437       0.9130
    2438       0.9555
    2439       0.9907
    2440       0.8351
    2441       1.0072
    2442       0.7494
    2443       0.7847
    2444       0.6666
    2445       0.6916
    2446       0.7993
    2447       0.7964
    2448       0.6493
    2449       0.6669
    2450       0.7278
    2451       1.0374
    2452       0.9292
    2453       1.1020
    2454       1.1722
    2455       1.1793
    2456       0.9097
    2457       0.9642
    2458       0.8950
    2459       0.7483
    2460       0.7163
    2461       0.7290
    2462       0.7112
    2463       0.7507
    2464       1.0368
    2465       0.7697
    2466       0.7948
    2467       0.7565
    2468       0.7742
    2469       0.8555
    2470       0.9323
    2471       0.9539
    2472       0.9563
    2473       0.8714
    2474       0.6840
    2475       0.8234
    2476       0.7400
    2477       0.6916
    2478       0.6768
    2479       0.7901
    2480       0.7357
    2481       0.5965
    2482       0.7247
    2483       0.6926
    2484       0.8358
    2485       0.7914
    2486       0.8453
    2487       0.7364
    2488       0.6729
    2489       0.7207
    2490       0.6828
    2491       0.6856
    2492       0.9802
    2493       0.9902
    2494       0.7139
    2495       0.7944
    2496       0.7574
    2497       0.7621
    2498       0.6798
    2499       0.7229
    2500       0.7376
    2501       0.6461
    2502       0.8856
    2503       0.6103
    2504       0.7697
    2505       0.9156
    2506       0.7889
    2507       0.7745
    2508       0.7135
    2509       1.0336
    2510       0.7252
    2511       0.8177
    2512       0.9266
    2513       0.9408
    2514       0.9208
    2515       1.0132
    2516       0.9116
    2517       0.8415
    2518       0.8513
    2519       1.0156
    2520       0.7084
    2521       0.7412
    2522       0.8921
    2523       0.7142
    2524       0.7454
    2525       0.6623
    2526       0.8893
    2527       0.6929
    2528       0.9387
    2529       0.7632
    2530       0.7521
    2531       0.9629
    2532       0.7402
    2533       0.6414
    2534       0.7767
    2535       0.8645
    2536       0.9443
    2537       0.7270
    2538       0.7964
    2539       0.7082
    2540       0.8191
    2541       0.8825
    2542       0.7730
    2543       0.7294
    2544       0.6236
    2545       1.0231
    2546       0.9266
    2547       0.7080
    2548       0.9682
    2549       0.7702
    2550       0.7099
    2551       0.6641
    2552       0.7015
    2553       0.7178
    2554       0.7360
    2555       0.9754
    2556       0.7218
    2557       0.9143
    2558       0.7734
    2559       0.8355
    2560       0.7326
    2561       1.0294
    2562       0.6853
    2563       0.7534
    2564       0.9590
    2565       0.9938
    2566       0.8137
    2567       0.8670
    2568       0.7827
    2569       0.8202
    2570       0.9521
    2571       0.9152
    2572       0.8017
    2573       0.7175
    2574       0.7953
    2575       0.8795
    2576       0.6718
    2577       0.8246
    2578       1.1299
    2579       1.0558
    2580       0.8148
    2581       0.7230
    2582       0.7300
    2583       0.7728
    2584       0.7379
    2585       0.8212
    2586       0.9420
    2587       0.9904
    2588       0.8303
    2589       1.0045
    2590       0.9422
    2591       0.9722
    2592       1.0546
    2593       0.7476
    2594       1.0504
    2595       0.8955
    2596       0.9459
    2597       0.7266
    2598       0.8261
    2599       0.8858
    2600       0.7424
    2601       0.7831
    2602       0.7875
    2603       0.7848
    2604       0.8244
    2605       0.8000
    2606       1.0010
    2607       0.9310
    2608       1.0859
    2609       0.9226
    2610       0.7986
    2611       1.1268
    2612       0.8995
    2613       1.0089
    2614       0.6807
    2615       0.7906
    2616       0.7878
    2617       0.7795
    2618       0.6936
    2619       0.7189
    2620       0.7313
    2621       0.7980
    2622       0.8374
    2623       0.8499
    2624       0.6937
    2625       0.7494
    2626       0.9438
    2627       0.7710
    2628       0.7216
    2629       0.7261
    2630       0.7998
    2631       0.7190
    2632       0.7375
    2633       0.6452
    2634       0.8313
    2635       0.8118
    2636       0.8090
    2637       0.6841
    2638       0.7479
    2639       1.0581
    2640       0.7478
    2641       0.7266
    2642       0.9042
    2643       0.5979
    2644       0.6621
    2645       0.8261
    2646       0.7128
    2647       0.7365
    2648       0.7085
    2649       0.6992
    2650       0.7916
    2651       0.7125
    2652       0.7068
    2653       0.7358
    2654       0.7565
    2655       0.7913
    2656       0.7734
    2657       0.7482
    2658       0.7619
    2659       0.7548
    2660       0.7426
    2661       0.8064
    2662       0.7623
    2663       0.7257
    2664       0.7986
    2665       0.7427
    2666       0.7267
    2667       0.7700
    2668       0.6783
    2669       0.6494
    2670       0.7664
    2671       0.7035
    2672       0.7437
    2673       0.7633
    2674       0.7177
    2675       0.6694
    2676       0.7278
    2677       0.7678
    2678       0.9710
    2679       0.8510
    2680       0.7943
    2681       0.8645
    2682       0.8217
    2683       0.8129
    2684       0.6990
    2685       0.6721
    2686       0.7489
    2687       0.7582
    2688       0.7512
    2689       0.7559
    2690       0.7025
    2691       0.7691
    2692       0.6943
    2693       0.7337
    2694       0.6478
    2695       0.7968
    2696       0.7859
    2697       0.7598
    2698       0.6900
    2699       0.7116
    2700       0.7776
    2701       0.6320
    2702       0.5925
    2703       0.4855
    2704       0.5693
    2705       0.5682
    2706       0.4240
    2707       0.6679
    2708       0.4074
    2709       0.4360
    2710       0.6315
    2711       0.8046
    2712       0.6894
    2713       0.8180
    2714       0.6320
    2715       0.7095
    2716       0.8100
    2717       0.7177
    2718       0.7452
    2719       0.7327
    2720       0.8794
    2721       0.6014
    2722       0.7365
    2723       0.7815
    2724       0.7398
    2725       0.5941
    2726       0.6826
    2727       0.6564
    2728       0.7802
    2729       0.6700
    2730       0.6928
    2731       0.7254
    2732       0.8239
    2733       0.6789
    2734       0.7725
    2735       0.6955
    2736       0.7064
    2737       0.6813
    2738       0.8340
    2739       0.5588
    2740       0.6985
    2741       1.0963
    2742       0.7112
    2743       0.6741
    2744       0.7820
    2745       0.8818
    2746       0.7932
    2747       0.7243
    2748       0.7869
    2749       0.7834
    2750       0.6887
    2751       0.7521
    2752       0.8389
    2753       0.7551
    2754       0.6792
    2755       0.6023
    2756       0.5758
    2757       0.7067
    2758       0.6446
    2759       0.9211
    2760       1.0337
    2761       0.7987
    2762       0.7144
    2763       0.7012
    2764       0.7430
    2765       0.6382
    2766       0.6390
    2767       0.8022
    2768       0.7082
    2769       0.6793
    2770       0.8095
    2771       0.7157
    2772       0.6497
    2773       0.7590
    2774       0.7675
    2775       0.7641
    2776       0.7396
    2777       0.8110
    2778       0.7864
    2779       0.7281
    2780       0.8094
    2781       0.9081
    2782       0.8158
    2783       0.9219
    2784       0.7946
    2785       0.7527
    2786       0.6557
    2787       0.7114
    2788       0.6211
    2789       0.7239
    2790       0.7338
    2791       0.7504
    2792       1.0823
    2793       1.6719
    2794       1.6998
    2795       1.7174
    2796       1.7399
    2797       1.7723
    2798       1.5799
    2799       1.6607
    2800       1.6610
    2801       1.7644
    2802       1.5341
    2803       1.6902
    2804       1.6668
    2805       1.6528
    2806       1.7121
    2807       1.7557
    2808       1.6644
    2809       1.5720
    2810       1.5990
    2811       1.5585
    2812       1.5833
    2813       1.5688
    2814       1.6202
    2815       1.5575
    2816       1.5788
    2817       1.6678
    2818       1.5395
    2819       1.5468
    2820       1.4112
    2821       1.6545
    2822       1.5570
    2823       1.5706
    2824       1.7520
    2825       1.6561
    2826       1.6816
    2827       1.5969
    2828       1.4977
    2829       1.5730
    2830       1.6128
    2831       1.6424
    2832       1.7500
    2833       1.5384
    2834       1.5877
    2835       1.5974
    2836       1.5316
    2837       1.6711
    2838       1.6643
    2839       1.6696
    2840       1.6319
    2841       1.5763
    2842       1.7049
    2843       1.6316
    2844       1.5837
    2845       1.5004
    2846       1.6198
    2847       1.7531
    2848       1.7760
    2849       1.7397
    2850       1.6799
    2851       1.7469
    2852       1.7475
    2853       1.8130
    2854       1.7150
    2855       1.7431
    2856       1.7803
    2857       1.7432
    2858       1.6704
    2859       1.7346
    2860       1.7363
    2861       1.5103
    2862       1.6633
    2863       1.6556
    2864       1.5804
    2865       1.6629
    2866       1.4670
    2867       1.6585
    2868       1.7859
    2869       1.7047
    2870       1.5413
    2871       1.6207
    2872       1.6261
    2873       1.6573
    2874       1.6359
    2875       1.6389
    2876       1.5759
    2877       1.5852
    2878       1.5467
    2879       1.5371
    2880       1.5114
    2881       1.4487
    2882       1.6381
    2883       1.5226
    2884       1.4883
    2885       1.5401
    2886       1.5509
    2887       1.6220
    2888       1.6772
    2889       1.4844
    2890       1.6566
    2891       1.7562
    2892       1.7516
    2893       1.7101
    2894       1.7159
    2895       1.4367
    2896       1.0023
    2897       0.7572
    2898       0.7941
    2899       0.6936
    2900       0.7600
    2901       0.7240
    2902       0.7197
    2903       0.8100
    2904       0.6917
    2905       0.7445
    2906       0.7858
    2907       0.7251
    2908       0.7045
    2909       0.7210
    2910       0.8241
    2911       0.7475
    2912       0.8307
    2913       0.7940
    2914       0.7637
    2915       0.7979
    2916       0.7730
    2917       0.7632
    2918       0.7715
    2919       0.7499
    2920       0.7587
    2921       0.6901
    2922       0.7637
    2923       1.0046
    2924       0.8244
    2925       0.8034
    2926       0.6420
    2927       0.6959
    2928       0.8388
    2929       0.7356
    2930       0.7505
    2931       0.8099
    2932       0.9407
    2933       0.8202
    2934       0.6354
    2935       0.7132
    2936       0.6736
    2937       0.8425
    2938       0.6565
    2939       0.6640
    2940       0.7052
    2941       0.7488
    2942       0.8714
    2943       0.6513
    2944       0.6732
    2945       0.6914
    2946       0.8729
    2947       0.6768
    2948       0.6813
    2949       0.7269
    2950       0.7196
    2951       0.6402
    2952       0.8179
    2953       0.7206
    2954       0.6494
    2955       0.5866
    2956       0.8511
    2957       0.6652
    2958       0.7526
    2959       0.7603
    2960       0.7273
    2961       0.7683
    2962       0.7540
    2963       0.8100
    2964       0.7603
    2965       0.7507
    2966       0.7053
    2967       0.6632
    2968       0.7652
    2969       0.7672
    2970       0.7988
    2971       0.6180
    2972       0.6766
    2973       0.6352
    2974       0.6688
    2975       0.6773
    2976       0.7216
    2977       0.6710
    2978       0.7740
    2979       0.6626
    2980       0.7499
    2981       0.7086
    2982       0.7112
    2983       0.7553
    2984       0.7579
    2985       0.7489
    2986       0.8809
    2987       0.8648
    2988       0.7559
    2989       0.7692
    2990       0.7370
    2991       0.7146
    2992       0.7004
    2993       0.6456
    2994       0.8449
    2995       0.6993
    2996       0.7179
    2997       0.7148
    2998       0.7301
    2999       0.6151
    3000       0.6888
    3001       0.6273
    3002       0.6223
    3003       0.6677
    3004       0.6760
    3005       0.6346
    3006       0.6604
    3007       0.6636
    3008       0.6173
    3009       0.6127
    3010       0.6749
    3011       0.7769
    3012       0.6588
    3013       0.8064
    3014       0.6483
    3015       0.6881
    3016       0.7494
    3017       0.6934
    3018       0.7959
    3019       0.6684
    3020       0.6321
    3021       0.6356
    3022       0.7937
    3023       0.6765
    3024       0.6669
    3025       0.7464
    3026       0.6581
    3027       0.7318
    3028       0.6977
    3029       0.6862
    3030       0.6460
    3031       0.6722
    3032       0.7090
    3033       0.8383
    3034       0.7696
    3035       0.7375
    3036       0.6051
    3037       0.6945
    3038       0.7341
    3039       0.6373
    3040       0.8469
    3041       0.6951
    3042       0.8388
    3043       0.7353
    3044       0.6877
    3045       0.7168
    3046       0.6979
    3047       0.7806
    3048       0.7492
    3049       0.7426
    3050       0.6340
    3051       0.7131
    3052       0.6894
    3053       0.7330
    3054       0.7339
    3055       0.5918
    3056       0.7862
    3057       0.6605
    3058       0.6807
    3059       0.7407
    3060       0.8366
    3061       0.7221
    3062       0.6980
    3063       0.8849
    3064       0.8508
    3065       0.7468
    3066       0.6992
    3067       0.6886
    3068       0.7106
    3069       0.7483
    3070       0.6895
    3071       0.6778
    3072       0.6691
    3073       0.7510
    3074       0.6467
    3075       0.8512
    3076       0.6390
    3077       0.9574
    3078       0.9838
    3079       0.7531
    3080       0.8751
    3081       0.6964
    3082       0.8624
    3083       0.7119
    3084       0.7189
    3085       0.7880
    3086       0.7059
    3087       0.7905
    3088       0.7033
    3089       0.7838
    3090       0.7407
    3091       0.7540
    3092       0.6447
    3093       0.6243
    3094       0.7529
    3095       0.6775
    3096       0.7276
    3097       0.6884
    3098       0.7214
    3099       0.8191
    3100       0.8261
    3101       0.7139
    3102       0.6129
    3103       0.8133
    3104       0.7645
    3105       0.9354
    3106       0.7585
    3107       0.7298
    3108       0.6944
    3109       0.7730
    3110       0.7329
    3111       0.6261
    3112       0.7635
    3113       0.6957
    3114       0.8090
    3115       0.7165
    3116       0.6163
    3117       0.7867
    3118       0.6885
    3119       0.9208
    3120       0.7575
    3121       0.7088
    3122       0.7338
    3123       0.6039
    3124       0.6895
    3125       0.7390
    3126       0.2744
    3127       0.4628
    3128       0.6075
    3129       0.6591
    3130       0.6138
    3131       0.7142
    3132       0.4724
    3133       0.4855
    3134       0.3851
    3135       0.4142
    3136       0.4959
    3137       0.5226
    3138       0.4167
    3139       0.3600
    3140       0.3461
    3141       0.3870
    3142       0.8848
    3143       0.6850
    3144       0.7653
    3145       0.6556
    3146       0.6570
    3147       0.7265
    3148       0.7296
    3149       0.7240
    3150       0.7314
    3151       0.7018
    3152       0.7167
    3153       0.5882
    3154       0.7276
    3155       0.8832
    3156       0.7246
    3157       0.7024
    3158       0.8051
    3159       0.7898
    3160       0.6685
    3161       0.8048
    3162       0.6934
    3163       0.7844
    3164       0.8452
    3165       0.9388
    3166       0.7333
    3167       1.1181
    3168       0.8134
    3169       0.9832
    3170       0.8265
    3171       0.8496
    3172       0.6624
    3173       0.6641
    3174       0.8686
    3175       0.8010
    3176       0.7762
    3177       0.7362
    3178       0.8984
    3179       0.9618
    3180       0.9131
    3181       0.8615
    3182       0.9375
    3183       0.9563
    3184       0.6810
    3185       0.7108
    3186       0.7678
    3187       0.8261
    3188       0.9911
    3189       0.9368
    3190       0.9910
    3191       0.7739
    3192       1.0260
    3193       0.8387
    3194       0.9230
    3195       0.7812
    3196       0.8142
    3197       0.7995
    3198       0.9749
    3199       0.7397
    3200       0.7937
    3201       0.9530
    3202       0.8023
    3203       0.7639
    3204       0.9225
    3205       0.9758
    3206       0.8455
    3207       0.7491
    3208       0.7429
    3209       0.6634
    3210       0.9282
    3211       0.7380
    3212       0.7910
    3213       0.7316
    3214       0.9542
    3215       0.7236
    3216       0.7923
    3217       0.8390
    3218       0.8524
    3219       0.8465
    3220       0.8115
    3221       0.6380
    3222       0.7559
    3223       0.7389
    3224       0.7647
    3225       0.7625
    3226       0.8968
    3227       0.8317
    3228       0.9870
    3229       0.7764
    3230       0.7082
    3231       0.9290
    3232       0.8441
    3233       0.7998
    3234       0.9538
    3235       0.8019
    3236       0.8802
    3237       0.7491
    3238       0.8333
    3239       0.7809
    3240       0.7328
    3241       0.9515
    3242       0.8047
    3243       0.8745
    3244       0.9244
    3245       1.0148
    3246       1.0114
    3247       0.9444
    3248       0.9685
    3249       0.8660
    3250       0.8616
    3251       0.8195
    3252       0.9280
    3253       1.1702
    3254       0.9671
    3255       1.0507
    3256       0.7986
    3257       0.7955
    3258       0.9558
    3259       0.7307
    3260       0.8354
    3261       0.8484
    3262       0.8205
    3263       0.8713
    3264       0.8132
    3265       0.7552
    3266       0.7098
    3267       0.7962
    3268       0.8002
    3269       0.7584
    3270       0.7986
    3271       0.7315
    3272       0.8365
    3273       0.7162
    3274       0.8674
    3275       0.7657
    3276       0.7535
    3277       0.7128
    3278       0.9620
    3279       0.7950
    3280       0.7155
    3281       0.7679
    3282       0.7457
    3283       0.9779
    3284       0.9515
    3285       0.8365
    3286       0.9413
    3287       0.9152
    3288       0.8840
    3289       0.8686
    3290       0.8870
    3291       0.9795
    3292       0.7864
    3293       0.7538
    3294       0.8610
    3295       0.8430
    3296       0.7850
    3297       1.0670
    3298       0.8768
    3299       0.8541
    3300       0.8085
    3301       0.8147
    3302       0.8122
    3303       0.7981
    3304       0.8835
    3305       0.9025
    3306       0.9836
    3307       0.9020
    3308       0.7356
    3309       0.8897
    3310       0.9021
    3311       0.8950
    3312       0.9571
    3313       0.7990
    3314       1.0145
    3315       0.8061
    3316       0.8209
    3317       1.0128
    3318       0.9409
    3319       1.0480
    3320       0.8994
    3321       0.9002
    3322       0.7414
    3323       0.6757
    3324       0.7641
    3325       0.7207
    3326       0.9335
    3327       0.6927
    3328       0.7933
    3329       0.7403
    3330       0.8084
    3331       1.0370
    3332       0.9141
    3333       0.6554
    3334       0.9157
    3335       0.8138
    3336       0.8218
    3337       0.9862
    3338       0.9081
    3339       0.8905
    3340       0.8659
    3341       0.7187
    3342       0.7451
    3343       0.7629
    3344       0.8728
    3345       0.7502
    3346       0.7445
    3347       0.7965
    3348       0.8877
    3349       0.6840
    3350       0.7247
    3351       0.7510
    3352       0.8012
    3353       0.7168
    3354       0.7899
    3355       0.7650
    3356       0.7017
    3357       0.7460
    3358       0.7498
    3359       0.8284
    3360       0.7148
    3361       0.8421
    3362       0.7414
    3363       0.8157
    3364       0.7481
    3365       0.8632
    3366       0.7206
    3367       0.7154
    3368       0.7414
    3369       0.7584
    3370       0.6997
    3371       0.8855
    3372       0.8602
    3373       0.6962
    3374       0.6538
    3375       0.6892
    3376       0.7269
    3377       0.7057
    3378       0.7618
    3379       0.8161
    3380       0.8549
    3381       0.9924
    3382       0.8288
    3383       0.7584
    3384       0.7945
    3385       0.7120
    3386       0.7557
    3387       0.7279
    3388       0.8020
    3389       0.7064
    3390       0.7941
    3391       0.7436
    3392       0.5946
    3393       0.7211
    3394       0.6833
    3395       0.7229
    3396       0.7301
    3397       0.7988
    3398       0.7588
    3399       0.8078
    3400       0.7448
    3401       0.7509
    3402       0.7591
    3403       0.7008
    3404       0.6541
    3405       0.7587
    3406       0.8696
    3407       0.6629
    3408       0.7676
    3409       0.6370
    3410       0.7826
    3411       0.7788
    3412       0.6518
    3413       0.7816
    3414       0.6613
    3415       0.7396
    3416       0.7714
    3417       0.7209
    3418       0.6338
    3419       0.9435
    3420       0.7193
    3421       0.7556
    3422       0.7112
    3423       0.7066
    3424       0.7560
    3425       0.6489
    3426       0.7811
    3427       0.7420
    3428       0.7201
    3429       0.7769
    3430       0.6825
    3431       0.6808
    3432       0.6848
    3433       0.6457
    3434       0.7579
    3435       0.6856
    3436       0.7398
    3437       0.6940
    3438       0.7396
    3439       0.7477
    3440       0.7432
    3441       0.7551
    3442       0.8030
    3443       0.7039
    3444       0.6662
    3445       0.7718
    3446       0.7382
    3447       0.7465
    3448       0.7002
    3449       0.7278
    3450       0.7410
    3451       0.7294
    3452       0.6862
    3453       0.7355
    3454       0.7798
    3455       0.7487
    3456       0.7396
    3457       0.8482
    3458       0.7308
    3459       0.6741
    3460       0.7039
    3461       0.6993
    3462       0.7518
    3463       0.7339
    3464       0.6682
    3465       0.6690
    3466       0.6266
    3467       0.7259
    3468       0.6876
    3469       0.7624
    3470       0.6479
    3471       0.7832
    3472       0.6975
    3473       0.7286
    3474       0.6340
    3475       0.6717
    3476       0.6643
    3477       0.7486
    3478       0.7193
    3479       0.7358
    3480       0.6514
    3481       0.7352
    3482       0.7495
    3483       0.7249
    3484       0.7553
    3485       0.7817
    3486       0.8262
    3487       0.7665
    3488       0.6837
    3489       0.8365
    3490       0.7252
    3491       0.6778
    3492       0.7080
    3493       0.7969
    3494       0.6850
    3495       0.6807
    3496       0.6671
    3497       0.7206
    3498       0.6628
    3499       0.6770
    3500       0.7013
    3501       0.7183
    3502       0.7069
    3503       0.6417
    3504       0.6566
    3505       0.7226
    3506       0.7016
    3507       0.7296
    3508       0.6942
    3509       0.7295
    3510       0.7616
    3511       0.7044
    3512       0.7524
    3513       0.8215
    3514       0.7212
    3515       0.7069
    3516       0.6865
    3517       0.7341
    3518       0.7485
    3519       0.6760
    3520       0.7195
    3521       0.6418
    3522       0.6629
    3523       0.8504
    3524       0.7425
    3525       0.7930
    3526       0.7362
    3527       0.6764
    3528       0.6764
    3529       0.6694
    3530       0.6932
    3531       0.6726
    3532       0.7282
    3533       0.7146
    3534       0.6552
    3535       1.0852
    3536       0.9635
    3537       0.9753
    3538       0.9794
    3539       0.7678
    3540       0.7744
    3541       0.7660
    3542       0.7288
    3543       0.7845
    3544       0.8718
    3545       0.7030
    3546       0.6842
    3547       0.7474
    3548       0.7351
    3549       0.7204
    3550       0.7693
    3551       0.7503
    3552       0.6789
    3553       0.7340
    3554       0.6914
    3555       0.7862
    3556       0.7072
    3557       0.6477
    3558       0.7349
    3559       0.7141
    3560       0.7299
    3561       0.8881
    3562       0.8577
    3563       0.8316
    3564       0.7207
    3565       0.8054
    3566       0.7291
    3567       0.8679
    3568       0.7450
    3569       0.7019
    3570       0.7100
    3571       0.7335
    3572       0.7416
    3573       0.7515
    3574       0.7177
    3575       0.7849
    3576       0.7887
    3577       0.7608
    3578       0.8006
    3579       0.6876
    3580       0.7496
    3581       0.6706
    3582       0.7229
    3583       0.7906
    3584       0.7520
    3585       0.8284
    3586       0.7160
    3587       0.6576
    3588       0.7413
    3589       0.7063
    3590       0.7733
    3591       0.6565
    3592       0.7031
    3593       0.6860
    3594       0.7437
    3595       0.6720
    3596       0.7495
    3597       0.7980
    3598       0.7241
    3599       0.7613
    3600       0.7078
    3601       0.6455
    3602       0.8249
    3603       0.7328
    3604       0.8980
    3605       0.8653
    3606       0.8254
    3607       0.7709
    3608       0.7321
    3609       0.6241
    3610       0.7381
    3611       0.7021
    3612       0.6766
    3613       0.7665
    3614       0.7192
    3615       0.8045
    3616       0.7388
    3617       0.6933
    3618       0.7519
    3619       0.7218
    3620       0.6833
    3621       0.7093
    3622       0.7241
    3623       0.7593
    3624       0.7376
    3625       0.9249
    3626       0.6952
    3627       0.7991
    3628       0.9588
    3629       0.6614
    3630       0.7209
    3631       0.9043
    3632       0.6255
    3633       0.7051
    3634       0.6711
    3635       0.6952
    3636       0.6576
    3637       0.6896
    3638       0.8634
    3639       0.7883
    3640       0.6865
    3641       0.8148
    3642       0.8577
    3643       0.7256
    3644       0.7599
    3645       0.7089
    3646       0.9492
    3647       0.7014
    3648       0.7462
    3649       0.7320
    3650       0.7490
    3651       0.7088
    3652       0.7048
    3653       0.7404
    3654       0.7699
    3655       0.7507
    3656       0.8182
    3657       0.7095
    3658       0.7662
    3659       0.8104
    3660       0.8728
    3661       0.6578
    3662       0.7389
    3663       0.7955
    3664       0.7584
    3665       0.6495
    3666       0.7931
    3667       0.6973
    3668       0.9417
    3669       0.8110
    3670       0.6623
    3671       0.7844
    3672       0.7208
    3673       0.7928
    3674       0.6932
    3675       0.7965
    3676       0.7236
    3677       0.7575
    3678       0.8118
    3679       0.8308
    3680       0.6911
    3681       0.7216
    3682       0.6992
    3683       0.7744
    3684       0.7826
    3685       0.7790
    3686       0.7061
    3687       0.7298
    3688       0.6995
    3689       0.7591
    3690       0.6989
    3691       0.7252
    3692       0.6669
    3693       0.7466
    3694       0.7153
    3695       0.7165
    3696       0.6790
    3697       0.6063
    3698       0.7192
    3699       0.6788
    3700       0.7148
    3701       0.7513
    3702       0.7599
    3703       0.6610
    3704       0.7392
    3705       0.6830
    3706       0.6974
    3707       0.6924
    3708       0.7518
    3709       0.7012
    3710       0.6886
    3711       0.6868
    3712       0.7372
    3713       0.6766
    3714       0.6578
    3715       0.8029
    3716       0.8604
    3717       0.4656
    3718       0.5549
    3719       0.4128
    3720       0.4624
    3721       0.5943
    3722       0.4323
    3723       0.4586
    3724       0.4474
    3725       0.4468
    3726       0.4349
    3727       0.4807
    3728       0.5134
    3729       0.5963
    3730       0.7471
    3731       0.5800
    3732       0.7937
    3733       0.4628
    3734       0.5144
    3735       0.7677
    3736       0.5672
    3737       0.6031
    3738       0.5459
    3739       0.3847
    3740       0.8702
    3741       0.3596
    3742       0.7369
    3743       0.5096
    3744       0.7581
    3745       0.7017
    3746       0.7486
    3747       0.6817
    3748       0.8224
    3749       0.7122
    3750       0.8322
    3751       0.6917
    3752       0.7798
    3753       0.7823
    3754       0.7123
    3755       0.7449
    3756       0.8150
    3757       0.7155
    3758       0.6656
    3759       0.8394
    3760       0.8549
    3761       0.7331
    3762       0.6954
    3763       0.7159
    3764       0.7307
    3765       0.7906
    3766       0.8547
    3767       0.7114
    3768       0.7192
    3769       0.7278
    3770       0.7126
    3771       0.7859
    3772       0.6647
    3773       0.7260
    3774       0.7203
    3775       0.7823
    3776       0.7774
    3777       0.7660
    3778       0.7481
    3779       0.6984
    3780       0.6877
    3781       0.6088
    3782       0.7127
    3783       0.7114
    3784       0.7367
    3785       0.7352
    3786       0.7088
    3787       0.6774
    3788       0.7198
    3789       0.7758
    3790       0.6882
    3791       0.6932
    3792       0.7408
    3793       0.7385
    3794       0.7227
    3795       0.7519
    3796       0.7411
    3797       0.7159
    3798       0.7923
    3799       0.7155
    3800       0.7829
    3801       0.6896
    3802       0.8005
    3803       0.7618
    3804       0.7385
    3805       0.7182
    3806       0.8009
    3807       0.7013
    3808       0.6631
    3809       0.7013
    3810       0.7257
    3811       0.7573
    3812       0.7017
    3813       0.8057
    3814       0.7365
    3815       0.7303
    3816       0.7291
    3817       0.6743
    3818       0.7192
    3819       0.7699
    3820       0.7730
    3821       0.7520
    3822       0.7661
    3823       0.6918
    3824       0.7436
    3825       0.7898
    3826       0.7754
    3827       0.7549
    3828       0.7243
    3829       0.7992
    3830       0.7868
    3831       0.7797
    3832       0.7463
    3833       0.8357
    3834       0.6992
    3835       0.7132
    3836       0.7302
    3837       0.7199
    3838       0.7280
    3839       0.7850
    3840       0.8000
    3841       0.7155
    3842       0.7160
    3843       0.8041
    3844       0.7184
    3845       0.8060
    3846       0.6472
    3847       0.6642
    3848       0.6807
    3849       0.6493
    3850       0.6702
    3851       0.6997
    3852       0.7162
    3853       0.6928
    3854       0.7242
    3855       0.8125
    3856       0.7569
    3857       0.7405
    3858       0.7028
    3859       0.8421
    3860       0.6962
    3861       0.6902
    3862       0.6958
    3863       0.7314
    3864       0.7444
    3865       0.7376
    3866       0.7322
    3867       0.6382
    3868       0.6965
    3869       0.7198
    3870       0.7644
    3871       0.7795
    3872       0.7052
    3873       0.6816
    3874       0.7074
    3875       0.7500
    3876       0.8209
    3877       0.8301
    3878       0.9092
    3879       0.8415
    3880       0.7638
    3881       0.7339
    3882       0.7122
    3883       0.7853
    3884       0.8144
    3885       0.7164
    3886       0.6614
    3887       0.7929
    3888       0.6670
    3889       0.7182
    3890       0.6645
    3891       0.7068
    3892       0.7284
    3893       0.9225
    3894       0.8430
    3895       0.7335
    3896       0.8844
    3897       0.7148
    3898       0.8501
    3899       0.6614
    3900       0.7500
    3901       0.7343
    3902       0.7475
    3903       0.7319
    3904       0.8797
    3905       0.6767
    3906       0.6979
    3907       0.6873
    3908       0.6609
    3909       0.7597
    3910       0.8081
    3911       0.7162
    3912       0.7916
    3913       0.7349
    3914       0.8073
    3915       0.7601
    3916       0.7041
    3917       0.6709
    3918       0.9892
    3919       0.7352
    3920       0.7161
    3921       0.6926
    3922       0.7014
    3923       0.7652
    3924       0.7059
    3925       0.6979
    3926       0.7190
    3927       0.6885
    3928       0.7482
    3929       0.6791
    3930       0.6962
    3931       0.7407
    3932       0.7432
    3933       0.7812
    3934       0.7776
    3935       0.6586
    3936       0.8024
    3937       0.8218
    3938       0.7187
    3939       0.7684
    3940       0.6960
    3941       0.7038
    3942       0.7229
    3943       0.8155
    3944       0.8028
    3945       0.7393
    3946       0.6709
    3947       0.6478
    3948       0.7340
    3949       0.6661
    3950       0.6251
    3951       0.7125
    3952       0.6768
    3953       0.6726
    3954       0.6723
    3955       0.6987
    3956       0.7058
    3957       0.7593
    3958       0.7366
    3959       0.7043
    3960       0.7669
    3961       0.7414
    3962       0.7253
    3963       0.7239
    3964       0.7675
    3965       0.9390
    3966       0.7175
    3967       0.7208
    3968       0.6559
    3969       0.6192
    3970       0.6659
    3971       0.7264
    3972       0.6919
    3973       0.6868
    3974       0.7470
    3975       0.7555
    3976       0.7553
    3977       0.8202
    3978       0.8687
    3979       0.8248
    3980       0.8103
    3981       0.6681
    3982       0.7854
    3983       0.7363
    3984       0.6722
    3985       0.7010
    3986       0.7001
    3987       0.7398
    3988       0.7091
    3989       0.6534
    3990       0.6971
    3991       0.7629
    3992       0.7822
    3993       0.7060
    3994       0.7500
    3995       0.6823
    3996       0.7049
    3997       0.6680
    3998       0.7147
    3999       0.7191
    4000       0.7485
    4001       0.7606
    4002       0.7279
    4003       0.7003
    4004       0.7649
    4005       0.7360
    4006       0.7566
    4007       0.7101
    4008       0.6549
    4009       0.7807
    4010       0.8084
    4011       0.6457
    4012       0.7066
    4013       0.6695
    4014       0.8582
    4015       0.7101
    4016       0.6626
    4017       0.6777
    4018       0.6714
    4019       0.7030
    4020       0.7734
    4021       0.7305
    4022       0.6368
    4023       0.7560
    4024       0.7083
    4025       0.6985
    4026       0.7034
    4027       0.7651
    4028       0.7492
    4029       0.7656
    4030       0.6633
    4031       0.7340
    4032       0.9333
    4033       0.8955
    4034       0.7402
    4035       0.7469
    4036       0.7285
    4037       0.6916
    4038       0.7367
    4039       0.6534
    4040       0.8220
    4041       0.6941
    4042       0.7205
    4043       0.6838
    4044       0.8323
    4045       0.8411
    4046       0.7536
    4047       0.7240
    4048       0.8196
    4049       0.7517
    4050       0.6424
    4051       0.7394
    4052       0.7174
    4053       0.7908
    4054       0.7619
    4055       0.7799
    4056       0.8210
    4057       0.6886
    4058       0.7459
    4059       0.7131
    4060       0.7404
    4061       0.7190
    4062       0.7540
    4063       0.7057
    4064       0.7215
    4065       0.7098
    4066       0.6631
    4067       0.6511
    4068       0.7135
    4069       0.7844
    4070       0.7230
    4071       0.7038
    4072       0.6937
    4073       0.6956
    4074       0.6951
    4075       0.7271
    4076       0.6572
    4077       0.6648
    4078       0.7225
    4079       0.6441
    4080       0.8153
    4081       0.7703
    4082       0.6968
    4083       0.7999
    4084       0.7007
    4085       0.7423
    4086       0.6955
    4087       0.6737
    4088       0.8106
    4089       0.7584
    4090       0.8215
    4091       0.6912
    4092       0.7197
    4093       0.7322
    4094       0.6486
    4095       0.8090
    4096       0.7290
    4097       0.7545
    4098       0.7494
    4099       0.6910
    4100       0.7136
    4101       0.6564
    4102       0.7262
    4103       0.6727
    4104       0.8425
    4105       0.7408
    4106       0.8270
    4107       0.8327
    4108       0.8130
    4109       0.6909
    4110       0.7104
    4111       0.7100
    4112       0.7388
    4113       0.7628
    4114       0.7123
    4115       0.7641
    4116       0.7198
    4117       0.6864
    4118       0.7196
    4119       0.7183
    4120       0.6848
    4121       0.8266
    4122       0.6915
    4123       0.8639
    4124       0.6613
    4125       0.7248
    4126       0.6961
    4127       0.7804
    4128       0.7426
    4129       0.8098
    4130       0.6525
    4131       0.6944
    4132       0.8395
    4133       0.7674
    4134       0.6733
    4135       0.6240
    4136       0.8147
    4137       0.9239
    4138       0.8429
    4139       0.8874
    4140       0.9086
    4141       0.8339
    4142       0.7592
    4143       0.8915
    4144       0.7666
    4145       0.8556
    4146       0.8561
    4147       0.7876
    4148       0.8488
    4149       0.8345
    4150       0.8907
    4151       0.6811
    4152       0.8298
    4153       0.8606
    4154       0.9468
    4155       0.7511
    4156       0.8152
    4157       0.7500
    4158       0.7051
    4159       0.7068
    4160       0.7044
    4161       0.6928
    4162       0.7589
    4163       0.6699
    4164       0.6718
    4165       0.7194
    4166       0.6942
    4167       0.8416
    4168       0.7722
    4169       0.6909
    4170       0.7106
    4171       0.6482
    4172       0.8221
    4173       0.8843
    4174       0.6768
    4175       0.7310
    4176       0.7456
    4177       0.6387
    4178       0.6162
    4179       0.7088
    4180       0.7815
    4181       0.7411
    4182       0.6617
    4183       0.7495
    4184       0.6928
    4185       0.7592
    4186       0.7200
    4187       0.7709
    4188       0.7284
    4189       0.6903
    4190       0.8216
    4191       0.7350
    4192       0.7310
    4193       0.7851
    4194       0.6863
    4195       0.8700
    4196       0.7224
    4197       0.8022
    4198       0.7691
    4199       0.8555
    4200       0.7014
    4201       0.7413
    4202       0.7665
    4203       0.6810
    4204       0.8758
    4205       0.9059
    4206       0.7374
    4207       0.9001
    4208       0.7216
    4209       0.7415
    4210       0.8507
    4211       0.7665
    4212       0.6931
    4213       0.7610
    4214       0.6944
    4215       0.6790
    4216       0.7213
    4217       0.6232
    4218       0.8032
    4219       0.6784
    4220       0.7535
    4221       0.7570
    4222       0.7474
    4223       0.7516
    4224       0.7212
    4225       0.7718
    4226       0.8134
    4227       0.7526
    4228       0.6603
    4229       0.6785
    4230       0.6882
    4231       0.7120
    4232       0.6887
    4233       0.7465
    4234       0.9152
    4235       0.8576
    4236       0.6905
    4237       0.8247
    4238       0.8163
    4239       0.8257
    4240       0.8753
    4241       0.7449
    4242       0.8444
    4243       0.6728
    4244       0.7062
    4245       0.6627
    4246       0.6928
    4247       0.6984
    4248       0.7362
    4249       0.6580
    4250       0.8928
    4251       0.7569
    4252       0.7434
    4253       0.7207
    4254       0.7568
    4255       0.6464
    4256       0.7235
    4257       0.7390
    4258       0.7761
    4259       0.6384
    4260       0.6659
    4261       0.6999
    4262       0.6687
    4263       0.7712
    4264       0.6920
    4265       0.6813
    4266       0.7849
    4267       0.8496
    4268       0.7881
    4269       0.8251
    4270       0.8591
    4271       0.6761
    4272       0.6628
    4273       0.7127
    4274       0.7664
    4275       0.7242
    4276       0.7145
    4277       0.7604
    4278       0.8062
    4279       0.7246
    4280       0.7102
    4281       0.7800
    4282       0.6974
    4283       0.6797
    4284       0.7314
    4285       0.7385
    4286       0.7396
    4287       0.7375
    4288       0.7274
    4289       0.9426
    4290       0.7302
    4291       0.7218
    4292       0.6966
    4293       0.7233
    4294       0.6567
    4295       0.7089
    4296       0.7177
    4297       0.8516
    4298       0.7417
    4299       0.9335
    4300       0.7159
    4301       0.7535
    4302       0.7708
    4303       0.7243
    4304       0.7074
    4305       0.7784
    4306       0.6662
    4307       0.7234
    4308       0.6113
    4309       0.6757
    4310       0.7005
    4311       0.7103
    4312       0.7135
    4313       0.7179
    4314       0.7284
    4315       0.6779
    4316       0.7123
    4317       0.7460
    4318       0.7982
    4319       0.6954
    4320       0.6097
    4321       0.8180
    4322       0.6840
    4323       0.7731
    4324       0.6868
    4325       0.7988
    4326       0.7284
    4327       0.7358
    4328       0.7215
    4329       0.6551
    4330       0.6442
    4331       0.8669
    4332       0.7115
    4333       0.7385
    4334       0.7483
    4335       0.6712
    4336       0.7389
    4337       0.7160
    4338       0.7131
    4339       0.7221
    4340       0.8260
    4341       0.6760
    4342       0.8744
    4343       0.7467
    4344       0.6909
    4345       0.7183
    4346       0.7319
    4347       0.7227
    4348       0.7010
    4349       0.8085
    4350       0.7390
    4351       0.8146
    4352       0.7616
    4353       0.8213
    4354       0.7326
    4355       0.7407
    4356       0.7351
    4357       0.7321
    4358       0.7738
    4359       0.7402
    4360       0.6706
    4361       0.7420
    4362       0.6888
    4363       0.7434
    4364       0.8102
    4365       0.7176
    4366       0.8352
    4367       0.7755
    4368       0.6889
    4369       0.6762
    4370       0.7852
    4371       0.7307
    4372       0.7771
    4373       0.7561
    4374       0.7411
    4375       0.6880
    4376       0.7929
    4377       0.7322
    4378       0.7223
    4379       0.7435
    4380       0.6482
    4381       0.7135
    4382       0.7257
    4383       0.7602
    4384       0.7534
    4385       0.6908
    4386       0.7514
    4387       0.8046
    4388       0.7716
    4389       0.6452
    4390       0.8601
    4391       0.8211
    4392       0.7327
    4393       0.6881
    4394       0.6453
    4395       0.8933
    4396       0.9815
    4397       0.9650
    4398       0.9161
    4399       0.8877
    4400       1.1020
    4401       1.1353
    4402       1.0137
    4403       0.8800
    4404       0.9306
    4405       0.9186
    4406       1.0236
    4407       0.8229
    4408       0.6701
    4409       0.7203
    4410       0.7371
    4411       0.6993
    4412       0.7932
    4413       0.6581
    4414       0.7566
    4415       0.7961
    4416       0.7529
    4417       0.6952
    4418       0.7431
    4419       0.7955
    4420       0.7676
    4421       0.8853
    4422       0.7797
    4423       0.8464
    4424       0.7649
    4425       0.8086
    4426       0.8142
    4427       0.7218
    4428       0.7668
    4429       0.7302
    4430       0.7343
    4431       0.7611
    4432       0.8454
    4433       0.8280
    4434       0.8196
    4435       0.8188
    4436       0.7612
    4437       0.6903
    4438       0.7588
    4439       0.7083
    4440       0.6631
    4441       0.7051
    4442       0.7071
    4443       0.7281
    4444       0.8066
    4445       0.7586
    4446       0.6845
    4447       0.6806
    4448       0.6970
    4449       0.7271
    4450       0.7001
    4451       0.8809
    4452       0.7652
    4453       0.7460
    4454       0.7466
    4455       0.7469
    4456       0.7521
    4457       0.7439
    4458       0.8300
    4459       0.8321
    4460       0.6518
    4461       0.7292
    4462       0.7207
    4463       0.7155
    4464       0.7133
    4465       0.7128
    4466       0.8041
    4467       0.7415
    4468       0.7292
    4469       0.8095
    4470       0.6567
    4471       0.7784
    4472       0.7161
    4473       0.8452
    4474       0.7103
    4475       0.7501
    4476       0.8626
    4477       0.7189
    4478       0.6868
    4479       0.6696
    4480       0.7284
    4481       0.6886
    4482       0.8791
    4483       0.7645
    4484       0.6490
    4485       0.8461
    4486       0.6502
    4487       0.6921
    4488       0.8257
    4489       0.6566
    4490       0.6570
    4491       0.7398
    4492       0.7006
    4493       0.7212
    4494       0.6529
    4495       0.8196
    4496       0.6771
    4497       0.7446
    4498       0.8346
    4499       0.8004
    4500       0.7001
    4501       0.7242
    4502       0.7117
    4503       0.9697
    4504       0.7450
    4505       0.8099
    4506       0.7583
    4507       0.8016
    4508       0.7874
    4509       1.0691
    4510       0.7942
    4511       0.6898
    4512       0.7014
    4513       0.6927
    4514       0.7232
    4515       0.7500
    4516       0.8195
    4517       0.7379
    4518       0.7145
    4519       0.6553
    4520       0.6207
    4521       0.7240
    4522       0.6672
    4523       0.6960
    4524       0.5911
    4525       0.7896
    4526       0.6885
    4527       0.6451
    4528       0.7095
    4529       0.6502
    4530       0.6371
    4531       0.8029
    4532       0.6813
    4533       0.7722
    4534       0.7505
    4535       0.7224
    4536       0.7877
    4537       0.7240
    4538       0.6251
    4539       0.7263
    4540       0.6337
    4541       0.7414
    4542       0.6856
    4543       0.6656
    4544       0.6425
    4545       0.6935
    4546       0.8493
    4547       0.7530
    4548       0.6236
    4549       0.6087
    4550       0.7525
    4551       0.8030
    4552       0.6938
    4553       0.7263
    4554       0.8055
    4555       0.7572
    4556       0.8443
    4557       0.6887
    4558       0.6764
    4559       0.7864
    4560       0.6732
    4561       0.6620
    4562       0.7315
    4563       0.7140
    4564       0.7178
    4565       0.7154
    4566       0.7665
    4567       0.7501
    4568       0.6519
    4569       0.6754
    4570       0.6350
    4571       0.7015
    4572       0.7021
    4573       0.6797
    4574       0.6607
    4575       0.8401
    4576       0.8327
    4577       0.7604
    4578       0.7396
    4579       0.8141
    4580       0.8386
    4581       0.7909
    4582       0.7454
    4583       0.7787
    4584       0.8617
    4585       0.7218
    4586       0.6825
    4587       0.8197
    4588       0.6896
    4589       0.8373
    4590       0.6903
    4591       0.6984
    4592       0.6528
    4593       0.7329
    4594       0.6673
    4595       0.8450
    4596       0.7126
    4597       0.9203
    4598       0.8328
    4599       0.8022
    4600       0.6791
    4601       0.7491
    4602       0.7873
    4603       0.7094
    4604       0.7579
    4605       0.7940
    4606       0.7955
    4607       0.7479
    4608       0.7780
    4609       0.7280
    4610       0.7178
    4611       0.7475
    4612       0.7590
    4613       0.6896
    4614       0.7635
    4615       0.7498
    4616       0.7482
    4617       0.6657
    4618       0.7465
    4619       0.7106
    4620       0.7157
    4621       0.7410
    4622       0.6315
    4623       0.7348
    4624       0.7504
    4625       0.7311
    4626       0.7093
    4627       0.7276
    4628       0.7625
    4629       0.6544
    4630       0.7167
    4631       0.6913
    4632       0.7297
    4633       0.7627
    4634       0.6982
    4635       0.7110
    4636       0.7395
    4637       0.7988
    4638       0.7374
    4639       0.6879
    4640       0.7592
    4641       0.7723
    4642       0.6473
    4643       0.7039
    4644       0.6557
    4645       0.7521
    4646       0.7634
    4647       0.6859
    4648       0.7092
    4649       0.7654
    4650       0.7383
    4651       0.7213
    4652       0.7838
    4653       0.9691
    4654       0.8715
    4655       0.6676
    4656       0.8919
    4657       0.9041
    4658       0.7440
    4659       0.7533
    4660       0.7895
    4661       0.8134
    4662       0.7105
    4663       0.7791
    4664       0.7886
    4665       0.6815
    4666       0.6874
    4667       0.7131
    4668       0.7279
    4669       0.8338
    4670       0.6646
    4671       0.7238
    4672       0.8421
    4673       0.7498
    4674       0.7710
    4675       0.7771
    4676       0.7295
    4677       0.7812
    4678       0.6855
    4679       0.7839
    4680       0.6576
    4681       0.9096
    4682       0.8527
    4683       0.7286
    4684       0.7050
    4685       0.6767
    4686       0.7113
    4687       0.7578
    4688       0.7319
    4689       0.7329
    4690       0.8022
    4691       0.7785
    4692       0.6865
    4693       0.8282
    4694       0.6513
    4695       0.7358
    4696       0.7098
    4697       0.6724
    4698       0.6893
    4699       0.7296
    4700       0.6266
    4701       0.6579
    4702       0.7117
    4703       0.6939
    4704       0.7526
    4705       0.6488
    4706       0.6305
    4707       0.7249
    4708       0.7900
    4709       0.8014
    4710       0.7772
    4711       0.8272
    4712       0.7401
    4713       0.6723
    4714       0.6427
    4715       0.7459
    4716       0.7263
    4717       0.7165
    4718       0.6916
    4719       0.7409
    4720       0.7767
    4721       0.6945
    4722       0.7173
    4723       0.6767
    4724       0.8810
    4725       0.7606
    4726       0.8040
    4727       0.7169
    4728       0.7648
    4729       0.7824
    4730       0.7362
    4731       0.8203
    4732       0.7074
    4733       0.7654
    4734       0.6961
    4735       0.6687
    4736       0.7080
    4737       0.7207
    4738       0.8373
    4739       0.7874
    4740       0.8455
    4741       0.7647
    4742       0.8333
    4743       0.7505
    4744       0.6651
    4745       0.8097
    4746       0.7774
    4747       0.6684
    4748       0.6537
    4749       0.8448
    4750       0.7785
    4751       0.6519
    4752       0.7438
    4753       0.7755
    4754       0.8757
    4755       0.8480
    4756       0.8441
    4757       0.7865
    4758       0.7332
    4759       0.7075
    4760       0.6794
    4761       0.6853
    4762       0.6832
    4763       0.7010
    4764       0.7023
    4765       0.7214
    4766       0.7156
    4767       0.8377
    4768       0.6990
    4769       0.7788
    4770       0.7384
    4771       0.6949
    4772       0.7455
    4773       0.7107
    4774       0.6644
    4775       0.7437
    4776       0.7349
    4777       0.7906
    4778       0.7281
    4779       0.7335
    4780       0.7872
    4781       0.7515
    4782       0.7014
    4783       0.7514
    4784       0.6603
    4785       0.8067
    4786       0.7181
    4787       0.7394
    4788       0.8412
    4789       0.7533
    4790       0.7476
    4791       0.7291
    4792       0.7182
    4793       0.8098
    4794       0.7280
    4795       0.7004
    4796       0.7943
    4797       0.7103
    4798       0.7560
    4799       0.7449
    4800       0.8061
    4801       0.7975
    4802       0.7195
    4803       0.7930
    4804       0.6962
    4805       0.6749
    4806       0.7089
    4807       0.6912
    4808       0.7386
    4809       0.7097
    4810       0.7730
    4811       0.6718
    4812       0.7472
    4813       0.7962
    4814       0.7004
    4815       0.7659
    4816       0.7693
    4817       0.7331
    4818       0.8303
    4819       0.7697
    4820       0.7550
    4821       0.7085
    4822       0.6755
    4823       0.7531
    4824       0.7483
    4825       0.8026
    4826       0.7005
    4827       0.9716
    4828       0.9835
    4829       0.8072
    4830       0.9731
    4831       0.8946
    4832       0.9270
    4833       0.9724
    4834       0.7402
    4835       0.9839
    4836       1.0111
    4837       1.1201
    4838       0.9574
    4839       1.0690
    4840       0.8959
    4841       0.9681
    4842       0.9321
    4843       0.8771
    4844       1.1830
    4845       1.0784
    4846       1.1670
    4847       1.0104
    4848       0.8505
    4849       1.1530
    4850       0.9912
    4851       1.2018
    4852       0.8593
    4853       0.7324
    4854       0.8303
    4855       1.0740
    4856       1.0421
    4857       1.0448
    4858       0.9448
    4859       1.1869
    4860       0.9746
    4861       1.1312
    4862       0.9906
    4863       0.9453
    4864       0.8964
    4865       0.9292
    4866       0.6792
    4867       0.8816
    4868       0.9264
    4869       1.0753
    4870       0.9246
    4871       0.6690
    4872       0.7099
    4873       0.7433
    4874       0.7147
    4875       0.7367
    4876       0.7174
    4877       0.7149
    4878       0.6472
    4879       0.6340
    4880       0.6955
    4881       0.7825
    4882       0.7163
    4883       0.6817
    4884       0.6695
    4885       0.7269
    4886       0.7054
    4887       0.6755
    4888       0.7202
    4889       0.7085
    4890       0.6849
    4891       0.6647
    4892       0.8123
    4893       0.7442
    4894       0.7376
    4895       0.8022
    4896       0.7509
    4897       0.7709
    4898       0.7813
    4899       0.7954
    4900       0.7072
    4901       0.6293
    4902       0.7358
    4903       0.7885
    4904       0.6897
    4905       0.7311
    4906       0.7334
    4907       0.6806
    4908       0.7606
    4909       0.7840
    4910       0.7159
    4911       0.7139
    4912       0.7464
    4913       0.7690
    4914       0.6729
    4915       0.6870
    4916       0.9297
    4917       0.6836
    4918       0.6668
    4919       0.7787
    4920       0.6079
    4921       0.7722
    4922       0.6444
    4923       0.7998
    4924       1.0937
    4925       0.6320
    4926       0.7896
    4927       0.7308
    4928       0.8463
    4929       0.6611
    4930       0.6968
    4931       0.6837
    4932       0.7929
    4933       0.8006
    4934       0.6522
    4935       0.7123
    4936       0.6678
    4937       0.6956
    4938       0.7346
    4939       0.6707
    4940       0.6111
    4941       0.7448
    4942       0.6408
    4943       0.7405
    4944       0.7119
    4945       0.7444
    4946       0.7499
    4947       0.7235
    4948       0.6704
    4949       1.0293
    4950       0.6725
    4951       0.7367
    4952       0.6980
    4953       0.7306
    4954       0.6714
    4955       0.6890
    4956       0.6978
    4957       0.7096
    4958       0.6782
    4959       0.6791
    4960       0.7508
    4961       0.6644
    4962       0.6667
    4963       0.7349
    4964       0.6177
    4965       0.7171
    4966       0.6741
    4967       0.7126
    4968       0.6758
    4969       0.6838
    4970       0.6389
    4971       0.7147
    4972       0.7329
    4973       0.6447
    4974       0.7834
    4975       0.8169
    4976       0.6194
    4977       0.6771
    4978       0.7040
    4979       0.6573
    4980       0.7131
    4981       0.6803
    4982       0.6850
    4983       0.7257
    4984       0.8625
    4985       0.6818
    4986       0.7082
    4987       0.8574
    4988       0.7024
    4989       0.6290
    4990       0.7779
    4991       0.6829
    4992       0.6459
    4993       0.9731
    4994       0.9780
    4995       0.9121
    4996       1.0231
    4997       1.0587
    4998       1.0968
    4999       0.9373
    5000       0.9681
