# Supplementary material for: Potential Inhibitors of Fascin From A Database of Marine Natural Products: A Virtual Screening and Molecular Dynamics Study
Source: Front Chem. 2021 Oct 7;9:719949. doi: 10.3389/fchem.2021.719949 (PMC8529705; doi:10.3389/fchem.2021.719949)
Supplement: Supplementary file 2 [file DataSheet1.ZIP › Raw Date for Manuscript-719949-reduced/Figure 9/rmsd-Inhibitor15.txt]

#Frame     RMSD_00002
       1       0.3253
       2       0.3080
       3       0.5347
       4       0.5161
       5       0.5628
       6       0.4671
       7       0.5218
       8       0.4557
       9       0.4107
      10       0.4460
      11       0.4613
      12       0.3981
      13       0.4487
      14       0.3636
      15       0.5038
      16       0.4364
      17       0.3389
      18       0.3851
      19       0.2551
      20       0.4533
      21       0.2014
      22       0.3370
      23       0.2943
      24       0.4222
      25       0.4079
      26       0.2840
      27       0.3765
      28       0.2417
      29       0.2831
      30       0.2911
      31       0.3278
      32       0.2453
      33       0.3629
      34       0.2304
      35       0.3115
      36       0.3036
      37       0.2968
      38       0.2852
      39       0.2086
      40       0.4698
      41       0.4350
      42       0.5481
      43       0.4038
      44       0.5828
      45       0.5356
      46       0.5035
      47       0.5827
      48       0.4984
      49       0.5135
      50       0.3809
      51       0.4482
      52       0.4409
      53       0.6150
      54       0.6270
      55       0.5714
      56       0.6942
      57       0.4237
      58       0.6072
      59       0.4237
      60       0.2875
      61       0.2550
      62       0.2780
      63       0.2534
      64       0.3000
      65       0.4452
      66       0.2121
      67       0.2341
      68       0.2245
      69       0.2577
      70       0.3235
      71       0.3548
      72       0.4515
      73       0.2559
      74       0.2693
      75       0.3647
      76       0.4067
      77       0.2174
      78       0.2349
      79       0.3876
      80       0.6376
      81       0.5038
      82       0.2248
      83       0.1504
      84       0.3710
      85       0.3480
      86       0.3777
      87       0.2817
      88       0.5848
      89       0.5319
      90       0.2240
      91       0.2318
      92       0.4552
      93       0.2917
      94       0.4851
      95       0.5605
      96       0.5568
      97       0.4867
      98       0.5548
      99       0.4641
     100       0.5011
     101       0.4475
     102       0.5029
     103       0.5129
     104       0.2790
     105       0.5221
     106       0.4086
     107       0.4276
     108       0.2931
     109       0.2987
     110       0.6657
     111       0.2962
     112       0.3336
     113       0.6085
     114       0.6304
     115       0.3986
     116       0.3857
     117       0.5166
     118       0.3869
     119       0.2671
     120       0.8223
     121       0.2870
     122       0.5039
     123       0.4883
     124       0.4605
     125       0.4951
     126       0.5109
     127       0.4511
     128       0.2692
     129       0.4980
     130       0.5908
     131       0.5960
     132       0.8065
     133       0.5791
     134       0.8849
     135       0.6751
     136       0.6861
     137       0.5156
     138       0.6908
     139       0.4341
     140       0.1904
     141       0.8945
     142       0.2897
     143       0.4907
     144       0.6003
     145       0.3182
     146       0.3464
     147       0.2949
     148       0.5124
     149       0.4263
     150       0.4875
     151       0.4598
     152       0.5226
     153       0.4564
     154       0.5045
     155       0.5137
     156       0.2865
     157       0.1659
     158       0.5734
     159       0.4402
     160       0.2475
     161       0.5530
     162       0.4594
     163       0.4308
     164       0.4097
     165       0.2109
     166       0.3242
     167       0.4797
     168       0.2240
     169       0.2142
     170       0.3691
     171       0.2629
     172       0.1805
     173       0.6244
     174       0.6540
     175       0.4394
     176       0.2785
     177       0.1756
     178       0.2005
     179       0.2733
     180       0.3157
     181       0.5781
     182       0.4194
     183       0.4352
     184       0.3154
     185       0.4149
     186       0.1923
     187       0.2747
     188       0.3512
     189       0.2450
     190       0.4448
     191       0.6427
     192       0.7198
     193       0.2216
     194       0.5286
     195       0.2499
     196       0.5463
     197       0.4770
     198       0.4384
     199       0.4401
     200       0.6332
     201       0.7388
     202       0.2498
     203       0.2709
     204       0.3299
     205       0.4555
     206       0.4057
     207       0.2003
     208       0.2953
     209       0.2524
     210       0.2436
     211       0.2836
     212       0.2496
     213       0.2065
     214       0.2100
     215       0.3563
     216       0.1865
     217       0.1822
     218       0.3060
     219       0.3389
     220       0.3285
     221       0.4742
     222       0.2815
     223       0.1915
     224       0.5042
     225       0.2400
     226       0.4211
     227       0.3318
     228       0.2063
     229       0.4395
     230       0.5556
     231       0.5224
     232       0.5509
     233       0.5165
     234       0.4402
     235       0.5498
     236       0.5356
     237       0.4210
     238       0.5885
     239       0.6567
     240       0.4474
     241       0.4478
     242       0.4783
     243       0.5052
     244       0.5371
     245       0.5283
     246       0.4656
     247       0.4993
     248       0.4878
     249       0.5628
     250       0.5054
     251       0.2864
     252       0.4675
     253       0.4737
     254       0.5532
     255       0.4997
     256       0.5377
     257       0.4522
     258       0.5070
     259       0.5416
     260       0.4234
     261       0.4824
     262       0.2230
     263       0.3407
     264       0.2168
     265       0.2610
     266       0.3012
     267       0.2661
     268       0.3338
     269       0.2388
     270       0.2620
     271       0.5762
     272       0.5442
     273       0.4263
     274       0.4862
     275       0.4812
     276       0.5359
     277       0.4512
     278       0.5216
     279       0.5288
     280       0.6168
     281       0.5372
     282       0.6408
     283       0.4307
     284       0.3337
     285       0.2958
     286       0.2642
     287       0.3405
     288       0.2830
     289       0.2715
     290       0.3231
     291       0.6002
     292       0.3245
     293       0.1910
     294       0.3296
     295       0.4469
     296       0.2622
     297       0.3542
     298       0.2864
     299       0.3774
     300       0.5779
     301       0.5968
     302       0.5491
     303       0.5898
     304       0.4744
     305       0.4728
     306       0.4149
     307       0.4239
     308       0.4664
     309       0.4257
     310       0.4682
     311       0.5899
     312       0.4475
     313       0.5911
     314       0.4575
     315       0.6332
     316       0.4744
     317       0.6357
     318       0.9469
     319       0.6340
     320       0.7541
     321       0.8755
     322       1.1071
     323       0.9467
     324       0.7014
     325       0.7360
     326       0.3982
     327       0.7115
     328       0.5937
     329       0.8025
     330       0.3505
     331       0.4978
     332       0.4773
     333       0.4654
     334       0.5792
     335       0.5105
     336       0.4460
     337       0.3009
     338       0.2896
     339       0.2361
     340       0.2198
     341       0.7491
     342       0.7521
     343       0.6581
     344       0.6727
     345       0.7010
     346       0.6834
     347       0.7151
     348       0.6874
     349       0.7116
     350       0.7247
     351       0.6947
     352       0.7109
     353       0.7509
     354       0.7236
     355       0.6862
     356       0.6748
     357       0.6941
     358       0.6892
     359       0.6959
     360       0.6762
     361       0.7243
     362       0.7364
     363       0.6897
     364       0.7858
     365       0.6527
     366       0.5731
     367       0.6538
     368       0.7075
     369       0.7773
     370       0.6083
     371       0.5439
     372       0.5962
     373       0.5581
     374       0.5520
     375       0.6431
     376       0.5546
     377       0.5818
     378       0.5685
     379       0.4879
     380       0.6659
     381       0.4027
     382       0.5903
     383       0.5403
     384       0.6514
     385       0.5652
     386       0.5509
     387       0.5454
     388       0.6170
     389       0.5562
     390       0.5399
     391       0.6166
     392       0.5450
     393       0.6137
     394       0.5603
     395       0.6585
     396       0.5717
     397       0.5732
     398       0.6170
     399       0.6881
     400       0.5617
     401       0.6036
     402       0.5868
     403       0.5740
     404       0.4187
     405       0.4179
     406       0.5794
     407       0.6398
     408       0.5522
     409       0.6821
     410       0.4767
     411       0.3264
     412       0.3692
     413       0.3453
     414       0.4880
     415       0.2617
     416       0.2394
     417       0.4328
     418       0.5360
     419       0.3449
     420       0.2250
     421       0.2810
     422       0.2683
     423       0.2504
     424       0.3347
     425       0.1957
     426       0.3971
     427       0.4947
     428       0.5859
     429       0.4682
     430       0.2971
     431       0.4076
     432       0.6636
     433       0.5191
     434       0.4207
     435       0.4353
     436       0.4049
     437       0.3504
     438       0.4521
     439       0.3299
     440       0.2455
     441       0.2064
     442       0.3485
     443       0.2515
     444       0.2688
     445       0.3448
     446       0.3621
     447       0.2900
     448       0.3403
     449       0.2825
     450       0.2818
     451       0.3896
     452       0.2885
     453       0.2364
     454       0.2681
     455       0.2093
     456       0.2658
     457       0.3044
     458       0.2728
     459       0.2245
     460       0.2698
     461       0.2419
     462       0.2239
     463       0.2405
     464       0.2923
     465       0.2814
     466       0.4504
     467       0.2591
     468       0.1909
     469       0.2469
     470       0.3102
     471       0.3217
     472       0.2671
     473       0.2210
     474       0.1785
     475       0.2361
     476       0.1870
     477       0.5940
     478       0.6267
     479       0.2252
     480       0.3157
     481       0.1914
     482       0.3021
     483       0.2473
     484       0.3432
     485       0.3027
     486       0.2602
     487       0.3222
     488       0.3259
     489       0.3741
     490       0.2836
     491       0.2019
     492       0.2634
     493       0.2188
     494       0.3214
     495       0.2539
     496       0.2387
     497       0.3038
     498       0.2524
     499       0.1923
     500       0.4913
     501       0.6517
     502       0.3908
     503       0.5400
     504       0.2668
     505       0.2983
     506       0.4871
     507       0.5684
     508       0.3312
     509       0.2822
     510       0.4277
     511       0.3990
     512       0.2246
     513       0.3831
     514       0.3305
     515       0.2802
     516       0.3006
     517       0.2873
     518       0.2653
     519       0.3656
     520       0.2806
     521       0.4106
     522       0.3492
     523       0.4739
     524       0.6130
     525       0.4187
     526       0.4614
     527       0.4826
     528       0.4666
     529       0.2736
     530       0.2655
     531       0.3875
     532       0.5101
     533       0.2461
     534       0.2303
     535       0.3581
     536       0.4350
     537       0.6338
     538       0.3813
     539       0.4789
     540       0.3617
     541       0.3059
     542       0.3779
     543       0.3487
     544       0.3363
     545       0.3391
     546       0.2746
     547       0.3558
     548       0.4369
     549       0.3151
     550       0.4211
     551       0.3303
     552       0.2945
     553       0.2628
     554       0.3618
     555       0.2951
     556       0.3130
     557       0.3881
     558       0.3084
     559       0.5197
     560       0.3035
     561       0.3670
     562       0.2343
     563       0.3280
     564       0.4519
     565       0.3870
     566       0.3998
     567       0.2174
     568       0.4717
     569       0.2295
     570       0.2445
     571       0.3357
     572       0.3729
     573       0.4007
     574       0.4059
     575       0.3512
     576       0.2337
     577       0.3063
     578       0.3273
     579       0.3072
     580       0.2683
     581       0.4820
     582       0.3612
     583       0.3100
     584       0.2428
     585       0.2926
     586       0.2687
     587       0.3649
     588       0.4251
     589       0.2947
     590       0.3893
     591       0.2543
     592       0.3533
     593       0.2452
     594       0.2231
     595       0.3913
     596       0.3262
     597       0.3320
     598       0.5029
     599       0.2951
     600       0.4353
     601       0.3112
     602       0.4238
     603       0.4849
     604       0.4198
     605       0.6454
     606       0.3843
     607       0.3763
     608       0.3657
     609       0.3909
     610       0.4468
     611       0.5592
     612       0.4007
     613       0.3393
     614       0.6160
     615       0.5717
     616       0.3318
     617       0.4914
     618       0.3389
     619       0.2517
     620       0.3233
     621       0.3175
     622       0.6061
     623       0.3600
     624       0.2989
     625       0.4100
     626       0.3961
     627       0.3608
     628       0.6237
     629       0.3015
     630       0.4083
     631       0.3295
     632       0.3833
     633       0.2951
     634       0.2768
     635       0.4300
     636       0.3666
     637       0.3162
     638       0.4094
     639       0.2762
     640       0.5633
     641       0.3144
     642       0.3375
     643       0.2706
     644       0.2408
     645       0.3933
     646       0.2567
     647       0.6396
     648       0.3483
     649       0.3686
     650       0.2252
     651       0.3317
     652       0.3433
     653       0.3741
     654       0.4052
     655       0.3063
     656       0.2449
     657       0.3062
     658       0.4033
     659       0.2641
     660       0.2798
     661       0.1914
     662       0.2659
     663       0.2536
     664       0.2074
     665       0.2303
     666       0.3942
     667       0.2621
     668       0.2360
     669       0.2641
     670       0.2834
     671       0.2079
     672       0.2607
     673       0.2692
     674       0.4965
     675       0.3393
     676       0.3248
     677       0.2715
     678       0.4062
     679       0.2924
     680       0.2915
     681       0.2679
     682       0.2617
     683       0.2422
     684       0.3270
     685       0.2414
     686       0.3008
     687       0.1788
     688       0.2638
     689       0.2243
     690       0.2531
     691       0.2728
     692       0.2359
     693       0.3649
     694       0.2479
     695       0.2757
     696       0.2605
     697       0.2237
     698       0.4282
     699       0.2332
     700       0.3792
     701       0.2375
     702       0.3697
     703       0.3678
     704       0.2455
     705       0.2639
     706       0.2352
     707       0.2553
     708       0.3759
     709       0.3673
     710       0.2635
     711       0.4375
     712       0.2546
     713       0.3046
     714       0.2345
     715       0.2870
     716       0.2434
     717       0.2809
     718       0.2244
     719       0.2530
     720       0.2158
     721       0.3928
     722       0.3353
     723       0.2226
     724       0.3219
     725       0.3054
     726       0.3864
     727       0.2839
     728       0.2298
     729       0.3066
     730       0.2691
     731       0.2761
     732       0.2059
     733       0.2798
     734       0.3234
     735       0.3221
     736       0.2791
     737       0.2984
     738       0.2535
     739       0.2601
     740       0.2704
     741       0.2922
     742       0.1475
     743       0.2120
     744       0.4787
     745       0.3258
     746       0.3813
     747       0.3467
     748       0.3772
     749       0.2426
     750       0.4174
     751       0.3287
     752       0.3759
     753       0.2686
     754       0.4008
     755       0.2289
     756       0.3171
     757       0.3120
     758       0.2735
     759       0.2178
     760       0.1903
     761       0.3932
     762       0.3515
     763       0.2711
     764       0.3196
     765       0.3340
     766       0.2182
     767       0.3738
     768       0.3465
     769       0.2898
     770       0.3165
     771       0.3156
     772       0.3469
     773       0.4206
     774       0.4032
     775       0.3743
     776       0.3614
     777       0.3224
     778       0.3115
     779       0.3603
     780       0.3953
     781       0.3112
     782       0.2743
     783       0.3317
     784       0.2849
     785       0.2574
     786       0.2104
     787       0.3023
     788       0.3368
     789       0.3120
     790       0.2780
     791       0.3404
     792       0.2631
     793       0.3099
     794       0.2822
     795       0.2341
     796       0.3363
     797       0.2783
     798       0.3565
     799       0.2777
     800       0.3210
     801       0.3149
     802       0.2514
     803       0.2781
     804       0.2745
     805       0.2724
     806       0.3587
     807       0.3056
     808       0.3978
     809       0.1780
     810       0.2567
     811       0.2697
     812       0.6866
     813       0.6827
     814       0.6713
     815       0.7248
     816       0.6605
     817       0.6124
     818       0.6422
     819       0.7394
     820       0.7007
     821       0.6811
     822       0.6370
     823       0.3691
     824       0.3332
     825       0.1915
     826       0.3140
     827       0.2676
     828       0.2289
     829       0.4327
     830       0.3040
     831       0.3059
     832       0.2980
     833       0.2530
     834       0.3507
     835       0.3125
     836       0.2790
     837       0.3373
     838       0.2365
     839       0.3007
     840       0.4009
     841       0.2783
     842       0.2669
     843       0.3609
     844       0.2542
     845       0.1890
     846       0.2429
     847       0.2643
     848       0.2820
     849       0.3767
     850       0.2135
     851       0.1725
     852       0.3198
     853       0.3757
     854       0.2201
     855       0.2986
     856       0.2701
     857       0.2749
     858       0.2922
     859       0.3805
     860       0.3565
     861       0.2142
     862       0.3113
     863       0.2264
     864       0.2077
     865       0.2530
     866       0.2778
     867       0.2487
     868       0.2582
     869       0.3614
     870       0.3154
     871       0.2499
     872       0.2431
     873       0.3757
     874       0.3081
     875       0.3079
     876       0.2621
     877       0.2966
     878       0.3683
     879       0.2521
     880       0.3011
     881       0.2546
     882       0.2544
     883       0.2966
     884       0.1527
     885       0.4064
     886       0.2647
     887       0.2411
     888       0.2788
     889       0.3447
     890       0.3322
     891       0.2845
     892       0.3849
     893       0.3348
     894       0.2533
     895       0.3352
     896       0.2773
     897       0.2610
     898       0.2523
     899       0.4377
     900       0.3159
     901       0.2828
     902       0.4494
     903       0.2717
     904       0.3976
     905       0.3112
     906       0.3703
     907       0.4495
     908       0.3145
     909       0.2538
     910       0.2908
     911       0.3169
     912       0.5947
     913       0.7016
     914       0.6194
     915       0.5319
     916       0.5313
     917       0.2170
     918       0.2062
     919       0.2251
     920       0.2344
     921       0.2421
     922       0.2611
     923       0.2755
     924       0.3066
     925       0.2530
     926       0.2109
     927       0.2327
     928       0.3666
     929       0.4729
     930       0.3952
     931       0.3734
     932       0.1934
     933       0.2639
     934       0.2474
     935       0.4191
     936       0.2386
     937       0.3212
     938       0.2662
     939       0.2515
     940       0.2716
     941       0.2961
     942       0.2383
     943       0.3333
     944       0.3864
     945       0.3446
     946       0.6105
     947       0.2981
     948       0.4184
     949       0.1695
     950       0.3705
     951       0.3565
     952       0.2210
     953       0.2584
     954       0.2387
     955       0.2595
     956       0.3063
     957       0.2379
     958       0.3497
     959       0.3683
     960       0.2424
     961       0.2446
     962       0.2638
     963       0.2634
     964       0.3243
     965       0.2873
     966       0.1803
     967       0.2163
     968       0.2098
     969       0.3055
     970       0.2247
     971       0.3566
     972       0.3476
     973       0.2436
     974       0.3943
     975       0.3496
     976       0.3369
     977       0.3934
     978       0.3525
     979       0.3416
     980       0.3631
     981       0.3143
     982       0.2755
     983       0.2768
     984       0.2851
     985       0.3569
     986       0.4924
     987       0.4122
     988       0.3824
     989       0.4039
     990       0.6949
     991       0.5407
     992       0.5543
     993       0.4664
     994       0.5621
     995       0.6250
     996       0.4737
     997       0.3867
     998       0.3187
     999       0.6682
    1000       0.5882
    1001       0.5891
    1002       0.5628
    1003       0.2874
    1004       0.2445
    1005       0.2849
    1006       0.2397
    1007       0.2879
    1008       0.3389
    1009       0.2514
    1010       0.2481
    1011       0.2532
    1012       0.2898
    1013       0.2801
    1014       0.2436
    1015       0.2802
    1016       0.1841
    1017       0.2353
    1018       0.3760
    1019       0.5141
    1020       0.2658
    1021       0.3337
    1022       0.3022
    1023       0.1996
    1024       0.2398
    1025       0.2046
    1026       0.4117
    1027       0.3697
    1028       0.3699
    1029       0.3091
    1030       0.2358
    1031       0.3242
    1032       0.2591
    1033       0.2205
    1034       0.3572
    1035       0.5005
    1036       0.5099
    1037       0.2431
    1038       0.2213
    1039       0.3181
    1040       0.2366
    1041       0.3030
    1042       0.3182
    1043       0.3633
    1044       0.4474
    1045       0.3317
    1046       0.4083
    1047       0.2517
    1048       0.2566
    1049       0.2356
    1050       0.2825
    1051       0.2482
    1052       0.3021
    1053       0.3808
    1054       0.3170
    1055       0.1781
    1056       0.2769
    1057       0.1591
    1058       0.2683
    1059       0.1903
    1060       0.2336
    1061       0.2924
    1062       0.2631
    1063       0.3021
    1064       0.2439
    1065       0.3466
    1066       0.2326
    1067       0.2781
    1068       0.2301
    1069       0.2270
    1070       0.2086
    1071       0.2393
    1072       0.2408
    1073       0.2740
    1074       0.2590
    1075       0.2417
    1076       0.2899
    1077       0.3435
    1078       0.3634
    1079       0.2976
    1080       0.2601
    1081       0.2516
    1082       0.2424
    1083       0.2726
    1084       0.3295
    1085       0.3775
    1086       0.3036
    1087       0.3384
    1088       0.3375
    1089       0.4539
    1090       0.2709
    1091       0.2694
    1092       0.3383
    1093       0.3038
    1094       0.2556
    1095       0.3200
    1096       0.2517
    1097       0.2533
    1098       0.3644
    1099       0.2568
    1100       0.2344
    1101       0.1977
    1102       0.2142
    1103       0.2113
    1104       0.3222
    1105       0.2521
    1106       0.3229
    1107       0.3339
    1108       0.3082
    1109       0.2985
    1110       0.2710
    1111       0.3813
    1112       0.3025
    1113       0.2800
    1114       0.2785
    1115       0.2594
    1116       0.3492
    1117       0.1980
    1118       0.3192
    1119       0.2644
    1120       0.3205
    1121       0.2053
    1122       0.2027
    1123       0.2304
    1124       0.2761
    1125       0.2110
    1126       0.2499
    1127       0.2431
    1128       0.2327
    1129       0.2187
    1130       0.2761
    1131       0.3113
    1132       0.2477
    1133       0.2315
    1134       0.3034
    1135       0.1917
    1136       0.3259
    1137       0.2996
    1138       0.3762
    1139       0.3170
    1140       0.2962
    1141       0.3509
    1142       0.4092
    1143       0.2339
    1144       0.2863
    1145       0.1672
    1146       0.2548
    1147       0.2287
    1148       0.3183
    1149       0.3656
    1150       0.3405
    1151       0.2706
    1152       0.2662
    1153       0.3942
    1154       0.2757
    1155       0.2251
    1156       0.2865
    1157       0.3875
    1158       0.2183
    1159       0.3266
    1160       0.2664
    1161       0.3120
    1162       0.1913
    1163       0.2863
    1164       0.2108
    1165       0.2703
    1166       0.2938
    1167       0.2184
    1168       0.2214
    1169       0.2845
    1170       0.2416
    1171       0.2017
    1172       0.3585
    1173       0.4870
    1174       0.3721
    1175       0.1804
    1176       0.3124
    1177       0.2382
    1178       0.2271
    1179       0.2893
    1180       0.2414
    1181       0.3167
    1182       0.2816
    1183       0.3131
    1184       0.3050
    1185       0.2166
    1186       0.3453
    1187       0.3046
    1188       0.4646
    1189       0.3404
    1190       0.2418
    1191       0.2075
    1192       0.1608
    1193       0.2360
    1194       0.3157
    1195       0.3049
    1196       0.2386
    1197       0.2479
    1198       0.2669
    1199       0.3475
    1200       0.3434
    1201       0.2605
    1202       0.3202
    1203       0.2561
    1204       0.2660
    1205       0.3449
    1206       0.2864
    1207       0.3525
    1208       0.3512
    1209       0.2864
    1210       0.3007
    1211       0.3353
    1212       0.3569
    1213       0.2366
    1214       0.2596
    1215       0.3162
    1216       0.2451
    1217       0.2360
    1218       0.3139
    1219       0.2704
    1220       0.3278
    1221       0.2807
    1222       0.2237
    1223       0.3074
    1224       0.2241
    1225       0.2490
    1226       0.2986
    1227       0.2887
    1228       0.3203
    1229       0.1880
    1230       0.5078
    1231       0.3527
    1232       0.3952
    1233       0.3398
    1234       0.3563
    1235       0.2908
    1236       0.3015
    1237       0.3151
    1238       0.3316
    1239       0.3505
    1240       0.2391
    1241       0.3645
    1242       0.2436
    1243       0.2791
    1244       0.2759
    1245       0.2851
    1246       0.2505
    1247       0.2330
    1248       0.2986
    1249       0.2985
    1250       0.3027
    1251       0.2858
    1252       0.3524
    1253       0.3281
    1254       0.2420
    1255       0.3513
    1256       0.3188
    1257       0.3540
    1258       0.3203
    1259       0.1869
    1260       0.2936
    1261       0.3195
    1262       0.2537
    1263       0.3451
    1264       0.2607
    1265       0.2812
    1266       0.2846
    1267       0.2857
    1268       0.3037
    1269       0.2949
    1270       0.3072
    1271       0.2720
    1272       0.4422
    1273       0.3410
    1274       0.2933
    1275       0.3912
    1276       0.3449
    1277       0.3197
    1278       0.2962
    1279       0.3728
    1280       0.3224
    1281       0.3479
    1282       0.2828
    1283       0.4046
    1284       0.2784
    1285       0.2430
    1286       0.3317
    1287       0.3088
    1288       0.1693
    1289       0.2280
    1290       0.3740
    1291       0.1999
    1292       0.2453
    1293       0.2347
    1294       0.2553
    1295       0.2557
    1296       0.2110
    1297       0.2249
    1298       0.2712
    1299       0.2602
    1300       0.2476
    1301       0.2719
    1302       0.3419
    1303       0.2714
    1304       0.2393
    1305       0.3207
    1306       0.2413
    1307       0.2863
    1308       0.2687
    1309       0.2824
    1310       0.2901
    1311       0.2933
    1312       0.4094
    1313       0.4001
    1314       0.1896
    1315       0.2788
    1316       0.2962
    1317       0.2772
    1318       0.3160
    1319       0.2445
    1320       0.2855
    1321       0.3076
    1322       0.2982
    1323       0.2673
    1324       0.2548
    1325       0.2756
    1326       0.4086
    1327       0.2640
    1328       0.3423
    1329       0.3646
    1330       0.3591
    1331       0.2473
    1332       0.2847
    1333       0.3148
    1334       0.4574
    1335       0.4270
    1336       0.2799
    1337       0.2061
    1338       0.3583
    1339       0.2238
    1340       0.3788
    1341       0.3011
    1342       0.2286
    1343       0.3023
    1344       0.3114
    1345       0.2680
    1346       0.2792
    1347       0.2223
    1348       0.2960
    1349       0.2932
    1350       0.2671
    1351       0.2938
    1352       0.2086
    1353       0.1918
    1354       0.2498
    1355       0.2839
    1356       0.2276
    1357       0.2989
    1358       0.2277
    1359       0.2040
    1360       0.3014
    1361       0.4000
    1362       0.4090
    1363       0.3919
    1364       0.2565
    1365       0.3691
    1366       0.2713
    1367       0.2328
    1368       0.2599
    1369       0.2440
    1370       0.2446
    1371       0.2263
    1372       0.2688
    1373       0.2677
    1374       0.2228
    1375       0.3966
    1376       0.2614
    1377       0.2735
    1378       0.3667
    1379       0.5015
    1380       0.2132
    1381       0.2061
    1382       0.3315
    1383       0.2903
    1384       0.2937
    1385       0.2798
    1386       0.1572
    1387       0.3297
    1388       0.3099
    1389       0.2446
    1390       0.2943
    1391       0.2094
    1392       0.3461
    1393       0.2004
    1394       0.2630
    1395       0.2809
    1396       0.3054
    1397       0.3458
    1398       0.2620
    1399       0.2461
    1400       0.3240
    1401       0.2248
    1402       0.3735
    1403       0.3941
    1404       0.2801
    1405       0.2898
    1406       0.2790
    1407       0.2205
    1408       0.4246
    1409       0.2595
    1410       0.4208
    1411       0.2816
    1412       1.1274
    1413       1.1043
    1414       1.0692
    1415       1.0806
    1416       1.1310
    1417       0.9837
    1418       0.9119
    1419       0.8669
    1420       0.9196
    1421       1.0373
    1422       1.0033
    1423       0.3693
    1424       0.2980
    1425       0.2151
    1426       0.2881
    1427       0.2930
    1428       0.2880
    1429       0.2257
    1430       0.2998
    1431       0.3962
    1432       0.2560
    1433       0.2838
    1434       0.4328
    1435       0.4063
    1436       0.4184
    1437       0.3004
    1438       0.2099
    1439       0.3895
    1440       0.4213
    1441       0.2133
    1442       0.4141
    1443       0.3693
    1444       0.2454
    1445       0.3140
    1446       0.2746
    1447       0.2607
    1448       0.2831
    1449       0.2350
    1450       0.2026
    1451       0.2871
    1452       0.2484
    1453       0.2380
    1454       0.2189
    1455       0.3161
    1456       0.2743
    1457       0.3407
    1458       0.3623
    1459       0.3412
    1460       0.3022
    1461       0.2982
    1462       0.2598
    1463       0.3693
    1464       0.2139
    1465       0.2076
    1466       0.2512
    1467       0.3150
    1468       0.2365
    1469       0.3887
    1470       0.2339
    1471       0.3101
    1472       0.4315
    1473       0.2888
    1474       0.3245
    1475       0.2266
    1476       0.3778
    1477       0.4517
    1478       0.3871
    1479       0.2808
    1480       0.2996
    1481       0.2525
    1482       0.2953
    1483       0.4065
    1484       0.3840
    1485       0.3506
    1486       0.2729
    1487       0.3310
    1488       0.2798
    1489       0.2623
    1490       0.3702
    1491       0.2242
    1492       0.2972
    1493       0.3155
    1494       0.2586
    1495       0.2766
    1496       0.2385
    1497       0.2584
    1498       0.3885
    1499       0.1703
    1500       0.1719
    1501       0.2285
    1502       0.3424
    1503       0.2483
    1504       0.1974
    1505       0.3519
    1506       0.2965
    1507       0.2254
    1508       0.2090
    1509       0.1973
    1510       0.3560
    1511       0.3077
    1512       0.2501
    1513       0.2456
    1514       0.3848
    1515       0.2391
    1516       0.2955
    1517       0.3332
    1518       0.1958
    1519       0.2119
    1520       0.2194
    1521       0.4455
    1522       0.4567
    1523       0.7723
    1524       0.5615
    1525       0.7043
    1526       0.4994
    1527       0.5951
    1528       0.7068
    1529       0.6281
    1530       0.6915
    1531       0.4600
    1532       0.2810
    1533       0.2114
    1534       0.3647
    1535       0.2068
    1536       0.2960
    1537       0.2982
    1538       0.2255
    1539       0.4422
    1540       0.3438
    1541       0.2192
    1542       0.2937
    1543       0.2601
    1544       0.2727
    1545       0.3013
    1546       0.2775
    1547       0.2241
    1548       0.3665
    1549       0.4083
    1550       0.3144
    1551       0.3539
    1552       0.1846
    1553       0.3585
    1554       0.1977
    1555       0.3939
    1556       0.2318
    1557       0.2298
    1558       0.2847
    1559       0.4151
    1560       0.3254
    1561       0.2064
    1562       0.2553
    1563       0.3034
    1564       0.2517
    1565       0.2792
    1566       0.2817
    1567       0.2925
    1568       0.2285
    1569       0.2963
    1570       0.5847
    1571       0.5973
    1572       0.6752
    1573       0.6379
    1574       0.6157
    1575       0.2684
    1576       0.2747
    1577       0.3281
    1578       0.2599
    1579       0.2693
    1580       0.2309
    1581       0.1532
    1582       0.2791
    1583       0.2115
    1584       0.2610
    1585       0.1657
    1586       0.3595
    1587       0.1838
    1588       0.1871
    1589       0.2369
    1590       0.3666
    1591       0.2872
    1592       0.2490
    1593       0.3193
    1594       0.3821
    1595       0.4664
    1596       0.4876
    1597       0.2122
    1598       0.2706
    1599       0.3005
    1600       0.3638
    1601       0.3700
    1602       0.2907
    1603       0.1753
    1604       0.2138
    1605       0.2293
    1606       0.2264
    1607       0.2159
    1608       0.2820
    1609       0.2947
    1610       0.2866
    1611       0.2657
    1612       0.2130
    1613       0.3667
    1614       0.2952
    1615       0.3638
    1616       0.2458
    1617       0.1606
    1618       0.2956
    1619       0.3023
    1620       0.2135
    1621       0.2451
    1622       0.2552
    1623       0.2622
    1624       0.2421
    1625       0.2418
    1626       0.2609
    1627       0.2313
    1628       0.3523
    1629       0.2786
    1630       0.2232
    1631       0.2087
    1632       0.2594
    1633       0.2808
    1634       0.2979
    1635       0.2572
    1636       0.3062
    1637       0.1882
    1638       0.2057
    1639       0.2251
    1640       0.4492
    1641       0.5723
    1642       0.6551
    1643       0.6843
    1644       0.6625
    1645       0.6961
    1646       0.6782
    1647       0.6802
    1648       0.6980
    1649       0.6619
    1650       0.6501
    1651       0.6794
    1652       0.7292
    1653       0.7033
    1654       0.6925
    1655       0.6840
    1656       0.7060
    1657       0.6697
    1658       0.6459
    1659       0.6668
    1660       0.7171
    1661       0.7596
    1662       0.6924
    1663       0.6908
    1664       0.7024
    1665       0.6678
    1666       0.6803
    1667       0.6497
    1668       0.6227
    1669       0.6192
    1670       0.7114
    1671       0.7147
    1672       0.6570
    1673       0.6790
    1674       0.7128
    1675       0.6872
    1676       0.7222
    1677       0.7089
    1678       0.6706
    1679       0.6818
    1680       0.6618
    1681       0.6754
    1682       0.6962
    1683       0.7745
    1684       0.8054
    1685       0.7267
    1686       0.7230
    1687       0.7224
    1688       0.6921
    1689       0.7099
    1690       0.7082
    1691       0.6851
    1692       0.7429
    1693       0.6703
    1694       0.7140
    1695       0.7073
    1696       0.6377
    1697       0.6745
    1698       0.6832
    1699       0.6923
    1700       0.6521
    1701       0.6731
    1702       0.6731
    1703       0.6797
    1704       0.7020
    1705       0.6605
    1706       0.6428
    1707       0.7479
    1708       0.6747
    1709       0.6725
    1710       0.7659
    1711       0.6595
    1712       0.5014
    1713       0.2229
    1714       0.4040
    1715       0.3935
    1716       0.2715
    1717       0.2743
    1718       0.2341
    1719       0.2893
    1720       0.3092
    1721       0.2317
    1722       0.2638
    1723       0.2694
    1724       0.2593
    1725       0.3219
    1726       0.2341
    1727       0.2580
    1728       0.3872
    1729       0.3153
    1730       0.2478
    1731       0.4343
    1732       0.3266
    1733       0.3425
    1734       0.2650
    1735       0.1917
    1736       0.2540
    1737       0.2892
    1738       0.5187
    1739       0.5224
    1740       0.3499
    1741       0.3045
    1742       0.3191
    1743       0.2441
    1744       0.2858
    1745       0.2790
    1746       0.3496
    1747       0.2160
    1748       0.7077
    1749       0.6775
    1750       0.6142
    1751       0.6623
    1752       0.6519
    1753       0.6096
    1754       0.7009
    1755       0.6654
    1756       0.7290
    1757       0.5219
    1758       0.6431
    1759       0.6393
    1760       0.6331
    1761       0.6346
    1762       0.5767
    1763       0.5163
    1764       0.6213
    1765       0.5681
    1766       0.6672
    1767       0.5511
    1768       0.6655
    1769       0.7136
    1770       0.5731
    1771       0.5667
    1772       0.6004
    1773       0.5961
    1774       0.6870
    1775       0.5445
    1776       0.6888
    1777       0.6285
    1778       0.6837
    1779       0.5575
    1780       0.6057
    1781       0.5414
    1782       0.5308
    1783       0.4724
    1784       0.6154
    1785       0.2977
    1786       0.3317
    1787       0.2488
    1788       0.2858
    1789       0.3001
    1790       0.2459
    1791       0.2197
    1792       0.2462
    1793       0.2201
    1794       0.1980
    1795       0.3263
    1796       0.2392
    1797       0.2678
    1798       0.2925
    1799       0.3106
    1800       0.3042
    1801       0.3573
    1802       0.2695
    1803       0.3474
    1804       0.2881
    1805       0.3890
    1806       0.3203
    1807       0.2099
    1808       0.2466
    1809       0.5706
    1810       0.1927
    1811       0.1989
    1812       0.4078
    1813       0.3821
    1814       0.6876
    1815       0.6026
    1816       0.6567
    1817       0.7032
    1818       1.0263
    1819       0.5405
    1820       0.8660
    1821       0.8072
    1822       0.3492
    1823       0.4592
    1824       0.2412
    1825       0.3673
    1826       0.4276
    1827       0.5040
    1828       0.5898
    1829       0.4597
    1830       0.5463
    1831       0.4769
    1832       0.5431
    1833       0.5830
    1834       0.4912
    1835       0.5501
    1836       0.6102
    1837       0.4639
    1838       0.4914
    1839       0.4983
    1840       0.5640
    1841       0.5239
    1842       0.5446
    1843       0.5992
    1844       0.3045
    1845       0.3700
    1846       0.5345
    1847       0.2830
    1848       0.3471
    1849       0.2525
    1850       0.3028
    1851       0.2179
    1852       0.3699
    1853       0.2249
    1854       0.2968
    1855       0.2619
    1856       0.4179
    1857       0.6409
    1858       0.3206
    1859       0.3189
    1860       0.2625
    1861       0.4479
    1862       0.2604
    1863       0.2515
    1864       0.4610
    1865       0.3684
    1866       0.2554
    1867       0.2800
    1868       0.2342
    1869       0.3469
    1870       0.3406
    1871       0.2867
    1872       0.3061
    1873       0.1934
    1874       0.2253
    1875       0.2256
    1876       0.3206
    1877       0.2377
    1878       0.3417
    1879       0.2811
    1880       0.3099
    1881       0.2447
    1882       0.3019
    1883       0.2013
    1884       0.3093
    1885       0.4118
    1886       0.2573
    1887       0.2842
    1888       0.3594
    1889       0.2724
    1890       0.2505
    1891       0.2930
    1892       0.2433
    1893       0.1988
    1894       0.3212
    1895       0.2367
    1896       0.4859
    1897       0.3672
    1898       0.3839
    1899       0.5732
    1900       0.3311
    1901       0.2361
    1902       0.2219
    1903       0.3329
    1904       0.3374
    1905       0.5548
    1906       0.2355
    1907       0.3387
    1908       0.2214
    1909       0.2240
    1910       0.2637
    1911       0.3176
    1912       0.9312
    1913       1.1276
    1914       1.1128
    1915       0.8721
    1916       0.9500
    1917       0.9800
    1918       0.9331
    1919       1.0368
    1920       0.9271
    1921       1.0859
    1922       1.0923
    1923       0.9209
    1924       1.0564
    1925       1.0740
    1926       0.5397
    1927       0.3163
    1928       0.3411
    1929       0.2686
    1930       0.2991
    1931       0.3119
    1932       0.3719
    1933       0.3871
    1934       0.2987
    1935       0.4086
    1936       0.2097
    1937       0.2714
    1938       0.2150
    1939       0.2214
    1940       0.3990
    1941       0.2317
    1942       0.2946
    1943       0.3588
    1944       0.2386
    1945       0.2589
    1946       0.2460
    1947       0.2815
    1948       0.4991
    1949       0.3057
    1950       0.3656
    1951       0.4241
    1952       0.3081
    1953       0.2441
    1954       0.2573
    1955       0.4257
    1956       0.2929
    1957       0.3290
    1958       0.4004
    1959       0.2599
    1960       0.3438
    1961       0.3803
    1962       0.3699
    1963       0.4216
    1964       0.4162
    1965       0.3765
    1966       0.2691
    1967       0.3751
    1968       0.3677
    1969       0.3722
    1970       0.2617
    1971       0.3353
    1972       0.4260
    1973       0.3151
    1974       0.4144
    1975       0.2929
    1976       0.2424
    1977       0.3132
    1978       0.2843
    1979       0.3654
    1980       0.2157
    1981       0.3274
    1982       0.2928
    1983       0.2174
    1984       0.2722
    1985       0.3152
    1986       0.4007
    1987       0.3075
    1988       0.3481
    1989       0.3272
    1990       0.3167
    1991       0.2527
    1992       0.3030
    1993       0.3506
    1994       0.3390
    1995       0.3311
    1996       0.4749
    1997       0.3841
    1998       0.2520
    1999       0.1714
    2000       0.4571
    2001       0.2741
    2002       0.4000
    2003       0.3737
    2004       0.4005
    2005       0.2426
    2006       0.3664
    2007       0.2633
    2008       0.3028
    2009       0.3017
    2010       0.3250
    2011       0.2123
    2012       0.3066
    2013       0.2467
    2014       0.3464
    2015       0.3666
    2016       0.2860
    2017       0.1794
    2018       0.2424
    2019       0.3062
    2020       0.2194
    2021       0.2739
    2022       0.3578
    2023       0.4295
    2024       0.2774
    2025       0.3049
    2026       0.2587
    2027       0.2428
    2028       0.3399
    2029       0.2641
    2030       0.2590
    2031       0.3020
    2032       0.3811
    2033       0.3668
    2034       0.3121
    2035       0.3927
    2036       0.4320
    2037       0.2673
    2038       0.2644
    2039       0.1655
    2040       0.2111
    2041       0.2723
    2042       0.1805
    2043       0.2680
    2044       0.2087
    2045       0.3548
    2046       0.3099
    2047       0.4007
    2048       0.2588
    2049       0.2611
    2050       0.3097
    2051       0.3306
    2052       0.2277
    2053       0.3360
    2054       0.3276
    2055       0.3375
    2056       0.2234
    2057       0.2873
    2058       0.5492
    2059       0.4922
    2060       0.6240
    2061       0.6965
    2062       0.6607
    2063       0.4934
    2064       0.6098
    2065       0.6004
    2066       0.6161
    2067       0.5776
    2068       0.5889
    2069       0.6761
    2070       0.6882
    2071       0.7052
    2072       0.6820
    2073       0.6959
    2074       0.6670
    2075       0.6161
    2076       0.7148
    2077       0.6258
    2078       0.5160
    2079       0.6901
    2080       0.5645
    2081       0.6913
    2082       0.5946
    2083       0.6455
    2084       0.6541
    2085       0.7196
    2086       0.6397
    2087       0.6232
    2088       0.6089
    2089       0.6645
    2090       0.3650
    2091       0.6848
    2092       0.6926
    2093       0.5636
    2094       0.5446
    2095       0.6334
    2096       0.5573
    2097       0.6902
    2098       0.5779
    2099       0.5693
    2100       0.6569
    2101       0.6540
    2102       0.5268
    2103       0.5382
    2104       0.6277
    2105       0.4898
    2106       0.5606
    2107       0.6286
    2108       0.7067
    2109       0.6234
    2110       0.5032
    2111       0.4955
    2112       0.6371
    2113       0.5760
    2114       0.6493
    2115       0.7364
    2116       0.6577
    2117       0.6971
    2118       0.6501
    2119       0.7090
    2120       0.7009
    2121       0.6592
    2122       0.6744
    2123       0.6575
    2124       0.7329
    2125       0.7697
    2126       0.6865
    2127       0.6987
    2128       0.6080
    2129       0.6957
    2130       0.6544
    2131       0.6766
    2132       0.6424
    2133       0.6817
    2134       0.6337
    2135       0.6931
    2136       0.6498
    2137       0.6706
    2138       0.6550
    2139       0.6830
    2140       0.6776
    2141       0.6764
    2142       0.6768
    2143       0.5876
    2144       0.7367
    2145       0.6355
    2146       0.5075
    2147       0.3094
    2148       0.2997
    2149       0.2614
    2150       0.2841
    2151       0.3728
    2152       0.2739
    2153       0.3486
    2154       0.2978
    2155       0.2978
    2156       0.3649
    2157       0.3959
    2158       0.3335
    2159       0.3723
    2160       0.2392
    2161       0.2881
    2162       0.3147
    2163       0.2436
    2164       0.7329
    2165       0.2966
    2166       0.5138
    2167       0.2482
    2168       0.2750
    2169       0.3545
    2170       0.2846
    2171       0.4429
    2172       0.2527
    2173       0.3082
    2174       0.5129
    2175       0.2034
    2176       0.2919
    2177       0.2546
    2178       0.2289
    2179       0.2774
    2180       0.3851
    2181       0.2883
    2182       0.2610
    2183       0.2861
    2184       0.4050
    2185       0.3004
    2186       0.1639
    2187       0.2983
    2188       0.2496
    2189       0.1858
    2190       0.2690
    2191       0.2114
    2192       0.2808
    2193       0.3615
    2194       0.3012
    2195       0.3314
    2196       0.2679
    2197       0.4084
    2198       0.2904
    2199       0.4007
    2200       0.2309
    2201       0.2145
    2202       0.2271
    2203       0.2376
    2204       0.4141
    2205       0.3094
    2206       0.2801
    2207       0.2244
    2208       0.2478
    2209       0.2017
    2210       0.2539
    2211       0.2578
    2212       0.4531
    2213       0.5742
    2214       0.6106
    2215       0.6190
    2216       0.8373
    2217       0.5151
    2218       0.3651
    2219       0.3071
    2220       0.2120
    2221       0.3042
    2222       0.3291
    2223       0.3398
    2224       0.2454
    2225       0.2263
    2226       0.2791
    2227       0.2691
    2228       0.4454
    2229       0.3066
    2230       0.2668
    2231       0.3029
    2232       0.2621
    2233       0.2386
    2234       0.2453
    2235       0.3855
    2236       0.2947
    2237       0.4111
    2238       0.2329
    2239       0.3131
    2240       0.3123
    2241       0.2763
    2242       0.4842
    2243       0.2972
    2244       0.2589
    2245       0.2685
    2246       0.3174
    2247       0.2100
    2248       0.4545
    2249       0.3879
    2250       0.4109
    2251       0.3251
    2252       0.2820
    2253       0.4260
    2254       0.6785
    2255       0.4005
    2256       0.7288
    2257       0.5098
    2258       0.5288
    2259       0.4816
    2260       0.5636
    2261       0.4119
    2262       0.4274
    2263       0.2309
    2264       0.3496
    2265       0.2773
    2266       0.3622
    2267       0.2788
    2268       0.4546
    2269       0.4475
    2270       0.2233
    2271       0.2881
    2272       0.2642
    2273       0.5218
    2274       0.2860
    2275       0.4555
    2276       0.2993
    2277       0.3255
    2278       0.4151
    2279       0.2225
    2280       0.4373
    2281       0.2599
    2282       0.3235
    2283       0.5060
    2284       0.2538
    2285       0.4475
    2286       0.5102
    2287       0.2984
    2288       0.2567
    2289       0.2735
    2290       0.2561
    2291       0.2504
    2292       0.4868
    2293       0.4448
    2294       0.2545
    2295       0.2026
    2296       0.2885
    2297       0.4188
    2298       0.4024
    2299       0.4310
    2300       0.4364
    2301       0.5102
    2302       0.5155
    2303       0.4055
    2304       0.3534
    2305       0.3456
    2306       0.3297
    2307       0.3428
    2308       0.2947
    2309       0.2167
    2310       0.3570
    2311       0.6760
    2312       0.3378
    2313       0.4115
    2314       0.3717
    2315       0.4641
    2316       0.2851
    2317       0.5657
    2318       0.2177
    2319       0.4215
    2320       0.3729
    2321       0.4325
    2322       0.3519
    2323       0.2872
    2324       0.2597
    2325       0.2174
    2326       0.2434
    2327       0.2469
    2328       0.2205
    2329       0.2915
    2330       0.3917
    2331       0.2785
    2332       0.2904
    2333       0.3498
    2334       0.3995
    2335       0.3870
    2336       0.2770
    2337       0.3604
    2338       0.3007
    2339       0.3153
    2340       0.3010
    2341       0.2998
    2342       0.2712
    2343       0.2436
    2344       0.3247
    2345       0.2288
    2346       0.2207
    2347       0.3313
    2348       0.3248
    2349       0.2781
    2350       0.3681
    2351       0.2309
    2352       0.2504
    2353       0.3782
    2354       0.2983
    2355       0.3011
    2356       0.3310
    2357       0.6473
    2358       0.6201
    2359       0.6991
    2360       0.4789
    2361       0.5836
    2362       0.6491
    2363       0.6142
    2364       0.6524
    2365       0.6513
    2366       0.7469
    2367       0.7776
    2368       0.6919
    2369       0.6632
    2370       0.6545
    2371       0.6748
    2372       0.6288
    2373       0.7546
    2374       0.6688
    2375       0.6562
    2376       0.6236
    2377       0.7099
    2378       0.6409
    2379       0.7388
    2380       0.6358
    2381       0.8767
    2382       0.6844
    2383       0.6732
    2384       0.6958
    2385       0.6689
    2386       0.6912
    2387       0.7557
    2388       0.8624
    2389       0.7196
    2390       0.6871
    2391       0.7661
    2392       0.7501
    2393       0.7085
    2394       0.7121
    2395       0.6395
    2396       0.6467
    2397       0.6993
    2398       0.7939
    2399       0.8134
    2400       0.6675
    2401       0.6086
    2402       0.6938
    2403       0.6326
    2404       0.5734
    2405       0.6546
    2406       0.6704
    2407       0.6392
    2408       0.6322
    2409       0.5847
    2410       0.6618
    2411       0.4198
    2412       0.6274
    2413       0.6478
    2414       0.6985
    2415       0.6723
    2416       0.6298
    2417       0.4680
    2418       0.7343
    2419       0.4879
    2420       0.4466
    2421       0.5639
    2422       0.4972
    2423       0.5709
    2424       0.5929
    2425       0.5549
    2426       0.2445
    2427       0.2211
    2428       0.1828
    2429       0.3446
    2430       0.2729
    2431       0.2896
    2432       0.2567
    2433       0.2033
    2434       0.2523
    2435       0.2434
    2436       0.4664
    2437       0.2765
    2438       0.2432
    2439       0.3106
    2440       0.4328
    2441       0.4836
    2442       0.3950
    2443       0.6305
    2444       0.5431
    2445       0.2627
    2446       0.2282
    2447       0.3333
    2448       0.2528
    2449       0.3732
    2450       0.2236
    2451       0.3665
    2452       0.4694
    2453       0.5053
    2454       0.6380
    2455       0.8125
    2456       0.6262
    2457       0.6018
    2458       1.0069
    2459       1.0637
    2460       0.7790
    2461       0.7835
    2462       0.6094
    2463       0.4672
    2464       0.4147
    2465       0.2155
    2466       0.3352
    2467       0.4197
    2468       0.8911
    2469       0.9571
    2470       0.8749
    2471       0.8758
    2472       0.9514
    2473       1.1506
    2474       1.0410
    2475       1.1063
    2476       0.9711
    2477       1.1416
    2478       1.0281
    2479       0.8965
    2480       1.0280
    2481       1.0983
    2482       0.9648
    2483       1.0534
    2484       0.9649
    2485       1.0590
    2486       1.2031
    2487       0.9086
    2488       1.1579
    2489       1.0450
    2490       1.0077
    2491       0.9728
    2492       1.1059
    2493       1.2373
    2494       1.0931
    2495       0.9796
    2496       0.9561
    2497       1.2144
    2498       0.8866
    2499       0.9803
    2500       1.0071
    2501       1.1788
    2502       1.2971
    2503       1.4458
    2504       0.9940
    2505       0.9943
    2506       1.0326
    2507       0.9315
    2508       0.5656
    2509       0.4761
    2510       0.8916
    2511       0.2047
    2512       0.4727
    2513       0.5540
    2514       0.5139
    2515       0.5314
    2516       0.6945
    2517       0.4654
    2518       0.6789
    2519       0.6853
    2520       0.6475
    2521       0.6638
    2522       0.6508
    2523       0.6967
    2524       0.6899
    2525       0.6896
    2526       0.7131
    2527       0.7037
    2528       0.6533
    2529       0.6927
    2530       0.6738
    2531       0.6715
    2532       0.7323
    2533       0.7024
    2534       0.6868
    2535       0.6978
    2536       0.6518
    2537       0.6755
    2538       0.6673
    2539       0.6859
    2540       0.6644
    2541       0.7115
    2542       0.6615
    2543       1.0174
    2544       1.0123
    2545       1.1776
    2546       1.0469
    2547       0.8790
    2548       0.9465
    2549       1.1101
    2550       1.0825
    2551       1.2067
    2552       1.0910
    2553       1.0011
    2554       1.0560
    2555       0.9491
    2556       1.1354
    2557       0.9553
    2558       1.1260
    2559       1.0032
    2560       0.9817
    2561       1.0351
    2562       1.0168
    2563       1.0760
    2564       1.0576
    2565       0.8879
    2566       0.9641
    2567       0.8272
    2568       0.6568
    2569       0.6592
    2570       0.6411
    2571       0.6815
    2572       0.6929
    2573       0.7284
    2574       0.7170
    2575       0.6889
    2576       0.7235
    2577       0.7068
    2578       0.7163
    2579       0.8751
    2580       0.7470
    2581       0.7586
    2582       0.6927
    2583       0.8514
    2584       0.6362
    2585       0.6715
    2586       0.7586
    2587       0.6544
    2588       0.7533
    2589       0.6294
    2590       0.7032
    2591       0.7104
    2592       0.9272
    2593       0.6759
    2594       0.5324
    2595       0.6661
    2596       0.5998
    2597       0.6250
    2598       0.6556
    2599       0.6677
    2600       0.7367
    2601       0.6612
    2602       0.7086
    2603       0.9794
    2604       0.6987
    2605       0.6338
    2606       0.7005
    2607       0.7082
    2608       0.7306
    2609       0.8611
    2610       0.2746
    2611       0.2959
    2612       0.3548
    2613       0.3120
    2614       0.3426
    2615       0.2804
    2616       0.3978
    2617       0.2998
    2618       0.2507
    2619       0.6167
    2620       0.9948
    2621       0.5117
    2622       0.5022
    2623       0.5110
    2624       0.5534
    2625       0.5490
    2626       0.5656
    2627       0.5637
    2628       0.5587
    2629       0.5041
    2630       0.5314
    2631       0.5228
    2632       0.5317
    2633       0.5545
    2634       0.5152
    2635       0.6021
    2636       0.3716
    2637       0.3504
    2638       0.4626
    2639       0.4884
    2640       0.3568
    2641       0.2294
    2642       0.3738
    2643       0.3220
    2644       0.4328
    2645       0.2683
    2646       0.4442
    2647       0.2952
    2648       0.2348
    2649       0.2867
    2650       0.3924
    2651       0.5149
    2652       0.4057
    2653       0.2237
    2654       0.3332
    2655       0.3607
    2656       0.4243
    2657       0.3012
    2658       0.1771
    2659       0.3713
    2660       0.3987
    2661       0.2815
    2662       0.2631
    2663       0.2705
    2664       0.2394
    2665       0.3046
    2666       0.3795
    2667       0.3739
    2668       0.4629
    2669       0.4345
    2670       0.4770
    2671       0.2696
    2672       0.3155
    2673       0.3152
    2674       0.3074
    2675       0.3543
    2676       0.3296
    2677       0.2460
    2678       0.2271
    2679       0.4873
    2680       0.5589
    2681       0.3599
    2682       0.4477
    2683       0.4876
    2684       0.5560
    2685       0.4472
    2686       0.5414
    2687       0.6387
    2688       0.5243
    2689       0.4979
    2690       0.5137
    2691       0.6747
    2692       0.6707
    2693       0.7099
    2694       0.7081
    2695       0.6402
    2696       0.6419
    2697       0.7317
    2698       0.8084
    2699       0.7841
    2700       0.6650
    2701       0.7335
    2702       0.6882
    2703       0.6626
    2704       0.6869
    2705       0.6870
    2706       0.6712
    2707       0.7027
    2708       0.7006
    2709       0.6449
    2710       0.6782
    2711       0.7005
    2712       0.6753
    2713       0.7352
    2714       0.6232
    2715       0.6872
    2716       0.6149
    2717       0.6322
    2718       0.6255
    2719       0.6666
    2720       0.6929
    2721       0.6804
    2722       0.6761
    2723       0.6350
    2724       0.6832
    2725       0.6091
    2726       0.6527
    2727       0.5673
    2728       0.4376
    2729       0.6855
    2730       0.5576
    2731       0.5438
    2732       0.7963
    2733       0.8016
    2734       0.4320
    2735       0.2461
    2736       0.2655
    2737       0.5353
    2738       0.6223
    2739       0.6431
    2740       0.6040
    2741       0.6654
    2742       0.8048
    2743       0.7091
    2744       0.5961
    2745       0.6313
    2746       0.7074
    2747       0.5874
    2748       0.5155
    2749       0.4771
    2750       0.5622
    2751       0.6575
    2752       0.6652
    2753       0.6340
    2754       0.7552
    2755       0.6536
    2756       0.8098
    2757       0.6971
    2758       0.7830
    2759       0.6995
    2760       0.6960
    2761       0.6990
    2762       0.6688
    2763       0.6647
    2764       0.6381
    2765       0.6966
    2766       0.6625
    2767       0.6613
    2768       0.6617
    2769       0.6289
    2770       0.6335
    2771       0.6274
    2772       0.6102
    2773       0.6580
    2774       0.6732
    2775       0.6618
    2776       0.7089
    2777       0.8064
    2778       0.6164
    2779       0.6917
    2780       0.6885
    2781       0.7426
    2782       0.6720
    2783       0.6695
    2784       0.6504
    2785       0.6794
    2786       0.6984
    2787       0.6610
    2788       0.6453
    2789       0.6615
    2790       0.6827
    2791       0.6964
    2792       0.6818
    2793       0.6447
    2794       0.6420
    2795       0.6676
    2796       0.7010
    2797       0.7322
    2798       0.6766
    2799       0.7752
    2800       0.6698
    2801       0.5912
    2802       0.6499
    2803       0.6450
    2804       0.6528
    2805       0.6979
    2806       0.6640
    2807       0.7292
    2808       0.6674
    2809       0.6766
    2810       0.7521
    2811       0.6333
    2812       0.7064
    2813       0.6694
    2814       0.7249
    2815       0.6844
    2816       0.6479
    2817       0.7027
    2818       0.6822
    2819       0.6563
    2820       0.6509
    2821       0.6555
    2822       0.7050
    2823       0.6655
    2824       0.6408
    2825       0.7140
    2826       0.6724
    2827       0.6357
    2828       0.6107
    2829       0.5973
    2830       0.6587
    2831       0.6561
    2832       0.6738
    2833       0.7072
    2834       0.7471
    2835       0.7530
    2836       0.6618
    2837       0.6681
    2838       0.6518
    2839       0.6502
    2840       0.6684
    2841       0.7021
    2842       0.6566
    2843       0.5844
    2844       0.6595
    2845       0.6713
    2846       0.6507
    2847       0.6368
    2848       0.6347
    2849       0.6898
    2850       0.7127
    2851       0.6505
    2852       0.6911
    2853       0.6287
    2854       0.6251
    2855       0.6423
    2856       0.8303
    2857       0.6370
    2858       0.6048
    2859       0.6554
    2860       0.6461
    2861       0.6637
    2862       0.6640
    2863       0.6923
    2864       0.6712
    2865       0.6800
    2866       0.6801
    2867       0.7310
    2868       0.6150
    2869       0.6970
    2870       0.6949
    2871       0.7596
    2872       0.6833
    2873       0.6713
    2874       0.6878
    2875       0.6611
    2876       0.7093
    2877       0.6826
    2878       0.6374
    2879       0.5719
    2880       0.6772
    2881       0.6681
    2882       0.6446
    2883       0.6991
    2884       0.6856
    2885       0.6518
    2886       0.6833
    2887       0.6684
    2888       0.7063
    2889       0.6818
    2890       0.6457
    2891       0.7112
    2892       0.6341
    2893       0.7176
    2894       0.6582
    2895       0.7700
    2896       0.6865
    2897       0.7053
    2898       0.6326
    2899       0.6507
    2900       0.6317
    2901       0.6434
    2902       0.7160
    2903       0.7569
    2904       0.7182
    2905       0.6144
    2906       0.6471
    2907       0.6744
    2908       0.6787
    2909       0.6380
    2910       0.6093
    2911       0.3953
    2912       0.2585
    2913       0.4202
    2914       0.3525
    2915       0.2245
    2916       0.2917
    2917       0.3616
    2918       0.2738
    2919       0.2258
    2920       0.2635
    2921       0.3351
    2922       0.2712
    2923       0.2915
    2924       0.3761
    2925       0.3961
    2926       0.2436
    2927       0.3006
    2928       0.2411
    2929       0.3255
    2930       0.2747
    2931       0.3465
    2932       0.2370
    2933       0.2354
    2934       0.3518
    2935       0.2316
    2936       0.2274
    2937       0.2379
    2938       0.4842
    2939       0.3170
    2940       0.2104
    2941       0.3755
    2942       0.3707
    2943       0.2591
    2944       0.3388
    2945       0.3823
    2946       0.3082
    2947       0.3072
    2948       0.4890
    2949       0.3857
    2950       0.2208
    2951       0.3535
    2952       0.2362
    2953       0.3190
    2954       0.1742
    2955       0.3678
    2956       0.2210
    2957       0.1776
    2958       0.5612
    2959       0.6381
    2960       0.5349
    2961       0.4837
    2962       0.4360
    2963       0.4288
    2964       0.2600
    2965       0.3041
    2966       0.4607
    2967       0.2469
    2968       0.1963
    2969       0.2596
    2970       0.3375
    2971       0.2695
    2972       0.3421
    2973       0.2619
    2974       0.5431
    2975       0.3932
    2976       0.5542
    2977       0.1969
    2978       0.2450
    2979       0.4891
    2980       0.6740
    2981       0.4658
    2982       0.4542
    2983       0.5454
    2984       0.3612
    2985       0.2922
    2986       0.2007
    2987       0.2013
    2988       0.3192
    2989       0.2489
    2990       0.2068
    2991       0.2222
    2992       0.2390
    2993       0.2588
    2994       0.5892
    2995       0.2433
    2996       0.2821
    2997       0.2495
    2998       0.2880
    2999       0.2493
    3000       0.3495
    3001       0.2514
    3002       0.2698
    3003       0.8585
    3004       0.3689
    3005       0.2023
    3006       0.2487
    3007       0.2163
    3008       0.2996
    3009       0.2898
    3010       0.1987
    3011       0.4388
    3012       0.2754
    3013       0.2938
    3014       0.2566
    3015       0.2901
    3016       0.3229
    3017       0.2547
    3018       0.3684
    3019       0.2958
    3020       0.2637
    3021       0.2868
    3022       0.4127
    3023       0.5674
    3024       0.7703
    3025       0.6210
    3026       0.5588
    3027       0.4914
    3028       0.6300
    3029       0.6887
    3030       0.7072
    3031       0.6916
    3032       0.4677
    3033       0.6857
    3034       0.6002
    3035       0.6198
    3036       0.6676
    3037       0.6581
    3038       0.7052
    3039       0.7911
    3040       0.8460
    3041       0.6276
    3042       0.6412
    3043       0.6833
    3044       0.5007
    3045       0.2244
    3046       0.3055
    3047       0.3719
    3048       0.2625
    3049       0.4445
    3050       0.2878
    3051       0.3543
    3052       0.3553
    3053       0.3454
    3054       0.2759
    3055       0.3235
    3056       0.4758
    3057       0.2475
    3058       0.2837
    3059       0.3321
    3060       0.2879
    3061       0.3542
    3062       0.3455
    3063       0.2554
    3064       0.2096
    3065       0.2605
    3066       0.2086
    3067       0.2013
    3068       0.3801
    3069       0.2168
    3070       0.3074
    3071       0.2394
    3072       0.2074
    3073       0.1971
    3074       0.2150
    3075       0.2717
    3076       0.2550
    3077       0.2288
    3078       0.2764
    3079       0.2276
    3080       0.3441
    3081       0.2767
    3082       0.3214
    3083       0.1999
    3084       0.4397
    3085       0.2560
    3086       0.5392
    3087       0.6392
    3088       0.6521
    3089       0.6293
    3090       0.5892
    3091       0.6965
    3092       0.6085
    3093       0.6540
    3094       0.7123
    3095       0.5931
    3096       0.7818
    3097       0.7363
    3098       0.6277
    3099       0.6296
    3100       0.6524
    3101       0.6096
    3102       0.6327
    3103       0.6882
    3104       0.6194
    3105       0.5834
    3106       0.6462
    3107       0.6617
    3108       0.6545
    3109       0.7055
    3110       0.7212
    3111       0.7061
    3112       0.6742
    3113       0.6407
    3114       0.6775
    3115       0.7051
    3116       0.6801
    3117       0.6569
    3118       0.6756
    3119       0.6799
    3120       0.6728
    3121       0.6773
    3122       0.6780
    3123       0.6806
    3124       0.7182
    3125       0.6792
    3126       0.6352
    3127       0.6923
    3128       0.6412
    3129       0.6391
    3130       0.6787
    3131       0.7403
    3132       0.6610
    3133       0.7167
    3134       0.7028
    3135       0.6497
    3136       0.7257
    3137       0.7069
    3138       0.6760
    3139       0.6649
    3140       0.6209
    3141       0.5581
    3142       0.6328
    3143       0.7122
    3144       0.6802
    3145       0.6347
    3146       0.7022
    3147       0.6277
    3148       0.6378
    3149       0.3930
    3150       0.1780
    3151       0.1778
    3152       0.2574
    3153       0.4761
    3154       0.3603
    3155       0.3376
    3156       0.2423
    3157       0.2409
    3158       0.2266
    3159       0.2850
    3160       0.2764
    3161       0.2725
    3162       0.2452
    3163       0.3777
    3164       0.2636
    3165       0.3387
    3166       0.3647
    3167       0.2585
    3168       0.2181
    3169       0.2449
    3170       0.2137
    3171       0.2610
    3172       0.3355
    3173       0.2355
    3174       0.3124
    3175       0.2311
    3176       0.2456
    3177       0.3911
    3178       0.2086
    3179       0.2205
    3180       0.2113
    3181       0.2574
    3182       0.2204
    3183       0.2461
    3184       0.3155
    3185       0.2524
    3186       0.2503
    3187       0.1813
    3188       0.2342
    3189       0.3456
    3190       0.2757
    3191       0.2552
    3192       0.2995
    3193       0.2984
    3194       0.3316
    3195       0.2902
    3196       0.3620
    3197       0.2165
    3198       0.3852
    3199       0.1946
    3200       0.3039
    3201       0.2680
    3202       0.2382
    3203       0.4076
    3204       0.2211
    3205       0.2667
    3206       0.2930
    3207       0.2637
    3208       0.2417
    3209       0.2189
    3210       0.2943
    3211       0.2596
    3212       0.2681
    3213       0.4462
    3214       0.1955
    3215       0.2389
    3216       0.2737
    3217       0.2811
    3218       0.2750
    3219       0.2254
    3220       0.3774
    3221       0.2082
    3222       0.2197
    3223       0.1773
    3224       0.2655
    3225       0.3541
    3226       0.1888
    3227       0.2720
    3228       0.3339
    3229       0.2431
    3230       0.2794
    3231       0.4643
    3232       0.2525
    3233       0.4670
    3234       0.2145
    3235       0.2418
    3236       0.3284
    3237       0.3325
    3238       0.2599
    3239       0.3713
    3240       0.3249
    3241       0.6131
    3242       0.2505
    3243       0.2677
    3244       0.2595
    3245       0.2747
    3246       0.2969
    3247       0.2904
    3248       0.3708
    3249       0.2866
    3250       0.2869
    3251       0.2216
    3252       0.2731
    3253       0.2422
    3254       0.2171
    3255       0.2846
    3256       0.2154
    3257       0.2144
    3258       0.3461
    3259       0.3474
    3260       0.4841
    3261       0.4279
    3262       0.3738
    3263       0.2160
    3264       0.2540
    3265       0.3098
    3266       0.3119
    3267       0.6593
    3268       0.2399
    3269       0.3102
    3270       0.2749
    3271       0.3008
    3272       0.2357
    3273       0.2558
    3274       0.2594
    3275       0.2112
    3276       0.2533
    3277       0.2098
    3278       0.2648
    3279       0.2517
    3280       0.1910
    3281       0.2663
    3282       0.3045
    3283       0.2554
    3284       0.2413
    3285       0.3478
    3286       0.1931
    3287       0.4714
    3288       0.3456
    3289       0.4002
    3290       0.1934
    3291       0.2960
    3292       0.2550
    3293       0.2908
    3294       0.2741
    3295       0.2008
    3296       0.2725
    3297       0.3084
    3298       0.4808
    3299       0.2528
    3300       0.3906
    3301       0.3887
    3302       0.2191
    3303       0.3449
    3304       0.2880
    3305       0.3166
    3306       0.3600
    3307       0.4856
    3308       0.7551
    3309       0.8169
    3310       0.3195
    3311       0.2486
    3312       0.8195
    3313       0.6401
    3314       0.2502
    3315       0.4296
    3316       0.4177
    3317       0.2617
    3318       0.2940
    3319       0.2337
    3320       0.3035
    3321       0.2793
    3322       0.2493
    3323       0.3247
    3324       0.2753
    3325       0.3667
    3326       0.3433
    3327       0.3336
    3328       0.2655
    3329       0.2743
    3330       0.2829
    3331       0.2749
    3332       0.2051
    3333       0.3431
    3334       0.2747
    3335       0.2091
    3336       0.3760
    3337       0.3055
    3338       0.2839
    3339       0.2368
    3340       0.2719
    3341       0.3846
    3342       0.2157
    3343       0.2517
    3344       0.2468
    3345       0.2449
    3346       0.2630
    3347       0.3030
    3348       0.2468
    3349       0.3019
    3350       0.2083
    3351       0.2540
    3352       0.2132
    3353       0.2889
    3354       0.2128
    3355       0.3108
    3356       0.1684
    3357       0.3294
    3358       0.3209
    3359       0.2882
    3360       0.2082
    3361       0.2652
    3362       0.2624
    3363       0.2494
    3364       0.1883
    3365       0.2722
    3366       0.2298
    3367       0.3511
    3368       0.2800
    3369       0.3433
    3370       0.2783
    3371       0.2605
    3372       0.3419
    3373       0.5904
    3374       0.2069
    3375       0.3107
    3376       0.3976
    3377       0.2013
    3378       0.3941
    3379       0.2417
    3380       0.3294
    3381       0.3137
    3382       0.2149
    3383       0.2777
    3384       0.2554
    3385       0.2120
    3386       0.2262
    3387       0.2306
    3388       0.2509
    3389       0.2671
    3390       0.2499
    3391       0.4427
    3392       0.3590
    3393       0.2584
    3394       0.2133
    3395       0.2046
    3396       0.3220
    3397       0.2247
    3398       0.1870
    3399       0.2503
    3400       0.2705
    3401       0.3501
    3402       0.1973
    3403       0.2447
    3404       0.2733
    3405       0.2663
    3406       0.2521
    3407       0.2532
    3408       0.2776
    3409       0.2470
    3410       0.2882
    3411       0.3181
    3412       0.1954
    3413       0.3890
    3414       0.3813
    3415       0.4974
    3416       0.3382
    3417       0.5079
    3418       0.7236
    3419       0.5393
    3420       0.4739
    3421       0.3581
    3422       0.3167
    3423       0.5233
    3424       0.4507
    3425       0.5055
    3426       0.4010
    3427       0.4661
    3428       0.4918
    3429       0.4316
    3430       0.5260
    3431       0.3878
    3432       0.3425
    3433       0.3163
    3434       0.2661
    3435       0.3776
    3436       0.3024
    3437       0.2821
    3438       0.2834
    3439       0.3348
    3440       0.2760
    3441       0.4720
    3442       0.2358
    3443       0.1893
    3444       0.2880
    3445       0.2478
    3446       0.3476
    3447       0.4287
    3448       0.2915
    3449       0.4514
    3450       0.2996
    3451       0.4352
    3452       0.3369
    3453       0.3429
    3454       0.2595
    3455       0.4635
    3456       0.4699
    3457       0.2554
    3458       0.3123
    3459       0.2483
    3460       0.3592
    3461       0.5862
    3462       0.6460
    3463       0.6833
    3464       0.6222
    3465       0.6263
    3466       0.5488
    3467       0.6836
    3468       0.7251
    3469       0.6340
    3470       0.7167
    3471       0.5730
    3472       0.5307
    3473       0.6164
    3474       0.6016
    3475       0.5686
    3476       0.5654
    3477       0.6843
    3478       0.7499
    3479       0.7356
    3480       0.5656
    3481       0.6756
    3482       0.6517
    3483       0.6869
    3484       0.6318
    3485       0.7972
    3486       0.5824
    3487       0.6910
    3488       0.7921
    3489       0.6425
    3490       0.6636
    3491       0.7089
    3492       0.7362
    3493       0.6100
    3494       0.6040
    3495       0.5237
    3496       0.7259
    3497       0.4756
    3498       0.6495
    3499       0.6518
    3500       0.4967
    3501       0.6635
    3502       0.7985
    3503       0.7141
    3504       0.5632
    3505       0.6456
    3506       0.5508
    3507       0.7241
    3508       0.7540
    3509       0.5288
    3510       0.3150
    3511       0.3118
    3512       0.3218
    3513       0.2611
    3514       0.2336
    3515       0.4749
    3516       0.4174
    3517       0.3268
    3518       0.4752
    3519       0.3316
    3520       0.2689
    3521       0.3441
    3522       0.3307
    3523       0.3530
    3524       0.2875
    3525       0.2555
    3526       0.3693
    3527       0.3675
    3528       0.3969
    3529       0.3220
    3530       0.3307
    3531       0.3739
    3532       0.4346
    3533       0.2478
    3534       0.2723
    3535       0.2714
    3536       0.1803
    3537       0.2297
    3538       0.2267
    3539       0.2638
    3540       0.3584
    3541       0.2773
    3542       0.4440
    3543       0.2153
    3544       0.3911
    3545       0.5034
    3546       0.2698
    3547       0.3979
    3548       0.2048
    3549       0.4778
    3550       0.3125
    3551       0.2866
    3552       0.3164
    3553       0.2562
    3554       0.2850
    3555       0.2524
    3556       0.3263
    3557       0.3097
    3558       0.4276
    3559       0.5096
    3560       0.4775
    3561       0.2605
    3562       0.4558
    3563       0.3203
    3564       0.4071
    3565       0.2438
    3566       0.4408
    3567       0.3402
    3568       0.2691
    3569       0.2765
    3570       0.2493
    3571       0.2296
    3572       0.2863
    3573       0.4926
    3574       0.2871
    3575       0.2732
    3576       0.2503
    3577       0.2917
    3578       0.2364
    3579       0.1594
    3580       0.4259
    3581       0.2551
    3582       0.2790
    3583       0.3102
    3584       0.5331
    3585       0.5472
    3586       0.5121
    3587       0.3007
    3588       0.2174
    3589       0.2527
    3590       0.3443
    3591       0.2512
    3592       0.2704
    3593       0.3273
    3594       0.3056
    3595       0.4517
    3596       0.3288
    3597       0.3464
    3598       0.2337
    3599       0.2189
    3600       0.2862
    3601       0.2615
    3602       0.3314
    3603       0.2643
    3604       0.2653
    3605       0.2685
    3606       0.2436
    3607       0.3566
    3608       0.3946
    3609       0.4504
    3610       0.3044
    3611       0.3051
    3612       0.2468
    3613       0.3135
    3614       0.4551
    3615       0.3177
    3616       0.2262
    3617       0.2404
    3618       0.2845
    3619       0.3303
    3620       0.3275
    3621       0.3373
    3622       0.5092
    3623       0.3874
    3624       0.3046
    3625       0.3062
    3626       0.2316
    3627       0.4178
    3628       0.2726
    3629       0.3224
    3630       0.3768
    3631       0.2502
    3632       0.3367
    3633       0.2148
    3634       0.2466
    3635       0.3094
    3636       0.3731
    3637       0.3280
    3638       0.4702
    3639       0.4158
    3640       0.2739
    3641       0.2844
    3642       0.5404
    3643       0.4154
    3644       0.3224
    3645       0.1942
    3646       0.2501
    3647       0.2443
    3648       0.2362
    3649       0.3233
    3650       0.3122
    3651       0.3535
    3652       0.3158
    3653       0.4459
    3654       0.4282
    3655       0.2996
    3656       0.4099
    3657       0.3382
    3658       0.2990
    3659       0.3843
    3660       0.3539
    3661       0.3344
    3662       0.3500
    3663       0.2807
    3664       0.3544
    3665       0.3383
    3666       0.3684
    3667       0.3015
    3668       0.2843
    3669       0.3250
    3670       0.2458
    3671       0.3061
    3672       0.4321
    3673       0.2639
    3674       0.3406
    3675       0.3303
    3676       0.2695
    3677       0.2586
    3678       0.2789
    3679       0.2421
    3680       0.2516
    3681       0.2392
    3682       0.3255
    3683       0.6188
    3684       0.6187
    3685       0.6461
    3686       0.6911
    3687       0.6195
    3688       0.6155
    3689       0.6752
    3690       0.6166
    3691       0.6320
    3692       0.6694
    3693       0.7837
    3694       0.6436
    3695       0.6586
    3696       0.6305
    3697       0.7198
    3698       0.6554
    3699       0.7183
    3700       0.6739
    3701       0.6583
    3702       0.6686
    3703       0.6669
    3704       0.6635
    3705       0.6389
    3706       0.6279
    3707       0.6350
    3708       0.7415
    3709       0.6932
    3710       0.5941
    3711       0.6912
    3712       0.6633
    3713       0.6213
    3714       0.6335
    3715       0.6515
    3716       0.6331
    3717       0.6806
    3718       0.6975
    3719       0.6156
    3720       0.6621
    3721       0.7005
    3722       0.6872
    3723       0.6919
    3724       0.7371
    3725       0.7063
    3726       0.6464
    3727       0.7090
    3728       0.6795
    3729       0.6415
    3730       0.6641
    3731       0.6468
    3732       0.7035
    3733       0.7108
    3734       0.6941
    3735       0.6662
    3736       0.6872
    3737       0.6495
    3738       0.6817
    3739       0.6512
    3740       0.6420
    3741       0.6672
    3742       0.6817
    3743       0.6764
    3744       0.6337
    3745       0.6661
    3746       0.5130
    3747       0.7086
    3748       0.4546
    3749       0.3662
    3750       0.2587
    3751       0.6798
    3752       0.7758
    3753       0.6676
    3754       0.5151
    3755       0.6528
    3756       0.6898
    3757       0.3902
    3758       0.5299
    3759       0.5635
    3760       0.3276
    3761       0.4978
    3762       0.1694
    3763       0.3916
    3764       0.4109
    3765       0.3364
    3766       0.3682
    3767       0.3084
    3768       0.3655
    3769       0.2871
    3770       0.3281
    3771       0.3241
    3772       0.2021
    3773       0.3941
    3774       0.2329
    3775       0.2908
    3776       0.2136
    3777       0.3447
    3778       0.2490
    3779       0.3628
    3780       0.3088
    3781       0.2974
    3782       0.2822
    3783       0.4253
    3784       0.3582
    3785       0.3952
    3786       0.4485
    3787       0.2724
    3788       0.2539
    3789       0.3490
    3790       0.2863
    3791       0.2962
    3792       0.3126
    3793       0.3057
    3794       0.2659
    3795       0.2159
    3796       0.2385
    3797       0.2282
    3798       0.2441
    3799       0.3239
    3800       0.2095
    3801       0.3002
    3802       0.3026
    3803       0.2882
    3804       0.9942
    3805       0.9433
    3806       1.1164
    3807       1.0176
    3808       0.9993
    3809       1.0536
    3810       0.9728
    3811       1.0857
    3812       1.0411
    3813       1.0709
    3814       1.2790
    3815       1.1676
    3816       1.0838
    3817       0.3490
    3818       0.3502
    3819       0.5220
    3820       0.3635
    3821       0.3756
    3822       0.3455
    3823       0.3771
    3824       0.3211
    3825       0.2625
    3826       0.2925
    3827       0.3022
    3828       0.2835
    3829       0.4914
    3830       0.2681
    3831       0.2485
    3832       0.2380
    3833       0.1894
    3834       0.5581
    3835       0.2245
    3836       0.3260
    3837       0.3389
    3838       0.2751
    3839       0.4691
    3840       0.2847
    3841       0.3711
    3842       0.3495
    3843       0.5061
    3844       0.2604
    3845       0.4314
    3846       0.5107
    3847       0.3381
    3848       0.2682
    3849       0.5658
    3850       0.6301
    3851       0.2952
    3852       0.3074
    3853       0.3032
    3854       0.3186
    3855       0.3634
    3856       0.4016
    3857       0.2732
    3858       0.2412
    3859       0.2620
    3860       0.3167
    3861       0.3745
    3862       0.2070
    3863       0.4131
    3864       0.4252
    3865       0.5124
    3866       0.4068
    3867       0.4424
    3868       0.2254
    3869       0.3520
    3870       0.3090
    3871       0.2915
    3872       0.2604
    3873       0.5455
    3874       0.2896
    3875       0.2567
    3876       0.2114
    3877       0.2419
    3878       0.3205
    3879       0.3210
    3880       0.4352
    3881       0.3770
    3882       0.3682
    3883       0.2064
    3884       0.3103
    3885       0.3859
    3886       0.3318
    3887       0.3523
    3888       0.3173
    3889       0.2377
    3890       0.3561
    3891       0.3856
    3892       0.4173
    3893       0.2797
    3894       0.2469
    3895       0.2702
    3896       0.3458
    3897       0.1833
    3898       0.2590
    3899       0.2990
    3900       0.4498
    3901       0.2823
    3902       0.3375
    3903       0.3097
    3904       0.3266
    3905       0.3352
    3906       0.3303
    3907       0.2726
    3908       0.2474
    3909       0.2491
    3910       0.2782
    3911       0.4987
    3912       0.3420
    3913       0.3360
    3914       0.1795
    3915       0.3501
    3916       0.2034
    3917       0.3005
    3918       0.2934
    3919       0.3474
    3920       0.3611
    3921       0.3080
    3922       0.2427
    3923       0.2527
    3924       0.3179
    3925       0.1746
    3926       0.2615
    3927       0.3174
    3928       0.2958
    3929       0.3660
    3930       0.3326
    3931       0.4504
    3932       0.3125
    3933       0.2758
    3934       0.3331
    3935       0.2669
    3936       0.5073
    3937       0.3678
    3938       0.3082
    3939       0.2376
    3940       0.3001
    3941       0.2710
    3942       0.2151
    3943       0.4698
    3944       0.3088
    3945       0.2670
    3946       0.2764
    3947       0.2574
    3948       0.2972
    3949       0.2248
    3950       0.2450
    3951       0.2272
    3952       0.2558
    3953       0.2330
    3954       0.2684
    3955       0.5566
    3956       0.2812
    3957       0.3007
    3958       0.2483
    3959       0.2088
    3960       0.2620
    3961       0.3144
    3962       0.2919
    3963       0.2659
    3964       0.2487
    3965       0.2305
    3966       0.2699
    3967       0.3445
    3968       0.3783
    3969       0.2443
    3970       0.2828
    3971       0.4404
    3972       0.2767
    3973       0.2937
    3974       0.2841
    3975       0.2580
    3976       0.2405
    3977       0.3038
    3978       0.2716
    3979       0.4303
    3980       0.2420
    3981       0.2381
    3982       0.3312
    3983       0.3722
    3984       0.2522
    3985       0.2794
    3986       0.3324
    3987       0.2217
    3988       0.3358
    3989       0.2559
    3990       0.3959
    3991       0.2418
    3992       0.3055
    3993       0.4948
    3994       0.2355
    3995       0.2242
    3996       0.3474
    3997       0.5297
    3998       0.4399
    3999       0.6646
    4000       0.6398
    4001       0.5150
    4002       0.3223
    4003       0.3210
    4004       0.3772
    4005       0.3787
    4006       0.3417
    4007       0.2774
    4008       0.4723
    4009       0.2215
    4010       0.2089
    4011       0.3210
    4012       0.4160
    4013       0.1995
    4014       0.3880
    4015       0.2015
    4016       0.2753
    4017       0.3099
    4018       0.2585
    4019       0.2910
    4020       0.2370
    4021       0.3024
    4022       0.3466
    4023       0.1418
    4024       0.2711
    4025       0.1995
    4026       0.4598
    4027       0.2974
    4028       0.2911
    4029       0.3494
    4030       0.2443
    4031       0.4242
    4032       0.2810
    4033       0.4350
    4034       0.3796
    4035       0.2691
    4036       0.2929
    4037       0.2160
    4038       0.5917
    4039       0.6154
    4040       0.3090
    4041       0.4248
    4042       0.4993
    4043       0.2849
    4044       0.4727
    4045       0.3616
    4046       0.2185
    4047       0.5986
    4048       0.5667
    4049       0.6629
    4050       0.5632
    4051       0.5606
    4052       0.5931
    4053       0.5567
    4054       0.6216
    4055       0.5657
    4056       0.4117
    4057       0.5463
    4058       0.6151
    4059       0.5274
    4060       0.5867
    4061       0.6638
    4062       0.5892
    4063       0.5573
    4064       0.6329
    4065       0.6210
    4066       0.6332
    4067       0.4869
    4068       0.6266
    4069       0.5459
    4070       0.2744
    4071       0.6075
    4072       0.6094
    4073       0.5341
    4074       0.6070
    4075       0.5493
    4076       0.6393
    4077       0.6637
    4078       0.6176
    4079       0.3934
    4080       0.2793
    4081       0.2681
    4082       0.6361
    4083       0.6127
    4084       0.6304
    4085       0.5994
    4086       0.5972
    4087       0.5457
    4088       0.5612
    4089       0.5920
    4090       0.6487
    4091       0.5745
    4092       0.4833
    4093       0.2285
    4094       0.2567
    4095       0.2300
    4096       0.3342
    4097       0.5964
    4098       0.3810
    4099       0.3151
    4100       0.2370
    4101       0.1859
    4102       0.2685
    4103       0.2265
    4104       0.2698
    4105       0.3175
    4106       0.5290
    4107       0.5718
    4108       0.4929
    4109       0.6145
    4110       0.2258
    4111       0.2240
    4112       0.2550
    4113       0.3361
    4114       0.3078
    4115       0.1889
    4116       0.2750
    4117       0.2351
    4118       0.6697
    4119       0.5913
    4120       0.5910
    4121       0.6173
    4122       0.6384
    4123       0.5694
    4124       0.5163
    4125       0.5795
    4126       0.6531
    4127       0.3382
    4128       0.2401
    4129       0.2296
    4130       0.3096
    4131       0.2820
    4132       0.2705
    4133       0.2982
    4134       0.2362
    4135       0.2790
    4136       0.2243
    4137       0.3294
    4138       0.2373
    4139       0.2053
    4140       0.2055
    4141       0.3013
    4142       0.2210
    4143       0.3975
    4144       0.3487
    4145       0.2650
    4146       0.2328
    4147       0.2553
    4148       0.3055
    4149       0.3700
    4150       0.3106
    4151       0.2959
    4152       0.3078
    4153       0.2929
    4154       0.2873
    4155       0.3796
    4156       0.4026
    4157       0.3403
    4158       0.2945
    4159       0.3489
    4160       0.3172
    4161       0.3842
    4162       0.2796
    4163       0.3483
    4164       0.4236
    4165       0.2410
    4166       0.2979
    4167       0.2487
    4168       0.2580
    4169       0.3545
    4170       0.2800
    4171       0.2789
    4172       0.5353
    4173       0.5472
    4174       0.6335
    4175       0.6440
    4176       0.6396
    4177       0.5968
    4178       0.5912
    4179       0.5877
    4180       0.2391
    4181       0.4675
    4182       0.3235
    4183       0.2276
    4184       0.2670
    4185       0.4044
    4186       0.1936
    4187       0.3326
    4188       0.3507
    4189       0.3381
    4190       0.3612
    4191       0.5649
    4192       0.5689
    4193       0.2550
    4194       0.4348
    4195       0.3190
    4196       0.2264
    4197       0.3183
    4198       0.2249
    4199       0.2884
    4200       0.2915
    4201       0.2265
    4202       0.3406
    4203       0.3767
    4204       0.3032
    4205       0.2416
    4206       0.3136
    4207       0.3025
    4208       0.2783
    4209       0.3518
    4210       0.3028
    4211       0.2271
    4212       0.2614
    4213       0.2790
    4214       0.2291
    4215       0.2812
    4216       0.2079
    4217       0.1992
    4218       0.2914
    4219       0.3701
    4220       0.2577
    4221       0.2761
    4222       0.3875
    4223       0.2836
    4224       0.2532
    4225       0.3455
    4226       0.2430
    4227       0.2852
    4228       0.2313
    4229       0.3503
    4230       0.2521
    4231       0.2414
    4232       0.3029
    4233       0.3528
    4234       0.2446
    4235       0.3405
    4236       0.2785
    4237       0.3018
    4238       0.2228
    4239       0.3033
    4240       0.3430
    4241       0.2662
    4242       0.2021
    4243       0.2562
    4244       0.3696
    4245       0.5704
    4246       0.3099
    4247       0.2353
    4248       0.3292
    4249       0.2664
    4250       0.2675
    4251       0.3243
    4252       0.6004
    4253       0.1700
    4254       0.5503
    4255       0.6001
    4256       0.5234
    4257       0.5220
    4258       0.5714
    4259       0.2214
    4260       0.3912
    4261       0.2311
    4262       0.2380
    4263       0.2807
    4264       0.2659
    4265       0.3049
    4266       0.2489
    4267       0.3310
    4268       0.2878
    4269       0.2961
    4270       0.2443
    4271       0.3046
    4272       0.3214
    4273       0.2455
    4274       0.3389
    4275       0.4171
    4276       0.2132
    4277       0.2545
    4278       0.3245
    4279       0.5115
    4280       0.3177
    4281       0.2948
    4282       0.2176
    4283       0.2722
    4284       0.4132
    4285       0.2319
    4286       0.3568
    4287       0.3262
    4288       0.3112
    4289       0.2467
    4290       0.3743
    4291       0.3277
    4292       0.2397
    4293       0.3478
    4294       0.5341
    4295       0.4097
    4296       0.3107
    4297       0.3862
    4298       0.2638
    4299       0.2798
    4300       0.4823
    4301       0.4566
    4302       0.2322
    4303       0.2172
    4304       0.2463
    4305       0.2183
    4306       0.2350
    4307       0.2307
    4308       0.2144
    4309       0.2367
    4310       0.3205
    4311       0.2314
    4312       0.3815
    4313       0.3330
    4314       0.3363
    4315       0.4376
    4316       0.9525
    4317       1.0149
    4318       0.4005
    4319       0.4468
    4320       0.5280
    4321       0.2463
    4322       0.3286
    4323       0.3787
    4324       0.8113
    4325       0.8999
    4326       0.6770
    4327       0.3002
    4328       0.3372
    4329       0.3676
    4330       0.2322
    4331       0.2194
    4332       0.3084
    4333       0.3801
    4334       0.2013
    4335       0.3059
    4336       0.2470
    4337       0.3098
    4338       0.4761
    4339       0.2607
    4340       0.3641
    4341       0.2399
    4342       0.3710
    4343       0.2119
    4344       0.2509
    4345       0.2277
    4346       0.5029
    4347       0.3538
    4348       0.2269
    4349       0.2805
    4350       0.2287
    4351       0.2598
    4352       0.2323
    4353       0.3730
    4354       0.5016
    4355       0.7041
    4356       0.4006
    4357       0.2057
    4358       1.0034
    4359       0.3023
    4360       0.3901
    4361       0.2441
    4362       0.2214
    4363       0.2570
    4364       0.3628
    4365       0.3676
    4366       0.2831
    4367       0.2739
    4368       0.3374
    4369       0.4703
    4370       0.5299
    4371       0.2993
    4372       0.2534
    4373       0.4005
    4374       0.2917
    4375       0.3138
    4376       0.3090
    4377       0.2529
    4378       0.3393
    4379       0.2951
    4380       0.2469
    4381       0.2483
    4382       0.3501
    4383       0.2239
    4384       0.1834
    4385       0.3020
    4386       0.1933
    4387       0.3449
    4388       0.2191
    4389       0.2723
    4390       0.2166
    4391       0.2477
    4392       0.1935
    4393       0.3428
    4394       0.3911
    4395       0.5234
    4396       0.4745
    4397       0.4249
    4398       0.6292
    4399       0.4002
    4400       0.2216
    4401       0.4844
    4402       0.3745
    4403       0.2032
    4404       0.2345
    4405       0.4395
    4406       0.3789
    4407       0.2408
    4408       0.2905
    4409       0.2504
    4410       0.2843
    4411       0.3513
    4412       0.4463
    4413       0.2580
    4414       0.3661
    4415       0.7777
    4416       0.3307
    4417       0.5854
    4418       0.2208
    4419       0.2943
    4420       0.3284
    4421       0.3116
    4422       0.2241
    4423       0.2484
    4424       0.3451
    4425       0.4229
    4426       0.6952
    4427       0.7262
    4428       0.6517
    4429       0.6888
    4430       0.6476
    4431       0.6621
    4432       0.6407
    4433       0.6771
    4434       0.6269
    4435       0.6796
    4436       0.6601
    4437       0.6542
    4438       0.6598
    4439       0.6569
    4440       0.6331
    4441       0.6562
    4442       0.6670
    4443       0.6750
    4444       0.6437
    4445       0.7123
    4446       0.7151
    4447       0.6489
    4448       0.6615
    4449       0.7174
    4450       0.8021
    4451       0.5236
    4452       0.2403
    4453       0.4052
    4454       0.4048
    4455       0.4089
    4456       0.3674
    4457       0.2969
    4458       0.4199
    4459       0.3711
    4460       0.5041
    4461       0.2878
    4462       0.2899
    4463       0.4848
    4464       0.3314
    4465       0.4660
    4466       0.2212
    4467       0.3379
    4468       0.2800
    4469       0.3359
    4470       0.2250
    4471       0.2287
    4472       0.2335
    4473       0.3217
    4474       0.2770
    4475       0.3106
    4476       0.3147
    4477       0.4345
    4478       0.3152
    4479       0.2494
    4480       0.4370
    4481       0.3978
    4482       0.4658
    4483       0.4954
    4484       0.4484
    4485       0.4723
    4486       0.2362
    4487       0.2556
    4488       0.3416
    4489       0.4549
    4490       0.5967
    4491       0.3877
    4492       0.2548
    4493       0.2686
    4494       0.3339
    4495       0.2256
    4496       0.3777
    4497       0.3142
    4498       0.4312
    4499       0.2732
    4500       0.4407
    4501       0.3505
    4502       0.5008
    4503       0.4445
    4504       0.3128
    4505       0.3310
    4506       0.2719
    4507       0.2711
    4508       0.2948
    4509       0.3331
    4510       0.6265
    4511       0.2724
    4512       0.2459
    4513       0.3122
    4514       0.2941
    4515       0.2664
    4516       0.2444
    4517       0.2758
    4518       0.2734
    4519       0.2565
    4520       0.2014
    4521       0.2819
    4522       0.4509
    4523       0.2833
    4524       0.2802
    4525       0.2965
    4526       0.5611
    4527       0.2770
    4528       0.2663
    4529       0.2648
    4530       0.3132
    4531       0.2669
    4532       0.3384
    4533       0.3043
    4534       0.2026
    4535       0.2308
    4536       0.2446
    4537       0.2449
    4538       0.2424
    4539       0.2671
    4540       0.2986
    4541       0.2704
    4542       0.2354
    4543       0.4108
    4544       0.4736
    4545       0.4318
    4546       0.2760
    4547       0.3091
    4548       0.2099
    4549       0.1994
    4550       0.2883
    4551       0.2878
    4552       0.3836
    4553       0.2415
    4554       0.2606
    4555       0.2045
    4556       0.3208
    4557       0.2207
    4558       0.2448
    4559       0.2461
    4560       0.3051
    4561       0.3388
    4562       0.2893
    4563       0.2679
    4564       0.2341
    4565       0.3676
    4566       0.2435
    4567       0.2773
    4568       0.1763
    4569       0.3126
    4570       0.2251
    4571       0.2498
    4572       0.4895
    4573       0.3710
    4574       0.2394
    4575       0.2603
    4576       0.2885
    4577       0.3096
    4578       0.2263
    4579       0.2381
    4580       0.3661
    4581       0.3292
    4582       0.2215
    4583       0.3180
    4584       0.1800
    4585       0.2289
    4586       0.2790
    4587       0.3534
    4588       0.2758
    4589       0.3222
    4590       0.2355
    4591       0.2482
    4592       0.3105
    4593       0.2756
    4594       0.2335
    4595       0.2252
    4596       0.2838
    4597       0.2872
    4598       0.3786
    4599       0.2363
    4600       0.2591
    4601       0.3166
    4602       0.6264
    4603       0.7795
    4604       0.5604
    4605       0.2327
    4606       0.2943
    4607       0.4929
    4608       0.3590
    4609       0.2786
    4610       0.2936
    4611       0.5615
    4612       0.4545
    4613       0.2089
    4614       0.2770
    4615       0.4066
    4616       0.5245
    4617       0.5507
    4618       0.6179
    4619       0.5038
    4620       0.4945
    4621       0.5915
    4622       0.4323
    4623       0.6291
    4624       0.2689
    4625       0.5334
    4626       0.4908
    4627       0.4730
    4628       0.5589
    4629       0.5162
    4630       0.5145
    4631       0.5988
    4632       0.4582
    4633       0.5289
    4634       0.5984
    4635       0.5153
    4636       0.5842
    4637       0.4559
    4638       0.4691
    4639       0.6003
    4640       0.4437
    4641       0.3061
    4642       0.6460
    4643       0.2581
    4644       0.2975
    4645       0.3225
    4646       0.4685
    4647       0.3407
    4648       0.2748
    4649       0.2366
    4650       0.3722
    4651       0.5336
    4652       0.5165
    4653       0.5339
    4654       0.5311
    4655       0.5604
    4656       0.3725
    4657       0.2835
    4658       0.2168
    4659       0.3251
    4660       0.3300
    4661       0.4973
    4662       0.2298
    4663       0.2675
    4664       0.5722
    4665       0.2468
    4666       0.2439
    4667       0.1749
    4668       0.2186
    4669       0.2216
    4670       0.3001
    4671       0.1826
    4672       0.4308
    4673       0.3695
    4674       0.2116
    4675       0.2680
    4676       0.4167
    4677       0.4139
    4678       0.4200
    4679       0.3025
    4680       0.4814
    4681       0.4901
    4682       0.4005
    4683       0.5724
    4684       0.3936
    4685       0.3777
    4686       0.3749
    4687       0.3005
    4688       0.2896
    4689       0.3783
    4690       0.3242
    4691       0.2932
    4692       0.3761
    4693       0.3040
    4694       0.6334
    4695       0.2388
    4696       0.4037
    4697       0.6169
    4698       0.6415
    4699       0.7214
    4700       0.3910
    4701       0.5494
    4702       0.6169
    4703       0.5653
    4704       0.6412
    4705       0.6482
    4706       0.4705
    4707       0.4950
    4708       0.5033
    4709       0.4462
    4710       0.4714
    4711       0.7458
    4712       0.4390
    4713       0.7470
    4714       0.4287
    4715       0.4030
    4716       0.3539
    4717       0.4633
    4718       0.5381
    4719       0.4954
    4720       0.7881
    4721       0.7515
    4722       0.6919
    4723       0.8269
    4724       0.8281
    4725       0.6353
    4726       0.6835
    4727       0.6196
    4728       0.6633
    4729       0.7115
    4730       0.6302
    4731       0.9822
    4732       0.7772
    4733       0.8264
    4734       0.7273
    4735       0.6062
    4736       0.6494
    4737       0.6244
    4738       0.3688
    4739       0.4481
    4740       0.6459
    4741       0.4716
    4742       0.3490
    4743       0.3357
    4744       0.5249
    4745       0.7111
    4746       0.6930
    4747       0.9638
    4748       0.5941
    4749       0.6145
    4750       0.2510
    4751       0.2798
    4752       0.5040
    4753       0.4126
    4754       0.3707
    4755       0.4162
    4756       0.5203
    4757       0.5100
    4758       0.2807
    4759       0.3260
    4760       0.6140
    4761       0.3816
    4762       0.4729
    4763       0.2321
    4764       0.4438
    4765       0.5402
    4766       0.3810
    4767       0.5666
    4768       0.4002
    4769       0.3082
    4770       0.4918
    4771       1.0625
    4772       0.4848
    4773       0.4153
    4774       0.3820
    4775       0.5446
    4776       0.4806
    4777       0.3335
    4778       0.4221
    4779       0.4709
    4780       0.4239
    4781       0.4057
    4782       0.4366
    4783       0.2017
    4784       0.4870
    4785       0.5039
    4786       0.4034
    4787       0.6325
    4788       0.3479
    4789       0.2852
    4790       0.4159
    4791       0.3126
    4792       0.2729
    4793       0.4252
    4794       0.3823
    4795       0.4715
    4796       0.3392
    4797       0.2984
    4798       0.2083
    4799       0.3410
    4800       0.3868
    4801       0.4025
    4802       0.5573
    4803       0.2764
    4804       0.3526
    4805       0.3436
    4806       0.3193
    4807       0.3540
    4808       0.3340
    4809       0.2707
    4810       0.3262
    4811       0.4675
    4812       0.4426
    4813       0.5131
    4814       0.2433
    4815       0.4697
    4816       0.8703
    4817       0.3086
    4818       0.4640
    4819       0.7576
    4820       0.5554
    4821       0.6584
    4822       0.7527
    4823       0.7022
    4824       0.5676
    4825       0.6438
    4826       0.5819
    4827       0.7004
    4828       0.5430
    4829       0.7878
    4830       0.5551
    4831       0.5577
    4832       0.6876
    4833       0.5392
    4834       0.6690
    4835       0.7750
    4836       0.5076
    4837       0.6790
    4838       0.6290
    4839       0.8033
    4840       0.8055
    4841       0.6655
    4842       0.5958
    4843       0.8660
    4844       0.7357
    4845       0.6464
    4846       0.7745
    4847       0.6139
    4848       0.7791
    4849       0.6579
    4850       0.8159
    4851       0.6391
    4852       0.6394
    4853       0.7077
    4854       0.7815
    4855       0.6996
    4856       0.6975
    4857       0.7692
    4858       0.7118
    4859       0.6413
    4860       0.7242
    4861       0.7350
    4862       0.8500
    4863       0.7355
    4864       0.6615
    4865       0.4918
    4866       0.5313
    4867       0.4154
    4868       0.5302
    4869       0.3568
    4870       0.4649
    4871       0.3337
    4872       0.2410
    4873       0.3432
    4874       0.2692
    4875       0.5072
    4876       0.3171
    4877       0.4383
    4878       0.3180
    4879       0.3323
    4880       0.2944
    4881       0.2452
    4882       0.4673
    4883       0.4758
    4884       0.8750
    4885       0.6553
    4886       0.4010
    4887       0.2927
    4888       0.9392
    4889       0.7261
    4890       0.9593
    4891       0.6346
    4892       0.7425
    4893       1.0167
    4894       0.4673
    4895       0.4970
    4896       0.8416
    4897       0.9684
    4898       0.6845
    4899       0.5153
    4900       0.7722
    4901       0.5185
    4902       1.2147
    4903       0.8005
    4904       0.8435
    4905       0.3945
    4906       0.5349
    4907       0.3840
    4908       0.6172
    4909       0.4821
    4910       0.7122
    4911       0.5021
    4912       0.4679
    4913       0.3947
    4914       0.5199
    4915       0.5096
    4916       0.4793
    4917       0.5334
    4918       0.6704
    4919       0.4250
    4920       0.5553
    4921       0.4005
    4922       0.5307
    4923       0.6297
    4924       0.5553
    4925       0.6173
    4926       0.6220
    4927       0.4135
    4928       0.3693
    4929       0.3436
    4930       0.4318
    4931       0.3477
    4932       0.5870
    4933       0.5204
    4934       0.4145
    4935       0.4642
    4936       0.5426
    4937       0.3957
    4938       0.4069
    4939       0.4606
    4940       0.9264
    4941       0.4934
    4942       0.4838
    4943       0.3383
    4944       0.4547
    4945       0.4658
    4946       0.3588
    4947       0.4753
    4948       0.3630
    4949       0.3974
    4950       0.4591
    4951       0.4219
    4952       0.6079
    4953       0.4493
    4954       0.5734
    4955       0.7622
    4956       0.3279
    4957       0.2923
    4958       0.2278
    4959       0.3312
    4960       0.3727
    4961       0.5759
    4962       0.3578
    4963       0.2600
    4964       0.3452
    4965       0.1945
    4966       0.4578
    4967       0.4721
    4968       0.3804
    4969       0.3107
    4970       0.4596
    4971       0.5261
    4972       0.4652
    4973       0.3055
    4974       0.5763
    4975       0.6410
    4976       0.3972
    4977       0.5186
    4978       0.3653
    4979       0.5377
    4980       0.3768
    4981       0.5807
    4982       0.4764
    4983       0.3855
    4984       0.2935
    4985       0.3979
    4986       0.1968
    4987       0.1984
    4988       0.2032
    4989       0.3257
    4990       0.2304
    4991       0.6848
    4992       0.5326
    4993       0.4200
    4994       0.4423
    4995       0.3172
    4996       0.3843
    4997       0.5691
    4998       0.3153
    4999       0.6469
    5000       0.3364
