# Supplementary material for: Potential Inhibitors of Fascin From A Database of Marine Natural Products: A Virtual Screening and Molecular Dynamics Study
Source: Front Chem. 2021 Oct 7;9:719949. doi: 10.3389/fchem.2021.719949 (PMC8529705; doi:10.3389/fchem.2021.719949)
Supplement: Supplementary file 2 [file DataSheet1.ZIP › Raw Date for Manuscript-719949-reduced/Figure 9/rmsd-Inhibitor18.txt]

#Frame     RMSD_00002
       1       0.7643
       2       0.8200
       3       0.6942
       4       0.7097
       5       0.7769
       6       0.7347
       7       0.7875
       8       0.5414
       9       0.5035
      10       0.5954
      11       0.6525
      12       0.7282
      13       0.6614
      14       0.6365
      15       0.7573
      16       0.5071
      17       0.5635
      18       0.4803
      19       0.5419
      20       0.4583
      21       0.5118
      22       0.5489
      23       0.5387
      24       0.5126
      25       0.5067
      26       0.4258
      27       0.4824
      28       0.4642
      29       0.6014
      30       0.5386
      31       0.7207
      32       0.7340
      33       0.6950
      34       0.9322
      35       0.6740
      36       0.6762
      37       0.6148
      38       0.5340
      39       0.5311
      40       0.5666
      41       0.7273
      42       0.6255
      43       0.6075
      44       0.6303
      45       0.5573
      46       0.5825
      47       0.5012
      48       0.6851
      49       0.5372
      50       0.6183
      51       0.5891
      52       0.6006
      53       0.6060
      54       0.5095
      55       0.6275
      56       0.5506
      57       0.4788
      58       0.7626
      59       0.6822
      60       0.8812
      61       0.6703
      62       0.6487
      63       0.5586
      64       0.6337
      65       0.7248
      66       0.5834
      67       0.5711
      68       0.7013
      69       0.6946
      70       0.8455
      71       0.7159
      72       0.6859
      73       0.6057
      74       0.5321
      75       0.5288
      76       0.7695
      77       0.7221
      78       0.5773
      79       0.4203
      80       0.4942
      81       0.4951
      82       0.5842
      83       0.4958
      84       0.6227
      85       0.6177
      86       0.5020
      87       0.4610
      88       0.6674
      89       0.8141
      90       0.6739
      91       0.7130
      92       0.5571
      93       0.6395
      94       0.5880
      95       0.6829
      96       0.6130
      97       0.7226
      98       0.6513
      99       0.4723
     100       0.8329
     101       0.6615
     102       0.8283
     103       0.5074
     104       0.6657
     105       0.6503
     106       0.5489
     107       0.6159
     108       0.6204
     109       0.7891
     110       0.8293
     111       0.7323
     112       0.7831
     113       0.7247
     114       0.8528
     115       0.7168
     116       0.6613
     117       0.8796
     118       0.7556
     119       0.7757
     120       0.6743
     121       0.7566
     122       0.7028
     123       0.8298
     124       0.6959
     125       0.7377
     126       0.6626
     127       0.6962
     128       0.7511
     129       0.7542
     130       0.7839
     131       0.8543
     132       0.8823
     133       0.6574
     134       0.8216
     135       0.7656
     136       0.7566
     137       0.7191
     138       0.7756
     139       0.6729
     140       0.6665
     141       0.7497
     142       0.6780
     143       0.7416
     144       0.8016
     145       0.7665
     146       0.9748
     147       0.7494
     148       0.7086
     149       0.6701
     150       0.7452
     151       0.8028
     152       0.7037
     153       0.6963
     154       0.6461
     155       0.6470
     156       0.8231
     157       0.7598
     158       0.6619
     159       0.7730
     160       0.7447
     161       0.7461
     162       0.7071
     163       0.6606
     164       0.6951
     165       0.7609
     166       0.6823
     167       0.8612
     168       0.8127
     169       0.6730
     170       0.7448
     171       0.7205
     172       0.7650
     173       0.7363
     174       0.7600
     175       0.7956
     176       0.9375
     177       0.7626
     178       0.8819
     179       0.7924
     180       0.7391
     181       0.8341
     182       0.8308
     183       0.8287
     184       0.8047
     185       0.7065
     186       0.8764
     187       0.7472
     188       0.6909
     189       0.8103
     190       0.7477
     191       0.7063
     192       0.8480
     193       0.6650
     194       0.7358
     195       0.6694
     196       0.6291
     197       0.7400
     198       0.6720
     199       0.7271
     200       0.7679
     201       0.8378
     202       0.5266
     203       0.6606
     204       0.7685
     205       0.8046
     206       0.6443
     207       0.6705
     208       0.6179
     209       0.7278
     210       0.7004
     211       0.6964
     212       0.7479
     213       0.7666
     214       0.7905
     215       0.7623
     216       0.8707
     217       0.8389
     218       0.7233
     219       0.7761
     220       0.8017
     221       0.8658
     222       0.7511
     223       0.7089
     224       0.7617
     225       0.7486
     226       0.9127
     227       0.8671
     228       0.7803
     229       0.7655
     230       0.6095
     231       0.8048
     232       0.8455
     233       0.7748
     234       0.8095
     235       0.9366
     236       0.7010
     237       0.8439
     238       0.7422
     239       0.8400
     240       0.6572
     241       0.7337
     242       0.7006
     243       0.8594
     244       0.6851
     245       0.8103
     246       0.7585
     247       0.8578
     248       0.7551
     249       0.8331
     250       0.7688
     251       0.7820
     252       0.8421
     253       0.7763
     254       0.8099
     255       0.7648
     256       0.8597
     257       0.7697
     258       0.7542
     259       0.7189
     260       0.8228
     261       0.7298
     262       0.8510
     263       0.8843
     264       0.7969
     265       0.7247
     266       0.7042
     267       0.6719
     268       0.7270
     269       0.7617
     270       0.8121
     271       0.7868
     272       0.7904
     273       0.8883
     274       0.7645
     275       0.7525
     276       0.7226
     277       0.7353
     278       0.7956
     279       0.7237
     280       0.7546
     281       0.7444
     282       0.8869
     283       0.7957
     284       0.8438
     285       0.8886
     286       0.8262
     287       0.8270
     288       0.7861
     289       0.9329
     290       0.7309
     291       0.8105
     292       0.8366
     293       0.8316
     294       0.8506
     295       0.7886
     296       0.7985
     297       0.7455
     298       0.7651
     299       0.7818
     300       0.7092
     301       0.7332
     302       0.7406
     303       0.7501
     304       0.7587
     305       0.6966
     306       0.7839
     307       0.8360
     308       0.7857
     309       0.7922
     310       0.8314
     311       0.8123
     312       0.7917
     313       0.8500
     314       0.7477
     315       0.7335
     316       1.0195
     317       0.7618
     318       0.6917
     319       0.7592
     320       0.7149
     321       0.7277
     322       0.8105
     323       0.8001
     324       0.7596
     325       0.8994
     326       0.7697
     327       0.8190
     328       0.7248
     329       0.7937
     330       0.7429
     331       0.7935
     332       0.6703
     333       0.6593
     334       0.7889
     335       0.6529
     336       0.7147
     337       0.7245
     338       0.6971
     339       0.7184
     340       0.8345
     341       0.7950
     342       0.8073
     343       0.7655
     344       0.7651
     345       0.8782
     346       0.7862
     347       0.8473
     348       0.7965
     349       0.8117
     350       0.8632
     351       0.7753
     352       0.8716
     353       0.7838
     354       0.7557
     355       0.7847
     356       0.7530
     357       0.8111
     358       0.8398
     359       0.9013
     360       0.8786
     361       0.9244
     362       0.8818
     363       0.8620
     364       0.8408
     365       0.7893
     366       0.7593
     367       0.8812
     368       0.8858
     369       0.8053
     370       0.7974
     371       0.8236
     372       0.7704
     373       0.8142
     374       0.8543
     375       0.7622
     376       0.7441
     377       0.8284
     378       0.8029
     379       0.8450
     380       0.7757
     381       0.8953
     382       0.7931
     383       0.7760
     384       0.8268
     385       0.8344
     386       0.8129
     387       0.8721
     388       0.7918
     389       0.7705
     390       0.7655
     391       0.6682
     392       0.7767
     393       0.7152
     394       0.8798
     395       0.8167
     396       0.7850
     397       0.7918
     398       0.7838
     399       0.8825
     400       0.8680
     401       0.8067
     402       0.8070
     403       0.8492
     404       0.7908
     405       0.8584
     406       0.7835
     407       0.7881
     408       0.7961
     409       0.8584
     410       0.7143
     411       0.7126
     412       0.8040
     413       0.7883
     414       0.8577
     415       0.8181
     416       0.8469
     417       0.8922
     418       0.7792
     419       0.7895
     420       0.9753
     421       0.7954
     422       0.8081
     423       0.7419
     424       0.8848
     425       0.8247
     426       0.8034
     427       0.7947
     428       0.7249
     429       0.7467
     430       0.7483
     431       0.8501
     432       0.8419
     433       0.7800
     434       0.7912
     435       0.8304
     436       0.8547
     437       0.8644
     438       0.9047
     439       0.8649
     440       0.6859
     441       0.8663
     442       0.8466
     443       0.6830
     444       0.8205
     445       0.7433
     446       0.7857
     447       0.7840
     448       0.8105
     449       0.7597
     450       0.8400
     451       0.8964
     452       0.8416
     453       0.7612
     454       0.8037
     455       0.8448
     456       0.8475
     457       0.8636
     458       0.7580
     459       0.8156
     460       0.7422
     461       0.7898
     462       0.8613
     463       0.7486
     464       0.7983
     465       0.8410
     466       0.7469
     467       0.8212
     468       0.7710
     469       0.8193
     470       0.7387
     471       0.7036
     472       0.8418
     473       0.7917
     474       0.8706
     475       0.7507
     476       0.8070
     477       0.8557
     478       0.9323
     479       0.8779
     480       0.8647
     481       0.7804
     482       0.8497
     483       0.7836
     484       0.7756
     485       0.7693
     486       0.7713
     487       0.7914
     488       0.7857
     489       0.6903
     490       0.7497
     491       0.7764
     492       0.7531
     493       0.7498
     494       0.8669
     495       0.7232
     496       0.7722
     497       0.7973
     498       0.8267
     499       0.8555
     500       0.7347
     501       0.8480
     502       0.8455
     503       0.8779
     504       0.8143
     505       0.7666
     506       0.7710
     507       0.7507
     508       0.7959
     509       0.7634
     510       0.7137
     511       0.7837
     512       0.7887
     513       0.9535
     514       0.7188
     515       0.7759
     516       0.8082
     517       0.8823
     518       0.7568
     519       0.8287
     520       0.8102
     521       0.9529
     522       0.8305
     523       0.8698
     524       0.8344
     525       0.7585
     526       0.7991
     527       0.7432
     528       0.7077
     529       0.7511
     530       0.7781
     531       0.8453
     532       0.7819
     533       0.7610
     534       0.8654
     535       0.7918
     536       0.8085
     537       0.8215
     538       0.8067
     539       0.7518
     540       0.7420
     541       0.7921
     542       0.7033
     543       0.6449
     544       0.6783
     545       0.8365
     546       0.8179
     547       0.7632
     548       0.8982
     549       0.8784
     550       0.7677
     551       0.8718
     552       0.8722
     553       0.8240
     554       0.7816
     555       0.7421
     556       0.9014
     557       0.8342
     558       0.8655
     559       0.8153
     560       0.8723
     561       0.8537
     562       0.8633
     563       0.7706
     564       0.8168
     565       0.8190
     566       0.8081
     567       0.7854
     568       0.9578
     569       0.8276
     570       0.8051
     571       0.9029
     572       0.8056
     573       0.8033
     574       0.8087
     575       0.7873
     576       0.8810
     577       0.8800
     578       0.8794
     579       0.8875
     580       0.8077
     581       0.8446
     582       0.8839
     583       0.7923
     584       0.7685
     585       0.8337
     586       0.8168
     587       0.8556
     588       0.7801
     589       0.7869
     590       0.7662
     591       0.8298
     592       0.7415
     593       0.7913
     594       0.8976
     595       0.8402
     596       0.8512
     597       0.7783
     598       0.7878
     599       0.9517
     600       0.8844
     601       0.8319
     602       0.7472
     603       0.9631
     604       0.9220
     605       0.8108
     606       0.8449
     607       0.8377
     608       0.7831
     609       0.8249
     610       0.7895
     611       0.7510
     612       0.8254
     613       0.8430
     614       0.8637
     615       0.7033
     616       0.8044
     617       0.8774
     618       0.7272
     619       0.7283
     620       0.7436
     621       0.8620
     622       0.7562
     623       0.7845
     624       0.7670
     625       0.8047
     626       0.8300
     627       0.8591
     628       0.8103
     629       0.7767
     630       0.7511
     631       0.9079
     632       0.7862
     633       0.7681
     634       0.7506
     635       0.8449
     636       0.7208
     637       0.7935
     638       0.6376
     639       0.7666
     640       0.7097
     641       0.8012
     642       0.7661
     643       0.8700
     644       0.7028
     645       0.7955
     646       0.7760
     647       0.7823
     648       0.7426
     649       0.8146
     650       0.7534
     651       0.7336
     652       0.7155
     653       0.7062
     654       0.7994
     655       0.8318
     656       0.7768
     657       0.7438
     658       0.7792
     659       0.7433
     660       0.7844
     661       0.7728
     662       0.6766
     663       0.6820
     664       0.7293
     665       0.6885
     666       0.7945
     667       0.7781
     668       0.7389
     669       0.7621
     670       0.6942
     671       0.7680
     672       0.7114
     673       0.7497
     674       0.7865
     675       0.6839
     676       0.8167
     677       0.7114
     678       0.7391
     679       0.8925
     680       0.7447
     681       0.6711
     682       0.8506
     683       0.7870
     684       0.7630
     685       0.7540
     686       0.7464
     687       0.7272
     688       0.8218
     689       0.8015
     690       0.8225
     691       0.8220
     692       0.8071
     693       0.6753
     694       0.8243
     695       0.8020
     696       0.6963
     697       0.7680
     698       0.8151
     699       0.7433
     700       0.7885
     701       0.7154
     702       0.7781
     703       0.7634
     704       0.7441
     705       0.7548
     706       0.7875
     707       0.8346
     708       0.7477
     709       0.7608
     710       0.8096
     711       0.7322
     712       0.7791
     713       0.7572
     714       0.7417
     715       0.7317
     716       0.8085
     717       0.6962
     718       0.7470
     719       0.9439
     720       0.8056
     721       0.8313
     722       0.7927
     723       0.8799
     724       0.8919
     725       0.7019
     726       0.7685
     727       0.8302
     728       0.7905
     729       0.8493
     730       0.7849
     731       0.7499
     732       0.8261
     733       0.6284
     734       0.8584
     735       0.7852
     736       0.7951
     737       0.6991
     738       0.8254
     739       0.7883
     740       0.8132
     741       0.7934
     742       0.7535
     743       0.8177
     744       0.7436
     745       0.7452
     746       0.8560
     747       0.8753
     748       0.8254
     749       0.7612
     750       0.7148
     751       0.7489
     752       0.8525
     753       0.8227
     754       0.8265
     755       0.8660
     756       0.7381
     757       0.7600
     758       0.9311
     759       0.7207
     760       0.6830
     761       0.6257
     762       0.7215
     763       0.8950
     764       0.8292
     765       0.9519
     766       0.8001
     767       0.7830
     768       0.7897
     769       0.7325
     770       0.7200
     771       0.7456
     772       0.8356
     773       0.8231
     774       0.7702
     775       0.6678
     776       0.8943
     777       0.7904
     778       0.8052
     779       0.7783
     780       0.7000
     781       0.7195
     782       0.7282
     783       0.8305
     784       0.7384
     785       0.7325
     786       0.7920
     787       0.8262
     788       0.8455
     789       0.8307
     790       0.8741
     791       0.7688
     792       0.8758
     793       0.8277
     794       0.7944
     795       0.8039
     796       0.7174
     797       0.7824
     798       0.8076
     799       0.7966
     800       0.6694
     801       0.8004
     802       0.8101
     803       0.8316
     804       0.7662
     805       0.6852
     806       0.7180
     807       0.8150
     808       0.7851
     809       0.8966
     810       0.8148
     811       0.8114
     812       0.7233
     813       0.7847
     814       0.7997
     815       0.8927
     816       0.7780
     817       0.7829
     818       0.7583
     819       0.8218
     820       0.6506
     821       0.7257
     822       0.7508
     823       0.7341
     824       0.8030
     825       0.7579
     826       0.7931
     827       0.7840
     828       0.8843
     829       0.7649
     830       0.8804
     831       0.7423
     832       0.7630
     833       0.6689
     834       0.7527
     835       0.7909
     836       0.7377
     837       0.7074
     838       0.7746
     839       0.7056
     840       0.8345
     841       0.6482
     842       0.6779
     843       0.7282
     844       0.7240
     845       0.7750
     846       0.7696
     847       0.7425
     848       0.7624
     849       0.7100
     850       0.8660
     851       0.6920
     852       0.6449
     853       0.6978
     854       0.7382
     855       0.6651
     856       0.6319
     857       0.6092
     858       0.7871
     859       0.7456
     860       0.7651
     861       0.7797
     862       0.7486
     863       0.7046
     864       0.8003
     865       0.7468
     866       0.6524
     867       0.8423
     868       0.7704
     869       0.8296
     870       0.8519
     871       0.7966
     872       0.8744
     873       0.7715
     874       0.8020
     875       0.8480
     876       0.9078
     877       0.7487
     878       0.7923
     879       0.7608
     880       0.7411
     881       0.7682
     882       0.7347
     883       0.8733
     884       0.7436
     885       0.8222
     886       0.7554
     887       0.7511
     888       0.6179
     889       0.7511
     890       0.6559
     891       0.7963
     892       0.6216
     893       0.7193
     894       0.7741
     895       0.7779
     896       0.7380
     897       0.6828
     898       0.8051
     899       0.7786
     900       0.7804
     901       0.7690
     902       0.8007
     903       0.8110
     904       0.8013
     905       0.7401
     906       0.7642
     907       0.7658
     908       0.7074
     909       0.6998
     910       0.7792
     911       0.7486
     912       0.7705
     913       0.6873
     914       0.6928
     915       0.8185
     916       0.8190
     917       0.6440
     918       0.7577
     919       0.7404
     920       0.7267
     921       0.7464
     922       0.8738
     923       0.7476
     924       0.7753
     925       0.8673
     926       0.8136
     927       0.7701
     928       0.7280
     929       0.7058
     930       0.7518
     931       0.7468
     932       0.8250
     933       0.8156
     934       0.6922
     935       0.7779
     936       0.7118
     937       0.6740
     938       0.7498
     939       0.8596
     940       0.7721
     941       0.8316
     942       0.7393
     943       0.7170
     944       0.5064
     945       0.7130
     946       0.6953
     947       0.6853
     948       0.7397
     949       0.6648
     950       0.6944
     951       0.7643
     952       0.8686
     953       0.8033
     954       0.6889
     955       0.7758
     956       0.8804
     957       0.8329
     958       0.7617
     959       0.7752
     960       0.7834
     961       0.8534
     962       0.8855
     963       0.8429
     964       0.8759
     965       0.8408
     966       0.8968
     967       0.8271
     968       0.7119
     969       0.7970
     970       0.8413
     971       0.7441
     972       0.8657
     973       0.7824
     974       0.7448
     975       0.7977
     976       0.9164
     977       0.6919
     978       0.8708
     979       0.8396
     980       0.8047
     981       0.7021
     982       0.8983
     983       0.8236
     984       0.9477
     985       0.7452
     986       0.7466
     987       0.7766
     988       0.7588
     989       0.8287
     990       0.8130
     991       0.7362
     992       0.7842
     993       0.7397
     994       0.8982
     995       0.8056
     996       0.8883
     997       0.9181
     998       0.8092
     999       0.8052
    1000       0.8945
    1001       0.8602
    1002       0.9450
    1003       0.9500
    1004       0.8394
    1005       0.7435
    1006       0.8647
    1007       0.7784
    1008       0.8895
    1009       0.8000
    1010       0.8237
    1011       0.8838
    1012       0.8786
    1013       0.9403
    1014       0.9164
    1015       0.8619
    1016       0.9801
    1017       0.8501
    1018       0.8674
    1019       0.8908
    1020       0.8954
    1021       0.8287
    1022       0.8478
    1023       0.7500
    1024       0.7884
    1025       0.8383
    1026       0.9642
    1027       0.7711
    1028       0.9373
    1029       0.8926
    1030       0.9211
    1031       0.8543
    1032       0.8305
    1033       0.9027
    1034       0.7785
    1035       0.7872
    1036       0.8262
    1037       0.9089
    1038       0.7615
    1039       0.8346
    1040       0.8528
    1041       0.8415
    1042       0.8974
    1043       0.8436
    1044       0.8472
    1045       0.8468
    1046       0.8347
    1047       0.8035
    1048       0.8533
    1049       0.9043
    1050       0.9456
    1051       0.8136
    1052       0.7285
    1053       0.8078
    1054       0.8464
    1055       0.8798
    1056       0.7735
    1057       0.7645
    1058       0.7662
    1059       0.6781
    1060       0.6909
    1061       0.7840
    1062       0.8098
    1063       0.7986
    1064       0.6629
    1065       0.6684
    1066       0.6548
    1067       0.8149
    1068       0.7430
    1069       0.7171
    1070       0.6961
    1071       0.6935
    1072       0.6361
    1073       0.6888
    1074       0.7340
    1075       0.6984
    1076       0.7261
    1077       0.8193
    1078       0.7773
    1079       0.8257
    1080       0.6545
    1081       0.8322
    1082       0.6372
    1083       0.7317
    1084       0.7248
    1085       0.8397
    1086       0.8157
    1087       0.7804
    1088       0.7108
    1089       0.8185
    1090       0.6761
    1091       0.6819
    1092       0.7204
    1093       0.7691
    1094       0.7715
    1095       0.7308
    1096       0.8152
    1097       0.6370
    1098       0.8006
    1099       0.6760
    1100       0.7283
    1101       0.8149
    1102       0.8614
    1103       0.7324
    1104       0.8519
    1105       0.6959
    1106       0.7102
    1107       0.7622
    1108       0.7077
    1109       0.8048
    1110       0.8588
    1111       0.8713
    1112       0.8086
    1113       0.7894
    1114       0.7652
    1115       0.8360
    1116       0.8428
    1117       0.8111
    1118       0.6712
    1119       0.8207
    1120       0.7915
    1121       0.7416
    1122       0.7783
    1123       0.6626
    1124       0.6672
    1125       0.7879
    1126       0.7523
    1127       0.8298
    1128       0.7489
    1129       0.8273
    1130       0.7851
    1131       0.7568
    1132       0.7445
    1133       0.8211
    1134       0.7818
    1135       0.8069
    1136       0.7936
    1137       0.7523
    1138       0.8212
    1139       0.8212
    1140       0.6543
    1141       0.8258
    1142       0.7865
    1143       0.8965
    1144       0.8318
    1145       0.7768
    1146       0.8021
    1147       0.6280
    1148       0.7437
    1149       0.7420
    1150       0.7051
    1151       0.6998
    1152       0.6972
    1153       0.7585
    1154       0.7809
    1155       0.7383
    1156       0.7165
    1157       0.6946
    1158       0.8502
    1159       0.7150
    1160       0.7498
    1161       0.7367
    1162       0.7599
    1163       0.7337
    1164       0.6911
    1165       0.7137
    1166       0.7051
    1167       0.6196
    1168       0.7439
    1169       0.7424
    1170       0.8467
    1171       0.6818
    1172       0.7255
    1173       0.7763
    1174       0.6932
    1175       0.7337
    1176       0.7287
    1177       0.7167
    1178       0.6626
    1179       0.8167
    1180       0.6923
    1181       0.7158
    1182       0.7504
    1183       0.7706
    1184       0.7365
    1185       0.7454
    1186       0.6991
    1187       0.7054
    1188       0.6838
    1189       0.7095
    1190       0.7285
    1191       0.9059
    1192       0.6909
    1193       0.7995
    1194       0.7183
    1195       0.6398
    1196       0.6875
    1197       0.7847
    1198       0.6804
    1199       0.6844
    1200       0.7363
    1201       0.7233
    1202       0.7193
    1203       0.7023
    1204       0.7317
    1205       0.6927
    1206       0.7546
    1207       0.6101
    1208       0.7750
    1209       0.6716
    1210       0.7527
    1211       0.6608
    1212       0.7496
    1213       0.8040
    1214       0.7121
    1215       0.7473
    1216       0.7906
    1217       0.7752
    1218       0.8219
    1219       0.7362
    1220       0.8644
    1221       0.7882
    1222       0.6815
    1223       0.7798
    1224       0.6989
    1225       0.7957
    1226       0.7042
    1227       0.7982
    1228       0.6918
    1229       0.7019
    1230       0.7064
    1231       0.7479
    1232       0.7404
    1233       0.8442
    1234       0.6899
    1235       0.7280
    1236       0.7197
    1237       0.7339
    1238       0.8081
    1239       0.7221
    1240       0.7445
    1241       0.6702
    1242       0.7255
    1243       0.6825
    1244       0.6368
    1245       0.6568
    1246       0.6457
    1247       0.6081
    1248       0.7956
    1249       0.6878
    1250       0.7434
    1251       0.6519
    1252       0.7618
    1253       0.6731
    1254       0.8047
    1255       0.8386
    1256       0.7513
    1257       0.7700
    1258       0.6460
    1259       0.7122
    1260       0.7003
    1261       0.6548
    1262       0.6714
    1263       0.6406
    1264       0.7112
    1265       0.7501
    1266       0.7002
    1267       0.7631
    1268       0.7026
    1269       0.7352
    1270       0.7331
    1271       0.8822
    1272       0.8446
    1273       0.7780
    1274       0.6659
    1275       0.7114
    1276       0.7995
    1277       0.7889
    1278       0.6749
    1279       0.8987
    1280       0.7745
    1281       0.7309
    1282       0.7929
    1283       0.7766
    1284       0.7784
    1285       0.5999
    1286       0.7371
    1287       0.8657
    1288       0.6272
    1289       0.8502
    1290       0.8593
    1291       0.8623
    1292       0.8062
    1293       0.8934
    1294       0.8395
    1295       0.9426
    1296       0.7786
    1297       0.7100
    1298       0.7481
    1299       0.8219
    1300       0.7451
    1301       0.8616
    1302       0.8321
    1303       0.8863
    1304       0.8430
    1305       0.8855
    1306       0.8108
    1307       0.7965
    1308       0.8513
    1309       0.8584
    1310       0.9170
    1311       0.8492
    1312       0.7561
    1313       0.7631
    1314       0.8054
    1315       0.8114
    1316       0.8290
    1317       0.8023
    1318       0.8417
    1319       0.8410
    1320       0.7453
    1321       0.7544
    1322       0.6961
    1323       0.8243
    1324       0.7966
    1325       0.8652
    1326       0.7557
    1327       0.7050
    1328       0.6384
    1329       0.7247
    1330       0.7537
    1331       0.7500
    1332       0.7897
    1333       0.7227
    1334       0.7910
    1335       0.7604
    1336       0.8363
    1337       0.8602
    1338       0.8050
    1339       0.7976
    1340       0.8680
    1341       0.7905
    1342       0.8514
    1343       0.9211
    1344       0.8125
    1345       0.7525
    1346       0.8610
    1347       0.6736
    1348       0.8588
    1349       0.8788
    1350       0.8173
    1351       0.7720
    1352       0.8167
    1353       0.8208
    1354       0.8428
    1355       0.6757
    1356       0.8053
    1357       0.7991
    1358       0.8203
    1359       0.7741
    1360       0.6702
    1361       0.7371
    1362       0.7328
    1363       0.6890
    1364       0.7391
    1365       0.8229
    1366       0.6554
    1367       0.8852
    1368       0.8615
    1369       0.7796
    1370       0.9745
    1371       0.8330
    1372       0.7424
    1373       0.7824
    1374       0.8543
    1375       0.7490
    1376       0.7602
    1377       0.8515
    1378       0.8801
    1379       0.8391
    1380       0.9296
    1381       0.7793
    1382       0.8718
    1383       0.7687
    1384       0.7592
    1385       0.8123
    1386       0.7024
    1387       0.7299
    1388       0.7215
    1389       0.7330
    1390       0.7335
    1391       0.7994
    1392       0.7905
    1393       0.8316
    1394       0.6944
    1395       0.6756
    1396       0.7288
    1397       0.6728
    1398       0.7602
    1399       0.8647
    1400       0.7750
    1401       0.8321
    1402       0.7537
    1403       0.8158
    1404       0.7328
    1405       0.6482
    1406       0.7930
    1407       0.6407
    1408       0.9316
    1409       0.8288
    1410       0.7966
    1411       0.7921
    1412       0.7345
    1413       0.7370
    1414       0.7920
    1415       0.7600
    1416       0.7761
    1417       0.7066
    1418       0.8376
    1419       0.7320
    1420       0.8153
    1421       0.7602
    1422       0.7674
    1423       0.6663
    1424       0.8137
    1425       0.7453
    1426       0.8433
    1427       0.7802
    1428       0.7976
    1429       0.5743
    1430       0.8081
    1431       0.8748
    1432       0.7849
    1433       0.8842
    1434       0.8497
    1435       0.8100
    1436       0.8758
    1437       0.8200
    1438       0.8857
    1439       0.6325
    1440       0.7130
    1441       0.7593
    1442       0.7630
    1443       0.7208
    1444       0.7742
    1445       0.7036
    1446       0.6762
    1447       0.7000
    1448       0.6413
    1449       0.6317
    1450       0.6938
    1451       0.7552
    1452       0.7890
    1453       0.6232
    1454       0.7275
    1455       0.8421
    1456       0.7622
    1457       0.8414
    1458       0.8741
    1459       0.8312
    1460       0.8058
    1461       0.8416
    1462       0.7682
    1463       0.8757
    1464       0.8916
    1465       0.9636
    1466       0.9783
    1467       0.8520
    1468       0.9140
    1469       0.7827
    1470       0.8103
    1471       0.7366
    1472       0.7623
    1473       0.6430
    1474       0.7023
    1475       0.6691
    1476       0.8245
    1477       0.6680
    1478       0.7836
    1479       0.8612
    1480       0.7355
    1481       0.7008
    1482       0.7955
    1483       0.7800
    1484       0.8532
    1485       0.8596
    1486       0.9595
    1487       0.8640
    1488       0.8847
    1489       0.8275
    1490       1.0072
    1491       0.9099
    1492       0.8603
    1493       0.9314
    1494       0.8680
    1495       0.9582
    1496       0.8210
    1497       1.0558
    1498       0.9552
    1499       0.8672
    1500       0.7631
    1501       0.9130
    1502       0.8134
    1503       0.8716
    1504       0.8687
    1505       0.8550
    1506       0.9912
    1507       0.8923
    1508       0.8304
    1509       0.8923
    1510       0.8914
    1511       0.9059
    1512       0.9173
    1513       0.9095
    1514       0.9982
    1515       0.7603
    1516       1.0171
    1517       0.8998
    1518       0.8856
    1519       0.9446
    1520       0.9262
    1521       0.8466
    1522       0.7927
    1523       0.8586
    1524       0.9316
    1525       0.9053
    1526       0.8520
    1527       0.9118
    1528       0.9280
    1529       0.9395
    1530       0.7889
    1531       0.8862
    1532       0.9445
    1533       0.8471
    1534       0.7873
    1535       1.1049
    1536       0.9185
    1537       1.0407
    1538       0.8767
    1539       0.8818
    1540       0.7208
    1541       0.7203
    1542       0.6935
    1543       0.8180
    1544       0.7861
    1545       0.8590
    1546       0.7081
    1547       0.8629
    1548       0.8600
    1549       0.7470
    1550       0.7074
    1551       0.7439
    1552       0.9368
    1553       0.8173
    1554       0.8756
    1555       0.7763
    1556       0.8840
    1557       0.8464
    1558       0.8000
    1559       0.7941
    1560       0.7590
    1561       0.8982
    1562       0.7911
    1563       0.7689
    1564       0.8332
    1565       0.7182
    1566       0.7026
    1567       0.7523
    1568       0.9596
    1569       0.7472
    1570       0.7027
    1571       0.7012
    1572       0.7974
    1573       0.7572
    1574       0.7806
    1575       0.8613
    1576       0.7566
    1577       0.7571
    1578       0.8519
    1579       0.7584
    1580       0.8459
    1581       0.7086
    1582       0.7811
    1583       0.7296
    1584       0.7404
    1585       0.7570
    1586       0.7479
    1587       0.7222
    1588       0.8364
    1589       0.6514
    1590       0.8210
    1591       0.6764
    1592       0.7831
    1593       0.7119
    1594       0.7937
    1595       0.6522
    1596       0.6425
    1597       0.8276
    1598       0.6929
    1599       0.7336
    1600       0.6502
    1601       0.7195
    1602       0.7324
    1603       0.7453
    1604       0.7979
    1605       0.7543
    1606       0.8261
    1607       0.8048
    1608       0.7574
    1609       0.7168
    1610       0.7466
    1611       0.7961
    1612       0.7454
    1613       0.7721
    1614       0.7410
    1615       0.7970
    1616       0.7805
    1617       0.8738
    1618       0.7815
    1619       0.8067
    1620       0.8570
    1621       0.7929
    1622       0.7615
    1623       0.8535
    1624       0.8785
    1625       0.8209
    1626       0.8557
    1627       0.9484
    1628       0.7483
    1629       0.8238
    1630       0.7576
    1631       0.7636
    1632       0.8736
    1633       0.8063
    1634       0.8702
    1635       0.8104
    1636       0.9454
    1637       0.9372
    1638       0.8645
    1639       0.8312
    1640       0.8150
    1641       0.7498
    1642       0.8108
    1643       0.8998
    1644       0.8628
    1645       0.7146
    1646       0.9295
    1647       0.9092
    1648       0.8149
    1649       0.9553
    1650       0.9465
    1651       0.8588
    1652       0.8795
    1653       0.9922
    1654       1.0361
    1655       0.7955
    1656       0.7632
    1657       0.8652
    1658       0.9271
    1659       0.7313
    1660       0.8788
    1661       0.7717
    1662       0.6761
    1663       0.7991
    1664       0.8706
    1665       0.6767
    1666       0.7916
    1667       0.8181
    1668       0.9654
    1669       0.8818
    1670       0.9269
    1671       0.8389
    1672       0.9710
    1673       0.8350
    1674       0.8715
    1675       0.9226
    1676       0.8247
    1677       0.8470
    1678       0.8437
    1679       0.9745
    1680       0.8921
    1681       0.8293
    1682       0.7146
    1683       0.8303
    1684       0.9404
    1685       0.7434
    1686       0.8225
    1687       0.8158
    1688       0.8837
    1689       0.8777
    1690       0.8224
    1691       0.7664
    1692       0.9725
    1693       1.0244
    1694       0.7432
    1695       0.8376
    1696       0.8106
    1697       0.9177
    1698       0.8582
    1699       0.8725
    1700       0.8111
    1701       0.7600
    1702       0.7082
    1703       0.7239
    1704       0.8727
    1705       0.8129
    1706       0.7409
    1707       0.9124
    1708       0.8880
    1709       0.8465
    1710       0.7784
    1711       0.7347
    1712       0.7975
    1713       0.7998
    1714       0.7164
    1715       0.7470
    1716       0.8856
    1717       0.8449
    1718       0.6266
    1719       0.6297
    1720       0.7300
    1721       0.7217
    1722       0.7592
    1723       0.7459
    1724       0.8227
    1725       0.8170
    1726       0.6737
    1727       0.6670
    1728       0.8270
    1729       0.7758
    1730       0.8531
    1731       0.8902
    1732       0.7530
    1733       0.7244
    1734       0.7811
    1735       0.6591
    1736       0.6931
    1737       0.7365
    1738       0.7457
    1739       0.9114
    1740       0.7285
    1741       0.8384
    1742       0.8546
    1743       0.7532
    1744       0.7257
    1745       0.8061
    1746       0.7889
    1747       0.7444
    1748       0.9154
    1749       0.7848
    1750       0.9152
    1751       0.8688
    1752       0.7425
    1753       0.7244
    1754       0.7641
    1755       0.6649
    1756       0.7446
    1757       0.7890
    1758       0.6290
    1759       0.6497
    1760       0.5970
    1761       0.6592
    1762       0.7488
    1763       0.7655
    1764       0.8166
    1765       0.8271
    1766       0.7888
    1767       0.7861
    1768       0.7885
    1769       0.7343
    1770       0.7857
    1771       0.7634
    1772       0.7745
    1773       0.7420
    1774       0.7164
    1775       0.8016
    1776       0.7161
    1777       0.8590
    1778       0.8210
    1779       0.7358
    1780       0.8922
    1781       0.8534
    1782       0.7760
    1783       0.7048
    1784       0.8219
    1785       0.7134
    1786       0.7249
    1787       0.7994
    1788       0.8169
    1789       0.9077
    1790       0.7532
    1791       0.7534
    1792       0.8230
    1793       0.7148
    1794       0.7099
    1795       0.8539
    1796       0.7966
    1797       0.8062
    1798       0.7136
    1799       0.8015
    1800       0.6683
    1801       0.8255
    1802       0.7808
    1803       0.7793
    1804       0.7834
    1805       0.8863
    1806       0.8786
    1807       0.8113
    1808       0.7155
    1809       0.8576
    1810       0.8163
    1811       0.8100
    1812       0.7707
    1813       0.7120
    1814       0.6299
    1815       0.8163
    1816       0.8159
    1817       0.7214
    1818       0.8425
    1819       0.8131
    1820       0.7685
    1821       0.7477
    1822       0.7544
    1823       0.7454
    1824       0.8068
    1825       0.8138
    1826       0.8962
    1827       0.9007
    1828       0.8098
    1829       0.7871
    1830       0.8520
    1831       0.9755
    1832       0.8658
    1833       0.9242
    1834       0.8186
    1835       0.9178
    1836       0.8523
    1837       0.9575
    1838       0.7926
    1839       0.9594
    1840       0.8958
    1841       0.9385
    1842       0.8727
    1843       0.9554
    1844       0.8457
    1845       0.8796
    1846       0.8568
    1847       0.8565
    1848       0.9422
    1849       0.9079
    1850       0.7803
    1851       0.7183
    1852       0.6991
    1853       0.6303
    1854       0.7470
    1855       0.7209
    1856       0.7587
    1857       0.6674
    1858       0.6560
    1859       0.6378
    1860       0.7309
    1861       0.8219
    1862       0.6486
    1863       0.7472
    1864       0.9033
    1865       0.9321
    1866       0.8507
    1867       0.8831
    1868       0.7808
    1869       0.7975
    1870       0.7296
    1871       0.8399
    1872       0.8179
    1873       0.7362
    1874       0.8266
    1875       0.8233
    1876       0.8129
    1877       0.7105
    1878       0.7543
    1879       0.7325
    1880       0.7639
    1881       0.8489
    1882       0.7608
    1883       0.7903
    1884       0.9597
    1885       0.8154
    1886       0.8207
    1887       0.7591
    1888       0.9882
    1889       0.8734
    1890       0.7057
    1891       0.7462
    1892       0.6596
    1893       0.7895
    1894       0.7504
    1895       0.6705
    1896       0.8683
    1897       0.7918
    1898       0.8977
    1899       0.8158
    1900       0.8858
    1901       0.8992
    1902       0.8337
    1903       0.8162
    1904       0.7877
    1905       0.8564
    1906       0.7216
    1907       0.7897
    1908       0.8418
    1909       0.8108
    1910       0.8887
    1911       0.8124
    1912       0.7646
    1913       0.8344
    1914       0.7140
    1915       0.7234
    1916       0.8083
    1917       0.7868
    1918       0.7119
    1919       0.7850
    1920       0.7582
    1921       0.7973
    1922       0.8417
    1923       0.7516
    1924       0.7677
    1925       0.9227
    1926       0.7753
    1927       0.8487
    1928       0.7012
    1929       0.7302
    1930       0.7659
    1931       0.8350
    1932       0.7457
    1933       0.8090
    1934       0.8115
    1935       0.8382
    1936       0.6991
    1937       0.8261
    1938       0.8090
    1939       0.8488
    1940       0.8220
    1941       0.8323
    1942       0.8540
    1943       0.7996
    1944       0.8697
    1945       0.8783
    1946       0.7735
    1947       0.8742
    1948       0.7757
    1949       0.7873
    1950       0.8127
    1951       0.8670
    1952       0.7272
    1953       0.8665
    1954       0.7475
    1955       0.6708
    1956       0.7760
    1957       0.8101
    1958       0.8233
    1959       0.8548
    1960       0.8930
    1961       0.8505
    1962       0.9177
    1963       0.8669
    1964       0.7862
    1965       0.7984
    1966       0.9116
    1967       0.9279
    1968       0.8603
    1969       0.7452
    1970       0.7561
    1971       0.8528
    1972       0.7775
    1973       0.7308
    1974       0.9045
    1975       0.7866
    1976       0.8593
    1977       0.8515
    1978       0.7434
    1979       0.6815
    1980       0.7483
    1981       0.8794
    1982       0.7268
    1983       0.9251
    1984       0.8732
    1985       0.8301
    1986       0.7425
    1987       0.9011
    1988       0.8066
    1989       0.7989
    1990       0.8190
    1991       0.7335
    1992       0.7986
    1993       0.9247
    1994       0.8334
    1995       0.8248
    1996       0.9105
    1997       0.8165
    1998       0.8305
    1999       0.7043
    2000       0.7045
    2001       0.7249
    2002       0.9039
    2003       0.8416
    2004       0.7880
    2005       0.8435
    2006       0.7734
    2007       0.9013
    2008       0.8893
    2009       0.8166
    2010       0.8496
    2011       0.8568
    2012       0.7302
    2013       0.8796
    2014       0.8333
    2015       0.7742
    2016       0.7602
    2017       0.8873
    2018       0.8756
    2019       0.8163
    2020       0.8907
    2021       0.8265
    2022       0.8339
    2023       0.7944
    2024       0.8240
    2025       0.8906
    2026       0.7762
    2027       0.8456
    2028       0.8964
    2029       0.8018
    2030       0.9430
    2031       0.8440
    2032       0.8383
    2033       0.8190
    2034       0.8538
    2035       0.8077
    2036       0.8834
    2037       0.8483
    2038       0.8062
    2039       0.7737
    2040       0.8489
    2041       0.8798
    2042       0.9164
    2043       0.7654
    2044       0.7297
    2045       0.8088
    2046       0.8308
    2047       0.7667
    2048       0.7180
    2049       0.7645
    2050       0.7343
    2051       0.7351
    2052       0.6052
    2053       0.6757
    2054       0.7905
    2055       0.7367
    2056       0.8488
    2057       0.8106
    2058       0.7601
    2059       0.6804
    2060       0.7416
    2061       0.7610
    2062       0.6914
    2063       0.7595
    2064       0.7302
    2065       0.7818
    2066       0.8092
    2067       0.7436
    2068       0.8356
    2069       0.7274
    2070       0.6747
    2071       0.7711
    2072       0.7312
    2073       0.7545
    2074       0.7162
    2075       0.9268
    2076       0.7960
    2077       0.8301
    2078       0.6846
    2079       0.7918
    2080       0.7453
    2081       0.7568
    2082       0.8375
    2083       0.8503
    2084       0.8480
    2085       0.8328
    2086       0.8594
    2087       0.7767
    2088       0.7830
    2089       0.7787
    2090       0.8674
    2091       0.8211
    2092       0.8150
    2093       0.7094
    2094       0.7823
    2095       0.8284
    2096       0.8333
    2097       0.8194
    2098       0.7641
    2099       0.7268
    2100       0.8949
    2101       0.7356
    2102       0.8271
    2103       0.8166
    2104       0.7550
    2105       0.7249
    2106       0.7638
    2107       0.8075
    2108       0.8747
    2109       0.7604
    2110       0.7638
    2111       0.7675
    2112       0.7861
    2113       0.7693
    2114       0.8069
    2115       0.8166
    2116       0.8118
    2117       0.7676
    2118       0.8955
    2119       0.8250
    2120       0.7433
    2121       0.8241
    2122       0.8149
    2123       0.8983
    2124       0.7520
    2125       0.7283
    2126       0.8762
    2127       0.7251
    2128       0.7647
    2129       0.9454
    2130       0.8430
    2131       0.8038
    2132       0.8418
    2133       0.7984
    2134       0.8045
    2135       0.8934
    2136       0.7328
    2137       0.8389
    2138       0.7521
    2139       0.8133
    2140       0.6917
    2141       0.7013
    2142       0.7352
    2143       0.7839
    2144       0.6758
    2145       0.7783
    2146       0.8548
    2147       0.7764
    2148       0.8031
    2149       0.8083
    2150       0.8519
    2151       0.7636
    2152       0.7725
    2153       0.8984
    2154       0.8768
    2155       0.8539
    2156       0.8279
    2157       0.7417
    2158       0.8192
    2159       0.8431
    2160       0.9156
    2161       0.7586
    2162       0.8159
    2163       0.7677
    2164       0.8469
    2165       0.8337
    2166       0.7787
    2167       0.8493
    2168       0.8611
    2169       0.8177
    2170       0.8036
    2171       0.7315
    2172       0.7502
    2173       0.7495
    2174       0.7794
    2175       0.8617
    2176       0.7637
    2177       0.8675
    2178       0.8690
    2179       0.8100
    2180       0.8805
    2181       0.7943
    2182       0.7743
    2183       0.7796
    2184       0.7680
    2185       0.8235
    2186       0.7018
    2187       0.7987
    2188       0.6719
    2189       0.8380
    2190       0.8277
    2191       0.8091
    2192       0.7648
    2193       0.8066
    2194       0.8477
    2195       0.6777
    2196       0.7623
    2197       0.6685
    2198       0.8537
    2199       0.7643
    2200       0.7851
    2201       0.7200
    2202       0.8327
    2203       0.7496
    2204       0.8266
    2205       0.7991
    2206       0.8411
    2207       0.8027
    2208       0.8769
    2209       0.8043
    2210       0.8208
    2211       0.8619
    2212       0.8024
    2213       0.7298
    2214       0.8340
    2215       0.9058
    2216       0.8235
    2217       0.7370
    2218       0.8362
    2219       0.8774
    2220       0.6990
    2221       0.7438
    2222       0.8612
    2223       0.8620
    2224       0.7645
    2225       0.8470
    2226       0.8222
    2227       0.8614
    2228       0.8618
    2229       0.9036
    2230       0.8353
    2231       0.7685
    2232       0.8134
    2233       0.8256
    2234       0.8462
    2235       0.6830
    2236       0.8887
    2237       0.8590
    2238       0.8070
    2239       0.7696
    2240       0.9142
    2241       0.8871
    2242       0.7869
    2243       0.8385
    2244       0.8833
    2245       0.8957
    2246       0.7330
    2247       0.9808
    2248       0.9224
    2249       0.8224
    2250       0.8621
    2251       0.8654
    2252       0.8960
    2253       0.7831
    2254       0.7546
    2255       0.7788
    2256       0.8707
    2257       0.8337
    2258       0.7882
    2259       0.8030
    2260       0.7599
    2261       0.7785
    2262       1.0141
    2263       0.8286
    2264       0.7657
    2265       0.8787
    2266       0.8815
    2267       0.7774
    2268       0.8023
    2269       0.7703
    2270       0.8244
    2271       0.8399
    2272       0.8244
    2273       0.7402
    2274       0.8429
    2275       0.8991
    2276       0.8411
    2277       0.8884
    2278       0.9266
    2279       0.9420
    2280       0.7986
    2281       0.7855
    2282       0.8671
    2283       0.7968
    2284       0.8152
    2285       0.8249
    2286       0.6487
    2287       0.8464
    2288       0.7402
    2289       0.7888
    2290       0.8401
    2291       0.8744
    2292       0.8397
    2293       0.8745
    2294       0.8413
    2295       0.8505
    2296       0.7444
    2297       0.8169
    2298       0.7966
    2299       0.7179
    2300       0.7833
    2301       0.8085
    2302       0.8032
    2303       0.9297
    2304       0.8108
    2305       0.7577
    2306       0.9440
    2307       0.7835
    2308       0.8144
    2309       0.8879
    2310       0.9245
    2311       0.7972
    2312       0.8801
    2313       0.8428
    2314       0.8869
    2315       0.8978
    2316       0.8291
    2317       0.8296
    2318       0.7145
    2319       0.7479
    2320       0.7803
    2321       0.8477
    2322       0.8675
    2323       0.8986
    2324       0.9180
    2325       0.8242
    2326       0.9998
    2327       0.8801
    2328       0.9850
    2329       0.8733
    2330       0.9067
    2331       0.9300
    2332       0.9052
    2333       0.8943
    2334       0.8639
    2335       0.8871
    2336       0.9403
    2337       0.8858
    2338       0.9177
    2339       0.8507
    2340       0.7967
    2341       0.8301
    2342       0.7965
    2343       0.8030
    2344       0.7529
    2345       0.9263
    2346       0.8178
    2347       0.7914
    2348       0.7404
    2349       0.7990
    2350       0.8360
    2351       0.7487
    2352       0.7182
    2353       0.8881
    2354       0.7028
    2355       0.8230
    2356       0.7993
    2357       0.8127
    2358       0.8070
    2359       0.8066
    2360       0.7924
    2361       0.8578
    2362       0.8319
    2363       0.7875
    2364       0.7508
    2365       0.7865
    2366       0.8183
    2367       0.7226
    2368       0.8253
    2369       0.7072
    2370       0.7152
    2371       0.7573
    2372       0.7964
    2373       0.7524
    2374       0.9209
    2375       0.7469
    2376       0.6376
    2377       0.7732
    2378       0.7598
    2379       0.7695
    2380       0.8221
    2381       0.7302
    2382       0.7336
    2383       0.7241
    2384       0.8436
    2385       0.8065
    2386       0.7220
    2387       0.8299
    2388       0.8393
    2389       0.7603
    2390       0.8421
    2391       0.7865
    2392       0.7611
    2393       0.8073
    2394       0.8233
    2395       0.8717
    2396       0.9275
    2397       0.8960
    2398       0.8373
    2399       0.9007
    2400       0.9360
    2401       0.9121
    2402       0.8525
    2403       0.8413
    2404       0.8237
    2405       0.9156
    2406       0.8253
    2407       0.9190
    2408       0.9319
    2409       0.9970
    2410       0.9198
    2411       0.9834
    2412       0.8896
    2413       0.8168
    2414       0.9808
    2415       0.9224
    2416       0.9168
    2417       0.7633
    2418       0.8873
    2419       0.8196
    2420       0.8559
    2421       0.9216
    2422       0.7488
    2423       0.9149
    2424       0.8393
    2425       1.0123
    2426       0.8924
    2427       0.8427
    2428       0.9216
    2429       0.8527
    2430       0.8637
    2431       0.8544
    2432       0.9332
    2433       0.9370
    2434       0.8629
    2435       0.8933
    2436       0.9009
    2437       0.8250
    2438       0.6926
    2439       0.8224
    2440       0.7574
    2441       0.7624
    2442       0.7448
    2443       0.7451
    2444       0.7134
    2445       0.6645
    2446       0.7821
    2447       0.7276
    2448       0.7056
    2449       0.7795
    2450       0.6900
    2451       0.7574
    2452       0.7113
    2453       0.8263
    2454       0.9020
    2455       0.8225
    2456       0.7214
    2457       0.8018
    2458       0.7245
    2459       0.7938
    2460       0.8213
    2461       0.8769
    2462       0.7836
    2463       0.6920
    2464       0.8771
    2465       0.7889
    2466       0.9936
    2467       0.9166
    2468       0.8481
    2469       0.8010
    2470       0.8088
    2471       0.7400
    2472       0.7492
    2473       0.7486
    2474       0.6933
    2475       0.7996
    2476       0.9653
    2477       0.8448
    2478       0.6765
    2479       0.6197
    2480       0.8682
    2481       0.6715
    2482       0.6983
    2483       0.7381
    2484       0.7445
    2485       0.7189
    2486       0.8398
    2487       0.7928
    2488       0.8472
    2489       0.8521
    2490       0.7347
    2491       0.8286
    2492       0.7271
    2493       0.8471
    2494       0.7304
    2495       0.7214
    2496       0.7123
    2497       0.8246
    2498       0.8066
    2499       0.7723
    2500       0.7180
    2501       0.6633
    2502       0.8723
    2503       0.8314
    2504       0.7023
    2505       0.8628
    2506       0.7601
    2507       0.9107
    2508       0.7209
    2509       0.7299
    2510       0.6521
    2511       0.8077
    2512       0.9268
    2513       0.7271
    2514       0.7833
    2515       0.8096
    2516       0.8167
    2517       0.7175
    2518       0.7352
    2519       0.6648
    2520       0.7933
    2521       0.8690
    2522       0.7214
    2523       0.7797
    2524       0.7793
    2525       0.8078
    2526       0.7144
    2527       0.8096
    2528       0.7341
    2529       0.6772
    2530       0.7497
    2531       0.8595
    2532       0.8916
    2533       0.8379
    2534       0.8576
    2535       0.8260
    2536       0.7734
    2537       0.9983
    2538       0.7612
    2539       0.9175
    2540       0.8821
    2541       1.1232
    2542       0.8044
    2543       0.8333
    2544       0.7474
    2545       0.8111
    2546       0.8398
    2547       1.0066
    2548       0.8742
    2549       0.8356
    2550       0.8316
    2551       0.9685
    2552       0.6828
    2553       0.8345
    2554       0.8253
    2555       0.8378
    2556       0.8155
    2557       0.8530
    2558       0.7591
    2559       0.8189
    2560       0.7708
    2561       0.7748
    2562       0.8137
    2563       0.8461
    2564       0.8812
    2565       0.9262
    2566       0.8018
    2567       0.8297
    2568       0.7303
    2569       0.8177
    2570       0.8983
    2571       0.7807
    2572       0.7433
    2573       0.8251
    2574       0.7832
    2575       0.7547
    2576       0.9217
    2577       0.8243
    2578       0.7996
    2579       0.7332
    2580       0.9058
    2581       0.7935
    2582       0.8981
    2583       0.7110
    2584       0.8809
    2585       0.7055
    2586       0.7240
    2587       0.7344
    2588       0.8233
    2589       0.7579
    2590       0.8074
    2591       0.8411
    2592       0.9210
    2593       0.8990
    2594       0.7921
    2595       0.8183
    2596       0.7174
    2597       0.7482
    2598       0.8095
    2599       0.8007
    2600       0.7876
    2601       0.8268
    2602       0.7477
    2603       0.7935
    2604       0.8570
    2605       0.7522
    2606       0.8385
    2607       0.8105
    2608       0.8110
    2609       0.8488
    2610       0.7551
    2611       0.7851
    2612       0.8363
    2613       0.6713
    2614       0.7608
    2615       0.7528
    2616       0.7753
    2617       0.7696
    2618       0.7487
    2619       0.8500
    2620       0.8610
    2621       0.7435
    2622       0.7292
    2623       0.7879
    2624       0.9128
    2625       0.8673
    2626       0.7757
    2627       0.7708
    2628       0.7780
    2629       0.8563
    2630       0.8787
    2631       0.8857
    2632       0.7968
    2633       0.8374
    2634       0.7604
    2635       0.8670
    2636       0.8177
    2637       0.8368
    2638       0.7965
    2639       0.7866
    2640       0.7234
    2641       0.7512
    2642       0.7793
    2643       1.0317
    2644       0.7107
    2645       0.7798
    2646       0.6849
    2647       0.9100
    2648       0.8026
    2649       0.7900
    2650       0.8203
    2651       0.9440
    2652       0.7598
    2653       0.8141
    2654       0.7970
    2655       0.8461
    2656       0.8465
    2657       0.9228
    2658       0.8455
    2659       0.9123
    2660       0.7762
    2661       0.8217
    2662       0.8391
    2663       0.9244
    2664       0.8570
    2665       0.7422
    2666       0.8069
    2667       0.6950
    2668       0.8464
    2669       0.8003
    2670       0.8337
    2671       0.8259
    2672       0.7941
    2673       0.8844
    2674       0.7970
    2675       0.9213
    2676       0.8716
    2677       0.6747
    2678       0.8309
    2679       0.7805
    2680       0.7391
    2681       0.7251
    2682       0.7470
    2683       0.8580
    2684       0.8949
    2685       0.8140
    2686       0.7525
    2687       0.7461
    2688       0.7268
    2689       0.7768
    2690       0.7902
    2691       0.7613
    2692       0.6901
    2693       0.8235
    2694       0.7575
    2695       0.8153
    2696       0.7847
    2697       0.8290
    2698       0.8563
    2699       0.7814
    2700       0.8210
    2701       0.6993
    2702       0.8215
    2703       0.7955
    2704       0.8685
    2705       0.7494
    2706       0.7352
    2707       0.7306
    2708       0.7844
    2709       0.7763
    2710       0.7238
    2711       0.7845
    2712       0.7946
    2713       0.7357
    2714       0.6855
    2715       0.7830
    2716       0.8203
    2717       0.7788
    2718       0.6650
    2719       0.7540
    2720       0.6152
    2721       0.7943
    2722       0.8304
    2723       0.7941
    2724       0.8010
    2725       0.8233
    2726       0.8055
    2727       0.9004
    2728       0.8474
    2729       0.8556
    2730       0.8103
    2731       0.7624
    2732       0.7354
    2733       0.9048
    2734       0.8590
    2735       0.6747
    2736       0.8804
    2737       0.7959
    2738       0.8147
    2739       0.7655
    2740       0.7489
    2741       0.8397
    2742       0.7563
    2743       0.7310
    2744       0.8247
    2745       0.7091
    2746       0.6859
    2747       0.6922
    2748       0.7008
    2749       0.7458
    2750       0.6334
    2751       0.7696
    2752       0.6856
    2753       0.6211
    2754       0.8980
    2755       0.7479
    2756       0.8921
    2757       0.6252
    2758       0.6579
    2759       0.8628
    2760       0.7913
    2761       0.8397
    2762       0.8247
    2763       0.6653
    2764       0.7920
    2765       0.8083
    2766       0.8252
    2767       0.7149
    2768       0.7476
    2769       0.6728
    2770       0.7388
    2771       0.7180
    2772       0.6363
    2773       0.7777
    2774       0.7572
    2775       0.9093
    2776       0.8864
    2777       0.8656
    2778       0.7737
    2779       0.7083
    2780       0.8138
    2781       0.7490
    2782       0.6682
    2783       0.6820
    2784       0.7445
    2785       0.7226
    2786       0.6807
    2787       0.6500
    2788       0.7647
    2789       0.7195
    2790       0.7208
    2791       0.7642
    2792       0.7503
    2793       0.8664
    2794       0.7551
    2795       0.8327
    2796       0.8265
    2797       0.8384
    2798       0.8072
    2799       0.7374
    2800       0.7738
    2801       0.7792
    2802       0.8654
    2803       0.7845
    2804       0.7049
    2805       0.6728
    2806       0.7423
    2807       0.8334
    2808       0.7049
    2809       0.6713
    2810       0.7511
    2811       0.5897
    2812       0.7981
    2813       0.8530
    2814       0.8147
    2815       0.6395
    2816       0.6803
    2817       0.7126
    2818       0.8086
    2819       0.6513
    2820       0.7043
    2821       0.7050
    2822       0.7647
    2823       0.8652
    2824       0.7958
    2825       0.7138
    2826       0.7785
    2827       0.7813
    2828       0.7298
    2829       0.7368
    2830       0.7218
    2831       0.6186
    2832       0.7412
    2833       0.7718
    2834       0.7219
    2835       0.6844
    2836       0.6621
    2837       0.7217
    2838       0.7919
    2839       0.8752
    2840       0.9054
    2841       0.8933
    2842       0.8699
    2843       0.8096
    2844       0.7544
    2845       0.8074
    2846       0.6425
    2847       0.7677
    2848       0.6516
    2849       0.7436
    2850       0.8702
    2851       0.7364
    2852       0.7191
    2853       0.8168
    2854       0.7975
    2855       0.9203
    2856       0.7881
    2857       0.8264
    2858       0.8684
    2859       0.9298
    2860       0.6764
    2861       0.7780
    2862       0.7864
    2863       0.8507
    2864       0.6682
    2865       0.7422
    2866       0.8374
    2867       0.7285
    2868       0.9227
    2869       0.8287
    2870       0.7940
    2871       0.7331
    2872       0.8244
    2873       0.8018
    2874       0.7529
    2875       0.8363
    2876       0.9775
    2877       0.7003
    2878       0.8082
    2879       0.9011
    2880       0.7370
    2881       0.9526
    2882       0.8387
    2883       0.8919
    2884       0.8652
    2885       0.8580
    2886       0.7625
    2887       0.7917
    2888       0.9255
    2889       0.7175
    2890       0.7987
    2891       0.6766
    2892       0.7243
    2893       0.7283
    2894       0.6915
    2895       0.8454
    2896       0.6997
    2897       0.8782
    2898       0.8466
    2899       0.7005
    2900       0.7431
    2901       0.7715
    2902       0.7852
    2903       0.7388
    2904       0.6583
    2905       0.9032
    2906       0.7600
    2907       0.8461
    2908       0.8462
    2909       0.7523
    2910       0.7696
    2911       0.7616
    2912       0.8140
    2913       0.7740
    2914       0.7736
    2915       0.7312
    2916       0.7457
    2917       0.7600
    2918       0.7391
    2919       0.7402
    2920       0.7523
    2921       0.8127
    2922       0.9224
    2923       0.7983
    2924       0.8164
    2925       0.7662
    2926       0.7498
    2927       0.7996
    2928       0.7878
    2929       0.7309
    2930       0.8080
    2931       0.7558
    2932       0.7362
    2933       0.7364
    2934       0.7101
    2935       0.7127
    2936       0.7255
    2937       0.7197
    2938       0.8013
    2939       0.8354
    2940       0.7328
    2941       0.7632
    2942       0.8407
    2943       0.8127
    2944       0.8428
    2945       0.8354
    2946       0.7614
    2947       0.8082
    2948       0.8014
    2949       0.7785
    2950       0.6604
    2951       0.6694
    2952       0.7401
    2953       0.6770
    2954       0.6521
    2955       0.7491
    2956       0.8303
    2957       0.7003
    2958       0.7164
    2959       0.5573
    2960       0.6049
    2961       0.6075
    2962       0.7503
    2963       0.6266
    2964       0.6959
    2965       0.8024
    2966       0.7163
    2967       0.6510
    2968       0.7255
    2969       0.7433
    2970       0.7775
    2971       0.6234
    2972       0.6880
    2973       0.6333
    2974       0.6801
    2975       0.7056
    2976       0.6177
    2977       0.7100
    2978       0.6782
    2979       0.5768
    2980       0.6706
    2981       0.7839
    2982       0.7904
    2983       0.6990
    2984       0.8245
    2985       0.8309
    2986       0.8498
    2987       0.6248
    2988       0.6414
    2989       0.6188
    2990       0.7721
    2991       0.7013
    2992       0.5123
    2993       0.6182
    2994       0.6131
    2995       0.5884
    2996       0.8068
    2997       0.7387
    2998       0.6714
    2999       0.5911
    3000       0.7127
    3001       0.6734
    3002       0.7335
    3003       0.6193
    3004       0.6154
    3005       0.6350
    3006       0.6865
    3007       0.5939
    3008       0.7131
    3009       0.6971
    3010       0.7213
    3011       0.6120
    3012       0.5936
    3013       0.8537
    3014       0.6516
    3015       0.6092
    3016       0.5735
    3017       0.7273
    3018       0.7906
    3019       0.6958
    3020       0.6562
    3021       0.7578
    3022       0.8903
    3023       0.6067
    3024       0.7348
    3025       0.5944
    3026       0.6760
    3027       0.6998
    3028       0.6403
    3029       0.6037
    3030       0.6108
    3031       0.8026
    3032       0.5058
    3033       0.7604
    3034       0.7125
    3035       0.5947
    3036       0.6979
    3037       0.6810
    3038       0.8126
    3039       0.7039
    3040       0.6372
    3041       0.7598
    3042       0.6046
    3043       0.6647
    3044       0.7615
    3045       0.7610
    3046       0.7309
    3047       0.7297
    3048       0.6348
    3049       0.6560
    3050       0.7059
    3051       0.6414
    3052       0.7568
    3053       0.7314
    3054       0.6800
    3055       0.6804
    3056       0.7260
    3057       0.7477
    3058       0.6748
    3059       0.6961
    3060       0.6404
    3061       0.6688
    3062       0.6748
    3063       0.5913
    3064       0.7154
    3065       0.7433
    3066       0.7445
    3067       0.6278
    3068       0.7172
    3069       0.6684
    3070       0.8076
    3071       0.6486
    3072       0.7006
    3073       0.6716
    3074       0.6854
    3075       0.6946
    3076       0.6455
    3077       0.5800
    3078       0.7674
    3079       0.7332
    3080       0.8242
    3081       0.6923
    3082       0.7339
    3083       0.6501
    3084       0.6131
    3085       0.7505
    3086       0.7053
    3087       0.7681
    3088       0.8328
    3089       0.7533
    3090       0.7068
    3091       0.6830
    3092       0.7018
    3093       0.6768
    3094       0.7207
    3095       0.7453
    3096       0.7218
    3097       0.7886
    3098       0.7622
    3099       0.6978
    3100       0.7338
    3101       0.8440
    3102       0.7909
    3103       0.6759
    3104       0.7131
    3105       0.5649
    3106       0.7433
    3107       0.6931
    3108       0.6840
    3109       0.7676
    3110       0.7033
    3111       0.7600
    3112       0.8278
    3113       0.8072
    3114       0.8032
    3115       0.7934
    3116       0.7204
    3117       0.8041
    3118       0.7535
    3119       0.7741
    3120       0.7953
    3121       0.7341
    3122       0.7832
    3123       0.8583
    3124       0.7758
    3125       0.7849
    3126       0.7771
    3127       0.7437
    3128       0.7591
    3129       0.7887
    3130       0.7009
    3131       0.7498
    3132       0.7901
    3133       0.7086
    3134       0.7965
    3135       0.7490
    3136       0.7765
    3137       0.8144
    3138       0.7666
    3139       0.8328
    3140       0.7258
    3141       0.8241
    3142       0.7556
    3143       0.9086
    3144       0.7482
    3145       0.7343
    3146       0.7029
    3147       0.7914
    3148       0.7681
    3149       0.7502
    3150       0.7240
    3151       0.8124
    3152       0.8628
    3153       0.7360
    3154       0.7749
    3155       0.8389
    3156       0.7220
    3157       0.7329
    3158       0.6867
    3159       0.7607
    3160       0.8346
    3161       0.6971
    3162       0.7086
    3163       0.7270
    3164       0.6706
    3165       0.8620
    3166       0.7174
    3167       0.7513
    3168       0.8961
    3169       0.7980
    3170       0.8370
    3171       0.8222
    3172       0.7587
    3173       0.7187
    3174       0.8286
    3175       0.7454
    3176       0.7398
    3177       0.6816
    3178       0.8032
    3179       0.8128
    3180       0.8206
    3181       0.7332
    3182       0.7047
    3183       0.9217
    3184       0.7751
    3185       0.7587
    3186       0.7610
    3187       0.7600
    3188       0.8467
    3189       0.7581
    3190       0.7343
    3191       0.6864
    3192       0.7937
    3193       0.7149
    3194       0.7979
    3195       0.7533
    3196       0.7427
    3197       0.7087
    3198       0.7414
    3199       0.7284
    3200       0.7250
    3201       0.8399
    3202       0.7517
    3203       0.7123
    3204       0.7264
    3205       0.7686
    3206       0.7111
    3207       0.8558
    3208       0.8162
    3209       0.8486
    3210       0.8359
    3211       0.7751
    3212       0.7536
    3213       0.7079
    3214       0.8125
    3215       0.8802
    3216       0.8220
    3217       0.7750
    3218       0.8850
    3219       0.6734
    3220       0.6861
    3221       0.7495
    3222       0.8219
    3223       0.7105
    3224       0.7737
    3225       0.7552
    3226       0.7486
    3227       0.8992
    3228       0.7914
    3229       0.7917
    3230       0.8606
    3231       0.7469
    3232       0.8377
    3233       0.7820
    3234       0.8595
    3235       0.8440
    3236       0.8691
    3237       0.7797
    3238       0.8404
    3239       0.9414
    3240       0.9092
    3241       0.7408
    3242       0.9087
    3243       0.8679
    3244       0.7571
    3245       0.8907
    3246       0.7964
    3247       0.8813
    3248       0.8161
    3249       0.6941
    3250       0.8064
    3251       0.9087
    3252       0.9460
    3253       0.7870
    3254       0.8220
    3255       0.9302
    3256       0.8894
    3257       0.8956
    3258       0.8289
    3259       0.7816
    3260       0.7708
    3261       0.8338
    3262       0.7122
    3263       0.8320
    3264       0.7272
    3265       0.8305
    3266       0.7965
    3267       0.8363
    3268       0.8755
    3269       0.8402
    3270       0.8389
    3271       0.8346
    3272       0.7965
    3273       0.8502
    3274       0.9118
    3275       0.8387
    3276       0.7531
    3277       0.7486
    3278       0.8293
    3279       0.7624
    3280       0.7608
    3281       0.7598
    3282       0.8396
    3283       0.7862
    3284       0.8386
    3285       0.8234
    3286       0.8030
    3287       0.8253
    3288       0.8717
    3289       0.8303
    3290       0.7190
    3291       0.6814
    3292       0.8331
    3293       0.7924
    3294       0.8638
    3295       0.8980
    3296       0.7937
    3297       0.8468
    3298       0.8152
    3299       0.7771
    3300       0.7110
    3301       0.7882
    3302       0.8573
    3303       0.7576
    3304       0.8472
    3305       0.7514
    3306       0.8788
    3307       0.9036
    3308       0.7312
    3309       0.8471
    3310       0.9347
    3311       0.8309
    3312       0.9470
    3313       0.8669
    3314       0.7535
    3315       0.8626
    3316       0.9099
    3317       0.8334
    3318       0.7360
    3319       0.9100
    3320       0.8934
    3321       0.8704
    3322       0.8552
    3323       0.7501
    3324       0.8249
    3325       0.8410
    3326       0.9000
    3327       0.7316
    3328       0.8678
    3329       0.7710
    3330       0.8548
    3331       0.8279
    3332       0.7899
    3333       0.9217
    3334       0.9081
    3335       0.7261
    3336       0.8054
    3337       0.8026
    3338       0.7679
    3339       0.8683
    3340       0.8241
    3341       0.7792
    3342       0.7783
    3343       0.8574
    3344       0.7762
    3345       0.8628
    3346       0.7444
    3347       0.8407
    3348       0.8300
    3349       0.8137
    3350       0.6863
    3351       0.7997
    3352       0.8365
    3353       0.7653
    3354       0.8515
    3355       0.8186
    3356       0.8560
    3357       0.7973
    3358       0.7719
    3359       0.8583
    3360       0.8271
    3361       0.9520
    3362       0.8566
    3363       0.7397
    3364       0.7811
    3365       0.8495
    3366       0.7733
    3367       0.9140
    3368       0.8991
    3369       0.9493
    3370       0.9159
    3371       0.8108
    3372       0.7553
    3373       0.7790
    3374       0.7947
    3375       0.8822
    3376       0.8131
    3377       0.7913
    3378       0.8211
    3379       0.8939
    3380       0.8841
    3381       0.7636
    3382       0.7132
    3383       0.8338
    3384       0.6779
    3385       0.7817
    3386       0.7921
    3387       0.7601
    3388       0.8038
    3389       0.8076
    3390       0.7500
    3391       0.7116
    3392       0.7241
    3393       0.9230
    3394       0.7828
    3395       0.7488
    3396       0.7678
    3397       0.8031
    3398       0.7417
    3399       0.7266
    3400       0.8418
    3401       0.8207
    3402       0.7491
    3403       0.9208
    3404       0.8128
    3405       0.8848
    3406       0.8326
    3407       0.8306
    3408       0.8598
    3409       0.7687
    3410       0.8399
    3411       0.7439
    3412       0.7457
    3413       0.7711
    3414       0.7789
    3415       0.7023
    3416       0.8368
    3417       0.8462
    3418       0.7177
    3419       0.6877
    3420       0.8292
    3421       0.6538
    3422       0.6967
    3423       0.6996
    3424       0.7827
    3425       0.8213
    3426       0.7836
    3427       0.7289
    3428       0.8518
    3429       0.7278
    3430       0.7102
    3431       0.6785
    3432       0.8043
    3433       0.7385
    3434       0.6276
    3435       0.8107
    3436       0.7096
    3437       0.7921
    3438       0.8179
    3439       0.7552
    3440       0.8077
    3441       0.7824
    3442       0.7692
    3443       0.7244
    3444       0.6991
    3445       0.5898
    3446       0.7537
    3447       0.8319
    3448       0.7637
    3449       0.7700
    3450       0.7571
    3451       0.7615
    3452       0.6727
    3453       0.7307
    3454       0.7539
    3455       0.7113
    3456       0.7878
    3457       0.9656
    3458       0.8218
    3459       0.7202
    3460       0.7958
    3461       0.9326
    3462       0.7032
    3463       0.7322
    3464       0.7957
    3465       0.6325
    3466       0.8648
    3467       0.6866
    3468       0.7304
    3469       0.6459
    3470       0.7352
    3471       0.8176
    3472       0.7152
    3473       0.7981
    3474       0.8000
    3475       0.6939
    3476       0.8169
    3477       0.6905
    3478       0.7004
    3479       0.8221
    3480       0.7562
    3481       0.7676
    3482       0.9045
    3483       0.7510
    3484       0.6345
    3485       0.7033
    3486       0.8365
    3487       0.7083
    3488       0.8573
    3489       0.8748
    3490       0.7660
    3491       0.8198
    3492       0.7521
    3493       0.8337
    3494       0.8056
    3495       0.8030
    3496       0.7206
    3497       0.6578
    3498       0.7476
    3499       0.7526
    3500       0.8289
    3501       0.7510
    3502       0.6619
    3503       0.7178
    3504       0.7380
    3505       0.7717
    3506       0.6650
    3507       0.7907
    3508       0.7662
    3509       0.7982
    3510       0.7177
    3511       0.8101
    3512       0.8534
    3513       0.7847
    3514       0.8161
    3515       0.7481
    3516       0.8300
    3517       0.7703
    3518       0.7868
    3519       0.8698
    3520       0.8844
    3521       0.8097
    3522       0.7438
    3523       0.7251
    3524       0.8042
    3525       0.7210
    3526       0.7248
    3527       0.7724
    3528       0.8202
    3529       0.6946
    3530       0.7704
    3531       0.5921
    3532       0.7311
    3533       0.7363
    3534       0.6624
    3535       0.7509
    3536       0.7237
    3537       0.6018
    3538       0.7715
    3539       0.7535
    3540       0.7054
    3541       0.7860
    3542       0.8009
    3543       0.6755
    3544       0.7819
    3545       0.8132
    3546       0.7303
    3547       0.7511
    3548       0.8132
    3549       0.8864
    3550       0.8240
    3551       0.7557
    3552       0.7668
    3553       0.8635
    3554       0.7859
    3555       0.7175
    3556       0.6206
    3557       0.7003
    3558       0.6542
    3559       0.6979
    3560       0.5969
    3561       0.5954
    3562       0.6729
    3563       0.7334
    3564       0.8093
    3565       0.6635
    3566       0.7522
    3567       0.7838
    3568       0.7117
    3569       0.7081
    3570       0.7587
    3571       0.6375
    3572       0.7466
    3573       0.6455
    3574       0.7859
    3575       0.7162
    3576       0.7020
    3577       0.5448
    3578       0.6377
    3579       0.6745
    3580       0.6719
    3581       0.7561
    3582       0.5748
    3583       0.6987
    3584       0.6082
    3585       0.6537
    3586       0.6931
    3587       0.8538
    3588       0.7910
    3589       0.7751
    3590       0.7469
    3591       0.7389
    3592       0.7680
    3593       0.7029
    3594       0.7017
    3595       0.6482
    3596       0.6310
    3597       0.5492
    3598       0.6857
    3599       0.6445
    3600       0.7211
    3601       0.7779
    3602       0.7154
    3603       0.7728
    3604       0.8533
    3605       0.7897
    3606       0.7448
    3607       0.7134
    3608       0.6363
    3609       0.7657
    3610       0.6446
    3611       0.6018
    3612       0.7722
    3613       0.8301
    3614       0.7664
    3615       0.8379
    3616       0.5861
    3617       0.5977
    3618       0.6308
    3619       0.8693
    3620       0.6868
    3621       0.7449
    3622       0.7013
    3623       0.6824
    3624       0.7895
    3625       0.6933
    3626       0.8121
    3627       0.8108
    3628       0.8674
    3629       0.8989
    3630       0.9421
    3631       0.7044
    3632       0.6808
    3633       0.5165
    3634       0.7311
    3635       0.8068
    3636       0.6640
    3637       0.6912
    3638       0.6456
    3639       0.6531
    3640       0.5890
    3641       0.7730
    3642       0.6852
    3643       0.7250
    3644       0.7015
    3645       0.7790
    3646       0.6497
    3647       0.6855
    3648       0.6018
    3649       0.6151
    3650       0.5839
    3651       0.6944
    3652       0.6535
    3653       0.6231
    3654       0.6730
    3655       0.6494
    3656       0.6337
    3657       0.7389
    3658       0.6582
    3659       0.7627
    3660       0.6020
    3661       0.7110
    3662       0.7407
    3663       0.8215
    3664       0.5715
    3665       0.5257
    3666       0.7253
    3667       0.8951
    3668       0.7320
    3669       0.6303
    3670       0.7439
    3671       0.8753
    3672       0.5520
    3673       0.7423
    3674       0.6607
    3675       0.7056
    3676       0.7380
    3677       0.6578
    3678       0.7040
    3679       0.7851
    3680       0.6833
    3681       0.6305
    3682       0.7403
    3683       0.7054
    3684       0.6151
    3685       0.6159
    3686       0.7400
    3687       0.7931
    3688       0.7553
    3689       0.7021
    3690       0.7087
    3691       0.6571
    3692       0.7023
    3693       0.6366
    3694       0.6684
    3695       0.7223
    3696       0.6651
    3697       0.7077
    3698       0.7414
    3699       0.5980
    3700       0.6969
    3701       0.7292
    3702       0.6248
    3703       0.7268
    3704       0.6652
    3705       0.7271
    3706       0.7695
    3707       0.5344
    3708       0.5597
    3709       0.8183
    3710       0.6546
    3711       0.6706
    3712       0.6339
    3713       0.6642
    3714       0.6009
    3715       0.6088
    3716       0.6359
    3717       0.5926
    3718       0.5375
    3719       0.6104
    3720       0.6942
    3721       0.6452
    3722       0.7167
    3723       0.7090
    3724       0.7246
    3725       0.6967
    3726       0.7122
    3727       0.7870
    3728       0.6282
    3729       0.6518
    3730       0.5777
    3731       0.5701
    3732       0.5815
    3733       0.6655
    3734       0.7591
    3735       0.7448
    3736       0.6555
    3737       0.7731
    3738       0.9158
    3739       0.9015
    3740       0.7915
    3741       0.6453
    3742       0.5661
    3743       0.5769
    3744       0.6911
    3745       0.8131
    3746       0.6672
    3747       0.6751
    3748       0.7248
    3749       0.7922
    3750       0.7493
    3751       0.7123
    3752       0.6703
    3753       0.8239
    3754       0.6199
    3755       0.6720
    3756       0.6598
    3757       0.7280
    3758       0.8031
    3759       0.6461
    3760       0.8658
    3761       0.7576
    3762       0.7216
    3763       0.6811
    3764       0.9027
    3765       0.8087
    3766       0.6476
    3767       0.7854
    3768       0.7015
    3769       0.8331
    3770       0.7321
    3771       0.6463
    3772       0.6118
    3773       0.6400
    3774       0.6371
    3775       0.7727
    3776       0.7126
    3777       0.6905
    3778       0.7213
    3779       0.7676
    3780       0.7197
    3781       0.6541
    3782       0.7097
    3783       0.6680
    3784       0.7585
    3785       0.6852
    3786       0.6981
    3787       0.6266
    3788       0.6927
    3789       0.6594
    3790       0.7502
    3791       0.6350
    3792       0.7274
    3793       0.6938
    3794       0.5130
    3795       0.6143
    3796       0.6531
    3797       0.5905
    3798       0.6143
    3799       0.5658
    3800       0.6659
    3801       0.6813
    3802       0.6188
    3803       0.6437
    3804       0.6559
    3805       0.7199
    3806       0.5742
    3807       0.7014
    3808       0.8199
    3809       0.7331
    3810       0.6956
    3811       0.6523
    3812       0.7139
    3813       0.6382
    3814       0.7935
    3815       0.7926
    3816       0.8505
    3817       0.6627
    3818       0.6790
    3819       0.7545
    3820       0.6575
    3821       0.6821
    3822       0.7167
    3823       0.6506
    3824       0.7774
    3825       0.7831
    3826       0.7649
    3827       0.7423
    3828       0.5690
    3829       0.7045
    3830       0.7684
    3831       0.6446
    3832       0.7109
    3833       0.7479
    3834       0.6155
    3835       0.7195
    3836       0.6483
    3837       0.6309
    3838       0.7303
    3839       0.6096
    3840       0.6544
    3841       0.6126
    3842       0.7727
    3843       0.6986
    3844       0.6792
    3845       0.7072
    3846       0.6039
    3847       0.7152
    3848       0.5692
    3849       0.6015
    3850       0.6273
    3851       0.6582
    3852       0.7313
    3853       0.7058
    3854       0.7801
    3855       0.6176
    3856       0.7140
    3857       0.7677
    3858       0.5518
    3859       0.7121
    3860       0.7356
    3861       0.6073
    3862       0.7114
    3863       0.6776
    3864       0.7179
    3865       0.6351
    3866       0.6749
    3867       0.7686
    3868       0.7693
    3869       0.7127
    3870       0.7031
    3871       0.6985
    3872       0.7546
    3873       0.7330
    3874       0.8215
    3875       0.6392
    3876       0.5195
    3877       0.5864
    3878       0.5902
    3879       0.6815
    3880       0.6868
    3881       0.5371
    3882       0.7462
    3883       0.6814
    3884       0.6404
    3885       0.8320
    3886       0.7654
    3887       0.6779
    3888       0.8008
    3889       0.6421
    3890       0.6527
    3891       0.6379
    3892       0.6774
    3893       0.6537
    3894       0.6425
    3895       0.6421
    3896       0.6858
    3897       0.7086
    3898       0.6645
    3899       0.6281
    3900       0.6075
    3901       0.6287
    3902       0.6645
    3903       0.6503
    3904       0.6815
    3905       0.5744
    3906       0.5855
    3907       0.6419
    3908       0.7531
    3909       0.8391
    3910       0.6116
    3911       0.7693
    3912       0.5931
    3913       0.6557
    3914       0.7710
    3915       0.6701
    3916       0.5803
    3917       0.7136
    3918       0.7098
    3919       0.6169
    3920       0.5448
    3921       0.8130
    3922       0.5289
    3923       0.5892
    3924       0.5342
    3925       0.5445
    3926       0.5702
    3927       0.6469
    3928       0.6191
    3929       0.6405
    3930       0.6196
    3931       0.7239
    3932       0.6800
    3933       0.6794
    3934       0.7695
    3935       0.6727
    3936       0.7634
    3937       0.5741
    3938       0.5372
    3939       0.7861
    3940       0.7536
    3941       0.7646
    3942       0.7256
    3943       0.6326
    3944       0.7428
    3945       0.6397
    3946       0.7726
    3947       0.8004
    3948       0.6341
    3949       0.7633
    3950       0.6404
    3951       0.6899
    3952       0.7256
    3953       0.7345
    3954       0.7322
    3955       0.5667
    3956       0.6783
    3957       0.6788
    3958       0.7436
    3959       0.6857
    3960       0.7713
    3961       0.7537
    3962       0.7443
    3963       0.7580
    3964       0.7502
    3965       0.6870
    3966       0.7480
    3967       0.6298
    3968       0.7654
    3969       0.6782
    3970       0.6696
    3971       0.7112
    3972       0.6231
    3973       0.6100
    3974       0.5406
    3975       0.6983
    3976       0.5202
    3977       0.5732
    3978       0.5967
    3979       0.6445
    3980       0.5864
    3981       0.7179
    3982       0.6233
    3983       0.5502
    3984       0.5642
    3985       0.4989
    3986       0.6231
    3987       0.6094
    3988       0.7154
    3989       0.6580
    3990       0.6803
    3991       0.6964
    3992       0.6726
    3993       0.7406
    3994       0.6141
    3995       0.6911
    3996       0.6907
    3997       0.6738
    3998       0.8167
    3999       0.5970
    4000       0.6477
    4001       0.6639
    4002       0.6329
    4003       0.7796
    4004       0.8167
    4005       0.6798
    4006       0.6887
    4007       0.6828
    4008       0.7506
    4009       0.6789
    4010       0.6782
    4011       0.5167
    4012       0.7534
    4013       0.7578
    4014       0.5941
    4015       0.7250
    4016       0.5658
    4017       0.7114
    4018       0.7228
    4019       0.6798
    4020       0.7975
    4021       0.6404
    4022       0.5588
    4023       0.6631
    4024       0.7635
    4025       0.8100
    4026       0.8278
    4027       0.7164
    4028       0.5252
    4029       0.6862
    4030       0.6414
    4031       0.6351
    4032       0.6292
    4033       0.6922
    4034       0.8451
    4035       0.7600
    4036       0.7093
    4037       0.6503
    4038       0.6609
    4039       0.7229
    4040       0.7848
    4041       0.6252
    4042       0.6887
    4043       0.6674
    4044       0.6736
    4045       0.8204
    4046       0.7576
    4047       0.7311
    4048       0.5757
    4049       0.7094
    4050       0.7546
    4051       0.6556
    4052       0.5723
    4053       0.6230
    4054       0.5697
    4055       0.6055
    4056       0.6545
    4057       0.5951
    4058       0.6154
    4059       0.6864
    4060       0.9414
    4061       0.6692
    4062       0.7819
    4063       0.6838
    4064       0.7396
    4065       0.8285
    4066       0.8048
    4067       0.8733
    4068       0.7988
    4069       0.7524
    4070       0.7194
    4071       0.6887
    4072       0.6123
    4073       0.5782
    4074       0.6121
    4075       0.5366
    4076       0.6568
    4077       0.5882
    4078       0.5745
    4079       0.7607
    4080       0.6477
    4081       0.7054
    4082       0.6795
    4083       0.7458
    4084       0.7535
    4085       0.5101
    4086       0.5616
    4087       0.6393
    4088       0.5926
    4089       0.6046
    4090       0.6467
    4091       0.6059
    4092       0.5883
    4093       0.6143
    4094       0.7227
    4095       0.5342
    4096       0.6353
    4097       0.6403
    4098       0.6890
    4099       0.6689
    4100       0.6350
    4101       0.6364
    4102       0.6376
    4103       0.6321
    4104       0.7128
    4105       0.5444
    4106       0.5568
    4107       0.6540
    4108       0.8930
    4109       0.6136
    4110       0.6342
    4111       0.7180
    4112       0.6013
    4113       0.6522
    4114       0.5694
    4115       0.7645
    4116       0.8165
    4117       0.6917
    4118       0.6445
    4119       0.7801
    4120       0.6354
    4121       0.6203
    4122       0.6344
    4123       0.6773
    4124       0.6589
    4125       0.6736
    4126       0.6967
    4127       0.6641
    4128       0.6847
    4129       0.6670
    4130       0.6019
    4131       0.7644
    4132       0.7064
    4133       0.6048
    4134       0.7271
    4135       0.8827
    4136       0.6906
    4137       0.7924
    4138       0.7293
    4139       0.6178
    4140       0.6266
    4141       0.5973
    4142       0.7225
    4143       0.7411
    4144       0.6984
    4145       0.6407
    4146       0.5797
    4147       0.6756
    4148       0.6872
    4149       0.7736
    4150       0.7607
    4151       0.7371
    4152       0.6409
    4153       0.6967
    4154       0.6623
    4155       0.6392
    4156       0.6795
    4157       0.7440
    4158       0.6784
    4159       0.6650
    4160       0.5745
    4161       0.7043
    4162       0.6626
    4163       0.6056
    4164       0.6333
    4165       0.6527
    4166       0.6853
    4167       0.4941
    4168       0.7130
    4169       0.8158
    4170       0.7042
    4171       0.7076
    4172       0.5739
    4173       0.5985
    4174       0.5680
    4175       0.5820
    4176       0.6283
    4177       0.5345
    4178       0.7034
    4179       0.6470
    4180       0.6027
    4181       0.5389
    4182       0.7426
    4183       0.7140
    4184       0.5227
    4185       0.6162
    4186       0.6537
    4187       0.6525
    4188       0.6971
    4189       0.7410
    4190       0.7532
    4191       0.6475
    4192       0.7659
    4193       0.6363
    4194       0.6790
    4195       0.7285
    4196       0.7098
    4197       0.6584
    4198       0.6709
    4199       0.7488
    4200       0.6829
    4201       0.5814
    4202       0.6336
    4203       0.6554
    4204       0.5320
    4205       0.6224
    4206       0.7189
    4207       0.8334
    4208       0.6569
    4209       0.8067
    4210       0.6459
    4211       0.6068
    4212       0.6928
    4213       0.6885
    4214       0.6961
    4215       0.6887
    4216       0.8325
    4217       0.7275
    4218       0.6788
    4219       0.7006
    4220       0.7325
    4221       0.7205
    4222       0.6079
    4223       0.7383
    4224       0.6600
    4225       0.7139
    4226       0.6520
    4227       0.5485
    4228       0.6400
    4229       0.7426
    4230       0.7740
    4231       0.6660
    4232       0.8004
    4233       0.6704
    4234       0.6435
    4235       0.7736
    4236       0.6842
    4237       0.7445
    4238       0.6977
    4239       0.7524
    4240       0.7306
    4241       0.7445
    4242       0.7367
    4243       0.7197
    4244       0.7447
    4245       0.7871
    4246       0.7134
    4247       0.6539
    4248       0.7060
    4249       0.7369
    4250       0.7130
    4251       0.6357
    4252       0.7637
    4253       0.7549
    4254       0.7084
    4255       0.8065
    4256       0.7769
    4257       0.7642
    4258       0.7643
    4259       0.6227
    4260       0.8265
    4261       0.6352
    4262       0.6910
    4263       0.6194
    4264       0.7058
    4265       0.6169
    4266       0.6886
    4267       0.7188
    4268       0.6558
    4269       0.6342
    4270       0.6829
    4271       0.6635
    4272       0.7263
    4273       0.7003
    4274       0.6202
    4275       0.5704
    4276       0.6450
    4277       0.6892
    4278       0.6110
    4279       0.5227
    4280       0.5808
    4281       0.7148
    4282       0.7205
    4283       0.5844
    4284       0.6359
    4285       0.5880
    4286       0.6808
    4287       0.6119
    4288       0.6526
    4289       0.6334
    4290       0.6570
    4291       0.6517
    4292       0.6937
    4293       0.6468
    4294       0.7122
    4295       0.6203
    4296       0.8179
    4297       0.6219
    4298       0.6954
    4299       0.7303
    4300       0.5792
    4301       0.6838
    4302       0.5950
    4303       0.6680
    4304       0.5845
    4305       0.6282
    4306       0.7749
    4307       0.6477
    4308       0.6540
    4309       0.6523
    4310       0.6012
    4311       0.6456
    4312       0.5219
    4313       0.5595
    4314       0.6288
    4315       0.7305
    4316       0.5770
    4317       0.7173
    4318       0.6253
    4319       0.5882
    4320       0.6297
    4321       0.7350
    4322       0.6932
    4323       0.6445
    4324       0.6455
    4325       0.7311
    4326       0.7975
    4327       0.8243
    4328       0.6228
    4329       0.5668
    4330       0.6474
    4331       0.7561
    4332       0.7549
    4333       0.6168
    4334       0.6929
    4335       0.7791
    4336       0.6284
    4337       0.7807
    4338       0.6389
    4339       0.7011
    4340       0.6985
    4341       0.7688
    4342       0.7448
    4343       0.7806
    4344       0.6397
    4345       0.6161
    4346       0.6753
    4347       0.6350
    4348       0.6899
    4349       0.6720
    4350       0.6907
    4351       0.7229
    4352       0.6802
    4353       0.6343
    4354       0.7235
    4355       0.7342
    4356       0.6227
    4357       0.7665
    4358       0.7816
    4359       0.6633
    4360       0.7761
    4361       0.7589
    4362       0.7515
    4363       0.6865
    4364       0.7238
    4365       0.7345
    4366       0.7179
    4367       0.6378
    4368       0.7699
    4369       0.7805
    4370       0.6159
    4371       0.8182
    4372       0.7160
    4373       0.8456
    4374       0.6640
    4375       0.6589
    4376       0.7487
    4377       0.8765
    4378       0.6503
    4379       0.7237
    4380       0.7999
    4381       0.6529
    4382       0.7920
    4383       0.6384
    4384       0.7133
    4385       0.7841
    4386       0.6735
    4387       0.7156
    4388       0.6530
    4389       0.6254
    4390       0.6027
    4391       0.5977
    4392       0.7331
    4393       0.6979
    4394       0.7415
    4395       0.6727
    4396       0.7597
    4397       0.6429
    4398       0.7145
    4399       0.7663
    4400       0.6311
    4401       0.6832
    4402       0.6835
    4403       0.7849
    4404       0.6872
    4405       0.6429
    4406       0.8107
    4407       0.6868
    4408       0.8695
    4409       0.7399
    4410       0.6553
    4411       0.7279
    4412       0.6749
    4413       0.9413
    4414       0.6715
    4415       0.7520
    4416       0.7440
    4417       0.8191
    4418       0.6250
    4419       0.6651
    4420       0.6879
    4421       0.5966
    4422       0.7062
    4423       0.6880
    4424       0.7607
    4425       0.6873
    4426       0.6394
    4427       0.7715
    4428       0.7912
    4429       0.7612
    4430       0.5651
    4431       0.7324
    4432       0.7411
    4433       0.6009
    4434       0.6058
    4435       0.7079
    4436       0.6104
    4437       0.7165
    4438       0.6617
    4439       0.6012
    4440       0.7740
    4441       0.7047
    4442       0.6354
    4443       0.6163
    4444       0.6969
    4445       0.6319
    4446       0.6812
    4447       0.7221
    4448       0.7534
    4449       0.7106
    4450       0.7162
    4451       0.7746
    4452       0.9016
    4453       0.8008
    4454       0.8329
    4455       0.7838
    4456       0.8260
    4457       0.7055
    4458       0.8471
    4459       0.8322
    4460       0.7262
    4461       0.8856
    4462       0.7398
    4463       0.8043
    4464       0.7178
    4465       0.6718
    4466       0.7215
    4467       0.8330
    4468       0.6920
    4469       0.7353
    4470       0.7883
    4471       0.6954
    4472       0.8081
    4473       0.8336
    4474       0.7643
    4475       0.8778
    4476       0.7530
    4477       0.7170
    4478       0.8391
    4479       0.7311
    4480       0.8097
    4481       0.7433
    4482       0.7117
    4483       0.7681
    4484       0.7888
    4485       0.7880
    4486       0.8419
    4487       0.7617
    4488       0.7653
    4489       0.7201
    4490       0.7149
    4491       0.7742
    4492       0.7462
    4493       0.7723
    4494       0.8593
    4495       0.7764
    4496       0.7480
    4497       0.7978
    4498       0.7867
    4499       0.7999
    4500       0.8185
    4501       0.7223
    4502       0.7309
    4503       0.7725
    4504       0.7303
    4505       0.6838
    4506       0.5981
    4507       0.6748
    4508       0.6716
    4509       0.6534
    4510       0.8166
    4511       0.7297
    4512       0.7716
    4513       0.7414
    4514       0.7789
    4515       0.7776
    4516       0.7682
    4517       0.8303
    4518       0.6491
    4519       0.7640
    4520       0.7914
    4521       0.7111
    4522       0.8590
    4523       0.6926
    4524       0.7339
    4525       0.6759
    4526       0.7065
    4527       0.7497
    4528       0.6964
    4529       0.8328
    4530       0.8398
    4531       0.8193
    4532       0.8313
    4533       0.8763
    4534       0.8065
    4535       0.7705
    4536       0.7533
    4537       0.6132
    4538       0.5644
    4539       0.7241
    4540       0.7172
    4541       0.6652
    4542       0.7470
    4543       0.7265
    4544       0.6195
    4545       0.7382
    4546       0.7986
    4547       0.7711
    4548       0.7612
    4549       0.7237
    4550       0.7017
    4551       0.7489
    4552       0.7131
    4553       0.6944
    4554       0.6718
    4555       0.7345
    4556       0.7126
    4557       0.8639
    4558       0.6686
    4559       0.7594
    4560       0.7792
    4561       0.7498
    4562       0.6860
    4563       0.7403
    4564       0.7861
    4565       0.8016
    4566       0.8076
    4567       0.6870
    4568       0.6278
    4569       0.6206
    4570       0.7088
    4571       0.7767
    4572       0.6108
    4573       0.7877
    4574       0.7311
    4575       0.7196
    4576       0.6681
    4577       0.7238
    4578       0.7654
    4579       0.6755
    4580       0.7104
    4581       0.6685
    4582       0.7072
    4583       0.6557
    4584       0.7704
    4585       0.8784
    4586       0.6588
    4587       0.7806
    4588       0.7525
    4589       0.6882
    4590       0.7734
    4591       0.7245
    4592       0.6715
    4593       0.6790
    4594       0.5778
    4595       0.7071
    4596       0.6986
    4597       0.6442
    4598       0.6313
    4599       0.4470
    4600       0.4838
    4601       0.5433
    4602       0.8634
    4603       0.6328
    4604       0.7964
    4605       0.8653
    4606       0.6908
    4607       0.6911
    4608       0.7269
    4609       0.7807
    4610       0.7375
    4611       0.6722
    4612       0.6566
    4613       0.6731
    4614       0.7864
    4615       0.8499
    4616       0.7330
    4617       0.7620
    4618       0.7320
    4619       0.7696
    4620       0.7814
    4621       0.6285
    4622       0.6697
    4623       0.6992
    4624       0.6831
    4625       0.6620
    4626       0.6820
    4627       0.7527
    4628       0.6360
    4629       0.6711
    4630       0.7493
    4631       0.8263
    4632       0.6988
    4633       0.7375
    4634       0.7762
    4635       0.7246
    4636       0.7566
    4637       0.7866
    4638       0.6205
    4639       0.8140
    4640       0.7987
    4641       0.7750
    4642       0.8559
    4643       0.7563
    4644       0.8501
    4645       0.7725
    4646       0.6543
    4647       0.7464
    4648       0.7708
    4649       0.8737
    4650       0.7619
    4651       0.8483
    4652       0.7616
    4653       0.7405
    4654       0.6927
    4655       0.6532
    4656       0.6480
    4657       0.8183
    4658       0.7209
    4659       0.6594
    4660       0.7645
    4661       0.7319
    4662       0.8013
    4663       0.7139
    4664       0.8462
    4665       0.8155
    4666       0.8017
    4667       0.7302
    4668       0.8270
    4669       0.6351
    4670       0.6263
    4671       0.7529
    4672       0.7458
    4673       0.8533
    4674       0.7504
    4675       0.8016
    4676       0.7250
    4677       0.7221
    4678       0.7305
    4679       0.6948
    4680       0.7891
    4681       0.7843
    4682       0.6896
    4683       0.7954
    4684       0.7719
    4685       0.7719
    4686       0.7853
    4687       0.7331
    4688       0.7683
    4689       0.7998
    4690       0.8393
    4691       0.8261
    4692       0.7388
    4693       0.8347
    4694       0.7882
    4695       0.6888
    4696       0.5711
    4697       0.5988
    4698       0.7026
    4699       0.8376
    4700       0.7224
    4701       0.8356
    4702       0.7596
    4703       0.6811
    4704       0.6150
    4705       0.7455
    4706       0.6587
    4707       0.7315
    4708       0.7107
    4709       0.7458
    4710       0.8071
    4711       0.8533
    4712       0.7965
    4713       0.8006
    4714       0.7537
    4715       0.7284
    4716       0.8218
    4717       0.6917
    4718       0.7234
    4719       0.6566
    4720       0.6427
    4721       0.6845
    4722       0.8304
    4723       0.6308
    4724       0.6166
    4725       0.7088
    4726       0.6655
    4727       0.6705
    4728       0.7843
    4729       0.6684
    4730       0.6028
    4731       0.6456
    4732       0.7088
    4733       0.7637
    4734       0.6982
    4735       0.6737
    4736       0.7719
    4737       0.7573
    4738       0.7483
    4739       0.7060
    4740       0.7255
    4741       0.6783
    4742       0.8797
    4743       0.6923
    4744       0.7159
    4745       0.7178
    4746       0.7238
    4747       0.6937
    4748       0.7590
    4749       0.7413
    4750       0.6067
    4751       0.6402
    4752       0.6134
    4753       0.5940
    4754       0.5100
    4755       0.6789
    4756       0.6657
    4757       0.6969
    4758       0.7460
    4759       0.6387
    4760       0.8163
    4761       0.6932
    4762       0.5879
    4763       0.7167
    4764       0.5935
    4765       0.6514
    4766       0.7371
    4767       0.7967
    4768       0.6119
    4769       0.6918
    4770       0.6114
    4771       0.7115
    4772       0.8187
    4773       0.7015
    4774       0.6174
    4775       0.7380
    4776       0.7253
    4777       0.7667
    4778       0.7387
    4779       0.8477
    4780       0.7533
    4781       0.8178
    4782       0.7509
    4783       0.6935
    4784       0.7886
    4785       0.7600
    4786       0.8414
    4787       0.7913
    4788       0.7643
    4789       0.6462
    4790       0.6012
    4791       0.6572
    4792       0.6642
    4793       0.7499
    4794       0.6873
    4795       0.7179
    4796       0.7441
    4797       0.7323
    4798       0.6473
    4799       0.6736
    4800       0.7558
    4801       0.6821
    4802       0.6820
    4803       0.7066
    4804       0.7116
    4805       0.7738
    4806       0.6430
    4807       0.6886
    4808       0.7863
    4809       0.6980
    4810       0.5938
    4811       0.7677
    4812       0.7089
    4813       0.7414
    4814       0.6917
    4815       0.7294
    4816       0.7609
    4817       0.7976
    4818       0.7640
    4819       0.7269
    4820       0.6472
    4821       0.6996
    4822       0.6831
    4823       0.6999
    4824       0.7639
    4825       0.6554
    4826       0.7377
    4827       0.6630
    4828       0.6736
    4829       0.7602
    4830       0.7143
    4831       0.6867
    4832       0.7067
    4833       0.8290
    4834       0.7773
    4835       0.7738
    4836       0.6987
    4837       0.6570
    4838       0.7389
    4839       0.7072
    4840       0.7053
    4841       0.7457
    4842       0.6420
    4843       0.7012
    4844       0.7185
    4845       0.7900
    4846       0.7524
    4847       0.7477
    4848       0.6753
    4849       0.7692
    4850       0.7405
    4851       0.6279
    4852       0.7301
    4853       0.7275
    4854       0.6781
    4855       0.7459
    4856       0.7481
    4857       0.6371
    4858       0.7233
    4859       0.6805
    4860       0.7781
    4861       0.8210
    4862       0.7610
    4863       0.7580
    4864       0.6981
    4865       0.6350
    4866       0.6759
    4867       0.7632
    4868       0.7733
    4869       0.6475
    4870       0.7526
    4871       0.7545
    4872       0.7385
    4873       0.6815
    4874       0.6376
    4875       0.6785
    4876       0.6982
    4877       0.6442
    4878       0.7104
    4879       0.6626
    4880       0.7679
    4881       0.6160
    4882       0.7008
    4883       0.7088
    4884       0.7856
    4885       0.8001
    4886       0.7378
    4887       0.8570
    4888       0.7387
    4889       0.6655
    4890       0.6362
    4891       0.7658
    4892       0.7253
    4893       0.6636
    4894       0.7894
    4895       0.7094
    4896       0.7005
    4897       0.7391
    4898       0.7304
    4899       0.7182
    4900       0.6888
    4901       0.8434
    4902       0.7288
    4903       0.7395
    4904       0.7868
    4905       0.7905
    4906       0.7339
    4907       0.7870
    4908       0.7073
    4909       0.6575
    4910       0.7269
    4911       0.7487
    4912       0.7849
    4913       0.6830
    4914       0.6939
    4915       0.7010
    4916       0.6381
    4917       0.6368
    4918       0.6876
    4919       0.8478
    4920       0.7478
    4921       0.7353
    4922       0.6956
    4923       0.7845
    4924       0.7521
    4925       0.7234
    4926       0.7189
    4927       0.7437
    4928       0.7424
    4929       0.7090
    4930       0.6278
    4931       0.6947
    4932       0.7442
    4933       0.8233
    4934       0.7727
    4935       0.7028
    4936       0.6968
    4937       0.7190
    4938       0.6786
    4939       0.6355
    4940       0.6608
    4941       0.6880
    4942       0.7182
    4943       0.6073
    4944       0.6546
    4945       0.6964
    4946       0.7119
    4947       0.7061
    4948       0.6394
    4949       0.5995
    4950       0.7722
    4951       0.7211
    4952       0.7007
    4953       0.6988
    4954       0.6382
    4955       0.8068
    4956       0.7360
    4957       0.7496
    4958       0.7738
    4959       0.8584
    4960       0.8012
    4961       0.7531
    4962       0.7604
    4963       0.7461
    4964       0.7148
    4965       0.6531
    4966       0.8736
    4967       0.7862
    4968       0.7146
    4969       0.7395
    4970       0.8474
    4971       0.8097
    4972       0.7632
    4973       0.8272
    4974       0.7335
    4975       0.7988
    4976       0.7940
    4977       0.7298
    4978       0.7914
    4979       0.7242
    4980       0.7425
    4981       0.7915
    4982       0.8448
    4983       0.7247
    4984       0.8259
    4985       0.8472
    4986       0.6740
    4987       0.8024
    4988       0.7797
    4989       0.7003
    4990       0.7742
    4991       0.7000
    4992       0.6935
    4993       0.8091
    4994       0.7930
    4995       0.6931
    4996       0.8050
    4997       0.8702
    4998       0.8095
    4999       0.7775
    5000       0.7893
