# Supplementary material for: Potential Inhibitors of Fascin From A Database of Marine Natural Products: A Virtual Screening and Molecular Dynamics Study
Source: Front Chem. 2021 Oct 7;9:719949. doi: 10.3389/fchem.2021.719949 (PMC8529705; doi:10.3389/fchem.2021.719949)
Supplement: Supplementary file 2 [file DataSheet1.ZIP › Raw Date for Manuscript-719949-reduced/Figure S1/Inhibitor 01/rmsd1.dat]

#Frame     RMSD_00002
       1       2.5126
       2       2.3819
       3       2.3023
       4       2.3776
       5       2.3989
       6       2.5061
       7       2.6471
       8       2.6484
       9       2.5054
      10       2.7027
      11       2.5765
      12       2.6744
      13       2.6359
      14       2.5699
      15       2.5589
      16       2.3919
      17       2.3613
      18       2.3953
      19       2.3856
      20       2.3616
      21       2.4633
      22       2.4022
      23       2.4235
      24       2.4230
      25       2.5330
      26       2.5575
      27       2.5677
      28       2.6213
      29       2.5617
      30       2.4244
      31       2.5188
      32       2.5647
      33       2.5206
      34       2.4380
      35       2.5148
      36       2.5599
      37       2.5388
      38       2.4308
      39       2.5639
      40       2.5033
      41       2.4276
      42       2.3927
      43       2.3966
      44       2.3432
      45       2.3597
      46       2.3476
      47       2.3983
      48       2.3887
      49       2.3972
      50       2.4547
      51       2.4665
      52       2.3766
      53       2.4067
      54       2.3206
      55       2.2785
      56       2.3920
      57       2.3997
      58       2.3612
      59       2.4081
      60       2.3328
      61       2.3778
      62       2.3956
      63       2.4826
      64       2.3338
      65       2.2493
      66       2.2586
      67       2.3212
      68       2.2719
      69       2.2328
      70       2.2194
      71       2.2340
      72       2.3137
      73       2.2203
      74       2.2249
      75       2.2339
      76       2.3248
      77       2.3377
      78       2.3027
      79       2.4281
      80       2.3680
      81       2.3711
      82       2.2512
      83       2.3891
      84       2.2982
      85       2.2946
      86       2.2903
      87       2.2662
      88       2.1723
      89       2.0795
      90       2.0782
      91       2.1001
      92       2.1352
      93       2.1308
      94       2.0887
      95       2.0952
      96       2.1418
      97       2.1936
      98       2.1447
      99       2.1398
     100       2.1960
     101       2.2169
     102       2.1140
     103       2.1520
     104       2.1298
     105       2.1749
     106       2.2659
     107       2.1378
     108       2.1758
     109       2.1390
     110       2.2905
     111       2.4491
     112       2.3553
     113       2.3187
     114       2.4741
     115       2.4441
     116       2.4570
     117       2.5301
     118       2.5547
     119       2.4712
     120       2.4752
     121       2.5605
     122       2.5216
     123       2.5188
     124       2.4299
     125       2.3163
     126       2.3343
     127       2.4346
     128       2.5656
     129       2.4444
     130       2.6566
     131       2.6126
     132       2.6011
     133       2.6005
     134       2.4130
     135       2.5148
     136       2.4245
     137       2.4766
     138       2.4636
     139       2.5011
     140       2.4202
     141       2.4265
     142       2.3540
     143       2.3887
     144       2.2873
     145       2.3176
     146       2.2652
     147       2.2422
     148       2.1489
     149       2.2257
     150       2.2257
     151       2.2885
     152       2.2805
     153       2.2091
     154       2.2403
     155       2.0480
     156       1.9727
     157       2.0177
     158       1.9514
     159       2.0236
     160       2.1161
     161       2.1206
     162       2.0175
     163       2.0408
     164       1.9754
     165       1.9950
     166       2.0441
     167       2.0105
     168       2.0314
     169       1.9948
     170       1.9351
     171       1.9607
     172       1.9315
     173       1.9354
     174       1.9861
     175       2.0054
     176       1.9918
     177       1.9524
     178       1.9204
     179       1.8774
     180       1.9292
     181       1.9088
     182       1.9384
     183       1.9125
     184       1.8523
     185       1.9452
     186       1.9329
     187       2.1652
     188       2.1999
     189       2.0429
     190       2.1177
     191       2.1083
     192       2.0768
     193       2.0785
     194       1.9595
     195       1.9220
     196       2.0133
     197       1.9987
     198       2.0472
     199       2.1018
     200       2.1487
     201       2.1157
     202       2.0036
     203       2.0005
     204       1.9834
     205       2.0309
     206       2.0201
     207       1.9871
     208       1.9796
     209       2.0506
     210       2.0277
     211       2.0397
     212       2.0719
     213       2.0449
     214       2.0415
     215       2.1133
     216       2.1164
     217       2.0111
     218       2.0945
     219       2.0574
     220       2.0615
     221       2.0678
     222       2.0073
     223       2.0364
     224       2.0351
     225       2.0272
     226       2.0377
     227       1.9586
     228       2.0085
     229       2.0675
     230       2.1281
     231       2.0961
     232       2.0559
     233       2.1070
     234       2.1564
     235       2.1452
     236       2.1947
     237       2.1292
     238       2.1202
     239       2.1001
     240       2.1064
     241       2.0821
     242       2.0960
     243       2.1477
     244       2.2017
     245       2.1971
     246       2.2405
     247       2.1709
     248       2.2719
     249       2.2713
     250       2.3477
     251       2.3162
     252       2.2533
     253       2.3175
     254       2.3317
     255       2.2738
     256       2.3020
     257       2.3455
     258       2.2238
     259       2.2697
     260       2.2496
     261       2.1820
     262       2.1346
     263       2.0784
     264       2.0047
     265       2.0410
     266       2.0168
     267       2.0688
     268       2.1141
     269       2.1198
     270       2.1011
     271       2.1911
     272       2.2295
     273       2.0954
     274       2.0471
     275       2.1601
     276       2.2213
     277       2.2831
     278       2.3348
     279       2.4051
     280       2.3943
     281       2.4304
     282       2.4979
     283       2.3587
     284       2.3316
     285       2.2547
     286       2.1701
     287       2.2005
     288       2.2604
     289       2.3198
     290       2.3750
     291       2.4325
     292       2.2706
     293       2.3460
     294       2.2580
     295       2.3077
     296       2.2724
     297       2.2859
     298       2.3195
     299       2.3726
     300       2.3922
     301       2.4638
     302       2.3570
     303       2.3499
     304       2.3223
     305       2.3568
     306       2.3118
     307       2.2896
     308       2.2485
     309       2.1436
     310       2.2731
     311       2.2487
     312       2.3124
     313       2.3565
     314       2.3806
     315       2.3547
     316       2.1965
     317       2.2487
     318       2.3098
     319       2.3333
     320       2.2330
     321       2.3120
     322       2.2533
     323       2.2614
     324       2.3144
     325       2.2612
     326       2.2915
     327       2.2562
     328       2.2535
     329       2.1886
     330       2.3104
     331       2.3036
     332       2.2529
     333       2.2579
     334       2.3075
     335       2.4476
     336       2.4868
     337       2.4956
     338       2.3592
     339       2.4044
     340       2.4926
     341       2.6830
     342       2.7732
     343       2.6752
     344       2.6248
     345       2.7082
     346       2.7662
     347       2.7998
     348       2.9358
     349       2.9082
     350       2.9364
     351       2.7990
     352       2.8216
     353       2.7793
     354       2.7564
     355       2.7202
     356       2.7172
     357       2.7735
     358       2.6604
     359       2.6773
     360       2.6766
     361       2.6144
     362       2.5425
     363       2.5846
     364       2.5202
     365       2.5423
     366       2.4848
     367       2.5657
     368       2.5580
     369       2.5408
     370       2.5163
     371       2.4780
     372       2.4650
     373       2.4593
     374       2.4689
     375       2.5397
     376       2.4788
     377       2.3628
     378       2.3600
     379       2.3576
     380       2.4000
     381       2.4751
     382       2.4409
     383       2.4568
     384       2.3932
     385       2.3596
     386       2.3816
     387       2.4987
     388       2.4331
     389       2.5060
     390       2.4705
     391       2.5117
     392       2.4565
     393       2.5735
     394       2.5036
     395       2.5296
     396       2.5102
     397       2.4438
     398       2.3046
     399       2.2593
     400       2.1862
     401       2.2366
     402       2.2217
     403       2.1909
     404       2.2770
     405       2.2676
     406       2.2615
     407       2.2251
     408       2.3483
     409       2.2819
     410       2.2582
     411       2.2017
     412       2.2720
     413       2.2463
     414       2.2412
     415       2.2633
     416       2.1613
     417       2.2242
     418       2.2636
     419       2.2045
     420       2.2009
     421       2.2411
     422       2.2790
     423       2.4077
     424       2.2104
     425       2.2844
     426       2.3743
     427       2.3172
     428       2.2881
     429       2.3042
     430       2.3122
     431       2.2832
     432       2.3406
     433       2.3715
     434       2.4071
     435       2.4409
     436       2.5615
     437       2.5359
     438       2.5477
     439       2.4711
     440       2.4996
     441       2.5257
     442       2.4472
     443       2.4365
     444       2.3730
     445       2.5281
     446       2.4525
     447       2.3956
     448       2.4751
     449       2.4360
     450       2.3213
     451       2.3776
     452       2.4541
     453       2.4100
     454       2.4880
     455       2.4296
     456       2.4798
     457       2.4228
     458       2.3676
     459       2.4402
     460       2.3904
     461       2.3390
     462       2.4191
     463       2.4026
     464       2.4423
     465       2.5229
     466       2.5783
     467       2.5366
     468       2.5258
     469       2.4190
     470       2.4896
     471       2.5107
     472       2.4552
     473       2.5138
     474       2.4730
     475       2.4490
     476       2.4313
     477       2.4039
     478       2.4004
     479       2.3434
     480       2.3578
     481       2.3374
     482       2.3751
     483       2.3327
     484       2.3848
     485       2.4098
     486       2.3402
     487       2.3169
     488       2.3243
     489       2.3493
     490       2.3299
     491       2.3639
     492       2.2955
     493       2.2943
     494       2.3564
     495       2.4357
     496       2.4816
     497       2.4903
     498       2.4162
     499       2.4294
     500       2.4012
     501       2.4123
     502       2.4297
     503       2.5266
     504       2.4389
     505       2.4910
     506       2.4450
     507       2.5200
     508       2.3762
     509       2.2775
     510       2.3230
     511       2.2974
     512       2.4182
     513       2.3952
     514       2.4956
     515       2.5372
     516       2.3433
     517       2.2980
     518       2.3165
     519       2.2730
     520       2.3227
     521       2.3053
     522       2.2546
     523       2.2233
     524       2.3477
     525       2.2901
     526       2.3567
     527       2.4610
     528       2.4914
     529       2.4563
     530       2.5073
     531       2.5238
     532       2.5293
     533       2.4576
     534       2.4140
     535       2.4023
     536       2.4582
     537       2.5668
     538       2.4937
     539       2.5491
     540       2.5275
     541       2.5218
     542       2.5471
     543       2.5246
     544       2.4856
     545       2.5192
     546       2.5230
     547       2.6107
     548       2.6955
     549       2.5998
     550       2.5486
     551       2.6893
     552       2.6470
     553       2.5282
     554       2.5159
     555       2.6440
     556       2.5187
     557       2.5762
     558       2.5440
     559       2.6054
     560       2.5674
     561       2.5201
     562       2.5542
     563       2.5678
     564       2.5684
     565       2.5098
     566       2.4497
     567       2.4815
     568       2.5250
     569       2.4971
     570       2.6006
     571       2.5467
     572       2.6377
     573       2.6172
     574       2.6864
     575       2.5635
     576       2.6543
     577       2.6622
     578       2.6488
     579       2.7662
     580       2.7541
     581       2.8852
     582       2.7872
     583       2.7266
     584       2.7476
     585       2.5619
     586       2.6172
     587       2.4851
     588       2.6343
     589       2.7077
     590       2.6621
     591       2.6503
     592       2.6114
     593       2.6335
     594       2.6948
     595       2.6457
     596       2.6546
     597       2.5911
     598       2.7011
     599       2.5784
     600       2.5911
     601       2.5567
     602       2.5619
     603       2.3901
     604       2.4511
     605       2.4832
     606       2.4763
     607       2.3970
     608       2.3721
     609       2.3849
     610       2.3898
     611       2.4591
     612       2.4178
     613       2.4380
     614       2.5045
     615       2.4418
     616       2.5624
     617       2.6428
     618       2.4865
     619       2.4540
     620       2.4809
     621       2.3815
     622       2.4335
     623       2.5094
     624       2.5715
     625       2.5032
     626       2.4558
     627       2.5113
     628       2.4615
     629       2.4527
     630       2.4185
     631       2.4431
     632       2.3609
     633       2.4625
     634       2.4700
     635       2.5077
     636       2.3303
     637       2.3420
     638       2.3488
     639       2.3776
     640       2.4104
     641       2.4364
     642       2.4520
     643       2.4401
     644       2.4464
     645       2.4302
     646       2.3813
     647       2.3910
     648       2.3937
     649       2.4082
     650       2.3780
     651       2.4558
     652       2.4532
     653       2.4329
     654       2.5438
     655       2.5542
     656       2.5040
     657       2.5326
     658       2.5688
     659       2.5623
     660       2.5518
     661       2.5062
     662       2.4744
     663       2.4821
     664       2.4594
     665       2.4897
     666       2.4408
     667       2.4630
     668       2.4465
     669       2.4874
     670       2.4221
     671       2.4523
     672       2.4042
     673       2.4091
     674       2.3130
     675       2.3814
     676       2.3358
     677       2.3706
     678       2.4385
     679       2.3430
     680       2.3434
     681       2.3353
     682       2.3018
     683       2.3986
     684       2.4518
     685       2.4091
     686       2.4013
     687       2.4236
     688       2.4494
     689       2.4350
     690       2.4467
     691       2.3929
     692       2.4086
     693       2.3337
     694       2.3981
     695       2.4483
     696       2.3755
     697       2.4106
     698       2.3853
     699       2.4468
     700       2.4822
     701       2.5511
     702       2.5930
     703       2.5108
     704       2.5550
     705       2.5435
     706       2.5648
     707       2.5207
     708       2.5047
     709       2.4475
     710       2.3842
     711       2.4290
     712       2.5420
     713       2.5202
     714       2.4429
     715       2.4187
     716       2.4182
     717       2.6202
     718       2.5467
     719       2.5574
     720       2.5070
     721       2.4710
     722       2.5565
     723       2.3933
     724       2.4208
     725       2.5150
     726       2.5798
     727       2.5569
     728       2.5893
     729       2.6276
     730       2.6918
     731       2.6591
     732       2.5710
     733       2.5271
     734       2.5156
     735       2.5184
     736       2.5046
     737       2.4593
     738       2.5185
     739       2.5462
     740       2.5902
     741       2.6852
     742       2.6359
     743       2.5724
     744       2.5978
     745       2.6032
     746       2.5518
     747       2.5120
     748       2.5114
     749       2.4358
     750       2.4497
     751       2.4543
     752       2.4682
     753       2.4877
     754       2.5496
     755       2.5223
     756       2.5368
     757       2.5958
     758       2.5816
     759       2.5621
     760       2.5244
     761       2.5823
     762       2.6312
     763       2.5314
     764       2.5786
     765       2.5288
     766       2.4384
     767       2.4624
     768       2.4287
     769       2.5062
     770       2.5911
     771       2.5703
     772       2.6288
     773       2.6151
     774       2.6112
     775       2.6133
     776       2.6759
     777       2.6556
     778       2.6455
     779       2.6388
     780       2.5949
     781       2.5022
     782       2.6909
     783       2.7500
     784       2.8199
     785       2.8754
     786       2.9001
     787       2.8213
     788       2.6933
     789       2.7680
     790       2.8115
     791       2.6550
     792       2.5835
     793       2.6018
     794       2.5085
     795       2.4945
     796       2.3923
     797       2.4723
     798       2.4795
     799       2.3726
     800       2.3691
     801       2.4400
     802       2.4116
     803       2.3540
     804       2.4030
     805       2.4282
     806       2.4597
     807       2.3404
     808       2.3710
     809       2.3358
     810       2.2495
     811       2.2593
     812       2.3436
     813       2.3242
     814       2.2808
     815       2.2448
     816       2.1767
     817       2.1708
     818       2.1882
     819       2.2511
     820       2.2626
     821       2.2023
     822       2.3180
     823       2.3410
     824       2.3254
     825       2.4130
     826       2.5256
     827       2.4735
     828       2.4981
     829       2.5111
     830       2.4871
     831       2.4989
     832       2.4775
     833       2.5101
     834       2.4999
     835       2.5550
     836       2.4707
     837       2.4872
     838       2.4342
     839       2.3962
     840       2.3686
     841       2.4972
     842       2.4630
     843       2.4873
     844       2.4647
     845       2.4334
     846       2.4989
     847       2.4549
     848       2.4330
     849       2.4584
     850       2.4701
     851       2.3256
     852       2.3369
     853       2.2438
     854       2.4006
     855       2.3278
     856       2.3405
     857       2.2477
     858       2.3423
     859       2.3725
     860       2.2623
     861       2.2733
     862       2.2985
     863       2.3208
     864       2.3626
     865       2.2624
     866       2.3001
     867       2.3144
     868       2.2860
     869       2.1993
     870       2.1970
     871       2.1695
     872       2.2223
     873       2.2590
     874       2.3358
     875       2.2955
     876       2.2846
     877       2.3311
     878       2.3211
     879       2.2423
     880       2.2945
     881       2.3257
     882       2.2996
     883       2.3347
     884       2.3560
     885       2.4151
     886       2.3261
     887       2.3265
     888       2.3628
     889       2.3087
     890       2.3985
     891       2.4860
     892       2.4506
     893       2.4459
     894       2.4140
     895       2.4103
     896       2.4772
     897       2.4826
     898       2.4308
     899       2.4392
     900       2.4648
     901       2.3316
     902       2.3624
     903       2.3067
     904       2.2865
     905       2.3033
     906       2.3371
     907       2.2718
     908       2.3612
     909       2.3505
     910       2.2868
     911       2.3648
     912       2.3696
     913       2.4094
     914       2.3685
     915       2.4804
     916       2.4200
     917       2.4529
     918       2.5222
     919       2.3951
     920       2.3096
     921       2.3006
     922       2.2748
     923       2.2892
     924       2.3326
     925       2.3320
     926       2.3007
     927       2.3096
     928       2.2801
     929       2.2202
     930       2.2020
     931       2.2730
     932       2.3608
     933       2.3472
     934       2.3297
     935       2.3553
     936       2.3478
     937       2.3662
     938       2.3822
     939       2.4045
     940       2.4283
     941       2.4427
     942       2.4398
     943       2.4293
     944       2.2696
     945       2.3197
     946       2.4184
     947       2.3547
     948       2.2883
     949       2.3976
     950       2.4555
     951       2.3682
     952       2.3691
     953       2.3845
     954       2.4337
     955       2.3354
     956       2.3061
     957       2.3453
     958       2.2634
     959       2.2784
     960       2.2458
     961       2.3291
     962       2.3351
     963       2.2429
     964       2.3006
     965       2.2875
     966       2.3383
     967       2.3392
     968       2.3069
     969       2.4139
     970       2.3819
     971       2.3785
     972       2.4412
     973       2.4659
     974       2.3950
     975       2.4026
     976       2.3514
     977       2.2938
     978       2.2714
     979       2.2742
     980       2.2887
     981       2.2974
     982       2.2596
     983       2.2739
     984       2.3338
     985       2.2914
     986       2.4184
     987       2.3736
     988       2.3569
     989       2.3774
     990       2.3582
     991       2.3417
     992       2.3442
     993       2.3381
     994       2.3912
     995       2.3284
     996       2.3662
     997       2.4064
     998       2.3041
     999       2.3795
    1000       2.4687
    1001       2.4771
    1002       2.5544
    1003       2.5896
    1004       2.5700
    1005       2.6105
    1006       2.6567
    1007       2.6440
    1008       2.5959
    1009       2.6315
    1010       2.5310
    1011       2.5098
    1012       2.5098
    1013       2.5271
    1014       2.5207
    1015       2.5702
    1016       2.5548
    1017       2.6288
    1018       2.4744
    1019       2.5130
    1020       2.5081
    1021       2.5267
    1022       2.4619
    1023       2.5048
    1024       2.4117
    1025       2.4570
    1026       2.4103
    1027       2.4628
    1028       2.4263
    1029       2.3873
    1030       2.3971
    1031       2.3947
    1032       2.4320
    1033       2.3669
    1034       2.3758
    1035       2.4200
    1036       2.4658
    1037       2.4812
    1038       2.5356
    1039       2.5133
    1040       2.3952
    1041       2.4651
    1042       2.4319
    1043       2.3703
    1044       2.3697
    1045       2.3869
    1046       2.4627
    1047       2.4286
    1048       2.4316
    1049       2.4595
    1050       2.4542
    1051       2.3652
    1052       2.4259
    1053       2.3386
    1054       2.4277
    1055       2.4867
    1056       2.3955
    1057       2.4055
    1058       2.4668
    1059       2.5035
    1060       2.6031
    1061       2.5229
    1062       2.5253
    1063       2.4300
    1064       2.5942
    1065       2.5592
    1066       2.5367
    1067       2.5938
    1068       2.5750
    1069       2.5373
    1070       2.6007
    1071       2.6381
    1072       2.6248
    1073       2.7236
    1074       2.6832
    1075       2.6859
    1076       2.7467
    1077       2.7555
    1078       2.6919
    1079       2.7598
    1080       2.6555
    1081       2.6859
    1082       2.7058
    1083       2.7607
    1084       2.6405
    1085       2.5970
    1086       2.5917
    1087       2.5749
    1088       2.5596
    1089       2.5837
    1090       2.4775
    1091       2.5087
    1092       2.5346
    1093       2.5268
    1094       2.5485
    1095       2.5686
    1096       2.5735
    1097       2.4196
    1098       2.4249
    1099       2.4159
    1100       2.2972
    1101       2.3506
    1102       2.3240
    1103       2.3538
    1104       2.4445
    1105       2.4228
    1106       2.3986
    1107       2.4800
    1108       2.4722
    1109       2.4684
    1110       2.4236
    1111       2.4026
    1112       2.4587
    1113       2.4719
    1114       2.6260
    1115       2.5883
    1116       2.6559
    1117       2.5860
    1118       2.4787
    1119       2.5388
    1120       2.5598
    1121       2.5383
    1122       2.5104
    1123       2.5774
    1124       2.4774
    1125       2.4728
    1126       2.5594
    1127       2.5636
    1128       2.5578
    1129       2.5477
    1130       2.4408
    1131       2.4143
    1132       2.4474
    1133       2.5976
    1134       2.5442
    1135       2.5264
    1136       2.5965
    1137       2.5869
    1138       2.4988
    1139       2.6162
    1140       2.6261
    1141       2.6647
    1142       2.5822
    1143       2.7410
    1144       2.5953
    1145       2.6177
    1146       2.6769
    1147       2.7047
    1148       2.7572
    1149       2.6881
    1150       2.6396
    1151       2.6575
    1152       2.6116
    1153       2.6944
    1154       2.6943
    1155       2.5801
    1156       2.5905
    1157       2.5698
    1158       2.4960
    1159       2.6363
    1160       2.5809
    1161       2.4895
    1162       2.5083
    1163       2.5850
    1164       2.5390
    1165       2.5920
    1166       2.4765
    1167       2.5275
    1168       2.4705
    1169       2.4521
    1170       2.4203
    1171       2.4443
    1172       2.4261
    1173       2.4274
    1174       2.4909
    1175       2.4695
    1176       2.4455
    1177       2.4823
    1178       2.5122
    1179       2.5687
    1180       2.5152
    1181       2.4992
    1182       2.4459
    1183       2.6141
    1184       2.5821
    1185       2.5844
    1186       2.5515
    1187       2.5247
    1188       2.5777
    1189       2.6606
    1190       2.6897
    1191       2.5884
    1192       2.6383
    1193       2.6398
    1194       2.5657
    1195       2.6381
    1196       2.6313
    1197       2.5907
    1198       2.6580
    1199       2.5959
    1200       2.6376
    1201       2.6914
    1202       2.7458
    1203       2.7772
    1204       2.7465
    1205       2.6774
    1206       2.5389
    1207       2.4883
    1208       2.5653
    1209       2.5796
    1210       2.6590
    1211       2.6352
    1212       2.5814
    1213       2.5733
    1214       2.6332
    1215       2.7156
    1216       2.6698
    1217       2.5637
    1218       2.5981
    1219       2.5339
    1220       2.5527
    1221       2.6822
    1222       2.6260
    1223       2.6130
    1224       2.6444
    1225       2.6107
    1226       2.6092
    1227       2.5914
    1228       2.4624
    1229       2.4619
    1230       2.4249
    1231       2.3701
    1232       2.4067
    1233       2.2977
    1234       2.3999
    1235       2.4073
    1236       2.3495
    1237       2.3138
    1238       2.3651
    1239       2.3831
    1240       2.4745
    1241       2.5086
    1242       2.5222
    1243       2.4837
    1244       2.5606
    1245       2.5853
    1246       2.5355
    1247       2.5547
    1248       2.5689
    1249       2.5077
    1250       2.5598
    1251       2.4288
    1252       2.5241
    1253       2.5148
    1254       2.5426
    1255       2.6050
    1256       2.6503
    1257       2.6509
    1258       2.6344
    1259       2.6789
    1260       2.5396
    1261       2.5329
    1262       2.4767
    1263       2.5027
    1264       2.5558
    1265       2.6270
    1266       2.5145
    1267       2.4871
    1268       2.4722
    1269       2.4292
    1270       2.3968
    1271       2.4411
    1272       2.4068
    1273       2.3863
    1274       2.3724
    1275       2.4882
    1276       2.4862
    1277       2.4999
    1278       2.4997
    1279       2.5957
    1280       2.5992
    1281       2.6365
    1282       2.6376
    1283       2.6346
    1284       2.7428
    1285       2.6336
    1286       2.6610
    1287       2.7545
    1288       2.6880
    1289       2.7718
    1290       2.7575
    1291       2.6022
    1292       2.6808
    1293       2.7250
    1294       2.7146
    1295       2.6677
    1296       2.5433
    1297       2.6261
    1298       2.6084
    1299       2.5412
    1300       2.5382
    1301       2.5281
    1302       2.5273
    1303       2.5037
    1304       2.5696
    1305       2.4981
    1306       2.4854
    1307       2.5269
    1308       2.5198
    1309       2.4727
    1310       2.4280
    1311       2.4680
    1312       2.4310
    1313       2.5280
    1314       2.5302
    1315       2.5061
    1316       2.5251
    1317       2.5496
    1318       2.4693
    1319       2.5898
    1320       2.5034
    1321       2.5786
    1322       2.6100
    1323       2.4235
    1324       2.4506
    1325       2.5711
    1326       2.4109
    1327       2.5010
    1328       2.4386
    1329       2.4186
    1330       2.4740
    1331       2.4973
    1332       2.5871
    1333       2.4654
    1334       2.5396
    1335       2.5198
    1336       2.4948
    1337       2.5975
    1338       2.6456
    1339       2.5603
    1340       2.5705
    1341       2.6029
    1342       2.5867
    1343       2.5071
    1344       2.4653
    1345       2.5719
    1346       2.4978
    1347       2.4815
    1348       2.5406
    1349       2.5185
    1350       2.4946
    1351       2.5191
    1352       2.6022
    1353       2.5259
    1354       2.4571
    1355       2.4691
    1356       2.5150
    1357       2.6022
    1358       2.5358
    1359       2.4611
    1360       2.5202
    1361       2.5337
    1362       2.5612
    1363       2.4898
    1364       2.5025
    1365       2.4451
    1366       2.5000
    1367       2.5366
    1368       2.5934
    1369       2.5931
    1370       2.5725
    1371       2.5337
    1372       2.5282
    1373       2.5073
    1374       2.5155
    1375       2.4546
    1376       2.3946
    1377       2.4314
    1378       2.5374
    1379       2.4512
    1380       2.5641
    1381       2.5630
    1382       2.5244
    1383       2.5827
    1384       2.5443
    1385       2.5715
    1386       2.5805
    1387       2.4771
    1388       2.5595
    1389       2.4892
    1390       2.4891
    1391       2.4861
    1392       2.5544
    1393       2.7556
    1394       2.7331
    1395       2.7121
    1396       2.7346
    1397       2.6933
    1398       2.5985
    1399       2.6729
    1400       2.5914
    1401       2.6027
    1402       2.6204
    1403       2.6729
    1404       2.5984
    1405       2.5215
    1406       2.5100
    1407       2.5448
    1408       2.5376
    1409       2.6674
    1410       2.6580
    1411       2.6655
    1412       2.6223
    1413       2.6024
    1414       2.6550
    1415       2.6888
    1416       2.6653
    1417       2.6630
    1418       2.6207
    1419       2.6308
    1420       2.6757
    1421       2.6153
    1422       2.6176
    1423       2.5253
    1424       2.6063
    1425       2.6667
    1426       2.7435
    1427       2.6525
    1428       2.5282
    1429       2.4868
    1430       2.5094
    1431       2.4982
    1432       2.5580
    1433       2.5203
    1434       2.5241
    1435       2.4285
    1436       2.4430
    1437       2.5220
    1438       2.5817
    1439       2.5777
    1440       2.6014
    1441       2.5768
    1442       2.5053
    1443       2.6054
    1444       2.5417
    1445       2.6132
    1446       2.5646
    1447       2.5308
    1448       2.4818
    1449       2.4634
    1450       2.3428
    1451       2.4738
    1452       2.4179
    1453       2.4119
    1454       2.3910
    1455       2.4780
    1456       2.5672
    1457       2.5288
    1458       2.4698
    1459       2.4029
    1460       2.4508
    1461       2.4610
    1462       2.6963
    1463       2.6910
    1464       2.5683
    1465       2.6080
    1466       2.5731
    1467       2.5497
    1468       2.6363
    1469       2.7167
    1470       2.5692
    1471       2.5622
    1472       2.6032
    1473       2.6950
    1474       2.5811
    1475       2.7023
    1476       2.6856
    1477       2.5993
    1478       2.5049
    1479       2.5050
    1480       2.4439
    1481       2.3498
    1482       2.3946
    1483       2.4207
    1484       2.4541
    1485       2.4628
    1486       2.4629
    1487       2.5021
    1488       2.4648
    1489       2.5454
    1490       2.5494
    1491       2.4877
    1492       2.4841
    1493       2.5982
    1494       2.5520
    1495       2.5033
    1496       2.5977
    1497       2.5918
    1498       2.6191
    1499       2.5770
    1500       2.5124
    1501       2.5649
    1502       2.5980
    1503       2.5859
    1504       2.5479
    1505       2.5535
    1506       2.6126
    1507       2.4758
    1508       2.4851
    1509       2.4418
    1510       2.5301
    1511       2.4813
    1512       2.5905
    1513       2.4937
    1514       2.5017
    1515       2.5758
    1516       2.5462
    1517       2.6168
    1518       2.4994
    1519       2.5265
    1520       2.4852
    1521       2.5389
    1522       2.5207
    1523       2.5593
    1524       2.5089
    1525       2.5061
    1526       2.4262
    1527       2.4055
    1528       2.3725
    1529       2.3493
    1530       2.4034
    1531       2.4343
    1532       2.4238
    1533       2.4713
    1534       2.4610
    1535       2.4967
    1536       2.5417
    1537       2.6094
    1538       2.5645
    1539       2.6775
    1540       2.6503
    1541       2.6297
    1542       2.5655
    1543       2.5742
    1544       2.4631
    1545       2.4591
    1546       2.5200
    1547       2.5127
    1548       2.4900
    1549       2.5796
    1550       2.6271
    1551       2.5740
    1552       2.5715
    1553       2.5867
    1554       2.6575
    1555       2.5936
    1556       2.6240
    1557       2.6501
    1558       2.5927
    1559       2.5812
    1560       2.7277
    1561       2.6760
    1562       2.7306
    1563       2.6902
    1564       2.6849
    1565       2.6560
    1566       2.6729
    1567       2.6275
    1568       2.7591
    1569       2.6328
    1570       2.6008
    1571       2.7211
    1572       2.7141
    1573       2.7400
    1574       2.6743
    1575       2.6965
    1576       2.5939
    1577       2.6011
    1578       2.7561
    1579       2.7922
    1580       2.7188
    1581       2.6105
    1582       2.6255
    1583       2.5800
    1584       2.6525
    1585       2.7044
    1586       2.8100
    1587       2.7438
    1588       2.7025
    1589       2.6172
    1590       2.6048
    1591       2.6636
    1592       2.6936
    1593       2.6724
    1594       2.7318
    1595       2.7462
    1596       2.6707
    1597       2.6702
    1598       2.5628
    1599       2.6099
    1600       2.6077
    1601       2.6847
    1602       2.7116
    1603       2.5827
    1604       2.6053
    1605       2.6117
    1606       2.6299
    1607       2.7039
    1608       2.7642
    1609       2.7958
    1610       2.6726
    1611       2.7141
    1612       2.6363
    1613       2.6117
    1614       2.5787
    1615       2.5496
    1616       2.4658
    1617       2.4989
    1618       2.4802
    1619       2.4316
    1620       2.5322
    1621       2.5685
    1622       2.6281
    1623       2.5760
    1624       2.5607
    1625       2.4909
    1626       2.5866
    1627       2.5429
    1628       2.5044
    1629       2.5023
    1630       2.4567
    1631       2.5652
    1632       2.5625
    1633       2.6225
    1634       2.6597
    1635       2.6681
    1636       2.7631
    1637       2.6573
    1638       2.7317
    1639       2.7837
    1640       2.7704
    1641       2.8180
    1642       2.8969
    1643       2.8948
    1644       2.8112
    1645       2.7332
    1646       2.7490
    1647       2.6800
    1648       2.6088
    1649       2.7079
    1650       2.7160
    1651       2.5835
    1652       2.6849
    1653       2.7408
    1654       2.6860
    1655       2.7782
    1656       2.7523
    1657       2.6093
    1658       2.6849
    1659       2.6652
    1660       2.6839
    1661       2.6436
    1662       2.7661
    1663       2.7075
    1664       2.5997
    1665       2.5986
    1666       2.5196
    1667       2.5748
    1668       2.6263
    1669       2.5642
    1670       2.5770
    1671       2.6669
    1672       2.6587
    1673       2.6485
    1674       2.6403
    1675       2.6672
    1676       2.7562
    1677       2.7413
    1678       2.7236
    1679       2.6658
    1680       2.7007
    1681       2.7268
    1682       2.6246
    1683       2.6948
    1684       2.6168
    1685       2.6069
    1686       2.5288
    1687       2.6263
    1688       2.6257
    1689       2.6508
    1690       2.6938
    1691       2.7958
    1692       2.7146
    1693       2.7379
    1694       2.6487
    1695       2.5403
    1696       2.6134
    1697       2.6858
    1698       2.7468
    1699       2.6165
    1700       2.6294
    1701       2.5573
    1702       2.6175
    1703       2.6281
    1704       2.6801
    1705       2.7223
    1706       2.8649
    1707       2.7285
    1708       2.7519
    1709       2.7413
    1710       2.8926
    1711       2.9386
    1712       2.9218
    1713       2.9451
    1714       2.9411
    1715       2.9812
    1716       2.9843
    1717       3.0410
    1718       3.0296
    1719       2.9772
    1720       2.9812
    1721       2.9145
    1722       2.9395
    1723       2.9818
    1724       2.9409
    1725       2.9237
    1726       2.7942
    1727       2.7182
    1728       2.6633
    1729       2.5510
    1730       2.6797
    1731       2.6540
    1732       2.6504
    1733       2.6267
    1734       2.7127
    1735       2.6994
    1736       2.5986
    1737       2.6109
    1738       2.6352
    1739       2.5788
    1740       2.6717
    1741       2.6985
    1742       2.5800
    1743       2.6094
    1744       2.5915
    1745       2.7047
    1746       2.6989
    1747       2.6432
    1748       2.6012
    1749       2.6361
    1750       2.7136
    1751       2.5655
    1752       2.5409
    1753       2.6456
    1754       2.6714
    1755       2.5692
    1756       2.6805
    1757       2.6185
    1758       2.5801
    1759       2.5126
    1760       2.4895
    1761       2.4510
    1762       2.5570
    1763       2.5669
    1764       2.5306
    1765       2.4671
    1766       2.5144
    1767       2.3872
    1768       2.4861
    1769       2.5774
    1770       2.5029
    1771       2.5490
    1772       2.5276
    1773       2.6237
    1774       2.6195
    1775       2.7188
    1776       2.6272
    1777       2.6278
    1778       2.6501
    1779       2.5883
    1780       2.6423
    1781       2.6339
    1782       2.6176
    1783       2.7433
    1784       2.6768
    1785       2.6157
    1786       2.5829
    1787       2.6546
    1788       2.6645
    1789       2.6265
    1790       2.4854
    1791       2.4298
    1792       2.4217
    1793       2.4599
    1794       2.5294
    1795       2.5418
    1796       2.5826
    1797       2.5533
    1798       2.4486
    1799       2.5381
    1800       2.6894
    1801       2.7009
    1802       2.6637
    1803       2.6054
    1804       2.6193
    1805       2.6723
    1806       2.6804
    1807       2.6557
    1808       2.7161
    1809       2.7723
    1810       2.6898
    1811       2.6284
    1812       2.5312
    1813       2.5046
    1814       2.6727
    1815       2.6821
    1816       2.6329
    1817       2.7358
    1818       2.7259
    1819       2.7300
    1820       2.6307
    1821       2.7261
    1822       2.5750
    1823       2.6480
    1824       2.6039
    1825       2.7090
    1826       2.7122
    1827       2.7986
    1828       2.8436
    1829       2.8059
    1830       2.7399
    1831       2.8174
    1832       2.8403
    1833       2.8925
    1834       2.8637
    1835       2.9436
    1836       2.9926
    1837       2.7618
    1838       2.8153
    1839       2.8030
    1840       2.7316
    1841       2.6908
    1842       2.6470
    1843       2.6229
    1844       2.6493
    1845       2.7028
    1846       2.7180
    1847       2.8848
    1848       2.8641
    1849       2.7395
    1850       2.7731
    1851       2.8530
    1852       2.8684
    1853       2.8285
    1854       2.7436
    1855       2.7470
    1856       2.7868
    1857       2.8267
    1858       2.7812
    1859       2.8164
    1860       2.7012
    1861       2.8572
    1862       2.7863
    1863       2.8039
    1864       2.7032
    1865       2.7417
    1866       2.6927
    1867       2.5816
    1868       2.5556
    1869       2.5241
    1870       2.3875
    1871       2.4653
    1872       2.5240
    1873       2.6517
    1874       2.6251
    1875       2.6966
    1876       2.6665
    1877       2.5875
    1878       2.5543
    1879       2.5737
    1880       2.7742
    1881       2.6932
    1882       2.6977
    1883       2.6950
    1884       2.6703
    1885       2.6900
    1886       2.6476
    1887       2.7014
    1888       2.6995
    1889       2.6364
    1890       2.6478
    1891       2.7551
    1892       2.7353
    1893       2.6339
    1894       2.7527
    1895       2.6395
    1896       2.7044
    1897       2.7180
    1898       2.6779
    1899       2.7419
    1900       2.7057
    1901       2.7016
    1902       2.7364
    1903       2.7316
    1904       2.7897
    1905       2.8279
    1906       2.8006
    1907       2.7048
    1908       2.6343
    1909       2.6855
    1910       2.6233
    1911       2.7398
    1912       2.7965
    1913       2.7271
    1914       2.6257
    1915       2.6840
    1916       2.6014
    1917       2.6704
    1918       2.6497
    1919       2.5589
    1920       2.6348
    1921       2.7122
    1922       2.6280
    1923       2.5790
    1924       2.5561
    1925       2.5841
    1926       2.6217
    1927       2.5853
    1928       2.5561
    1929       2.5988
    1930       2.5717
    1931       2.6263
    1932       2.6662
    1933       2.6844
    1934       2.7666
    1935       2.7044
    1936       2.6572
    1937       2.6143
    1938       2.6038
    1939       2.6419
    1940       2.6443
    1941       2.6158
    1942       2.6389
    1943       2.6766
    1944       2.6983
    1945       2.6676
    1946       2.6912
    1947       2.7812
    1948       2.6825
    1949       2.6418
    1950       2.6861
    1951       2.6886
    1952       2.7645
    1953       2.8146
    1954       2.9108
    1955       2.8807
    1956       2.7961
    1957       2.7636
    1958       2.8095
    1959       2.6962
    1960       2.6759
    1961       2.6524
    1962       2.8053
    1963       2.8034
    1964       2.8788
    1965       2.8757
    1966       3.0146
    1967       3.0436
    1968       3.0225
    1969       2.9081
    1970       2.9378
    1971       2.9048
    1972       2.9300
    1973       2.9817
    1974       2.9690
    1975       2.9443
    1976       2.8653
    1977       2.8570
    1978       2.8163
    1979       2.7127
    1980       2.6528
    1981       2.6342
    1982       2.5907
    1983       2.6777
    1984       2.7027
    1985       2.7593
    1986       2.9304
    1987       2.9112
    1988       2.9024
    1989       2.8572
    1990       2.8368
    1991       2.7753
    1992       2.8403
    1993       2.7742
    1994       2.7347
    1995       2.7334
    1996       2.6580
    1997       2.6786
    1998       2.6596
    1999       2.6278
    2000       2.7856
    2001       2.7689
    2002       2.6800
    2003       2.6834
    2004       2.7394
    2005       2.7932
    2006       2.8397
    2007       2.7884
    2008       2.8368
    2009       2.9212
    2010       2.9004
    2011       2.8850
    2012       2.8709
    2013       2.8999
    2014       2.8331
    2015       2.8068
    2016       2.6979
    2017       2.7243
    2018       2.5524
    2019       2.5652
    2020       2.5569
    2021       2.5714
    2022       2.6375
    2023       2.6127
    2024       2.6588
    2025       2.5832
    2026       2.5708
    2027       2.6234
    2028       2.5915
    2029       2.6948
    2030       2.7766
    2031       2.7260
    2032       2.7796
    2033       2.7588
    2034       2.8818
    2035       2.9304
    2036       2.9941
    2037       2.9325
    2038       2.8769
    2039       2.8597
    2040       2.8453
    2041       2.8252
    2042       2.7266
    2043       2.7732
    2044       2.7344
    2045       2.7632
    2046       2.7350
    2047       2.6980
    2048       2.7062
    2049       2.7288
    2050       2.7573
    2051       2.8335
    2052       2.7635
    2053       2.7538
    2054       2.7180
    2055       2.7227
    2056       2.7555
    2057       2.6960
    2058       2.7598
    2059       2.9051
    2060       2.9603
    2061       3.0844
    2062       3.0379
    2063       2.9793
    2064       2.9333
    2065       2.9227
    2066       2.9268
    2067       3.0025
    2068       3.0528
    2069       3.0322
    2070       2.9795
    2071       2.9494
    2072       3.0154
    2073       3.0498
    2074       2.9706
    2075       2.9676
    2076       3.1257
    2077       3.1239
    2078       3.0490
    2079       2.9693
    2080       2.9803
    2081       2.9593
    2082       2.8739
    2083       2.9175
    2084       2.8621
    2085       2.8652
    2086       2.7785
    2087       2.7948
    2088       2.9280
    2089       2.9854
    2090       2.9615
    2091       2.9071
    2092       2.9930
    2093       3.1059
    2094       3.0923
    2095       3.0590
    2096       3.0850
    2097       3.0903
    2098       3.0497
    2099       3.0163
    2100       2.8638
    2101       2.8090
    2102       2.7816
    2103       2.8762
    2104       2.7770
    2105       2.8146
    2106       2.7741
    2107       2.8225
    2108       2.7629
    2109       2.6589
    2110       2.8908
    2111       2.8368
    2112       2.8572
    2113       2.9496
    2114       3.1125
    2115       3.0841
    2116       2.9906
    2117       2.9305
    2118       2.9647
    2119       2.9011
    2120       2.9177
    2121       2.9020
    2122       2.9819
    2123       2.9422
    2124       2.8662
    2125       2.9093
    2126       2.8273
    2127       2.8803
    2128       2.8816
    2129       2.8644
    2130       2.8872
    2131       2.8609
    2132       2.8775
    2133       2.8174
    2134       2.8130
    2135       2.8265
    2136       2.7495
    2137       2.7839
    2138       2.7384
    2139       2.7839
    2140       2.9114
    2141       2.8215
    2142       2.9341
    2143       2.7301
    2144       2.8276
    2145       2.8370
    2146       2.9223
    2147       2.8468
    2148       2.9489
    2149       3.0158
    2150       2.9895
    2151       2.9520
    2152       3.0327
    2153       3.0195
    2154       2.8951
    2155       2.8866
    2156       2.8632
    2157       2.8919
    2158       2.9033
    2159       2.9391
    2160       2.9570
    2161       2.9594
    2162       2.9685
    2163       2.9993
    2164       2.9201
    2165       2.8210
    2166       2.8361
    2167       2.8153
    2168       2.7748
    2169       2.8213
    2170       2.8696
    2171       2.9240
    2172       2.9150
    2173       2.9102
    2174       2.8407
    2175       2.8364
    2176       2.8589
    2177       2.9134
    2178       2.9824
    2179       2.9057
    2180       2.9012
    2181       2.8013
    2182       2.8426
    2183       2.8495
    2184       2.7950
    2185       2.8717
    2186       2.7460
    2187       2.7412
    2188       2.8144
    2189       2.7251
    2190       2.7524
    2191       2.8118
    2192       2.7900
    2193       2.7409
    2194       2.7887
    2195       2.9766
    2196       2.9894
    2197       2.9069
    2198       3.0373
    2199       3.0301
    2200       3.0976
    2201       2.9789
    2202       3.0457
    2203       3.0011
    2204       3.0575
    2205       2.9837
    2206       3.0896
    2207       3.1202
    2208       3.0659
    2209       2.9312
    2210       2.8162
    2211       2.7908
    2212       2.8549
    2213       2.8791
    2214       2.8572
    2215       2.7937
    2216       2.8962
    2217       2.8575
    2218       2.8159
    2219       2.7469
    2220       2.7005
    2221       2.7784
    2222       2.8576
    2223       2.9366
    2224       3.0465
    2225       3.1083
    2226       3.0818
    2227       3.0009
    2228       2.9021
    2229       3.0360
    2230       2.9829
    2231       2.8986
    2232       3.0235
    2233       2.9833
    2234       3.0614
    2235       2.9854
    2236       2.8453
    2237       2.7919
    2238       2.8389
    2239       2.8014
    2240       2.7760
    2241       2.8384
    2242       2.8661
    2243       2.9606
    2244       2.9304
    2245       2.7413
    2246       2.7827
    2247       2.7684
    2248       2.7357
    2249       2.7080
    2250       2.8106
    2251       2.7351
    2252       2.6131
    2253       2.7280
    2254       2.6836
    2255       2.7301
    2256       2.6265
    2257       2.5679
    2258       2.6270
    2259       2.6252
    2260       2.6822
    2261       2.6363
    2262       2.6428
    2263       2.7463
    2264       2.7746
    2265       2.7960
    2266       2.8258
    2267       2.8049
    2268       2.8062
    2269       2.8362
    2270       2.9102
    2271       2.9336
    2272       2.8486
    2273       2.8333
    2274       2.8520
    2275       2.8959
    2276       3.0058
    2277       3.0319
    2278       2.9501
    2279       2.9782
    2280       2.9013
    2281       2.8350
    2282       2.9858
    2283       2.9905
    2284       2.9561
    2285       3.0475
    2286       3.0314
    2287       3.0917
    2288       3.0412
    2289       3.0735
    2290       3.0265
    2291       2.9858
    2292       2.9202
    2293       2.8568
    2294       2.9115
    2295       2.9653
    2296       2.8175
    2297       2.7746
    2298       2.8714
    2299       2.8457
    2300       2.8527
    2301       2.8535
    2302       2.8017
    2303       2.8723
    2304       2.7532
    2305       2.7940
    2306       2.8608
    2307       2.8005
    2308       2.8551
    2309       2.8548
    2310       2.8420
    2311       2.9758
    2312       2.8747
    2313       2.9518
    2314       2.8914
    2315       2.8519
    2316       2.7960
    2317       2.7587
    2318       2.8690
    2319       2.8753
    2320       2.8632
    2321       2.9286
    2322       2.9373
    2323       3.0272
    2324       2.9243
    2325       2.7989
    2326       2.7340
    2327       2.7345
    2328       2.6961
    2329       2.5477
    2330       2.5680
    2331       2.7279
    2332       2.7296
    2333       2.7402
    2334       2.6970
    2335       2.7733
    2336       2.7233
    2337       2.6192
    2338       2.5910
    2339       2.6645
    2340       2.7008
    2341       2.5696
    2342       2.5611
    2343       2.4735
    2344       2.4219
    2345       2.5022
    2346       2.5529
    2347       2.6479
    2348       2.6721
    2349       2.6419
    2350       2.5830
    2351       2.6128
    2352       2.5945
    2353       2.6952
    2354       2.6644
    2355       2.5731
    2356       2.6014
    2357       2.6028
    2358       2.5975
    2359       2.6377
    2360       2.7146
    2361       2.7380
    2362       2.6842
    2363       2.7050
    2364       2.5849
    2365       2.5107
    2366       2.5502
    2367       2.4936
    2368       2.4677
    2369       2.3559
    2370       2.4216
    2371       2.4686
    2372       2.4697
    2373       2.4584
    2374       2.4390
    2375       2.5954
    2376       2.5207
    2377       2.5636
    2378       2.4965
    2379       2.4114
    2380       2.4506
    2381       2.5036
    2382       2.4576
    2383       2.5098
    2384       2.4831
    2385       2.5252
    2386       2.6334
    2387       2.5672
    2388       2.5032
    2389       2.5240
    2390       2.5085
    2391       2.4883
    2392       2.5484
    2393       2.6974
    2394       2.6613
    2395       2.6532
    2396       2.6276
    2397       2.6184
    2398       2.6853
    2399       2.6659
    2400       2.6887
    2401       2.6753
    2402       2.5337
    2403       2.4938
    2404       2.5646
    2405       2.6001
    2406       2.6330
    2407       2.6903
    2408       2.6873
    2409       2.7452
    2410       2.6789
    2411       2.6451
    2412       2.8191
    2413       2.9607
    2414       2.8813
    2415       2.9224
    2416       2.9614
    2417       2.9523
    2418       2.8251
    2419       2.7714
    2420       2.7121
    2421       2.7290
    2422       2.7278
    2423       2.6931
    2424       2.7037
    2425       2.7081
    2426       2.7965
    2427       2.6983
    2428       2.7908
    2429       2.7891
    2430       2.7061
    2431       2.6333
    2432       2.5877
    2433       2.6253
    2434       2.5822
    2435       2.5573
    2436       2.6084
    2437       2.6455
    2438       2.5046
    2439       2.5651
    2440       2.6913
    2441       2.6835
    2442       2.6162
    2443       2.5350
    2444       2.6384
    2445       2.6460
    2446       2.5959
    2447       2.4847
    2448       2.5783
    2449       2.5602
    2450       2.5963
    2451       2.5631
    2452       2.5491
    2453       2.6606
    2454       2.7522
    2455       2.6893
    2456       2.6803
    2457       2.6774
    2458       2.5916
    2459       2.6449
    2460       2.6987
    2461       2.6790
    2462       2.6131
    2463       2.5863
    2464       2.5113
    2465       2.4832
    2466       2.5510
    2467       2.5999
    2468       2.5361
    2469       2.5587
    2470       2.4043
    2471       2.3793
    2472       2.5030
    2473       2.4732
    2474       2.4849
    2475       2.4269
    2476       2.3996
    2477       2.4549
    2478       2.4331
    2479       2.3805
    2480       2.4228
    2481       2.4581
    2482       2.5134
    2483       2.4878
    2484       2.4879
    2485       2.4340
    2486       2.4771
    2487       2.4519
    2488       2.4524
    2489       2.4220
    2490       2.5269
    2491       2.4662
    2492       2.3550
    2493       2.2256
    2494       2.2319
    2495       2.2549
    2496       2.2808
    2497       2.2638
    2498       2.3406
    2499       2.3357
    2500       2.3525
