# Supplementary material for: Potential Inhibitors of Fascin From A Database of Marine Natural Products: A Virtual Screening and Molecular Dynamics Study
Source: Front Chem. 2021 Oct 7;9:719949. doi: 10.3389/fchem.2021.719949 (PMC8529705; doi:10.3389/fchem.2021.719949)
Supplement: Supplementary file 2 [file DataSheet1.ZIP › Raw Date for Manuscript-719949-reduced/Figure S1/Inhibitor 01/rmsd2.dat]

#Frame     RMSD_00002
       1       2.1533
       2       2.0767
       3       2.0813
       4       2.1427
       5       2.0644
       6       2.0946
       7       2.1216
       8       2.1192
       9       2.2054
      10       2.1605
      11       2.1596
      12       2.1108
      13       2.1088
      14       2.1669
      15       2.1208
      16       2.0768
      17       1.9987
      18       2.0504
      19       2.0295
      20       2.0507
      21       2.0985
      22       2.1424
      23       2.2316
      24       2.2158
      25       2.2549
      26       2.2485
      27       2.2254
      28       2.1478
      29       2.1217
      30       2.1410
      31       2.1465
      32       2.1688
      33       2.1062
      34       2.0610
      35       2.1417
      36       2.0873
      37       2.1629
      38       2.1485
      39       2.1512
      40       2.2572
      41       2.2167
      42       2.1551
      43       2.1130
      44       2.0852
      45       2.1632
      46       2.1352
      47       2.1953
      48       2.1953
      49       2.1896
      50       2.1632
      51       2.1545
      52       2.1845
      53       2.1437
      54       2.1298
      55       2.2110
      56       2.1463
      57       2.1081
      58       2.1814
      59       2.1683
      60       2.1405
      61       2.1069
      62       2.0301
      63       2.0234
      64       2.1042
      65       2.1165
      66       2.1469
      67       2.1371
      68       2.1006
      69       2.0563
      70       2.0915
      71       2.1006
      72       2.1526
      73       2.2123
      74       2.1716
      75       2.1210
      76       2.1641
      77       2.1442
      78       2.1520
      79       2.1342
      80       2.1893
      81       2.2525
      82       2.1180
      83       2.0947
      84       2.1298
      85       2.1271
      86       2.0983
      87       2.1142
      88       2.1637
      89       2.1737
      90       2.1121
      91       2.0769
      92       2.1014
      93       2.0951
      94       2.2042
      95       2.1364
      96       2.0884
      97       2.0622
      98       2.1462
      99       2.1453
     100       2.2029
     101       2.1891
     102       2.3215
     103       2.2777
     104       2.2872
     105       2.2955
     106       2.2344
     107       2.2257
     108       2.2829
     109       2.2272
     110       2.2631
     111       2.2383
     112       2.1939
     113       2.2396
     114       2.2569
     115       2.3031
     116       2.1244
     117       2.1639
     118       2.2678
     119       2.2574
     120       2.2681
     121       2.2470
     122       2.2257
     123       2.1765
     124       2.3000
     125       2.3165
     126       2.3605
     127       2.3635
     128       2.4156
     129       2.3701
     130       2.3115
     131       2.2936
     132       2.2944
     133       2.1633
     134       2.1666
     135       2.2450
     136       2.2534
     137       2.3157
     138       2.2740
     139       2.2392
     140       2.2936
     141       2.2140
     142       2.3195
     143       2.2004
     144       2.2456
     145       2.2513
     146       2.2312
     147       2.1753
     148       2.1973
     149       2.1940
     150       2.3153
     151       2.3288
     152       2.3689
     153       2.3260
     154       2.2575
     155       2.2780
     156       2.3599
     157       2.2997
     158       2.3193
     159       2.3721
     160       2.3992
     161       2.2519
     162       2.2214
     163       2.2592
     164       2.2481
     165       2.2919
     166       2.2413
     167       2.3283
     168       2.3795
     169       2.2106
     170       2.3266
     171       2.2762
     172       2.2529
     173       2.2227
     174       2.2730
     175       2.2205
     176       2.3078
     177       2.2817
     178       2.3089
     179       2.2605
     180       2.2795
     181       2.2348
     182       2.1758
     183       2.1765
     184       2.2299
     185       2.2782
     186       2.2532
     187       2.2997
     188       2.2813
     189       2.2553
     190       2.2468
     191       2.2945
     192       2.3699
     193       2.3411
     194       2.3109
     195       2.2717
     196       2.2571
     197       2.1526
     198       2.1453
     199       2.2086
     200       2.1466
     201       2.2210
     202       2.2698
     203       2.1998
     204       2.1638
     205       2.1417
     206       2.1262
     207       2.2412
     208       2.1836
     209       2.2276
     210       2.1826
     211       2.2152
     212       2.1627
     213       2.1952
     214       2.2320
     215       2.3290
     216       2.3656
     217       2.3380
     218       2.2358
     219       2.2560
     220       2.2139
     221       2.2428
     222       2.2165
     223       2.2898
     224       2.2069
     225       2.1387
     226       2.1398
     227       2.0446
     228       2.1159
     229       2.1550
     230       2.0875
     231       2.0293
     232       2.0147
     233       1.9469
     234       2.0096
     235       1.9709
     236       2.0585
     237       2.0944
     238       2.1496
     239       2.1840
     240       2.2063
     241       2.2805
     242       2.1425
     243       2.2106
     244       2.2058
     245       2.2422
     246       2.2951
     247       2.3148
     248       2.3765
     249       2.2966
     250       2.2956
     251       2.3242
     252       2.2312
     253       2.3248
     254       2.2092
     255       2.1308
     256       2.1680
     257       2.1164
     258       2.1566
     259       2.2024
     260       2.1561
     261       2.1787
     262       2.1352
     263       2.1490
     264       2.1859
     265       2.1358
     266       2.0314
     267       2.0101
     268       2.0600
     269       2.1991
     270       2.2530
     271       2.2232
     272       2.2293
     273       2.1929
     274       2.2807
     275       2.2760
     276       2.3440
     277       2.2551
     278       2.2749
     279       2.3124
     280       2.2687
     281       2.2665
     282       2.2800
     283       2.3006
     284       2.1790
     285       2.1750
     286       2.2667
     287       2.2761
     288       2.1853
     289       2.2023
     290       2.1805
     291       2.0415
     292       1.9342
     293       2.0273
     294       2.0584
     295       2.0771
     296       2.1111
     297       2.1194
     298       2.1569
     299       2.1219
     300       2.0973
     301       2.1084
     302       2.0254
     303       1.9832
     304       2.0275
     305       2.0799
     306       2.1227
     307       2.0780
     308       2.1943
     309       2.2190
     310       2.2248
     311       2.3330
     312       2.2698
     313       2.3017
     314       2.3366
     315       2.2409
     316       2.2868
     317       2.2784
     318       2.3281
     319       2.2445
     320       2.1844
     321       2.1967
     322       2.2887
     323       2.2627
     324       2.3461
     325       2.3669
     326       2.3377
     327       2.3690
     328       2.2436
     329       2.3028
     330       2.3607
     331       2.3680
     332       2.4074
     333       2.3629
     334       2.3294
     335       2.3923
     336       2.1922
     337       2.1424
     338       2.0668
     339       2.1613
     340       2.1451
     341       2.1363
     342       2.1189
     343       2.2174
     344       2.2913
     345       2.2449
     346       2.2515
     347       2.2248
     348       2.1466
     349       2.1858
     350       2.1268
     351       2.0381
     352       2.0655
     353       2.1061
     354       2.1413
     355       2.1349
     356       2.1479
     357       2.0948
     358       2.1752
     359       2.1948
     360       2.0672
     361       2.0930
     362       2.1773
     363       2.1869
     364       2.1475
     365       2.1270
     366       2.1776
     367       2.2360
     368       2.2231
     369       2.3476
     370       2.2616
     371       2.3333
     372       2.2014
     373       2.2229
     374       2.2755
     375       2.2322
     376       2.2074
     377       2.2468
     378       2.2471
     379       2.2187
     380       2.3421
     381       2.2752
     382       2.3059
     383       2.3036
     384       2.3887
     385       2.2597
     386       2.2498
     387       2.1412
     388       2.1354
     389       2.2360
     390       2.2991
     391       2.2114
     392       2.2939
     393       2.2899
     394       2.2717
     395       2.2242
     396       2.1865
     397       2.2552
     398       2.2922
     399       2.2731
     400       2.2601
     401       2.2977
     402       2.3036
     403       2.2993
     404       2.2237
     405       2.2454
     406       2.2244
     407       2.3470
     408       2.3189
     409       2.2060
     410       2.1623
     411       2.2675
     412       2.3128
     413       2.3099
     414       2.3393
     415       2.3645
     416       2.3488
     417       2.4177
     418       2.4175
     419       2.4955
     420       2.5080
     421       2.5066
     422       2.4882
     423       2.5733
     424       2.4453
     425       2.4161
     426       2.4505
     427       2.4444
     428       2.3544
     429       2.2007
     430       2.1916
     431       2.2289
     432       2.1729
     433       2.3841
     434       2.4319
     435       2.3160
     436       2.4186
     437       2.2748
     438       2.2632
     439       2.2722
     440       2.2505
     441       2.2113
     442       2.2755
     443       2.2481
     444       2.3075
     445       2.3334
     446       2.4600
     447       2.4289
     448       2.4391
     449       2.3868
     450       2.2854
     451       2.2163
     452       2.2915
     453       2.3214
     454       2.3214
     455       2.3503
     456       2.3204
     457       2.3122
     458       2.3133
     459       2.2681
     460       2.1665
     461       2.2954
     462       2.2945
     463       2.2212
     464       2.2253
     465       2.2559
     466       2.2466
     467       2.1547
     468       2.2984
     469       2.2153
     470       2.2286
     471       2.3060
     472       2.3046
     473       2.3539
     474       2.3825
     475       2.3203
     476       2.4094
     477       2.4970
     478       2.4120
     479       2.3547
     480       2.4098
     481       2.4258
     482       2.5190
     483       2.4370
     484       2.4199
     485       2.4551
     486       2.4158
     487       2.3893
     488       2.4268
     489       2.3881
     490       2.2881
     491       2.3665
     492       2.3005
     493       2.3194
     494       2.2475
     495       2.2739
     496       2.2799
     497       2.3348
     498       2.4287
     499       2.3837
     500       2.4710
     501       2.3849
     502       2.4044
     503       2.4841
     504       2.5229
     505       2.6104
     506       2.5866
     507       2.6447
     508       2.6313
     509       2.7172
     510       2.6688
     511       2.5972
     512       2.5887
     513       2.5200
     514       2.4956
     515       2.5039
     516       2.4952
     517       2.5575
     518       2.4342
     519       2.3693
     520       2.3724
     521       2.3300
     522       2.3411
     523       2.3393
     524       2.2996
     525       2.2551
     526       2.3123
     527       2.2835
     528       2.2551
     529       2.2380
     530       2.2908
     531       2.3215
     532       2.2842
     533       2.3852
     534       2.3963
     535       2.3839
     536       2.3284
     537       2.3000
     538       2.3602
     539       2.2633
     540       2.2873
     541       2.3027
     542       2.3390
     543       2.3398
     544       2.4187
     545       2.3560
     546       2.2624
     547       2.2596
     548       2.2198
     549       2.2064
     550       2.3675
     551       2.2931
     552       2.2355
     553       2.1808
     554       2.2509
     555       2.3014
     556       2.2218
     557       2.2057
     558       2.2933
     559       2.3048
     560       2.3107
     561       2.3918
     562       2.3415
     563       2.2880
     564       2.3231
     565       2.3117
     566       2.4238
     567       2.4196
     568       2.3692
     569       2.3151
     570       2.3947
     571       2.3501
     572       2.3791
     573       2.3431
     574       2.3348
     575       2.3063
     576       2.3434
     577       2.3581
     578       2.3884
     579       2.3123
     580       2.3995
     581       2.4137
     582       2.4369
     583       2.5191
     584       2.4601
     585       2.4539
     586       2.4637
     587       2.5004
     588       2.4427
     589       2.2933
     590       2.3407
     591       2.2899
     592       2.3626
     593       2.3556
     594       2.4222
     595       2.4633
     596       2.4919
     597       2.4979
     598       2.3573
     599       2.3146
     600       2.2915
     601       2.2937
     602       2.2369
     603       2.2743
     604       2.3500
     605       2.4046
     606       2.3732
     607       2.4233
     608       2.3491
     609       2.4366
     610       2.3675
     611       2.3395
     612       2.3334
     613       2.4469
     614       2.4996
     615       2.4851
     616       2.5034
     617       2.5405
     618       2.5888
     619       2.4631
     620       2.4500
     621       2.4000
     622       2.3989
     623       2.2927
     624       2.3069
     625       2.4995
     626       2.4354
     627       2.5552
     628       2.3739
     629       2.4061
     630       2.3783
     631       2.4867
     632       2.4020
     633       2.3167
     634       2.4170
     635       2.4598
     636       2.3161
     637       2.4376
     638       2.4406
     639       2.3841
     640       2.4662
     641       2.5493
     642       2.5956
     643       2.5453
     644       2.5219
     645       2.5030
     646       2.4234
     647       2.4539
     648       2.4039
     649       2.4705
     650       2.6090
     651       2.6277
     652       2.5508
     653       2.5638
     654       2.6116
     655       2.5085
     656       2.4665
     657       2.5372
     658       2.5897
     659       2.5953
     660       2.4873
     661       2.6027
     662       2.6641
     663       2.5434
     664       2.5677
     665       2.5440
     666       2.5203
     667       2.5422
     668       2.4569
     669       2.3896
     670       2.3957
     671       2.4049
     672       2.3656
     673       2.4614
     674       2.3436
     675       2.3982
     676       2.4380
     677       2.4570
     678       2.5568
     679       2.4772
     680       2.5094
     681       2.4405
     682       2.5512
     683       2.5098
     684       2.4259
     685       2.4819
     686       2.4315
     687       2.4775
     688       2.4637
     689       2.4221
     690       2.4162
     691       2.5178
     692       2.4218
     693       2.4492
     694       2.3969
     695       2.4245
     696       2.4131
     697       2.4032
     698       2.3479
     699       2.3417
     700       2.3790
     701       2.3461
     702       2.4625
     703       2.5559
     704       2.6113
     705       2.6718
     706       2.7267
     707       2.6713
     708       2.6021
     709       2.5053
     710       2.5726
     711       2.5326
     712       2.6549
     713       2.6498
     714       2.6206
     715       2.6036
     716       2.5332
     717       2.6374
     718       2.5893
     719       2.5549
     720       2.4681
     721       2.4659
     722       2.4856
     723       2.4712
     724       2.5545
     725       2.5185
     726       2.6065
     727       2.5869
     728       2.5202
     729       2.5661
     730       2.5339
     731       2.4904
     732       2.5796
     733       2.5622
     734       2.5351
     735       2.5043
     736       2.4990
     737       2.5419
     738       2.4310
     739       2.5465
     740       2.5096
     741       2.5827
     742       2.4865
     743       2.4637
     744       2.3497
     745       2.4906
     746       2.5181
     747       2.5826
     748       2.6225
     749       2.6365
     750       2.4642
     751       2.5969
     752       2.7473
     753       2.7773
     754       2.6003
     755       2.6080
     756       2.4971
     757       2.4618
     758       2.4510
     759       2.5686
     760       2.5879
     761       2.5981
     762       2.5584
     763       2.4586
     764       2.4975
     765       2.4998
     766       2.4625
     767       2.5707
     768       2.5523
     769       2.4985
     770       2.3525
     771       2.3141
     772       2.3191
     773       2.3146
     774       2.4312
     775       2.3430
     776       2.3823
     777       2.3392
     778       2.2672
     779       2.3225
     780       2.3039
     781       2.3131
     782       2.3091
     783       2.3674
     784       2.4288
     785       2.4789
     786       2.5069
     787       2.4714
     788       2.4459
     789       2.4815
     790       2.4930
     791       2.4936
     792       2.4594
     793       2.5689
     794       2.6219
     795       2.4912
     796       2.5187
     797       2.4471
     798       2.4785
     799       2.4634
     800       2.4740
     801       2.3724
     802       2.4739
     803       2.4894
     804       2.4934
     805       2.5373
     806       2.5668
     807       2.5174
     808       2.3736
     809       2.4716
     810       2.6131
     811       2.5511
     812       2.5342
     813       2.4303
     814       2.4128
     815       2.4088
     816       2.4474
     817       2.4470
     818       2.5404
     819       2.4922
     820       2.4915
     821       2.5185
     822       2.6133
     823       2.5202
     824       2.4936
     825       2.4766
     826       2.4210
     827       2.4169
     828       2.3725
     829       2.3702
     830       2.3550
     831       2.4208
     832       2.4357
     833       2.5148
     834       2.5330
     835       2.5758
     836       2.4214
     837       2.4735
     838       2.5512
     839       2.4911
     840       2.4258
     841       2.3360
     842       2.3548
     843       2.4185
     844       2.4578
     845       2.4066
     846       2.4513
     847       2.5129
     848       2.4371
     849       2.5053
     850       2.4069
     851       2.5337
     852       2.4626
     853       2.4664
     854       2.4333
     855       2.4557
     856       2.3638
     857       2.4162
     858       2.4346
     859       2.3778
     860       2.4473
     861       2.4726
     862       2.4602
     863       2.4483
     864       2.4668
     865       2.4631
     866       2.5597
     867       2.5650
     868       2.5791
     869       2.5271
     870       2.4426
     871       2.6138
     872       2.6401
     873       2.5904
     874       2.6216
     875       2.6537
     876       2.7601
     877       2.6846
     878       2.6171
     879       2.6230
     880       2.6000
     881       2.5803
     882       2.6493
     883       2.6365
     884       2.6661
     885       2.5855
     886       2.5348
     887       2.5824
     888       2.5952
     889       2.5951
     890       2.5906
     891       2.6324
     892       2.6237
     893       2.7230
     894       2.7503
     895       2.7365
     896       2.7777
     897       2.8642
     898       2.8344
     899       2.7804
     900       2.7443
     901       2.7058
     902       2.6517
     903       2.6825
     904       2.6459
     905       2.7126
     906       2.7254
     907       2.6071
     908       2.6950
     909       2.6216
     910       2.6342
     911       2.6204
     912       2.6645
     913       2.7211
     914       2.5949
     915       2.6217
     916       2.6538
     917       2.5101
     918       2.4583
     919       2.5242
     920       2.5537
     921       2.6296
     922       2.5657
     923       2.5363
     924       2.6139
     925       2.6343
     926       2.6158
     927       2.6921
     928       2.6678
     929       2.5460
     930       2.5646
     931       2.5704
     932       2.6170
     933       2.5357
     934       2.5697
     935       2.5235
     936       2.4671
     937       2.4462
     938       2.4456
     939       2.5525
     940       2.6111
     941       2.5766
     942       2.5790
     943       2.5467
     944       2.4993
     945       2.4549
     946       2.4731
     947       2.4472
     948       2.4172
     949       2.4168
     950       2.4027
     951       2.3940
     952       2.5094
     953       2.4561
     954       2.5422
     955       2.5473
     956       2.5864
     957       2.5924
     958       2.5451
     959       2.5212
     960       2.5855
     961       2.6060
     962       2.6542
     963       2.5579
     964       2.5755
     965       2.4388
     966       2.4732
     967       2.3798
     968       2.4001
     969       2.4060
     970       2.3079
     971       2.3427
     972       2.2916
     973       2.3281
     974       2.3317
     975       2.3605
     976       2.4701
     977       2.5180
     978       2.6550
     979       2.5988
     980       2.5910
     981       2.5180
     982       2.4964
     983       2.5780
     984       2.4974
     985       2.4526
     986       2.4152
     987       2.4766
     988       2.4678
     989       2.4870
     990       2.4324
     991       2.5588
     992       2.5176
     993       2.5232
     994       2.5953
     995       2.7070
     996       2.6221
     997       2.6509
     998       2.6429
     999       2.5641
    1000       2.5645
    1001       2.7027
    1002       2.6737
    1003       2.6229
    1004       2.5728
    1005       2.5761
    1006       2.5257
    1007       2.4743
    1008       2.5568
    1009       2.5746
    1010       2.4665
    1011       2.5423
    1012       2.5432
    1013       2.4791
    1014       2.5661
    1015       2.6330
    1016       2.5659
    1017       2.5820
    1018       2.6379
    1019       2.6162
    1020       2.5881
    1021       2.5721
    1022       2.5626
    1023       2.5243
    1024       2.5800
    1025       2.4717
    1026       2.4732
    1027       2.4649
    1028       2.3871
    1029       2.3875
    1030       2.4848
    1031       2.6400
    1032       2.5285
    1033       2.5692
    1034       2.5752
    1035       2.5877
    1036       2.5542
    1037       2.4574
    1038       2.5410
    1039       2.5625
    1040       2.5845
    1041       2.5892
    1042       2.6007
    1043       2.4829
    1044       2.4589
    1045       2.4284
    1046       2.4057
    1047       2.3596
    1048       2.4301
    1049       2.3786
    1050       2.3706
    1051       2.3484
    1052       2.3303
    1053       2.3411
    1054       2.3570
    1055       2.3407
    1056       2.3479
    1057       2.4331
    1058       2.4116
    1059       2.4507
    1060       2.4883
    1061       2.3796
    1062       2.4505
    1063       2.5645
    1064       2.6352
    1065       2.5883
    1066       2.5195
    1067       2.5458
    1068       2.6178
    1069       2.6496
    1070       2.6160
    1071       2.7100
    1072       2.7659
    1073       2.9039
    1074       2.7349
    1075       2.7344
    1076       2.5536
    1077       2.6469
    1078       2.5467
    1079       2.4529
    1080       2.5220
    1081       2.5594
    1082       2.5991
    1083       2.5200
    1084       2.7100
    1085       2.6782
    1086       2.7211
    1087       2.7126
    1088       2.7221
    1089       2.6027
    1090       2.5867
    1091       2.5154
    1092       2.5899
    1093       2.5280
    1094       2.5243
    1095       2.4857
    1096       2.5031
    1097       2.4465
    1098       2.4680
    1099       2.4281
    1100       2.4587
    1101       2.5150
    1102       2.5457
    1103       2.5655
    1104       2.5542
    1105       2.5995
    1106       2.5850
    1107       2.4777
    1108       2.4333
    1109       2.5727
    1110       2.4892
    1111       2.4894
    1112       2.5175
    1113       2.5520
    1114       2.4972
    1115       2.5031
    1116       2.5314
    1117       2.5793
    1118       2.4340
    1119       2.4507
    1120       2.4053
    1121       2.4162
    1122       2.3985
    1123       2.4497
    1124       2.4486
    1125       2.5258
    1126       2.4677
    1127       2.4452
    1128       2.5159
    1129       2.5007
    1130       2.4508
    1131       2.4565
    1132       2.4791
    1133       2.4611
    1134       2.5157
    1135       2.4850
    1136       2.4568
    1137       2.5048
    1138       2.5410
    1139       2.5575
    1140       2.5880
    1141       2.5795
    1142       2.5401
    1143       2.4852
    1144       2.5617
    1145       2.5661
    1146       2.6081
    1147       2.6494
    1148       2.6226
    1149       2.6818
    1150       2.6963
    1151       2.5925
    1152       2.5525
    1153       2.4743
    1154       2.5647
    1155       2.5288
    1156       2.5332
    1157       2.5498
    1158       2.6303
    1159       2.6161
    1160       2.5683
    1161       2.5102
    1162       2.4860
    1163       2.4188
    1164       2.4288
    1165       2.5258
    1166       2.5274
    1167       2.5273
    1168       2.5922
    1169       2.5143
    1170       2.4727
    1171       2.5023
    1172       2.4852
    1173       2.5331
    1174       2.5216
    1175       2.5804
    1176       2.4991
    1177       2.5085
    1178       2.4927
    1179       2.6077
    1180       2.5807
    1181       2.4845
    1182       2.5168
    1183       2.4366
    1184       2.4850
    1185       2.4372
    1186       2.4050
    1187       2.4944
    1188       2.4044
    1189       2.4180
    1190       2.3357
    1191       2.3466
    1192       2.4076
    1193       2.3842
    1194       2.3834
    1195       2.3612
    1196       2.3794
    1197       2.4344
    1198       2.5086
    1199       2.5692
    1200       2.5686
    1201       2.4893
    1202       2.5196
    1203       2.4256
    1204       2.4615
    1205       2.4019
    1206       2.4332
    1207       2.4983
    1208       2.6384
    1209       2.5268
    1210       2.5543
    1211       2.6175
    1212       2.6396
    1213       2.5347
    1214       2.4786
    1215       2.5471
    1216       2.5651
    1217       2.5744
    1218       2.5620
    1219       2.5425
    1220       2.5141
    1221       2.5250
    1222       2.4946
    1223       2.4817
    1224       2.5039
    1225       2.5426
    1226       2.5071
    1227       2.4691
    1228       2.5521
    1229       2.5794
    1230       2.5751
    1231       2.6758
    1232       2.6762
    1233       2.6220
    1234       2.6080
    1235       2.6120
    1236       2.6101
    1237       2.6727
    1238       2.6457
    1239       2.6408
    1240       2.7829
    1241       2.7199
    1242       2.6946
    1243       2.5870
    1244       2.5196
    1245       2.5426
    1246       2.5467
    1247       2.5679
    1248       2.4811
    1249       2.5548
    1250       2.5582
    1251       2.5777
    1252       2.5776
    1253       2.4953
    1254       2.5640
    1255       2.5293
    1256       2.5449
    1257       2.5761
    1258       2.6160
    1259       2.5911
    1260       2.5744
    1261       2.5915
    1262       2.5717
    1263       2.5237
    1264       2.5351
    1265       2.5026
    1266       2.5579
    1267       2.5425
    1268       2.5795
    1269       2.6159
    1270       2.6320
    1271       2.6358
    1272       2.6767
    1273       2.6976
    1274       2.7080
    1275       2.7503
    1276       2.7085
    1277       2.7558
    1278       2.6783
    1279       2.6811
    1280       2.6762
    1281       2.6554
    1282       2.7555
    1283       2.7200
    1284       2.7518
    1285       2.7009
    1286       2.7172
    1287       2.7135
    1288       2.7020
    1289       2.6838
    1290       2.6609
    1291       2.6246
    1292       2.6926
    1293       2.6989
    1294       2.6863
    1295       2.6481
    1296       2.7048
    1297       2.7330
    1298       2.6679
    1299       2.6994
    1300       2.5959
    1301       2.6302
    1302       2.6731
    1303       2.6037
    1304       2.6264
    1305       2.6190
    1306       2.5993
    1307       2.6184
    1308       2.5939
    1309       2.5979
    1310       2.7228
    1311       2.6677
    1312       2.6992
    1313       2.6743
    1314       2.6950
    1315       2.6658
    1316       2.7195
    1317       2.6250
    1318       2.6195
    1319       2.7134
    1320       2.7109
    1321       2.6848
    1322       2.6840
    1323       2.6269
    1324       2.6890
    1325       2.7670
    1326       2.6885
    1327       2.7472
    1328       2.7828
    1329       2.7651
    1330       2.6673
    1331       2.6886
    1332       2.7268
    1333       2.7728
    1334       2.7682
    1335       2.8684
    1336       2.8138
    1337       2.7955
    1338       2.6802
    1339       2.7378
    1340       2.8325
    1341       2.7718
    1342       2.7215
    1343       2.7475
    1344       2.7561
    1345       2.7283
    1346       2.6982
    1347       2.7557
    1348       2.6640
    1349       2.7484
    1350       2.7792
    1351       2.6547
    1352       2.7105
    1353       2.6351
    1354       2.6606
    1355       2.6893
    1356       2.7048
    1357       2.6826
    1358       2.7145
    1359       2.7055
    1360       2.7382
    1361       2.7344
    1362       2.7145
    1363       2.7636
    1364       2.7029
    1365       2.6836
    1366       2.6154
    1367       2.5993
    1368       2.6450
    1369       2.6828
    1370       2.5941
    1371       2.6609
    1372       2.7266
    1373       2.6681
    1374       2.6238
    1375       2.6604
    1376       2.6472
    1377       2.6271
    1378       2.6002
    1379       2.6828
    1380       2.5448
    1381       2.5793
    1382       2.6246
    1383       2.6074
    1384       2.6064
    1385       2.6572
    1386       2.5868
    1387       2.6458
    1388       2.6304
    1389       2.8091
    1390       2.8144
    1391       2.8697
    1392       2.8458
    1393       2.8397
    1394       2.9794
    1395       2.9523
    1396       2.9305
    1397       2.7750
    1398       2.7682
    1399       2.6870
    1400       2.6677
    1401       2.6880
    1402       2.7314
    1403       2.7459
    1404       2.7916
    1405       2.7876
    1406       2.7716
    1407       2.7588
    1408       2.7101
    1409       2.7955
    1410       2.7233
    1411       2.7054
    1412       2.6608
    1413       2.6091
    1414       2.5801
    1415       2.6515
    1416       2.6475
    1417       2.6182
    1418       2.7314
    1419       2.6935
    1420       2.6496
    1421       2.6775
    1422       2.8303
    1423       2.9227
    1424       2.9703
    1425       2.8885
    1426       2.8863
    1427       2.8676
    1428       2.9196
    1429       2.8676
    1430       2.8297
    1431       2.7650
    1432       2.7017
    1433       2.7043
    1434       2.7111
    1435       2.6394
    1436       2.7130
    1437       2.7285
    1438       2.6881
    1439       2.5922
    1440       2.6477
    1441       2.5672
    1442       2.5785
    1443       2.6106
    1444       2.6098
    1445       2.5811
    1446       2.6440
    1447       2.6124
    1448       2.6783
    1449       2.7148
    1450       2.8021
    1451       2.7429
    1452       2.6740
    1453       2.5864
    1454       2.6415
    1455       2.8190
    1456       2.7125
    1457       2.6689
    1458       2.6951
    1459       2.7114
    1460       2.7338
    1461       2.7032
    1462       2.7101
    1463       2.7562
    1464       2.6643
    1465       2.6858
    1466       2.7164
    1467       2.6994
    1468       2.6819
    1469       2.6782
    1470       2.6745
    1471       2.6183
    1472       2.6467
    1473       2.6779
    1474       2.6606
    1475       2.5683
    1476       2.5430
    1477       2.5014
    1478       2.5253
    1479       2.3439
    1480       2.4099
    1481       2.4673
    1482       2.5312
    1483       2.5652
    1484       2.6788
    1485       2.7455
    1486       2.6560
    1487       2.7145
    1488       2.7278
    1489       2.7839
    1490       2.6979
    1491       2.7923
    1492       2.7984
    1493       2.8728
    1494       2.9076
    1495       2.7437
    1496       2.6801
    1497       2.6692
    1498       2.7200
    1499       2.7305
    1500       2.7056
    1501       2.5883
    1502       2.6404
    1503       2.5730
    1504       2.5603
    1505       2.5215
    1506       2.5167
    1507       2.5066
    1508       2.4952
    1509       2.6413
    1510       2.6140
    1511       2.6900
    1512       2.7885
    1513       2.6359
    1514       2.6923
    1515       2.7712
    1516       2.7568
    1517       2.6494
    1518       2.6739
    1519       2.6298
    1520       2.7156
    1521       2.7610
    1522       2.7771
    1523       2.7188
    1524       2.6039
    1525       2.6342
    1526       2.6016
    1527       2.5675
    1528       2.5657
    1529       2.6588
    1530       2.6524
    1531       2.6569
    1532       2.5984
    1533       2.5826
    1534       2.5695
    1535       2.6529
    1536       2.7222
    1537       2.7559
    1538       2.6609
    1539       2.6219
    1540       2.6400
    1541       2.6184
    1542       2.7311
    1543       2.7163
    1544       2.6999
    1545       2.6467
    1546       2.5911
    1547       2.5560
    1548       2.6094
    1549       2.6204
    1550       2.6859
    1551       2.6809
    1552       2.6467
    1553       2.6424
    1554       2.7663
    1555       2.7767
    1556       2.6406
    1557       2.6459
    1558       2.5501
    1559       2.5865
    1560       2.6630
    1561       2.6227
    1562       2.6450
    1563       2.6550
    1564       2.6621
    1565       2.6657
    1566       2.7000
    1567       2.6706
    1568       2.6329
    1569       2.8135
    1570       2.8392
    1571       2.7434
    1572       2.7307
    1573       2.6365
    1574       2.5697
    1575       2.5928
    1576       2.5934
    1577       2.6400
    1578       2.6098
    1579       2.6386
    1580       2.7003
    1581       2.6656
    1582       2.6437
    1583       2.7527
    1584       2.7296
    1585       2.7772
    1586       2.7985
    1587       2.8061
    1588       2.6974
    1589       2.6521
    1590       2.7232
    1591       2.7416
    1592       2.6927
    1593       2.5962
    1594       2.6636
    1595       2.6377
    1596       2.7172
    1597       2.7385
    1598       2.8883
    1599       2.8057
    1600       2.8415
    1601       2.8401
    1602       2.8786
    1603       2.7126
    1604       2.8449
    1605       2.7640
    1606       2.7149
    1607       2.6440
    1608       2.6884
    1609       2.7453
    1610       2.8184
    1611       2.7102
    1612       2.6453
    1613       2.5388
    1614       2.5397
    1615       2.4953
    1616       2.5249
    1617       2.5499
    1618       2.5416
    1619       2.5877
    1620       2.6119
    1621       2.5533
    1622       2.5769
    1623       2.5731
    1624       2.5580
    1625       2.6259
    1626       2.5101
    1627       2.4981
    1628       2.4922
    1629       2.4962
    1630       2.5359
    1631       2.5980
    1632       2.6061
    1633       2.6695
    1634       2.6892
    1635       2.6739
    1636       2.6758
    1637       2.6707
    1638       2.5672
    1639       2.6030
    1640       2.6284
    1641       2.6748
    1642       2.5777
    1643       2.6263
    1644       2.5965
    1645       2.6240
    1646       2.5548
    1647       2.5022
    1648       2.4242
    1649       2.4882
    1650       2.4840
    1651       2.5521
    1652       2.5021
    1653       2.5366
    1654       2.6460
    1655       2.5725
    1656       2.6538
    1657       2.5835
    1658       2.6181
    1659       2.6807
    1660       2.6045
    1661       2.5716
    1662       2.6248
    1663       2.6652
    1664       2.6236
    1665       2.6290
    1666       2.5924
    1667       2.6243
    1668       2.7038
    1669       2.6312
    1670       2.5681
    1671       2.6708
    1672       2.6825
    1673       2.6864
    1674       2.5547
    1675       2.5910
    1676       2.5750
    1677       2.5591
    1678       2.5528
    1679       2.6507
    1680       2.6447
    1681       2.6173
    1682       2.5569
    1683       2.5447
    1684       2.5508
    1685       2.6407
    1686       2.6517
    1687       2.5883
    1688       2.5372
    1689       2.6825
    1690       2.6558
    1691       2.6634
    1692       2.6410
    1693       2.6787
    1694       2.6589
    1695       2.6502
    1696       2.5714
    1697       2.6099
    1698       2.6442
    1699       2.5399
    1700       2.4711
    1701       2.5697
    1702       2.5457
    1703       2.6210
    1704       2.6209
    1705       2.5657
    1706       2.6128
    1707       2.7123
    1708       2.6760
    1709       2.7250
    1710       2.7129
    1711       2.6463
    1712       2.6129
    1713       2.5459
    1714       2.6562
    1715       2.6868
    1716       2.6245
    1717       2.5745
    1718       2.6152
    1719       2.6580
    1720       2.6082
    1721       2.6081
    1722       2.5164
    1723       2.5884
    1724       2.6257
    1725       2.6262
    1726       2.6207
    1727       2.5915
    1728       2.6308
    1729       2.6320
    1730       2.7542
    1731       2.6546
    1732       2.6768
    1733       2.7371
    1734       2.7066
    1735       2.6573
    1736       2.6779
    1737       2.5922
    1738       2.5902
    1739       2.6061
    1740       2.7660
    1741       2.7252
    1742       2.7071
    1743       2.6958
    1744       2.6654
    1745       2.7366
    1746       2.7455
    1747       2.7289
    1748       2.7171
    1749       2.6827
    1750       2.6268
    1751       2.6425
    1752       2.6228
    1753       2.6628
    1754       2.5931
    1755       2.6449
    1756       2.7181
    1757       2.7197
    1758       2.7054
    1759       2.5815
    1760       2.5571
    1761       2.6033
    1762       2.5659
    1763       2.5243
    1764       2.4939
    1765       2.4958
    1766       2.5460
    1767       2.4998
    1768       2.4716
    1769       2.5096
    1770       2.5372
    1771       2.6772
    1772       2.6690
    1773       2.6583
    1774       2.6107
    1775       2.6422
    1776       2.6054
    1777       2.5801
    1778       2.5450
    1779       2.5518
    1780       2.5297
    1781       2.5247
    1782       2.5068
    1783       2.4710
    1784       2.5061
    1785       2.5698
    1786       2.5100
    1787       2.5771
    1788       2.5950
    1789       2.6918
    1790       2.5524
    1791       2.5557
    1792       2.4989
    1793       2.4853
    1794       2.5052
    1795       2.5014
    1796       2.4443
    1797       2.4941
    1798       2.5012
    1799       2.5557
    1800       2.5132
    1801       2.5736
    1802       2.4979
    1803       2.4034
    1804       2.4779
    1805       2.5495
    1806       2.5579
    1807       2.5643
    1808       2.6623
    1809       2.6631
    1810       2.7295
    1811       2.7563
    1812       2.6479
    1813       2.5802
    1814       2.5986
    1815       2.6526
    1816       2.7475
    1817       2.7302
    1818       2.7315
    1819       2.7619
    1820       2.6735
    1821       2.6159
    1822       2.5972
    1823       2.5924
    1824       2.7134
    1825       2.7488
    1826       2.6832
    1827       2.6702
    1828       2.6276
    1829       2.6504
    1830       2.5772
    1831       2.6314
    1832       2.6425
    1833       2.6210
    1834       2.6017
    1835       2.7053
    1836       2.7071
    1837       2.6559
    1838       2.6232
    1839       2.6569
    1840       2.6995
    1841       2.7842
    1842       2.7611
    1843       2.6316
    1844       2.8108
    1845       2.7325
    1846       2.6654
    1847       2.7598
    1848       2.7186
    1849       2.7338
    1850       2.7678
    1851       2.7585
    1852       2.8904
    1853       2.9126
    1854       2.8631
    1855       2.8417
    1856       2.8864
    1857       2.8833
    1858       2.8819
    1859       2.8060
    1860       2.8113
    1861       2.7841
    1862       2.8497
    1863       2.8735
    1864       2.7925
    1865       2.8079
    1866       2.9342
    1867       3.0016
    1868       2.9824
    1869       2.9742
    1870       2.9733
    1871       2.7979
    1872       2.8643
    1873       2.8307
    1874       2.7463
    1875       2.7049
    1876       2.6818
    1877       2.6750
    1878       2.6816
    1879       2.6632
    1880       2.6640
    1881       2.6346
    1882       2.6352
    1883       2.6268
    1884       2.6424
    1885       2.6963
    1886       2.7270
    1887       2.7111
    1888       2.6635
    1889       2.7081
    1890       2.7678
    1891       2.6317
    1892       2.6773
    1893       2.6539
    1894       2.6193
    1895       2.5809
    1896       2.7089
    1897       2.6460
    1898       2.6081
    1899       2.5676
    1900       2.6307
    1901       2.6334
    1902       2.6888
    1903       2.7388
    1904       2.7104
    1905       2.6585
    1906       2.6203
    1907       2.5684
    1908       2.5541
    1909       2.5614
    1910       2.5334
    1911       2.5369
    1912       2.5226
    1913       2.5469
    1914       2.5774
    1915       2.6296
    1916       2.6493
    1917       2.6283
    1918       2.5848
    1919       2.5923
    1920       2.5658
    1921       2.5520
    1922       2.6068
    1923       2.6988
    1924       2.6199
    1925       2.6112
    1926       2.7208
    1927       2.6746
    1928       2.5928
    1929       2.5297
    1930       2.5821
    1931       2.5682
    1932       2.5349
    1933       2.5407
    1934       2.6065
    1935       2.5795
    1936       2.5287
    1937       2.5766
    1938       2.5788
    1939       2.5816
    1940       2.6312
    1941       2.6118
    1942       2.6148
    1943       2.7293
    1944       2.7319
    1945       2.5986
    1946       2.6712
    1947       2.7373
    1948       2.7734
    1949       2.7229
    1950       2.6777
    1951       2.6532
    1952       2.6906
    1953       2.7146
    1954       2.7094
    1955       2.6608
    1956       2.7382
    1957       2.7588
    1958       2.7083
    1959       2.7454
    1960       2.6842
    1961       2.7169
    1962       2.7624
    1963       2.7831
    1964       2.6773
    1965       2.7281
    1966       2.6578
    1967       2.6907
    1968       2.7435
    1969       2.6982
    1970       2.7635
    1971       2.8411
    1972       2.8132
    1973       2.6953
    1974       2.7403
    1975       2.7502
    1976       2.6233
    1977       2.6575
    1978       2.6567
    1979       2.6028
    1980       2.6724
    1981       2.7061
    1982       2.7769
    1983       2.7657
    1984       2.7856
    1985       2.7241
    1986       2.7526
    1987       2.6663
    1988       2.7228
    1989       2.7483
    1990       2.7531
    1991       2.7733
    1992       2.7216
    1993       2.7256
    1994       2.7391
    1995       2.6809
    1996       2.7976
    1997       2.7795
    1998       2.7098
    1999       2.7235
    2000       2.8076
    2001       2.8374
    2002       2.7075
    2003       2.8001
    2004       2.8038
    2005       2.7586
    2006       2.7779
    2007       2.6881
    2008       2.8335
    2009       2.7462
    2010       2.7882
    2011       2.7405
    2012       2.6823
    2013       2.7168
    2014       2.6512
    2015       2.6929
    2016       2.6354
    2017       2.6073
    2018       2.6388
    2019       2.6237
    2020       2.6944
    2021       2.6058
    2022       2.6082
    2023       2.6016
    2024       2.5811
    2025       2.6207
    2026       2.5876
    2027       2.6727
    2028       2.6483
    2029       2.6178
    2030       2.5529
    2031       2.5722
    2032       2.6104
    2033       2.6560
    2034       2.6002
    2035       2.6422
    2036       2.7511
    2037       2.6723
    2038       2.6869
    2039       2.6285
    2040       2.7114
    2041       2.6250
    2042       2.7241
    2043       2.7258
    2044       2.7234
    2045       2.7841
    2046       2.6937
    2047       2.6186
    2048       2.6930
    2049       2.7082
    2050       2.7155
    2051       2.5798
    2052       2.7149
    2053       2.6720
    2054       2.6731
    2055       2.7184
    2056       2.6970
    2057       2.7557
    2058       2.7629
    2059       2.7041
    2060       2.7407
    2061       2.7854
    2062       2.7858
    2063       2.7732
    2064       2.7746
    2065       2.7552
    2066       2.7863
    2067       2.7469
    2068       2.7547
    2069       2.7650
    2070       2.7944
    2071       2.7023
    2072       2.6927
    2073       2.7320
    2074       2.6962
    2075       2.6720
    2076       2.7202
    2077       2.7071
    2078       2.8403
    2079       2.8849
    2080       2.7993
    2081       2.7960
    2082       2.8413
    2083       2.8950
    2084       2.9118
    2085       2.8854
    2086       2.9968
    2087       2.9054
    2088       2.8868
    2089       2.9674
    2090       2.9571
    2091       2.9319
    2092       2.8884
    2093       2.8769
    2094       2.8960
    2095       2.8278
    2096       2.9381
    2097       2.8664
    2098       2.7263
    2099       2.7467
    2100       2.7588
    2101       2.7153
    2102       2.7464
    2103       2.8109
    2104       2.7926
    2105       2.8024
    2106       2.6518
    2107       2.7161
    2108       2.6856
    2109       2.7513
    2110       2.7747
    2111       2.7487
    2112       2.8425
    2113       2.8158
    2114       2.7832
    2115       2.8422
    2116       2.7620
    2117       2.7669
    2118       2.8412
    2119       2.8544
    2120       2.8194
    2121       2.7406
    2122       2.6592
    2123       2.6399
    2124       2.6291
    2125       2.6655
    2126       2.7433
    2127       2.6626
    2128       2.7300
    2129       2.6975
    2130       2.7721
    2131       2.7569
    2132       2.7900
    2133       2.8365
    2134       2.9375
    2135       2.9356
    2136       2.8019
    2137       2.8374
    2138       2.8066
    2139       2.7914
    2140       2.8501
    2141       2.7518
    2142       2.7691
    2143       2.7716
    2144       2.7486
    2145       2.7512
    2146       2.7912
    2147       2.8664
    2148       2.7709
    2149       2.7067
    2150       2.6803
    2151       2.7679
    2152       2.7752
    2153       2.7727
    2154       2.7775
    2155       2.7785
    2156       2.7831
    2157       2.7836
    2158       2.7457
    2159       2.7861
    2160       2.7921
    2161       2.8280
    2162       2.8260
    2163       2.8286
    2164       2.7502
    2165       2.7393
    2166       2.7841
    2167       2.7874
    2168       2.8724
    2169       2.9243
    2170       2.9554
    2171       2.8528
    2172       2.8487
    2173       2.8194
    2174       2.9898
    2175       2.9687
    2176       2.9226
    2177       2.9202
    2178       2.8725
    2179       2.9927
    2180       3.0050
    2181       2.9907
    2182       2.9316
    2183       2.9049
    2184       2.9761
    2185       2.8976
    2186       2.9752
    2187       2.9872
    2188       2.8475
    2189       2.8448
    2190       2.8710
    2191       2.8042
    2192       2.8372
    2193       2.9176
    2194       2.9011
    2195       2.7834
    2196       2.8733
    2197       2.8543
    2198       2.8606
    2199       2.7837
    2200       2.8273
    2201       2.7993
    2202       2.7776
    2203       2.8099
    2204       2.8661
    2205       2.8140
    2206       2.8127
    2207       2.9011
    2208       2.8899
    2209       2.9706
    2210       2.9184
    2211       3.0440
    2212       2.9615
    2213       2.9211
    2214       2.7942
    2215       2.8110
    2216       2.8002
    2217       2.7540
    2218       2.7255
    2219       2.6846
    2220       2.6475
    2221       2.6642
    2222       2.6545
    2223       2.6923
    2224       2.6235
    2225       2.7118
    2226       2.7135
    2227       2.7114
    2228       2.7752
    2229       2.7328
    2230       2.8288
    2231       2.7570
    2232       2.7044
    2233       2.7345
    2234       2.7861
    2235       2.8523
    2236       2.7694
    2237       2.7818
    2238       2.7729
    2239       2.7605
    2240       2.7661
    2241       2.7749
    2242       2.7211
    2243       2.7208
    2244       2.8119
    2245       2.8413
    2246       2.7165
    2247       2.8062
    2248       2.7810
    2249       2.8549
    2250       2.8645
    2251       2.8736
    2252       2.8509
    2253       2.7069
    2254       2.7133
    2255       2.8359
    2256       2.7934
    2257       2.7634
    2258       2.7612
    2259       2.7594
    2260       2.7616
    2261       2.7007
    2262       2.6805
    2263       2.7072
    2264       2.7232
    2265       2.6158
    2266       2.6073
    2267       2.6197
    2268       2.6307
    2269       2.6010
    2270       2.5826
    2271       2.6139
    2272       2.5804
    2273       2.6603
    2274       2.6612
    2275       2.5663
    2276       2.6454
    2277       2.7121
    2278       2.7510
    2279       2.6966
    2280       2.7260
    2281       2.7434
    2282       2.7457
    2283       2.7406
    2284       2.7412
    2285       2.7522
    2286       2.7084
    2287       2.7036
    2288       2.6963
    2289       2.7789
    2290       2.6778
    2291       2.6934
    2292       2.6895
    2293       2.6589
    2294       2.6787
    2295       2.6418
    2296       2.6441
    2297       2.5847
    2298       2.5654
    2299       2.5590
    2300       2.5529
    2301       2.6039
    2302       2.7091
    2303       2.6849
    2304       2.6345
    2305       2.6578
    2306       2.6535
    2307       2.5528
    2308       2.6349
    2309       2.6270
    2310       2.6429
    2311       2.5498
    2312       2.4934
    2313       2.5454
    2314       2.5458
    2315       2.4965
    2316       2.5607
    2317       2.6205
    2318       2.5788
    2319       2.6128
    2320       2.5588
    2321       2.6040
    2322       2.5652
    2323       2.6279
    2324       2.6473
    2325       2.6244
    2326       2.6561
    2327       2.6502
    2328       2.6500
    2329       2.6798
    2330       2.7065
    2331       2.7136
    2332       2.7164
    2333       2.7661
    2334       2.7915
    2335       2.7500
    2336       2.8412
    2337       2.7844
    2338       2.8146
    2339       2.8085
    2340       2.8469
    2341       2.8512
    2342       2.8768
    2343       2.7480
    2344       2.7569
    2345       2.7692
    2346       2.7626
    2347       2.7496
    2348       2.7265
    2349       2.8324
    2350       2.7725
    2351       2.7173
    2352       2.7575
    2353       2.7093
    2354       2.7708
    2355       2.7873
    2356       2.7254
    2357       2.7379
    2358       2.6770
    2359       2.7001
    2360       2.7420
    2361       2.6784
    2362       2.7718
    2363       2.8030
    2364       2.9187
    2365       2.8858
    2366       2.9338
    2367       2.8915
    2368       2.9813
    2369       3.0428
    2370       3.1623
    2371       3.0453
    2372       2.9266
    2373       3.0104
    2374       3.0116
    2375       2.9739
    2376       2.9667
    2377       3.0808
    2378       3.0328
    2379       3.1120
    2380       3.1670
    2381       3.1049
    2382       3.0681
    2383       3.1967
    2384       3.0594
    2385       2.9420
    2386       2.8645
    2387       2.8759
    2388       2.8437
    2389       2.8268
    2390       2.7544
    2391       2.7437
    2392       2.7693
    2393       2.8396
    2394       2.7479
    2395       2.7667
    2396       2.7654
    2397       2.8432
    2398       2.9208
    2399       2.8988
    2400       2.9012
    2401       2.7809
    2402       2.8678
    2403       2.7561
    2404       2.7744
    2405       2.9053
    2406       2.9184
    2407       2.8049
    2408       2.7180
    2409       2.8022
    2410       2.7575
    2411       2.7562
    2412       2.7950
    2413       2.7678
    2414       2.7194
    2415       2.7229
    2416       2.7026
    2417       2.6608
    2418       2.7174
    2419       2.6406
    2420       2.6897
    2421       2.6608
    2422       2.6182
    2423       2.6578
    2424       2.6381
    2425       2.6575
    2426       2.7381
    2427       2.7134
    2428       2.6659
    2429       2.7026
    2430       2.7558
    2431       2.7125
    2432       2.6567
    2433       2.6757
    2434       2.6425
    2435       2.6576
    2436       2.6576
    2437       2.6644
    2438       2.6727
    2439       2.6339
    2440       2.6342
    2441       2.6534
    2442       2.6261
    2443       2.6789
    2444       2.7263
    2445       2.6362
    2446       2.5851
    2447       2.5982
    2448       2.6555
    2449       2.6551
    2450       2.7097
    2451       2.6488
    2452       2.6040
    2453       2.6406
    2454       2.7746
    2455       2.7263
    2456       2.7309
    2457       2.7604
    2458       2.7392
    2459       2.7680
    2460       2.8619
    2461       2.8045
    2462       2.7624
    2463       2.7957
    2464       2.8046
    2465       2.7556
    2466       2.7806
    2467       2.7644
    2468       2.7369
    2469       2.6623
    2470       2.6521
    2471       2.6077
    2472       2.6523
    2473       2.5957
    2474       2.6527
    2475       2.6382
    2476       2.6532
    2477       2.7304
    2478       2.7427
    2479       2.7266
    2480       2.6614
    2481       2.5988
    2482       2.6496
    2483       2.6867
    2484       2.5931
    2485       2.5997
    2486       2.6094
    2487       2.5389
    2488       2.5489
    2489       2.4947
    2490       2.5619
    2491       2.5434
    2492       2.4988
    2493       2.5706
    2494       2.5914
    2495       2.5741
    2496       2.6192
    2497       2.6133
    2498       2.6829
    2499       2.6265
    2500       2.5994
