# Supplementary material for: Potential Inhibitors of Fascin From A Database of Marine Natural Products: A Virtual Screening and Molecular Dynamics Study
Source: Front Chem. 2021 Oct 7;9:719949. doi: 10.3389/fchem.2021.719949 (PMC8529705; doi:10.3389/fchem.2021.719949)
Supplement: Supplementary file 2 [file DataSheet1.ZIP › Raw Date for Manuscript-719949-reduced/Figure S1/Inhibitor 01/rmsd3.dat]

#Frame     RMSD_00002
       1       1.9153
       2       1.9556
       3       1.9773
       4       2.0266
       5       2.0866
       6       2.0464
       7       2.0334
       8       2.0342
       9       2.0266
      10       2.0331
      11       2.0832
      12       2.0300
      13       1.9878
      14       2.0222
      15       1.9593
      16       2.0364
      17       2.0614
      18       2.0431
      19       2.0591
      20       2.0916
      21       2.0874
      22       2.1244
      23       2.1206
      24       2.1222
      25       2.1551
      26       2.1445
      27       2.1115
      28       2.1602
      29       2.1315
      30       2.0740
      31       2.1393
      32       2.1744
      33       2.1835
      34       2.2116
      35       2.1774
      36       2.1887
      37       2.1461
      38       2.2163
      39       2.2786
      40       2.3260
      41       2.4353
      42       2.4247
      43       2.3956
      44       2.4229
      45       2.4454
      46       2.2929
      47       2.3226
      48       2.3639
      49       2.3573
      50       2.2941
      51       2.3702
      52       2.4511
      53       2.3555
      54       2.3451
      55       2.3880
      56       2.4351
      57       2.4068
      58       2.2357
      59       2.1971
      60       2.2800
      61       2.2789
      62       2.2029
      63       2.3646
      64       2.2922
      65       2.2703
      66       2.2425
      67       2.2974
      68       2.3038
      69       2.2587
      70       2.2913
      71       2.4222
      72       2.4463
      73       2.5332
      74       2.4951
      75       2.4989
      76       2.4293
      77       2.4241
      78       2.3972
      79       2.4668
      80       2.4026
      81       2.3691
      82       2.3876
      83       2.5227
      84       2.4878
      85       2.3796
      86       2.3631
      87       2.3974
      88       2.3592
      89       2.3878
      90       2.3841
      91       2.4420
      92       2.4121
      93       2.3356
      94       2.3586
      95       2.3123
      96       2.3548
      97       2.3566
      98       2.3236
      99       2.4438
     100       2.4043
     101       2.4218
     102       2.3499
     103       2.3238
     104       2.3777
     105       2.3146
     106       2.3343
     107       2.3064
     108       2.4366
     109       2.3799
     110       2.4312
     111       2.3540
     112       2.3156
     113       2.3765
     114       2.3707
     115       2.4165
     116       2.4394
     117       2.3896
     118       2.3476
     119       2.4760
     120       2.5093
     121       2.5531
     122       2.4515
     123       2.4760
     124       2.5059
     125       2.5272
     126       2.5287
     127       2.4172
     128       2.5435
     129       2.5876
     130       2.4842
     131       2.4973
     132       2.4954
     133       2.4200
     134       2.3300
     135       2.3568
     136       2.3802
     137       2.3339
     138       2.4167
     139       2.3972
     140       2.3071
     141       2.4640
     142       2.3632
     143       2.3893
     144       2.3062
     145       2.3088
     146       2.3033
     147       2.2830
     148       2.2861
     149       2.3270
     150       2.2896
     151       2.3000
     152       2.3589
     153       2.3684
     154       2.3729
     155       2.2747
     156       2.3086
     157       2.3313
     158       2.4759
     159       2.3694
     160       2.3165
     161       2.3119
     162       2.3617
     163       2.3899
     164       2.2751
     165       2.3634
     166       2.3871
     167       2.3219
     168       2.3313
     169       2.3496
     170       2.3739
     171       2.3357
     172       2.3039
     173       2.3080
     174       2.3418
     175       2.3254
     176       2.3366
     177       2.4016
     178       2.4885
     179       2.4512
     180       2.6112
     181       2.5789
     182       2.4692
     183       2.4384
     184       2.4408
     185       2.3710
     186       2.3575
     187       2.2923
     188       2.3597
     189       2.4552
     190       2.4742
     191       2.4309
     192       2.5238
     193       2.5586
     194       2.5242
     195       2.5150
     196       2.4134
     197       2.3802
     198       2.3969
     199       2.4781
     200       2.4311
     201       2.4314
     202       2.3455
     203       2.4650
     204       2.4356
     205       2.4737
     206       2.3973
     207       2.4060
     208       2.4360
     209       2.3441
     210       2.4283
     211       2.3718
     212       2.3898
     213       2.3438
     214       2.3875
     215       2.4761
     216       2.4591
     217       2.4592
     218       2.3888
     219       2.4319
     220       2.4145
     221       2.4773
     222       2.4894
     223       2.3979
     224       2.4587
     225       2.4396
     226       2.3971
     227       2.4251
     228       2.4660
     229       2.5044
     230       2.4488
     231       2.4143
     232       2.3770
     233       2.4155
     234       2.3832
     235       2.3524
     236       2.3279
     237       2.3101
     238       2.3441
     239       2.3789
     240       2.4991
     241       2.5082
     242       2.4538
     243       2.4330
     244       2.4046
     245       2.4909
     246       2.5004
     247       2.3891
     248       2.4621
     249       2.4486
     250       2.4143
     251       2.3573
     252       2.3823
     253       2.3444
     254       2.3200
     255       2.3693
     256       2.3263
     257       2.4106
     258       2.4064
     259       2.4647
     260       2.3669
     261       2.3227
     262       2.2217
     263       2.2957
     264       2.3500
     265       2.4478
     266       2.4724
     267       2.4633
     268       2.4651
     269       2.3513
     270       2.3494
     271       2.3861
     272       2.3943
     273       2.3481
     274       2.3328
     275       2.2507
     276       2.2970
     277       2.3004
     278       2.3365
     279       2.3578
     280       2.3463
     281       2.3570
     282       2.2680
     283       2.3113
     284       2.2650
     285       2.2526
     286       2.1803
     287       2.3286
     288       2.3701
     289       2.2299
     290       2.2520
     291       2.2589
     292       2.2321
     293       2.2406
     294       2.2049
     295       2.1854
     296       2.1837
     297       2.2071
     298       2.1418
     299       2.1899
     300       2.2243
     301       2.3008
     302       2.3452
     303       2.3383
     304       2.4043
     305       2.4943
     306       2.4636
     307       2.4703
     308       2.5053
     309       2.4260
     310       2.4090
     311       2.3883
     312       2.3966
     313       2.4963
     314       2.3971
     315       2.4452
     316       2.4161
     317       2.4409
     318       2.3990
     319       2.3755
     320       2.4737
     321       2.4567
     322       2.3726
     323       2.4802
     324       2.4356
     325       2.3991
     326       2.3414
     327       2.2672
     328       2.2581
     329       2.2994
     330       2.3567
     331       2.2798
     332       2.2680
     333       2.2754
     334       2.2912
     335       2.2828
     336       2.2421
     337       2.2696
     338       2.2257
     339       2.2509
     340       2.2818
     341       2.2775
     342       2.4010
     343       2.3972
     344       2.3371
     345       2.3285
     346       2.2875
     347       2.3300
     348       2.3750
     349       2.2353
     350       2.3435
     351       2.3829
     352       2.2914
     353       2.2078
     354       2.3821
     355       2.3836
     356       2.3854
     357       2.3194
     358       2.3360
     359       2.4330
     360       2.3658
     361       2.3334
     362       2.3525
     363       2.3342
     364       2.3482
     365       2.3508
     366       2.3025
     367       2.3407
     368       2.3791
     369       2.3180
     370       2.3525
     371       2.2750
     372       2.2780
     373       2.2758
     374       2.2425
     375       2.2952
     376       2.2584
     377       2.2719
     378       2.3166
     379       2.2863
     380       2.3399
     381       2.4344
     382       2.3851
     383       2.3532
     384       2.2852
     385       2.2467
     386       2.3158
     387       2.4360
     388       2.3327
     389       2.3563
     390       2.2903
     391       2.3185
     392       2.2169
     393       2.3103
     394       2.3309
     395       2.3412
     396       2.2877
     397       2.3204
     398       2.3520
     399       2.2965
     400       2.4419
     401       2.4292
     402       2.3796
     403       2.2926
     404       2.3575
     405       2.2976
     406       2.3431
     407       2.3634
     408       2.3557
     409       2.3662
     410       2.4108
     411       2.3236
     412       2.3801
     413       2.3832
     414       2.3153
     415       2.3742
     416       2.3307
     417       2.2648
     418       2.2730
     419       2.2959
     420       2.3117
     421       2.3343
     422       2.2459
     423       2.2707
     424       2.3414
     425       2.2868
     426       2.2961
     427       2.2680
     428       2.2453
     429       2.2409
     430       2.3756
     431       2.3791
     432       2.2927
     433       2.2945
     434       2.3313
     435       2.3040
     436       2.2942
     437       2.3372
     438       2.3157
     439       2.2978
     440       2.3070
     441       2.2694
     442       2.3115
     443       2.3851
     444       2.3083
     445       2.3123
     446       2.3380
     447       2.3564
     448       2.3097
     449       2.3733
     450       2.3927
     451       2.2892
     452       2.2949
     453       2.4449
     454       2.4663
     455       2.4112
     456       2.2968
     457       2.3566
     458       2.4412
     459       2.3421
     460       2.3137
     461       2.3391
     462       2.3842
     463       2.3370
     464       2.3472
     465       2.3639
     466       2.3830
     467       2.4505
     468       2.4146
     469       2.4106
     470       2.3650
     471       2.3087
     472       2.3695
     473       2.3856
     474       2.4205
     475       2.4169
     476       2.4355
     477       2.4467
     478       2.4028
     479       2.3545
     480       2.4219
     481       2.4871
     482       2.5523
     483       2.4696
     484       2.4435
     485       2.4300
     486       2.4180
     487       2.4178
     488       2.4097
     489       2.4565
     490       2.5231
     491       2.5062
     492       2.4700
     493       2.4695
     494       2.5240
     495       2.5386
     496       2.4344
     497       2.4603
     498       2.4185
     499       2.4500
     500       2.4767
     501       2.4871
     502       2.4869
     503       2.5489
     504       2.4703
     505       2.4894
     506       2.5223
     507       2.5125
     508       2.4976
     509       2.5306
     510       2.4969
     511       2.5532
     512       2.6343
     513       2.5373
     514       2.5408
     515       2.5133
     516       2.5478
     517       2.5263
     518       2.4188
     519       2.3974
     520       2.3586
     521       2.4439
     522       2.4396
     523       2.4689
     524       2.4943
     525       2.5415
     526       2.5297
     527       2.6000
     528       2.4997
     529       2.4511
     530       2.4760
     531       2.4905
     532       2.4711
     533       2.4128
     534       2.3968
     535       2.4092
     536       2.3195
     537       2.3818
     538       2.4640
     539       2.3987
     540       2.3299
     541       2.3606
     542       2.3612
     543       2.3929
     544       2.4196
     545       2.4519
     546       2.4397
     547       2.3789
     548       2.4536
     549       2.4583
     550       2.5005
     551       2.4657
     552       2.3905
     553       2.4506
     554       2.4863
     555       2.4628
     556       2.4438
     557       2.4349
     558       2.3853
     559       2.4382
     560       2.4555
     561       2.4378
     562       2.4419
     563       2.4417
     564       2.4256
     565       2.5129
     566       2.4675
     567       2.4913
     568       2.5052
     569       2.5013
     570       2.4845
     571       2.4531
     572       2.5832
     573       2.5385
     574       2.5188
     575       2.5371
     576       2.5235
     577       2.4695
     578       2.5111
     579       2.4944
     580       2.4905
     581       2.5892
     582       2.5581
     583       2.5093
     584       2.6085
     585       2.5541
     586       2.5327
     587       2.5665
     588       2.4621
     589       2.4962
     590       2.3998
     591       2.3751
     592       2.3497
     593       2.3693
     594       2.3196
     595       2.3542
     596       2.3721
     597       2.3699
     598       2.3437
     599       2.3348
     600       2.4054
     601       2.4228
     602       2.3711
     603       2.3620
     604       2.4196
     605       2.4213
     606       2.4852
     607       2.4426
     608       2.4764
     609       2.5506
     610       2.6171
     611       2.4702
     612       2.5332
     613       2.5292
     614       2.5807
     615       2.5815
     616       2.4950
     617       2.4978
     618       2.5631
     619       2.5111
     620       2.5248
     621       2.4962
     622       2.4830
     623       2.4619
     624       2.4691
     625       2.4615
     626       2.4408
     627       2.4465
     628       2.3953
     629       2.4888
     630       2.4527
     631       2.4296
     632       2.4875
     633       2.5008
     634       2.5541
     635       2.5276
     636       2.5048
     637       2.5545
     638       2.4922
     639       2.5349
     640       2.5098
     641       2.5499
     642       2.4922
     643       2.4817
     644       2.5117
     645       2.5368
     646       2.5849
     647       2.5673
     648       2.4938
     649       2.4303
     650       2.4883
     651       2.5609
     652       2.5048
     653       2.4727
     654       2.4495
     655       2.4363
     656       2.4259
     657       2.3326
     658       2.5438
     659       2.5757
     660       2.5654
     661       2.5726
     662       2.6768
     663       2.6355
     664       2.6398
     665       2.5761
     666       2.5671
     667       2.5344
     668       2.5245
     669       2.5670
     670       2.5995
     671       2.5868
     672       2.5082
     673       2.4729
     674       2.5041
     675       2.5372
     676       2.5267
     677       2.5120
     678       2.6447
     679       2.5662
     680       2.5015
     681       2.5138
     682       2.5697
     683       2.5872
     684       2.5640
     685       2.6137
     686       2.5262
     687       2.5561
     688       2.5127
     689       2.6007
     690       2.6081
     691       2.6043
     692       2.5696
     693       2.5511
     694       2.4846
     695       2.6240
     696       2.6705
     697       2.6856
     698       2.6224
     699       2.6173
     700       2.5019
     701       2.6495
     702       2.5530
     703       2.5007
     704       2.5461
     705       2.4813
     706       2.4265
     707       2.4509
     708       2.3414
     709       2.4021
     710       2.4025
     711       2.4009
     712       2.4262
     713       2.4892
     714       2.4558
     715       2.4607
     716       2.4178
     717       2.4666
     718       2.3857
     719       2.5476
     720       2.4701
     721       2.3721
     722       2.3594
     723       2.3902
     724       2.4099
     725       2.5488
     726       2.4752
     727       2.4455
     728       2.4108
     729       2.4935
     730       2.4787
     731       2.4408
     732       2.4936
     733       2.4118
     734       2.4775
     735       2.5250
     736       2.4753
     737       2.4614
     738       2.3995
     739       2.4605
     740       2.5211
     741       2.4132
     742       2.5638
     743       2.5691
     744       2.5520
     745       2.4939
     746       2.4850
     747       2.5001
     748       2.5637
     749       2.5531
     750       2.4984
     751       2.5669
     752       2.5590
     753       2.5428
     754       2.4959
     755       2.5136
     756       2.4818
     757       2.4493
     758       2.5155
     759       2.5564
     760       2.5330
     761       2.5211
     762       2.4598
     763       2.4359
     764       2.4157
     765       2.4815
     766       2.4297
     767       2.4556
     768       2.4982
     769       2.4738
     770       2.4987
     771       2.5378
     772       2.4453
     773       2.4933
     774       2.5010
     775       2.5177
     776       2.5302
     777       2.5721
     778       2.5461
     779       2.5070
     780       2.5029
     781       2.4796
     782       2.5222
     783       2.4577
     784       2.4242
     785       2.4786
     786       2.3540
     787       2.4446
     788       2.5287
     789       2.4958
     790       2.5603
     791       2.5450
     792       2.5685
     793       2.5259
     794       2.4146
     795       2.4530
     796       2.4423
     797       2.4516
     798       2.4636
     799       2.5571
     800       2.5000
     801       2.4992
     802       2.4659
     803       2.5401
     804       2.4790
     805       2.5514
     806       2.5559
     807       2.6064
     808       2.5384
     809       2.5153
     810       2.6151
     811       2.5828
     812       2.4943
     813       2.4963
     814       2.5015
     815       2.4589
     816       2.5057
     817       2.4408
     818       2.4429
     819       2.4928
     820       2.4462
     821       2.4849
     822       2.4541
     823       2.4739
     824       2.3994
     825       2.3786
     826       2.4732
     827       2.4744
     828       2.4646
     829       2.4373
     830       2.4715
     831       2.5545
     832       2.6876
     833       2.5523
     834       2.5444
     835       2.5224
     836       2.5897
     837       2.6519
     838       2.5541
     839       2.5497
     840       2.5800
     841       2.4502
     842       2.4585
     843       2.4390
     844       2.5694
     845       2.5980
     846       2.5336
     847       2.4410
     848       2.3520
     849       2.4024
     850       2.5450
     851       2.5016
     852       2.4932
     853       2.4390
     854       2.3999
     855       2.4223
     856       2.4367
     857       2.4323
     858       2.4013
     859       2.3642
     860       2.4446
     861       2.4908
     862       2.4682
     863       2.4172
     864       2.4474
     865       2.4491
     866       2.4372
     867       2.4374
     868       2.5188
     869       2.5265
     870       2.5264
     871       2.4493
     872       2.3727
     873       2.4319
     874       2.4722
     875       2.4412
     876       2.3519
     877       2.3986
     878       2.4171
     879       2.4063
     880       2.4042
     881       2.3465
     882       2.3465
     883       2.3486
     884       2.3348
     885       2.3649
     886       2.3787
     887       2.4290
     888       2.3836
     889       2.3203
     890       2.3005
     891       2.2894
     892       2.2889
     893       2.3749
     894       2.3790
     895       2.3330
     896       2.4218
     897       2.3899
     898       2.4252
     899       2.3592
     900       2.4242
     901       2.4453
     902       2.4510
     903       2.5896
     904       2.4624
     905       2.4078
     906       2.3706
     907       2.3751
     908       2.3497
     909       2.3675
     910       2.4000
     911       2.3381
     912       2.3571
     913       2.4702
     914       2.3769
     915       2.5095
     916       2.4714
     917       2.3818
     918       2.4278
     919       2.4804
     920       2.5200
     921       2.5172
     922       2.5177
     923       2.5532
     924       2.4642
     925       2.5192
     926       2.5844
     927       2.4942
     928       2.4789
     929       2.4227
     930       2.4888
     931       2.4684
     932       2.4856
     933       2.5169
     934       2.6335
     935       2.5871
     936       2.5681
     937       2.4563
     938       2.4541
     939       2.4828
     940       2.4455
     941       2.4898
     942       2.4667
     943       2.4560
     944       2.4135
     945       2.3978
     946       2.4265
     947       2.2771
     948       2.2894
     949       2.3094
     950       2.2932
     951       2.2682
     952       2.2853
     953       2.2579
     954       2.2633
     955       2.3207
     956       2.3663
     957       2.3021
     958       2.2860
     959       2.2525
     960       2.2978
     961       2.2680
     962       2.2364
     963       2.2482
     964       2.2581
     965       2.2916
     966       2.2792
     967       2.2339
     968       2.2489
     969       2.2780
     970       2.1809
     971       2.2019
     972       2.1956
     973       2.2702
     974       2.2914
     975       2.2681
     976       2.3064
     977       2.2553
     978       2.2239
     979       2.2117
     980       2.1776
     981       2.2252
     982       2.3036
     983       2.2748
     984       2.2982
     985       2.3528
     986       2.3548
     987       2.3322
     988       2.3394
     989       2.2958
     990       2.3590
     991       2.2727
     992       2.2220
     993       2.2001
     994       2.2223
     995       2.2492
     996       2.2097
     997       2.2781
     998       2.2516
     999       2.2483
    1000       2.3130
    1001       2.4004
    1002       2.4148
    1003       2.4227
    1004       2.3961
    1005       2.3922
    1006       2.3432
    1007       2.3631
    1008       2.3740
    1009       2.3241
    1010       2.2205
    1011       2.2880
    1012       2.2825
    1013       2.1710
    1014       2.2390
    1015       2.2661
    1016       2.2988
    1017       2.2921
    1018       2.3120
    1019       2.4074
    1020       2.3561
    1021       2.3228
    1022       2.3335
    1023       2.3136
    1024       2.2563
    1025       2.3383
    1026       2.3791
    1027       2.3894
    1028       2.4160
    1029       2.4513
    1030       2.4545
    1031       2.4756
    1032       2.4662
    1033       2.4479
    1034       2.4710
    1035       2.5977
    1036       2.5250
    1037       2.4685
    1038       2.4623
    1039       2.4235
    1040       2.4254
    1041       2.4034
    1042       2.3545
    1043       2.3083
    1044       2.2845
    1045       2.3507
    1046       2.3304
    1047       2.3336
    1048       2.4122
    1049       2.4142
    1050       2.4121
    1051       2.3579
    1052       2.3387
    1053       2.4160
    1054       2.4039
    1055       2.3794
    1056       2.3118
    1057       2.3673
    1058       2.2837
    1059       2.3732
    1060       2.4555
    1061       2.4842
    1062       2.4629
    1063       2.4455
    1064       2.3924
    1065       2.4147
    1066       2.4416
    1067       2.4389
    1068       2.4866
    1069       2.4825
    1070       2.4867
    1071       2.5082
    1072       2.4694
    1073       2.4414
    1074       2.4758
    1075       2.4355
    1076       2.4682
    1077       2.4648
    1078       2.5218
    1079       2.4746
    1080       2.3656
    1081       2.4320
    1082       2.5019
    1083       2.4846
    1084       2.5129
    1085       2.4589
    1086       2.4452
    1087       2.4211
    1088       2.5154
    1089       2.4165
    1090       2.4054
    1091       2.3604
    1092       2.3843
    1093       2.3776
    1094       2.4520
    1095       2.4894
    1096       2.4509
    1097       2.4082
    1098       2.3632
    1099       2.3622
    1100       2.2653
    1101       2.3309
    1102       2.3694
    1103       2.3788
    1104       2.3180
    1105       2.2691
    1106       2.2744
    1107       2.3589
    1108       2.2648
    1109       2.3084
    1110       2.3241
    1111       2.3380
    1112       2.3528
    1113       2.3142
    1114       2.2512
    1115       2.2293
    1116       2.3195
    1117       2.3146
    1118       2.3421
    1119       2.2853
    1120       2.2441
    1121       2.3272
    1122       2.2781
    1123       2.3165
    1124       2.3027
    1125       2.3095
    1126       2.3169
    1127       2.2894
    1128       2.3248
    1129       2.2772
    1130       2.3338
    1131       2.3301
    1132       2.3638
    1133       2.2998
    1134       2.4014
    1135       2.3360
    1136       2.3656
    1137       2.3906
    1138       2.3218
    1139       2.2781
    1140       2.3077
    1141       2.2828
    1142       2.3276
    1143       2.3777
    1144       2.3041
    1145       2.2408
    1146       2.2966
    1147       2.2544
    1148       2.3491
    1149       2.3162
    1150       2.3226
    1151       2.4479
    1152       2.3947
    1153       2.3540
    1154       2.3136
    1155       2.3324
    1156       2.2920
    1157       2.3330
    1158       2.2634
    1159       2.2456
    1160       2.2177
    1161       2.2442
    1162       2.2828
    1163       2.3289
    1164       2.2718
    1165       2.2745
    1166       2.2449
    1167       2.3160
    1168       2.2844
    1169       2.2663
    1170       2.2302
    1171       2.2519
    1172       2.1941
    1173       2.2379
    1174       2.2594
    1175       2.2325
    1176       2.2982
    1177       2.2795
    1178       2.2451
    1179       2.2378
    1180       2.2696
    1181       2.2752
    1182       2.3118
    1183       2.2436
    1184       2.2728
    1185       2.1773
    1186       2.2531
    1187       2.2572
    1188       2.2764
    1189       2.2406
    1190       2.2943
    1191       2.3344
    1192       2.2534
    1193       2.2715
    1194       2.3029
    1195       2.3757
    1196       2.3789
    1197       2.4006
    1198       2.3422
    1199       2.2986
    1200       2.3488
    1201       2.2978
    1202       2.2733
    1203       2.2914
    1204       2.2289
    1205       2.3017
    1206       2.2697
    1207       2.2753
    1208       2.3026
    1209       2.2927
    1210       2.2671
    1211       2.1889
    1212       2.2606
    1213       2.2182
    1214       2.2397
    1215       2.2073
    1216       2.1984
    1217       2.2666
    1218       2.2340
    1219       2.2514
    1220       2.2280
    1221       2.1857
    1222       2.2223
    1223       2.3329
    1224       2.2792
    1225       2.2285
    1226       2.3164
    1227       2.2939
    1228       2.2754
    1229       2.2157
    1230       2.2743
    1231       2.2850
    1232       2.3167
    1233       2.3013
    1234       2.2933
    1235       2.2637
    1236       2.2511
    1237       2.3225
    1238       2.3888
    1239       2.3736
    1240       2.3305
    1241       2.2855
    1242       2.2796
    1243       2.2291
    1244       2.2810
    1245       2.3116
    1246       2.3194
    1247       2.2613
    1248       2.2830
    1249       2.2686
    1250       2.2864
    1251       2.3063
    1252       2.3751
    1253       2.3375
    1254       2.3788
    1255       2.3596
    1256       2.2692
    1257       2.3837
    1258       2.3744
    1259       2.3820
    1260       2.3901
    1261       2.3570
    1262       2.3671
    1263       2.3712
    1264       2.3193
    1265       2.2918
    1266       2.2919
    1267       2.3869
    1268       2.3784
    1269       2.4835
    1270       2.4963
    1271       2.4311
    1272       2.4692
    1273       2.4733
    1274       2.4168
    1275       2.3936
    1276       2.4404
    1277       2.4433
    1278       2.4473
    1279       2.5286
    1280       2.4528
    1281       2.5206
    1282       2.4237
    1283       2.3990
    1284       2.4412
    1285       2.3757
    1286       2.4064
    1287       2.4161
    1288       2.3821
    1289       2.3549
    1290       2.4101
    1291       2.3813
    1292       2.3670
    1293       2.2991
    1294       2.3310
    1295       2.3437
    1296       2.3459
    1297       2.3908
    1298       2.4352
    1299       2.5079
    1300       2.4633
    1301       2.4897
    1302       2.4310
    1303       2.4408
    1304       2.4955
    1305       2.4912
    1306       2.5008
    1307       2.4622
    1308       2.6048
    1309       2.5905
    1310       2.5124
    1311       2.4341
    1312       2.4140
    1313       2.4179
    1314       2.4226
    1315       2.4876
    1316       2.3365
    1317       2.3876
    1318       2.3662
    1319       2.3647
    1320       2.3917
    1321       2.4421
    1322       2.4177
    1323       2.4213
    1324       2.4177
    1325       2.4384
    1326       2.3863
    1327       2.4212
    1328       2.4028
    1329       2.3458
    1330       2.4940
    1331       2.5267
    1332       2.5001
    1333       2.5290
    1334       2.5122
    1335       2.6368
    1336       2.6347
    1337       2.5420
    1338       2.5458
    1339       2.4886
    1340       2.4875
    1341       2.5364
    1342       2.4936
    1343       2.5553
    1344       2.4633
    1345       2.5433
    1346       2.4193
    1347       2.3878
    1348       2.3710
    1349       2.4343
    1350       2.4569
    1351       2.4911
    1352       2.5040
    1353       2.4307
    1354       2.5186
    1355       2.5204
    1356       2.4931
    1357       2.4053
    1358       2.5100
    1359       2.5943
    1360       2.4814
    1361       2.5045
    1362       2.4965
    1363       2.4887
    1364       2.4588
    1365       2.4392
    1366       2.4248
    1367       2.5392
    1368       2.4756
    1369       2.4172
    1370       2.4433
    1371       2.4272
    1372       2.3979
    1373       2.3788
    1374       2.4445
    1375       2.4307
    1376       2.5319
    1377       2.4772
    1378       2.5107
    1379       2.4970
    1380       2.4352
    1381       2.3356
    1382       2.3661
    1383       2.4489
    1384       2.5145
    1385       2.4466
    1386       2.4948
    1387       2.5090
    1388       2.3838
    1389       2.3899
    1390       2.3519
    1391       2.4197
    1392       2.4325
    1393       2.4002
    1394       2.4550
    1395       2.3828
    1396       2.3775
    1397       2.3991
    1398       2.3518
    1399       2.3877
    1400       2.3656
    1401       2.3118
    1402       2.3805
    1403       2.3436
    1404       2.3470
    1405       2.3249
    1406       2.3791
    1407       2.3640
    1408       2.4182
    1409       2.3732
    1410       2.3561
    1411       2.3940
    1412       2.3198
    1413       2.3454
    1414       2.3466
    1415       2.3676
    1416       2.3979
    1417       2.4641
    1418       2.4459
    1419       2.4689
    1420       2.5122
    1421       2.4909
    1422       2.5257
    1423       2.4994
    1424       2.4011
    1425       2.4079
    1426       2.4598
    1427       2.3471
    1428       2.3528
    1429       2.3457
    1430       2.3195
    1431       2.4213
    1432       2.3707
    1433       2.4360
    1434       2.3310
    1435       2.3774
    1436       2.3536
    1437       2.3320
    1438       2.3677
    1439       2.2953
    1440       2.2785
    1441       2.2771
    1442       2.3031
    1443       2.3101
    1444       2.3523
    1445       2.2774
    1446       2.2421
    1447       2.2653
    1448       2.3110
    1449       2.2958
    1450       2.3598
    1451       2.3490
    1452       2.2416
    1453       2.2859
    1454       2.2695
    1455       2.2630
    1456       2.2673
    1457       2.3226
    1458       2.3239
    1459       2.2843
    1460       2.3270
    1461       2.2662
    1462       2.3805
    1463       2.3545
    1464       2.3557
    1465       2.3651
    1466       2.3469
    1467       2.3349
    1468       2.3913
    1469       2.4028
    1470       2.3573
    1471       2.4153
    1472       2.3921
    1473       2.4031
    1474       2.2791
    1475       2.3793
    1476       2.3663
    1477       2.3501
    1478       2.3304
    1479       2.3651
    1480       2.4269
    1481       2.4146
    1482       2.3745
    1483       2.3497
    1484       2.2859
    1485       2.2792
    1486       2.2761
    1487       2.2227
    1488       2.2046
    1489       2.2037
    1490       2.1316
    1491       2.2220
    1492       2.1842
    1493       2.2572
    1494       2.1840
    1495       2.1772
    1496       2.1881
    1497       2.1848
    1498       2.1538
    1499       2.1539
    1500       2.1905
    1501       2.1450
    1502       2.1260
    1503       2.1270
    1504       2.1768
    1505       2.2225
    1506       2.2024
    1507       2.2664
    1508       2.1727
    1509       2.1860
    1510       2.1260
    1511       2.2099
    1512       2.2493
    1513       2.2291
    1514       2.2265
    1515       2.2051
    1516       2.2210
    1517       2.2112
    1518       2.2381
    1519       2.3019
    1520       2.2255
    1521       2.2303
    1522       2.2715
    1523       2.2948
    1524       2.2501
    1525       2.2212
    1526       2.2567
    1527       2.2673
    1528       2.4023
    1529       2.3709
    1530       2.3956
    1531       2.3322
    1532       2.3012
    1533       2.3238
    1534       2.3535
    1535       2.3988
    1536       2.3564
    1537       2.3092
    1538       2.2874
    1539       2.2160
    1540       2.3284
    1541       2.3144
    1542       2.2317
    1543       2.3373
    1544       2.3208
    1545       2.2987
    1546       2.3222
    1547       2.2511
    1548       2.2044
    1549       2.2105
    1550       2.1988
    1551       2.2256
    1552       2.2801
    1553       2.2822
    1554       2.2584
    1555       2.2376
    1556       2.3291
    1557       2.2450
    1558       2.2120
    1559       2.2151
    1560       2.2297
    1561       2.1842
    1562       2.2804
    1563       2.2232
    1564       2.2333
    1565       2.1917
    1566       2.1999
    1567       2.2069
    1568       2.2423
    1569       2.2456
    1570       2.2706
    1571       2.2946
    1572       2.2223
    1573       2.2314
    1574       2.2411
    1575       2.2447
    1576       2.1858
    1577       2.1990
    1578       2.1787
    1579       2.2097
    1580       2.1992
    1581       2.2640
    1582       2.3006
    1583       2.3494
    1584       2.3038
    1585       2.2498
    1586       2.3207
    1587       2.2181
    1588       2.2975
    1589       2.3279
    1590       2.2060
    1591       2.2938
    1592       2.2113
    1593       2.2088
    1594       2.2039
    1595       2.2444
    1596       2.2067
    1597       2.1642
    1598       2.3113
    1599       2.3370
    1600       2.2452
    1601       2.2695
    1602       2.2754
    1603       2.2581
    1604       2.2819
    1605       2.3276
    1606       2.3724
    1607       2.2857
    1608       2.2516
    1609       2.2425
    1610       2.2470
    1611       2.2921
    1612       2.2316
    1613       2.2553
    1614       2.2607
    1615       2.2734
    1616       2.2943
    1617       2.2321
    1618       2.2268
    1619       2.2049
    1620       2.1967
    1621       2.1665
    1622       2.2234
    1623       2.2428
    1624       2.2817
    1625       2.2460
    1626       2.2892
    1627       2.3288
    1628       2.2767
    1629       2.2993
    1630       2.2963
    1631       2.3051
    1632       2.2887
    1633       2.3500
    1634       2.3183
    1635       2.2894
    1636       2.3002
    1637       2.2617
    1638       2.2859
    1639       2.2516
    1640       2.3286
    1641       2.2171
    1642       2.1978
    1643       2.1832
    1644       2.2525
    1645       2.2870
    1646       2.2631
    1647       2.2954
    1648       2.2755
    1649       2.2809
    1650       2.2618
    1651       2.3046
    1652       2.2828
    1653       2.3277
    1654       2.3032
    1655       2.3205
    1656       2.3247
    1657       2.3968
    1658       2.4108
    1659       2.4028
    1660       2.4533
    1661       2.4612
    1662       2.5329
    1663       2.5132
    1664       2.3938
    1665       2.4195
    1666       2.4418
    1667       2.3545
    1668       2.3415
    1669       2.2363
    1670       2.2732
    1671       2.2952
    1672       2.2716
    1673       2.3511
    1674       2.2657
    1675       2.2624
    1676       2.2642
    1677       2.2821
    1678       2.3105
    1679       2.2730
    1680       2.2483
    1681       2.2250
    1682       2.2761
    1683       2.2912
    1684       2.3374
    1685       2.3291
    1686       2.3029
    1687       2.3057
    1688       2.3513
    1689       2.3148
    1690       2.3831
    1691       2.3436
    1692       2.3593
    1693       2.3676
    1694       2.4302
    1695       2.4286
    1696       2.3976
    1697       2.3965
    1698       2.4157
    1699       2.4360
    1700       2.4714
    1701       2.4568
    1702       2.4613
    1703       2.5839
    1704       2.5394
    1705       2.5350
    1706       2.6377
    1707       2.4990
    1708       2.5174
    1709       2.5464
    1710       2.4598
    1711       2.4249
    1712       2.4517
    1713       2.5793
    1714       2.4820
    1715       2.4082
    1716       2.3668
    1717       2.4071
    1718       2.4218
    1719       2.3557
    1720       2.4179
    1721       2.5018
    1722       2.3789
    1723       2.3506
    1724       2.3882
    1725       2.4126
    1726       2.4352
    1727       2.3542
    1728       2.3797
    1729       2.3968
    1730       2.4663
    1731       2.3394
    1732       2.3166
    1733       2.3781
    1734       2.3238
    1735       2.3130
    1736       2.3712
    1737       2.3613
    1738       2.3179
    1739       2.3025
    1740       2.2798
    1741       2.3520
    1742       2.3692
    1743       2.3362
    1744       2.3277
    1745       2.3856
    1746       2.4442
    1747       2.5040
    1748       2.4914
    1749       2.4390
    1750       2.4143
    1751       2.3089
    1752       2.3924
    1753       2.4272
    1754       2.3808
    1755       2.3861
    1756       2.3837
    1757       2.4346
    1758       2.4508
    1759       2.4034
    1760       2.3627
    1761       2.3693
    1762       2.3580
    1763       2.3319
    1764       2.4636
    1765       2.4069
    1766       2.4226
    1767       2.4852
    1768       2.4312
    1769       2.4532
    1770       2.4146
    1771       2.4215
    1772       2.3655
    1773       2.4150
    1774       2.3585
    1775       2.3466
    1776       2.3583
    1777       2.2695
    1778       2.2000
    1779       2.3061
    1780       2.3491
    1781       2.2975
    1782       2.3346
    1783       2.2932
    1784       2.2399
    1785       2.2874
    1786       2.2241
    1787       2.3134
    1788       2.3916
    1789       2.2976
    1790       2.3428
    1791       2.3236
    1792       2.3736
    1793       2.4022
    1794       2.3488
    1795       2.3764
    1796       2.3338
    1797       2.4164
    1798       2.4377
    1799       2.4192
    1800       2.3702
    1801       2.2887
    1802       2.3317
    1803       2.3118
    1804       2.3920
    1805       2.3920
    1806       2.4184
    1807       2.3594
    1808       2.3060
    1809       2.3505
    1810       2.4674
    1811       2.5418
    1812       2.5645
    1813       2.4282
    1814       2.4873
    1815       2.3925
    1816       2.3443
    1817       2.4444
    1818       2.3732
    1819       2.2529
    1820       2.2979
    1821       2.2960
    1822       2.3394
    1823       2.3285
    1824       2.4171
    1825       2.3610
    1826       2.2689
    1827       2.2651
    1828       2.3211
    1829       2.2002
    1830       2.3086
    1831       2.2929
    1832       2.2884
    1833       2.3020
    1834       2.3673
    1835       2.3908
    1836       2.4065
    1837       2.4045
    1838       2.3815
    1839       2.3687
    1840       2.4672
    1841       2.4255
    1842       2.3851
    1843       2.3688
    1844       2.3849
    1845       2.3231
    1846       2.3183
    1847       2.4467
    1848       2.4505
    1849       2.4110
    1850       2.3751
    1851       2.3734
    1852       2.4337
    1853       2.3475
    1854       2.4185
    1855       2.4182
    1856       2.3767
    1857       2.4774
    1858       2.4602
    1859       2.3446
    1860       2.3966
    1861       2.4365
    1862       2.4448
    1863       2.4258
    1864       2.3894
    1865       2.4063
    1866       2.3754
    1867       2.4283
    1868       2.3461
    1869       2.3298
    1870       2.3208
    1871       2.3399
    1872       2.3442
    1873       2.3666
    1874       2.2809
    1875       2.2963
    1876       2.3519
    1877       2.3544
    1878       2.3746
    1879       2.3482
    1880       2.3769
    1881       2.3974
    1882       2.2854
    1883       2.3147
    1884       2.3191
    1885       2.3599
    1886       2.3978
    1887       2.4129
    1888       2.3917
    1889       2.3438
    1890       2.4485
    1891       2.3944
    1892       2.4089
    1893       2.4520
    1894       2.5378
    1895       2.5229
    1896       2.5099
    1897       2.4817
    1898       2.5799
    1899       2.5817
    1900       2.5594
    1901       2.4889
    1902       2.5508
    1903       2.4997
    1904       2.5498
    1905       2.4966
    1906       2.5658
    1907       2.5528
    1908       2.4677
    1909       2.5382
    1910       2.4274
    1911       2.4350
    1912       2.3893
    1913       2.3752
    1914       2.4423
    1915       2.3428
    1916       2.3872
    1917       2.3445
    1918       2.4409
    1919       2.4575
    1920       2.4219
    1921       2.5573
    1922       2.4901
    1923       2.5266
    1924       2.4650
    1925       2.5084
    1926       2.5413
    1927       2.6212
    1928       2.5809
    1929       2.5792
    1930       2.5463
    1931       2.4432
    1932       2.4695
    1933       2.4799
    1934       2.4915
    1935       2.4327
    1936       2.3953
    1937       2.3958
    1938       2.4030
    1939       2.4245
    1940       2.3879
    1941       2.4600
    1942       2.4704
    1943       2.4372
    1944       2.4907
    1945       2.5790
    1946       2.5283
    1947       2.4780
    1948       2.5140
    1949       2.4765
    1950       2.5363
    1951       2.4569
    1952       2.4063
    1953       2.3618
    1954       2.4096
    1955       2.3934
    1956       2.4689
    1957       2.4697
    1958       2.4311
    1959       2.4268
    1960       2.4189
    1961       2.3517
    1962       2.3378
    1963       2.3962
    1964       2.5069
    1965       2.5481
    1966       2.4343
    1967       2.4713
    1968       2.3800
    1969       2.3025
    1970       2.3621
    1971       2.4386
    1972       2.4078
    1973       2.3755
    1974       2.3122
    1975       2.3104
    1976       2.3298
    1977       2.3272
    1978       2.3440
    1979       2.2976
    1980       2.3641
    1981       2.3380
    1982       2.3114
    1983       2.2832
    1984       2.2435
    1985       2.3243
    1986       2.2729
    1987       2.2591
    1988       2.2939
    1989       2.3289
    1990       2.4229
    1991       2.4239
    1992       2.5707
    1993       2.4027
    1994       2.4145
    1995       2.2545
    1996       2.2830
    1997       2.3160
    1998       2.2551
    1999       2.2497
    2000       2.1695
    2001       2.1708
    2002       2.2067
    2003       2.3623
    2004       2.3293
    2005       2.3153
    2006       2.3375
    2007       2.3638
    2008       2.3865
    2009       2.3202
    2010       2.4003
    2011       2.5097
    2012       2.4834
    2013       2.4359
    2014       2.4249
    2015       2.4617
    2016       2.4082
    2017       2.4047
    2018       2.3237
    2019       2.3321
    2020       2.3468
    2021       2.3659
    2022       2.3369
    2023       2.3451
    2024       2.3595
    2025       2.3182
    2026       2.4164
    2027       2.3544
    2028       2.3665
    2029       2.3031
    2030       2.3225
    2031       2.3418
    2032       2.2873
    2033       2.3214
    2034       2.2734
    2035       2.2729
    2036       2.3322
    2037       2.3419
    2038       2.3368
    2039       2.2529
    2040       2.3040
    2041       2.3138
    2042       2.4158
    2043       2.3718
    2044       2.3347
    2045       2.4522
    2046       2.3852
    2047       2.3664
    2048       2.3658
    2049       2.3072
    2050       2.3275
    2051       2.3855
    2052       2.3953
    2053       2.3008
    2054       2.3499
    2055       2.3022
    2056       2.3296
    2057       2.4008
    2058       2.3113
    2059       2.2889
    2060       2.2746
    2061       2.4507
    2062       2.3637
    2063       2.4568
    2064       2.4030
    2065       2.4058
    2066       2.4503
    2067       2.4833
    2068       2.5111
    2069       2.5111
    2070       2.4778
    2071       2.4368
    2072       2.4424
    2073       2.5089
    2074       2.4679
    2075       2.4470
    2076       2.4080
    2077       2.4861
    2078       2.3214
    2079       2.3301
    2080       2.3089
    2081       2.2753
    2082       2.2029
    2083       2.3349
    2084       2.2271
    2085       2.2053
    2086       2.2070
    2087       2.2493
    2088       2.2138
    2089       2.2341
    2090       2.2254
    2091       2.2982
    2092       2.2748
    2093       2.3166
    2094       2.2711
    2095       2.3007
    2096       2.3430
    2097       2.2748
    2098       2.2995
    2099       2.3023
    2100       2.2894
    2101       2.3338
    2102       2.4273
    2103       2.4181
    2104       2.3720
    2105       2.3175
    2106       2.4058
    2107       2.4065
    2108       2.5441
    2109       2.5059
    2110       2.4745
    2111       2.4770
    2112       2.4424
    2113       2.4000
    2114       2.4790
    2115       2.4411
    2116       2.5824
    2117       2.5822
    2118       2.5151
    2119       2.5197
    2120       2.5127
    2121       2.5094
    2122       2.4952
    2123       2.4715
    2124       2.5069
    2125       2.4396
    2126       2.4896
    2127       2.4740
    2128       2.5255
    2129       2.5159
    2130       2.4176
    2131       2.4201
    2132       2.4308
    2133       2.4247
    2134       2.4460
    2135       2.5091
    2136       2.5621
    2137       2.6435
    2138       2.5568
    2139       2.5191
    2140       2.5036
    2141       2.5200
    2142       2.5480
    2143       2.5588
    2144       2.5877
    2145       2.5644
    2146       2.5964
    2147       2.5428
    2148       2.6072
    2149       2.5449
    2150       2.5372
    2151       2.5028
    2152       2.5267
    2153       2.5379
    2154       2.5102
    2155       2.5255
    2156       2.5802
    2157       2.5948
    2158       2.5394
    2159       2.5101
    2160       2.4952
    2161       2.4882
    2162       2.4742
    2163       2.4777
    2164       2.4952
    2165       2.5034
    2166       2.5270
    2167       2.5239
    2168       2.5500
    2169       2.4891
    2170       2.4645
    2171       2.4592
    2172       2.4368
    2173       2.4626
    2174       2.5450
    2175       2.5138
    2176       2.5394
    2177       2.4954
    2178       2.4352
    2179       2.4584
    2180       2.5038
    2181       2.5125
    2182       2.5429
    2183       2.4931
    2184       2.4106
    2185       2.4605
    2186       2.4632
    2187       2.4717
    2188       2.4166
    2189       2.3820
    2190       2.3506
    2191       2.3853
    2192       2.4306
    2193       2.4928
    2194       2.5289
    2195       2.4667
    2196       2.5281
    2197       2.4846
    2198       2.5302
    2199       2.5225
    2200       2.5629
    2201       2.5270
    2202       2.5037
    2203       2.5829
    2204       2.5407
    2205       2.4256
    2206       2.4671
    2207       2.3942
    2208       2.3687
    2209       2.3524
    2210       2.4682
    2211       2.3989
    2212       2.5283
    2213       2.5132
    2214       2.5715
    2215       2.6079
    2216       2.6090
    2217       2.6880
    2218       2.6356
    2219       2.6233
    2220       2.5659
    2221       2.4526
    2222       2.3502
    2223       2.4685
    2224       2.4565
    2225       2.4609
    2226       2.4579
    2227       2.3905
    2228       2.3992
    2229       2.5340
    2230       2.5004
    2231       2.4881
    2232       2.4698
    2233       2.4523
    2234       2.3839
    2235       2.4564
    2236       2.4254
    2237       2.5024
    2238       2.4431
    2239       2.4709
    2240       2.3561
    2241       2.3628
    2242       2.4041
    2243       2.4370
    2244       2.4610
    2245       2.4077
    2246       2.4187
    2247       2.3787
    2248       2.3612
    2249       2.3892
    2250       2.3436
    2251       2.3901
    2252       2.4731
    2253       2.4741
    2254       2.5123
    2255       2.5396
    2256       2.5309
    2257       2.4939
    2258       2.4635
    2259       2.5192
    2260       2.5297
    2261       2.5181
    2262       2.4564
    2263       2.4074
    2264       2.4082
    2265       2.5254
    2266       2.4912
    2267       2.5534
    2268       2.5559
    2269       2.5324
    2270       2.5622
    2271       2.5534
    2272       2.5846
    2273       2.4941
    2274       2.4749
    2275       2.4566
    2276       2.5231
    2277       2.5255
    2278       2.6496
    2279       2.5597
    2280       2.5047
    2281       2.5052
    2282       2.6378
    2283       2.6683
    2284       2.5224
    2285       2.6456
    2286       2.6119
    2287       2.6319
    2288       2.6192
    2289       2.6418
    2290       2.5525
    2291       2.5655
    2292       2.5813
    2293       2.5640
    2294       2.5409
    2295       2.5105
    2296       2.5235
    2297       2.5065
    2298       2.5251
    2299       2.5753
    2300       2.5649
    2301       2.5526
    2302       2.4653
    2303       2.4519
    2304       2.4099
    2305       2.4490
    2306       2.4348
    2307       2.5123
    2308       2.4830
    2309       2.5027
    2310       2.4326
    2311       2.4094
    2312       2.4964
    2313       2.3760
    2314       2.4119
    2315       2.4426
    2316       2.4342
    2317       2.4550
    2318       2.4739
    2319       2.4126
    2320       2.4058
    2321       2.4547
    2322       2.4418
    2323       2.4575
    2324       2.5453
    2325       2.4481
    2326       2.4634
    2327       2.5112
    2328       2.4901
    2329       2.4093
    2330       2.4493
    2331       2.3886
    2332       2.3749
    2333       2.4537
    2334       2.4228
    2335       2.3809
    2336       2.4735
    2337       2.4636
    2338       2.4900
    2339       2.4216
    2340       2.4284
    2341       2.4408
    2342       2.4362
    2343       2.3818
    2344       2.4111
    2345       2.5347
    2346       2.4614
    2347       2.5483
    2348       2.5034
    2349       2.4748
    2350       2.5044
    2351       2.5351
    2352       2.5070
    2353       2.4528
    2354       2.5299
    2355       2.4887
    2356       2.5616
    2357       2.5254
    2358       2.6138
    2359       2.5247
    2360       2.6171
    2361       2.5248
    2362       2.5669
    2363       2.4611
    2364       2.6174
    2365       2.5442
    2366       2.6211
    2367       2.5592
    2368       2.6149
    2369       2.5564
    2370       2.5642
    2371       2.5726
    2372       2.5631
    2373       2.5942
    2374       2.6031
    2375       2.6087
    2376       2.6842
    2377       2.6315
    2378       2.5349
    2379       2.5864
    2380       2.6251
    2381       2.5921
    2382       2.6430
    2383       2.6157
    2384       2.6238
    2385       2.6837
    2386       2.7489
    2387       2.7576
    2388       2.7021
    2389       2.7311
    2390       2.6630
    2391       2.6088
    2392       2.6464
    2393       2.6478
    2394       2.6510
    2395       2.6151
    2396       2.6623
    2397       2.6382
    2398       2.6598
    2399       2.7193
    2400       2.6222
    2401       2.7192
    2402       2.7488
    2403       2.7621
    2404       2.6296
    2405       2.6270
    2406       2.5573
    2407       2.5888
    2408       2.6218
    2409       2.7495
    2410       2.6800
    2411       2.6338
    2412       2.6071
    2413       2.5983
    2414       2.5095
    2415       2.4919
    2416       2.5321
    2417       2.4833
    2418       2.4925
    2419       2.4996
    2420       2.4917
    2421       2.5570
    2422       2.5128
    2423       2.5481
    2424       2.5473
    2425       2.5412
    2426       2.5491
    2427       2.5733
    2428       2.6357
    2429       2.5772
    2430       2.6179
    2431       2.5597
    2432       2.6031
    2433       2.6146
    2434       2.5608
    2435       2.5763
    2436       2.6089
    2437       2.5522
    2438       2.4522
    2439       2.5619
    2440       2.5274
    2441       2.5021
    2442       2.4762
    2443       2.4796
    2444       2.4346
    2445       2.4724
    2446       2.4140
    2447       2.4473
    2448       2.4030
    2449       2.4417
    2450       2.4060
    2451       2.3965
    2452       2.4430
    2453       2.4953
    2454       2.4634
    2455       2.4890
    2456       2.4342
    2457       2.5313
    2458       2.5961
    2459       2.5641
    2460       2.5448
    2461       2.5375
    2462       2.5338
    2463       2.5074
    2464       2.5361
    2465       2.5270
    2466       2.5247
    2467       2.4975
    2468       2.4520
    2469       2.4819
    2470       2.4257
    2471       2.5028
    2472       2.5486
    2473       2.5106
    2474       2.5376
    2475       2.5405
    2476       2.5089
    2477       2.5906
    2478       2.5189
    2479       2.4678
    2480       2.5266
    2481       2.5427
    2482       2.5886
    2483       2.6017
    2484       2.5399
    2485       2.5571
    2486       2.5422
    2487       2.5465
    2488       2.4857
    2489       2.5256
    2490       2.5323
    2491       2.5692
    2492       2.4783
    2493       2.4415
    2494       2.4375
    2495       2.3969
    2496       2.4870
    2497       2.4495
    2498       2.4677
    2499       2.4370
    2500       2.4108
