# Supplementary material for: Potential Inhibitors of Fascin From A Database of Marine Natural Products: A Virtual Screening and Molecular Dynamics Study
Source: Front Chem. 2021 Oct 7;9:719949. doi: 10.3389/fchem.2021.719949 (PMC8529705; doi:10.3389/fchem.2021.719949)
Supplement: Supplementary file 2 [file DataSheet1.ZIP › Raw Date for Manuscript-719949-reduced/Figure S1/Inhibitor 01/rmsd4.dat]

#Frame     RMSD_00002
       1       2.0055
       2       2.0843
       3       2.0859
       4       2.0228
       5       2.0261
       6       1.9774
       7       2.0220
       8       1.9457
       9       2.0099
      10       1.9798
      11       1.9213
      12       1.9657
      13       1.9712
      14       1.9247
      15       1.9268
      16       1.9967
      17       2.0174
      18       1.9889
      19       1.9799
      20       1.9577
      21       1.9417
      22       2.0441
      23       2.0297
      24       2.0276
      25       2.0296
      26       1.9917
      27       1.9978
      28       1.9844
      29       1.9432
      30       1.9966
      31       1.9574
      32       2.0738
      33       2.0394
      34       2.0200
      35       2.0098
      36       2.0410
      37       2.0520
      38       1.9701
      39       2.0989
      40       2.1083
      41       2.1629
      42       2.1065
      43       2.0943
      44       2.1048
      45       2.1424
      46       2.1092
      47       2.0894
      48       2.0594
      49       2.0612
      50       2.0423
      51       2.0523
      52       2.0580
      53       2.0127
      54       1.9748
      55       2.0280
      56       1.9912
      57       1.9413
      58       1.9365
      59       1.9303
      60       1.9199
      61       1.9562
      62       1.9596
      63       1.9791
      64       1.9712
      65       2.0111
      66       2.0234
      67       2.0179
      68       2.0191
      69       2.0489
      70       2.0081
      71       1.9747
      72       1.9963
      73       2.0027
      74       1.9499
      75       1.9873
      76       1.9326
      77       1.9483
      78       1.9226
      79       2.0183
      80       2.0210
      81       1.9884
      82       2.0026
      83       2.0763
      84       2.0268
      85       2.1067
      86       2.0670
      87       2.0538
      88       2.0326
      89       2.0746
      90       1.9975
      91       2.0044
      92       1.9236
      93       1.8979
      94       1.9763
      95       1.9414
      96       1.9645
      97       1.9287
      98       1.9549
      99       1.9619
     100       2.0419
     101       2.0320
     102       2.0244
     103       2.0055
     104       2.0220
     105       2.0886
     106       1.9893
     107       2.0482
     108       2.0541
     109       2.0190
     110       2.0383
     111       1.9886
     112       1.9259
     113       1.9661
     114       1.9552
     115       2.0553
     116       2.0189
     117       1.9611
     118       2.0778
     119       2.0530
     120       1.9852
     121       1.9375
     122       1.9769
     123       1.9811
     124       1.9269
     125       1.9814
     126       1.8979
     127       1.9315
     128       1.9086
     129       1.8860
     130       1.8501
     131       1.8929
     132       1.9272
     133       1.8731
     134       1.9510
     135       2.0252
     136       1.9717
     137       1.9473
     138       1.8531
     139       1.9642
     140       2.0372
     141       1.9568
     142       1.8720
     143       1.9213
     144       1.9861
     145       1.9552
     146       1.9908
     147       1.9665
     148       1.9993
     149       1.9196
     150       1.9380
     151       1.9232
     152       1.9296
     153       1.9839
     154       1.9375
     155       2.0168
     156       1.9489
     157       1.9715
     158       2.0003
     159       2.0235
     160       2.1333
     161       2.1102
     162       2.0659
     163       2.1736
     164       2.0566
     165       2.0848
     166       2.1216
     167       2.0856
     168       2.1595
     169       2.2110
     170       2.1834
     171       2.1281
     172       2.0888
     173       2.1828
     174       2.1444
     175       2.1632
     176       2.0409
     177       2.0092
     178       2.0580
     179       2.0168
     180       1.9902
     181       1.9517
     182       1.8999
     183       1.9157
     184       1.9171
     185       1.8525
     186       1.9099
     187       1.9103
     188       1.8737
     189       1.8779
     190       1.8854
     191       1.9101
     192       1.9255
     193       1.9784
     194       2.0084
     195       1.9413
     196       1.9250
     197       1.9553
     198       1.9989
     199       2.0828
     200       2.0712
     201       2.0894
     202       2.1102
     203       2.0502
     204       1.9686
     205       1.9282
     206       1.9672
     207       1.9598
     208       2.0096
     209       1.9859
     210       1.9986
     211       2.0320
     212       1.9997
     213       1.9669
     214       1.9908
     215       1.9987
     216       1.9795
     217       1.9847
     218       2.0252
     219       2.0018
     220       2.0403
     221       2.0639
     222       2.0138
     223       2.0466
     224       2.1131
     225       2.1270
     226       2.0546
     227       2.0292
     228       1.9853
     229       2.0619
     230       2.0477
     231       2.0934
     232       2.1212
     233       2.0970
     234       2.0541
     235       2.0320
     236       1.9430
     237       1.9162
     238       1.9278
     239       1.9793
     240       1.9875
     241       1.9920
     242       1.9580
     243       2.0300
     244       2.0592
     245       2.0158
     246       2.1014
     247       2.0760
     248       2.0763
     249       2.0015
     250       2.0015
     251       1.9992
     252       1.9684
     253       1.9993
     254       1.9564
     255       1.9421
     256       1.9410
     257       2.0040
     258       2.0036
     259       1.9879
     260       2.0080
     261       1.9825
     262       1.9308
     263       1.9565
     264       1.9871
     265       2.0101
     266       1.9380
     267       1.9509
     268       1.9690
     269       1.9064
     270       1.9486
     271       1.9518
     272       1.9609
     273       1.9413
     274       1.9110
     275       1.9076
     276       1.8901
     277       1.9214
     278       1.9679
     279       1.9577
     280       1.9330
     281       1.9713
     282       2.0014
     283       2.0013
     284       1.9537
     285       1.9736
     286       1.9865
     287       2.0116
     288       1.9425
     289       1.9486
     290       1.9155
     291       1.9356
     292       1.9356
     293       1.9033
     294       1.9199
     295       1.9184
     296       1.8951
     297       1.9370
     298       1.9615
     299       1.9804
     300       2.0170
     301       1.9909
     302       2.0196
     303       1.9289
     304       2.0177
     305       2.0046
     306       2.0061
     307       2.0343
     308       1.9467
     309       1.9326
     310       1.9429
     311       1.9894
     312       2.0258
     313       2.0644
     314       2.0566
     315       2.1105
     316       2.1022
     317       2.0626
     318       1.9866
     319       2.0383
     320       2.0163
     321       1.9629
     322       1.9915
     323       1.9339
     324       2.0260
     325       2.0344
     326       1.9848
     327       1.9189
     328       1.9152
     329       1.9434
     330       1.9880
     331       2.0058
     332       1.9245
     333       1.9153
     334       2.0080
     335       2.0032
     336       2.0626
     337       2.0356
     338       1.9581
     339       2.0138
     340       1.9791
     341       2.0693
     342       2.0329
     343       2.0473
     344       2.0982
     345       2.0633
     346       2.0538
     347       2.0346
     348       1.9853
     349       2.0314
     350       2.0157
     351       2.0131
     352       2.0544
     353       1.9972
     354       2.0206
     355       1.9014
     356       2.0018
     357       2.0031
     358       2.0266
     359       2.0114
     360       2.0535
     361       2.1120
     362       2.0056
     363       2.0065
     364       1.9874
     365       2.0561
     366       2.0993
     367       2.0835
     368       2.1425
     369       2.0685
     370       2.0726
     371       2.0086
     372       2.0248
     373       2.0377
     374       1.9896
     375       1.9703
     376       1.9473
     377       1.9612
     378       2.0259
     379       1.9919
     380       1.9609
     381       1.9939
     382       2.0843
     383       2.0398
     384       2.0625
     385       2.0509
     386       1.9623
     387       1.9975
     388       2.0433
     389       2.0055
     390       2.0782
     391       2.0880
     392       2.0672
     393       2.0552
     394       2.0985
     395       2.0311
     396       2.0637
     397       2.1163
     398       2.0608
     399       2.0602
     400       2.0027
     401       2.0899
     402       2.0862
     403       2.0954
     404       2.0541
     405       1.9858
     406       2.0274
     407       2.0180
     408       2.0127
     409       2.0014
     410       2.1476
     411       2.1597
     412       2.0713
     413       2.0561
     414       2.0423
     415       2.0439
     416       1.9940
     417       2.0031
     418       2.0149
     419       1.9564
     420       2.0665
     421       2.1314
     422       2.1142
     423       2.0579
     424       2.0748
     425       2.0929
     426       2.0726
     427       2.0422
     428       1.9837
     429       1.9646
     430       1.9860
     431       2.0134
     432       2.0996
     433       2.1042
     434       2.1188
     435       2.1947
     436       2.2701
     437       2.2813
     438       2.2672
     439       2.3086
     440       2.1876
     441       2.2400
     442       2.2502
     443       2.2569
     444       2.3958
     445       2.3364
     446       2.2099
     447       2.1103
     448       2.0852
     449       2.1153
     450       2.1020
     451       2.0782
     452       2.0921
     453       2.0949
     454       2.1245
     455       2.1797
     456       2.0751
     457       2.1020
     458       2.0968
     459       2.1237
     460       2.0799
     461       2.0558
     462       2.0530
     463       2.1632
     464       2.1689
     465       2.1472
     466       2.1863
     467       2.1768
     468       2.1064
     469       2.2381
     470       2.1871
     471       2.2280
     472       2.1887
     473       2.1869
     474       2.2150
     475       2.1436
     476       2.1844
     477       2.1088
     478       2.0523
     479       2.0141
     480       2.1010
     481       2.1426
     482       2.1905
     483       2.1525
     484       2.1496
     485       2.1615
     486       2.2370
     487       2.2009
     488       2.1392
     489       2.2105
     490       2.2551
     491       2.2591
     492       2.3007
     493       2.2920
     494       2.2789
     495       2.2711
     496       2.3646
     497       2.3637
     498       2.4237
     499       2.3502
     500       2.3191
     501       2.1951
     502       2.2201
     503       2.1697
     504       2.2376
     505       2.1232
     506       2.1549
     507       2.2116
     508       2.2452
     509       2.2267
     510       2.2306
     511       2.2247
     512       2.1412
     513       2.1905
     514       2.1976
     515       2.1795
     516       2.1260
     517       2.1972
     518       2.0973
     519       2.1730
     520       2.3197
     521       2.3227
     522       2.1718
     523       2.2741
     524       2.2188
     525       2.2676
     526       2.2444
     527       2.3003
     528       2.3214
     529       2.2746
     530       2.2764
     531       2.2434
     532       2.1860
     533       2.2615
     534       2.2739
     535       2.2406
     536       2.2694
     537       2.2320
     538       2.2572
     539       2.2793
     540       2.3630
     541       2.3015
     542       2.3422
     543       2.2713
     544       2.3205
     545       2.3465
     546       2.2604
     547       2.2854
     548       2.2982
     549       2.3188
     550       2.2379
     551       2.2538
     552       2.3774
     553       2.3895
     554       2.3389
     555       2.3510
     556       2.4220
     557       2.3880
     558       2.3369
     559       2.3576
     560       2.4977
     561       2.5073
     562       2.4491
     563       2.4065
     564       2.4813
     565       2.4129
     566       2.4800
     567       2.4437
     568       2.4380
     569       2.4329
     570       2.3716
     571       2.3823
     572       2.3619
     573       2.4418
     574       2.5426
     575       2.4183
     576       2.4471
     577       2.4788
     578       2.4752
     579       2.4294
     580       2.4281
     581       2.3914
     582       2.4251
     583       2.4019
     584       2.3154
     585       2.3078
     586       2.3462
     587       2.3711
     588       2.3236
     589       2.2900
     590       2.3037
     591       2.2496
     592       2.2799
     593       2.1875
     594       2.2489
     595       2.3370
     596       2.3264
     597       2.2356
     598       2.2415
     599       2.2929
     600       2.2658
     601       2.2195
     602       2.2913
     603       2.3407
     604       2.1668
     605       2.2415
     606       2.2163
     607       2.2129
     608       2.1346
     609       2.1102
     610       2.0566
     611       2.0735
     612       2.0285
     613       1.9733
     614       1.9498
     615       1.9982
     616       1.9464
     617       2.0508
     618       1.9966
     619       2.1102
     620       2.1278
     621       2.2114
     622       2.1465
     623       2.2980
     624       2.1567
     625       2.1478
     626       2.2461
     627       2.2141
     628       2.1233
     629       2.1225
     630       2.2823
     631       2.2482
     632       2.2846
     633       2.2648
     634       2.3144
     635       2.3759
     636       2.4293
     637       2.3718
     638       2.3287
     639       2.2979
     640       2.2667
     641       2.1782
     642       2.2208
     643       2.1398
     644       2.1745
     645       2.2017
     646       2.2455
     647       2.2417
     648       2.1409
     649       2.2378
     650       2.2478
     651       2.2340
     652       2.2267
     653       2.1604
     654       2.1071
     655       2.1621
     656       2.1777
     657       2.2076
     658       2.1200
     659       2.0773
     660       2.0689
     661       2.1041
     662       2.0900
     663       2.0443
     664       1.9466
     665       1.9715
     666       1.9788
     667       2.0151
     668       1.9967
     669       2.0103
     670       2.0126
     671       2.0112
     672       2.0349
     673       1.9923
     674       2.0292
     675       2.0534
     676       2.0841
     677       2.0416
     678       2.0408
     679       2.0446
     680       2.0811
     681       2.0305
     682       2.0190
     683       1.9737
     684       1.9752
     685       2.0635
     686       2.0472
     687       2.1253
     688       2.1864
     689       2.1594
     690       2.0363
     691       2.0132
     692       2.0157
     693       2.0323
     694       2.0284
     695       2.0057
     696       2.0788
     697       2.0461
     698       2.0055
     699       2.0232
     700       2.0410
     701       1.9800
     702       2.0429
     703       2.0948
     704       2.1487
     705       2.1080
     706       2.1514
     707       2.0553
     708       2.1122
     709       2.1135
     710       1.9745
     711       2.0742
     712       2.0704
     713       2.0802
     714       2.0302
     715       2.0746
     716       2.0758
     717       2.1329
     718       2.1430
     719       2.0948
     720       2.0576
     721       2.1165
     722       2.1133
     723       2.0863
     724       2.1304
     725       2.2355
     726       2.2283
     727       2.1558
     728       2.1877
     729       2.2000
     730       2.2732
     731       2.2481
     732       2.2144
     733       2.2607
     734       2.2935
     735       2.3119
     736       2.2352
     737       2.2297
     738       2.2311
     739       2.2752
     740       2.1646
     741       2.2533
     742       2.2222
     743       2.1188
     744       2.2171
     745       2.2645
     746       2.2419
     747       2.1867
     748       2.1945
     749       2.2127
     750       2.1150
     751       2.0984
     752       2.1172
     753       2.1286
     754       2.1147
     755       2.0672
     756       2.0760
     757       2.0602
     758       2.0928
     759       2.1129
     760       2.1343
     761       2.0574
     762       2.1370
     763       2.0444
     764       2.0605
     765       2.1025
     766       2.0343
     767       2.0585
     768       2.1161
     769       2.0962
     770       2.0154
     771       2.0913
     772       2.0004
     773       1.9352
     774       2.0386
     775       2.0306
     776       2.0362
     777       2.0879
     778       2.0889
     779       2.1877
     780       2.2212
     781       2.2334
     782       2.2056
     783       2.1720
     784       2.2373
     785       2.1295
     786       2.1339
     787       2.1967
     788       2.1653
     789       2.2036
     790       2.2077
     791       2.2107
     792       2.1951
     793       2.2226
     794       2.3286
     795       2.3304
     796       2.3279
     797       2.2798
     798       2.3232
     799       2.3253
     800       2.2726
     801       2.3210
     802       2.2687
     803       2.2967
     804       2.2612
     805       2.2704
     806       2.3213
     807       2.1725
     808       2.2154
     809       2.1826
     810       2.2073
     811       2.3176
     812       2.3152
     813       2.2716
     814       2.2117
     815       2.2171
     816       2.2978
     817       2.2634
     818       2.1968
     819       2.2835
     820       2.2743
     821       2.1503
     822       2.2534
     823       2.2052
     824       2.2359
     825       2.2721
     826       2.2489
     827       2.2685
     828       2.2730
     829       2.2671
     830       2.3440
     831       2.2282
     832       2.3050
     833       2.2535
     834       2.2111
     835       2.2578
     836       2.2250
     837       2.2102
     838       2.2642
     839       2.1967
     840       2.1834
     841       2.1740
     842       2.2091
     843       2.1717
     844       2.2480
     845       2.2124
     846       2.1250
     847       2.1918
     848       2.2918
     849       2.2303
     850       2.2161
     851       2.2263
     852       2.1278
     853       2.1447
     854       2.1534
     855       2.2286
     856       2.1974
     857       2.1260
     858       2.1931
     859       2.1350
     860       2.1449
     861       2.2411
     862       2.3214
     863       2.2779
     864       2.2798
     865       2.2403
     866       2.1546
     867       2.2205
     868       2.2283
     869       2.1772
     870       2.2070
     871       2.2833
     872       2.2828
     873       2.2801
     874       2.2194
     875       2.2255
     876       2.2773
     877       2.3576
     878       2.3778
     879       2.2776
     880       2.2678
     881       2.2917
     882       2.2737
     883       2.1803
     884       2.1470
     885       2.1538
     886       2.2092
     887       2.2471
     888       2.2170
     889       2.2180
     890       2.3378
     891       2.3844
     892       2.3450
     893       2.3248
     894       2.2631
     895       2.1665
     896       2.0980
     897       2.1603
     898       2.1121
     899       2.1517
     900       2.0706
     901       2.1026
     902       2.1519
     903       2.0674
     904       2.0153
     905       1.9688
     906       1.9673
     907       2.0673
     908       2.0732
     909       2.0864
     910       2.0916
     911       2.1099
     912       2.1088
     913       2.1431
     914       2.0955
     915       2.0095
     916       2.0137
     917       2.0967
     918       2.0705
     919       2.1012
     920       2.1379
     921       2.1004
     922       2.1248
     923       2.1683
     924       2.1783
     925       2.1847
     926       2.1537
     927       2.1366
     928       2.0819
     929       2.0465
     930       2.1136
     931       2.0857
     932       2.1082
     933       2.1092
     934       2.1731
     935       2.2332
     936       2.1780
     937       2.1921
     938       2.1429
     939       2.1474
     940       2.1668
     941       2.1856
     942       2.1864
     943       2.1573
     944       2.1704
     945       2.0929
     946       2.1518
     947       2.1282
     948       2.0437
     949       2.0523
     950       2.1085
     951       2.0895
     952       2.0842
     953       2.0677
     954       2.0620
     955       2.0229
     956       2.0900
     957       2.0639
     958       2.1376
     959       2.1849
     960       2.1646
     961       2.1319
     962       2.1268
     963       2.0587
     964       2.0735
     965       2.0975
     966       2.0583
     967       2.0176
     968       2.0036
     969       2.0019
     970       2.1114
     971       2.0808
     972       2.0061
     973       2.0971
     974       2.0038
     975       2.0009
     976       2.0330
     977       2.0633
     978       1.9792
     979       1.9950
     980       2.0299
     981       2.0259
     982       2.0211
     983       2.0431
     984       2.0781
     985       2.0350
     986       2.0937
     987       2.0790
     988       2.0503
     989       2.0088
     990       1.9618
     991       2.0374
     992       2.0682
     993       2.1452
     994       2.1058
     995       2.0398
     996       2.0051
     997       1.9182
     998       1.9566
     999       2.0285
    1000       2.0648
    1001       2.1020
    1002       2.0336
    1003       2.0147
    1004       2.0283
    1005       1.9821
    1006       2.0442
    1007       2.0911
    1008       2.1367
    1009       2.0500
    1010       2.0339
    1011       2.1136
    1012       2.1181
    1013       2.1939
    1014       2.0907
    1015       2.1900
    1016       2.1377
    1017       2.0665
    1018       2.1344
    1019       2.1542
    1020       2.1758
    1021       2.0984
    1022       2.1057
    1023       2.1071
    1024       2.0665
    1025       2.0564
    1026       2.0623
    1027       2.0731
    1028       2.0038
    1029       2.0949
    1030       2.1803
    1031       2.2300
    1032       2.1183
    1033       2.0194
    1034       2.0962
    1035       2.0276
    1036       2.0035
    1037       2.0375
    1038       2.0230
    1039       2.0596
    1040       2.0157
    1041       2.0666
    1042       2.1497
    1043       2.0701
    1044       2.1271
    1045       2.1147
    1046       2.0377
    1047       2.0904
    1048       2.0578
    1049       2.0413
    1050       2.0213
    1051       2.0607
    1052       2.1372
    1053       2.1451
    1054       2.1774
    1055       2.1667
    1056       2.1971
    1057       2.1806
    1058       2.1402
    1059       2.1234
    1060       2.1356
    1061       2.2539
    1062       2.1850
    1063       2.1586
    1064       2.1048
    1065       2.1727
    1066       2.1722
    1067       2.2492
    1068       2.1530
    1069       2.3112
    1070       2.1208
    1071       2.1212
    1072       2.1808
    1073       2.1837
    1074       2.1080
    1075       2.2236
    1076       2.1451
    1077       2.1129
    1078       2.0720
    1079       2.1348
    1080       2.1387
    1081       2.1817
    1082       2.1674
    1083       2.1631
    1084       2.1200
    1085       2.0905
    1086       2.1122
    1087       2.1129
    1088       2.1891
    1089       2.1705
    1090       2.2125
    1091       2.2156
    1092       2.1866
    1093       2.2166
    1094       2.1078
    1095       2.1779
    1096       2.2076
    1097       2.1897
    1098       2.1970
    1099       2.2074
    1100       2.1737
    1101       2.1734
    1102       2.1242
    1103       2.2343
    1104       2.2963
    1105       2.2977
    1106       2.2151
    1107       2.0787
    1108       2.0262
    1109       1.9504
    1110       2.0009
    1111       2.0202
    1112       1.9688
    1113       2.0163
    1114       1.9720
    1115       2.0345
    1116       1.9806
    1117       2.0327
    1118       2.0535
    1119       2.0744
    1120       2.0331
    1121       2.0723
    1122       1.9411
    1123       1.9545
    1124       1.9974
    1125       1.9943
    1126       2.0432
    1127       2.0329
    1128       2.0189
    1129       2.0299
    1130       2.0435
    1131       2.0289
    1132       2.0187
    1133       1.9745
    1134       1.9767
    1135       1.9855
    1136       1.9577
    1137       1.9760
    1138       1.9748
    1139       1.9398
    1140       2.0778
    1141       2.0510
    1142       2.0812
    1143       2.0992
    1144       2.0581
    1145       2.0669
    1146       2.0528
    1147       2.0313
    1148       2.0445
    1149       2.0748
    1150       2.0784
    1151       2.0723
    1152       2.0729
    1153       2.0093
    1154       1.9956
    1155       1.9866
    1156       2.0117
    1157       2.0296
    1158       1.9917
    1159       2.0142
    1160       2.0349
    1161       2.0341
    1162       2.0244
    1163       2.0927
    1164       2.0443
    1165       2.0818
    1166       2.0510
    1167       1.9892
    1168       2.0466
    1169       2.0107
    1170       2.0307
    1171       2.0597
    1172       2.0922
    1173       2.0651
    1174       2.0597
    1175       2.0402
    1176       2.0329
    1177       2.0295
    1178       2.0715
    1179       2.0198
    1180       2.0527
    1181       2.1262
    1182       2.0945
    1183       2.0761
    1184       2.1256
    1185       2.0678
    1186       2.1631
    1187       2.2062
    1188       2.1419
    1189       2.1226
    1190       2.1304
    1191       2.1327
    1192       2.1642
    1193       2.1897
    1194       2.2013
    1195       2.0759
    1196       2.0223
    1197       2.0368
    1198       2.0106
    1199       2.1090
    1200       1.9943
    1201       2.0513
    1202       2.1514
    1203       2.1035
    1204       2.0615
    1205       2.0945
    1206       2.1029
    1207       2.1898
    1208       2.1055
    1209       2.1359
    1210       2.1614
    1211       2.0431
    1212       2.1705
    1213       2.1109
    1214       2.0995
    1215       2.0879
    1216       2.1614
    1217       2.2031
    1218       2.2850
    1219       2.3283
    1220       2.2626
    1221       2.2994
    1222       2.2136
    1223       2.2808
    1224       2.4069
    1225       2.3167
    1226       2.2882
    1227       2.3346
    1228       2.2821
    1229       2.2725
    1230       2.2883
    1231       2.1947
    1232       2.2334
    1233       2.2589
    1234       2.2550
    1235       2.2174
    1236       2.1707
    1237       2.2349
    1238       2.1644
    1239       2.2247
    1240       2.1559
    1241       2.1887
    1242       2.2132
    1243       2.1317
    1244       2.1580
    1245       2.1280
    1246       2.1122
    1247       2.0662
    1248       2.1595
    1249       2.1600
    1250       2.2022
    1251       2.1561
    1252       2.1430
    1253       2.1467
    1254       2.1580
    1255       2.1511
    1256       2.1342
    1257       2.1849
    1258       2.1488
    1259       2.1613
    1260       2.1571
    1261       2.1411
    1262       2.1120
    1263       2.1163
    1264       2.0668
    1265       2.1764
    1266       2.1202
    1267       2.1868
    1268       2.2553
    1269       2.1365
    1270       2.1315
    1271       2.1133
    1272       2.0782
    1273       2.1362
    1274       2.1294
    1275       2.1452
    1276       2.1737
    1277       2.1779
    1278       2.1546
    1279       2.1633
    1280       2.1338
    1281       2.2156
    1282       2.2056
    1283       2.2042
    1284       2.2420
    1285       2.2644
    1286       2.2240
    1287       2.2112
    1288       2.1532
    1289       2.1700
    1290       2.1847
    1291       2.1924
    1292       2.0813
    1293       2.0234
    1294       2.1205
    1295       2.1725
    1296       2.0846
    1297       2.1117
    1298       2.0622
    1299       2.0910
    1300       2.1919
    1301       2.1750
    1302       2.1959
    1303       2.2291
    1304       2.2671
    1305       2.2353
    1306       2.2349
    1307       2.2137
    1308       2.1562
    1309       2.1603
    1310       2.1620
    1311       2.1392
    1312       2.1009
    1313       2.1687
    1314       2.1950
    1315       2.2244
    1316       2.2899
    1317       2.2180
    1318       2.2882
    1319       2.3174
    1320       2.2595
    1321       2.3257
    1322       2.2774
    1323       2.2234
    1324       2.1658
    1325       2.1793
    1326       2.1746
    1327       2.1750
    1328       2.2340
    1329       2.2019
    1330       2.1465
    1331       2.1700
    1332       2.2379
    1333       2.2817
    1334       2.3521
    1335       2.3480
    1336       2.3075
    1337       2.3391
    1338       2.4184
    1339       2.4336
    1340       2.3604
    1341       2.3054
    1342       2.2681
    1343       2.3369
    1344       2.3493
    1345       2.3102
    1346       2.3330
    1347       2.3386
    1348       2.3310
    1349       2.2662
    1350       2.2854
    1351       2.3129
    1352       2.2948
    1353       2.2919
    1354       2.1841
    1355       2.1914
    1356       2.2450
    1357       2.2358
    1358       2.1672
    1359       2.2289
    1360       2.1537
    1361       2.1394
    1362       2.2067
    1363       2.2822
    1364       2.2166
    1365       2.2940
    1366       2.2752
    1367       2.2439
    1368       2.3448
    1369       2.3266
    1370       2.3350
    1371       2.3019
    1372       2.2984
    1373       2.2698
    1374       2.3296
    1375       2.2426
    1376       2.2361
    1377       2.1898
    1378       2.2604
    1379       2.3035
    1380       2.2284
    1381       2.2256
    1382       2.1449
    1383       2.1873
    1384       2.1426
    1385       2.1534
    1386       2.1692
    1387       2.2084
    1388       2.2420
    1389       2.2160
    1390       2.2286
    1391       2.3429
    1392       2.2621
    1393       2.3355
    1394       2.2399
    1395       2.2978
    1396       2.3287
    1397       2.3494
    1398       2.3197
    1399       2.2713
    1400       2.2771
    1401       2.3184
    1402       2.3066
    1403       2.2461
    1404       2.2860
    1405       2.2789
    1406       2.2496
    1407       2.1964
    1408       2.2203
    1409       2.1937
    1410       2.1729
    1411       2.1706
    1412       2.2788
    1413       2.2669
    1414       2.2628
    1415       2.1760
    1416       2.1719
    1417       2.1886
    1418       2.1327
    1419       2.1372
    1420       2.1101
    1421       2.1667
    1422       2.1100
    1423       2.1339
    1424       2.1545
    1425       2.1409
    1426       2.2459
    1427       2.2693
    1428       2.2674
    1429       2.2511
    1430       2.2111
    1431       2.2825
    1432       2.2375
    1433       2.2071
    1434       2.1391
    1435       2.1984
    1436       2.1890
    1437       2.1506
    1438       2.2393
    1439       2.2883
    1440       2.3855
    1441       2.3838
    1442       2.3383
    1443       2.3465
    1444       2.2860
    1445       2.2893
    1446       2.2297
    1447       2.1906
    1448       2.2793
    1449       2.2710
    1450       2.2598
    1451       2.3293
    1452       2.3388
    1453       2.2745
    1454       2.2696
    1455       2.3020
    1456       2.3409
    1457       2.2772
    1458       2.2225
    1459       2.2443
    1460       2.3129
    1461       2.2590
    1462       2.1663
    1463       2.1298
    1464       2.1533
    1465       2.1574
    1466       2.1518
    1467       2.2192
    1468       2.2347
    1469       2.2452
    1470       2.2496
    1471       2.2735
    1472       2.2302
    1473       2.2099
    1474       2.2566
    1475       2.1613
    1476       2.1469
    1477       2.1364
    1478       2.2133
    1479       2.1910
    1480       2.2587
    1481       2.1988
    1482       2.1999
    1483       2.2580
    1484       2.1947
    1485       2.1138
    1486       2.0979
    1487       2.0778
    1488       2.0928
    1489       2.1536
    1490       2.1895
    1491       2.1928
    1492       2.1703
    1493       2.1425
    1494       2.1056
    1495       2.1609
    1496       2.1862
    1497       2.1939
    1498       2.2162
    1499       2.1885
    1500       2.1706
    1501       2.1455
    1502       2.1209
    1503       2.1883
    1504       2.1166
    1505       2.1590
    1506       2.2261
    1507       2.2707
    1508       2.2293
    1509       2.2592
    1510       2.2011
    1511       2.2645
    1512       2.1918
    1513       2.1615
    1514       2.2291
    1515       2.2195
    1516       2.2324
    1517       2.1547
    1518       2.1128
    1519       2.1047
    1520       2.0813
    1521       2.1348
    1522       2.1305
    1523       2.1138
    1524       2.1493
    1525       2.1599
    1526       2.1903
    1527       2.2027
    1528       2.1559
    1529       2.1773
    1530       2.1944
    1531       2.1286
    1532       2.1253
    1533       2.1221
    1534       2.1634
    1535       2.1418
    1536       2.2159
    1537       2.1864
    1538       2.1947
    1539       2.2404
    1540       2.2732
    1541       2.3064
    1542       2.2689
    1543       2.2250
    1544       2.2538
    1545       2.2871
    1546       2.3250
    1547       2.3061
    1548       2.2839
    1549       2.2725
    1550       2.2309
    1551       2.4079
    1552       2.4628
    1553       2.4084
    1554       2.4143
    1555       2.3919
    1556       2.4542
    1557       2.3817
    1558       2.3463
    1559       2.4927
    1560       2.4732
    1561       2.4572
    1562       2.3893
    1563       2.5083
    1564       2.4642
    1565       2.4977
    1566       2.5233
    1567       2.5592
    1568       2.5389
    1569       2.4664
    1570       2.4814
    1571       2.5288
    1572       2.5417
    1573       2.4612
    1574       2.5026
    1575       2.4916
    1576       2.5048
    1577       2.4342
    1578       2.4321
    1579       2.4775
    1580       2.5621
    1581       2.5463
    1582       2.5125
    1583       2.4650
    1584       2.4987
    1585       2.5595
    1586       2.6020
    1587       2.5468
    1588       2.5152
    1589       2.5463
    1590       2.4806
    1591       2.4918
    1592       2.5136
    1593       2.5670
    1594       2.5787
    1595       2.5909
    1596       2.5688
    1597       2.6200
    1598       2.6150
    1599       2.5902
    1600       2.6963
    1601       2.6812
    1602       2.6774
    1603       2.6895
    1604       2.6911
    1605       2.6797
    1606       2.6329
    1607       2.6440
    1608       2.6122
    1609       2.6775
    1610       2.6588
    1611       2.6356
    1612       2.6288
    1613       2.6093
    1614       2.5235
    1615       2.4986
    1616       2.5361
    1617       2.5144
    1618       2.5384
    1619       2.4700
    1620       2.4551
    1621       2.5027
    1622       2.4491
    1623       2.4168
    1624       2.4002
    1625       2.3835
    1626       2.3997
    1627       2.5638
    1628       2.4212
    1629       2.3519
    1630       2.4053
    1631       2.4799
    1632       2.4686
    1633       2.4981
    1634       2.4988
    1635       2.4886
    1636       2.4937
    1637       2.4774
    1638       2.5136
    1639       2.4597
    1640       2.4508
    1641       2.4307
    1642       2.4045
    1643       2.3697
    1644       2.3869
    1645       2.3981
    1646       2.3544
    1647       2.3354
    1648       2.3291
    1649       2.3902
    1650       2.3538
    1651       2.3512
    1652       2.2682
    1653       2.2455
    1654       2.2970
    1655       2.3249
    1656       2.2757
    1657       2.2587
    1658       2.2370
    1659       2.2248
    1660       2.2650
    1661       2.3183
    1662       2.3187
    1663       2.3224
    1664       2.3402
    1665       2.3097
    1666       2.2486
    1667       2.3559
    1668       2.4083
    1669       2.3903
    1670       2.3347
    1671       2.3734
    1672       2.3710
    1673       2.3581
    1674       2.3989
    1675       2.3374
    1676       2.3225
    1677       2.3380
    1678       2.3674
    1679       2.3524
    1680       2.3307
    1681       2.3637
    1682       2.3794
    1683       2.4149
    1684       2.4041
    1685       2.3463
    1686       2.3453
    1687       2.3408
    1688       2.3689
    1689       2.4251
    1690       2.3849
    1691       2.3945
    1692       2.3532
    1693       2.3930
    1694       2.3565
    1695       2.3870
    1696       2.3835
    1697       2.3362
    1698       2.3438
    1699       2.3827
    1700       2.3365
    1701       2.3666
    1702       2.4134
    1703       2.4330
    1704       2.4533
    1705       2.3957
    1706       2.3699
    1707       2.3818
    1708       2.3735
    1709       2.4032
    1710       2.4216
    1711       2.3470
    1712       2.3742
    1713       2.3863
    1714       2.4097
    1715       2.3930
    1716       2.3827
    1717       2.4211
    1718       2.4028
    1719       2.3939
    1720       2.3929
    1721       2.4067
    1722       2.3964
    1723       2.3421
    1724       2.4360
    1725       2.4319
    1726       2.4433
    1727       2.4984
    1728       2.4822
    1729       2.4878
    1730       2.4047
    1731       2.5109
    1732       2.4705
    1733       2.4941
    1734       2.4675
    1735       2.4270
    1736       2.3973
    1737       2.4723
    1738       2.4518
    1739       2.4682
    1740       2.3953
    1741       2.4684
    1742       2.4575
    1743       2.4753
    1744       2.5129
    1745       2.4299
    1746       2.4321
    1747       2.4031
    1748       2.4793
    1749       2.5079
    1750       2.5199
    1751       2.5473
    1752       2.5862
    1753       2.6224
    1754       2.7359
    1755       2.6481
    1756       2.7000
    1757       2.6961
    1758       2.6056
    1759       2.6147
    1760       2.5818
    1761       2.6218
    1762       2.5464
    1763       2.5086
    1764       2.5516
    1765       2.4981
    1766       2.4279
    1767       2.4786
    1768       2.4751
    1769       2.4553
    1770       2.4642
    1771       2.5169
    1772       2.4793
    1773       2.4078
    1774       2.3635
    1775       2.3591
    1776       2.4039
    1777       2.4180
    1778       2.4454
    1779       2.3986
    1780       2.4794
    1781       2.4545
    1782       2.4534
    1783       2.4512
    1784       2.5390
    1785       2.4740
    1786       2.4121
    1787       2.4316
    1788       2.4864
    1789       2.4594
    1790       2.3876
    1791       2.5308
    1792       2.4439
    1793       2.5363
    1794       2.5204
    1795       2.5192
    1796       2.5810
    1797       2.5392
    1798       2.4891
    1799       2.5845
    1800       2.5208
    1801       2.4970
    1802       2.5625
    1803       2.5106
    1804       2.5528
    1805       2.5373
    1806       2.5315
    1807       2.5608
    1808       2.5894
    1809       2.7117
    1810       2.6218
    1811       2.5923
    1812       2.5648
    1813       2.5400
    1814       2.5062
    1815       2.5719
    1816       2.5241
    1817       2.4674
    1818       2.3758
    1819       2.4409
    1820       2.5004
    1821       2.4441
    1822       2.4348
    1823       2.4190
    1824       2.4512
    1825       2.4083
    1826       2.3998
    1827       2.4168
    1828       2.4185
    1829       2.4507
    1830       2.4958
    1831       2.4793
    1832       2.3952
    1833       2.3482
    1834       2.3576
    1835       2.3655
    1836       2.3951
    1837       2.3723
    1838       2.4008
    1839       2.3920
    1840       2.3905
    1841       2.4606
    1842       2.3579
    1843       2.3939
    1844       2.3914
    1845       2.3734
    1846       2.3756
    1847       2.3711
    1848       2.2985
    1849       2.3424
    1850       2.3169
    1851       2.3428
    1852       2.3290
    1853       2.3643
    1854       2.3513
    1855       2.3837
    1856       2.3467
    1857       2.3493
    1858       2.3106
    1859       2.3218
    1860       2.3453
    1861       2.3704
    1862       2.2724
    1863       2.3007
    1864       2.3377
    1865       2.3299
    1866       2.2821
    1867       2.2749
    1868       2.2756
    1869       2.3065
    1870       2.2603
    1871       2.2328
    1872       2.2118
    1873       2.1732
    1874       2.1678
    1875       2.1866
    1876       2.2536
    1877       2.3234
    1878       2.2625
    1879       2.2075
    1880       2.2285
    1881       2.1445
    1882       2.2676
    1883       2.2903
    1884       2.2408
    1885       2.2762
    1886       2.2285
    1887       2.2508
    1888       2.2630
    1889       2.3406
    1890       2.3085
    1891       2.3160
    1892       2.2360
    1893       2.2653
    1894       2.2894
    1895       2.2891
    1896       2.3580
    1897       2.3691
    1898       2.3294
    1899       2.2973
    1900       2.2870
    1901       2.3016
    1902       2.2442
    1903       2.2925
    1904       2.2424
    1905       2.2765
    1906       2.2503
    1907       2.3185
    1908       2.3467
    1909       2.3065
    1910       2.2733
    1911       2.3115
    1912       2.3528
    1913       2.3045
    1914       2.3157
    1915       2.3784
    1916       2.3141
    1917       2.3687
    1918       2.3715
    1919       2.3987
    1920       2.4339
    1921       2.4606
    1922       2.4073
    1923       2.4137
    1924       2.5287
    1925       2.4968
    1926       2.5000
    1927       2.5122
    1928       2.5592
    1929       2.4565
    1930       2.4337
    1931       2.4408
    1932       2.4330
    1933       2.4022
    1934       2.4742
    1935       2.5435
    1936       2.5426
    1937       2.4479
    1938       2.3857
    1939       2.3901
    1940       2.4050
    1941       2.4277
    1942       2.4511
    1943       2.4776
    1944       2.4713
    1945       2.4213
    1946       2.3733
    1947       2.3819
    1948       2.4329
    1949       2.3830
    1950       2.4123
    1951       2.3628
    1952       2.3308
    1953       2.3258
    1954       2.2540
    1955       2.2719
    1956       2.3704
    1957       2.3621
    1958       2.3581
    1959       2.3857
    1960       2.4020
    1961       2.3316
    1962       2.2659
    1963       2.3886
    1964       2.2847
    1965       2.3437
    1966       2.3685
    1967       2.3255
    1968       2.3445
    1969       2.4100
    1970       2.3825
    1971       2.3790
    1972       2.3934
    1973       2.2990
    1974       2.2581
    1975       2.2836
    1976       2.2737
    1977       2.2200
    1978       2.2575
    1979       2.3018
    1980       2.2550
    1981       2.2986
    1982       2.3814
    1983       2.2944
    1984       2.2298
    1985       2.2534
    1986       2.3384
    1987       2.3754
    1988       2.3881
    1989       2.4378
    1990       2.4505
    1991       2.3938
    1992       2.4364
    1993       2.4789
    1994       2.4985
    1995       2.4502
    1996       2.5387
    1997       2.5585
    1998       2.4828
    1999       2.3830
    2000       2.3943
    2001       2.4509
    2002       2.3496
    2003       2.3625
    2004       2.3232
    2005       2.2969
    2006       2.3425
    2007       2.3003
    2008       2.2367
    2009       2.2526
    2010       2.2903
    2011       2.3622
    2012       2.3135
    2013       2.3653
    2014       2.4840
    2015       2.4660
    2016       2.3835
    2017       2.3694
    2018       2.3868
    2019       2.3905
    2020       2.3159
    2021       2.4094
    2022       2.3398
    2023       2.4247
    2024       2.3590
    2025       2.4067
    2026       2.4046
    2027       2.3845
    2028       2.4445
    2029       2.4609
    2030       2.5138
    2031       2.4799
    2032       2.4015
    2033       2.3433
    2034       2.3592
    2035       2.4114
    2036       2.3673
    2037       2.3331
    2038       2.3258
    2039       2.3699
    2040       2.3849
    2041       2.4491
    2042       2.4760
    2043       2.4739
    2044       2.4152
    2045       2.4300
    2046       2.4640
    2047       2.5058
    2048       2.5817
    2049       2.5823
    2050       2.6237
    2051       2.5580
    2052       2.4130
    2053       2.3967
    2054       2.4054
    2055       2.3852
    2056       2.4276
    2057       2.4403
    2058       2.4935
    2059       2.5855
    2060       2.5092
    2061       2.4837
    2062       2.4975
    2063       2.5446
    2064       2.4744
    2065       2.6065
    2066       2.5944
    2067       2.5981
    2068       2.5638
    2069       2.5620
    2070       2.4819
    2071       2.3857
    2072       2.4423
    2073       2.3280
    2074       2.3455
    2075       2.4362
    2076       2.3785
    2077       2.3485
    2078       2.3817
    2079       2.3478
    2080       2.2750
    2081       2.3022
    2082       2.3113
    2083       2.3090
    2084       2.3758
    2085       2.4232
    2086       2.3497
    2087       2.3996
    2088       2.3616
    2089       2.4972
    2090       2.4445
    2091       2.3865
    2092       2.3914
    2093       2.3542
    2094       2.3282
    2095       2.4443
    2096       2.3994
    2097       2.3459
    2098       2.3812
    2099       2.4268
    2100       2.4186
    2101       2.3677
    2102       2.3734
    2103       2.3944
    2104       2.4035
    2105       2.4080
    2106       2.4118
    2107       2.4432
    2108       2.4804
    2109       2.4321
    2110       2.4989
    2111       2.4131
    2112       2.4259
    2113       2.4495
    2114       2.3902
    2115       2.3969
    2116       2.3376
    2117       2.2967
    2118       2.3956
    2119       2.4161
    2120       2.3208
    2121       2.3637
    2122       2.2695
    2123       2.2936
    2124       2.3020
    2125       2.2523
    2126       2.3056
    2127       2.2625
    2128       2.2703
    2129       2.2805
    2130       2.3575
    2131       2.3579
    2132       2.3670
    2133       2.3471
    2134       2.3472
    2135       2.3361
    2136       2.2757
    2137       2.2646
    2138       2.1885
    2139       2.2857
    2140       2.2853
    2141       2.3066
    2142       2.3522
    2143       2.3305
    2144       2.3887
    2145       2.3299
    2146       2.3342
    2147       2.3225
    2148       2.3034
    2149       2.2798
    2150       2.2830
    2151       2.3550
    2152       2.3232
    2153       2.3039
    2154       2.2281
    2155       2.2221
    2156       2.2621
    2157       2.2375
    2158       2.2888
    2159       2.3686
    2160       2.3400
    2161       2.3255
    2162       2.3240
    2163       2.3218
    2164       2.3447
    2165       2.3004
    2166       2.3092
    2167       2.2816
    2168       2.2923
    2169       2.3167
    2170       2.2537
    2171       2.2716
    2172       2.2650
    2173       2.2937
    2174       2.3481
    2175       2.3600
    2176       2.4094
    2177       2.3560
    2178       2.3806
    2179       2.5407
    2180       2.4639
    2181       2.4451
    2182       2.4941
    2183       2.6012
    2184       2.5412
    2185       2.5215
    2186       2.5352
    2187       2.6200
    2188       2.5373
    2189       2.5280
    2190       2.5514
    2191       2.4771
    2192       2.4684
    2193       2.4528
    2194       2.5011
    2195       2.4824
    2196       2.4863
    2197       2.4429
    2198       2.4240
    2199       2.4444
    2200       2.4946
    2201       2.5295
    2202       2.5170
    2203       2.4830
    2204       2.4865
    2205       2.5013
    2206       2.4619
    2207       2.4679
    2208       2.4501
    2209       2.5162
    2210       2.4957
    2211       2.4772
    2212       2.3841
    2213       2.3677
    2214       2.4250
    2215       2.3450
    2216       2.4169
    2217       2.5196
    2218       2.5871
    2219       2.5014
    2220       2.4299
    2221       2.5386
    2222       2.4922
    2223       2.4409
    2224       2.4479
    2225       2.5388
    2226       2.4393
    2227       2.4182
    2228       2.3885
    2229       2.3929
    2230       2.3677
    2231       2.2781
    2232       2.3510
    2233       2.2690
    2234       2.2812
    2235       2.3174
    2236       2.3519
    2237       2.3664
    2238       2.3023
    2239       2.2966
    2240       2.4236
    2241       2.3830
    2242       2.4149
    2243       2.3899
    2244       2.4176
    2245       2.4101
    2246       2.4367
    2247       2.4554
    2248       2.4228
    2249       2.5454
    2250       2.4613
    2251       2.5114
    2252       2.4756
    2253       2.3967
    2254       2.3380
    2255       2.4219
    2256       2.4108
    2257       2.3659
    2258       2.4493
    2259       2.3863
    2260       2.3636
    2261       2.3978
    2262       2.4551
    2263       2.4384
    2264       2.4881
    2265       2.4241
    2266       2.3921
    2267       2.4046
    2268       2.3900
    2269       2.3590
    2270       2.3255
    2271       2.2951
    2272       2.3545
    2273       2.4422
    2274       2.4201
    2275       2.3730
    2276       2.3995
    2277       2.5308
    2278       2.5472
    2279       2.5309
    2280       2.5466
    2281       2.5402
    2282       2.5571
    2283       2.4384
    2284       2.4908
    2285       2.4807
    2286       2.4734
    2287       2.4812
    2288       2.4730
    2289       2.4886
    2290       2.4818
    2291       2.5842
    2292       2.6435
    2293       2.5339
    2294       2.4797
    2295       2.3873
    2296       2.4020
    2297       2.4141
    2298       2.3828
    2299       2.3712
    2300       2.4186
    2301       2.4759
    2302       2.4801
    2303       2.3862
    2304       2.3899
    2305       2.4238
    2306       2.5009
    2307       2.5662
    2308       2.5450
    2309       2.5410
    2310       2.5836
    2311       2.5470
    2312       2.5691
    2313       2.5383
    2314       2.4272
    2315       2.5685
    2316       2.5492
    2317       2.5563
    2318       2.5434
    2319       2.5400
    2320       2.5048
    2321       2.5881
    2322       2.5780
    2323       2.5737
    2324       2.5562
    2325       2.4513
    2326       2.5263
    2327       2.5566
    2328       2.5529
    2329       2.5223
    2330       2.5816
    2331       2.3856
    2332       2.3272
    2333       2.3424
    2334       2.3387
    2335       2.3193
    2336       2.2588
    2337       2.2295
    2338       2.3327
    2339       2.3352
    2340       2.3353
    2341       2.3616
    2342       2.4222
    2343       2.4142
    2344       2.4233
    2345       2.4975
    2346       2.5105
    2347       2.4455
    2348       2.4043
    2349       2.4854
    2350       2.5390
    2351       2.4879
    2352       2.4867
    2353       2.4676
    2354       2.4946
    2355       2.4473
    2356       2.5332
    2357       2.5845
    2358       2.6335
    2359       2.6450
    2360       2.6137
    2361       2.6009
    2362       2.5840
    2363       2.6220
    2364       2.5236
    2365       2.5303
    2366       2.4639
    2367       2.5540
    2368       2.6008
    2369       2.5887
    2370       2.5990
    2371       2.6369
    2372       2.6405
    2373       2.5575
    2374       2.6019
    2375       2.7246
    2376       2.5780
    2377       2.6424
    2378       2.5827
    2379       2.5835
    2380       2.6207
    2381       2.6931
    2382       2.6436
    2383       2.6207
    2384       2.6354
    2385       2.5884
    2386       2.6431
    2387       2.7481
    2388       2.6996
    2389       2.7154
    2390       2.7431
    2391       2.7699
    2392       2.6794
    2393       2.7307
    2394       2.6552
    2395       2.7272
    2396       2.7112
    2397       2.6274
    2398       2.5443
    2399       2.4986
    2400       2.5859
    2401       2.6000
    2402       2.6485
    2403       2.6441
    2404       2.5894
    2405       2.6438
    2406       2.7242
    2407       2.6772
    2408       2.6531
    2409       2.6032
    2410       2.5819
    2411       2.5020
    2412       2.5634
    2413       2.5718
    2414       2.6314
    2415       2.6735
    2416       2.7088
    2417       2.7256
    2418       2.7358
    2419       2.6281
    2420       2.6701
    2421       2.7046
    2422       2.7018
    2423       2.7163
    2424       2.7299
    2425       2.6841
    2426       2.6465
    2427       2.7218
    2428       2.6433
    2429       2.5387
    2430       2.5342
    2431       2.6945
    2432       2.6151
    2433       2.5802
    2434       2.5376
    2435       2.5175
    2436       2.5381
    2437       2.6109
    2438       2.5914
    2439       2.6863
    2440       2.6768
    2441       2.6363
    2442       2.6668
    2443       2.6490
    2444       2.6554
    2445       2.6736
    2446       2.5443
    2447       2.5863
    2448       2.6517
    2449       2.5974
    2450       2.5161
    2451       2.5304
    2452       2.5128
    2453       2.6180
    2454       2.6489
    2455       2.5859
    2456       2.6352
    2457       2.6544
    2458       2.5052
    2459       2.5448
    2460       2.5814
    2461       2.6125
    2462       2.4638
    2463       2.4791
    2464       2.5600
    2465       2.5203
    2466       2.5362
    2467       2.5959
    2468       2.5315
    2469       2.3888
    2470       2.3398
    2471       2.3678
    2472       2.4059
    2473       2.4137
    2474       2.3368
    2475       2.3753
    2476       2.4697
    2477       2.3882
    2478       2.4686
    2479       2.4633
    2480       2.4028
    2481       2.3708
    2482       2.3928
    2483       2.4152
    2484       2.3783
    2485       2.2873
    2486       2.3754
    2487       2.3430
    2488       2.3593
    2489       2.4233
    2490       2.3982
    2491       2.4027
    2492       2.3774
    2493       2.4514
    2494       2.4421
    2495       2.5024
    2496       2.4309
    2497       2.3679
    2498       2.4597
    2499       2.5133
    2500       2.5853
