# Supplementary material for: Potential Inhibitors of Fascin From A Database of Marine Natural Products: A Virtual Screening and Molecular Dynamics Study
Source: Front Chem. 2021 Oct 7;9:719949. doi: 10.3389/fchem.2021.719949 (PMC8529705; doi:10.3389/fchem.2021.719949)
Supplement: Supplementary file 2 [file DataSheet1.ZIP › Raw Date for Manuscript-719949-reduced/Figure S1/Inhibitor 01/rmsd5.dat]

#Frame     RMSD_00002
       1       2.0899
       2       2.1817
       3       2.1967
       4       2.1799
       5       2.2881
       6       2.3220
       7       2.2862
       8       2.3038
       9       2.3212
      10       2.3954
      11       2.4831
      12       2.5288
      13       2.4676
      14       2.4175
      15       2.4875
      16       2.4478
      17       2.3154
      18       2.1633
      19       2.1352
      20       2.0312
      21       2.0470
      22       2.0409
      23       2.1085
      24       2.1998
      25       2.2248
      26       2.1626
      27       2.2952
      28       2.1335
      29       2.1358
      30       2.1889
      31       2.1993
      32       2.1545
      33       2.1234
      34       2.1468
      35       2.1760
      36       2.2380
      37       2.2313
      38       2.1765
      39       2.2515
      40       2.2496
      41       2.2210
      42       2.2857
      43       2.2650
      44       2.3021
      45       2.3524
      46       2.3600
      47       2.4371
      48       2.4211
      49       2.4723
      50       2.5070
      51       2.5619
      52       2.4337
      53       2.3845
      54       2.3241
      55       2.3561
      56       2.3715
      57       2.3037
      58       2.3318
      59       2.3587
      60       2.4775
      61       2.3881
      62       2.3735
      63       2.4275
      64       2.4143
      65       2.5175
      66       2.4114
      67       2.3809
      68       2.3082
      69       2.2035
      70       2.2121
      71       2.1825
      72       2.2199
      73       2.1365
      74       2.1628
      75       2.2062
      76       2.1562
      77       2.1709
      78       2.1218
      79       2.1346
      80       2.1446
      81       2.1120
      82       2.2048
      83       2.1295
      84       2.1428
      85       2.2037
      86       2.2020
      87       2.2088
      88       2.2539
      89       2.2729
      90       2.2731
      91       2.1880
      92       2.2076
      93       2.3357
      94       2.2778
      95       2.1771
      96       2.1850
      97       2.2269
      98       2.1713
      99       2.1128
     100       2.0422
     101       2.2414
     102       2.2530
     103       2.1819
     104       2.2366
     105       2.2683
     106       2.3262
     107       2.1927
     108       2.2716
     109       2.2369
     110       2.2646
     111       2.3325
     112       2.3518
     113       2.2621
     114       2.3178
     115       2.2783
     116       2.1927
     117       2.1913
     118       2.1452
     119       2.1536
     120       2.1674
     121       2.1151
     122       2.1851
     123       2.2186
     124       2.2390
     125       2.1811
     126       2.3279
     127       2.3441
     128       2.4329
     129       2.5555
     130       2.3865
     131       2.3882
     132       2.3638
     133       2.3278
     134       2.3139
     135       2.4579
     136       2.3827
     137       2.3780
     138       2.4027
     139       2.3468
     140       2.3474
     141       2.3008
     142       2.1528
     143       2.1700
     144       2.1255
     145       2.0944
     146       2.0904
     147       2.1759
     148       2.2218
     149       2.2014
     150       2.1771
     151       2.1945
     152       2.2087
     153       2.1048
     154       2.1465
     155       2.0677
     156       2.0665
     157       2.1401
     158       2.0810
     159       2.0865
     160       2.0714
     161       2.0853
     162       2.0035
     163       2.0805
     164       2.0473
     165       1.9986
     166       2.0221
     167       2.0258
     168       1.9857
     169       1.9363
     170       1.9700
     171       1.9977
     172       2.0479
     173       2.0396
     174       2.0883
     175       2.0338
     176       1.9296
     177       1.9630
     178       2.0581
     179       2.0438
     180       2.0508
     181       2.0462
     182       2.0186
     183       1.9577
     184       1.9589
     185       2.0332
     186       2.0929
     187       2.1671
     188       2.2573
     189       2.3414
     190       2.1895
     191       2.2214
     192       2.1757
     193       2.2709
     194       2.2915
     195       2.2605
     196       2.2548
     197       2.3572
     198       2.2795
     199       2.3095
     200       2.2531
     201       2.2284
     202       2.1270
     203       2.2695
     204       2.1466
     205       2.1579
     206       2.1758
     207       2.3038
     208       2.3840
     209       2.3700
     210       2.4136
     211       2.4956
     212       2.6119
     213       2.6221
     214       2.6573
     215       2.4350
     216       2.3795
     217       2.4189
     218       2.3095
     219       2.2689
     220       2.1936
     221       2.2024
     222       2.2334
     223       2.1534
     224       2.2751
     225       2.2737
     226       2.3705
     227       2.4948
     228       2.4078
     229       2.4920
     230       2.3100
     231       2.3206
     232       2.2542
     233       2.3728
     234       2.3859
     235       2.3392
     236       2.3808
     237       2.3340
     238       2.3203
     239       2.3230
     240       2.3502
     241       2.3951
     242       2.3348
     243       2.2831
     244       2.2451
     245       2.2063
     246       2.2417
     247       2.3241
     248       2.2549
     249       2.2313
     250       2.3639
     251       2.3386
     252       2.2662
     253       2.2772
     254       2.2265
     255       2.1421
     256       2.1900
     257       2.0938
     258       2.1058
     259       1.9870
     260       2.0652
     261       2.0295
     262       2.1338
     263       2.1029
     264       2.1214
     265       2.0708
     266       2.0915
     267       2.0985
     268       2.0530
     269       2.0532
     270       2.0439
     271       2.0538
     272       2.0737
     273       2.1593
     274       2.1856
     275       2.1826
     276       2.1710
     277       2.3455
     278       2.2522
     279       2.2356
     280       2.1824
     281       2.1997
     282       2.1217
     283       2.1688
     284       2.1961
     285       2.2809
     286       2.2213
     287       2.2154
     288       2.2002
     289       2.2220
     290       2.2206
     291       2.2723
     292       2.2585
     293       2.1833
     294       2.0051
     295       1.9925
     296       2.1196
     297       2.1276
     298       2.0871
     299       2.0978
     300       2.0938
     301       2.1163
     302       2.0943
     303       2.0658
     304       2.0719
     305       2.1516
     306       2.1696
     307       2.2641
     308       2.3170
     309       2.3263
     310       2.3209
     311       2.3085
     312       2.3938
     313       2.3084
     314       2.4535
     315       2.3275
     316       2.3609
     317       2.2549
     318       2.3104
     319       2.3357
     320       2.4430
     321       2.3490
     322       2.3171
     323       2.3913
     324       2.4367
     325       2.4837
     326       2.4164
     327       2.4076
     328       2.3122
     329       2.2712
     330       2.2561
     331       2.3193
     332       2.3364
     333       2.3567
     334       2.3696
     335       2.3224
     336       2.3209
     337       2.3124
     338       2.3027
     339       2.3560
     340       2.2987
     341       2.2771
     342       2.2692
     343       2.2066
     344       2.2904
     345       2.2457
     346       2.2377
     347       2.1578
     348       2.1767
     349       2.1755
     350       2.1893
     351       2.2834
     352       2.2170
     353       2.3338
     354       2.3394
     355       2.2948
     356       2.3832
     357       2.4613
     358       2.4718
     359       2.5144
     360       2.4479
     361       2.4745
     362       2.4163
     363       2.3665
     364       2.5505
     365       2.4843
     366       2.5465
     367       2.4707
     368       2.4713
     369       2.5270
     370       2.5492
     371       2.6374
     372       2.6778
     373       2.5993
     374       2.4340
     375       2.4253
     376       2.3508
     377       2.2171
     378       2.3060
     379       2.3828
     380       2.4373
     381       2.4714
     382       2.4328
     383       2.3865
     384       2.3682
     385       2.4378
     386       2.3243
     387       2.3768
     388       2.3237
     389       2.3832
     390       2.3821
     391       2.2637
     392       2.3189
     393       2.2969
     394       2.3287
     395       2.2549
     396       2.3925
     397       2.3638
     398       2.4170
     399       2.4156
     400       2.4720
     401       2.3012
     402       2.3051
     403       2.3013
     404       2.3139
     405       2.4288
     406       2.4552
     407       2.5803
     408       2.5242
     409       2.6326
     410       2.7255
     411       2.5658
     412       2.5812
     413       2.5612
     414       2.5947
     415       2.6539
     416       2.6118
     417       2.6018
     418       2.6219
     419       2.5771
     420       2.5830
     421       2.6551
     422       2.6635
     423       2.5831
     424       2.5062
     425       2.4813
     426       2.5072
     427       2.5355
     428       2.5208
     429       2.4754
     430       2.4629
     431       2.5346
     432       2.6312
     433       2.6171
     434       2.6248
     435       2.5446
     436       2.5557
     437       2.5726
     438       2.6475
     439       2.5991
     440       2.5324
     441       2.4802
     442       2.5478
     443       2.5409
     444       2.4297
     445       2.4677
     446       2.5113
     447       2.5224
     448       2.5103
     449       2.5214
     450       2.4874
     451       2.5472
     452       2.5070
     453       2.4444
     454       2.4654
     455       2.3587
     456       2.2945
     457       2.3281
     458       2.3548
     459       2.3461
     460       2.3280
     461       2.3389
     462       2.2837
     463       2.2304
     464       2.3043
     465       2.3089
     466       2.3100
     467       2.3077
     468       2.4492
     469       2.4794
     470       2.4534
     471       2.3685
     472       2.3417
     473       2.3643
     474       2.2799
     475       2.3920
     476       2.4317
     477       2.4118
     478       2.4732
     479       2.4001
     480       2.4057
     481       2.4408
     482       2.5304
     483       2.5352
     484       2.4098
     485       2.2842
     486       2.3139
     487       2.2973
     488       2.2686
     489       2.2753
     490       2.3023
     491       2.3468
     492       2.2853
     493       2.2433
     494       2.3200
     495       2.2864
     496       2.3013
     497       2.2502
     498       2.2345
     499       2.2462
     500       2.2216
     501       2.2020
     502       2.1798
     503       2.2497
     504       2.2971
     505       2.3190
     506       2.3378
     507       2.2937
     508       2.2934
     509       2.3435
     510       2.3203
     511       2.3192
     512       2.2886
     513       2.2749
     514       2.3464
     515       2.4286
     516       2.4179
     517       2.4046
     518       2.4114
     519       2.4258
     520       2.3790
     521       2.3808
     522       2.4215
     523       2.3249
     524       2.2888
     525       2.2653
     526       2.2128
     527       2.1421
     528       2.1780
     529       2.2927
     530       2.3596
     531       2.3420
     532       2.3151
     533       2.2991
     534       2.3550
     535       2.4178
     536       2.4061
     537       2.3658
     538       2.3482
     539       2.3615
     540       2.4091
     541       2.3289
     542       2.3426
     543       2.3748
     544       2.3627
     545       2.2592
     546       2.2064
     547       2.1745
     548       2.1135
     549       2.1825
     550       2.1910
     551       2.1516
     552       2.1428
     553       2.2444
     554       2.1612
     555       2.1417
     556       2.1879
     557       2.1824
     558       2.1754
     559       2.1670
     560       2.2504
     561       2.1913
     562       2.1429
     563       2.2289
     564       2.2622
     565       2.2553
     566       2.2726
     567       2.3258
     568       2.2787
     569       2.2562
     570       2.2071
     571       2.1439
     572       2.2096
     573       2.2265
     574       2.2603
     575       2.3852
     576       2.4050
     577       2.3458
     578       2.3554
     579       2.3391
     580       2.4234
     581       2.3654
     582       2.4139
     583       2.4142
     584       2.3732
     585       2.3853
     586       2.3542
     587       2.3823
     588       2.4424
     589       2.4891
     590       2.5037
     591       2.5548
     592       2.4799
     593       2.5506
     594       2.5998
     595       2.5675
     596       2.6503
     597       2.7723
     598       2.7188
     599       2.6135
     600       2.5918
     601       2.5931
     602       2.6172
     603       2.6844
     604       2.6130
     605       2.5582
     606       2.5905
     607       2.5626
     608       2.5285
     609       2.5003
     610       2.4675
     611       2.3946
     612       2.4571
     613       2.4497
     614       2.4657
     615       2.4072
     616       2.3960
     617       2.3808
     618       2.4004
     619       2.4256
     620       2.4205
     621       2.4458
     622       2.4935
     623       2.4271
     624       2.4108
     625       2.4585
     626       2.3431
     627       2.2901
     628       2.2825
     629       2.2897
     630       2.2801
     631       2.2454
     632       2.1380
     633       2.2237
     634       2.1823
     635       2.1130
     636       2.1187
     637       2.1813
     638       2.2715
     639       2.3698
     640       2.3063
     641       2.2914
     642       2.2793
     643       2.2956
     644       2.3334
     645       2.3497
     646       2.3880
     647       2.2991
     648       2.2280
     649       2.1747
     650       2.1917
     651       2.2490
     652       2.2302
     653       2.2968
     654       2.2628
     655       2.2803
     656       2.2085
     657       2.2829
     658       2.2793
     659       2.2967
     660       2.2884
     661       2.2812
     662       2.3344
     663       2.3892
     664       2.2356
     665       2.2892
     666       2.4025
     667       2.3999
     668       2.3946
     669       2.3918
     670       2.3603
     671       2.2685
     672       2.3323
     673       2.2574
     674       2.3323
     675       2.4630
     676       2.5091
     677       2.4053
     678       2.4639
     679       2.5275
     680       2.4232
     681       2.4853
     682       2.5590
     683       2.5118
     684       2.4551
     685       2.4691
     686       2.4629
     687       2.3744
     688       2.3634
     689       2.3073
     690       2.3395
     691       2.3352
     692       2.2577
     693       2.2117
     694       2.2112
     695       2.2146
     696       2.3077
     697       2.2401
     698       2.2484
     699       2.3836
     700       2.3407
     701       2.3030
     702       2.3458
     703       2.3662
     704       2.3083
     705       2.3271
     706       2.3645
     707       2.3141
     708       2.3718
     709       2.3610
     710       2.3846
     711       2.4095
     712       2.2661
     713       2.3215
     714       2.2366
     715       2.2510
     716       2.2837
     717       2.2260
     718       2.2011
     719       2.1865
     720       2.2574
     721       2.2757
     722       2.3300
     723       2.2789
     724       2.2345
     725       2.2460
     726       2.2224
     727       2.1730
     728       2.0994
     729       2.1495
     730       2.1919
     731       2.1162
     732       2.1701
     733       2.1351
     734       2.1848
     735       2.2004
     736       2.1957
     737       2.1480
     738       2.2324
     739       2.2262
     740       2.2768
     741       2.2988
     742       2.2562
     743       2.1619
     744       2.1317
     745       2.0953
     746       2.0746
     747       2.1336
     748       2.1095
     749       2.0702
     750       2.1271
     751       2.2226
     752       2.3039
     753       2.2363
     754       2.1336
     755       2.1791
     756       2.2506
     757       2.3171
     758       2.3006
     759       2.3091
     760       2.2959
     761       2.3292
     762       2.3443
     763       2.3086
     764       2.2825
     765       2.2256
     766       2.1876
     767       2.2017
     768       2.1070
     769       2.1677
     770       2.1153
     771       2.2016
     772       2.2147
     773       2.1764
     774       2.1911
     775       2.1458
     776       2.1471
     777       2.2981
     778       2.1975
     779       2.2067
     780       2.1828
     781       2.1336
     782       2.1416
     783       2.1275
     784       2.1584
     785       2.2544
     786       2.1754
     787       2.1740
     788       2.2879
     789       2.1773
     790       2.1684
     791       2.2036
     792       2.2247
     793       2.2496
     794       2.2201
     795       2.1798
     796       2.1811
     797       2.2030
     798       2.1922
     799       2.1698
     800       2.1153
     801       2.1531
     802       2.0875
     803       2.0467
     804       2.0875
     805       2.1690
     806       2.2450
     807       2.2257
     808       2.2291
     809       2.3488
     810       2.3873
     811       2.3873
     812       2.3948
     813       2.3982
     814       2.3538
     815       2.3046
     816       2.3202
     817       2.1854
     818       2.2196
     819       2.1845
     820       2.2746
     821       2.2157
     822       2.2321
     823       2.1913
     824       2.2443
     825       2.2640
     826       2.2944
     827       2.2862
     828       2.3315
     829       2.3351
     830       2.3837
     831       2.3441
     832       2.2402
     833       2.2963
     834       2.3723
     835       2.3400
     836       2.3498
     837       2.4051
     838       2.4082
     839       2.4597
     840       2.4729
     841       2.4508
     842       2.4070
     843       2.4821
     844       2.5575
     845       2.5122
     846       2.5433
     847       2.4628
     848       2.5492
     849       2.4658
     850       2.4129
     851       2.3798
     852       2.2801
     853       2.2224
     854       2.2803
     855       2.3576
     856       2.3361
     857       2.3055
     858       2.2500
     859       2.3741
     860       2.3662
     861       2.3154
     862       2.3246
     863       2.2641
     864       2.2070
     865       2.2905
     866       2.2101
     867       2.2381
     868       2.2266
     869       2.3233
     870       2.2840
     871       2.2388
     872       2.2205
     873       2.3115
     874       2.3244
     875       2.3785
     876       2.3398
     877       2.4620
     878       2.3801
     879       2.4578
     880       2.4375
     881       2.3861
     882       2.4431
     883       2.3796
     884       2.4339
     885       2.4828
     886       2.4421
     887       2.4896
     888       2.4019
     889       2.5047
     890       2.4307
     891       2.4362
     892       2.4385
     893       2.5096
     894       2.4182
     895       2.4666
     896       2.4143
     897       2.4029
     898       2.3699
     899       2.3320
     900       2.4223
     901       2.4334
     902       2.4824
     903       2.6330
     904       2.4848
     905       2.6235
     906       2.6991
     907       2.6439
     908       2.5389
     909       2.5974
     910       2.5052
     911       2.4865
     912       2.5384
     913       2.5046
     914       2.5532
     915       2.4743
     916       2.5922
     917       2.4928
     918       2.5227
     919       2.5650
     920       2.3929
     921       2.4506
     922       2.3125
     923       2.4646
     924       2.3974
     925       2.4313
     926       2.4441
     927       2.3439
     928       2.3564
     929       2.3555
     930       2.3038
     931       2.3634
     932       2.4064
     933       2.4115
     934       2.4172
     935       2.3655
     936       2.2554
     937       2.3277
     938       2.3363
     939       2.3188
     940       2.3310
     941       2.3732
     942       2.2541
     943       2.2712
     944       2.2161
     945       2.2345
     946       2.3193
     947       2.2789
     948       2.2284
     949       2.2211
     950       2.2627
     951       2.3359
     952       2.3664
     953       2.3077
     954       2.1759
     955       2.1406
     956       2.2110
     957       2.2702
     958       2.3558
     959       2.4092
     960       2.3483
     961       2.4127
     962       2.3764
     963       2.3626
     964       2.3223
     965       2.3503
     966       2.4554
     967       2.4395
     968       2.4407
     969       2.3592
     970       2.2874
     971       2.3578
     972       2.3495
     973       2.3372
     974       2.3992
     975       2.4305
     976       2.3856
     977       2.3484
     978       2.3517
     979       2.4019
     980       2.3906
     981       2.3972
     982       2.3709
     983       2.4165
     984       2.5185
     985       2.5780
     986       2.5112
     987       2.4943
     988       2.2595
     989       2.2876
     990       2.2804
     991       2.3221
     992       2.3009
     993       2.3537
     994       2.3607
     995       2.4177
     996       2.4100
     997       2.3731
     998       2.3605
     999       2.3644
    1000       2.2835
    1001       2.4889
    1002       2.4424
    1003       2.3527
    1004       2.3749
    1005       2.3640
    1006       2.3485
    1007       2.3252
    1008       2.2909
    1009       2.3411
    1010       2.3688
    1011       2.3614
    1012       2.2827
    1013       2.2633
    1014       2.1497
    1015       2.1919
    1016       2.1975
    1017       2.2122
    1018       2.2536
    1019       2.2605
    1020       2.2520
    1021       2.3373
    1022       2.3064
    1023       2.2966
    1024       2.3158
    1025       2.3294
    1026       2.3264
    1027       2.3960
    1028       2.3646
    1029       2.3239
    1030       2.2712
    1031       2.3217
    1032       2.2582
    1033       2.2927
    1034       2.3842
    1035       2.2717
    1036       2.3776
    1037       2.2621
    1038       2.2939
    1039       2.3121
    1040       2.2779
    1041       2.2742
    1042       2.2681
    1043       2.2663
    1044       2.3690
    1045       2.3717
    1046       2.2127
    1047       2.2862
    1048       2.3385
    1049       2.2654
    1050       2.2314
    1051       2.2367
    1052       2.1930
    1053       2.1722
    1054       2.2664
    1055       2.2446
    1056       2.3170
    1057       2.3023
    1058       2.3969
    1059       2.2443
    1060       2.2970
    1061       2.3731
    1062       2.3860
    1063       2.3395
    1064       2.3562
    1065       2.2876
    1066       2.2314
    1067       2.2289
    1068       2.2381
    1069       2.2934
    1070       2.2727
    1071       2.1828
    1072       2.2542
    1073       2.3027
    1074       2.2526
    1075       2.3035
    1076       2.2945
    1077       2.3595
    1078       2.2888
    1079       2.3294
    1080       2.3071
    1081       2.3516
    1082       2.3743
    1083       2.4447
    1084       2.3389
    1085       2.3162
    1086       2.2894
    1087       2.2148
    1088       2.1726
    1089       2.1039
    1090       2.1720
    1091       2.1178
    1092       2.1380
    1093       2.2554
    1094       2.3559
    1095       2.3286
    1096       2.2961
    1097       2.3637
    1098       2.3906
    1099       2.3309
    1100       2.2725
    1101       2.2797
    1102       2.2009
    1103       2.2598
    1104       2.2640
    1105       2.2385
    1106       2.2380
    1107       2.2115
    1108       2.1425
    1109       2.1055
    1110       2.1088
    1111       2.1781
    1112       2.2417
    1113       2.2560
    1114       2.3258
    1115       2.2786
    1116       2.3653
    1117       2.3056
    1118       2.3406
    1119       2.3279
    1120       2.3103
    1121       2.3250
    1122       2.3485
    1123       2.3508
    1124       2.3897
    1125       2.4363
    1126       2.4309
    1127       2.4132
    1128       2.4774
    1129       2.5528
    1130       2.3848
    1131       2.3404
    1132       2.4641
    1133       2.3678
    1134       2.3424
    1135       2.3640
    1136       2.3036
    1137       2.3353
    1138       2.2678
    1139       2.2673
    1140       2.3489
    1141       2.3555
    1142       2.4516
    1143       2.4652
    1144       2.4785
    1145       2.3955
    1146       2.4094
    1147       2.3038
    1148       2.3468
    1149       2.3592
    1150       2.4104
    1151       2.4784
    1152       2.4756
    1153       2.4727
    1154       2.4384
    1155       2.4795
    1156       2.4632
    1157       2.5031
    1158       2.5226
    1159       2.5528
    1160       2.4477
    1161       2.4581
    1162       2.5079
    1163       2.4575
    1164       2.5003
    1165       2.4570
    1166       2.4338
    1167       2.3363
    1168       2.3625
    1169       2.4105
    1170       2.4294
    1171       2.4167
    1172       2.3767
    1173       2.4000
    1174       2.4247
    1175       2.4754
    1176       2.3679
    1177       2.3687
    1178       2.2680
    1179       2.3929
    1180       2.4236
    1181       2.4898
    1182       2.4056
    1183       2.4710
    1184       2.4184
    1185       2.3415
    1186       2.3905
    1187       2.4012
    1188       2.3853
    1189       2.3254
    1190       2.3480
    1191       2.4885
    1192       2.4960
    1193       2.4865
    1194       2.5466
    1195       2.6241
    1196       2.5336
    1197       2.4351
    1198       2.5844
    1199       2.6029
    1200       2.5714
    1201       2.5171
    1202       2.5813
    1203       2.6119
    1204       2.5052
    1205       2.4447
    1206       2.3732
    1207       2.3517
    1208       2.4080
    1209       2.3922
    1210       2.3804
    1211       2.4048
    1212       2.3935
    1213       2.3681
    1214       2.4109
    1215       2.3373
    1216       2.3759
    1217       2.2629
    1218       2.3176
    1219       2.3371
    1220       2.3277
    1221       2.3629
    1222       2.4064
    1223       2.3257
    1224       2.2970
    1225       2.3656
    1226       2.4702
    1227       2.3844
    1228       2.3671
    1229       2.4439
    1230       2.4287
    1231       2.3941
    1232       2.3483
    1233       2.3909
    1234       2.4315
    1235       2.4295
    1236       2.3215
    1237       2.2677
    1238       2.2926
    1239       2.3627
    1240       2.3637
    1241       2.3532
    1242       2.3989
    1243       2.3389
    1244       2.3732
    1245       2.3402
    1246       2.3667
    1247       2.4809
    1248       2.3653
    1249       2.2940
    1250       2.3601
    1251       2.3193
    1252       2.2974
    1253       2.2895
    1254       2.3464
    1255       2.2846
    1256       2.3193
    1257       2.3935
    1258       2.3346
    1259       2.3221
    1260       2.3343
    1261       2.2912
    1262       2.2876
    1263       2.2892
    1264       2.2807
    1265       2.2548
    1266       2.3192
    1267       2.2228
    1268       2.2150
    1269       2.2264
    1270       2.2472
    1271       2.3506
    1272       2.3789
    1273       2.3670
    1274       2.2955
    1275       2.3063
    1276       2.2726
    1277       2.3312
    1278       2.3015
    1279       2.3929
    1280       2.2437
    1281       2.2226
    1282       2.2349
    1283       2.3097
    1284       2.3036
    1285       2.3210
    1286       2.3140
    1287       2.2940
    1288       2.2495
    1289       2.3061
    1290       2.3661
    1291       2.3480
    1292       2.3464
    1293       2.3177
    1294       2.3155
    1295       2.4566
    1296       2.3588
    1297       2.3279
    1298       2.3636
    1299       2.3908
    1300       2.3563
    1301       2.3035
    1302       2.3969
    1303       2.3468
    1304       2.3238
    1305       2.3326
    1306       2.3044
    1307       2.2753
    1308       2.4310
    1309       2.4889
    1310       2.4160
    1311       2.3090
    1312       2.3452
    1313       2.2894
    1314       2.3372
    1315       2.2888
    1316       2.3547
    1317       2.3432
    1318       2.3521
    1319       2.2885
    1320       2.2621
    1321       2.2962
    1322       2.3412
    1323       2.2769
    1324       2.2467
    1325       2.2582
    1326       2.3025
    1327       2.2362
    1328       2.1858
    1329       2.1533
    1330       2.1395
    1331       2.2346
    1332       2.2168
    1333       2.1760
    1334       2.1503
    1335       2.2194
    1336       2.1426
    1337       2.2151
    1338       2.2094
    1339       2.1874
    1340       2.3379
    1341       2.3233
    1342       2.3684
    1343       2.3053
    1344       2.2944
    1345       2.2822
    1346       2.2361
    1347       2.2741
    1348       2.2996
    1349       2.3789
    1350       2.4170
    1351       2.4237
    1352       2.3748
    1353       2.2600
    1354       2.2416
    1355       2.2568
    1356       2.2023
    1357       2.1870
    1358       2.2469
    1359       2.2801
    1360       2.3096
    1361       2.2493
    1362       2.3677
    1363       2.3579
    1364       2.3678
    1365       2.3615
    1366       2.4140
    1367       2.3135
    1368       2.3690
    1369       2.3432
    1370       2.3601
    1371       2.2299
    1372       2.2509
    1373       2.2713
    1374       2.3383
    1375       2.3602
    1376       2.4009
    1377       2.3815
    1378       2.3150
    1379       2.3999
    1380       2.3364
    1381       2.2539
    1382       2.2933
    1383       2.2827
    1384       2.2388
    1385       2.3741
    1386       2.2806
    1387       2.2860
    1388       2.3314
    1389       2.2898
    1390       2.3651
    1391       2.3319
    1392       2.2865
    1393       2.2596
    1394       2.3119
    1395       2.2630
    1396       2.3213
    1397       2.3374
    1398       2.3893
    1399       2.4185
    1400       2.3278
    1401       2.3379
    1402       2.4974
    1403       2.4540
    1404       2.4457
    1405       2.4773
    1406       2.4910
    1407       2.4614
    1408       2.4150
    1409       2.4576
    1410       2.4121
    1411       2.4865
    1412       2.4630
    1413       2.4817
    1414       2.5893
    1415       2.4791
    1416       2.3969
    1417       2.4060
    1418       2.4975
    1419       2.4546
    1420       2.4554
    1421       2.4949
    1422       2.4514
    1423       2.4975
    1424       2.4366
    1425       2.4813
    1426       2.4040
    1427       2.3747
    1428       2.4552
    1429       2.4620
    1430       2.4387
    1431       2.4385
    1432       2.4254
    1433       2.4329
    1434       2.4447
    1435       2.5374
    1436       2.5693
    1437       2.6175
    1438       2.6383
    1439       2.6018
    1440       2.6131
    1441       2.6083
    1442       2.5857
    1443       2.5112
    1444       2.4835
    1445       2.4652
    1446       2.5237
    1447       2.5981
    1448       2.5078
    1449       2.4879
    1450       2.6408
    1451       2.6263
    1452       2.5767
    1453       2.6407
    1454       2.5825
    1455       2.5529
    1456       2.5287
    1457       2.5880
    1458       2.6117
    1459       2.6065
    1460       2.6247
    1461       2.5799
    1462       2.6443
    1463       2.5825
    1464       2.5862
    1465       2.5217
    1466       2.5949
    1467       2.4477
    1468       2.4893
    1469       2.5795
    1470       2.6217
    1471       2.6249
    1472       2.5240
    1473       2.4487
    1474       2.4470
    1475       2.3967
    1476       2.4305
    1477       2.3769
    1478       2.4413
    1479       2.3411
    1480       2.3251
    1481       2.2399
    1482       2.1296
    1483       2.2023
    1484       2.2117
    1485       2.2579
    1486       2.2875
    1487       2.2785
    1488       2.3526
    1489       2.3832
    1490       2.3334
    1491       2.3929
    1492       2.3866
    1493       2.2872
    1494       2.3078
    1495       2.3501
    1496       2.4276
    1497       2.4168
    1498       2.3239
    1499       2.2860
    1500       2.3070
    1501       2.4067
    1502       2.3846
    1503       2.4470
    1504       2.4056
    1505       2.3758
    1506       2.4196
    1507       2.5154
    1508       2.3970
    1509       2.4834
    1510       2.4743
    1511       2.4919
    1512       2.4965
    1513       2.4371
    1514       2.3969
    1515       2.3565
    1516       2.2868
    1517       2.3763
    1518       2.3623
    1519       2.4123
    1520       2.3512
    1521       2.3806
    1522       2.3365
    1523       2.2945
    1524       2.2605
    1525       2.2368
    1526       2.2420
    1527       2.2728
    1528       2.3478
    1529       2.2593
    1530       2.2974
    1531       2.3102
    1532       2.3179
    1533       2.2649
    1534       2.3078
    1535       2.3728
    1536       2.5081
    1537       2.5342
    1538       2.4240
    1539       2.2908
    1540       2.2882
    1541       2.3051
    1542       2.2604
    1543       2.2719
    1544       2.3976
    1545       2.3354
    1546       2.3309
    1547       2.3534
    1548       2.2783
    1549       2.3174
    1550       2.3372
    1551       2.2965
    1552       2.3834
    1553       2.3761
    1554       2.4718
    1555       2.3991
    1556       2.3205
    1557       2.3126
    1558       2.4060
    1559       2.4411
    1560       2.4661
    1561       2.4026
    1562       2.5106
    1563       2.4865
    1564       2.4390
    1565       2.4475
    1566       2.5131
    1567       2.4427
    1568       2.4264
    1569       2.4633
    1570       2.4837
    1571       2.4938
    1572       2.4992
    1573       2.5606
    1574       2.4916
    1575       2.5260
    1576       2.4866
    1577       2.4230
    1578       2.3829
    1579       2.4292
    1580       2.4296
    1581       2.4939
    1582       2.4726
    1583       2.4816
    1584       2.4363
    1585       2.4602
    1586       2.4150
    1587       2.5278
    1588       2.5094
    1589       2.4912
    1590       2.4791
    1591       2.5140
    1592       2.5439
    1593       2.4661
    1594       2.4977
    1595       2.4802
    1596       2.4269
    1597       2.4416
    1598       2.4747
    1599       2.5483
    1600       2.4957
    1601       2.4898
    1602       2.5647
    1603       2.5139
    1604       2.5895
    1605       2.6196
    1606       2.6390
    1607       2.5372
    1608       2.5307
    1609       2.4317
    1610       2.5074
    1611       2.4597
    1612       2.4819
    1613       2.4350
    1614       2.3458
    1615       2.4353
    1616       2.4295
    1617       2.4063
    1618       2.4637
    1619       2.4945
    1620       2.4387
    1621       2.5055
    1622       2.5020
    1623       2.4746
    1624       2.4252
    1625       2.3640
    1626       2.4080
    1627       2.4072
    1628       2.4054
    1629       2.4157
    1630       2.4808
    1631       2.5038
    1632       2.4943
    1633       2.5253
    1634       2.5536
    1635       2.4662
    1636       2.5032
    1637       2.3095
    1638       2.3872
    1639       2.4260
    1640       2.3888
    1641       2.3837
    1642       2.3949
    1643       2.4078
    1644       2.5122
    1645       2.5191
    1646       2.6656
    1647       2.6041
    1648       2.5618
    1649       2.4788
    1650       2.5440
    1651       2.5239
    1652       2.5997
    1653       2.6866
    1654       2.6031
    1655       2.5342
    1656       2.6086
    1657       2.4838
    1658       2.3698
    1659       2.3932
    1660       2.4619
    1661       2.3876
    1662       2.4306
    1663       2.3978
    1664       2.4024
    1665       2.4237
    1666       2.5071
    1667       2.5582
    1668       2.4522
    1669       2.3938
    1670       2.4065
    1671       2.3307
    1672       2.4226
    1673       2.2739
    1674       2.3576
    1675       2.3755
    1676       2.4372
    1677       2.4287
    1678       2.4123
    1679       2.3641
    1680       2.3680
    1681       2.3808
    1682       2.4103
    1683       2.5069
    1684       2.5439
    1685       2.4609
    1686       2.4212
    1687       2.4541
    1688       2.5197
    1689       2.3995
    1690       2.4573
    1691       2.4961
    1692       2.4364
    1693       2.5017
    1694       2.5210
    1695       2.4798
    1696       2.4710
    1697       2.3944
    1698       2.4114
    1699       2.4103
    1700       2.4960
    1701       2.4900
    1702       2.5369
    1703       2.4932
    1704       2.5549
    1705       2.5034
    1706       2.4605
    1707       2.3810
    1708       2.5016
    1709       2.5038
    1710       2.4505
    1711       2.5342
    1712       2.4886
    1713       2.4762
    1714       2.4838
    1715       2.3874
    1716       2.4374
    1717       2.3879
    1718       2.3352
    1719       2.3282
    1720       2.2186
    1721       2.3088
    1722       2.2846
    1723       2.3150
    1724       2.2998
    1725       2.2419
    1726       2.3083
    1727       2.2789
    1728       2.3220
    1729       2.3475
    1730       2.3222
    1731       2.3116
    1732       2.3182
    1733       2.3178
    1734       2.3146
    1735       2.3669
    1736       2.3487
    1737       2.3719
    1738       2.3677
    1739       2.3603
    1740       2.3681
    1741       2.3879
    1742       2.4218
    1743       2.2970
    1744       2.3100
    1745       2.3747
    1746       2.3571
    1747       2.2948
    1748       2.2976
    1749       2.2964
    1750       2.3318
    1751       2.3858
    1752       2.3759
    1753       2.3552
    1754       2.3163
    1755       2.3913
    1756       2.4453
    1757       2.4207
    1758       2.3445
    1759       2.2961
    1760       2.3073
    1761       2.4236
    1762       2.4238
    1763       2.4774
    1764       2.4464
    1765       2.4260
    1766       2.4227
    1767       2.4120
    1768       2.4378
    1769       2.3822
    1770       2.4920
    1771       2.5558
    1772       2.4622
    1773       2.3654
    1774       2.4690
    1775       2.4284
    1776       2.3454
    1777       2.3221
    1778       2.3936
    1779       2.4577
    1780       2.3980
    1781       2.4185
    1782       2.3868
    1783       2.3282
    1784       2.3496
    1785       2.4312
    1786       2.4557
    1787       2.5113
    1788       2.3559
    1789       2.4542
    1790       2.4286
    1791       2.5178
    1792       2.5715
    1793       2.4124
    1794       2.5059
    1795       2.4785
    1796       2.4661
    1797       2.4641
    1798       2.4692
    1799       2.4297
    1800       2.3319
    1801       2.3136
    1802       2.2945
    1803       2.3229
    1804       2.3486
    1805       2.3315
    1806       2.2991
    1807       2.2640
    1808       2.3094
    1809       2.3115
    1810       2.2529
    1811       2.3455
    1812       2.4573
    1813       2.4780
    1814       2.4215
    1815       2.4314
    1816       2.4034
    1817       2.4478
    1818       2.3087
    1819       2.3673
    1820       2.4252
    1821       2.3505
    1822       2.3655
    1823       2.3539
    1824       2.4669
    1825       2.4047
    1826       2.4442
    1827       2.4866
    1828       2.4293
    1829       2.4011
    1830       2.4190
    1831       2.3437
    1832       2.3661
    1833       2.3283
    1834       2.3492
    1835       2.3488
    1836       2.3584
    1837       2.3294
    1838       2.3498
    1839       2.4364
    1840       2.4804
    1841       2.4542
    1842       2.4322
    1843       2.4264
    1844       2.3497
    1845       2.3320
    1846       2.3315
    1847       2.4317
    1848       2.4380
    1849       2.4555
    1850       2.4979
    1851       2.4569
    1852       2.4116
    1853       2.4095
    1854       2.4154
    1855       2.4051
    1856       2.4672
    1857       2.4188
    1858       2.3429
    1859       2.3994
    1860       2.4905
    1861       2.4258
    1862       2.4412
    1863       2.5002
    1864       2.3659
    1865       2.4614
    1866       2.4426
    1867       2.5349
    1868       2.5753
    1869       2.4805
    1870       2.4448
    1871       2.4757
    1872       2.5168
    1873       2.6317
    1874       2.5750
    1875       2.5659
    1876       2.6276
    1877       2.6048
    1878       2.5335
    1879       2.5622
    1880       2.5347
    1881       2.5959
    1882       2.6155
    1883       2.5499
    1884       2.5829
    1885       2.5587
    1886       2.6584
    1887       2.6453
    1888       2.6211
    1889       2.6244
    1890       2.6404
    1891       2.6042
    1892       2.6103
    1893       2.6555
    1894       2.6903
    1895       2.7229
    1896       2.7201
    1897       2.7233
    1898       2.7207
    1899       2.6381
    1900       2.5971
    1901       2.5687
    1902       2.4124
    1903       2.4337
    1904       2.4474
    1905       2.5925
    1906       2.5016
    1907       2.5513
    1908       2.6043
    1909       2.6860
    1910       2.7053
    1911       2.6558
    1912       2.6289
    1913       2.6923
    1914       2.6944
    1915       2.6420
    1916       2.5600
    1917       2.5772
    1918       2.5561
    1919       2.5801
    1920       2.5314
    1921       2.5770
    1922       2.6042
    1923       2.5141
    1924       2.5445
    1925       2.4874
    1926       2.5209
    1927       2.4934
    1928       2.4691
    1929       2.4720
    1930       2.4787
    1931       2.4812
    1932       2.3864
    1933       2.4463
    1934       2.4624
    1935       2.4391
    1936       2.4048
    1937       2.4362
    1938       2.5200
    1939       2.4456
    1940       2.4328
    1941       2.4146
    1942       2.3544
    1943       2.3586
    1944       2.3847
    1945       2.3736
    1946       2.4660
    1947       2.3331
    1948       2.3993
    1949       2.3647
    1950       2.5198
    1951       2.5427
    1952       2.5230
    1953       2.5065
    1954       2.4931
    1955       2.5577
    1956       2.4830
    1957       2.4287
    1958       2.4332
    1959       2.3872
    1960       2.3428
    1961       2.3408
    1962       2.3506
    1963       2.4921
    1964       2.4833
    1965       2.4761
    1966       2.3992
    1967       2.4001
    1968       2.4166
    1969       2.4663
    1970       2.4830
    1971       2.5146
    1972       2.5250
    1973       2.5301
    1974       2.4745
    1975       2.4740
    1976       2.4519
    1977       2.4989
    1978       2.4983
    1979       2.4635
    1980       2.4682
    1981       2.4272
    1982       2.2772
    1983       2.3401
    1984       2.4703
    1985       2.4088
    1986       2.3852
    1987       2.2447
    1988       2.3389
    1989       2.4047
    1990       2.4158
    1991       2.4741
    1992       2.4576
    1993       2.4833
    1994       2.5243
    1995       2.3941
    1996       2.4775
    1997       2.4510
    1998       2.5469
    1999       2.5498
    2000       2.4846
    2001       2.3915
    2002       2.4050
    2003       2.4035
    2004       2.4102
    2005       2.5040
    2006       2.3899
    2007       2.5367
    2008       2.4783
    2009       2.4283
    2010       2.3944
    2011       2.4923
    2012       2.5187
    2013       2.3906
    2014       2.4204
    2015       2.3373
    2016       2.3842
    2017       2.3465
    2018       2.3928
    2019       2.3755
    2020       2.3945
    2021       2.3779
    2022       2.3756
    2023       2.4722
    2024       2.4403
    2025       2.4740
    2026       2.4960
    2027       2.4690
    2028       2.5355
    2029       2.5465
    2030       2.5595
    2031       2.5315
    2032       2.5155
    2033       2.4445
    2034       2.4769
    2035       2.4095
    2036       2.4663
    2037       2.4338
    2038       2.5245
    2039       2.5240
    2040       2.4972
    2041       2.5190
    2042       2.4921
    2043       2.3852
    2044       2.3814
    2045       2.3428
    2046       2.3243
    2047       2.3955
    2048       2.3798
    2049       2.4186
    2050       2.4471
    2051       2.3957
    2052       2.3992
    2053       2.3525
    2054       2.3969
    2055       2.3833
    2056       2.3452
    2057       2.3498
    2058       2.3786
    2059       2.3400
    2060       2.3651
    2061       2.4630
    2062       2.4477
    2063       2.4115
    2064       2.3829
    2065       2.2108
    2066       2.2589
    2067       2.2702
    2068       2.1921
    2069       2.2372
    2070       2.2168
    2071       2.1835
    2072       2.2915
    2073       2.3056
    2074       2.3274
    2075       2.2938
    2076       2.2679
    2077       2.3537
    2078       2.3418
    2079       2.3553
    2080       2.3039
    2081       2.2971
    2082       2.2804
    2083       2.2919
    2084       2.3702
    2085       2.3222
    2086       2.3847
    2087       2.3344
    2088       2.2949
    2089       2.2461
    2090       2.2041
    2091       2.2522
    2092       2.2240
    2093       2.2035
    2094       2.2600
    2095       2.1756
    2096       2.2367
    2097       2.3130
    2098       2.2782
    2099       2.2252
    2100       2.1657
    2101       2.1761
    2102       2.1366
    2103       2.1957
    2104       2.2596
    2105       2.2103
    2106       2.1618
    2107       2.0818
    2108       2.1497
    2109       2.1784
    2110       2.1934
    2111       2.2389
    2112       2.2397
    2113       2.1917
    2114       2.2394
    2115       2.2557
    2116       2.2837
    2117       2.2996
    2118       2.2978
    2119       2.2493
    2120       2.3300
    2121       2.3582
    2122       2.4846
    2123       2.4834
    2124       2.4283
    2125       2.4119
    2126       2.3882
    2127       2.4250
    2128       2.4329
    2129       2.4292
    2130       2.2988
    2131       2.2798
    2132       2.3231
    2133       2.3503
    2134       2.2805
    2135       2.2769
    2136       2.2836
    2137       2.3078
    2138       2.2334
    2139       2.2817
    2140       2.3222
    2141       2.2319
    2142       2.2398
    2143       2.2022
    2144       2.3008
    2145       2.3573
    2146       2.3617
    2147       2.2966
    2148       2.2473
    2149       2.2666
    2150       2.2343
    2151       2.2548
    2152       2.3273
    2153       2.2913
    2154       2.4002
    2155       2.3418
    2156       2.2841
    2157       2.3285
    2158       2.4391
    2159       2.3478
    2160       2.3756
    2161       2.4249
    2162       2.4203
    2163       2.5551
    2164       2.4837
    2165       2.5059
    2166       2.4103
    2167       2.3826
    2168       2.3997
    2169       2.4386
    2170       2.3997
    2171       2.5066
    2172       2.5315
    2173       2.5426
    2174       2.5451
    2175       2.5258
    2176       2.5075
    2177       2.4314
    2178       2.3904
    2179       2.4183
    2180       2.4043
    2181       2.4011
    2182       2.3706
    2183       2.4347
    2184       2.4728
    2185       2.4713
    2186       2.5532
    2187       2.5136
    2188       2.4231
    2189       2.4301
    2190       2.2922
    2191       2.2966
    2192       2.2695
    2193       2.3012
    2194       2.2388
    2195       2.2576
    2196       2.1686
    2197       2.2572
    2198       2.3941
    2199       2.3601
    2200       2.3364
    2201       2.2685
    2202       2.2514
    2203       2.3341
    2204       2.4094
    2205       2.4228
    2206       2.4396
    2207       2.4481
    2208       2.3966
    2209       2.3480
    2210       2.4116
    2211       2.4638
    2212       2.4619
    2213       2.4826
    2214       2.4089
    2215       2.3606
    2216       2.3410
    2217       2.4058
    2218       2.4327
    2219       2.4863
    2220       2.4538
    2221       2.4279
    2222       2.5077
    2223       2.4515
    2224       2.5400
    2225       2.5050
    2226       2.4799
    2227       2.4101
    2228       2.4158
    2229       2.3857
    2230       2.3618
    2231       2.3677
    2232       2.4087
    2233       2.4040
    2234       2.3650
    2235       2.4341
    2236       2.3944
    2237       2.3569
    2238       2.3684
    2239       2.3816
    2240       2.4097
    2241       2.3772
    2242       2.3420
    2243       2.4072
    2244       2.4760
    2245       2.4845
    2246       2.3316
    2247       2.3756
    2248       2.4294
    2249       2.4946
    2250       2.3935
    2251       2.5063
    2252       2.5458
    2253       2.4830
    2254       2.5391
    2255       2.6020
    2256       2.5926
    2257       2.4922
    2258       2.4794
    2259       2.4520
    2260       2.5841
    2261       2.5288
    2262       2.4632
    2263       2.4860
    2264       2.4806
    2265       2.4524
    2266       2.4534
    2267       2.4119
    2268       2.3940
    2269       2.3176
    2270       2.4321
    2271       2.4185
    2272       2.4087
    2273       2.3632
    2274       2.3926
    2275       2.3601
    2276       2.3568
    2277       2.3493
    2278       2.3009
    2279       2.2650
    2280       2.2566
    2281       2.2337
    2282       2.3010
    2283       2.3489
    2284       2.3938
    2285       2.4029
    2286       2.4514
    2287       2.4746
    2288       2.4749
    2289       2.4765
    2290       2.4445
    2291       2.4102
    2292       2.4717
    2293       2.4161
    2294       2.3675
    2295       2.4015
    2296       2.4272
    2297       2.3858
    2298       2.3417
    2299       2.2942
    2300       2.3483
    2301       2.3738
    2302       2.3783
    2303       2.4242
    2304       2.3418
    2305       2.3497
    2306       2.3620
    2307       2.4653
    2308       2.3751
    2309       2.4316
    2310       2.5638
    2311       2.4802
    2312       2.4773
    2313       2.5737
    2314       2.4827
    2315       2.5086
    2316       2.4727
    2317       2.4796
    2318       2.6120
    2319       2.5742
    2320       2.5899
    2321       2.5780
    2322       2.6223
    2323       2.5439
    2324       2.5521
    2325       2.5129
    2326       2.4617
    2327       2.5563
    2328       2.4953
    2329       2.4518
    2330       2.5221
    2331       2.4326
    2332       2.4280
    2333       2.4563
    2334       2.4791
    2335       2.4199
    2336       2.4605
    2337       2.4068
    2338       2.3725
    2339       2.4476
    2340       2.3446
    2341       2.4166
    2342       2.4019
    2343       2.3974
    2344       2.4241
    2345       2.4331
    2346       2.4006
    2347       2.3821
    2348       2.3758
    2349       2.2984
    2350       2.3876
    2351       2.4136
    2352       2.4134
    2353       2.3513
    2354       2.2431
    2355       2.3541
    2356       2.3181
    2357       2.3883
    2358       2.3785
    2359       2.5049
    2360       2.5142
    2361       2.5924
    2362       2.5303
    2363       2.5691
    2364       2.5416
    2365       2.6184
    2366       2.5644
    2367       2.5347
    2368       2.5112
    2369       2.5106
    2370       2.5645
    2371       2.4302
    2372       2.4646
    2373       2.3710
    2374       2.3844
    2375       2.4654
    2376       2.4993
    2377       2.4812
    2378       2.4839
    2379       2.4252
    2380       2.4791
    2381       2.5030
    2382       2.4895
    2383       2.3363
    2384       2.4256
    2385       2.3467
    2386       2.4572
    2387       2.4878
    2388       2.4924
    2389       2.4173
    2390       2.4757
    2391       2.4682
    2392       2.3817
    2393       2.3524
    2394       2.4361
    2395       2.4423
    2396       2.5126
    2397       2.4786
    2398       2.4187
    2399       2.4179
    2400       2.4233
    2401       2.3807
    2402       2.4395
    2403       2.3862
    2404       2.3293
    2405       2.2387
    2406       2.2455
    2407       2.2523
    2408       2.2430
    2409       2.2012
    2410       2.1923
    2411       2.2222
    2412       2.1834
    2413       2.2065
    2414       2.2174
    2415       2.1990
    2416       2.1703
    2417       2.1031
    2418       2.1290
    2419       2.1372
    2420       2.1375
    2421       2.2077
    2422       2.1651
    2423       2.1055
    2424       2.1257
    2425       2.2259
    2426       2.2065
    2427       2.1811
    2428       2.2335
    2429       2.2348
    2430       2.3322
    2431       2.3840
    2432       2.4109
    2433       2.3768
    2434       2.2984
    2435       2.3236
    2436       2.2592
    2437       2.2546
    2438       2.2880
    2439       2.2482
    2440       2.3061
    2441       2.3295
    2442       2.2271
    2443       2.2149
    2444       2.2682
    2445       2.2403
    2446       2.1638
    2447       2.1091
    2448       2.1695
    2449       2.1796
    2450       2.1693
    2451       2.2319
    2452       2.2442
    2453       2.3152
    2454       2.2601
    2455       2.2255
    2456       2.2628
    2457       2.3343
    2458       2.3350
    2459       2.3321
    2460       2.2966
    2461       2.3265
    2462       2.2865
    2463       2.3703
    2464       2.3465
    2465       2.3662
    2466       2.3601
    2467       2.2887
    2468       2.2930
    2469       2.2780
    2470       2.2933
    2471       2.2704
    2472       2.3013
    2473       2.3321
    2474       2.2955
    2475       2.3412
    2476       2.2835
    2477       2.3001
    2478       2.3337
    2479       2.2776
    2480       2.2859
    2481       2.2558
    2482       2.2220
    2483       2.2326
    2484       2.2846
    2485       2.3040
    2486       2.3326
    2487       2.2874
    2488       2.3166
    2489       2.3343
    2490       2.2893
    2491       2.2763
    2492       2.3292
    2493       2.2383
    2494       2.1632
    2495       2.1743
    2496       2.2230
    2497       2.2828
    2498       2.3366
    2499       2.2813
    2500       2.4167
