# Supplementary material for: Potential Inhibitors of Fascin From A Database of Marine Natural Products: A Virtual Screening and Molecular Dynamics Study
Source: Front Chem. 2021 Oct 7;9:719949. doi: 10.3389/fchem.2021.719949 (PMC8529705; doi:10.3389/fchem.2021.719949)
Supplement: Supplementary file 2 [file DataSheet1.ZIP › Raw Date for Manuscript-719949-reduced/Figure S1/Inhibitor 02/rmsd1.dat]

#Frame     RMSD_00002
       1       2.4024
       2       2.3713
       3       2.3799
       4       2.3777
       5       2.4382
       6       2.3608
       7       2.3982
       8       2.3362
       9       2.2071
      10       2.2567
      11       2.2063
      12       2.2078
      13       2.1158
      14       2.1869
      15       2.0809
      16       2.0807
      17       2.1873
      18       2.2634
      19       2.2642
      20       2.2286
      21       2.2697
      22       2.2129
      23       2.1837
      24       2.3588
      25       2.3803
      26       2.4745
      27       2.3895
      28       2.3564
      29       2.3918
      30       2.4270
      31       2.3654
      32       2.3449
      33       2.3029
      34       2.3679
      35       2.3316
      36       2.3388
      37       2.2506
      38       2.3812
      39       2.2676
      40       2.1924
      41       2.2114
      42       2.1308
      43       2.1194
      44       2.1300
      45       2.1826
      46       2.1820
      47       2.1580
      48       2.1950
      49       2.1338
      50       2.1233
      51       2.0947
      52       2.0507
      53       2.1327
      54       2.1871
      55       2.1917
      56       2.2938
      57       2.3612
      58       2.3347
      59       2.2376
      60       2.1637
      61       2.2074
      62       2.2115
      63       2.1686
      64       2.3387
      65       2.2908
      66       2.3315
      67       2.3459
      68       2.2408
      69       2.2850
      70       2.2626
      71       2.2726
      72       2.4472
      73       2.4416
      74       2.4952
      75       2.5859
      76       2.4725
      77       2.3494
      78       2.3821
      79       2.4175
      80       2.4991
      81       2.5308
      82       2.5160
      83       2.4482
      84       2.3899
      85       2.3436
      86       2.4239
      87       2.4768
      88       2.4983
      89       2.5225
      90       2.6185
      91       2.5519
      92       2.6264
      93       2.5639
      94       2.6004
      95       2.5191
      96       2.5575
      97       2.6151
      98       2.5788
      99       2.6603
     100       2.5822
     101       2.6704
     102       2.5756
     103       2.5165
     104       2.4413
     105       2.3940
     106       2.3972
     107       2.4480
     108       2.5165
     109       2.4550
     110       2.3695
     111       2.3990
     112       2.3779
     113       2.3466
     114       2.3990
     115       2.2710
     116       2.2355
     117       2.3472
     118       2.2973
     119       2.2215
     120       2.2563
     121       2.2457
     122       2.2098
     123       2.2064
     124       2.2543
     125       2.3039
     126       2.2810
     127       2.3582
     128       2.2748
     129       2.3438
     130       2.4676
     131       2.5422
     132       2.6459
     133       2.6432
     134       2.7332
     135       2.6645
     136       2.6130
     137       2.6423
     138       2.5916
     139       2.5924
     140       2.5583
     141       2.5166
     142       2.5731
     143       2.4720
     144       2.4263
     145       2.4295
     146       2.5487
     147       2.6295
     148       2.5196
     149       2.5017
     150       2.4158
     151       2.4160
     152       2.4229
     153       2.4349
     154       2.4465
     155       2.4199
     156       2.3515
     157       2.4103
     158       2.4698
     159       2.4619
     160       2.4788
     161       2.4497
     162       2.4067
     163       2.4061
     164       2.4769
     165       2.4300
     166       2.4359
     167       2.4131
     168       2.4465
     169       2.4072
     170       2.5129
     171       2.4309
     172       2.4193
     173       2.4818
     174       2.3759
     175       2.3258
     176       2.4459
     177       2.4655
     178       2.5259
     179       2.5670
     180       2.5817
     181       2.5944
     182       2.6763
     183       2.6006
     184       2.7207
     185       2.6520
     186       2.5623
     187       2.5062
     188       2.5966
     189       2.6185
     190       2.5963
     191       2.6117
     192       2.5958
     193       2.6245
     194       2.7151
     195       2.6609
     196       2.5968
     197       2.6604
     198       2.7354
     199       2.7574
     200       2.7190
     201       2.7048
     202       2.6214
     203       2.5852
     204       2.6130
     205       2.6559
     206       2.6529
     207       2.6964
     208       2.4884
     209       2.5865
     210       2.5902
     211       2.6397
     212       2.6084
     213       2.6273
     214       2.6289
     215       2.6108
     216       2.5690
     217       2.6939
     218       2.6838
     219       2.6856
     220       2.6735
     221       2.6597
     222       2.7222
     223       2.6773
     224       2.5321
     225       2.5302
     226       2.5115
     227       2.5734
     228       2.4729
     229       2.4564
     230       2.5420
     231       2.4935
     232       2.4628
     233       2.6646
     234       2.6435
     235       2.5814
     236       2.4966
     237       2.4140
     238       2.4564
     239       2.4685
     240       2.5660
     241       2.6095
     242       2.7162
     243       2.6688
     244       2.5802
     245       2.6812
     246       2.6660
     247       2.6121
     248       2.4984
     249       2.5865
     250       2.5405
     251       2.6611
     252       2.5473
     253       2.5952
     254       2.4431
     255       2.4303
     256       2.3613
     257       2.3147
     258       2.3607
     259       2.4939
     260       2.3810
     261       2.4787
     262       2.4104
     263       2.4297
     264       2.4154
     265       2.5479
     266       2.5330
     267       2.4502
     268       2.5816
     269       2.5363
     270       2.5201
     271       2.5648
     272       2.6091
     273       2.5620
     274       2.5761
     275       2.5516
     276       2.5493
     277       2.5895
     278       2.5595
     279       2.6540
     280       2.6206
     281       2.5724
     282       2.5479
     283       2.4569
     284       2.5969
     285       2.5455
     286       2.6029
     287       2.5461
     288       2.4707
     289       2.4191
     290       2.5297
     291       2.4277
     292       2.4405
     293       2.4453
     294       2.3582
     295       2.3163
     296       2.2273
     297       2.3414
     298       2.4141
     299       2.4850
     300       2.4426
     301       2.4498
     302       2.4452
     303       2.5022
     304       2.4900
     305       2.5131
     306       2.4557
     307       2.4253
     308       2.4067
     309       2.3841
     310       2.4571
     311       2.5663
     312       2.4991
     313       2.4687
     314       2.5746
     315       2.4348
     316       2.4003
     317       2.3886
     318       2.3546
     319       2.3804
     320       2.3222
     321       2.3929
     322       2.3416
     323       2.2608
     324       2.2207
     325       2.2366
     326       2.2559
     327       2.3004
     328       2.1802
     329       2.2002
     330       2.3226
     331       2.3277
     332       2.3801
     333       2.3050
     334       2.5166
     335       2.4995
     336       2.4292
     337       2.6080
     338       2.6164
     339       2.5103
     340       2.4779
     341       2.4227
     342       2.4333
     343       2.5156
     344       2.5621
     345       2.5975
     346       2.4904
     347       2.5199
     348       2.5479
     349       2.5783
     350       2.6449
     351       2.6804
     352       2.5776
     353       2.5187
     354       2.5344
     355       2.5734
     356       2.5146
     357       2.5101
     358       2.5726
     359       2.5813
     360       2.6043
     361       2.5896
     362       2.5229
     363       2.5666
     364       2.5439
     365       2.4827
     366       2.4588
     367       2.4793
     368       2.3828
     369       2.5122
     370       2.4614
     371       2.4831
     372       2.4371
     373       2.4380
     374       2.4730
     375       2.4057
     376       2.4264
     377       2.4735
     378       2.4796
     379       2.5367
     380       2.4747
     381       2.4125
     382       2.5266
     383       2.4094
     384       2.3575
     385       2.3843
     386       2.5068
     387       2.5411
     388       2.5558
     389       2.6087
     390       2.6482
     391       2.6851
     392       2.5423
     393       2.5269
     394       2.5993
     395       2.6723
     396       2.5379
     397       2.5256
     398       2.4601
     399       2.4713
     400       2.6403
     401       2.5984
     402       2.6631
     403       2.6752
     404       2.7837
     405       2.6588
     406       2.6885
     407       2.7684
     408       2.7099
     409       2.6929
     410       2.6130
     411       2.6313
     412       2.6384
     413       2.4449
     414       2.5072
     415       2.6139
     416       2.6212
     417       2.6291
     418       2.6136
     419       2.5957
     420       2.4885
     421       2.4910
     422       2.5364
     423       2.5566
     424       2.4860
     425       2.5191
     426       2.5540
     427       2.6570
     428       2.6498
     429       2.6733
     430       2.5606
     431       2.5782
     432       2.5268
     433       2.5016
     434       2.5356
     435       2.6058
     436       2.6034
     437       2.4732
     438       2.5796
     439       2.5110
     440       2.5896
     441       2.5530
     442       2.4574
     443       2.5584
     444       2.4230
     445       2.5080
     446       2.6410
     447       2.5337
     448       2.5950
     449       2.5958
     450       2.5700
     451       2.4418
     452       2.5599
     453       2.6219
     454       2.5341
     455       2.6615
     456       2.5722
     457       2.5794
     458       2.5511
     459       2.5579
     460       2.4865
     461       2.5162
     462       2.5242
     463       2.4684
     464       2.4440
     465       2.4138
     466       2.4335
     467       2.3550
     468       2.3428
     469       2.3594
     470       2.3260
     471       2.3069
     472       2.3182
     473       2.3601
     474       2.4188
     475       2.3714
     476       2.3920
     477       2.3665
     478       2.4023
     479       2.3935
     480       2.2894
     481       2.2990
     482       2.3975
     483       2.3234
     484       2.3081
     485       2.3331
     486       2.2197
     487       2.1719
     488       2.1934
     489       2.2427
     490       2.2209
     491       2.2563
     492       2.2901
     493       2.1666
     494       2.2679
     495       2.2639
     496       2.2154
     497       2.3390
     498       2.3277
     499       2.2623
     500       2.3093
     501       2.2935
     502       2.3478
     503       2.2831
     504       2.1723
     505       2.2438
     506       2.2063
     507       2.2061
     508       2.2642
     509       2.3658
     510       2.3672
     511       2.3824
     512       2.3924
     513       2.5302
     514       2.5243
     515       2.5873
     516       2.4862
     517       2.5699
     518       2.4466
     519       2.4089
     520       2.3204
     521       2.4093
     522       2.3793
     523       2.4007
     524       2.4792
     525       2.4171
     526       2.5518
     527       2.5274
     528       2.4915
     529       2.4737
     530       2.4590
     531       2.5313
     532       2.6097
     533       2.6250
     534       2.5084
     535       2.5442
     536       2.5878
     537       2.5235
     538       2.5405
     539       2.4626
     540       2.4551
     541       2.4814
     542       2.5284
     543       2.4954
     544       2.4437
     545       2.4891
     546       2.4877
     547       2.3905
     548       2.4768
     549       2.4968
     550       2.3938
     551       2.4680
     552       2.5472
     553       2.5179
     554       2.4637
     555       2.3729
     556       2.4208
     557       2.3108
     558       2.4126
     559       2.4511
     560       2.4159
     561       2.3767
     562       2.2984
     563       2.2661
     564       2.2391
     565       2.3134
     566       2.3897
     567       2.3445
     568       2.2900
     569       2.2995
     570       2.2951
     571       2.3021
     572       2.3709
     573       2.3441
     574       2.4300
     575       2.3606
     576       2.2950
     577       2.2847
     578       2.3191
     579       2.3895
     580       2.3487
     581       2.2604
     582       2.2623
     583       2.3356
     584       2.3911
     585       2.4006
     586       2.5568
     587       2.5747
     588       2.4307
     589       2.4389
     590       2.4314
     591       2.5693
     592       2.6177
     593       2.5568
     594       2.4777
     595       2.4761
     596       2.4840
     597       2.4132
     598       2.4521
     599       2.5174
     600       2.5545
     601       2.5762
     602       2.5671
     603       2.5308
     604       2.4869
     605       2.4404
     606       2.4595
     607       2.4476
     608       2.4343
     609       2.4471
     610       2.4543
     611       2.4519
     612       2.3827
     613       2.3782
     614       2.3154
     615       2.3154
     616       2.2922
     617       2.2848
     618       2.1788
     619       2.1948
     620       2.2447
     621       2.2422
     622       2.2507
     623       2.2735
     624       2.2749
     625       2.2550
     626       2.1337
     627       2.1834
     628       2.1608
     629       2.1148
     630       2.1642
     631       2.1621
     632       2.2230
     633       2.1560
     634       2.2021
     635       2.3000
     636       2.2382
     637       2.2383
     638       2.2822
     639       2.3124
     640       2.3312
     641       2.2872
     642       2.3449
     643       2.4527
     644       2.4664
     645       2.5432
     646       2.5678
     647       2.6093
     648       2.5462
     649       2.4712
     650       2.4480
     651       2.4316
     652       2.4741
     653       2.4973
     654       2.4781
     655       2.4607
     656       2.4647
     657       2.5053
     658       2.3881
     659       2.4124
     660       2.3142
     661       2.3389
     662       2.3339
     663       2.2544
     664       2.4357
     665       2.3648
     666       2.3901
     667       2.4141
     668       2.4839
     669       2.4955
     670       2.3855
     671       2.4044
     672       2.3784
     673       2.5442
     674       2.5154
     675       2.4402
     676       2.4992
     677       2.4475
     678       2.3998
     679       2.4018
     680       2.3767
     681       2.4285
     682       2.4994
     683       2.4109
     684       2.4147
     685       2.4550
     686       2.4431
     687       2.4648
     688       2.5116
     689       2.6106
     690       2.5321
     691       2.5149
     692       2.5597
     693       2.4076
     694       2.4134
     695       2.3497
     696       2.3930
     697       2.4193
     698       2.4338
     699       2.4302
     700       2.4023
     701       2.4782
     702       2.4156
     703       2.4730
     704       2.5576
     705       2.4469
     706       2.4517
     707       2.4366
     708       2.4567
     709       2.4328
     710       2.4701
     711       2.5758
     712       2.5694
     713       2.5629
     714       2.5931
     715       2.6319
     716       2.6139
     717       2.6274
     718       2.7106
     719       2.6296
     720       2.5853
     721       2.5777
     722       2.6594
     723       2.5251
     724       2.5821
     725       2.5072
     726       2.4607
     727       2.5393
     728       2.5484
     729       2.5388
     730       2.4890
     731       2.4706
     732       2.3891
     733       2.4211
     734       2.4115
     735       2.4929
     736       2.4286
     737       2.4633
     738       2.5441
     739       2.5432
     740       2.4601
     741       2.4300
     742       2.4616
     743       2.3502
     744       2.3602
     745       2.4385
     746       2.4882
     747       2.4179
     748       2.5389
     749       2.5241
     750       2.5354
     751       2.5604
     752       2.6010
     753       2.6820
     754       2.6460
     755       2.5024
     756       2.6825
     757       2.6231
     758       2.6203
     759       2.5817
     760       2.7262
     761       2.7363
     762       2.6261
     763       2.7097
     764       2.7458
     765       2.7219
     766       2.6218
     767       2.6841
     768       2.6121
     769       2.6577
     770       2.5965
     771       2.6091
     772       2.5703
     773       2.7044
     774       2.6358
     775       2.7129
     776       2.6791
     777       2.5395
     778       2.5903
     779       2.5890
     780       2.5950
     781       2.7616
     782       2.7703
     783       2.8544
     784       2.8611
     785       2.8284
     786       2.8437
     787       2.8137
     788       2.8896
     789       2.9568
     790       3.1153
     791       3.0936
     792       2.9411
     793       2.9971
     794       3.0522
     795       3.0791
     796       3.0180
     797       3.0060
     798       3.0477
     799       2.9621
     800       2.8662
     801       2.8981
     802       2.7707
     803       2.8079
     804       2.6471
     805       2.7724
     806       2.6304
     807       2.7393
     808       2.6771
     809       2.6318
     810       2.6317
     811       2.6429
     812       2.5781
     813       2.5637
     814       2.5794
     815       2.5773
     816       2.5577
     817       2.6872
     818       2.5492
     819       2.5652
     820       2.6023
     821       2.5778
     822       2.5626
     823       2.5220
     824       2.5126
     825       2.6664
     826       2.4905
     827       2.5093
     828       2.4547
     829       2.4674
     830       2.5651
     831       2.5660
     832       2.6083
     833       2.4879
     834       2.5194
     835       2.5490
     836       2.6111
     837       2.5726
     838       2.6138
     839       2.6307
     840       2.6048
     841       2.7307
     842       2.6096
     843       2.6302
     844       2.5393
     845       2.6307
     846       2.7045
     847       2.6695
     848       2.6700
     849       2.5604
     850       2.6473
     851       2.6769
     852       2.7072
     853       2.7850
     854       2.6078
     855       2.5856
     856       2.5528
     857       2.5247
     858       2.5926
     859       2.5177
     860       2.5511
     861       2.5248
     862       2.6030
     863       2.5937
     864       2.6609
     865       2.6611
     866       2.6932
     867       2.6917
     868       2.6299
     869       2.6576
     870       2.7830
     871       2.7427
     872       2.8457
     873       2.7580
     874       2.7174
     875       2.5835
     876       2.6548
     877       2.6194
     878       2.6170
     879       2.4973
     880       2.4685
     881       2.4583
     882       2.4576
     883       2.4642
     884       2.5875
     885       2.5089
     886       2.3912
     887       2.4344
     888       2.3486
     889       2.3912
     890       2.5157
     891       2.4919
     892       2.3805
     893       2.4657
     894       2.5668
     895       2.4953
     896       2.5845
     897       2.5645
     898       2.5644
     899       2.6580
     900       2.7195
     901       2.6626
     902       2.6312
     903       2.7491
     904       2.7201
     905       2.7249
     906       2.7560
     907       2.6401
     908       2.6362
     909       2.6484
     910       2.6813
     911       2.6844
     912       2.6388
     913       2.6764
     914       2.6354
     915       2.4997
     916       2.6573
     917       2.7742
     918       2.7436
     919       2.7513
     920       2.6852
     921       2.5612
     922       2.5545
     923       2.4540
     924       2.5399
     925       2.5526
     926       2.4317
     927       2.4410
     928       2.5729
     929       2.5742
     930       2.5830
     931       2.6358
     932       2.6977
     933       2.7500
     934       2.7625
     935       2.6527
     936       2.6470
     937       2.6634
     938       2.5608
     939       2.5505
     940       2.5553
     941       2.5812
     942       2.5641
     943       2.5621
     944       2.5184
     945       2.5810
     946       2.6737
     947       2.6313
     948       2.5323
     949       2.4417
     950       2.5136
     951       2.5155
     952       2.4365
     953       2.5095
     954       2.5268
     955       2.4625
     956       2.4219
     957       2.3512
     958       2.4057
     959       2.3216
     960       2.4075
     961       2.3795
     962       2.4144
     963       2.5005
     964       2.5340
     965       2.4737
     966       2.5307
     967       2.4997
     968       2.3839
     969       2.4695
     970       2.4862
     971       2.5500
     972       2.4922
     973       2.4275
     974       2.5239
     975       2.4646
     976       2.5076
     977       2.5020
     978       2.5363
     979       2.5312
     980       2.5805
     981       2.5723
     982       2.5938
     983       2.5092
     984       2.4281
     985       2.4524
     986       2.3710
     987       2.3290
     988       2.2904
     989       2.3456
     990       2.4786
     991       2.4601
     992       2.4228
     993       2.4328
     994       2.5050
     995       2.3972
     996       2.4168
     997       2.4484
     998       2.3656
     999       2.4489
    1000       2.4262
    1001       2.3865
    1002       2.4166
    1003       2.4174
    1004       2.4461
    1005       2.4512
    1006       2.3767
    1007       2.4324
    1008       2.3735
    1009       2.3908
    1010       2.2723
    1011       2.2893
    1012       2.4416
    1013       2.4301
    1014       2.3961
    1015       2.4161
    1016       2.3842
    1017       2.3586
    1018       2.3565
    1019       2.3962
    1020       2.4002
    1021       2.4166
    1022       2.4489
    1023       2.4555
    1024       2.3777
    1025       2.4846
    1026       2.4175
    1027       2.4585
    1028       2.4255
    1029       2.3778
    1030       2.3742
    1031       2.3772
    1032       2.4554
    1033       2.4376
    1034       2.3327
    1035       2.3274
    1036       2.3144
    1037       2.1955
    1038       2.2242
    1039       2.2918
    1040       2.2628
    1041       2.3107
    1042       2.2845
    1043       2.2637
    1044       2.3504
    1045       2.3680
    1046       2.2600
    1047       2.3741
    1048       2.4321
    1049       2.4285
    1050       2.4241
    1051       2.3815
    1052       2.3451
    1053       2.4071
    1054       2.2781
    1055       2.2926
    1056       2.3012
    1057       2.2730
    1058       2.2619
    1059       2.2688
    1060       2.2350
    1061       2.3132
    1062       2.3902
    1063       2.2305
    1064       2.2088
    1065       2.2942
    1066       2.2894
    1067       2.3163
    1068       2.3113
    1069       2.2738
    1070       2.2606
    1071       2.3114
    1072       2.3666
    1073       2.4110
    1074       2.3557
    1075       2.4128
    1076       2.3842
    1077       2.2892
    1078       2.2972
    1079       2.3396
    1080       2.2713
    1081       2.3384
    1082       2.3090
    1083       2.3551
    1084       2.3324
    1085       2.2559
    1086       2.2505
    1087       2.2653
    1088       2.3816
    1089       2.4706
    1090       2.4398
    1091       2.4342
    1092       2.4321
    1093       2.3713
    1094       2.4166
    1095       2.4902
    1096       2.4696
    1097       2.4504
    1098       2.5056
    1099       2.5327
    1100       2.6091
    1101       2.4487
    1102       2.5077
    1103       2.4682
    1104       2.4759
    1105       2.4596
    1106       2.4190
    1107       2.4056
    1108       2.3533
    1109       2.4203
    1110       2.3944
    1111       2.3710
    1112       2.4526
    1113       2.4774
    1114       2.5110
    1115       2.5090
    1116       2.5570
    1117       2.6127
    1118       2.6419
    1119       2.5712
    1120       2.5642
    1121       2.6657
    1122       2.6504
    1123       2.6605
    1124       2.6236
    1125       2.7601
    1126       2.7891
    1127       2.8171
    1128       2.8094
    1129       2.7178
    1130       2.6279
    1131       2.5190
    1132       2.5942
    1133       2.6275
    1134       2.5465
    1135       2.5007
    1136       2.4571
    1137       2.5082
    1138       2.5358
    1139       2.4995
    1140       2.5345
    1141       2.5879
    1142       2.7200
    1143       2.6664
    1144       2.6264
    1145       2.6016
    1146       2.5939
    1147       2.5315
    1148       2.5406
    1149       2.5606
    1150       2.5140
    1151       2.5662
    1152       2.6561
    1153       2.8157
    1154       2.8111
    1155       2.8955
    1156       2.8032
    1157       2.7479
    1158       2.7003
    1159       2.7077
    1160       2.7600
    1161       2.7052
    1162       2.7453
    1163       2.6002
    1164       2.5820
    1165       2.6523
    1166       2.6742
    1167       2.6780
    1168       2.7031
    1169       2.6092
    1170       2.6313
    1171       2.6259
    1172       2.6198
    1173       2.6901
    1174       2.7001
    1175       2.7072
    1176       2.6190
    1177       2.6229
    1178       2.5659
    1179       2.4848
    1180       2.4524
    1181       2.5621
    1182       2.5591
    1183       2.5949
    1184       2.5602
    1185       2.4769
    1186       2.4864
    1187       2.5026
    1188       2.4544
    1189       2.4721
    1190       2.4499
    1191       2.4135
    1192       2.4520
    1193       2.4356
    1194       2.4173
    1195       2.3788
    1196       2.3198
    1197       2.3357
    1198       2.2740
    1199       2.2676
    1200       2.3005
    1201       2.3160
    1202       2.3316
    1203       2.3550
    1204       2.3794
    1205       2.4858
    1206       2.4879
    1207       2.5425
    1208       2.5510
    1209       2.5050
    1210       2.6295
    1211       2.6315
    1212       2.5768
    1213       2.5988
    1214       2.6594
    1215       2.5920
    1216       2.4956
    1217       2.4710
    1218       2.5356
    1219       2.5881
    1220       2.5694
    1221       2.5655
    1222       2.5086
    1223       2.4566
    1224       2.4517
    1225       2.4498
    1226       2.4846
    1227       2.4892
    1228       2.5327
    1229       2.5880
    1230       2.5556
    1231       2.5867
    1232       2.5358
    1233       2.6040
    1234       2.5356
    1235       2.5880
    1236       2.6113
    1237       2.4984
    1238       2.4464
    1239       2.4238
    1240       2.5546
    1241       2.4584
    1242       2.4729
    1243       2.3650
    1244       2.5383
    1245       2.5736
    1246       2.5119
    1247       2.5150
    1248       2.4346
    1249       2.4046
    1250       2.3070
    1251       2.3461
    1252       2.3822
    1253       2.4322
    1254       2.3164
    1255       2.3143
    1256       2.2628
    1257       2.2398
    1258       2.3017
    1259       2.3092
    1260       2.3121
    1261       2.3638
    1262       2.3426
    1263       2.2890
    1264       2.3631
    1265       2.3693
    1266       2.3850
    1267       2.3641
    1268       2.3895
    1269       2.3523
    1270       2.3547
    1271       2.3518
    1272       2.3269
    1273       2.3367
    1274       2.3609
    1275       2.4457
    1276       2.3872
    1277       2.4476
    1278       2.4406
    1279       2.4200
    1280       2.5010
    1281       2.4296
    1282       2.5038
    1283       2.5383
    1284       2.5757
    1285       2.5550
    1286       2.5276
    1287       2.4664
    1288       2.4580
    1289       2.4917
    1290       2.4172
    1291       2.3942
    1292       2.3000
    1293       2.3228
    1294       2.2697
    1295       2.2718
    1296       2.3186
    1297       2.3644
    1298       2.2650
    1299       2.3121
    1300       2.3488
    1301       2.3634
    1302       2.3594
    1303       2.4045
    1304       2.4017
    1305       2.4040
    1306       2.4519
    1307       2.3975
    1308       2.4024
    1309       2.4372
    1310       2.4387
    1311       2.4061
    1312       2.4611
    1313       2.4213
    1314       2.4983
    1315       2.4793
    1316       2.3589
    1317       2.4407
    1318       2.4929
    1319       2.5145
    1320       2.4330
    1321       2.4409
    1322       2.4174
    1323       2.4541
    1324       2.4773
    1325       2.4340
    1326       2.4184
    1327       2.3979
    1328       2.4510
    1329       2.4198
    1330       2.3891
    1331       2.4475
    1332       2.4287
    1333       2.3430
    1334       2.2999
    1335       2.2646
    1336       2.3186
    1337       2.2892
    1338       2.3558
    1339       2.3171
    1340       2.3833
    1341       2.3564
    1342       2.4115
    1343       2.4714
    1344       2.4389
    1345       2.4956
    1346       2.5421
    1347       2.5464
    1348       2.5775
    1349       2.4138
    1350       2.4396
    1351       2.4346
    1352       2.4678
    1353       2.4808
    1354       2.5522
    1355       2.5585
    1356       2.5471
    1357       2.5627
    1358       2.5954
    1359       2.6384
    1360       2.5480
    1361       2.6592
    1362       2.6806
    1363       2.5851
    1364       2.5410
    1365       2.4536
    1366       2.4375
    1367       2.4276
    1368       2.5366
    1369       2.4971
    1370       2.4529
    1371       2.4301
    1372       2.4126
    1373       2.4978
    1374       2.4689
    1375       2.5271
    1376       2.4940
    1377       2.3991
    1378       2.4643
    1379       2.4142
    1380       2.3773
    1381       2.3935
    1382       2.3430
    1383       2.3389
    1384       2.4097
    1385       2.4643
    1386       2.4426
    1387       2.3664
    1388       2.3977
    1389       2.3361
    1390       2.3423
    1391       2.4241
    1392       2.4210
    1393       2.2980
    1394       2.4034
    1395       2.2994
    1396       2.2974
    1397       2.3874
    1398       2.2792
    1399       2.2434
    1400       2.2554
    1401       2.3029
    1402       2.3938
    1403       2.3121
    1404       2.3747
    1405       2.4395
    1406       2.3972
    1407       2.4155
    1408       2.4438
    1409       2.4104
    1410       2.3818
    1411       2.4262
    1412       2.5189
    1413       2.4781
    1414       2.4391
    1415       2.4493
    1416       2.4428
    1417       2.5031
    1418       2.5283
    1419       2.4577
    1420       2.5488
    1421       2.5741
    1422       2.5156
    1423       2.5279
    1424       2.4828
    1425       2.3617
    1426       2.3920
    1427       2.4312
    1428       2.4082
    1429       2.4492
    1430       2.5553
    1431       2.4737
    1432       2.4675
    1433       2.4559
    1434       2.4538
    1435       2.4694
    1436       2.3869
    1437       2.4891
    1438       2.4906
    1439       2.4440
    1440       2.4677
    1441       2.4830
    1442       2.4288
    1443       2.4541
    1444       2.4273
    1445       2.4282
    1446       2.3987
    1447       2.3757
    1448       2.3648
    1449       2.3441
    1450       2.3544
    1451       2.3602
    1452       2.4041
    1453       2.3402
    1454       2.4430
    1455       2.2818
    1456       2.3307
    1457       2.3582
    1458       2.3409
    1459       2.4225
    1460       2.4439
    1461       2.4447
    1462       2.5029
    1463       2.4913
    1464       2.4335
    1465       2.5219
    1466       2.5830
    1467       2.5752
    1468       2.5104
    1469       2.4545
    1470       2.4301
    1471       2.3847
    1472       2.4524
    1473       2.5283
    1474       2.4648
    1475       2.4596
    1476       2.4640
    1477       2.4756
    1478       2.5667
    1479       2.5574
    1480       2.5004
    1481       2.5528
    1482       2.5459
    1483       2.5171
    1484       2.4326
    1485       2.5273
    1486       2.5037
    1487       2.4919
    1488       2.4740
    1489       2.5492
    1490       2.6050
    1491       2.6173
    1492       2.5695
    1493       2.5709
    1494       2.6332
    1495       2.6674
    1496       2.5398
    1497       2.5002
    1498       2.4888
    1499       2.4900
    1500       2.4567
    1501       2.4908
    1502       2.4487
    1503       2.5611
    1504       2.5553
    1505       2.4906
    1506       2.4509
    1507       2.5006
    1508       2.5147
    1509       2.4093
    1510       2.3156
    1511       2.3023
    1512       2.3997
    1513       2.3800
    1514       2.4005
    1515       2.3946
    1516       2.3580
    1517       2.4017
    1518       2.3954
    1519       2.3956
    1520       2.4430
    1521       2.4350
    1522       2.4062
    1523       2.4181
    1524       2.4129
    1525       2.5002
    1526       2.4150
    1527       2.3695
    1528       2.4279
    1529       2.3972
    1530       2.3429
    1531       2.3763
    1532       2.3138
    1533       2.4145
    1534       2.3874
    1535       2.3315
    1536       2.3105
    1537       2.2575
    1538       2.3182
    1539       2.2578
    1540       2.2927
    1541       2.3293
    1542       2.3482
    1543       2.3117
    1544       2.3014
    1545       2.3469
    1546       2.3485
    1547       2.3397
    1548       2.3247
    1549       2.2662
    1550       2.2962
    1551       2.3290
    1552       2.3293
    1553       2.3446
    1554       2.2899
    1555       2.3351
    1556       2.3118
    1557       2.3788
    1558       2.4473
    1559       2.3989
    1560       2.3059
    1561       2.3820
    1562       2.4245
    1563       2.4461
    1564       2.4581
    1565       2.4433
    1566       2.4368
    1567       2.4794
    1568       2.4409
    1569       2.4433
    1570       2.3906
    1571       2.4768
    1572       2.4783
    1573       2.4928
    1574       2.4959
    1575       2.4716
    1576       2.4580
    1577       2.5207
    1578       2.4727
    1579       2.4182
    1580       2.3698
    1581       2.4871
    1582       2.5022
    1583       2.4923
    1584       2.3847
    1585       2.3985
    1586       2.4099
    1587       2.4665
    1588       2.4392
    1589       2.4034
    1590       2.3558
    1591       2.4101
    1592       2.3710
    1593       2.3141
    1594       2.2916
    1595       2.3403
    1596       2.4311
    1597       2.3700
    1598       2.3452
    1599       2.3955
    1600       2.4046
    1601       2.4242
    1602       2.4411
    1603       2.4487
    1604       2.4607
    1605       2.4488
    1606       2.4315
    1607       2.2934
    1608       2.3088
    1609       2.3354
    1610       2.3799
    1611       2.3550
    1612       2.3569
    1613       2.3463
    1614       2.3459
    1615       2.3313
    1616       2.3034
    1617       2.3481
    1618       2.4068
    1619       2.3297
    1620       2.4191
    1621       2.4296
    1622       2.4168
    1623       2.3856
    1624       2.3516
    1625       2.4320
    1626       2.4245
    1627       2.4255
    1628       2.3355
    1629       2.4645
    1630       2.5398
    1631       2.5198
    1632       2.3939
    1633       2.3941
    1634       2.3471
    1635       2.2700
    1636       2.2744
    1637       2.2211
    1638       2.1961
    1639       2.2392
    1640       2.2653
    1641       2.2890
    1642       2.3277
    1643       2.3237
    1644       2.3239
    1645       2.3716
    1646       2.3427
    1647       2.3515
    1648       2.2563
    1649       2.2511
    1650       2.2698
    1651       2.2827
    1652       2.2333
    1653       2.1766
    1654       2.2588
    1655       2.2284
    1656       2.2678
    1657       2.3042
    1658       2.3350
    1659       2.2851
    1660       2.3658
    1661       2.2502
    1662       2.1691
    1663       2.2411
    1664       2.2839
    1665       2.2636
    1666       2.2806
    1667       2.2730
    1668       2.2367
    1669       2.2076
    1670       2.2485
    1671       2.2159
    1672       2.2243
    1673       2.2412
    1674       2.2119
    1675       2.1902
    1676       2.1770
    1677       2.2592
    1678       2.2027
    1679       2.2875
    1680       2.3012
    1681       2.2788
    1682       2.2694
    1683       2.2813
    1684       2.2170
    1685       2.2302
    1686       2.2247
    1687       2.1862
    1688       2.2157
    1689       2.1900
    1690       2.2343
    1691       2.1351
    1692       2.1285
    1693       2.1944
    1694       2.2086
    1695       2.2239
    1696       2.2910
    1697       2.2620
    1698       2.2766
    1699       2.2132
    1700       2.2155
    1701       2.2040
    1702       2.1960
    1703       2.2003
    1704       2.2788
    1705       2.2222
    1706       2.2637
    1707       2.1900
    1708       2.1698
    1709       2.1196
    1710       2.1110
    1711       2.0736
    1712       2.1126
    1713       2.0917
    1714       2.1805
    1715       2.2277
    1716       2.1730
    1717       2.2438
    1718       2.2451
    1719       2.2793
    1720       2.2285
    1721       2.1910
    1722       2.2435
    1723       2.3436
    1724       2.2979
    1725       2.3441
    1726       2.2744
    1727       2.2565
    1728       2.3411
    1729       2.2896
    1730       2.2611
    1731       2.3261
    1732       2.2586
    1733       2.3890
    1734       2.2954
    1735       2.2957
    1736       2.1673
    1737       2.2281
    1738       2.2548
    1739       2.2763
    1740       2.2895
    1741       2.3113
    1742       2.2980
    1743       2.3745
    1744       2.3000
    1745       2.2549
    1746       2.2819
    1747       2.3219
    1748       2.3510
    1749       2.3679
    1750       2.3461
    1751       2.2827
    1752       2.2699
    1753       2.2761
    1754       2.2392
    1755       2.2447
    1756       2.2491
    1757       2.2007
    1758       2.2634
    1759       2.2207
    1760       2.2022
    1761       2.3138
    1762       2.3070
    1763       2.3275
    1764       2.2868
    1765       2.2712
    1766       2.1969
    1767       2.3086
    1768       2.2605
    1769       2.2372
    1770       2.2448
    1771       2.2025
    1772       2.2631
    1773       2.3325
    1774       2.3308
    1775       2.4268
    1776       2.3061
    1777       2.3167
    1778       2.2976
    1779       2.2769
    1780       2.3056
    1781       2.3560
    1782       2.3402
    1783       2.4341
    1784       2.3842
    1785       2.4073
    1786       2.3894
    1787       2.3534
    1788       2.4636
    1789       2.3398
    1790       2.3588
    1791       2.2965
    1792       2.4147
    1793       2.4080
    1794       2.4803
    1795       2.3463
    1796       2.2467
    1797       2.3560
    1798       2.2960
    1799       2.2734
    1800       2.3935
    1801       2.4215
    1802       2.3013
    1803       2.2992
    1804       2.3181
    1805       2.4067
    1806       2.3118
    1807       2.2728
    1808       2.1841
    1809       2.1662
    1810       2.1250
    1811       2.1013
    1812       2.1024
    1813       2.1077
    1814       2.1543
    1815       2.2642
    1816       2.2133
    1817       2.2043
    1818       2.2179
    1819       2.2245
    1820       2.2331
    1821       2.2552
    1822       2.2604
    1823       2.2621
    1824       2.2950
    1825       2.3086
    1826       2.3097
    1827       2.2557
    1828       2.2802
    1829       2.2632
    1830       2.2363
    1831       2.2988
    1832       2.2798
    1833       2.2757
    1834       2.3432
    1835       2.3284
    1836       2.3587
    1837       2.3204
    1838       2.2741
    1839       2.2910
    1840       2.3003
    1841       2.2552
    1842       2.2490
    1843       2.1837
    1844       2.2928
    1845       2.2854
    1846       2.2413
    1847       2.1862
    1848       2.1999
    1849       2.2528
    1850       2.1985
    1851       2.1723
    1852       2.2455
    1853       2.2702
    1854       2.1906
    1855       2.2213
    1856       2.2453
    1857       2.3061
    1858       2.3679
    1859       2.2637
    1860       2.3257
    1861       2.3837
    1862       2.3794
    1863       2.3503
    1864       2.3236
    1865       2.3024
    1866       2.3786
    1867       2.3227
    1868       2.3257
    1869       2.3340
    1870       2.3889
    1871       2.4650
    1872       2.4771
    1873       2.4027
    1874       2.3800
    1875       2.3531
    1876       2.3863
    1877       2.3508
    1878       2.3411
    1879       2.2834
    1880       2.3306
    1881       2.2983
    1882       2.2900
    1883       2.2740
    1884       2.3127
    1885       2.3123
    1886       2.3200
    1887       2.3026
    1888       2.3393
    1889       2.2992
    1890       2.2853
    1891       2.2885
    1892       2.2826
    1893       2.3178
    1894       2.2907
    1895       2.2796
    1896       2.3068
    1897       2.3740
    1898       2.2285
    1899       2.3306
    1900       2.3742
    1901       2.3890
    1902       2.4328
    1903       2.4768
    1904       2.4115
    1905       2.3730
    1906       2.3669
    1907       2.3614
    1908       2.2874
    1909       2.2297
    1910       2.3740
    1911       2.3673
    1912       2.3964
    1913       2.3111
    1914       2.2787
    1915       2.2433
    1916       2.3226
    1917       2.3223
    1918       2.3253
    1919       2.3352
    1920       2.3233
    1921       2.3283
    1922       2.3395
    1923       2.2711
    1924       2.3216
    1925       2.2978
    1926       2.3105
    1927       2.3589
    1928       2.4144
    1929       2.3626
    1930       2.3978
    1931       2.4113
    1932       2.4006
    1933       2.3591
    1934       2.4134
    1935       2.3793
    1936       2.4400
    1937       2.3443
    1938       2.3054
    1939       2.3277
    1940       2.3575
    1941       2.3172
    1942       2.3032
    1943       2.3454
    1944       2.2949
    1945       2.3764
    1946       2.4327
    1947       2.4285
    1948       2.4651
    1949       2.3678
    1950       2.4727
    1951       2.4568
    1952       2.4669
    1953       2.4943
    1954       2.4953
    1955       2.4973
    1956       2.4155
    1957       2.4427
    1958       2.3851
    1959       2.3583
    1960       2.3588
    1961       2.2309
    1962       2.2295
    1963       2.1729
    1964       2.2442
    1965       2.2202
    1966       2.2230
    1967       2.1730
    1968       2.1638
    1969       2.1389
    1970       2.1767
    1971       2.2933
    1972       2.3958
    1973       2.3134
    1974       2.3103
    1975       2.3300
    1976       2.3350
    1977       2.4077
    1978       2.3828
    1979       2.3352
    1980       2.3349
    1981       2.3064
    1982       2.2685
    1983       2.3188
    1984       2.2764
    1985       2.2344
    1986       2.2706
    1987       2.2865
    1988       2.2812
    1989       2.2866
    1990       2.3186
    1991       2.2823
    1992       2.3110
    1993       2.3345
    1994       2.3676
    1995       2.3200
    1996       2.3332
    1997       2.3293
    1998       2.3355
    1999       2.3476
    2000       2.3204
    2001       2.4010
    2002       2.2985
    2003       2.3747
    2004       2.3463
    2005       2.2917
    2006       2.3146
    2007       2.2923
    2008       2.2986
    2009       2.2914
    2010       2.2860
    2011       2.2501
    2012       2.2678
    2013       2.2587
    2014       2.2605
    2015       2.2868
    2016       2.3487
    2017       2.4747
    2018       2.3787
    2019       2.3217
    2020       2.3239
    2021       2.2990
    2022       2.2541
    2023       2.2582
    2024       2.2593
    2025       2.2114
    2026       2.2812
    2027       2.1728
    2028       2.1829
    2029       2.2268
    2030       2.2830
    2031       2.3448
    2032       2.2762
    2033       2.2569
    2034       2.2175
    2035       2.3408
    2036       2.3234
    2037       2.3324
    2038       2.3839
    2039       2.4084
    2040       2.2929
    2041       2.3771
    2042       2.3337
    2043       2.3097
    2044       2.3887
    2045       2.3724
    2046       2.3457
    2047       2.2557
    2048       2.2749
    2049       2.2424
    2050       2.3315
    2051       2.3135
    2052       2.2744
    2053       2.2605
    2054       2.2344
    2055       2.1756
    2056       2.3284
    2057       2.3452
    2058       2.4549
    2059       2.4831
    2060       2.3653
    2061       2.4019
    2062       2.4161
    2063       2.5029
    2064       2.4614
    2065       2.4430
    2066       2.4818
    2067       2.4938
    2068       2.4266
    2069       2.4665
    2070       2.4568
    2071       2.3750
    2072       2.3879
    2073       2.4193
    2074       2.3151
    2075       2.2877
    2076       2.3120
    2077       2.3573
    2078       2.3281
    2079       2.3529
    2080       2.4042
    2081       2.3478
    2082       2.3242
    2083       2.3777
    2084       2.2858
    2085       2.2990
    2086       2.2358
    2087       2.1971
    2088       2.2116
    2089       2.3009
    2090       2.3229
    2091       2.3202
    2092       2.3058
    2093       2.2750
    2094       2.2560
    2095       2.1910
    2096       2.1906
    2097       2.1874
    2098       2.1478
    2099       2.1853
    2100       2.1608
    2101       2.1172
    2102       2.1783
    2103       2.2422
    2104       2.2425
    2105       2.2046
    2106       2.1820
    2107       2.2041
    2108       2.1886
    2109       2.1891
    2110       2.1412
    2111       2.1792
    2112       2.1456
    2113       2.1248
    2114       2.0745
    2115       2.1555
    2116       2.2274
    2117       2.2433
    2118       2.2792
    2119       2.3216
    2120       2.3305
    2121       2.2948
    2122       2.2538
    2123       2.2507
    2124       2.2271
    2125       2.2499
    2126       2.2694
    2127       2.2905
    2128       2.3024
    2129       2.3924
    2130       2.4071
    2131       2.2670
    2132       2.2682
    2133       2.2838
    2134       2.3046
    2135       2.3155
    2136       2.3219
    2137       2.3915
    2138       2.2748
    2139       2.3658
    2140       2.3988
    2141       2.3797
    2142       2.3113
    2143       2.3604
    2144       2.4451
    2145       2.3788
    2146       2.4095
    2147       2.5401
    2148       2.5832
    2149       2.5427
    2150       2.5308
    2151       2.5355
    2152       2.6109
    2153       2.5362
    2154       2.4832
    2155       2.5283
    2156       2.5895
    2157       2.5516
    2158       2.5821
    2159       2.5649
    2160       2.4528
    2161       2.4676
    2162       2.4140
    2163       2.4677
    2164       2.5392
    2165       2.5305
    2166       2.5285
    2167       2.5206
    2168       2.4393
    2169       2.4617
    2170       2.4477
    2171       2.3916
    2172       2.4584
    2173       2.5275
    2174       2.4840
    2175       2.4784
    2176       2.4762
    2177       2.4430
    2178       2.3816
    2179       2.4219
    2180       2.4788
    2181       2.5888
    2182       2.6194
    2183       2.6500
    2184       2.6411
    2185       2.6003
    2186       2.7837
    2187       2.8987
    2188       2.7635
    2189       2.7551
    2190       2.8381
    2191       2.8099
    2192       2.6408
    2193       2.6496
    2194       2.6726
    2195       2.6483
    2196       2.6323
    2197       2.6665
    2198       2.6761
    2199       2.5901
    2200       2.5855
    2201       2.5464
    2202       2.5573
    2203       2.5351
    2204       2.4361
    2205       2.4959
    2206       2.5057
    2207       2.5100
    2208       2.5356
    2209       2.5327
    2210       2.5463
    2211       2.5013
    2212       2.4358
    2213       2.4620
    2214       2.6925
    2215       2.7398
    2216       2.6762
    2217       2.6257
    2218       2.5535
    2219       2.5608
    2220       2.5605
    2221       2.4735
    2222       2.5293
    2223       2.4831
    2224       2.4228
    2225       2.4077
    2226       2.4021
    2227       2.3840
    2228       2.4062
    2229       2.4226
    2230       2.4069
    2231       2.3726
    2232       2.3286
    2233       2.2614
    2234       2.2610
    2235       2.2953
    2236       2.3306
    2237       2.2526
    2238       2.2512
    2239       2.2755
    2240       2.2183
    2241       2.2968
    2242       2.3237
    2243       2.2741
    2244       2.3192
    2245       2.3461
    2246       2.4247
    2247       2.4790
    2248       2.5194
    2249       2.4955
    2250       2.5016
    2251       2.4480
    2252       2.5056
    2253       2.4624
    2254       2.4391
    2255       2.3932
    2256       2.3586
    2257       2.3669
    2258       2.3382
    2259       2.3044
    2260       2.3360
    2261       2.4057
    2262       2.3189
    2263       2.3735
    2264       2.4015
    2265       2.4811
    2266       2.4465
    2267       2.3899
    2268       2.3336
    2269       2.3883
    2270       2.4167
    2271       2.4556
    2272       2.4536
    2273       2.3999
    2274       2.4144
    2275       2.4725
    2276       2.4742
    2277       2.5090
    2278       2.4571
    2279       2.4106
    2280       2.4230
    2281       2.3789
    2282       2.3733
    2283       2.4215
    2284       2.4666
    2285       2.4814
    2286       2.4359
    2287       2.3247
    2288       2.3181
    2289       2.2703
    2290       2.3261
    2291       2.4032
    2292       2.4327
    2293       2.4391
    2294       2.4672
    2295       2.4039
    2296       2.4236
    2297       2.4422
    2298       2.5254
    2299       2.5363
    2300       2.4380
    2301       2.3912
    2302       2.3532
    2303       2.3720
    2304       2.4805
    2305       2.4220
    2306       2.4670
    2307       2.5633
    2308       2.5317
    2309       2.5256
    2310       2.5454
    2311       2.5852
    2312       2.6560
    2313       2.5884
    2314       2.7938
    2315       2.6168
    2316       2.5971
    2317       2.6053
    2318       2.6586
    2319       2.6317
    2320       2.7048
    2321       2.4915
    2322       2.4882
    2323       2.4829
    2324       2.4788
    2325       2.5264
    2326       2.5462
    2327       2.5585
    2328       2.4825
    2329       2.5121
    2330       2.4969
    2331       2.5295
    2332       2.4058
    2333       2.4796
    2334       2.4314
    2335       2.5480
    2336       2.6033
    2337       2.5729
    2338       2.4316
    2339       2.5053
    2340       2.4304
    2341       2.3700
    2342       2.4043
    2343       2.3862
    2344       2.3649
    2345       2.3554
    2346       2.4008
    2347       2.3578
    2348       2.3589
    2349       2.3595
    2350       2.3398
    2351       2.4235
    2352       2.3665
    2353       2.4783
    2354       2.4748
    2355       2.5210
    2356       2.4700
    2357       2.4704
    2358       2.3704
    2359       2.4051
    2360       2.3865
    2361       2.4401
    2362       2.5218
    2363       2.4796
    2364       2.5453
    2365       2.6262
    2366       2.6050
    2367       2.5705
    2368       2.5305
    2369       2.5368
    2370       2.5319
    2371       2.6254
    2372       2.6282
    2373       2.5700
    2374       2.5575
    2375       2.4852
    2376       2.4761
    2377       2.4008
    2378       2.3859
    2379       2.3715
    2380       2.4654
    2381       2.3404
    2382       2.3896
    2383       2.3291
    2384       2.3390
    2385       2.4843
    2386       2.3866
    2387       2.4595
    2388       2.4889
    2389       2.3880
    2390       2.3971
    2391       2.4662
    2392       2.4352
    2393       2.4108
    2394       2.3168
    2395       2.3951
    2396       2.3957
    2397       2.4127
    2398       2.4183
    2399       2.4514
    2400       2.4366
    2401       2.4041
    2402       2.4274
    2403       2.4267
    2404       2.3677
    2405       2.4375
    2406       2.4077
    2407       2.4015
    2408       2.3658
    2409       2.3968
    2410       2.4620
    2411       2.4531
    2412       2.3609
    2413       2.3755
    2414       2.4399
    2415       2.3486
    2416       2.3942
    2417       2.3380
    2418       2.2892
    2419       2.2904
    2420       2.3636
    2421       2.3402
    2422       2.3726
    2423       2.3761
    2424       2.3439
    2425       2.3068
    2426       2.3208
    2427       2.3016
    2428       2.3515
    2429       2.4238
    2430       2.4411
    2431       2.4976
    2432       2.4771
    2433       2.4452
    2434       2.3791
    2435       2.3961
    2436       2.4826
    2437       2.4110
    2438       2.2957
    2439       2.3471
    2440       2.2816
    2441       2.1956
    2442       2.1985
    2443       2.2746
    2444       2.2916
    2445       2.4190
    2446       2.2867
    2447       2.2274
    2448       2.2266
    2449       2.1849
    2450       2.1996
    2451       2.1922
    2452       2.1717
    2453       2.1701
    2454       2.1992
    2455       2.2200
    2456       2.1817
    2457       2.2195
    2458       2.2006
    2459       2.2322
    2460       2.2630
    2461       2.2667
    2462       2.2185
    2463       2.2933
    2464       2.3226
    2465       2.3278
    2466       2.2752
    2467       2.3153
    2468       2.3467
    2469       2.3352
    2470       2.3226
    2471       2.3514
    2472       2.3439
    2473       2.3935
    2474       2.3159
    2475       2.3727
    2476       2.3544
    2477       2.3733
    2478       2.3612
    2479       2.2558
    2480       2.2813
    2481       2.2980
    2482       2.2934
    2483       2.3041
    2484       2.4755
    2485       2.3981
    2486       2.4393
    2487       2.4329
    2488       2.4574
    2489       2.4270
    2490       2.4713
    2491       2.3530
    2492       2.2739
    2493       2.3331
    2494       2.2970
    2495       2.3234
    2496       2.3332
    2497       2.2557
    2498       2.3538
    2499       2.3858
    2500       2.3389
