# Supplementary material for: Potential Inhibitors of Fascin From A Database of Marine Natural Products: A Virtual Screening and Molecular Dynamics Study
Source: Front Chem. 2021 Oct 7;9:719949. doi: 10.3389/fchem.2021.719949 (PMC8529705; doi:10.3389/fchem.2021.719949)
Supplement: Supplementary file 2 [file DataSheet1.ZIP › Raw Date for Manuscript-719949-reduced/Figure S1/Inhibitor 02/rmsd2.dat]

#Frame     RMSD_00002
       1       1.9845
       2       2.0088
       3       1.9959
       4       2.0845
       5       2.0798
       6       2.1398
       7       2.0503
       8       2.0760
       9       2.0575
      10       2.1023
      11       2.0426
      12       2.1050
      13       2.1233
      14       2.1467
      15       2.1497
      16       2.0895
      17       2.1344
      18       2.1179
      19       2.0917
      20       2.1641
      21       2.0861
      22       2.1577
      23       2.1150
      24       2.0615
      25       2.1008
      26       2.0909
      27       2.0840
      28       2.1106
      29       2.0947
      30       2.0287
      31       2.0381
      32       2.0478
      33       2.0765
      34       2.0324
      35       2.0765
      36       2.0821
      37       2.1109
      38       2.1238
      39       2.2031
      40       2.1487
      41       2.0989
      42       2.0982
      43       2.1087
      44       2.0841
      45       2.1755
      46       2.1195
      47       2.1296
      48       2.2080
      49       2.1047
      50       2.1326
      51       2.2131
      52       2.1384
      53       2.0771
      54       2.0333
      55       1.9927
      56       2.0534
      57       2.0021
      58       1.9960
      59       1.9684
      60       1.9773
      61       2.0536
      62       2.0259
      63       2.1416
      64       2.0598
      65       2.1140
      66       2.1224
      67       2.1400
      68       2.2183
      69       2.2062
      70       2.2026
      71       2.3266
      72       2.3187
      73       2.3339
      74       2.2126
      75       2.2258
      76       2.1710
      77       2.2248
      78       2.1454
      79       2.1718
      80       2.0782
      81       2.0229
      82       2.0422
      83       2.1231
      84       2.1637
      85       2.2309
      86       2.2387
      87       2.1812
      88       2.2428
      89       2.1915
      90       2.2005
      91       2.2794
      92       2.2516
      93       2.2683
      94       2.3223
      95       2.2770
      96       2.2316
      97       2.2806
      98       2.2420
      99       2.1999
     100       2.2392
     101       2.1245
     102       2.1505
     103       2.1825
     104       2.1647
     105       2.0617
     106       2.0947
     107       2.1241
     108       2.0732
     109       2.1542
     110       2.0803
     111       2.0888
     112       2.1380
     113       2.0634
     114       2.1077
     115       2.0911
     116       2.2201
     117       2.1975
     118       2.2074
     119       2.1175
     120       2.1650
     121       2.1011
     122       2.1080
     123       2.2084
     124       2.2045
     125       2.3018
     126       2.2812
     127       2.1659
     128       2.1752
     129       2.2191
     130       2.2332
     131       2.1986
     132       2.3464
     133       2.3326
     134       2.3363
     135       2.2231
     136       2.2801
     137       2.2549
     138       2.3447
     139       2.3520
     140       2.2745
     141       2.1645
     142       2.1655
     143       2.1517
     144       2.1682
     145       2.2251
     146       2.1634
     147       2.1278
     148       2.0457
     149       2.1246
     150       2.2758
     151       2.2065
     152       2.2308
     153       2.2693
     154       2.2594
     155       2.1272
     156       2.2569
     157       2.2921
     158       2.2819
     159       2.3738
     160       2.3156
     161       2.2753
     162       2.4149
     163       2.3580
     164       2.4122
     165       2.3490
     166       2.2856
     167       2.2402
     168       2.2132
     169       2.3204
     170       2.3052
     171       2.3620
     172       2.3150
     173       2.2814
     174       2.3439
     175       2.2978
     176       2.2804
     177       2.2974
     178       2.3559
     179       2.4093
     180       2.6034
     181       2.5760
     182       2.4809
     183       2.5786
     184       2.4646
     185       2.4436
     186       2.4854
     187       2.6161
     188       2.6275
     189       2.6955
     190       2.6419
     191       2.7169
     192       2.6842
     193       2.7458
     194       2.6712
     195       2.6325
     196       2.5320
     197       2.6371
     198       2.6454
     199       2.7589
     200       2.7752
     201       2.8092
     202       2.7298
     203       2.7743
     204       2.8118
     205       2.7278
     206       2.5453
     207       2.6382
     208       2.6013
     209       2.7147
     210       2.6157
     211       2.6686
     212       2.7500
     213       2.5472
     214       2.5043
     215       2.5543
     216       2.4382
     217       2.3732
     218       2.4053
     219       2.4532
     220       2.5018
     221       2.5344
     222       2.4988
     223       2.5081
     224       2.4558
     225       2.4906
     226       2.4857
     227       2.5547
     228       2.5079
     229       2.5030
     230       2.5333
     231       2.5068
     232       2.5639
     233       2.5359
     234       2.5116
     235       2.5317
     236       2.5229
     237       2.5817
     238       2.5348
     239       2.6058
     240       2.6472
     241       2.6592
     242       2.5698
     243       2.6402
     244       2.5922
     245       2.6433
     246       2.6639
     247       2.6213
     248       2.5401
     249       2.5260
     250       2.3975
     251       2.4687
     252       2.4578
     253       2.3640
     254       2.4362
     255       2.3948
     256       2.3313
     257       2.2129
     258       2.1703
     259       2.2459
     260       2.2621
     261       2.2576
     262       2.2443
     263       2.1949
     264       2.2171
     265       2.2368
     266       2.1427
     267       2.1149
     268       2.2022
     269       2.1921
     270       2.2253
     271       2.1984
     272       2.2558
     273       2.3664
     274       2.3818
     275       2.3599
     276       2.3722
     277       2.4290
     278       2.4640
     279       2.5321
     280       2.5348
     281       2.5310
     282       2.4606
     283       2.4904
     284       2.4206
     285       2.4130
     286       2.3882
     287       2.3596
     288       2.4476
     289       2.4093
     290       2.4388
     291       2.5563
     292       2.4809
     293       2.3731
     294       2.3167
     295       2.3075
     296       2.3252
     297       2.3878
     298       2.4154
     299       2.4143
     300       2.2877
     301       2.3609
     302       2.2941
     303       2.2987
     304       2.4105
     305       2.4199
     306       2.4043
     307       2.4062
     308       2.4591
     309       2.4303
     310       2.4321
     311       2.4076
     312       2.4005
     313       2.4266
     314       2.4227
     315       2.4420
     316       2.5020
     317       2.5849
     318       2.5644
     319       2.6819
     320       2.6096
     321       2.6074
     322       2.4819
     323       2.4842
     324       2.5012
     325       2.4176
     326       2.3651
     327       2.3682
     328       2.4211
     329       2.3961
     330       2.3383
     331       2.3606
     332       2.4348
     333       2.4618
     334       2.3936
     335       2.4016
     336       2.2530
     337       2.2147
     338       2.2474
     339       2.2763
     340       2.2368
     341       2.2891
     342       2.4130
     343       2.4362
     344       2.3936
     345       2.4245
     346       2.4673
     347       2.5115
     348       2.5840
     349       2.4910
     350       2.5769
     351       2.6648
     352       2.6446
     353       2.6570
     354       2.6634
     355       2.5279
     356       2.6218
     357       2.6412
     358       2.6969
     359       2.6809
     360       2.6029
     361       2.5640
     362       2.5137
     363       2.5077
     364       2.5105
     365       2.5705
     366       2.6668
     367       2.7257
     368       2.7718
     369       2.7820
     370       2.8656
     371       2.6495
     372       2.6170
     373       2.7166
     374       2.6300
     375       2.6591
     376       2.5768
     377       2.5378
     378       2.6246
     379       2.5849
     380       2.5935
     381       2.6798
     382       2.6345
     383       2.7354
     384       2.8789
     385       2.9476
     386       2.8671
     387       2.8097
     388       2.7311
     389       2.6550
     390       2.7425
     391       2.5971
     392       2.6662
     393       2.5773
     394       2.5966
     395       2.6044
     396       2.5834
     397       2.5652
     398       2.5720
     399       2.4975
     400       2.5455
     401       2.4820
     402       2.4669
     403       2.5199
     404       2.5509
     405       2.5191
     406       2.5431
     407       2.4855
     408       2.5004
     409       2.3793
     410       2.3942
     411       2.4591
     412       2.4366
     413       2.3960
     414       2.1782
     415       2.2090
     416       2.1699
     417       2.1819
     418       2.1329
     419       2.0939
     420       2.1788
     421       2.2815
     422       2.2533
     423       2.1289
     424       2.1974
     425       2.2456
     426       2.2764
     427       2.2434
     428       2.3042
     429       2.3498
     430       2.2825
     431       2.1987
     432       2.2295
     433       2.1977
     434       2.2539
     435       2.1765
     436       2.2247
     437       2.2714
     438       2.3014
     439       2.4159
     440       2.2957
     441       2.3559
     442       2.2665
     443       2.2147
     444       2.2600
     445       2.3415
     446       2.2843
     447       2.3234
     448       2.3398
     449       2.3285
     450       2.2998
     451       2.2988
     452       2.2701
     453       2.3116
     454       2.4648
     455       2.4732
     456       2.4526
     457       2.3855
     458       2.4570
     459       2.4184
     460       2.3815
     461       2.3781
     462       2.3709
     463       2.4048
     464       2.4808
     465       2.4438
     466       2.4250
     467       2.3505
     468       2.3422
     469       2.2945
     470       2.3524
     471       2.3130
     472       2.3858
     473       2.4231
     474       2.4836
     475       2.4376
     476       2.4480
     477       2.4384
     478       2.4530
     479       2.4135
     480       2.3802
     481       2.4276
     482       2.3386
     483       2.4398
     484       2.4801
     485       2.5496
     486       2.4465
     487       2.3568
     488       2.3588
     489       2.3123
     490       2.3717
     491       2.3133
     492       2.3237
     493       2.4940
     494       2.4007
     495       2.3908
     496       2.3807
     497       2.3295
     498       2.4126
     499       2.3880
     500       2.3234
     501       2.3955
     502       2.3911
     503       2.3542
     504       2.3847
     505       2.4354
     506       2.4318
     507       2.3815
     508       2.3952
     509       2.4083
     510       2.3908
     511       2.4482
     512       2.4469
     513       2.3977
     514       2.4577
     515       2.5175
     516       2.4414
     517       2.5116
     518       2.5765
     519       2.5678
     520       2.5431
     521       2.6188
     522       2.6480
     523       2.6099
     524       2.5249
     525       2.4743
     526       2.3620
     527       2.3286
     528       2.2977
     529       2.3809
     530       2.3458
     531       2.4168
     532       2.2791
     533       2.4045
     534       2.4612
     535       2.4162
     536       2.4619
     537       2.4954
     538       2.5002
     539       2.4272
     540       2.4201
     541       2.3049
     542       2.3289
     543       2.3440
     544       2.3368
     545       2.3828
     546       2.3961
     547       2.3236
     548       2.4057
     549       2.4210
     550       2.4071
     551       2.3483
     552       2.4140
     553       2.5372
     554       2.4819
     555       2.5576
     556       2.5233
     557       2.3571
     558       2.3709
     559       2.3496
     560       2.2956
     561       2.2702
     562       2.2800
     563       2.3428
     564       2.3040
     565       2.3963
     566       2.4143
     567       2.4473
     568       2.4234
     569       2.3822
     570       2.3174
     571       2.2783
     572       2.2690
     573       2.3303
     574       2.2761
     575       2.3182
     576       2.3263
     577       2.3131
     578       2.2924
     579       2.2489
     580       2.3409
     581       2.2869
     582       2.4197
     583       2.3233
     584       2.4016
     585       2.3766
     586       2.4545
     587       2.4149
     588       2.4585
     589       2.3336
     590       2.2793
     591       2.2849
     592       2.3519
     593       2.2919
     594       2.3473
     595       2.2536
     596       2.3406
     597       2.2958
     598       2.2692
     599       2.3136
     600       2.3113
     601       2.3363
     602       2.3303
     603       2.2216
     604       2.2486
     605       2.2819
     606       2.3145
     607       2.3321
     608       2.2903
     609       2.2848
     610       2.3141
     611       2.3497
     612       2.3365
     613       2.4056
     614       2.3635
     615       2.3243
     616       2.3616
     617       2.3454
     618       2.2383
     619       2.2234
     620       2.2327
     621       2.2985
     622       2.3320
     623       2.3271
     624       2.2775
     625       2.2458
     626       2.2430
     627       2.3173
     628       2.2997
     629       2.2793
     630       2.3173
     631       2.3215
     632       2.3547
     633       2.2729
     634       2.3811
     635       2.3107
     636       2.3248
     637       2.3795
     638       2.2794
     639       2.3547
     640       2.2950
     641       2.3179
     642       2.2563
     643       2.3735
     644       2.2236
     645       2.3023
     646       2.2648
     647       2.1977
     648       2.2137
     649       2.2687
     650       2.2360
     651       2.3537
     652       2.3611
     653       2.2342
     654       2.2313
     655       2.2032
     656       2.1716
     657       2.1832
     658       2.2391
     659       2.2551
     660       2.2497
     661       2.2661
     662       2.2351
     663       2.2294
     664       2.2741
     665       2.3533
     666       2.2565
     667       2.1864
     668       2.1925
     669       2.1875
     670       2.2573
     671       2.2346
     672       2.3110
     673       2.2590
     674       2.2507
     675       2.2147
     676       2.2467
     677       2.2994
     678       2.3093
     679       2.2886
     680       2.2472
     681       2.3942
     682       2.3754
     683       2.4081
     684       2.5259
     685       2.5179
     686       2.4902
     687       2.4251
     688       2.3946
     689       2.3498
     690       2.3809
     691       2.3272
     692       2.2684
     693       2.2572
     694       2.3375
     695       2.3568
     696       2.2839
     697       2.2768
     698       2.2098
     699       2.3017
     700       2.2870
     701       2.3189
     702       2.3276
     703       2.3815
     704       2.3260
     705       2.3145
     706       2.3766
     707       2.4011
     708       2.3771
     709       2.2710
     710       2.2698
     711       2.1911
     712       2.2799
     713       2.3179
     714       2.2525
     715       2.1931
     716       2.3394
     717       2.2078
     718       2.2070
     719       2.3073
     720       2.3347
     721       2.3734
     722       2.3158
     723       2.2876
     724       2.4354
     725       2.3547
     726       2.3305
     727       2.4510
     728       2.4641
     729       2.3812
     730       2.4302
     731       2.3701
     732       2.4741
     733       2.4537
     734       2.5003
     735       2.4293
     736       2.4969
     737       2.3833
     738       2.4809
     739       2.4054
     740       2.4804
     741       2.4633
     742       2.4930
     743       2.3956
     744       2.4140
     745       2.4739
     746       2.4970
     747       2.5012
     748       2.3649
     749       2.4286
     750       2.4902
     751       2.4800
     752       2.4943
     753       2.5374
     754       2.4710
     755       2.4818
     756       2.4440
     757       2.4895
     758       2.4845
     759       2.4269
     760       2.4284
     761       2.4226
     762       2.3904
     763       2.4326
     764       2.4227
     765       2.3669
     766       2.3803
     767       2.3398
     768       2.3611
     769       2.4470
     770       2.4689
     771       2.5748
     772       2.4899
     773       2.4074
     774       2.3661
     775       2.3409
     776       2.3893
     777       2.3078
     778       2.3560
     779       2.3886
     780       2.4028
     781       2.2923
     782       2.3541
     783       2.4179
     784       2.4275
     785       2.5281
     786       2.4826
     787       2.3874
     788       2.5441
     789       2.5320
     790       2.4847
     791       2.4862
     792       2.4504
     793       2.4862
     794       2.3624
     795       2.4509
     796       2.4834
     797       2.4051
     798       2.4503
     799       2.4850
     800       2.3625
     801       2.3999
     802       2.3763
     803       2.5329
     804       2.5350
     805       2.5233
     806       2.5109
     807       2.5934
     808       2.6999
     809       2.7356
     810       2.8183
     811       2.7187
     812       2.6507
     813       2.5889
     814       2.4066
     815       2.4564
     816       2.4457
     817       2.4305
     818       2.4323
     819       2.3519
     820       2.3059
     821       2.4206
     822       2.3853
     823       2.3555
     824       2.4600
     825       2.3540
     826       2.3875
     827       2.2989
     828       2.3620
     829       2.4222
     830       2.3696
     831       2.3220
     832       2.2852
     833       2.3090
     834       2.2549
     835       2.4242
     836       2.4590
     837       2.4902
     838       2.5058
     839       2.5244
     840       2.5012
     841       2.4712
     842       2.4078
     843       2.4354
     844       2.3551
     845       2.3055
     846       2.4040
     847       2.4167
     848       2.3602
     849       2.4719
     850       2.3903
     851       2.4596
     852       2.4458
     853       2.5636
     854       2.5298
     855       2.5321
     856       2.4280
     857       2.5006
     858       2.5566
     859       2.5307
     860       2.5108
     861       2.5599
     862       2.6403
     863       2.6888
     864       2.6427
     865       2.7146
     866       2.6769
     867       2.6620
     868       2.7238
     869       2.6987
     870       2.5672
     871       2.5069
     872       2.3465
     873       2.3715
     874       2.3705
     875       2.4065
     876       2.4369
     877       2.4408
     878       2.4926
     879       2.4241
     880       2.4069
     881       2.3766
     882       2.4256
     883       2.4628
     884       2.5312
     885       2.4198
     886       2.5287
     887       2.4491
     888       2.4809
     889       2.5092
     890       2.5017
     891       2.6211
     892       2.5166
     893       2.5062
     894       2.3886
     895       2.3785
     896       2.4109
     897       2.3871
     898       2.4861
     899       2.3493
     900       2.4215
     901       2.3800
     902       2.4163
     903       2.4374
     904       2.4462
     905       2.6131
     906       2.6527
     907       2.5517
     908       2.4306
     909       2.5785
     910       2.4953
     911       2.5414
     912       2.5400
     913       2.4689
     914       2.5178
     915       2.5432
     916       2.6063
     917       2.6873
     918       2.5695
     919       2.5829
     920       2.5893
     921       2.5895
     922       2.5732
     923       2.4356
     924       2.5592
     925       2.5692
     926       2.5235
     927       2.5040
     928       2.5792
     929       2.5464
     930       2.5018
     931       2.4931
     932       2.4566
     933       2.4221
     934       2.4340
     935       2.4388
     936       2.4303
     937       2.4611
     938       2.4618
     939       2.4367
     940       2.3909
     941       2.4978
     942       2.4750
     943       2.4913
     944       2.5827
     945       2.4030
     946       2.4020
     947       2.4256
     948       2.3911
     949       2.3642
     950       2.3779
     951       2.4929
     952       2.4649
     953       2.4326
     954       2.4747
     955       2.4764
     956       2.4115
     957       2.5227
     958       2.4644
     959       2.4647
     960       2.3822
     961       2.4690
     962       2.4261
     963       2.5256
     964       2.4693
     965       2.5053
     966       2.5533
     967       2.4397
     968       2.4701
     969       2.5187
     970       2.5193
     971       2.5578
     972       2.5998
     973       2.4584
     974       2.4993
     975       2.4790
     976       2.4152
     977       2.5266
     978       2.4466
     979       2.3717
     980       2.4267
     981       2.5123
     982       2.5046
     983       2.5171
     984       2.4151
     985       2.5501
     986       2.6602
     987       2.6141
     988       2.6013
     989       2.5965
     990       2.6170
     991       2.5514
     992       2.5694
     993       2.6647
     994       2.6483
     995       2.7065
     996       2.6150
     997       2.5618
     998       2.5040
     999       2.5482
    1000       2.5813
    1001       2.6135
    1002       2.5524
    1003       2.5442
    1004       2.4986
    1005       2.5372
    1006       2.5511
    1007       2.5058
    1008       2.6517
    1009       2.5073
    1010       2.4898
    1011       2.5127
    1012       2.5583
    1013       2.5398
    1014       2.5190
    1015       2.4599
    1016       2.4318
    1017       2.5708
    1018       2.4653
    1019       2.4189
    1020       2.4945
    1021       2.5090
    1022       2.4913
    1023       2.5268
    1024       2.4495
    1025       2.4446
    1026       2.4180
    1027       2.3376
    1028       2.3831
    1029       2.4215
    1030       2.5553
    1031       2.4616
    1032       2.4802
    1033       2.3736
    1034       2.3266
    1035       2.3035
    1036       2.3156
    1037       2.4195
    1038       2.3894
    1039       2.4097
    1040       2.3583
    1041       2.3584
    1042       2.3900
    1043       2.5406
    1044       2.5067
    1045       2.4428
    1046       2.4835
    1047       2.4412
    1048       2.4009
    1049       2.4371
    1050       2.4152
    1051       2.4337
    1052       2.3936
    1053       2.3854
    1054       2.4774
    1055       2.4528
    1056       2.3691
    1057       2.3708
    1058       2.3922
    1059       2.3977
    1060       2.3783
    1061       2.3644
    1062       2.3348
    1063       2.4254
    1064       2.3890
    1065       2.4943
    1066       2.4481
    1067       2.5540
    1068       2.5659
    1069       2.4919
    1070       2.4270
    1071       2.3783
    1072       2.4433
    1073       2.5088
    1074       2.4563
    1075       2.5053
    1076       2.4772
    1077       2.4546
    1078       2.5238
    1079       2.4891
    1080       2.5209
    1081       2.4484
    1082       2.3846
    1083       2.3484
    1084       2.3453
    1085       2.4812
    1086       2.5357
    1087       2.5186
    1088       2.5637
    1089       2.4868
    1090       2.4349
    1091       2.3747
    1092       2.3970
    1093       2.3442
    1094       2.4445
    1095       2.3529
    1096       2.4067
    1097       2.4905
    1098       2.5280
    1099       2.3491
    1100       2.5059
    1101       2.4550
    1102       2.3854
    1103       2.4513
    1104       2.4493
    1105       2.5375
    1106       2.5440
    1107       2.5065
    1108       2.5205
    1109       2.5662
    1110       2.5972
    1111       2.5015
    1112       2.4891
    1113       2.4092
    1114       2.3715
    1115       2.3286
    1116       2.2401
    1117       2.3063
    1118       2.4513
    1119       2.3832
    1120       2.3293
    1121       2.4097
    1122       2.3652
    1123       2.3668
    1124       2.3867
    1125       2.3244
    1126       2.3776
    1127       2.3210
    1128       2.4027
    1129       2.2940
    1130       2.3065
    1131       2.4328
    1132       2.4449
    1133       2.3580
    1134       2.4642
    1135       2.3447
    1136       2.3010
    1137       2.3378
    1138       2.4019
    1139       2.3191
    1140       2.3150
    1141       2.2614
    1142       2.2812
    1143       2.2848
    1144       2.4080
    1145       2.4073
    1146       2.3822
    1147       2.3999
    1148       2.3963
    1149       2.5224
    1150       2.4852
    1151       2.4877
    1152       2.4924
    1153       2.4288
    1154       2.4146
    1155       2.3765
    1156       2.3645
    1157       2.3496
    1158       2.3501
    1159       2.4391
    1160       2.4465
    1161       2.3848
    1162       2.4034
    1163       2.3931
    1164       2.3324
    1165       2.3881
    1166       2.3912
    1167       2.3200
    1168       2.3566
    1169       2.3171
    1170       2.2881
    1171       2.2983
    1172       2.2596
    1173       2.2873
    1174       2.2737
    1175       2.4059
    1176       2.3214
    1177       2.2499
    1178       2.1927
    1179       2.1794
    1180       2.2182
    1181       2.3234
    1182       2.3932
    1183       2.3519
    1184       2.3523
    1185       2.2550
    1186       2.2868
    1187       2.2314
    1188       2.2580
    1189       2.2262
    1190       2.2335
    1191       2.2478
    1192       2.2169
    1193       2.1848
    1194       2.1493
    1195       2.1840
    1196       2.2567
    1197       2.2420
    1198       2.2499
    1199       2.2350
    1200       2.3263
    1201       2.2005
    1202       2.3377
    1203       2.3477
    1204       2.3498
    1205       2.3212
    1206       2.3403
    1207       2.3547
    1208       2.3661
    1209       2.3922
    1210       2.3069
    1211       2.3172
    1212       2.2997
    1213       2.2749
    1214       2.3989
    1215       2.5140
    1216       2.4790
    1217       2.4944
    1218       2.5245
    1219       2.4705
    1220       2.4604
    1221       2.4238
    1222       2.3588
    1223       2.3958
    1224       2.4215
    1225       2.4169
    1226       2.4465
    1227       2.3838
    1228       2.3380
    1229       2.4541
    1230       2.4272
    1231       2.3942
    1232       2.3854
    1233       2.3605
    1234       2.3432
    1235       2.3976
    1236       2.4190
    1237       2.4942
    1238       2.5908
    1239       2.3631
    1240       2.4952
    1241       2.5201
    1242       2.5693
    1243       2.5038
    1244       2.5162
    1245       2.5291
    1246       2.4464
    1247       2.4397
    1248       2.5472
    1249       2.4388
    1250       2.4200
    1251       2.4542
    1252       2.3715
    1253       2.5335
    1254       2.4781
    1255       2.4147
    1256       2.5004
    1257       2.4369
    1258       2.4781
    1259       2.3861
    1260       2.3133
    1261       2.3700
    1262       2.4218
    1263       2.4061
    1264       2.4931
    1265       2.4278
    1266       2.4777
    1267       2.4393
    1268       2.4296
    1269       2.4083
    1270       2.3351
    1271       2.3299
    1272       2.3708
    1273       2.2863
    1274       2.3756
    1275       2.2449
    1276       2.1419
    1277       2.1257
    1278       2.2239
    1279       2.1748
    1280       2.1572
    1281       2.1697
    1282       2.1789
    1283       2.2101
    1284       2.1427
    1285       2.2113
    1286       2.1764
    1287       2.2417
    1288       2.2133
    1289       2.1939
    1290       2.2664
    1291       2.2338
    1292       2.2361
    1293       2.2525
    1294       2.2957
    1295       2.3016
    1296       2.3597
    1297       2.3681
    1298       2.4003
    1299       2.3478
    1300       2.3973
    1301       2.3689
    1302       2.2868
    1303       2.2795
    1304       2.2781
    1305       2.3093
    1306       2.3008
    1307       2.2891
    1308       2.2402
    1309       2.1469
    1310       2.1028
    1311       2.0890
    1312       2.1724
    1313       2.1499
    1314       2.0964
    1315       2.0236
    1316       2.0332
    1317       2.1515
    1318       2.1024
    1319       2.1874
    1320       2.1670
    1321       2.1921
    1322       2.2452
    1323       2.2711
    1324       2.2391
    1325       2.1938
    1326       2.2283
    1327       2.1900
    1328       2.2164
    1329       2.2475
    1330       2.2309
    1331       2.2643
    1332       2.2249
    1333       2.2892
    1334       2.2394
    1335       2.3020
    1336       2.2511
    1337       2.2814
    1338       2.2798
    1339       2.3957
    1340       2.3077
    1341       2.3449
    1342       2.3033
    1343       2.3339
    1344       2.4766
    1345       2.4829
    1346       2.3369
    1347       2.4946
    1348       2.4195
    1349       2.3635
    1350       2.3425
    1351       2.3862
    1352       2.3964
    1353       2.3302
    1354       2.3701
    1355       2.4164
    1356       2.5147
    1357       2.5133
    1358       2.3876
    1359       2.3786
    1360       2.4148
    1361       2.4357
    1362       2.5070
    1363       2.4843
    1364       2.5240
    1365       2.4903
    1366       2.4527
    1367       2.3967
    1368       2.4723
    1369       2.4717
    1370       2.4019
    1371       2.4831
    1372       2.4161
    1373       2.4561
    1374       2.3010
    1375       2.3013
    1376       2.2333
    1377       2.2985
    1378       2.3643
    1379       2.3796
    1380       2.4550
    1381       2.4561
    1382       2.3743
    1383       2.4302
    1384       2.3757
    1385       2.3580
    1386       2.3930
    1387       2.3472
    1388       2.3879
    1389       2.4508
    1390       2.3449
    1391       2.3859
    1392       2.4711
    1393       2.5674
    1394       2.5489
    1395       2.4759
    1396       2.4827
    1397       2.3532
    1398       2.3732
    1399       2.4162
    1400       2.3484
    1401       2.3167
    1402       2.2809
    1403       2.2059
    1404       2.2079
    1405       2.2365
    1406       2.2111
    1407       2.2139
    1408       2.2441
    1409       2.1785
    1410       2.1634
    1411       2.1756
    1412       2.2118
    1413       2.2129
    1414       2.1890
    1415       2.1930
    1416       2.2097
    1417       2.2637
    1418       2.3374
    1419       2.2766
    1420       2.3105
    1421       2.3249
    1422       2.3668
    1423       2.2886
    1424       2.2890
    1425       2.3166
    1426       2.3360
    1427       2.1458
    1428       2.1943
    1429       2.2280
    1430       2.2550
    1431       2.1954
    1432       2.2235
    1433       2.2446
    1434       2.1433
    1435       2.1977
    1436       2.2327
    1437       2.2285
    1438       2.2376
    1439       2.2952
    1440       2.2455
    1441       2.2043
    1442       2.1385
    1443       2.2195
    1444       2.2537
    1445       2.2384
    1446       2.1704
    1447       2.2027
    1448       2.1734
    1449       2.1956
    1450       2.1446
    1451       2.1693
    1452       2.2049
    1453       2.0981
    1454       2.2392
    1455       2.1571
    1456       2.1028
    1457       2.1953
    1458       2.2163
    1459       2.2222
    1460       2.3204
    1461       2.2897
    1462       2.3368
    1463       2.3258
    1464       2.2824
    1465       2.3117
    1466       2.4352
    1467       2.4116
    1468       2.4353
    1469       2.4052
    1470       2.3486
    1471       2.3815
    1472       2.2659
    1473       2.2544
    1474       2.2989
    1475       2.1795
    1476       2.1816
    1477       2.1492
    1478       2.0792
    1479       2.2357
    1480       2.3925
    1481       2.3418
    1482       2.2529
    1483       2.1906
    1484       2.1336
    1485       2.0911
    1486       2.1570
    1487       2.2092
    1488       2.1563
    1489       2.2124
    1490       2.1998
    1491       2.2390
    1492       2.2354
    1493       2.2071
    1494       2.2338
    1495       2.2713
    1496       2.2208
    1497       2.2216
    1498       2.1113
    1499       2.1781
    1500       2.2110
    1501       2.1804
    1502       2.1436
    1503       2.0991
    1504       2.1592
    1505       2.1216
    1506       2.1729
    1507       2.1377
    1508       2.1229
    1509       2.1106
    1510       2.1368
    1511       2.2099
    1512       2.2939
    1513       2.2553
    1514       2.2261
    1515       2.2142
    1516       2.1792
    1517       2.2140
    1518       2.2360
    1519       2.2598
    1520       2.2046
    1521       2.2878
    1522       2.3054
    1523       2.2978
    1524       2.3252
    1525       2.2609
    1526       2.2463
    1527       2.2006
    1528       2.1778
    1529       2.2428
    1530       2.3161
    1531       2.2407
    1532       2.2708
    1533       2.2580
    1534       2.1481
    1535       2.1572
    1536       2.1185
    1537       2.0822
    1538       2.1274
    1539       2.0868
    1540       2.1527
    1541       2.1718
    1542       2.2287
    1543       2.2054
    1544       2.1854
    1545       2.1497
    1546       2.1539
    1547       2.1633
    1548       2.1720
    1549       2.1347
    1550       2.1331
    1551       2.0857
    1552       2.1049
    1553       2.0758
    1554       2.1880
    1555       2.0565
    1556       2.1571
    1557       2.0304
    1558       2.0890
    1559       2.0455
    1560       2.1570
    1561       2.0814
    1562       2.0366
    1563       2.1341
    1564       2.0875
    1565       2.1789
    1566       2.1065
    1567       2.1812
    1568       2.1989
    1569       2.2230
    1570       2.2517
    1571       2.2016
    1572       2.2031
    1573       2.1894
    1574       2.1832
    1575       2.1445
    1576       2.1212
    1577       2.1575
    1578       2.1227
    1579       2.0738
    1580       2.0511
    1581       2.1089
    1582       2.1512
    1583       2.1774
    1584       2.2601
    1585       2.2779
    1586       2.2553
    1587       2.2043
    1588       2.2382
    1589       2.1979
    1590       2.2391
    1591       2.2200
    1592       2.2818
    1593       2.2687
    1594       2.4046
    1595       2.4548
    1596       2.3803
    1597       2.4880
    1598       2.5633
    1599       2.5152
    1600       2.4289
    1601       2.4564
    1602       2.3525
    1603       2.3898
    1604       2.3851
    1605       2.3075
    1606       2.2951
    1607       2.3181
    1608       2.3016
    1609       2.3860
    1610       2.3714
    1611       2.3357
    1612       2.3743
    1613       2.4567
    1614       2.5977
    1615       2.4867
    1616       2.4552
    1617       2.4721
    1618       2.4949
    1619       2.5701
    1620       2.5878
    1621       2.4642
    1622       2.5208
    1623       2.4477
    1624       2.4887
    1625       2.4773
    1626       2.5167
    1627       2.5140
    1628       2.5902
    1629       2.6894
    1630       2.5233
    1631       2.5685
    1632       2.5582
    1633       2.6284
    1634       2.6536
    1635       2.5947
    1636       2.6164
    1637       2.5794
    1638       2.5054
    1639       2.5302
    1640       2.6309
    1641       2.5524
    1642       2.7246
    1643       2.6231
    1644       2.6342
    1645       2.7218
    1646       2.7665
    1647       2.7530
    1648       2.6992
    1649       2.7487
    1650       2.7680
    1651       2.6833
    1652       2.6701
    1653       2.7379
    1654       2.7642
    1655       2.7366
    1656       2.7023
    1657       2.6961
    1658       2.5941
    1659       2.6637
    1660       2.5630
    1661       2.6090
    1662       2.6141
    1663       2.7184
    1664       2.5829
    1665       2.6429
    1666       2.6972
    1667       2.8119
    1668       2.8661
    1669       2.8193
    1670       2.8534
    1671       2.9003
    1672       2.9151
    1673       2.8564
    1674       2.9746
    1675       2.8013
    1676       2.7135
    1677       2.6894
    1678       2.7638
    1679       2.7389
    1680       2.8749
    1681       2.8917
    1682       2.9162
    1683       2.9020
    1684       2.8252
    1685       2.6829
    1686       2.6982
    1687       2.6945
    1688       2.6899
    1689       2.7268
    1690       2.7007
    1691       2.7569
    1692       2.8258
    1693       2.7953
    1694       2.7772
    1695       2.7708
    1696       2.8018
    1697       2.7967
    1698       2.7550
    1699       2.7436
    1700       2.6886
    1701       2.7072
    1702       2.6344
    1703       2.5697
    1704       2.5533
    1705       2.6506
    1706       2.5086
    1707       2.5868
    1708       2.4763
    1709       2.4868
    1710       2.6548
    1711       2.8397
    1712       2.6990
    1713       2.7346
    1714       2.7607
    1715       2.7049
    1716       2.6170
    1717       2.5268
    1718       2.5840
    1719       2.4861
    1720       2.4555
    1721       2.5034
    1722       2.4979
    1723       2.5632
    1724       2.5355
    1725       2.5110
    1726       2.5502
    1727       2.4891
    1728       2.4473
    1729       2.4926
    1730       2.4123
    1731       2.3921
    1732       2.3850
    1733       2.4314
    1734       2.5164
    1735       2.4853
    1736       2.5201
    1737       2.4468
    1738       2.3997
    1739       2.4126
    1740       2.4284
    1741       2.3667
    1742       2.3222
    1743       2.3384
    1744       2.2516
    1745       2.2189
    1746       2.2094
    1747       2.2840
    1748       2.3233
    1749       2.3585
    1750       2.3620
    1751       2.3916
    1752       2.3528
    1753       2.2921
    1754       2.1924
    1755       2.3389
    1756       2.3587
    1757       2.2894
    1758       2.4205
    1759       2.5233
    1760       2.3259
    1761       2.3912
    1762       2.4579
    1763       2.3932
    1764       2.3527
    1765       2.3669
    1766       2.2823
    1767       2.2140
    1768       2.3305
    1769       2.4716
    1770       2.4321
    1771       2.3849
    1772       2.4093
    1773       2.4221
    1774       2.4276
    1775       2.5469
    1776       2.4733
    1777       2.4816
    1778       2.5002
    1779       2.4875
    1780       2.4553
    1781       2.6669
    1782       2.6306
    1783       2.4829
    1784       2.5345
    1785       2.4818
    1786       2.4863
    1787       2.5597
    1788       2.5506
    1789       2.4592
    1790       2.3967
    1791       2.4369
    1792       2.4456
    1793       2.3687
    1794       2.3735
    1795       2.5169
    1796       2.4338
    1797       2.4674
    1798       2.4911
    1799       2.4980
    1800       2.4812
    1801       2.4219
    1802       2.5455
    1803       2.4348
    1804       2.4895
    1805       2.5054
    1806       2.4466
    1807       2.4836
    1808       2.6048
    1809       2.6334
    1810       2.6543
    1811       2.5866
    1812       2.5518
    1813       2.6884
    1814       2.6847
    1815       2.6072
    1816       2.6194
    1817       2.5739
    1818       2.6460
    1819       2.6492
    1820       2.5876
    1821       2.6241
    1822       2.5762
    1823       2.5484
    1824       2.4867
    1825       2.4964
    1826       2.4302
    1827       2.3524
    1828       2.3089
    1829       2.2457
    1830       2.3145
    1831       2.3596
    1832       2.3832
    1833       2.4257
    1834       2.3819
    1835       2.3661
    1836       2.3637
    1837       2.3736
    1838       2.4177
    1839       2.4233
    1840       2.4110
    1841       2.4091
    1842       2.4574
    1843       2.4849
    1844       2.4638
    1845       2.4445
    1846       2.3506
    1847       2.3346
    1848       2.4017
    1849       2.3581
    1850       2.3696
    1851       2.4496
    1852       2.3486
    1853       2.4219
    1854       2.4272
    1855       2.4433
    1856       2.3744
    1857       2.2645
    1858       2.2865
    1859       2.2918
    1860       2.2553
    1861       2.3355
    1862       2.3704
    1863       2.3519
    1864       2.4041
    1865       2.3606
    1866       2.3574
    1867       2.3148
    1868       2.2565
    1869       2.3336
    1870       2.2981
    1871       2.4198
    1872       2.4137
    1873       2.4211
    1874       2.4104
    1875       2.4196
    1876       2.3262
    1877       2.3206
    1878       2.4280
    1879       2.4133
    1880       2.4449
    1881       2.3681
    1882       2.3944
    1883       2.4255
    1884       2.4465
    1885       2.4616
    1886       2.4459
    1887       2.4509
    1888       2.4054
    1889       2.5222
    1890       2.5086
    1891       2.5953
    1892       2.6377
    1893       2.6959
    1894       2.7298
    1895       2.6607
    1896       2.5085
    1897       2.4904
    1898       2.4895
    1899       2.5048
    1900       2.5552
    1901       2.5850
    1902       2.5798
    1903       2.6104
    1904       2.5145
    1905       2.5501
    1906       2.5377
    1907       2.5002
    1908       2.5208
    1909       2.5567
    1910       2.6732
    1911       2.6046
    1912       2.5527
    1913       2.5937
    1914       2.6399
    1915       2.5694
    1916       2.5600
    1917       2.5836
    1918       2.5268
    1919       2.5689
    1920       2.5515
    1921       2.4245
    1922       2.4972
    1923       2.5356
    1924       2.5559
    1925       2.5321
    1926       2.5435
    1927       2.4825
    1928       2.6073
    1929       2.6159
    1930       2.5865
    1931       2.5801
    1932       2.5479
    1933       2.4091
    1934       2.4919
    1935       2.5603
    1936       2.5991
    1937       2.4802
    1938       2.5653
    1939       2.4840
    1940       2.4781
    1941       2.5005
    1942       2.4665
    1943       2.5009
    1944       2.4325
    1945       2.3985
    1946       2.5496
    1947       2.5586
    1948       2.5363
    1949       2.5543
    1950       2.6754
    1951       2.6218
    1952       2.6058
    1953       2.5280
    1954       2.5304
    1955       2.4932
    1956       2.4768
    1957       2.4790
    1958       2.5179
    1959       2.3920
    1960       2.4279
    1961       2.5572
    1962       2.4504
    1963       2.3920
    1964       2.4339
    1965       2.3889
    1966       2.3171
    1967       2.3899
    1968       2.3253
    1969       2.4904
    1970       2.4974
    1971       2.4130
    1972       2.5570
    1973       2.5186
    1974       2.5979
    1975       2.5678
    1976       2.5254
    1977       2.6639
    1978       2.6202
    1979       2.6113
    1980       2.6299
    1981       2.6135
    1982       2.5340
    1983       2.5890
    1984       2.6824
    1985       2.6944
    1986       2.6015
    1987       2.6788
    1988       2.6331
    1989       2.7375
    1990       2.7919
    1991       2.6860
    1992       2.7760
    1993       2.7656
    1994       2.6964
    1995       2.6715
    1996       2.6829
    1997       2.6729
    1998       2.6329
    1999       2.6605
    2000       2.7939
    2001       2.7920
    2002       2.8315
    2003       2.6751
    2004       2.8023
    2005       2.7653
    2006       2.7279
    2007       2.6159
    2008       2.6718
    2009       2.7040
    2010       2.7130
    2011       2.7480
    2012       2.7397
    2013       2.7512
    2014       2.8010
    2015       2.7971
    2016       2.8568
    2017       2.8932
    2018       3.0150
    2019       2.9688
    2020       2.8879
    2021       2.8606
    2022       2.8592
    2023       2.8977
    2024       2.7702
    2025       2.8730
    2026       2.8569
    2027       2.8668
    2028       2.9530
    2029       2.9231
    2030       2.9589
    2031       2.9864
    2032       2.8821
    2033       2.8886
    2034       2.8919
    2035       2.7929
    2036       2.8026
    2037       2.7214
    2038       2.6956
    2039       2.6426
    2040       2.7186
    2041       2.6319
    2042       2.5953
    2043       2.7022
    2044       2.7464
    2045       2.8468
    2046       2.7713
    2047       2.7545
    2048       2.8006
    2049       2.8247
    2050       2.8626
    2051       2.9772
    2052       2.8920
    2053       2.7559
    2054       2.7510
    2055       2.7633
    2056       2.8186
    2057       2.7645
    2058       2.7436
    2059       2.7518
    2060       2.6962
    2061       2.6984
    2062       2.7222
    2063       2.6291
    2064       2.6458
    2065       2.6345
    2066       2.6369
    2067       2.5977
    2068       2.6005
    2069       2.6697
    2070       2.7578
    2071       2.5045
    2072       2.4935
    2073       2.4692
    2074       2.5660
    2075       2.5471
    2076       2.6343
    2077       2.5286
    2078       2.5928
    2079       2.5494
    2080       2.5799
    2081       2.4754
    2082       2.6009
    2083       2.5825
    2084       2.6117
    2085       2.7136
    2086       2.8163
    2087       2.8105
    2088       2.8012
    2089       2.8718
    2090       2.8195
    2091       2.7416
    2092       2.7571
    2093       2.7852
    2094       2.6517
    2095       2.6559
    2096       2.6429
    2097       2.7064
    2098       2.6154
    2099       2.6563
    2100       2.6746
    2101       2.6263
    2102       2.6736
    2103       2.6762
    2104       2.6982
    2105       2.6885
    2106       2.6488
    2107       2.6741
    2108       2.6482
    2109       2.5797
    2110       2.4326
    2111       2.5088
    2112       2.5199
    2113       2.6398
    2114       2.7198
    2115       2.6243
    2116       2.5881
    2117       2.6346
    2118       2.5785
    2119       2.4855
    2120       2.5345
    2121       2.5520
    2122       2.6675
    2123       2.6113
    2124       2.7363
    2125       2.6761
    2126       2.5811
    2127       2.5378
    2128       2.4918
    2129       2.5428
    2130       2.5139
    2131       2.6264
    2132       2.5393
    2133       2.5096
    2134       2.6267
    2135       2.5029
    2136       2.5016
    2137       2.4781
    2138       2.4289
    2139       2.4240
    2140       2.3757
    2141       2.4515
    2142       2.4585
    2143       2.4578
    2144       2.4236
    2145       2.3868
    2146       2.4261
    2147       2.4822
    2148       2.4676
    2149       2.5201
    2150       2.4762
    2151       2.4905
    2152       2.4665
    2153       2.5627
    2154       2.5123
    2155       2.5232
    2156       2.4141
    2157       2.4798
    2158       2.5356
    2159       2.3960
    2160       2.4578
    2161       2.4873
    2162       2.4599
    2163       2.4516
    2164       2.3224
    2165       2.2502
    2166       2.2685
    2167       2.4005
    2168       2.4797
    2169       2.4841
    2170       2.5369
    2171       2.4453
    2172       2.3833
    2173       2.3787
    2174       2.3793
    2175       2.3886
    2176       2.4813
    2177       2.5259
    2178       2.5309
    2179       2.6543
    2180       2.6090
    2181       2.5941
    2182       2.5454
    2183       2.5952
    2184       2.6875
    2185       2.6589
    2186       2.6685
    2187       2.7344
    2188       2.7298
    2189       2.6568
    2190       2.5288
    2191       2.3917
    2192       2.4216
    2193       2.4509
    2194       2.5141
    2195       2.5392
    2196       2.5592
    2197       2.5882
    2198       2.4774
    2199       2.5467
    2200       2.6042
    2201       2.5422
    2202       2.5118
    2203       2.5081
    2204       2.4660
    2205       2.4582
    2206       2.5448
    2207       2.5832
    2208       2.6494
    2209       2.6267
    2210       2.6693
    2211       2.6610
    2212       2.6977
    2213       2.7712
    2214       2.7684
    2215       2.7694
    2216       2.7765
    2217       2.8255
    2218       2.8014
    2219       2.8468
    2220       2.8329
    2221       2.7224
    2222       2.6788
    2223       2.6622
    2224       2.6697
    2225       2.7418
    2226       2.7188
    2227       2.6080
    2228       2.6719
    2229       2.6738
    2230       2.7554
    2231       2.7462
    2232       2.8006
    2233       2.7975
    2234       2.7796
    2235       2.6864
    2236       2.7217
    2237       2.6983
    2238       2.7493
    2239       2.7693
    2240       2.7115
    2241       2.6382
    2242       2.6374
    2243       2.6830
    2244       2.7545
    2245       2.7430
    2246       2.7501
    2247       2.6834
    2248       2.6477
    2249       2.6731
    2250       2.6543
    2251       2.6644
    2252       2.5989
    2253       2.5720
    2254       2.6625
    2255       2.6533
    2256       2.6938
    2257       2.6122
    2258       2.6344
    2259       2.5759
    2260       2.5918
    2261       2.5173
    2262       2.5542
    2263       2.5523
    2264       2.5446
    2265       2.5232
    2266       2.4157
    2267       2.4663
    2268       2.4617
    2269       2.5512
    2270       2.5764
    2271       2.5571
    2272       2.4315
    2273       2.4911
    2274       2.5816
    2275       2.6162
    2276       2.6857
    2277       2.5651
    2278       2.6398
    2279       2.5940
    2280       2.6323
    2281       2.6253
    2282       2.5622
    2283       2.4662
    2284       2.4899
    2285       2.5087
    2286       2.4794
    2287       2.5273
    2288       2.6046
    2289       2.5506
    2290       2.6576
    2291       2.6608
    2292       2.5075
    2293       2.6055
    2294       2.6199
    2295       2.5532
    2296       2.4777
    2297       2.4849
    2298       2.4185
    2299       2.4843
    2300       2.5243
    2301       2.4195
    2302       2.4583
    2303       2.4070
    2304       2.4350
    2305       2.3396
    2306       2.4340
    2307       2.4853
    2308       2.5976
    2309       2.5101
    2310       2.4848
    2311       2.4749
    2312       2.4231
    2313       2.2940
    2314       2.3223
    2315       2.3596
    2316       2.3082
    2317       2.3182
    2318       2.3450
    2319       2.4142
    2320       2.3798
    2321       2.3858
    2322       2.4014
    2323       2.3777
    2324       2.4359
    2325       2.3850
    2326       2.3110
    2327       2.4043
    2328       2.3944
    2329       2.3072
    2330       2.3794
    2331       2.3714
    2332       2.3019
    2333       2.2808
    2334       2.2580
    2335       2.3079
    2336       2.3022
    2337       2.3170
    2338       2.3287
    2339       2.3644
    2340       2.3387
    2341       2.4106
    2342       2.5042
    2343       2.5182
    2344       2.4018
    2345       2.4105
    2346       2.4518
    2347       2.4546
    2348       2.5331
    2349       2.5924
    2350       2.5898
    2351       2.6111
    2352       2.5482
    2353       2.5314
    2354       2.4179
    2355       2.4538
    2356       2.4858
    2357       2.5407
    2358       2.5081
    2359       2.4774
    2360       2.4512
    2361       2.4270
    2362       2.4645
    2363       2.4346
    2364       2.5007
    2365       2.6042
    2366       2.6385
    2367       2.6307
    2368       2.5648
    2369       2.5332
    2370       2.5093
    2371       2.4746
    2372       2.5195
    2373       2.6157
    2374       2.6189
    2375       2.6709
    2376       2.6042
    2377       2.5463
    2378       2.4352
    2379       2.4403
    2380       2.4298
    2381       2.4363
    2382       2.4487
    2383       2.4465
    2384       2.5293
    2385       2.5171
    2386       2.5939
    2387       2.5384
    2388       2.5807
    2389       2.5797
    2390       2.4923
    2391       2.4560
    2392       2.3832
    2393       2.3454
    2394       2.3972
    2395       2.4220
    2396       2.4485
    2397       2.3498
    2398       2.4177
    2399       2.4314
    2400       2.4236
    2401       2.4686
    2402       2.3854
    2403       2.3841
    2404       2.3889
    2405       2.3672
    2406       2.3541
    2407       2.3707
    2408       2.3035
    2409       2.4231
    2410       2.3495
    2411       2.2125
    2412       2.3008
    2413       2.2717
    2414       2.2689
    2415       2.2776
    2416       2.2280
    2417       2.2535
    2418       2.2832
    2419       2.2388
    2420       2.2698
    2421       2.1809
    2422       2.2477
    2423       2.3148
    2424       2.3123
    2425       2.2960
    2426       2.3598
    2427       2.3242
    2428       2.3020
    2429       2.2719
    2430       2.2994
    2431       2.2279
    2432       2.2366
    2433       2.2378
    2434       2.2861
    2435       2.3540
    2436       2.2691
    2437       2.3983
    2438       2.3825
    2439       2.3338
    2440       2.4317
    2441       2.4438
    2442       2.4272
    2443       2.5681
    2444       2.5377
    2445       2.5587
    2446       2.7009
    2447       2.6867
    2448       2.6620
    2449       2.6687
    2450       2.6743
    2451       2.7973
    2452       2.9193
    2453       3.1028
    2454       3.0057
    2455       2.8860
    2456       2.8316
    2457       2.8421
    2458       2.6829
    2459       2.7803
    2460       2.7672
    2461       2.7822
    2462       2.5979
    2463       2.7208
    2464       2.7557
    2465       2.6531
    2466       2.7970
    2467       2.6677
    2468       2.5248
    2469       2.5770
    2470       2.5370
    2471       2.4793
    2472       2.4782
    2473       2.4745
    2474       2.3308
    2475       2.3998
    2476       2.3689
    2477       2.4437
    2478       2.3968
    2479       2.3385
    2480       2.3363
    2481       2.3036
    2482       2.4072
    2483       2.3310
    2484       2.2693
    2485       2.3464
    2486       2.3993
    2487       2.3020
    2488       2.3358
    2489       2.3342
    2490       2.2956
    2491       2.3073
    2492       2.3243
    2493       2.2655
    2494       2.3062
    2495       2.2884
    2496       2.2654
    2497       2.1487
    2498       2.2002
    2499       2.2628
    2500       2.3049
