# Supplementary material for: Potential Inhibitors of Fascin From A Database of Marine Natural Products: A Virtual Screening and Molecular Dynamics Study
Source: Front Chem. 2021 Oct 7;9:719949. doi: 10.3389/fchem.2021.719949 (PMC8529705; doi:10.3389/fchem.2021.719949)
Supplement: Supplementary file 2 [file DataSheet1.ZIP › Raw Date for Manuscript-719949-reduced/Figure S1/Inhibitor 02/rmsd3.dat]

#Frame     RMSD_00002
       1       2.3660
       2       2.4702
       3       2.5401
       4       2.5432
       5       2.5385
       6       2.6520
       7       2.6526
       8       2.6236
       9       2.5177
      10       2.5693
      11       2.7651
      12       2.6390
      13       2.6139
      14       2.6284
      15       2.5729
      16       2.6049
      17       2.6172
      18       2.4991
      19       2.4436
      20       2.4389
      21       2.5267
      22       2.5702
      23       2.7209
      24       2.7670
      25       2.9050
      26       2.8853
      27       2.8431
      28       2.6591
      29       2.6988
      30       2.7120
      31       2.7762
      32       2.7866
      33       2.7812
      34       2.7484
      35       2.6684
      36       2.5833
      37       2.6140
      38       2.5440
      39       2.5657
      40       2.6091
      41       2.6033
      42       2.7884
      43       2.8053
      44       2.7665
      45       2.8709
      46       2.8650
      47       2.8188
      48       2.8005
      49       2.6857
      50       2.6583
      51       2.7427
      52       2.6434
      53       2.6475
      54       2.6887
      55       2.6851
      56       2.6675
      57       2.6252
      58       2.5627
      59       2.5846
      60       2.5493
      61       2.4162
      62       2.4194
      63       2.3758
      64       2.2723
      65       2.3237
      66       2.4030
      67       2.4075
      68       2.4991
      69       2.5333
      70       2.5542
      71       2.4778
      72       2.5769
      73       2.5445
      74       2.6198
      75       2.6349
      76       2.6037
      77       2.5709
      78       2.6666
      79       2.7325
      80       2.6827
      81       2.6351
      82       2.4706
      83       2.4410
      84       2.3885
      85       2.3070
      86       2.4519
      87       2.3708
      88       2.4030
      89       2.3240
      90       2.4232
      91       2.4857
      92       2.5267
      93       2.5405
      94       2.6037
      95       2.4950
      96       2.4831
      97       2.5319
      98       2.5218
      99       2.3985
     100       2.3708
     101       2.3337
     102       2.4293
     103       2.5086
     104       2.5467
     105       2.4064
     106       2.3050
     107       2.3715
     108       2.3650
     109       2.2744
     110       2.2989
     111       2.3456
     112       2.3670
     113       2.2854
     114       2.3270
     115       2.2994
     116       2.3375
     117       2.2315
     118       2.1849
     119       2.1788
     120       2.2433
     121       2.2113
     122       2.2543
     123       2.2940
     124       2.3176
     125       2.3760
     126       2.2436
     127       2.2775
     128       2.2195
     129       2.2767
     130       2.2293
     131       2.3416
     132       2.2711
     133       2.2835
     134       2.3520
     135       2.2993
     136       2.3029
     137       2.2309
     138       2.2627
     139       2.2532
     140       2.2497
     141       2.3648
     142       2.2170
     143       2.2574
     144       2.2573
     145       2.2443
     146       2.2262
     147       2.1542
     148       2.1594
     149       2.1510
     150       2.1797
     151       2.1278
     152       2.1891
     153       2.1366
     154       2.1342
     155       2.1619
     156       2.1470
     157       2.2097
     158       2.1376
     159       2.1403
     160       2.2039
     161       2.0942
     162       2.0762
     163       2.0521
     164       2.0679
     165       2.1069
     166       2.1350
     167       2.1155
     168       2.1519
     169       2.2264
     170       2.1039
     171       2.1494
     172       2.1256
     173       2.1791
     174       2.1105
     175       2.2100
     176       2.2200
     177       2.2751
     178       2.2908
     179       2.3166
     180       2.3064
     181       2.3036
     182       2.3895
     183       2.3578
     184       2.3099
     185       2.3294
     186       2.2110
     187       2.2467
     188       2.2955
     189       2.2134
     190       2.2550
     191       2.2450
     192       2.3071
     193       2.3286
     194       2.2594
     195       2.2085
     196       2.2252
     197       2.1954
     198       2.2059
     199       2.2271
     200       2.1711
     201       2.1564
     202       2.1884
     203       2.2811
     204       2.1647
     205       2.2163
     206       2.2204
     207       2.1093
     208       2.1916
     209       2.1248
     210       2.0971
     211       2.1399
     212       2.0999
     213       2.1879
     214       2.1107
     215       2.1367
     216       2.1908
     217       2.0872
     218       2.1555
     219       2.2175
     220       2.1069
     221       2.1706
     222       2.1943
     223       2.2460
     224       2.1904
     225       2.2363
     226       2.2612
     227       2.3382
     228       2.4189
     229       2.4501
     230       2.4212
     231       2.4475
     232       2.3465
     233       2.3275
     234       2.2646
     235       2.2863
     236       2.2905
     237       2.2811
     238       2.2739
     239       2.2090
     240       2.1831
     241       2.3811
     242       2.1972
     243       2.1629
     244       2.2381
     245       2.2613
     246       2.3021
     247       2.3476
     248       2.3659
     249       2.3726
     250       2.4120
     251       2.4541
     252       2.3151
     253       2.2666
     254       2.3472
     255       2.4317
     256       2.4780
     257       2.3265
     258       2.3724
     259       2.4156
     260       2.3903
     261       2.3706
     262       2.4149
     263       2.4305
     264       2.3718
     265       2.3503
     266       2.4390
     267       2.3871
     268       2.2438
     269       2.2143
     270       2.2911
     271       2.3857
     272       2.5007
     273       2.4915
     274       2.5325
     275       2.4304
     276       2.4199
     277       2.4719
     278       2.5181
     279       2.4646
     280       2.4822
     281       2.6282
     282       2.4827
     283       2.5415
     284       2.4678
     285       2.4141
     286       2.4359
     287       2.4124
     288       2.3850
     289       2.3340
     290       2.2030
     291       2.2182
     292       2.3705
     293       2.3194
     294       2.2281
     295       2.1876
     296       2.3376
     297       2.2820
     298       2.2672
     299       2.2369
     300       2.2474
     301       2.1985
     302       2.2404
     303       2.2728
     304       2.2165
     305       2.2671
     306       2.2784
     307       2.3877
     308       2.3075
     309       2.3688
     310       2.3066
     311       2.3030
     312       2.3622
     313       2.4196
     314       2.3964
     315       2.3974
     316       2.4696
     317       2.4952
     318       2.3426
     319       2.3106
     320       2.2654
     321       2.3169
     322       2.3086
     323       2.2902
     324       2.3394
     325       2.2865
     326       2.3849
     327       2.3740
     328       2.3430
     329       2.2603
     330       2.3371
     331       2.3370
     332       2.4205
     333       2.4009
     334       2.3761
     335       2.4889
     336       2.4380
     337       2.5053
     338       2.5549
     339       2.5222
     340       2.4294
     341       2.4233
     342       2.4037
     343       2.3627
     344       2.3625
     345       2.3911
     346       2.3732
     347       2.4111
     348       2.3935
     349       2.3921
     350       2.4202
     351       2.4358
     352       2.3379
     353       2.2897
     354       2.3090
     355       2.4101
     356       2.3537
     357       2.3770
     358       2.3616
     359       2.4339
     360       2.3036
     361       2.4056
     362       2.4622
     363       2.3944
     364       2.4871
     365       2.5290
     366       2.4605
     367       2.5077
     368       2.4445
     369       2.5034
     370       2.4612
     371       2.5328
     372       2.4564
     373       2.3423
     374       2.4300
     375       2.4480
     376       2.4795
     377       2.4998
     378       2.5005
     379       2.4782
     380       2.4619
     381       2.4972
     382       2.4260
     383       2.4716
     384       2.4004
     385       2.4685
     386       2.4931
     387       2.4559
     388       2.4546
     389       2.3503
     390       2.2349
     391       2.1979
     392       2.1720
     393       2.2757
     394       2.3163
     395       2.3548
     396       2.4470
     397       2.5002
     398       2.4799
     399       2.4623
     400       2.4912
     401       2.3241
     402       2.4154
     403       2.4141
     404       2.3850
     405       2.4475
     406       2.2959
     407       2.3678
     408       2.4426
     409       2.4235
     410       2.3767
     411       2.3726
     412       2.3544
     413       2.3712
     414       2.3676
     415       2.3654
     416       2.3572
     417       2.2784
     418       2.3734
     419       2.2272
     420       2.2127
     421       2.2502
     422       2.3174
     423       2.2378
     424       2.2780
     425       2.1834
     426       2.2205
     427       2.2171
     428       2.2151
     429       2.2393
     430       2.2214
     431       2.1906
     432       2.3035
     433       2.2762
     434       2.2664
     435       2.2730
     436       2.1726
     437       2.2276
     438       2.2919
     439       2.3398
     440       2.2703
     441       2.3538
     442       2.2524
     443       2.2929
     444       2.2874
     445       2.2624
     446       2.2908
     447       2.2807
     448       2.3379
     449       2.2217
     450       2.2183
     451       2.2611
     452       2.2641
     453       2.2990
     454       2.4222
     455       2.3084
     456       2.3007
     457       2.2800
     458       2.2810
     459       2.3281
     460       2.3563
     461       2.4226
     462       2.3753
     463       2.3054
     464       2.2804
     465       2.2591
     466       2.3886
     467       2.3695
     468       2.3179
     469       2.4150
     470       2.4559
     471       2.4564
     472       2.5398
     473       2.5380
     474       2.5318
     475       2.5166
     476       2.5070
     477       2.4572
     478       2.4694
     479       2.3988
     480       2.3812
     481       2.3125
     482       2.4876
     483       2.5044
     484       2.5980
     485       2.5594
     486       2.4214
     487       2.4325
     488       2.3594
     489       2.4104
     490       2.5179
     491       2.6788
     492       2.6404
     493       2.5996
     494       2.5629
     495       2.6340
     496       2.6425
     497       2.6296
     498       2.6234
     499       2.6877
     500       2.5923
     501       2.6841
     502       2.6094
     503       2.6730
     504       2.6282
     505       2.5224
     506       2.5079
     507       2.4049
     508       2.4436
     509       2.5168
     510       2.5688
     511       2.4945
     512       2.5623
     513       2.4787
     514       2.4974
     515       2.5042
     516       2.5215
     517       2.4740
     518       2.5556
     519       2.5458
     520       2.5514
     521       2.5358
     522       2.5500
     523       2.5853
     524       2.6268
     525       2.5300
     526       2.4727
     527       2.5843
     528       2.5094
     529       2.5845
     530       2.5775
     531       2.5168
     532       2.6026
     533       2.5903
     534       2.6553
     535       2.6183
     536       2.6183
     537       2.5422
     538       2.6501
     539       2.6139
     540       2.6299
     541       2.7683
     542       2.6764
     543       2.5416
     544       2.5991
     545       2.6837
     546       2.7469
     547       2.6296
     548       2.7470
     549       2.7183
     550       2.5636
     551       2.6357
     552       2.4762
     553       2.4681
     554       2.5132
     555       2.5348
     556       2.6200
     557       2.5209
     558       2.4417
     559       2.5012
     560       2.4575
     561       2.4254
     562       2.3979
     563       2.3009
     564       2.2922
     565       2.3418
     566       2.4591
     567       2.3587
     568       2.3340
     569       2.3262
     570       2.4622
     571       2.3994
     572       2.4166
     573       2.4420
     574       2.4820
     575       2.5022
     576       2.6261
     577       2.6177
     578       2.6826
     579       2.6685
     580       2.6222
     581       2.6136
     582       2.5827
     583       2.5605
     584       2.6358
     585       2.4915
     586       2.5347
     587       2.6191
     588       2.6661
     589       2.6660
     590       2.5641
     591       2.5272
     592       2.4903
     593       2.3497
     594       2.3727
     595       2.3351
     596       2.3490
     597       2.4296
     598       2.3702
     599       2.4478
     600       2.5397
     601       2.5026
     602       2.5768
     603       2.5297
     604       2.5403
     605       2.4727
     606       2.5962
     607       2.6391
     608       2.5710
     609       2.5567
     610       2.4667
     611       2.3499
     612       2.4980
     613       2.5080
     614       2.6152
     615       2.4962
     616       2.4901
     617       2.5389
     618       2.6947
     619       2.6901
     620       2.5677
     621       2.5798
     622       2.4945
     623       2.5160
     624       2.5135
     625       2.4364
     626       2.4350
     627       2.3789
     628       2.4883
     629       2.3533
     630       2.3384
     631       2.3412
     632       2.3685
     633       2.4081
     634       2.4548
     635       2.3757
     636       2.4163
     637       2.4453
     638       2.4074
     639       2.2503
     640       2.3996
     641       2.3569
     642       2.3746
     643       2.3778
     644       2.3000
     645       2.3073
     646       2.3174
     647       2.3890
     648       2.4094
     649       2.3455
     650       2.2612
     651       2.2779
     652       2.3139
     653       2.3539
     654       2.3938
     655       2.3495
     656       2.3597
     657       2.3275
     658       2.3761
     659       2.2915
     660       2.3007
     661       2.2608
     662       2.3040
     663       2.3343
     664       2.3128
     665       2.3397
     666       2.3510
     667       2.3294
     668       2.4932
     669       2.3726
     670       2.3572
     671       2.3037
     672       2.3609
     673       2.3645
     674       2.3770
     675       2.3420
     676       2.2552
     677       2.3172
     678       2.3171
     679       2.2363
     680       2.3080
     681       2.2834
     682       2.2092
     683       2.2100
     684       2.1306
     685       2.1713
     686       2.2788
     687       2.2150
     688       2.1947
     689       2.2080
     690       2.2409
     691       2.2076
     692       2.2072
     693       2.1848
     694       2.2116
     695       2.2102
     696       2.2665
     697       2.2336
     698       2.2859
     699       2.4011
     700       2.3981
     701       2.4165
     702       2.3248
     703       2.3250
     704       2.2747
     705       2.3783
     706       2.3466
     707       2.2604
     708       2.3094
     709       2.3298
     710       2.2900
     711       2.2843
     712       2.1622
     713       2.2650
     714       2.2175
     715       2.2756
     716       2.2579
     717       2.2416
     718       2.2683
     719       2.3119
     720       2.3850
     721       2.3739
     722       2.4134
     723       2.4210
     724       2.4393
     725       2.3750
     726       2.3457
     727       2.3500
     728       2.3306
     729       2.2655
     730       2.3011
     731       2.3376
     732       2.3567
     733       2.2906
     734       2.2947
     735       2.3539
     736       2.2954
     737       2.2200
     738       2.2810
     739       2.3440
     740       2.2537
     741       2.2810
     742       2.2853
     743       2.3132
     744       2.4052
     745       2.3642
     746       2.3242
     747       2.4394
     748       2.5099
     749       2.4493
     750       2.4664
     751       2.5002
     752       2.4911
     753       2.5462
     754       2.5154
     755       2.5265
     756       2.4898
     757       2.4983
     758       2.4992
     759       2.4463
     760       2.5044
     761       2.4731
     762       2.5376
     763       2.4311
     764       2.5227
     765       2.5274
     766       2.5962
     767       2.6181
     768       2.5050
     769       2.5686
     770       2.5142
     771       2.4672
     772       2.5015
     773       2.4971
     774       2.4917
     775       2.4818
     776       2.4844
     777       2.4772
     778       2.4720
     779       2.4223
     780       2.5243
     781       2.5100
     782       2.5209
     783       2.4844
     784       2.4205
     785       2.4444
     786       2.4487
     787       2.4826
     788       2.4992
     789       2.4643
     790       2.3856
     791       2.3400
     792       2.2601
     793       2.3594
     794       2.3777
     795       2.4591
     796       2.3879
     797       2.3988
     798       2.4877
     799       2.4585
     800       2.3801
     801       2.4379
     802       2.3263
     803       2.3351
     804       2.3639
     805       2.3514
     806       2.2878
     807       2.3772
     808       2.2999
     809       2.3797
     810       2.3302
     811       2.3450
     812       2.3362
     813       2.3566
     814       2.3814
     815       2.4209
     816       2.3644
     817       2.4272
     818       2.5182
     819       2.5655
     820       2.5495
     821       2.4557
     822       2.4304
     823       2.5049
     824       2.5909
     825       2.5127
     826       2.5395
     827       2.3262
     828       2.3644
     829       2.3144
     830       2.4484
     831       2.4499
     832       2.3816
     833       2.3710
     834       2.3917
     835       2.3445
     836       2.3134
     837       2.3007
     838       2.2878
     839       2.2961
     840       2.2166
     841       2.2254
     842       2.2887
     843       2.3615
     844       2.3961
     845       2.4346
     846       2.3716
     847       2.3873
     848       2.3406
     849       2.2694
     850       2.2571
     851       2.2127
     852       2.3257
     853       2.2173
     854       2.2289
     855       2.2030
     856       2.2865
     857       2.3348
     858       2.2919
     859       2.1622
     860       2.3033
     861       2.3199
     862       2.2586
     863       2.3439
     864       2.3802
     865       2.2600
     866       2.2129
     867       2.2424
     868       2.1623
     869       2.2163
     870       2.1138
     871       2.1263
     872       2.1267
     873       2.1293
     874       2.1396
     875       2.2290
     876       2.3125
     877       2.3514
     878       2.2894
     879       2.1841
     880       2.1837
     881       2.1453
     882       2.2181
     883       2.2632
     884       2.2015
     885       2.2387
     886       2.2612
     887       2.3827
     888       2.3563
     889       2.4292
     890       2.4415
     891       2.5100
     892       2.4447
     893       2.5279
     894       2.4638
     895       2.3512
     896       2.3440
     897       2.3659
     898       2.3120
     899       2.3311
     900       2.2591
     901       2.2340
     902       2.2186
     903       2.2345
     904       2.1657
     905       2.2198
     906       2.2050
     907       2.1663
     908       2.1810
     909       2.2284
     910       2.1360
     911       2.2071
     912       2.1699
     913       2.1522
     914       2.2439
     915       2.1428
     916       2.1015
     917       2.2440
     918       2.2186
     919       2.2730
     920       2.3135
     921       2.2371
     922       2.2652
     923       2.2711
     924       2.2740
     925       2.2245
     926       2.1568
     927       2.2123
     928       2.2337
     929       2.1925
     930       2.2538
     931       2.2048
     932       2.1739
     933       2.1754
     934       2.2186
     935       2.2413
     936       2.2675
     937       2.3117
     938       2.4312
     939       2.3683
     940       2.3020
     941       2.3053
     942       2.3659
     943       2.3100
     944       2.3498
     945       2.4336
     946       2.3454
     947       2.3699
     948       2.3165
     949       2.2536
     950       2.2185
     951       2.2106
     952       2.2530
     953       2.2448
     954       2.1826
     955       2.2607
     956       2.2457
     957       2.2441
     958       2.1927
     959       2.2797
     960       2.3654
     961       2.2594
     962       2.3425
     963       2.2490
     964       2.3299
     965       2.4003
     966       2.4501
     967       2.3831
     968       2.3359
     969       2.4128
     970       2.4021
     971       2.4328
     972       2.3683
     973       2.3760
     974       2.3938
     975       2.4172
     976       2.4724
     977       2.3941
     978       2.4339
     979       2.3914
     980       2.3938
     981       2.4793
     982       2.3718
     983       2.3171
     984       2.3695
     985       2.3352
     986       2.3280
     987       2.3068
     988       2.2641
     989       2.3458
     990       2.2893
     991       2.2366
     992       2.2572
     993       2.3510
     994       2.4327
     995       2.4742
     996       2.4853
     997       2.5247
     998       2.5345
     999       2.4941
    1000       2.4525
    1001       2.4390
    1002       2.4681
    1003       2.4642
    1004       2.5406
    1005       2.5303
    1006       2.5425
    1007       2.6235
    1008       2.5562
    1009       2.4962
    1010       2.6048
    1011       2.5369
    1012       2.5748
    1013       2.5503
    1014       2.5616
    1015       2.6254
    1016       2.6111
    1017       2.5739
    1018       2.4939
    1019       2.5890
    1020       2.6141
    1021       2.7080
    1022       2.6619
    1023       2.6616
    1024       2.6830
    1025       2.7412
    1026       2.6898
    1027       2.6642
    1028       2.7578
    1029       2.8168
    1030       2.7854
    1031       2.7173
    1032       2.6120
    1033       2.6606
    1034       2.5994
    1035       2.5979
    1036       2.6671
    1037       2.6714
    1038       2.5810
    1039       2.5991
    1040       2.6426
    1041       2.6679
    1042       2.7111
    1043       2.7493
    1044       2.7979
    1045       3.0099
    1046       3.0831
    1047       3.0112
    1048       2.8941
    1049       2.9507
    1050       2.8654
    1051       2.7308
    1052       2.7505
    1053       2.8575
    1054       2.8227
    1055       2.8059
    1056       2.8465
    1057       2.7236
    1058       2.7003
    1059       2.7267
    1060       2.6388
    1061       2.5629
    1062       2.6129
    1063       2.7347
    1064       2.6097
    1065       2.6460
    1066       2.6687
    1067       2.6240
    1068       2.6798
    1069       2.5356
    1070       2.5855
    1071       2.7330
    1072       2.7744
    1073       2.7415
    1074       2.7066
    1075       2.7597
    1076       2.6493
    1077       2.8244
    1078       2.8942
    1079       2.8432
    1080       2.8375
    1081       2.7426
    1082       2.7389
    1083       2.6547
    1084       2.7845
    1085       2.8720
    1086       2.7707
    1087       2.7506
    1088       2.7208
    1089       2.6868
    1090       2.7376
    1091       2.7567
    1092       2.6984
    1093       2.7461
    1094       2.6330
    1095       2.7127
    1096       2.5998
    1097       2.6012
    1098       2.6002
    1099       2.6517
    1100       2.6651
    1101       2.6438
    1102       2.6144
    1103       2.5673
    1104       2.6292
    1105       2.5080
    1106       2.5956
    1107       2.5878
    1108       2.6501
    1109       2.7369
    1110       2.6932
    1111       2.7489
    1112       2.8307
    1113       2.7521
    1114       2.8668
    1115       2.7028
    1116       2.8317
    1117       2.6942
    1118       2.7242
    1119       2.5964
    1120       2.6560
    1121       2.7021
    1122       2.7113
    1123       2.7358
    1124       2.7748
    1125       2.7713
    1126       2.6889
    1127       2.7222
    1128       2.7927
    1129       2.7803
    1130       2.7473
    1131       2.8042
    1132       2.9412
    1133       2.8852
    1134       2.8519
    1135       2.9241
    1136       2.7931
    1137       2.8651
    1138       2.8456
    1139       2.7731
    1140       2.8287
    1141       2.8465
    1142       2.8463
    1143       2.8951
    1144       2.8048
    1145       2.7315
    1146       2.8319
    1147       2.7936
    1148       2.8236
    1149       2.8217
    1150       2.6875
    1151       2.7459
    1152       2.8000
    1153       2.6709
    1154       2.7103
    1155       2.7229
    1156       2.6492
    1157       2.6671
    1158       2.5179
    1159       2.6505
    1160       2.6182
    1161       2.5383
    1162       2.6443
    1163       2.6324
    1164       2.6041
    1165       2.5814
    1166       2.5956
    1167       2.5930
    1168       2.6296
    1169       2.6802
    1170       2.6846
    1171       2.6011
    1172       2.5411
    1173       2.4135
    1174       2.4374
    1175       2.4868
    1176       2.4406
    1177       2.5385
    1178       2.6236
    1179       2.6287
    1180       2.5865
    1181       2.5697
    1182       2.5787
    1183       2.5554
    1184       2.5501
    1185       2.6237
    1186       2.6146
    1187       2.5146
    1188       2.5799
    1189       2.5942
    1190       2.6567
    1191       2.6195
    1192       2.7405
    1193       2.6528
    1194       2.6560
    1195       2.7281
    1196       2.7318
    1197       2.7120
    1198       2.8463
    1199       2.9478
    1200       2.8569
    1201       2.7483
    1202       2.7783
    1203       2.7361
    1204       2.8450
    1205       2.8073
    1206       2.7753
    1207       2.7893
    1208       2.7927
    1209       2.6806
    1210       2.6340
    1211       2.6009
    1212       2.6415
    1213       2.5743
    1214       2.6585
    1215       2.5168
    1216       2.5294
    1217       2.5894
    1218       2.6115
    1219       2.6110
    1220       2.6391
    1221       2.5262
    1222       2.7275
    1223       2.6476
    1224       2.6415
    1225       2.6178
    1226       2.7634
    1227       2.7501
    1228       2.6600
    1229       2.6932
    1230       2.6938
    1231       2.6982
    1232       2.6925
    1233       2.5975
    1234       2.6115
    1235       2.5090
    1236       2.3729
    1237       2.4750
    1238       2.4833
    1239       2.4574
    1240       2.4880
    1241       2.5054
    1242       2.4598
    1243       2.4259
    1244       2.4173
    1245       2.4032
    1246       2.5319
    1247       2.5963
    1248       2.5941
    1249       2.4216
    1250       2.4259
    1251       2.3980
    1252       2.4403
    1253       2.4369
    1254       2.4579
    1255       2.4816
    1256       2.4079
    1257       2.4477
    1258       2.5118
    1259       2.4655
    1260       2.5110
    1261       2.5190
    1262       2.5440
    1263       2.5106
    1264       2.5295
    1265       2.5015
    1266       2.4062
    1267       2.4200
    1268       2.3951
    1269       2.5303
    1270       2.5647
    1271       2.4873
    1272       2.5139
    1273       2.5411
    1274       2.6338
    1275       2.6875
    1276       2.5962
    1277       2.4959
    1278       2.5802
    1279       2.5265
    1280       2.5768
    1281       2.5085
    1282       2.5512
    1283       2.4878
    1284       2.4910
    1285       2.4651
    1286       2.4395
    1287       2.4205
    1288       2.5208
    1289       2.5304
    1290       2.4612
    1291       2.4999
    1292       2.5078
    1293       2.5093
    1294       2.4492
    1295       2.4515
    1296       2.4142
    1297       2.4686
    1298       2.5329
    1299       2.5698
    1300       2.4528
    1301       2.5308
    1302       2.6557
    1303       2.5594
    1304       2.5346
    1305       2.5372
    1306       2.5049
    1307       2.4942
    1308       2.4970
    1309       2.5941
    1310       2.6244
    1311       2.6305
    1312       2.6256
    1313       2.6848
    1314       2.6161
    1315       2.7544
    1316       2.8255
    1317       2.9348
    1318       2.9243
    1319       2.8652
    1320       2.7978
    1321       2.8889
    1322       2.8854
    1323       2.8394
    1324       2.8188
    1325       2.8389
    1326       2.8299
    1327       2.8834
    1328       2.8393
    1329       2.9074
    1330       2.8734
    1331       2.9591
    1332       2.9576
    1333       2.8805
    1334       2.8173
    1335       2.8390
    1336       2.6970
    1337       2.7779
    1338       2.8524
    1339       2.8573
    1340       2.8375
    1341       2.8997
    1342       2.9599
    1343       2.9406
    1344       2.8883
    1345       2.8123
    1346       2.8876
    1347       2.9675
    1348       2.9084
    1349       2.9737
    1350       2.9217
    1351       2.8923
    1352       2.9241
    1353       2.8648
    1354       2.8193
    1355       2.8072
    1356       2.8551
    1357       2.7456
    1358       2.6577
    1359       2.7380
    1360       2.7705
    1361       2.7744
    1362       2.9005
    1363       2.9286
    1364       2.9670
    1365       3.0019
    1366       2.9329
    1367       2.7826
    1368       2.8442
    1369       2.9095
    1370       2.9105
    1371       2.8702
    1372       2.9261
    1373       2.8398
    1374       2.8289
    1375       2.8541
    1376       2.8534
    1377       2.7860
    1378       2.8603
    1379       2.8921
    1380       2.9895
    1381       2.9930
    1382       2.9186
    1383       3.0140
    1384       2.9469
    1385       3.0135
    1386       2.8881
    1387       2.9804
    1388       2.8510
    1389       2.7591
    1390       2.7126
    1391       2.7847
    1392       2.7726
    1393       2.7061
    1394       2.7651
    1395       2.9630
    1396       2.9721
    1397       3.0517
    1398       3.0187
    1399       3.0659
    1400       3.1392
    1401       3.0667
    1402       3.0128
    1403       2.9089
    1404       2.8321
    1405       2.8242
    1406       2.8040
    1407       2.8061
    1408       2.8284
    1409       2.8195
    1410       2.7516
    1411       2.8094
    1412       2.7392
    1413       2.7272
    1414       2.6698
    1415       2.6818
    1416       2.6399
    1417       2.4971
    1418       2.5564
    1419       2.5230
    1420       2.5072
    1421       2.5345
    1422       2.5741
    1423       2.5836
    1424       2.5450
    1425       2.5846
    1426       2.6015
    1427       2.5814
    1428       2.5421
    1429       2.5812
    1430       2.7358
    1431       2.6481
    1432       2.6258
    1433       2.5984
    1434       2.5761
    1435       2.5950
    1436       2.7024
    1437       2.6604
    1438       2.7032
    1439       2.7216
    1440       2.7222
    1441       2.7633
    1442       2.8098
    1443       2.7251
    1444       2.7260
    1445       2.7316
    1446       2.7231
    1447       2.7471
    1448       2.7178
    1449       2.8055
    1450       2.6881
    1451       2.8455
    1452       2.8181
    1453       2.8632
    1454       2.9243
    1455       2.8060
    1456       2.7779
    1457       2.7790
    1458       2.7787
    1459       2.8634
    1460       2.8680
    1461       3.0226
    1462       2.9370
    1463       2.9991
    1464       2.8700
    1465       2.8445
    1466       2.8629
    1467       2.9208
    1468       2.9272
    1469       2.9137
    1470       2.8673
    1471       2.8453
    1472       2.8889
    1473       2.7825
    1474       2.7072
    1475       2.6958
    1476       2.7475
    1477       2.9528
    1478       2.8541
    1479       2.8927
    1480       2.8975
    1481       2.8591
    1482       2.8381
    1483       2.9698
    1484       2.8955
    1485       2.9391
    1486       3.0621
    1487       3.0393
    1488       2.9568
    1489       2.9275
    1490       3.0140
    1491       2.9103
    1492       2.8281
    1493       2.8404
    1494       2.7753
    1495       2.7576
    1496       2.8399
    1497       2.8398
    1498       2.9155
    1499       2.7968
    1500       2.7980
    1501       2.7791
    1502       2.5834
    1503       2.5627
    1504       2.5804
    1505       2.6253
    1506       2.6603
    1507       2.6386
    1508       2.6364
    1509       2.5938
    1510       2.6510
    1511       2.6225
    1512       2.5305
    1513       2.5146
    1514       2.5397
    1515       2.5126
    1516       2.5481
    1517       2.5556
    1518       2.5982
    1519       2.6025
    1520       2.6354
    1521       2.5786
    1522       2.5000
    1523       2.5629
    1524       2.5860
    1525       2.7549
    1526       2.6411
    1527       2.6763
    1528       2.6681
    1529       2.6462
    1530       2.5758
    1531       2.6469
    1532       2.5914
    1533       2.6044
    1534       2.6578
    1535       2.6565
    1536       2.5881
    1537       2.5685
    1538       2.6236
    1539       2.6999
    1540       2.6805
    1541       2.7171
    1542       2.7845
    1543       2.6908
    1544       2.6672
    1545       2.7523
    1546       2.7440
    1547       2.7098
    1548       2.6380
    1549       2.5609
    1550       2.5645
    1551       2.6394
    1552       2.7220
    1553       2.7093
    1554       2.7325
    1555       2.6081
    1556       2.6034
    1557       2.5770
    1558       2.5873
    1559       2.5697
    1560       2.5802
    1561       2.6202
    1562       2.5622
    1563       2.5829
    1564       2.5510
    1565       2.5705
    1566       2.6162
    1567       2.6353
    1568       2.6016
    1569       2.6065
    1570       2.5677
    1571       2.6264
    1572       2.6496
    1573       2.6351
    1574       2.6346
    1575       2.7217
    1576       2.7740
    1577       2.7663
    1578       2.8875
    1579       2.7916
    1580       2.8477
    1581       2.8353
    1582       2.7823
    1583       2.7209
    1584       2.7281
    1585       2.6869
    1586       2.6721
    1587       2.6419
    1588       2.5828
    1589       2.5835
    1590       2.5000
    1591       2.4789
    1592       2.5274
    1593       2.5618
    1594       2.6029
    1595       2.5623
    1596       2.5716
    1597       2.5555
    1598       2.5013
    1599       2.4753
    1600       2.4801
    1601       2.4823
    1602       2.5265
    1603       2.6009
    1604       2.5943
    1605       2.5310
    1606       2.6271
    1607       2.7173
    1608       2.7041
    1609       2.6405
    1610       2.7236
    1611       2.7109
    1612       2.6367
    1613       2.6069
    1614       2.5860
    1615       2.5500
    1616       2.4522
    1617       2.4937
    1618       2.5749
    1619       2.5565
    1620       2.6073
    1621       2.5417
    1622       2.6230
    1623       2.6448
    1624       2.6236
    1625       2.5789
    1626       2.5712
    1627       2.6680
    1628       2.6234
    1629       2.5403
    1630       2.6032
    1631       2.5391
    1632       2.4872
    1633       2.4683
    1634       2.5781
    1635       2.5650
    1636       2.5782
    1637       2.5896
    1638       2.5831
    1639       2.6072
    1640       2.6203
    1641       2.6534
    1642       2.5557
    1643       2.4703
    1644       2.4839
    1645       2.5145
    1646       2.5622
    1647       2.4755
    1648       2.5175
    1649       2.6536
    1650       2.6490
    1651       2.6653
    1652       2.6411
    1653       2.7080
    1654       2.8239
    1655       3.0242
    1656       2.9089
    1657       2.9668
    1658       2.8574
    1659       2.8267
    1660       2.8373
    1661       2.8368
    1662       2.8740
    1663       2.8214
    1664       2.6699
    1665       2.6738
    1666       2.7062
    1667       2.7579
    1668       2.7006
    1669       2.7269
    1670       2.8012
    1671       2.8118
    1672       2.8453
    1673       2.8096
    1674       2.7458
    1675       2.7904
    1676       2.8224
    1677       2.7681
    1678       2.7663
    1679       2.7313
    1680       2.6482
    1681       2.5691
    1682       2.6360
    1683       2.6659
    1684       2.6655
    1685       2.7485
    1686       2.5659
    1687       2.6552
    1688       2.6824
    1689       2.7096
    1690       2.8047
    1691       2.8098
    1692       2.7066
    1693       2.8015
    1694       2.7266
    1695       2.7372
    1696       2.7660
    1697       2.7361
    1698       2.7643
    1699       2.7413
    1700       2.6046
    1701       2.5987
    1702       2.6415
    1703       2.6213
    1704       2.5702
    1705       2.7390
    1706       2.8185
    1707       2.7786
    1708       2.8154
    1709       2.6262
    1710       2.5663
    1711       2.5955
    1712       2.7499
    1713       2.6783
    1714       2.6952
    1715       2.6886
    1716       2.7185
    1717       2.6205
    1718       2.6504
    1719       2.6829
    1720       2.7007
    1721       2.7078
    1722       2.6451
    1723       2.8051
    1724       2.7909
    1725       2.7146
    1726       2.7514
    1727       2.7290
    1728       2.7833
    1729       2.8223
    1730       2.9637
    1731       2.9678
    1732       2.9683
    1733       2.9733
    1734       2.9723
    1735       2.9316
    1736       2.9055
    1737       2.8428
    1738       2.8287
    1739       2.7731
    1740       2.7234
    1741       2.6703
    1742       2.7088
    1743       2.8480
    1744       2.9394
    1745       2.9510
    1746       3.0078
    1747       2.9918
    1748       2.9599
    1749       2.9217
    1750       2.9126
    1751       2.7727
    1752       2.8509
    1753       2.9541
    1754       2.9596
    1755       3.0096
    1756       3.0743
    1757       3.0538
    1758       3.0122
    1759       3.0125
    1760       2.8954
    1761       2.8378
    1762       2.7780
    1763       2.7955
    1764       2.8787
    1765       2.8691
    1766       2.8830
    1767       2.9054
    1768       2.9561
    1769       2.8746
    1770       2.8590
    1771       2.8041
    1772       2.7028
    1773       2.6520
    1774       2.5852
    1775       2.6464
    1776       2.7009
    1777       2.5709
    1778       2.6212
    1779       2.5481
    1780       2.5326
    1781       2.7244
    1782       2.6948
    1783       2.6199
    1784       2.6714
    1785       2.7319
    1786       2.7242
    1787       2.6718
    1788       2.5906
    1789       2.6557
    1790       2.6217
    1791       2.7295
    1792       2.7815
    1793       2.6611
    1794       2.6348
    1795       2.6824
    1796       2.6694
    1797       2.5622
    1798       2.5295
    1799       2.5901
    1800       2.5832
    1801       2.8158
    1802       2.8093
    1803       2.7805
    1804       2.7468
    1805       2.7649
    1806       2.7270
    1807       2.6859
    1808       2.6335
    1809       2.6828
    1810       2.7576
    1811       2.8168
    1812       2.8070
    1813       2.8217
    1814       2.8691
    1815       2.8549
    1816       2.7913
    1817       2.9035
    1818       2.8231
    1819       2.7636
    1820       2.9010
    1821       2.8163
    1822       2.8611
    1823       2.9038
    1824       2.7588
    1825       2.9499
    1826       3.0379
    1827       2.9785
    1828       2.9607
    1829       3.0885
    1830       3.0996
    1831       3.0836
    1832       3.0390
    1833       2.9597
    1834       3.0288
    1835       3.0565
    1836       3.0703
    1837       3.1162
    1838       3.0905
    1839       3.0003
    1840       2.9736
    1841       2.9291
    1842       2.9636
    1843       2.8447
    1844       2.9150
    1845       2.8954
    1846       2.9152
    1847       2.9158
    1848       2.8357
    1849       2.8751
    1850       2.8689
    1851       2.8623
    1852       2.8484
    1853       2.7840
    1854       2.9488
    1855       2.9656
    1856       2.9694
    1857       2.9167
    1858       2.8692
    1859       2.8619
    1860       2.9112
    1861       2.9041
    1862       2.9045
    1863       2.7452
    1864       2.8524
    1865       2.8842
    1866       2.7997
    1867       2.8684
    1868       2.7852
    1869       2.6811
    1870       2.6963
    1871       2.5837
    1872       2.5870
    1873       2.5854
    1874       2.6579
    1875       2.6788
    1876       2.6868
    1877       2.5460
    1878       2.7299
    1879       2.7593
    1880       2.6954
    1881       2.7008
    1882       2.6189
    1883       2.6997
    1884       2.6577
    1885       2.6495
    1886       2.6286
    1887       2.6897
    1888       2.7416
    1889       2.7037
    1890       2.6952
    1891       2.7461
    1892       2.7934
    1893       2.8895
    1894       2.9880
    1895       2.9499
    1896       2.8725
    1897       2.9477
    1898       3.0273
    1899       2.8681
    1900       2.8571
    1901       2.7550
    1902       2.6753
    1903       2.7450
    1904       2.8319
    1905       2.7391
    1906       2.8173
    1907       2.8604
    1908       2.7946
    1909       2.7809
    1910       2.6677
    1911       2.7089
    1912       2.7169
    1913       2.6934
    1914       2.6827
    1915       2.6338
    1916       2.5215
    1917       2.4738
    1918       2.5644
    1919       2.5341
    1920       2.6113
    1921       2.6339
    1922       2.6576
    1923       2.5965
    1924       2.6578
    1925       2.5872
    1926       2.5864
    1927       2.6625
    1928       2.6584
    1929       2.5810
    1930       2.5936
    1931       2.5258
    1932       2.6509
    1933       2.6365
    1934       2.6083
    1935       2.6699
    1936       2.6260
    1937       2.8338
    1938       2.8400
    1939       2.8688
    1940       2.7725
    1941       2.7597
    1942       2.8018
    1943       2.7727
    1944       2.8760
    1945       2.8070
    1946       2.8435
    1947       2.8194
    1948       2.7570
    1949       2.7283
    1950       2.8627
    1951       2.7737
    1952       2.7295
    1953       2.7081
    1954       2.6703
    1955       2.5392
    1956       2.5738
    1957       2.5199
    1958       2.4872
    1959       2.6026
    1960       2.6415
    1961       2.5335
    1962       2.6250
    1963       2.5975
    1964       2.6049
    1965       2.6319
    1966       2.6248
    1967       2.6560
    1968       2.7140
    1969       2.6551
    1970       2.6863
    1971       2.6609
    1972       2.6254
    1973       2.6579
    1974       2.7301
    1975       2.6623
    1976       2.5719
    1977       2.5958
    1978       2.6629
    1979       2.6493
    1980       2.6254
    1981       2.5932
    1982       2.5889
    1983       2.5274
    1984       2.6658
    1985       2.7188
    1986       2.7274
    1987       2.8414
    1988       2.8144
    1989       2.7736
    1990       2.7997
    1991       2.9464
    1992       2.8692
    1993       2.9814
    1994       2.9864
    1995       2.9089
    1996       2.8484
    1997       2.8386
    1998       2.7855
    1999       2.8627
    2000       2.8688
    2001       2.8923
    2002       2.8206
    2003       2.8733
    2004       2.8157
    2005       2.7233
    2006       2.7269
    2007       2.7901
    2008       2.7248
    2009       2.7604
    2010       2.8143
    2011       2.7030
    2012       2.6524
    2013       2.7129
    2014       2.7327
    2015       2.8186
    2016       2.9279
    2017       2.9100
    2018       2.8100
    2019       2.7448
    2020       2.5841
    2021       2.6215
    2022       2.7468
    2023       2.8871
    2024       2.8798
    2025       2.8054
    2026       2.8019
    2027       2.7469
    2028       2.7904
    2029       2.9021
    2030       2.8573
    2031       2.7688
    2032       2.8365
    2033       2.8151
    2034       2.8491
    2035       2.8340
    2036       2.8228
    2037       2.8809
    2038       2.8592
    2039       2.9495
    2040       2.8672
    2041       2.9067
    2042       2.9188
    2043       2.9857
    2044       2.9295
    2045       2.9197
    2046       3.0124
    2047       3.0275
    2048       2.9876
    2049       2.9067
    2050       2.9146
    2051       3.0136
    2052       3.0387
    2053       2.9595
    2054       3.0586
    2055       3.0743
    2056       2.9802
    2057       2.8725
    2058       2.9394
    2059       2.9112
    2060       2.8946
    2061       2.9805
    2062       2.8987
    2063       2.9642
    2064       2.9695
    2065       2.8607
    2066       2.8791
    2067       2.8363
    2068       2.7999
    2069       2.8475
    2070       2.9023
    2071       2.9041
    2072       2.9920
    2073       2.9194
    2074       2.9795
    2075       2.8654
    2076       2.7933
    2077       2.8118
    2078       2.9828
    2079       2.9713
    2080       3.1315
    2081       3.1452
    2082       3.0190
    2083       3.0287
    2084       2.9290
    2085       2.9504
    2086       3.0029
    2087       2.9766
    2088       2.8481
    2089       2.8440
    2090       2.9119
    2091       2.9253
    2092       2.9250
    2093       3.1137
    2094       3.1650
    2095       3.1077
    2096       3.1889
    2097       3.1762
    2098       3.3106
    2099       3.4406
    2100       3.4076
    2101       3.4658
    2102       3.3563
    2103       3.3379
    2104       3.3066
    2105       3.3704
    2106       3.3351
    2107       3.3322
    2108       3.3022
    2109       3.2771
    2110       3.2843
    2111       3.2064
    2112       3.2793
    2113       3.4284
    2114       3.4175
    2115       3.2763
    2116       3.2751
    2117       3.3158
    2118       3.2129
    2119       3.2381
    2120       3.2015
    2121       3.2443
    2122       3.2769
    2123       3.2138
    2124       3.2811
    2125       3.2089
    2126       3.2381
    2127       3.2313
    2128       3.2729
    2129       3.2217
    2130       3.3238
    2131       3.2902
    2132       3.2465
    2133       3.3770
    2134       3.4134
    2135       3.3160
    2136       3.2966
    2137       3.2549
    2138       3.2694
    2139       3.2075
    2140       3.2805
    2141       3.1688
    2142       3.2276
    2143       3.3720
    2144       3.3673
    2145       3.3927
    2146       3.3986
    2147       3.5173
    2148       3.5625
    2149       3.3518
    2150       3.3850
    2151       3.3786
    2152       3.4379
    2153       3.4563
    2154       3.4475
    2155       3.5332
    2156       3.4719
    2157       3.2573
    2158       3.2421
    2159       3.2048
    2160       3.2245
    2161       3.2252
    2162       3.2813
    2163       3.3229
    2164       3.3125
    2165       3.2980
    2166       3.2905
    2167       3.3344
    2168       3.2260
    2169       3.3147
    2170       3.3286
    2171       3.3010
    2172       3.3304
    2173       3.3699
    2174       3.4043
    2175       3.4636
    2176       3.4503
    2177       3.4260
    2178       3.2780
    2179       3.4188
    2180       3.4237
    2181       3.4263
    2182       3.2740
    2183       3.3122
    2184       3.3164
    2185       3.2419
    2186       3.0973
    2187       3.1212
    2188       3.0271
    2189       3.1635
    2190       3.1338
    2191       3.0841
    2192       3.0474
    2193       3.0842
    2194       3.1164
    2195       3.0813
    2196       3.1706
    2197       3.1085
    2198       3.0144
    2199       3.0835
    2200       3.2320
    2201       3.1152
    2202       3.1082
    2203       3.1293
    2204       3.1352
    2205       3.1145
    2206       3.1735
    2207       3.0546
    2208       3.0492
    2209       3.1611
    2210       3.1818
    2211       3.1308
    2212       3.1315
    2213       3.1181
    2214       3.1231
    2215       3.1581
    2216       3.2365
    2217       3.2631
    2218       3.2411
    2219       3.1447
    2220       3.1947
    2221       3.1473
    2222       3.0658
    2223       2.8904
    2224       2.7833
    2225       2.8615
    2226       2.9472
    2227       2.9164
    2228       2.9161
    2229       2.9443
    2230       2.8542
    2231       2.7954
    2232       2.7600
    2233       2.7633
    2234       2.7467
    2235       2.8047
    2236       2.9299
    2237       2.9818
    2238       2.9858
    2239       2.9672
    2240       2.9260
    2241       2.8650
    2242       2.8603
    2243       2.8329
    2244       2.8446
    2245       2.8733
    2246       2.8030
    2247       2.8775
    2248       2.8538
    2249       2.9058
    2250       2.9600
    2251       2.8909
    2252       2.9127
    2253       2.9227
    2254       2.9037
    2255       2.8419
    2256       2.8336
    2257       2.9067
    2258       2.8880
    2259       3.0431
    2260       2.8936
    2261       2.9013
    2262       2.8564
    2263       2.8877
    2264       2.9877
    2265       3.0518
    2266       3.2720
    2267       3.1799
    2268       3.2081
    2269       3.1026
    2270       3.0911
    2271       3.0434
    2272       3.0376
    2273       3.0743
    2274       3.1094
    2275       2.9574
    2276       3.0271
    2277       2.9833
    2278       3.0399
    2279       2.9393
    2280       2.8247
    2281       2.9630
    2282       2.7966
    2283       2.7614
    2284       2.6891
    2285       2.6625
    2286       2.6774
    2287       2.7618
    2288       2.7800
    2289       2.7977
    2290       2.8440
    2291       2.8387
    2292       2.8816
    2293       2.8292
    2294       2.8399
    2295       2.6775
    2296       2.7417
    2297       2.7833
    2298       2.7232
    2299       2.7959
    2300       2.7608
    2301       2.8140
    2302       2.8086
    2303       2.7381
    2304       2.7986
    2305       2.7789
    2306       2.8628
    2307       2.8993
    2308       2.9424
    2309       2.8057
    2310       2.8493
    2311       2.6972
    2312       2.6739
    2313       2.7377
    2314       2.7171
    2315       2.7439
    2316       2.7627
    2317       2.7908
    2318       2.8437
    2319       2.9254
    2320       2.8627
    2321       2.8701
    2322       2.9206
    2323       2.8767
    2324       2.8400
    2325       2.8904
    2326       2.8979
    2327       2.8670
    2328       2.8445
    2329       2.8959
    2330       2.8090
    2331       2.8999
    2332       2.9719
    2333       2.8260
    2334       2.6637
    2335       2.8313
    2336       2.7380
    2337       2.7891
    2338       2.7550
    2339       2.7414
    2340       2.7403
    2341       2.6610
    2342       2.7008
    2343       2.6598
    2344       2.6011
    2345       2.5931
    2346       2.5445
    2347       2.6108
    2348       2.5564
    2349       2.5610
    2350       2.5714
    2351       2.5540
    2352       2.5015
    2353       2.6635
    2354       2.6304
    2355       2.6266
    2356       2.6807
    2357       2.6475
    2358       2.5946
    2359       2.6714
    2360       2.6816
    2361       2.6585
    2362       2.5853
    2363       2.5697
    2364       2.6070
    2365       2.6730
    2366       2.7454
    2367       2.6844
    2368       2.7631
    2369       2.6903
    2370       2.7938
    2371       2.8493
    2372       2.8182
    2373       2.8174
    2374       2.8112
    2375       2.8839
    2376       2.9226
    2377       2.7641
    2378       2.7623
    2379       2.7911
    2380       2.8456
    2381       2.8279
    2382       2.8463
    2383       2.8449
    2384       3.0123
    2385       2.8887
    2386       2.8926
    2387       2.7807
    2388       2.8327
    2389       2.7952
    2390       2.8319
    2391       2.7649
    2392       2.7702
    2393       2.8106
    2394       2.8764
    2395       2.7956
    2396       2.8190
    2397       2.8717
    2398       2.9401
    2399       2.8518
    2400       2.8888
    2401       2.7864
    2402       2.7886
    2403       2.8199
    2404       2.7789
    2405       2.8198
    2406       2.7847
    2407       2.7481
    2408       2.8473
    2409       2.9115
    2410       2.8994
    2411       2.9037
    2412       2.8221
    2413       2.7047
    2414       2.8547
    2415       2.7382
    2416       2.8062
    2417       2.7377
    2418       2.7187
    2419       2.8977
    2420       2.6357
    2421       2.5662
    2422       2.8105
    2423       2.7963
    2424       2.9194
    2425       2.8977
    2426       3.0030
    2427       2.8411
    2428       2.8223
    2429       2.8806
    2430       2.8411
    2431       2.8262
    2432       2.7227
    2433       2.7322
    2434       2.7356
    2435       2.8662
    2436       2.9599
    2437       2.9492
    2438       2.9710
    2439       3.0884
    2440       3.0001
    2441       2.9863
    2442       2.9793
    2443       2.8875
    2444       2.8370
    2445       2.9068
    2446       2.9504
    2447       2.8352
    2448       2.8456
    2449       2.9099
    2450       2.8807
    2451       2.9086
    2452       2.8528
    2453       3.0187
    2454       2.8700
    2455       2.8745
    2456       2.9707
    2457       2.9125
    2458       2.7937
    2459       2.9584
    2460       2.9441
    2461       2.9726
    2462       2.8872
    2463       2.9310
    2464       2.8895
    2465       2.8301
    2466       2.7916
    2467       2.9727
    2468       2.9917
    2469       2.8329
    2470       2.7486
    2471       2.7443
    2472       2.8107
    2473       2.7555
    2474       2.7406
    2475       2.7888
    2476       2.7181
    2477       2.7906
    2478       2.7684
    2479       2.7663
    2480       2.8386
    2481       2.8205
    2482       2.8165
    2483       2.7781
    2484       2.5987
    2485       2.6135
    2486       2.7025
    2487       2.6949
    2488       2.6680
    2489       2.6772
    2490       2.7329
    2491       2.7790
    2492       2.8232
    2493       2.7273
    2494       2.7575
    2495       2.7642
    2496       2.7886
    2497       2.7800
    2498       2.7481
    2499       2.7730
    2500       2.7582
