# Supplementary material for: Potential Inhibitors of Fascin From A Database of Marine Natural Products: A Virtual Screening and Molecular Dynamics Study
Source: Front Chem. 2021 Oct 7;9:719949. doi: 10.3389/fchem.2021.719949 (PMC8529705; doi:10.3389/fchem.2021.719949)
Supplement: Supplementary file 2 [file DataSheet1.ZIP › Raw Date for Manuscript-719949-reduced/Figure S1/Inhibitor 02/rmsd4.dat]

#Frame     RMSD_00002
       1       2.0754
       2       2.2108
       3       2.2604
       4       2.3094
       5       2.2848
       6       2.1880
       7       2.0837
       8       2.1587
       9       2.1718
      10       2.1251
      11       2.1120
      12       2.1953
      13       2.2524
      14       2.1053
      15       2.1956
      16       2.2813
      17       2.2611
      18       2.2260
      19       2.1466
      20       2.1527
      21       2.1075
      22       2.1206
      23       2.1249
      24       2.0822
      25       2.0869
      26       2.1103
      27       2.1008
      28       2.1292
      29       2.1595
      30       2.1763
      31       2.2196
      32       2.1786
      33       2.2275
      34       2.3597
      35       2.3621
      36       2.2956
      37       2.4266
      38       2.4938
      39       2.4594
      40       2.5045
      41       2.4818
      42       2.4449
      43       2.3934
      44       2.3596
      45       2.2736
      46       2.3299
      47       2.4260
      48       2.4360
      49       2.4204
      50       2.4633
      51       2.3268
      52       2.4715
      53       2.3646
      54       2.3397
      55       2.2597
      56       2.3188
      57       2.2038
      58       2.3018
      59       2.3121
      60       2.4313
      61       2.4049
      62       2.4570
      63       2.4287
      64       2.3431
      65       2.3405
      66       2.2881
      67       2.2996
      68       2.3735
      69       2.3339
      70       2.3398
      71       2.3300
      72       2.3222
      73       2.3533
      74       2.2591
      75       2.2555
      76       2.2662
      77       2.2569
      78       2.2806
      79       2.2779
      80       2.3036
      81       2.2385
      82       2.3382
      83       2.3531
      84       2.3736
      85       2.3442
      86       2.2897
      87       2.1983
      88       2.2241
      89       2.1759
      90       2.1796
      91       2.1301
      92       2.1733
      93       2.1291
      94       2.2095
      95       2.2165
      96       2.2866
      97       2.3264
      98       2.2678
      99       2.2870
     100       2.2185
     101       2.2352
     102       2.2119
     103       2.2155
     104       2.1379
     105       2.1793
     106       2.2253
     107       2.2813
     108       2.2737
     109       2.2316
     110       2.2695
     111       2.2843
     112       2.3618
     113       2.3699
     114       2.3304
     115       2.2727
     116       2.2985
     117       2.2178
     118       2.2087
     119       2.1291
     120       2.1476
     121       2.1406
     122       2.1730
     123       2.1594
     124       2.1216
     125       2.1813
     126       2.2553
     127       2.1971
     128       2.2729
     129       2.3007
     130       2.3057
     131       2.4996
     132       2.4797
     133       2.3716
     134       2.3519
     135       2.3321
     136       2.3164
     137       2.4217
     138       2.5093
     139       2.3913
     140       2.3596
     141       2.3838
     142       2.3404
     143       2.3623
     144       2.4003
     145       2.4199
     146       2.4314
     147       2.4096
     148       2.5370
     149       2.4557
     150       2.5534
     151       2.4793
     152       2.5831
     153       2.6280
     154       2.6618
     155       2.6074
     156       2.6401
     157       2.6139
     158       2.6417
     159       2.6647
     160       2.7097
     161       2.7577
     162       2.7907
     163       2.8164
     164       2.7718
     165       2.6696
     166       2.6414
     167       2.5427
     168       2.5550
     169       2.5334
     170       2.6593
     171       2.5127
     172       2.5525
     173       2.5054
     174       2.5854
     175       2.6321
     176       2.6172
     177       2.5634
     178       2.5511
     179       2.6497
     180       2.5573
     181       2.5105
     182       2.3914
     183       2.5151
     184       2.5893
     185       2.4958
     186       2.5258
     187       2.4898
     188       2.5176
     189       2.5034
     190       2.5664
     191       2.5385
     192       2.5789
     193       2.5235
     194       2.6939
     195       2.7959
     196       2.7252
     197       2.7346
     198       2.8728
     199       2.9165
     200       2.9459
     201       2.8672
     202       2.9263
     203       2.8874
     204       2.9541
     205       2.9218
     206       2.7742
     207       2.8156
     208       2.8399
     209       2.7861
     210       2.6918
     211       2.7449
     212       2.7851
     213       2.7849
     214       2.8125
     215       2.7825
     216       2.9002
     217       2.8660
     218       2.7995
     219       2.8256
     220       2.8648
     221       2.8820
     222       2.7848
     223       2.7575
     224       2.8908
     225       2.8227
     226       2.8152
     227       2.7295
     228       2.7893
     229       2.7457
     230       2.8749
     231       2.8884
     232       2.9000
     233       2.9325
     234       2.9346
     235       2.9158
     236       2.8049
     237       2.7967
     238       2.6372
     239       2.6466
     240       2.6816
     241       2.7354
     242       2.6932
     243       2.7513
     244       2.8089
     245       2.8597
     246       2.8505
     247       2.7582
     248       2.7766
     249       2.8078
     250       2.7829
     251       2.8403
     252       2.8700
     253       2.8745
     254       2.9518
     255       2.8417
     256       2.8459
     257       2.8765
     258       2.8695
     259       2.8869
     260       2.8820
     261       2.9774
     262       2.8432
     263       2.9024
     264       2.8452
     265       2.9033
     266       2.8329
     267       2.9224
     268       2.9879
     269       2.9180
     270       2.8234
     271       2.8613
     272       2.8928
     273       2.9498
     274       2.9661
     275       2.8877
     276       2.8141
     277       2.7351
     278       2.6867
     279       2.6244
     280       2.6899
     281       2.6296
     282       2.7165
     283       2.6532
     284       2.7168
     285       2.6114
     286       2.4684
     287       2.4844
     288       2.4483
     289       2.5011
     290       2.6195
     291       2.5305
     292       2.5173
     293       2.4765
     294       2.4010
     295       2.3433
     296       2.4175
     297       2.3691
     298       2.3430
     299       2.3372
     300       2.4417
     301       2.3635
     302       2.3053
     303       2.3152
     304       2.3102
     305       2.3334
     306       2.4194
     307       2.5494
     308       2.6548
     309       2.4820
     310       2.4672
     311       2.5348
     312       2.6504
     313       2.4893
     314       2.3719
     315       2.3753
     316       2.4846
     317       2.5369
     318       2.5944
     319       2.5731
     320       2.5539
     321       2.4770
     322       2.4361
     323       2.3569
     324       2.4898
     325       2.5187
     326       2.5785
     327       2.5476
     328       2.5854
     329       2.6544
     330       2.5768
     331       2.5478
     332       2.5937
     333       2.6222
     334       2.6387
     335       2.7810
     336       2.7228
     337       2.7567
     338       2.6381
     339       2.6870
     340       2.7003
     341       2.7212
     342       2.5715
     343       2.6763
     344       2.7216
     345       2.6836
     346       2.5771
     347       2.4385
     348       2.5500
     349       2.5516
     350       2.6240
     351       2.6041
     352       2.6198
     353       2.7407
     354       2.6471
     355       2.6566
     356       2.6207
     357       2.6538
     358       2.6301
     359       2.6127
     360       2.7134
     361       2.6237
     362       2.5655
     363       2.5946
     364       2.5960
     365       2.5217
     366       2.5676
     367       2.7357
     368       2.7561
     369       2.7038
     370       2.6374
     371       2.7405
     372       2.7753
     373       2.7569
     374       2.7203
     375       2.7353
     376       2.7117
     377       2.7215
     378       2.7191
     379       2.6970
     380       2.6190
     381       2.6905
     382       2.7513
     383       2.6781
     384       2.7332
     385       2.7611
     386       2.7246
     387       2.7632
     388       2.7383
     389       2.7783
     390       2.7745
     391       2.8943
     392       2.8529
     393       2.9083
     394       2.9157
     395       2.9035
     396       2.9776
     397       2.9372
     398       2.9764
     399       2.8910
     400       2.9212
     401       2.9625
     402       3.0406
     403       2.9618
     404       2.9511
     405       2.9168
     406       2.7976
     407       2.7945
     408       2.8485
     409       2.8143
     410       2.8370
     411       2.9403
     412       2.9474
     413       2.8972
     414       2.7974
     415       2.6331
     416       2.6315
     417       2.6828
     418       2.7801
     419       2.8759
     420       2.9275
     421       2.9804
     422       2.9456
     423       2.9645
     424       2.9748
     425       3.0118
     426       2.9687
     427       2.9424
     428       2.8462
     429       2.8179
     430       2.7334
     431       2.8961
     432       2.9725
     433       2.9427
     434       2.9251
     435       2.9422
     436       2.9871
     437       3.1230
     438       2.9742
     439       2.9176
     440       2.8873
     441       2.9489
     442       2.9022
     443       2.9609
     444       3.0587
     445       3.0480
     446       3.0647
     447       3.0136
     448       3.0954
     449       3.0660
     450       3.0861
     451       2.9660
     452       2.9993
     453       2.9833
     454       2.9962
     455       2.9630
     456       2.9123
     457       2.7498
     458       2.9097
     459       2.9856
     460       3.0062
     461       3.0110
     462       2.9390
     463       2.8519
     464       3.0235
     465       3.1243
     466       3.2125
     467       3.0575
     468       3.0626
     469       3.0595
     470       3.0492
     471       2.9257
     472       2.9013
     473       2.7748
     474       2.8845
     475       2.8388
     476       2.9096
     477       3.0417
     478       2.9372
     479       2.8971
     480       2.8276
     481       2.8909
     482       2.8446
     483       2.8200
     484       2.8333
     485       2.8255
     486       2.6865
     487       2.7709
     488       2.8499
     489       2.8118
     490       2.7779
     491       2.8189
     492       2.7250
     493       2.6521
     494       2.6814
     495       2.7635
     496       2.9039
     497       2.9952
     498       2.8221
     499       2.7546
     500       2.7693
     501       2.7566
     502       2.7311
     503       2.7022
     504       2.7492
     505       2.7310
     506       2.7606
     507       2.8312
     508       2.8234
     509       2.7774
     510       2.7394
     511       2.7663
     512       2.8264
     513       2.7661
     514       2.7768
     515       2.6858
     516       2.7069
     517       2.7110
     518       2.7515
     519       2.8094
     520       2.7930
     521       2.7894
     522       2.7421
     523       2.7528
     524       2.7511
     525       2.6791
     526       2.6594
     527       2.6015
     528       2.5998
     529       2.6781
     530       2.5761
     531       2.6185
     532       2.5904
     533       2.5232
     534       2.5579
     535       2.5963
     536       2.5996
     537       2.5518
     538       2.6369
     539       2.6376
     540       2.7116
     541       2.7565
     542       2.7684
     543       2.8690
     544       2.8417
     545       2.8208
     546       2.7777
     547       2.6892
     548       2.6791
     549       2.6580
     550       2.6450
     551       2.7147
     552       2.6028
     553       2.5494
     554       2.6459
     555       2.7007
     556       2.6119
     557       2.7380
     558       2.7391
     559       2.8475
     560       2.9226
     561       2.8543
     562       2.8843
     563       2.9121
     564       2.7501
     565       2.6574
     566       2.6965
     567       2.7587
     568       2.6304
     569       2.6210
     570       2.6804
     571       2.5999
     572       2.5652
     573       2.5609
     574       2.5967
     575       2.6873
     576       2.7405
     577       2.7745
     578       2.7811
     579       2.7562
     580       2.6171
     581       2.6352
     582       2.6086
     583       2.6844
     584       2.6582
     585       2.8037
     586       2.6139
     587       2.4575
     588       2.5802
     589       2.5729
     590       2.6607
     591       2.5494
     592       2.5759
     593       2.6082
     594       2.5325
     595       2.4246
     596       2.5027
     597       2.5386
     598       2.5355
     599       2.5833
     600       2.6836
     601       2.6941
     602       2.6903
     603       2.6821
     604       2.5398
     605       2.5161
     606       2.5944
     607       2.6118
     608       2.6084
     609       2.5803
     610       2.4518
     611       2.5317
     612       2.5635
     613       2.6224
     614       2.6835
     615       2.6302
     616       2.5873
     617       2.5904
     618       2.6752
     619       2.7138
     620       2.6661
     621       2.7574
     622       2.6985
     623       2.7157
     624       2.5694
     625       2.6917
     626       2.7142
     627       2.7176
     628       2.7794
     629       2.8054
     630       2.6913
     631       2.6172
     632       2.7691
     633       2.7051
     634       2.7529
     635       2.6500
     636       2.7467
     637       2.7157
     638       2.6888
     639       2.6435
     640       2.6735
     641       2.7006
     642       2.5952
     643       2.6212
     644       2.6892
     645       2.6256
     646       2.6611
     647       2.7075
     648       2.7519
     649       2.6539
     650       2.6947
     651       2.6346
     652       2.6808
     653       2.6410
     654       2.6846
     655       2.5885
     656       2.5954
     657       2.6856
     658       2.5970
     659       2.6246
     660       2.6678
     661       2.5590
     662       2.5856
     663       2.4999
     664       2.4761
     665       2.5471
     666       2.6204
     667       2.5676
     668       2.5361
     669       2.4960
     670       2.5106
     671       2.4533
     672       2.4725
     673       2.5273
     674       2.5130
     675       2.5368
     676       2.6128
     677       2.6009
     678       2.6159
     679       2.5423
     680       2.6022
     681       2.5935
     682       2.6842
     683       2.6637
     684       2.5824
     685       2.5742
     686       2.5781
     687       2.5248
     688       2.5174
     689       2.4682
     690       2.5094
     691       2.5059
     692       2.5999
     693       2.6102
     694       2.6450
     695       2.6167
     696       2.6313
     697       2.5474
     698       2.6440
     699       2.7386
     700       2.7104
     701       2.8089
     702       2.7011
     703       2.7827
     704       2.7358
     705       2.7129
     706       2.7516
     707       2.8532
     708       2.7856
     709       2.8523
     710       2.7863
     711       2.8527
     712       2.8499
     713       2.7954
     714       2.8092
     715       2.8606
     716       2.8197
     717       2.8671
     718       2.7405
     719       2.7257
     720       2.6963
     721       2.7340
     722       2.7361
     723       2.7342
     724       2.7516
     725       2.5937
     726       2.5012
     727       2.5562
     728       2.5798
     729       2.5615
     730       2.5532
     731       2.6137
     732       2.4554
     733       2.5328
     734       2.4951
     735       2.4230
     736       2.4440
     737       2.4940
     738       2.5372
     739       2.5207
     740       2.5257
     741       2.5900
     742       2.6311
     743       2.7376
     744       2.6977
     745       2.9301
     746       2.8346
     747       2.8607
     748       2.9781
     749       3.0101
     750       3.1608
     751       3.1069
     752       3.0672
     753       3.0816
     754       3.1728
     755       3.0779
     756       2.9939
     757       2.8723
     758       2.8639
     759       2.8372
     760       2.8945
     761       2.6871
     762       2.7849
     763       2.7166
     764       2.8309
     765       2.8053
     766       2.8015
     767       2.8373
     768       2.7821
     769       2.7608
     770       2.7305
     771       2.7043
     772       2.7901
     773       2.7213
     774       2.6664
     775       2.7834
     776       2.8659
     777       2.9363
     778       2.8782
     779       2.8907
     780       2.8605
     781       2.8901
     782       2.8592
     783       2.8716
     784       2.8761
     785       2.8947
     786       2.8982
     787       3.0014
     788       3.0047
     789       3.0808
     790       3.0737
     791       2.9226
     792       2.8741
     793       2.8850
     794       2.8994
     795       2.7752
     796       2.7743
     797       2.7342
     798       2.6910
     799       2.6680
     800       2.8190
     801       2.8181
     802       2.8464
     803       2.8644
     804       2.9581
     805       2.8866
     806       2.8953
     807       2.9000
     808       2.9199
     809       2.8863
     810       2.9080
     811       2.8958
     812       2.9658
     813       2.9128
     814       2.9489
     815       2.8785
     816       2.9892
     817       3.0053
     818       2.9626
     819       3.0180
     820       3.0093
     821       2.7774
     822       2.8269
     823       2.9111
     824       2.7961
     825       2.6962
     826       2.7533
     827       2.8325
     828       2.7746
     829       2.6395
     830       2.6067
     831       2.6779
     832       2.6877
     833       2.7344
     834       2.6743
     835       2.5932
     836       2.7281
     837       2.7454
     838       2.7198
     839       2.7687
     840       2.8440
     841       2.7439
     842       2.8092
     843       2.8993
     844       2.9806
     845       2.9266
     846       2.7986
     847       2.7738
     848       2.8395
     849       2.7564
     850       2.8755
     851       2.9031
     852       2.7744
     853       2.8289
     854       2.8319
     855       2.9327
     856       3.0005
     857       3.0227
     858       3.2472
     859       3.0524
     860       2.8988
     861       2.8441
     862       2.8167
     863       2.9111
     864       2.9094
     865       3.0114
     866       2.9638
     867       2.9404
     868       2.8590
     869       2.7543
     870       2.7255
     871       2.7610
     872       2.7569
     873       2.8691
     874       2.9503
     875       2.8620
     876       2.8048
     877       2.9104
     878       2.8673
     879       3.0360
     880       3.0014
     881       3.0363
     882       2.9476
     883       3.0223
     884       3.0076
     885       2.9758
     886       3.0160
     887       3.0293
     888       3.1446
     889       3.2797
     890       3.3293
     891       3.2803
     892       3.3655
     893       3.2063
     894       3.1952
     895       3.1525
     896       3.0808
     897       3.0982
     898       3.1347
     899       3.0802
     900       3.1303
     901       3.1550
     902       3.0496
     903       3.1148
     904       3.2300
     905       3.3551
     906       3.3222
     907       3.4045
     908       3.2723
     909       3.2425
     910       3.1395
     911       3.2405
     912       3.1906
     913       3.1941
     914       3.1698
     915       3.1335
     916       3.0582
     917       3.1656
     918       3.2399
     919       3.3382
     920       3.3586
     921       3.3117
     922       3.2689
     923       3.1838
     924       3.1802
     925       3.1775
     926       3.0951
     927       3.0312
     928       3.0267
     929       3.0993
     930       2.9899
     931       3.0078
     932       3.0234
     933       3.0502
     934       3.1987
     935       3.1773
     936       3.2177
     937       3.1958
     938       3.3020
     939       3.1541
     940       3.2033
     941       3.1853
     942       3.1422
     943       3.1241
     944       3.0247
     945       3.0445
     946       2.9845
     947       3.0359
     948       3.0081
     949       3.0179
     950       3.1348
     951       3.0918
     952       3.1065
     953       3.1088
     954       3.0323
     955       3.0905
     956       3.0769
     957       3.1584
     958       3.0960
     959       3.0490
     960       3.1314
     961       3.1340
     962       3.1702
     963       3.2252
     964       3.1542
     965       3.1656
     966       3.0777
     967       3.0574
     968       3.0581
     969       3.0658
     970       3.0775
     971       3.0711
     972       3.0710
     973       3.1113
     974       3.0781
     975       3.0855
     976       3.0531
     977       3.0458
     978       3.1202
     979       3.0662
     980       3.1812
     981       3.0891
     982       3.1343
     983       3.0527
     984       3.0689
     985       3.1589
     986       3.1480
     987       3.1807
     988       3.1424
     989       3.3529
     990       3.2732
     991       3.2531
     992       3.1662
     993       3.2274
     994       3.2642
     995       3.1429
     996       3.1579
     997       3.1925
     998       3.2510
     999       3.1508
    1000       3.1914
    1001       3.0438
    1002       3.1268
    1003       3.0966
    1004       2.9850
    1005       2.8742
    1006       2.9670
    1007       3.1458
    1008       3.1378
    1009       3.1609
    1010       3.0997
    1011       3.1701
    1012       3.1238
    1013       3.1573
    1014       3.2820
    1015       3.1082
    1016       3.2019
    1017       3.2707
    1018       3.1632
    1019       3.2695
    1020       3.2729
    1021       3.2949
    1022       3.1773
    1023       3.1176
    1024       3.1849
    1025       3.1745
    1026       3.2530
    1027       3.2965
    1028       3.0657
    1029       2.9835
    1030       3.0159
    1031       3.0657
    1032       2.9945
    1033       2.8747
    1034       2.7302
    1035       2.7336
    1036       2.7465
    1037       2.7024
    1038       2.6829
    1039       2.6492
    1040       2.6849
    1041       2.7449
    1042       2.7290
    1043       2.7947
    1044       2.8733
    1045       2.9352
    1046       2.9254
    1047       3.0141
    1048       3.0713
    1049       3.0944
    1050       3.1462
    1051       3.1576
    1052       3.0186
    1053       2.9805
    1054       3.0651
    1055       3.0554
    1056       3.0160
    1057       3.0517
    1058       2.9861
    1059       2.9508
    1060       2.9020
    1061       2.9506
    1062       2.9908
    1063       3.0101
    1064       3.0226
    1065       3.0272
    1066       3.1316
    1067       3.0861
    1068       3.2120
    1069       3.0940
    1070       3.2324
    1071       3.1000
    1072       3.0108
    1073       3.1313
    1074       3.0311
    1075       3.0670
    1076       3.0860
    1077       3.2347
    1078       3.1781
    1079       3.1810
    1080       3.1991
    1081       2.9785
    1082       3.0816
    1083       2.9817
    1084       3.0361
    1085       2.9423
    1086       2.9596
    1087       2.9217
    1088       2.9222
    1089       2.9134
    1090       2.7911
    1091       2.6657
    1092       2.8174
    1093       2.8699
    1094       2.7748
    1095       2.7575
    1096       2.7989
    1097       2.7636
    1098       2.8452
    1099       2.8156
    1100       2.8499
    1101       2.7257
    1102       2.8758
    1103       2.8589
    1104       2.7930
    1105       2.7246
    1106       2.6865
    1107       2.6934
    1108       2.8008
    1109       2.7718
    1110       2.8077
    1111       2.8695
    1112       2.9436
    1113       3.0462
    1114       3.0296
    1115       3.0542
    1116       3.0625
    1117       3.0462
    1118       3.0302
    1119       3.0881
    1120       3.0662
    1121       2.9834
    1122       3.0242
    1123       3.1282
    1124       3.1201
    1125       3.1251
    1126       3.2803
    1127       3.2134
    1128       3.1014
    1129       3.1074
    1130       3.1645
    1131       3.1215
    1132       3.1577
    1133       3.1072
    1134       3.0638
    1135       3.1350
    1136       3.1432
    1137       3.0168
    1138       3.0032
    1139       3.0411
    1140       3.1090
    1141       2.9977
    1142       3.1224
    1143       3.1088
    1144       2.9896
    1145       3.0006
    1146       2.9211
    1147       2.9004
    1148       2.9128
    1149       3.0781
    1150       2.9523
    1151       2.9967
    1152       2.9061
    1153       3.0041
    1154       3.0257
    1155       3.0836
    1156       2.9688
    1157       2.7949
    1158       2.8260
    1159       2.9678
    1160       3.0315
    1161       3.0206
    1162       3.0317
    1163       2.9316
    1164       2.9733
    1165       2.9476
    1166       2.9382
    1167       2.8770
    1168       2.9479
    1169       2.9141
    1170       3.0497
    1171       3.0408
    1172       3.0625
    1173       2.9643
    1174       2.9813
    1175       2.9308
    1176       2.9504
    1177       2.8907
    1178       2.9595
    1179       2.9110
    1180       2.9139
    1181       2.9517
    1182       2.9043
    1183       2.9420
    1184       2.8033
    1185       2.8533
    1186       2.8188
    1187       2.8001
    1188       2.7696
    1189       2.8403
    1190       2.6650
    1191       2.7565
    1192       2.9517
    1193       2.8703
    1194       2.7932
    1195       2.8200
    1196       2.8090
    1197       2.8652
    1198       2.7640
    1199       2.8283
    1200       2.8183
    1201       2.8375
    1202       2.8242
    1203       2.6937
    1204       2.7962
    1205       2.8105
    1206       2.8879
    1207       2.8928
    1208       2.8954
    1209       2.8564
    1210       2.8359
    1211       2.8414
    1212       2.8962
    1213       2.8100
    1214       2.7394
    1215       2.7345
    1216       2.7593
    1217       2.7316
    1218       2.8419
    1219       2.9031
    1220       2.8159
    1221       2.8606
    1222       2.8173
    1223       2.9910
    1224       2.9894
    1225       2.8114
    1226       2.8080
    1227       2.8905
    1228       3.0029
    1229       3.0812
    1230       3.2144
    1231       3.0996
    1232       3.0044
    1233       3.1074
    1234       3.1354
    1235       3.1492
    1236       3.1387
    1237       3.1634
    1238       3.2193
    1239       3.1185
    1240       3.1112
    1241       3.1538
    1242       3.1350
    1243       3.1706
    1244       3.0241
    1245       3.1445
    1246       3.2364
    1247       3.1874
    1248       3.1673
    1249       3.1787
    1250       3.0967
    1251       3.0675
    1252       3.0458
    1253       2.9976
    1254       3.0273
    1255       2.9554
    1256       2.9782
    1257       2.9322
    1258       2.8896
    1259       2.7500
    1260       2.7904
    1261       2.7598
    1262       2.8029
    1263       2.9409
    1264       3.0206
    1265       3.0346
    1266       2.9655
    1267       3.0441
    1268       3.1436
    1269       3.0506
    1270       2.9643
    1271       3.0294
    1272       3.0564
    1273       3.0009
    1274       3.0071
    1275       2.9570
    1276       2.9549
    1277       3.0291
    1278       2.9791
    1279       3.0704
    1280       3.0988
    1281       3.1861
    1282       3.1346
    1283       3.0056
    1284       3.1338
    1285       3.1868
    1286       3.1439
    1287       3.2614
    1288       3.2824
    1289       3.2403
    1290       3.1228
    1291       3.0405
    1292       3.0435
    1293       3.1371
    1294       3.1749
    1295       3.0766
    1296       3.0484
    1297       3.0001
    1298       3.0247
    1299       2.9728
    1300       3.0485
    1301       3.0114
    1302       3.0573
    1303       3.1520
    1304       3.1304
    1305       3.0718
    1306       3.0528
    1307       2.9642
    1308       2.9470
    1309       2.9154
    1310       2.9534
    1311       2.9328
    1312       3.0381
    1313       2.9921
    1314       3.0258
    1315       3.1463
    1316       3.1787
    1317       3.1048
    1318       3.0117
    1319       3.0655
    1320       3.0367
    1321       2.9674
    1322       3.0123
    1323       3.0177
    1324       3.0759
    1325       2.9740
    1326       2.8070
    1327       2.9732
    1328       2.9761
    1329       2.9240
    1330       2.9050
    1331       2.8132
    1332       2.8510
    1333       2.7994
    1334       2.9040
    1335       2.9414
    1336       3.0249
    1337       3.0146
    1338       2.9805
    1339       2.9364
    1340       2.8777
    1341       2.9407
    1342       2.9343
    1343       2.9957
    1344       2.9993
    1345       3.0809
    1346       3.0813
    1347       3.0382
    1348       3.0567
    1349       2.9852
    1350       2.9885
    1351       3.0884
    1352       3.1123
    1353       3.1323
    1354       3.0943
    1355       3.1703
    1356       3.2027
    1357       3.2175
    1358       3.1728
    1359       3.1496
    1360       3.1339
    1361       3.1724
    1362       3.0915
    1363       3.0700
    1364       3.0824
    1365       3.0128
    1366       3.1042
    1367       3.1430
    1368       3.2265
    1369       3.3002
    1370       3.2241
    1371       3.2042
    1372       3.2684
    1373       3.2983
    1374       3.2421
    1375       3.2188
    1376       3.1931
    1377       3.3535
    1378       3.3351
    1379       3.2343
    1380       3.1442
    1381       3.1297
    1382       3.0723
    1383       3.0415
    1384       3.0065
    1385       3.0483
    1386       2.8788
    1387       2.8637
    1388       2.7616
    1389       2.8399
    1390       2.8132
    1391       2.8473
    1392       2.8791
    1393       2.8894
    1394       2.9799
    1395       3.0654
    1396       3.0220
    1397       2.9903
    1398       3.0973
    1399       2.9655
    1400       2.8828
    1401       2.8352
    1402       2.9185
    1403       2.9340
    1404       2.9045
    1405       3.0662
    1406       3.0473
    1407       3.0663
    1408       3.0821
    1409       3.2053
    1410       3.1435
    1411       3.0734
    1412       2.9702
    1413       3.0502
    1414       2.9484
    1415       2.9579
    1416       3.0119
    1417       3.0524
    1418       3.0599
    1419       3.1870
    1420       3.0537
    1421       3.0684
    1422       3.0938
    1423       3.1362
    1424       3.2256
    1425       3.1414
    1426       3.1085
    1427       3.1177
    1428       3.1778
    1429       2.9919
    1430       3.0373
    1431       3.0661
    1432       3.1206
    1433       3.1483
    1434       3.1718
    1435       3.2226
    1436       3.1114
    1437       3.0412
    1438       3.0353
    1439       3.0331
    1440       2.9207
    1441       3.1173
    1442       3.1296
    1443       3.1073
    1444       3.0572
    1445       2.9768
    1446       3.1076
    1447       3.1527
    1448       3.1589
    1449       3.1853
    1450       3.0554
    1451       3.0096
    1452       3.1013
    1453       3.0432
    1454       3.0656
    1455       3.0607
    1456       3.2310
    1457       3.1871
    1458       3.0623
    1459       2.9856
    1460       2.9661
    1461       3.0100
    1462       3.0477
    1463       3.1316
    1464       3.0435
    1465       3.0196
    1466       2.9990
    1467       3.0577
    1468       3.0556
    1469       3.1396
    1470       3.0166
    1471       3.1540
    1472       3.0922
    1473       3.1407
    1474       3.1815
    1475       3.1799
    1476       3.1890
    1477       3.2323
    1478       3.2739
    1479       3.1118
    1480       3.1689
    1481       3.2331
    1482       3.1405
    1483       3.2236
    1484       3.2743
    1485       3.3254
    1486       3.2555
    1487       3.3075
    1488       3.3110
    1489       3.3093
    1490       3.3737
    1491       3.3563
    1492       3.2454
    1493       3.3214
    1494       3.2858
    1495       3.3356
    1496       3.3737
    1497       3.3009
    1498       3.2800
    1499       3.3426
    1500       3.3774
    1501       3.3280
    1502       3.2830
    1503       3.1142
    1504       3.0618
    1505       3.0561
    1506       3.0594
    1507       3.0241
    1508       2.9989
    1509       2.8909
    1510       2.8697
    1511       2.9484
    1512       2.8818
    1513       2.8678
    1514       2.7592
    1515       2.6848
    1516       2.7305
    1517       2.8136
    1518       2.8105
    1519       2.7130
    1520       2.7071
    1521       2.7184
    1522       2.6630
    1523       2.7255
    1524       2.7211
    1525       2.7957
    1526       2.8902
    1527       2.9101
    1528       2.9449
    1529       3.0729
    1530       3.0970
    1531       3.0794
    1532       3.0230
    1533       3.0773
    1534       3.0381
    1535       3.0463
    1536       3.1151
    1537       3.1375
    1538       3.1463
    1539       3.0926
    1540       3.0670
    1541       3.0794
    1542       3.1597
    1543       3.0438
    1544       2.9155
    1545       2.9149
    1546       2.7893
    1547       2.9738
    1548       2.9093
    1549       2.9328
    1550       2.9765
    1551       3.0977
    1552       2.9942
    1553       2.9353
    1554       3.0168
    1555       2.9721
    1556       2.9479
    1557       2.8839
    1558       2.8507
    1559       2.8948
    1560       2.9319
    1561       2.9069
    1562       2.9380
    1563       3.0096
    1564       3.0374
    1565       2.9485
    1566       2.9949
    1567       2.9009
    1568       2.9089
    1569       2.9702
    1570       2.9163
    1571       3.0007
    1572       3.0088
    1573       2.8867
    1574       2.9165
    1575       2.8901
    1576       2.8616
    1577       2.9336
    1578       2.9313
    1579       2.9406
    1580       2.9678
    1581       2.9421
    1582       2.9766
    1583       2.9158
    1584       2.9660
    1585       2.9305
    1586       2.9233
    1587       2.9764
    1588       2.9596
    1589       3.0642
    1590       2.9312
    1591       2.8592
    1592       2.9672
    1593       3.0627
    1594       2.9967
    1595       3.0870
    1596       2.9613
    1597       2.9411
    1598       3.0094
    1599       2.9728
    1600       2.8898
    1601       3.0000
    1602       3.0527
    1603       3.0474
    1604       2.9627
    1605       2.9228
    1606       3.0630
    1607       3.1620
    1608       2.9412
    1609       2.9802
    1610       2.8417
    1611       2.7646
    1612       2.8282
    1613       2.8072
    1614       2.8586
    1615       2.8401
    1616       3.0249
    1617       3.0029
    1618       3.0168
    1619       3.0206
    1620       3.1398
    1621       3.1440
    1622       3.1580
    1623       3.0881
    1624       3.1809
    1625       3.0446
    1626       3.0396
    1627       2.9540
    1628       2.9997
    1629       3.0113
    1630       2.9102
    1631       2.9049
    1632       2.8275
    1633       2.8316
    1634       2.7300
    1635       2.6775
    1636       2.7291
    1637       2.6826
    1638       2.7600
    1639       2.7848
    1640       2.7946
    1641       2.7141
    1642       2.6894
    1643       2.7238
    1644       2.6392
    1645       2.6558
    1646       2.6450
    1647       2.5972
    1648       2.5559
    1649       2.5693
    1650       2.6208
    1651       2.6617
    1652       2.7784
    1653       2.8121
    1654       2.8039
    1655       2.7746
    1656       2.6895
    1657       2.7454
    1658       2.7404
    1659       2.7282
    1660       2.7223
    1661       2.8051
    1662       2.8885
    1663       2.8857
    1664       2.8352
    1665       2.8300
    1666       2.9380
    1667       2.8821
    1668       2.9780
    1669       3.1397
    1670       3.0675
    1671       2.9912
    1672       3.1357
    1673       3.0431
    1674       3.1310
    1675       3.0569
    1676       3.0121
    1677       3.0846
    1678       3.0182
    1679       2.9052
    1680       2.9575
    1681       2.9498
    1682       2.9721
    1683       3.0074
    1684       3.0467
    1685       3.1550
    1686       3.0926
    1687       3.0881
    1688       3.1328
    1689       3.0592
    1690       3.1566
    1691       3.1295
    1692       3.0458
    1693       3.1083
    1694       3.0565
    1695       3.0443
    1696       3.0108
    1697       3.0174
    1698       2.9060
    1699       3.0139
    1700       2.8512
    1701       2.9672
    1702       2.9211
    1703       3.0573
    1704       3.1059
    1705       3.0850
    1706       3.0691
    1707       3.1572
    1708       3.1992
    1709       3.2237
    1710       3.2545
    1711       3.2677
    1712       3.3089
    1713       3.2993
    1714       3.1873
    1715       3.2152
    1716       3.3488
    1717       3.3774
    1718       3.3443
    1719       3.1353
    1720       3.1580
    1721       3.2049
    1722       3.1904
    1723       3.2484
    1724       3.3699
    1725       3.3922
    1726       3.4328
    1727       3.3920
    1728       3.4436
    1729       3.4530
    1730       3.3752
    1731       3.4341
    1732       3.5006
    1733       3.3628
    1734       3.4439
    1735       3.3808
    1736       3.3316
    1737       3.4002
    1738       3.4618
    1739       3.3414
    1740       3.3887
    1741       3.4184
    1742       3.4252
    1743       3.4045
    1744       3.4288
    1745       3.3580
    1746       3.3725
    1747       3.3159
    1748       3.2672
    1749       3.3389
    1750       3.3558
    1751       3.2177
    1752       3.2559
    1753       3.2599
    1754       3.1997
    1755       3.2124
    1756       3.2919
    1757       3.2475
    1758       3.3082
    1759       3.2696
    1760       3.3063
    1761       3.3237
    1762       3.3442
    1763       3.4105
    1764       3.4334
    1765       3.4307
    1766       3.3043
    1767       3.3241
    1768       3.4461
    1769       3.3830
    1770       3.4770
    1771       3.4565
    1772       3.4628
    1773       3.4875
    1774       3.4266
    1775       3.3796
    1776       3.3372
    1777       3.3548
    1778       3.3466
    1779       3.4487
    1780       3.4592
    1781       3.5238
    1782       3.6523
    1783       3.6136
    1784       3.6198
    1785       3.3979
    1786       3.5021
    1787       3.4978
    1788       3.4447
    1789       3.4416
    1790       3.3744
    1791       3.4306
    1792       3.4930
    1793       3.4566
    1794       3.3574
    1795       3.4663
    1796       3.2814
    1797       3.3437
    1798       3.2950
    1799       3.1895
    1800       3.2600
    1801       3.2327
    1802       3.2315
    1803       3.2686
    1804       3.3663
    1805       3.3383
    1806       3.1751
    1807       3.1261
    1808       3.0701
    1809       3.1203
    1810       3.2897
    1811       3.2473
    1812       3.1885
    1813       3.2725
    1814       3.1534
    1815       3.0398
    1816       3.1087
    1817       3.1457
    1818       3.1524
    1819       3.1794
    1820       3.3184
    1821       3.3739
    1822       3.2433
    1823       3.2846
    1824       3.4928
    1825       3.3740
    1826       3.4154
    1827       3.3796
    1828       3.2577
    1829       3.2945
    1830       3.3630
    1831       3.3009
    1832       3.2908
    1833       3.2597
    1834       3.3399
    1835       3.3762
    1836       3.2949
    1837       3.3257
    1838       3.3912
    1839       3.3707
    1840       3.4468
    1841       3.3634
    1842       3.3599
    1843       3.3801
    1844       3.3283
    1845       3.2796
    1846       3.1491
    1847       3.1846
    1848       3.1710
    1849       3.3078
    1850       3.3064
    1851       3.2321
    1852       3.2003
    1853       3.1794
    1854       3.3031
    1855       3.3149
    1856       3.3065
    1857       3.3588
    1858       3.3563
    1859       3.3644
    1860       3.3729
    1861       3.3350
    1862       3.2839
    1863       3.2635
    1864       3.2717
    1865       3.2638
    1866       3.2460
    1867       3.2183
    1868       3.3157
    1869       3.2429
    1870       3.2865
    1871       3.3221
    1872       3.3525
    1873       3.3044
    1874       3.3531
    1875       3.3882
    1876       3.4341
    1877       3.3642
    1878       3.3341
    1879       3.2458
    1880       3.4145
    1881       3.4793
    1882       3.6528
    1883       3.5899
    1884       3.5024
    1885       3.3870
    1886       3.2986
    1887       3.2738
    1888       3.3569
    1889       3.4791
    1890       3.5587
    1891       3.4776
    1892       3.6053
    1893       3.6782
    1894       3.6070
    1895       3.4432
    1896       3.4481
    1897       3.3794
    1898       3.3031
    1899       3.3859
    1900       3.4220
    1901       3.4072
    1902       3.3393
    1903       3.2943
    1904       3.1802
    1905       3.2111
    1906       3.2148
    1907       3.2424
    1908       3.3219
    1909       3.3918
    1910       3.3539
    1911       3.3884
    1912       3.3390
    1913       3.3925
    1914       3.2875
    1915       3.3310
    1916       3.3946
    1917       3.3166
    1918       3.2194
    1919       3.1324
    1920       3.1908
    1921       3.3458
    1922       3.3167
    1923       3.3614
    1924       3.3261
    1925       3.3412
    1926       3.3801
    1927       3.3148
    1928       3.2765
    1929       3.3920
    1930       3.3972
    1931       3.4484
    1932       3.4181
    1933       3.4464
    1934       3.4338
    1935       3.2768
    1936       3.2828
    1937       3.4542
    1938       3.5304
    1939       3.4155
    1940       3.5235
    1941       3.3867
    1942       3.2840
    1943       3.3182
    1944       3.2997
    1945       3.2619
    1946       3.1903
    1947       3.1320
    1948       3.2862
    1949       3.1317
    1950       3.3938
    1951       3.3843
    1952       3.3248
    1953       3.2511
    1954       3.3583
    1955       3.5531
    1956       3.6122
    1957       3.6447
    1958       3.6115
    1959       3.4920
    1960       3.3731
    1961       3.3409
    1962       3.4758
    1963       3.3696
    1964       3.3545
    1965       3.2540
    1966       3.2471
    1967       3.2410
    1968       3.3784
    1969       3.4978
    1970       3.3471
    1971       3.4787
    1972       3.3720
    1973       3.3374
    1974       3.4094
    1975       3.4317
    1976       3.3560
    1977       3.3799
    1978       3.4496
    1979       3.4414
    1980       3.3434
    1981       3.4070
    1982       3.4018
    1983       3.2664
    1984       3.2593
    1985       3.2390
    1986       3.1905
    1987       3.2494
    1988       3.3054
    1989       3.2830
    1990       3.3425
    1991       3.2247
    1992       3.1951
    1993       3.1911
    1994       3.1467
    1995       3.2734
    1996       3.2881
    1997       3.3088
    1998       3.4028
    1999       3.4947
    2000       3.3500
    2001       3.3430
    2002       3.4283
    2003       3.4172
    2004       3.4732
    2005       3.4200
    2006       3.3287
    2007       3.3351
    2008       3.2976
    2009       3.3444
    2010       3.2520
    2011       3.1845
    2012       3.2461
    2013       3.3211
    2014       3.4056
    2015       3.4408
    2016       3.3426
    2017       3.3928
    2018       3.3063
    2019       3.2734
    2020       3.2524
    2021       3.3319
    2022       3.3160
    2023       3.2500
    2024       3.3081
    2025       3.2862
    2026       3.2839
    2027       3.2808
    2028       3.3342
    2029       3.2161
    2030       3.1974
    2031       3.2344
    2032       3.2526
    2033       3.2327
    2034       3.1406
    2035       3.3367
    2036       3.3255
    2037       3.2952
    2038       3.1607
    2039       3.1695
    2040       3.1753
    2041       3.0083
    2042       3.1271
    2043       3.1721
    2044       3.3004
    2045       3.2761
    2046       3.2945
    2047       3.3290
    2048       3.4361
    2049       3.4707
    2050       3.4608
    2051       3.4657
    2052       3.5687
    2053       3.5600
    2054       3.4997
    2055       3.4273
    2056       3.3873
    2057       3.2757
    2058       3.2820
    2059       3.4576
    2060       3.4723
    2061       3.3506
    2062       3.2951
    2063       3.1791
    2064       3.2375
    2065       3.2790
    2066       3.3876
    2067       3.4805
    2068       3.6001
    2069       3.5367
    2070       3.6111
    2071       3.5150
    2072       3.5652
    2073       3.5468
    2074       3.5020
    2075       3.4008
    2076       3.3682
    2077       3.3136
    2078       3.3469
    2079       3.4746
    2080       3.4196
    2081       3.4132
    2082       3.4588
    2083       3.5152
    2084       3.7116
    2085       3.7685
    2086       3.7008
    2087       3.6382
    2088       3.6286
    2089       3.4718
    2090       3.5130
    2091       3.4954
    2092       3.4338
    2093       3.4575
    2094       3.3374
    2095       3.4006
    2096       3.3082
    2097       3.3382
    2098       3.2543
    2099       3.3380
    2100       3.2741
    2101       3.3124
    2102       3.2348
    2103       3.2811
    2104       3.3613
    2105       3.2605
    2106       3.2191
    2107       3.1929
    2108       3.2082
    2109       3.2779
    2110       3.2953
    2111       3.4505
    2112       3.4022
    2113       3.3563
    2114       3.4812
    2115       3.4630
    2116       3.5037
    2117       3.4272
    2118       3.3795
    2119       3.1845
    2120       3.2448
    2121       3.3173
    2122       3.4260
    2123       3.3368
    2124       3.3197
    2125       3.2511
    2126       3.3422
    2127       3.3462
    2128       3.3989
    2129       3.5017
    2130       3.5575
    2131       3.5253
    2132       3.5331
    2133       3.4898
    2134       3.3826
    2135       3.3628
    2136       3.4135
    2137       3.3735
    2138       3.3213
    2139       3.2665
    2140       3.3426
    2141       3.4080
    2142       3.3765
    2143       3.4904
    2144       3.4440
    2145       3.4039
    2146       3.5230
    2147       3.5427
    2148       3.5664
    2149       3.5439
    2150       3.5346
    2151       3.5277
    2152       3.5721
    2153       3.5140
    2154       3.5161
    2155       3.5882
    2156       3.6482
    2157       3.5770
    2158       3.5005
    2159       3.5575
    2160       3.6180
    2161       3.5900
    2162       3.5614
    2163       3.6051
    2164       3.5910
    2165       3.5113
    2166       3.5912
    2167       3.5794
    2168       3.5114
    2169       3.5829
    2170       3.4796
    2171       3.4315
    2172       3.3750
    2173       3.2126
    2174       3.3121
    2175       3.3775
    2176       3.3808
    2177       3.4278
    2178       3.4975
    2179       3.3879
    2180       3.3480
    2181       3.5417
    2182       3.4597
    2183       3.5100
    2184       3.5674
    2185       3.5265
    2186       3.4984
    2187       3.4928
    2188       3.4042
    2189       3.4040
    2190       3.4844
    2191       3.4431
    2192       3.4467
    2193       3.4521
    2194       3.5252
    2195       3.4045
    2196       3.2721
    2197       3.3918
    2198       3.5025
    2199       3.2861
    2200       3.3545
    2201       3.4318
    2202       3.3131
    2203       3.3612
    2204       3.3706
    2205       3.2479
    2206       3.4009
    2207       3.4743
    2208       3.5304
    2209       3.4945
    2210       3.4819
    2211       3.5087
    2212       3.5030
    2213       3.5283
    2214       3.5427
    2215       3.4533
    2216       3.5402
    2217       3.4887
    2218       3.5652
    2219       3.6487
    2220       3.4990
    2221       3.2884
    2222       3.3012
    2223       3.4464
    2224       3.4285
    2225       3.4064
    2226       3.4365
    2227       3.3563
    2228       3.3631
    2229       3.4358
    2230       3.5351
    2231       3.5398
    2232       3.5121
    2233       3.4867
    2234       3.4818
    2235       3.5376
    2236       3.4546
    2237       3.5430
    2238       3.5461
    2239       3.4766
    2240       3.5873
    2241       3.6030
    2242       3.6178
    2243       3.6022
    2244       3.6570
    2245       3.6499
    2246       3.7277
    2247       3.5938
    2248       3.5194
    2249       3.4621
    2250       3.4112
    2251       3.3347
    2252       3.3951
    2253       3.3859
    2254       3.2921
    2255       3.3226
    2256       3.2469
    2257       3.2231
    2258       3.2337
    2259       3.2270
    2260       3.2995
    2261       3.3875
    2262       3.3033
    2263       3.3782
    2264       3.4126
    2265       3.3832
    2266       3.2533
    2267       3.2967
    2268       3.2301
    2269       3.2805
    2270       3.2818
    2271       3.4028
    2272       3.4276
    2273       3.2896
    2274       3.3067
    2275       3.2683
    2276       3.3477
    2277       3.2858
    2278       3.2840
    2279       3.3129
    2280       3.3288
    2281       3.3349
    2282       3.1780
    2283       3.2197
    2284       3.1688
    2285       3.0126
    2286       3.0340
    2287       3.0003
    2288       3.0360
    2289       3.1184
    2290       3.0006
    2291       3.1618
    2292       3.2009
    2293       3.1240
    2294       3.0217
    2295       3.1243
    2296       2.9895
    2297       2.8835
    2298       2.9993
    2299       2.9281
    2300       2.8002
    2301       2.7834
    2302       2.9533
    2303       2.9231
    2304       3.0631
    2305       3.0075
    2306       2.9700
    2307       2.9398
    2308       2.8235
    2309       2.8225
    2310       2.7858
    2311       2.8784
    2312       2.8659
    2313       2.9883
    2314       3.0585
    2315       3.0569
    2316       3.1311
    2317       3.0771
    2318       3.1053
    2319       3.1901
    2320       3.1088
    2321       3.1205
    2322       3.1723
    2323       3.1464
    2324       3.1853
    2325       3.1358
    2326       3.1425
    2327       3.1754
    2328       3.2840
    2329       3.2219
    2330       3.1308
    2331       2.9322
    2332       3.0244
    2333       3.1086
    2334       3.0002
    2335       2.9906
    2336       3.0906
    2337       3.0361
    2338       3.0409
    2339       2.9830
    2340       3.1375
    2341       2.9597
    2342       2.9574
    2343       3.0382
    2344       3.0587
    2345       3.0880
    2346       3.0203
    2347       2.9790
    2348       2.9881
    2349       3.0703
    2350       3.1082
    2351       3.0359
    2352       3.0483
    2353       3.0735
    2354       3.0685
    2355       3.1331
    2356       3.2439
    2357       3.1980
    2358       3.0785
    2359       3.0777
    2360       2.9957
    2361       3.0208
    2362       2.9986
    2363       3.0741
    2364       3.0553
    2365       3.0092
    2366       3.0779
    2367       2.9823
    2368       2.9843
    2369       2.9551
    2370       3.0035
    2371       2.9949
    2372       2.9847
    2373       3.0067
    2374       3.0664
    2375       3.0799
    2376       2.9830
    2377       3.0782
    2378       3.1088
    2379       3.1091
    2380       3.0622
    2381       3.0992
    2382       3.2478
    2383       3.2678
    2384       3.2131
    2385       3.1447
    2386       3.1456
    2387       3.0652
    2388       2.9772
    2389       2.9687
    2390       2.9953
    2391       2.8583
    2392       2.8651
    2393       2.8415
    2394       2.9852
    2395       3.1600
    2396       3.1966
    2397       3.2401
    2398       3.2207
    2399       3.2111
    2400       3.2156
    2401       3.1377
    2402       3.1807
    2403       3.0670
    2404       3.1668
    2405       3.1869
    2406       3.1796
    2407       3.1598
    2408       3.1849
    2409       3.1044
    2410       3.1961
    2411       3.0300
    2412       3.0136
    2413       3.2358
    2414       3.1011
    2415       3.1020
    2416       3.1531
    2417       3.1900
    2418       3.0765
    2419       3.1085
    2420       3.2161
    2421       3.3656
    2422       3.4062
    2423       3.3308
    2424       3.2744
    2425       3.1998
    2426       3.2498
    2427       3.1130
    2428       3.0923
    2429       3.0850
    2430       3.1626
    2431       2.9972
    2432       3.0626
    2433       3.1331
    2434       3.1570
    2435       3.1221
    2436       3.1393
    2437       3.1995
    2438       3.1824
    2439       3.2858
    2440       3.2280
    2441       3.2082
    2442       3.2681
    2443       3.2816
    2444       3.2413
    2445       3.3150
    2446       3.2458
    2447       3.0950
    2448       3.1945
    2449       3.1948
    2450       3.1918
    2451       3.1778
    2452       3.1386
    2453       3.0358
    2454       2.9900
    2455       2.9929
    2456       2.9723
    2457       3.0907
    2458       2.9465
    2459       2.9195
    2460       2.9183
    2461       2.9959
    2462       2.9001
    2463       2.9739
    2464       2.9956
    2465       2.9817
    2466       2.9199
    2467       2.8271
    2468       2.8761
    2469       2.9552
    2470       3.0571
    2471       3.2293
    2472       3.3604
    2473       3.3814
    2474       3.3245
    2475       3.2861
    2476       3.3594
    2477       3.3036
    2478       3.1352
    2479       3.2338
    2480       3.1715
    2481       3.1213
    2482       3.1060
    2483       3.1246
    2484       3.1985
    2485       3.2239
    2486       3.0943
    2487       3.1574
    2488       3.1820
    2489       3.1748
    2490       3.2119
    2491       3.1472
    2492       3.0812
    2493       3.0820
    2494       3.1027
    2495       3.2427
    2496       3.4303
    2497       3.2692
    2498       3.2113
    2499       3.1785
    2500       3.2497
