# Supplementary material for: Potential Inhibitors of Fascin From A Database of Marine Natural Products: A Virtual Screening and Molecular Dynamics Study
Source: Front Chem. 2021 Oct 7;9:719949. doi: 10.3389/fchem.2021.719949 (PMC8529705; doi:10.3389/fchem.2021.719949)
Supplement: Supplementary file 2 [file DataSheet1.ZIP › Raw Date for Manuscript-719949-reduced/Figure S1/Inhibitor 02/rmsd5.dat]

#Frame     RMSD_00002
       1       2.2464
       2       2.3022
       3       2.3203
       4       2.2191
       5       2.2506
       6       2.3095
       7       2.2320
       8       2.2029
       9       2.2448
      10       2.2759
      11       2.2202
      12       2.2944
      13       2.2383
      14       2.1811
      15       2.2305
      16       2.2093
      17       2.2090
      18       2.1752
      19       2.2914
      20       2.2477
      21       2.2716
      22       2.3344
      23       2.2996
      24       2.3000
      25       2.3192
      26       2.3792
      27       2.3166
      28       2.2950
      29       2.4070
      30       2.4707
      31       2.4345
      32       2.3195
      33       2.2484
      34       2.2803
      35       2.3632
      36       2.4545
      37       2.4628
      38       2.4098
      39       2.4063
      40       2.3517
      41       2.5491
      42       2.6807
      43       2.6266
      44       2.6607
      45       2.6184
      46       2.5580
      47       2.5173
      48       2.5811
      49       2.5461
      50       2.4962
      51       2.4878
      52       2.5005
      53       2.4874
      54       2.4069
      55       2.5068
      56       2.4240
      57       2.5314
      58       2.5912
      59       2.6336
      60       2.7369
      61       2.6741
      62       2.5633
      63       2.5017
      64       2.5338
      65       2.5507
      66       2.4675
      67       2.3786
      68       2.4166
      69       2.3463
      70       2.3099
      71       2.4030
      72       2.4282
      73       2.3476
      74       2.3444
      75       2.2634
      76       2.3958
      77       2.3731
      78       2.2900
      79       2.2880
      80       2.2634
      81       2.3205
      82       2.3609
      83       2.3095
      84       2.3224
      85       2.3364
      86       2.3513
      87       2.2320
      88       2.2798
      89       2.2740
      90       2.2917
      91       2.2808
      92       2.2694
      93       2.2942
      94       2.2810
      95       2.3524
      96       2.2908
      97       2.2831
      98       2.2845
      99       2.3021
     100       2.3229
     101       2.3750
     102       2.4230
     103       2.3647
     104       2.4894
     105       2.4154
     106       2.3650
     107       2.2868
     108       2.2076
     109       2.2289
     110       2.2871
     111       2.2727
     112       2.2441
     113       2.2173
     114       2.1827
     115       2.0977
     116       2.1342
     117       2.1727
     118       2.2249
     119       2.3220
     120       2.2310
     121       2.2865
     122       2.1506
     123       2.1837
     124       2.1759
     125       2.2052
     126       2.2491
     127       2.2421
     128       2.3021
     129       2.2793
     130       2.3377
     131       2.2453
     132       2.2501
     133       2.2094
     134       2.1794
     135       2.1865
     136       2.1652
     137       2.1321
     138       2.2041
     139       2.1910
     140       2.2112
     141       2.2095
     142       2.1813
     143       2.1087
     144       2.1523
     145       2.1992
     146       2.1175
     147       2.1888
     148       2.2004
     149       2.1577
     150       2.1684
     151       2.0920
     152       2.1487
     153       2.1769
     154       2.0884
     155       2.0907
     156       2.1489
     157       2.1488
     158       2.1449
     159       2.1569
     160       2.1197
     161       2.1666
     162       2.2195
     163       2.3249
     164       2.2294
     165       2.2300
     166       2.2395
     167       2.2227
     168       2.1735
     169       2.2096
     170       2.1512
     171       2.0666
     172       2.1775
     173       2.1262
     174       2.1034
     175       2.1360
     176       2.1897
     177       2.2743
     178       2.1855
     179       2.3073
     180       2.2606
     181       2.2968
     182       2.2109
     183       2.2364
     184       2.3204
     185       2.3147
     186       2.2922
     187       2.3112
     188       2.2826
     189       2.2572
     190       2.2732
     191       2.1974
     192       2.2066
     193       2.2403
     194       2.2183
     195       2.1615
     196       2.1669
     197       2.2185
     198       2.1798
     199       2.1818
     200       2.1118
     201       2.2401
     202       2.2608
     203       2.2483
     204       2.1120
     205       2.1199
     206       2.0982
     207       2.2047
     208       2.2336
     209       2.1776
     210       2.1872
     211       2.1826
     212       2.1700
     213       2.2506
     214       2.2389
     215       2.1431
     216       2.1472
     217       2.2464
     218       2.2062
     219       2.1761
     220       2.2268
     221       2.2229
     222       2.2287
     223       2.1917
     224       2.1827
     225       2.1537
     226       2.1433
     227       2.1148
     228       2.0939
     229       2.0368
     230       2.1484
     231       2.1601
     232       2.2493
     233       2.3107
     234       2.3342
     235       2.3550
     236       2.3451
     237       2.2643
     238       2.2369
     239       2.1506
     240       2.1594
     241       2.1128
     242       2.1213
     243       2.1365
     244       2.0632
     245       2.1062
     246       2.1271
     247       2.1505
     248       2.2026
     249       2.1660
     250       2.1503
     251       2.1193
     252       2.1138
     253       2.1364
     254       2.1579
     255       2.2203
     256       2.1688
     257       2.1660
     258       2.1187
     259       2.1338
     260       2.1333
     261       2.1595
     262       2.1309
     263       2.1726
     264       2.1613
     265       2.2136
     266       2.2170
     267       2.2050
     268       2.2021
     269       2.1552
     270       2.2137
     271       2.1811
     272       2.1087
     273       2.2218
     274       2.1667
     275       2.1974
     276       2.2813
     277       2.1486
     278       2.1268
     279       2.1530
     280       2.1797
     281       2.1436
     282       2.1041
     283       2.1181
     284       2.0572
     285       2.1317
     286       2.1156
     287       2.1201
     288       2.1330
     289       2.0901
     290       2.1286
     291       2.1778
     292       2.1539
     293       2.1549
     294       2.0564
     295       2.1227
     296       2.1556
     297       2.1581
     298       2.1083
     299       2.0949
     300       2.0930
     301       2.0945
     302       2.1160
     303       2.0633
     304       2.0999
     305       2.0541
     306       2.0538
     307       2.0853
     308       2.1731
     309       2.2230
     310       2.1510
     311       2.1839
     312       2.1793
     313       2.0790
     314       2.0282
     315       2.0710
     316       2.0833
     317       2.0736
     318       2.0576
     319       2.1300
     320       2.1631
     321       2.1495
     322       2.2146
     323       2.1900
     324       2.2317
     325       2.2977
     326       2.2371
     327       2.2287
     328       2.1977
     329       2.3170
     330       2.3050
     331       2.3393
     332       2.2492
     333       2.2888
     334       2.2307
     335       2.2423
     336       2.2274
     337       2.1421
     338       2.2206
     339       2.1764
     340       2.2527
     341       2.2601
     342       2.2131
     343       2.2158
     344       2.2937
     345       2.2692
     346       2.2719
     347       2.2137
     348       2.2376
     349       2.1664
     350       2.1907
     351       2.1867
     352       2.1639
     353       2.1360
     354       2.1355
     355       2.0838
     356       2.0266
     357       2.0519
     358       2.1374
     359       2.1465
     360       2.1594
     361       2.2181
     362       2.1048
     363       2.1027
     364       2.0406
     365       2.0297
     366       2.0803
     367       2.0831
     368       2.1184
     369       2.0626
     370       2.1660
     371       2.1383
     372       2.1271
     373       2.0655
     374       2.0975
     375       2.1936
     376       2.1729
     377       2.2018
     378       2.1934
     379       2.1823
     380       2.1584
     381       2.2608
     382       2.2323
     383       2.1826
     384       2.1308
     385       2.2262
     386       2.2388
     387       2.1351
     388       2.1406
     389       2.1366
     390       2.1299
     391       2.0495
     392       2.1228
     393       2.1647
     394       2.2059
     395       2.1487
     396       2.1730
     397       2.0545
     398       2.0454
     399       2.0699
     400       1.9797
     401       2.0509
     402       2.0666
     403       2.0543
     404       2.1051
     405       2.1800
     406       2.1633
     407       2.1821
     408       2.1923
     409       2.2510
     410       2.3420
     411       2.2736
     412       2.1490
     413       2.2384
     414       2.3068
     415       2.2803
     416       2.2309
     417       2.2514
     418       2.2976
     419       2.3363
     420       2.2808
     421       2.2394
     422       2.2840
     423       2.2864
     424       2.3523
     425       2.3566
     426       2.2542
     427       2.2682
     428       2.3148
     429       2.4320
     430       2.3976
     431       2.3407
     432       2.2894
     433       2.3283
     434       2.3582
     435       2.4041
     436       2.2350
     437       2.3127
     438       2.2581
     439       2.1514
     440       2.1364
     441       2.1935
     442       2.1521
     443       2.2560
     444       2.2807
     445       2.3393
     446       2.2652
     447       2.2871
     448       2.3146
     449       2.1955
     450       2.1689
     451       2.1690
     452       2.2384
     453       2.1891
     454       2.1971
     455       2.1821
     456       2.1998
     457       2.2159
     458       2.2597
     459       2.3196
     460       2.3248
     461       2.3458
     462       2.2409
     463       2.2444
     464       2.2643
     465       2.2796
     466       2.2663
     467       2.2747
     468       2.3553
     469       2.3534
     470       2.3672
     471       2.2802
     472       2.2720
     473       2.2968
     474       2.1492
     475       2.2575
     476       2.1680
     477       2.2024
     478       2.2051
     479       2.1593
     480       2.1500
     481       2.1908
     482       2.1812
     483       2.2102
     484       2.3182
     485       2.2497
     486       2.2728
     487       2.1988
     488       2.2647
     489       2.1741
     490       2.1787
     491       2.1834
     492       2.3093
     493       2.2700
     494       2.2394
     495       2.2611
     496       2.1941
     497       2.1727
     498       2.1409
     499       2.1933
     500       2.1405
     501       2.2156
     502       2.2492
     503       2.2411
     504       2.1944
     505       2.1758
     506       2.1569
     507       2.2674
     508       2.1896
     509       2.1867
     510       2.1070
     511       2.1668
     512       2.1980
     513       2.1672
     514       2.1717
     515       2.1409
     516       2.1725
     517       2.1347
     518       2.1275
     519       2.2462
     520       2.2116
     521       2.2503
     522       2.2110
     523       2.1949
     524       2.1660
     525       2.1145
     526       2.1427
     527       2.1179
     528       2.0507
     529       2.0808
     530       2.1750
     531       2.2512
     532       2.2622
     533       2.1763
     534       2.1856
     535       2.1854
     536       2.1828
     537       2.2272
     538       2.2217
     539       2.2017
     540       2.2039
     541       2.2794
     542       2.2418
     543       2.2256
     544       2.2671
     545       2.2301
     546       2.2849
     547       2.2491
     548       2.3000
     549       2.3018
     550       2.2740
     551       2.2680
     552       2.2469
     553       2.2949
     554       2.2849
     555       2.2715
     556       2.2400
     557       2.2205
     558       2.1891
     559       2.2018
     560       2.2020
     561       2.1670
     562       2.1464
     563       2.1706
     564       2.1985
     565       2.2866
     566       2.2649
     567       2.2623
     568       2.2924
     569       2.2373
     570       2.2278
     571       2.1739
     572       2.1744
     573       2.1875
     574       2.2486
     575       2.2594
     576       2.2263
     577       2.2155
     578       2.1981
     579       2.1201
     580       2.1050
     581       2.1331
     582       2.1194
     583       2.0985
     584       2.1964
     585       2.2674
     586       2.3257
     587       2.2544
     588       2.3415
     589       2.2470
     590       2.2423
     591       2.3091
     592       2.3311
     593       2.3496
     594       2.3022
     595       2.3630
     596       2.4558
     597       2.4668
     598       2.3293
     599       2.3171
     600       2.3511
     601       2.3011
     602       2.2702
     603       2.3239
     604       2.3126
     605       2.2954
     606       2.3242
     607       2.2893
     608       2.3400
     609       2.3082
     610       2.2801
     611       2.2377
     612       2.2999
     613       2.3412
     614       2.4065
     615       2.3905
     616       2.3159
     617       2.4134
     618       2.4234
     619       2.4403
     620       2.4692
     621       2.4439
     622       2.3693
     623       2.4099
     624       2.3447
     625       2.3582
     626       2.3672
     627       2.3263
     628       2.2704
     629       2.3494
     630       2.3563
     631       2.3423
     632       2.2904
     633       2.4535
     634       2.5056
     635       2.4986
     636       2.4950
     637       2.4354
     638       2.4233
     639       2.5041
     640       2.4254
     641       2.4947
     642       2.4380
     643       2.4270
     644       2.4426
     645       2.4770
     646       2.5612
     647       2.6012
     648       2.6352
     649       2.5118
     650       2.4403
     651       2.4220
     652       2.3143
     653       2.4499
     654       2.5238
     655       2.5212
     656       2.5079
     657       2.5700
     658       2.5673
     659       2.6034
     660       2.5720
     661       2.4757
     662       2.4858
     663       2.4932
     664       2.4495
     665       2.4381
     666       2.5179
     667       2.6313
     668       2.6201
     669       2.5804
     670       2.4567
     671       2.5356
     672       2.5340
     673       2.5474
     674       2.4881
     675       2.5782
     676       2.5814
     677       2.6422
     678       2.6431
     679       2.6540
     680       2.6196
     681       2.7139
     682       2.6348
     683       2.7215
     684       2.6506
     685       2.6252
     686       2.5146
     687       2.4851
     688       2.3691
     689       2.4055
     690       2.3173
     691       2.4347
     692       2.5229
     693       2.5447
     694       2.4963
     695       2.5087
     696       2.4791
     697       2.4242
     698       2.3871
     699       2.3803
     700       2.4265
     701       2.4526
     702       2.3125
     703       2.2550
     704       2.2329
     705       2.2447
     706       2.2727
     707       2.3059
     708       2.3602
     709       2.3703
     710       2.3492
     711       2.3242
     712       2.4113
     713       2.3377
     714       2.3810
     715       2.4264
     716       2.3603
     717       2.2102
     718       2.2126
     719       2.3681
     720       2.3367
     721       2.2827
     722       2.2893
     723       2.2914
     724       2.2649
     725       2.1804
     726       2.1521
     727       2.1338
     728       2.1518
     729       2.1510
     730       2.2045
     731       2.2452
     732       2.2514
     733       2.2574
     734       2.2747
     735       2.1988
     736       2.2820
     737       2.2210
     738       2.2895
     739       2.2771
     740       2.1941
     741       2.2028
     742       2.3664
     743       2.2518
     744       2.2406
     745       2.3406
     746       2.3630
     747       2.2785
     748       2.3327
     749       2.3703
     750       2.3745
     751       2.3183
     752       2.2219
     753       2.2702
     754       2.3074
     755       2.2845
     756       2.3777
     757       2.2970
     758       2.3150
     759       2.3422
     760       2.4532
     761       2.4208
     762       2.4819
     763       2.4754
     764       2.5442
     765       2.4926
     766       2.4864
     767       2.5487
     768       2.4608
     769       2.4492
     770       2.4665
     771       2.4528
     772       2.4695
     773       2.4611
     774       2.4384
     775       2.3961
     776       2.3806
     777       2.4077
     778       2.4223
     779       2.3223
     780       2.4013
     781       2.4857
     782       2.4773
     783       2.4768
     784       2.5195
     785       2.5738
     786       2.5791
     787       2.5166
     788       2.5733
     789       2.6207
     790       2.6492
     791       2.7156
     792       2.6252
     793       2.6119
     794       2.5808
     795       2.6894
     796       2.5817
     797       2.5858
     798       2.5438
     799       2.5375
     800       2.5276
     801       2.7114
     802       2.5482
     803       2.5904
     804       2.5335
     805       2.4673
     806       2.5727
     807       2.5620
     808       2.5480
     809       2.4018
     810       2.3518
     811       2.4484
     812       2.4520
     813       2.3928
     814       2.4408
     815       2.4270
     816       2.5439
     817       2.5357
     818       2.4242
     819       2.4823
     820       2.4713
     821       2.5326
     822       2.4314
     823       2.4028
     824       2.4147
     825       2.4149
     826       2.2724
     827       2.2988
     828       2.3262
     829       2.3468
     830       2.3906
     831       2.2397
     832       2.1982
     833       2.3020
     834       2.3946
     835       2.3693
     836       2.3554
     837       2.3547
     838       2.4399
     839       2.4342
     840       2.4861
     841       2.4356
     842       2.2619
     843       2.3039
     844       2.3130
     845       2.2851
     846       2.3322
     847       2.3080
     848       2.3766
     849       2.3354
     850       2.3184
     851       2.3197
     852       2.3187
     853       2.3539
     854       2.3008
     855       2.3292
     856       2.2864
     857       2.2870
     858       2.2715
     859       2.2452
     860       2.1802
     861       2.2139
     862       2.1086
     863       2.1197
     864       2.1372
     865       2.1472
     866       2.1735
     867       2.2190
     868       2.2468
     869       2.2427
     870       2.2983
     871       2.2416
     872       2.3019
     873       2.3500
     874       2.2722
     875       2.2877
     876       2.3227
     877       2.3178
     878       2.2587
     879       2.2508
     880       2.2033
     881       2.2445
     882       2.2664
     883       2.2846
     884       2.2289
     885       2.1944
     886       2.2537
     887       2.2803
     888       2.2205
     889       2.2911
     890       2.2782
     891       2.2880
     892       2.3084
     893       2.2806
     894       2.2904
     895       2.3731
     896       2.2650
     897       2.3130
     898       2.3715
     899       2.3266
     900       2.3670
     901       2.4349
     902       2.4257
     903       2.4559
     904       2.4767
     905       2.4107
     906       2.3372
     907       2.3996
     908       2.3585
     909       2.3623
     910       2.3487
     911       2.2856
     912       2.3038
     913       2.2946
     914       2.3457
     915       2.2984
     916       2.3716
     917       2.3120
     918       2.3731
     919       2.3233
     920       2.3244
     921       2.2839
     922       2.4007
     923       2.3931
     924       2.4053
     925       2.4231
     926       2.3401
     927       2.3618
     928       2.2925
     929       2.2425
     930       2.2888
     931       2.3342
     932       2.3435
     933       2.3841
     934       2.3705
     935       2.3682
     936       2.3497
     937       2.2863
     938       2.3205
     939       2.3428
     940       2.3159
     941       2.4029
     942       2.4058
     943       2.4261
     944       2.4453
     945       2.3445
     946       2.4210
     947       2.3635
     948       2.3741
     949       2.3709
     950       2.2693
     951       2.2952
     952       2.3511
     953       2.3520
     954       2.3573
     955       2.3461
     956       2.3475
     957       2.3110
     958       2.3619
     959       2.2740
     960       2.2800
     961       2.1502
     962       2.2077
     963       2.2192
     964       2.2140
     965       2.2442
     966       2.2037
     967       2.2232
     968       2.2330
     969       2.2582
     970       2.2808
     971       2.2911
     972       2.3113
     973       2.3484
     974       2.3564
     975       2.3489
     976       2.3011
     977       2.2146
     978       2.2833
     979       2.3534
     980       2.2896
     981       2.3441
     982       2.3950
     983       2.3674
     984       2.4358
     985       2.2988
     986       2.2495
     987       2.2637
     988       2.3093
     989       2.2843
     990       2.3663
     991       2.3539
     992       2.3113
     993       2.3232
     994       2.4098
     995       2.2527
     996       2.4013
     997       2.3256
     998       2.2733
     999       2.3354
    1000       2.4077
    1001       2.3778
    1002       2.2543
    1003       2.4165
    1004       2.3682
    1005       2.3009
    1006       2.3274
    1007       2.4255
    1008       2.4789
    1009       2.3692
    1010       2.2878
    1011       2.3907
    1012       2.3222
    1013       2.3511
    1014       2.3883
    1015       2.3776
    1016       2.3464
    1017       2.4595
    1018       2.5253
    1019       2.4239
    1020       2.4144
    1021       2.3918
    1022       2.4300
    1023       2.4247
    1024       2.3489
    1025       2.4473
    1026       2.4264
    1027       2.4945
    1028       2.3770
    1029       2.3125
    1030       2.2648
    1031       2.2740
    1032       2.2687
    1033       2.2471
    1034       2.2149
    1035       2.2066
    1036       2.2920
    1037       2.3390
    1038       2.2544
    1039       2.2784
    1040       2.2496
    1041       2.2514
    1042       2.2308
    1043       2.2402
    1044       2.2770
    1045       2.2422
    1046       2.2823
    1047       2.3294
    1048       2.1774
    1049       2.1985
    1050       2.1652
    1051       2.1889
    1052       2.2770
    1053       2.2642
    1054       2.2566
    1055       2.3126
    1056       2.2711
    1057       2.2550
    1058       2.2814
    1059       2.2589
    1060       2.2408
    1061       2.2503
    1062       2.2691
    1063       2.1915
    1064       2.2855
    1065       2.1766
    1066       2.2360
    1067       2.2078
    1068       2.2380
    1069       2.2004
    1070       2.2306
    1071       2.2154
    1072       2.2271
    1073       2.1605
    1074       2.1861
    1075       2.1200
    1076       2.1232
    1077       2.1370
    1078       2.1004
    1079       2.1709
    1080       2.2136
    1081       2.2189
    1082       2.2054
    1083       2.2775
    1084       2.1845
    1085       2.1930
    1086       2.2491
    1087       2.1815
    1088       2.2016
    1089       2.2483
    1090       2.2001
    1091       2.1945
    1092       2.2479
    1093       2.2593
    1094       2.1993
    1095       2.1589
    1096       2.2205
    1097       2.1794
    1098       2.1659
    1099       2.1911
    1100       2.1872
    1101       2.2413
    1102       2.2378
    1103       2.1529
    1104       2.2370
    1105       2.2018
    1106       2.2130
    1107       2.2254
    1108       2.2325
    1109       2.2300
    1110       2.1323
    1111       2.1513
    1112       2.1391
    1113       2.1603
    1114       2.1740
    1115       2.1784
    1116       2.2253
    1117       2.2383
    1118       2.2067
    1119       2.2060
    1120       2.2161
    1121       2.2434
    1122       2.2499
    1123       2.1985
    1124       2.2086
    1125       2.2236
    1126       2.3304
    1127       2.2981
    1128       2.2488
    1129       2.1983
    1130       2.1408
    1131       2.2311
    1132       2.1886
    1133       2.1945
    1134       2.1790
    1135       2.1763
    1136       2.1355
    1137       2.0964
    1138       2.1452
    1139       2.1304
    1140       2.2614
    1141       2.2494
    1142       2.1880
    1143       2.1663
    1144       2.1861
    1145       2.2237
    1146       2.2157
    1147       2.2409
    1148       2.2090
    1149       2.2390
    1150       2.2361
    1151       2.2487
    1152       2.2530
    1153       2.1951
    1154       2.2262
    1155       2.2388
    1156       2.2606
    1157       2.2646
    1158       2.2520
    1159       2.2156
    1160       2.1476
    1161       2.1461
    1162       2.1734
    1163       2.1021
    1164       2.1029
    1165       2.1001
    1166       2.1293
    1167       2.0807
    1168       2.1142
    1169       2.1711
    1170       2.1645
    1171       2.1840
    1172       2.2692
    1173       2.3685
    1174       2.3661
    1175       2.2744
    1176       2.2653
    1177       2.2736
    1178       2.2681
    1179       2.2367
    1180       2.2355
    1181       2.2497
    1182       2.2099
    1183       2.1702
    1184       2.1638
    1185       2.2120
    1186       2.2410
    1187       2.2267
    1188       2.1690
    1189       2.1986
    1190       2.2814
    1191       2.2771
    1192       2.2605
    1193       2.2638
    1194       2.2310
    1195       2.2789
    1196       2.2826
    1197       2.3194
    1198       2.2462
    1199       2.2302
    1200       2.2226
    1201       2.2744
    1202       2.1913
    1203       2.1440
    1204       2.1983
    1205       2.1555
    1206       2.2630
    1207       2.1881
    1208       2.2497
    1209       2.1968
    1210       2.2203
    1211       2.2231
    1212       2.2889
    1213       2.2054
    1214       2.2258
    1215       2.1555
    1216       2.1870
    1217       2.1630
    1218       2.2079
    1219       2.2608
    1220       2.1775
    1221       2.2268
    1222       2.1789
    1223       2.1469
    1224       2.1453
    1225       2.2198
    1226       2.3121
    1227       2.2723
    1228       2.2048
    1229       2.2618
    1230       2.3616
    1231       2.3249
    1232       2.4264
    1233       2.4001
    1234       2.4034
    1235       2.4161
    1236       2.3872
    1237       2.3409
    1238       2.3942
    1239       2.3366
    1240       2.3671
    1241       2.3356
    1242       2.3871
    1243       2.4332
    1244       2.3556
    1245       2.3434
    1246       2.4276
    1247       2.3891
    1248       2.3523
    1249       2.4239
    1250       2.3328
    1251       2.3525
    1252       2.3977
    1253       2.3416
    1254       2.3169
    1255       2.3496
    1256       2.4048
    1257       2.2292
    1258       2.1971
    1259       2.3011
    1260       2.1831
    1261       2.1990
    1262       2.2197
    1263       2.2469
    1264       2.2631
    1265       2.2988
    1266       2.3115
    1267       2.2743
    1268       2.3446
    1269       2.3189
    1270       2.3200
    1271       2.2156
    1272       2.2396
    1273       2.2339
    1274       2.2030
    1275       2.2711
    1276       2.3429
    1277       2.3291
    1278       2.2942
    1279       2.2712
    1280       2.3400
    1281       2.4186
    1282       2.3803
    1283       2.3014
    1284       2.2562
    1285       2.2500
    1286       2.2561
    1287       2.3903
    1288       2.3499
    1289       2.4113
    1290       2.4642
    1291       2.3692
    1292       2.4088
    1293       2.4017
    1294       2.3974
    1295       2.4484
    1296       2.3152
    1297       2.2196
    1298       2.2610
    1299       2.2919
    1300       2.3306
    1301       2.3146
    1302       2.3238
    1303       2.2744
    1304       2.2451
    1305       2.2530
    1306       2.3319
    1307       2.3158
    1308       2.3630
    1309       2.3590
    1310       2.3638
    1311       2.3318
    1312       2.3074
    1313       2.2192
    1314       2.3110
    1315       2.3147
    1316       2.3172
    1317       2.3383
    1318       2.3065
    1319       2.3166
    1320       2.2972
    1321       2.2339
    1322       2.2626
    1323       2.2584
    1324       2.3356
    1325       2.3486
    1326       2.3135
    1327       2.4079
    1328       2.3882
    1329       2.4148
    1330       2.3845
    1331       2.3542
    1332       2.3053
    1333       2.3203
    1334       2.3428
    1335       2.2793
    1336       2.2841
    1337       2.2244
    1338       2.2133
    1339       2.1636
    1340       2.2231
    1341       2.1468
    1342       2.0761
    1343       2.0857
    1344       2.1352
    1345       2.1540
    1346       2.1594
    1347       2.2499
    1348       2.2329
    1349       2.2985
    1350       2.2851
    1351       2.2457
    1352       2.1890
    1353       2.1883
    1354       2.2017
    1355       2.1527
    1356       2.1684
    1357       2.1847
    1358       2.2273
    1359       2.1732
    1360       2.1667
    1361       2.2783
    1362       2.2312
    1363       2.2479
    1364       2.3087
    1365       2.2021
    1366       2.2395
    1367       2.2086
    1368       2.2080
    1369       2.2827
    1370       2.1687
    1371       2.2912
    1372       2.3077
    1373       2.2828
    1374       2.2127
    1375       2.1330
    1376       2.2202
    1377       2.0833
    1378       2.1154
    1379       2.1760
    1380       2.2019
    1381       2.2119
    1382       2.1187
    1383       2.1693
    1384       2.1733
    1385       2.1377
    1386       2.1244
    1387       2.1438
    1388       2.1185
    1389       2.0448
    1390       2.0743
    1391       2.0906
    1392       2.1386
    1393       2.1189
    1394       2.0805
    1395       2.1294
    1396       2.1275
    1397       2.1368
    1398       2.0661
    1399       2.0541
    1400       2.0959
    1401       2.1900
    1402       2.0952
    1403       2.1292
    1404       2.1348
    1405       2.1546
    1406       2.1365
    1407       2.0569
    1408       2.0978
    1409       2.1304
    1410       2.0867
    1411       2.1685
    1412       2.1985
    1413       2.2170
    1414       2.2291
    1415       2.1305
    1416       2.1248
    1417       2.0788
    1418       2.0767
    1419       2.0536
    1420       2.1415
    1421       2.1779
    1422       2.1930
    1423       2.1659
    1424       2.1639
    1425       2.1537
    1426       2.2000
    1427       2.1346
    1428       2.1213
    1429       2.1252
    1430       2.2615
    1431       2.2143
    1432       2.2333
    1433       2.2531
    1434       2.2227
    1435       2.2516
    1436       2.2464
    1437       2.3128
    1438       2.3560
    1439       2.3853
    1440       2.3667
    1441       2.3773
    1442       2.2396
    1443       2.2110
    1444       2.2792
    1445       2.2740
    1446       2.2074
    1447       2.2188
    1448       2.2628
    1449       2.2710
    1450       2.1761
    1451       2.2129
    1452       2.1716
    1453       2.2308
    1454       2.2556
    1455       2.2434
    1456       2.2637
    1457       2.2716
    1458       2.2579
    1459       2.2336
    1460       2.2827
    1461       2.2860
    1462       2.2449
    1463       2.2799
    1464       2.2321
    1465       2.3308
    1466       2.3720
    1467       2.3249
    1468       2.2810
    1469       2.3026
    1470       2.2230
    1471       2.3335
    1472       2.2252
    1473       2.2908
    1474       2.3006
    1475       2.2234
    1476       2.2286
    1477       2.2716
    1478       2.3462
    1479       2.3929
    1480       2.3365
    1481       2.2989
    1482       2.2921
    1483       2.3495
    1484       2.2919
    1485       2.3064
    1486       2.2272
    1487       2.2809
    1488       2.2983
    1489       2.2929
    1490       2.2295
    1491       2.2643
    1492       2.2816
    1493       2.2905
    1494       2.3240
    1495       2.2991
    1496       2.2758
    1497       2.2631
    1498       2.2576
    1499       2.2323
    1500       2.2931
    1501       2.2209
    1502       2.2108
    1503       2.2546
    1504       2.2380
    1505       2.2683
    1506       2.2221
    1507       2.2404
    1508       2.2013
    1509       2.2291
    1510       2.2124
    1511       2.2177
    1512       2.2428
    1513       2.3496
    1514       2.3829
    1515       2.2930
    1516       2.3358
    1517       2.2389
    1518       2.2569
    1519       2.2586
    1520       2.3000
    1521       2.3398
    1522       2.3019
    1523       2.2378
    1524       2.2202
    1525       2.2101
    1526       2.2462
    1527       2.2067
    1528       2.1376
    1529       2.1789
    1530       2.1840
    1531       2.1945
    1532       2.1684
    1533       2.1769
    1534       2.1780
    1535       2.2175
    1536       2.1419
    1537       2.2666
    1538       2.2163
    1539       2.1708
    1540       2.1385
    1541       2.1799
    1542       2.2417
    1543       2.1954
    1544       2.1443
    1545       2.1371
    1546       2.2411
    1547       2.2215
    1548       2.2086
    1549       2.1611
    1550       2.1821
    1551       2.1718
    1552       2.1660
    1553       2.2205
    1554       2.2823
    1555       2.2501
    1556       2.2878
    1557       2.2958
    1558       2.2800
    1559       2.2373
    1560       2.2001
    1561       2.2019
    1562       2.2329
    1563       2.2100
    1564       2.1802
    1565       2.0737
    1566       2.1208
    1567       2.1172
    1568       2.1162
    1569       2.1444
    1570       2.1541
    1571       2.1140
    1572       2.1241
    1573       2.1318
    1574       2.1714
    1575       2.1386
    1576       2.1579
    1577       2.2411
    1578       2.1499
    1579       2.1330
    1580       2.1716
    1581       2.2036
    1582       2.2033
    1583       2.2113
    1584       2.2276
    1585       2.2069
    1586       2.2240
    1587       2.1367
    1588       2.2404
    1589       2.1876
    1590       2.1742
    1591       2.1111
    1592       2.1437
    1593       2.1531
    1594       2.2060
    1595       2.2231
    1596       2.1563
    1597       2.1974
    1598       2.1302
    1599       2.1567
    1600       2.1882
    1601       2.2101
    1602       2.1929
    1603       2.1778
    1604       2.2062
    1605       2.1121
    1606       2.1320
    1607       2.1262
    1608       2.1654
    1609       2.1416
    1610       2.1636
    1611       2.1125
    1612       2.1716
    1613       2.1658
    1614       2.2513
    1615       2.2238
    1616       2.2217
    1617       2.2429
    1618       2.2754
    1619       2.1944
    1620       2.2494
    1621       2.2704
    1622       2.2684
    1623       2.2439
    1624       2.3030
    1625       2.3755
    1626       2.3643
    1627       2.4440
    1628       2.3373
    1629       2.2752
    1630       2.2865
    1631       2.3689
    1632       2.3870
    1633       2.4444
    1634       2.4398
    1635       2.4634
    1636       2.3581
    1637       2.3458
    1638       2.4564
    1639       2.4009
    1640       2.3944
    1641       2.3694
    1642       2.3231
    1643       2.3210
    1644       2.2525
    1645       2.2331
    1646       2.2240
    1647       2.2403
    1648       2.2833
    1649       2.2747
    1650       2.2973
    1651       2.3004
    1652       2.2395
    1653       2.2970
    1654       2.2597
    1655       2.2889
    1656       2.2712
    1657       2.2327
    1658       2.2560
    1659       2.2269
    1660       2.3110
    1661       2.2560
    1662       2.2865
    1663       2.2722
    1664       2.1930
    1665       2.2010
    1666       2.2305
    1667       2.2645
    1668       2.2383
    1669       2.3378
    1670       2.3349
    1671       2.3380
    1672       2.3625
    1673       2.3818
    1674       2.3733
    1675       2.4482
    1676       2.4570
    1677       2.3866
    1678       2.4060
    1679       2.3567
    1680       2.2352
    1681       2.3004
    1682       2.3008
    1683       2.3112
    1684       2.2677
    1685       2.2372
    1686       2.1799
    1687       2.3202
    1688       2.3467
    1689       2.2455
    1690       2.1741
    1691       2.1838
    1692       2.1357
    1693       2.0963
    1694       2.1611
    1695       2.2344
    1696       2.2034
    1697       2.1887
    1698       2.2137
    1699       2.2124
    1700       2.1877
    1701       2.2349
    1702       2.2785
    1703       2.3114
    1704       2.1438
    1705       2.1750
    1706       2.1786
    1707       2.2313
    1708       2.1804
    1709       2.2059
    1710       2.1389
    1711       2.1213
    1712       2.2230
    1713       2.3019
    1714       2.1664
    1715       2.2038
    1716       2.2418
    1717       2.2996
    1718       2.2852
    1719       2.3701
    1720       2.2443
    1721       2.1939
    1722       2.2184
    1723       2.2634
    1724       2.2257
    1725       2.1651
    1726       2.2664
    1727       2.2605
    1728       2.2509
    1729       2.2307
    1730       2.2124
    1731       2.2023
    1732       2.2357
    1733       2.2745
    1734       2.2378
    1735       2.1344
    1736       2.1282
    1737       2.0728
    1738       2.1828
    1739       2.1180
    1740       2.0958
    1741       2.1284
    1742       2.1653
    1743       2.1537
    1744       2.1662
    1745       2.1291
    1746       2.1339
    1747       2.1900
    1748       2.1879
    1749       2.0579
    1750       2.1616
    1751       2.1942
    1752       2.1981
    1753       2.3034
    1754       2.3091
    1755       2.2439
    1756       2.2084
    1757       2.1931
    1758       2.1711
    1759       2.2064
    1760       2.1872
    1761       2.2638
    1762       2.3669
    1763       2.3236
    1764       2.1908
    1765       2.1457
    1766       2.1425
    1767       2.1488
    1768       2.1348
    1769       2.1865
    1770       2.1892
    1771       2.1986
    1772       2.1708
    1773       2.1778
    1774       2.2147
    1775       2.1838
    1776       2.1679
    1777       2.2124
    1778       2.2798
    1779       2.2519
    1780       2.3021
    1781       2.2024
    1782       2.1648
    1783       2.2338
    1784       2.1888
    1785       2.1651
    1786       2.2205
    1787       2.1819
    1788       2.3428
    1789       2.3344
    1790       2.3190
    1791       2.2346
    1792       2.2741
    1793       2.2303
    1794       2.2451
    1795       2.2720
    1796       2.3404
    1797       2.3028
    1798       2.3836
    1799       2.3508
    1800       2.2768
    1801       2.2226
    1802       2.1852
    1803       2.2056
    1804       2.1646
    1805       2.2085
    1806       2.1266
    1807       2.1407
    1808       2.1449
    1809       2.2029
    1810       2.2117
    1811       2.2026
    1812       2.2703
    1813       2.3613
    1814       2.2881
    1815       2.2632
    1816       2.2678
    1817       2.3664
    1818       2.2647
    1819       2.2726
    1820       2.2486
    1821       2.3151
    1822       2.2814
    1823       2.3445
    1824       2.2662
    1825       2.2201
    1826       2.2079
    1827       2.1759
    1828       2.1951
    1829       2.2111
    1830       2.1901
    1831       2.2507
    1832       2.2593
    1833       2.1864
    1834       2.0981
    1835       2.1012
    1836       2.1378
    1837       2.1314
    1838       2.2279
    1839       2.2183
    1840       2.2915
    1841       2.2685
    1842       2.2417
    1843       2.2247
    1844       2.1546
    1845       2.1620
    1846       2.0935
    1847       2.1216
    1848       2.1537
    1849       2.1594
    1850       2.1740
    1851       2.2094
    1852       2.2540
    1853       2.2902
    1854       2.2346
    1855       2.2088
    1856       2.2378
    1857       2.2658
    1858       2.1733
    1859       2.2582
    1860       2.2503
    1861       2.2806
    1862       2.2454
    1863       2.2055
    1864       2.2191
    1865       2.3185
    1866       2.2848
    1867       2.2938
    1868       2.2975
    1869       2.2536
    1870       2.2538
    1871       2.2395
    1872       2.1878
    1873       2.1709
    1874       2.1105
    1875       2.2159
    1876       2.1465
    1877       2.1649
    1878       2.1941
    1879       2.2089
    1880       2.2658
    1881       2.2082
    1882       2.1993
    1883       2.1928
    1884       2.2468
    1885       2.3143
    1886       2.3549
    1887       2.3530
    1888       2.3330
    1889       2.2359
    1890       2.2865
    1891       2.2924
    1892       2.2710
    1893       2.2256
    1894       2.2339
    1895       2.2788
    1896       2.3172
    1897       2.2493
    1898       2.2876
    1899       2.2817
    1900       2.2934
    1901       2.2895
    1902       2.2396
    1903       2.4095
    1904       2.3907
    1905       2.3019
    1906       2.2802
    1907       2.3456
    1908       2.4863
    1909       2.4360
    1910       2.4402
    1911       2.3765
    1912       2.3254
    1913       2.3745
    1914       2.3139
    1915       2.3090
    1916       2.2588
    1917       2.2941
    1918       2.2843
    1919       2.2968
    1920       2.2559
    1921       2.3117
    1922       2.3028
    1923       2.3835
    1924       2.3391
    1925       2.3455
    1926       2.2717
    1927       2.2765
    1928       2.2133
    1929       2.2707
    1930       2.2505
    1931       2.2160
    1932       2.2573
    1933       2.2625
    1934       2.3197
    1935       2.2741
    1936       2.3557
    1937       2.5224
    1938       2.5284
    1939       2.4879
    1940       2.4408
    1941       2.3951
    1942       2.3678
    1943       2.3913
    1944       2.3355
    1945       2.3687
    1946       2.4187
    1947       2.3792
    1948       2.2858
    1949       2.2981
    1950       2.2981
    1951       2.1774
    1952       2.3350
    1953       2.3056
    1954       2.2950
    1955       2.4283
    1956       2.3811
    1957       2.4043
    1958       2.3205
    1959       2.2589
    1960       2.2560
    1961       2.2648
    1962       2.2192
    1963       2.2612
    1964       2.2348
    1965       2.2200
    1966       2.1798
    1967       2.1842
    1968       2.1957
    1969       2.2102
    1970       2.2628
    1971       2.3277
    1972       2.2763
    1973       2.3363
    1974       2.2473
    1975       2.2083
    1976       2.1898
    1977       2.1321
    1978       2.2275
    1979       2.1733
    1980       2.1199
    1981       2.1786
    1982       2.0514
    1983       2.0439
    1984       2.0090
    1985       2.0755
    1986       2.1750
    1987       2.2096
    1988       2.1975
    1989       2.2753
    1990       2.2315
    1991       2.2009
    1992       2.1690
    1993       2.1620
    1994       2.1921
    1995       2.1764
    1996       2.1620
    1997       2.1515
    1998       2.1501
    1999       2.1338
    2000       2.1903
    2001       2.2287
    2002       2.2490
    2003       2.2064
    2004       2.1687
    2005       2.0717
    2006       2.1212
    2007       2.1056
    2008       2.0862
    2009       2.1002
    2010       2.0793
    2011       2.0504
    2012       2.0312
    2013       2.1015
    2014       2.0764
    2015       2.0873
    2016       2.1340
    2017       2.0480
    2018       2.1109
    2019       2.2264
    2020       2.1551
    2021       2.1276
    2022       2.2285
    2023       2.2146
    2024       2.1872
    2025       2.1804
    2026       2.1543
    2027       2.1336
    2028       2.2242
    2029       2.1605
    2030       2.1703
    2031       2.1505
    2032       2.1527
    2033       2.1393
    2034       2.0721
    2035       2.1520
    2036       2.1878
    2037       2.0798
    2038       2.1696
    2039       2.1188
    2040       2.2029
    2041       2.2449
    2042       2.1940
    2043       2.2882
    2044       2.2574
    2045       2.2701
    2046       2.2866
    2047       2.1808
    2048       2.2371
    2049       2.2744
    2050       2.1841
    2051       2.2363
    2052       2.2872
    2053       2.2773
    2054       2.3089
    2055       2.2279
    2056       2.2811
    2057       2.2982
    2058       2.2194
    2059       2.1937
    2060       2.2059
    2061       2.2013
    2062       2.1531
    2063       2.1495
    2064       2.0989
    2065       2.0779
    2066       2.1028
    2067       2.1398
    2068       2.1410
    2069       2.1735
    2070       2.1670
    2071       2.1126
    2072       2.0770
    2073       2.1312
    2074       2.1869
    2075       2.1763
    2076       2.1791
    2077       2.1492
    2078       2.1769
    2079       2.1846
    2080       2.2137
    2081       2.1573
    2082       2.2499
    2083       2.2075
    2084       2.2593
    2085       2.1920
    2086       2.1655
    2087       2.1809
    2088       2.1874
    2089       2.0925
    2090       2.1852
    2091       2.2090
    2092       2.2359
    2093       2.2200
    2094       2.2512
    2095       2.2579
    2096       2.3029
    2097       2.2359
    2098       2.2461
    2099       2.2437
    2100       2.2254
    2101       2.2765
    2102       2.3286
    2103       2.3406
    2104       2.3062
    2105       2.2985
    2106       2.2203
    2107       2.2251
    2108       2.1521
    2109       2.1265
    2110       2.2050
    2111       2.2103
    2112       2.2379
    2113       2.1989
    2114       2.2323
    2115       2.1595
    2116       2.2574
    2117       2.2766
    2118       2.2908
    2119       2.2538
    2120       2.1794
    2121       2.2754
    2122       2.2431
    2123       2.2535
    2124       2.2918
    2125       2.2303
    2126       2.2680
    2127       2.2726
    2128       2.2784
    2129       2.3311
    2130       2.3281
    2131       2.3168
    2132       2.2909
    2133       2.2741
    2134       2.3163
    2135       2.4050
    2136       2.3016
    2137       2.3080
    2138       2.2804
    2139       2.2957
    2140       2.2686
    2141       2.2918
    2142       2.2275
    2143       2.1267
    2144       2.1412
    2145       2.1693
    2146       2.2043
    2147       2.2571
    2148       2.1751
    2149       2.1614
    2150       2.2476
    2151       2.1986
    2152       2.2440
    2153       2.2320
    2154       2.1777
    2155       2.1255
    2156       2.1903
    2157       2.1943
    2158       2.2712
    2159       2.2713
    2160       2.3665
    2161       2.2548
    2162       2.1273
    2163       2.1939
    2164       2.1919
    2165       2.2877
    2166       2.2893
    2167       2.2764
    2168       2.3163
    2169       2.2909
    2170       2.2844
    2171       2.3422
    2172       2.3192
    2173       2.2550
    2174       2.2417
    2175       2.2543
    2176       2.2573
    2177       2.2670
    2178       2.3319
    2179       2.3420
    2180       2.3422
    2181       2.4195
    2182       2.4095
    2183       2.3492
    2184       2.2512
    2185       2.2272
    2186       2.3163
    2187       2.3403
    2188       2.2796
    2189       2.1888
    2190       2.2754
    2191       2.1627
    2192       2.2019
    2193       2.2374
    2194       2.2349
    2195       2.2002
    2196       2.2022
    2197       2.1927
    2198       2.2521
    2199       2.1402
    2200       2.1846
    2201       2.2060
    2202       2.2474
    2203       2.2816
    2204       2.2804
    2205       2.3235
    2206       2.3781
    2207       2.3552
    2208       2.3078
    2209       2.3334
    2210       2.3229
    2211       2.3064
    2212       2.3163
    2213       2.2179
    2214       2.2681
    2215       2.2368
    2216       2.1999
    2217       2.1799
    2218       2.1567
    2219       2.1321
    2220       2.1823
    2221       2.1894
    2222       2.2676
    2223       2.2973
    2224       2.4098
    2225       2.3571
    2226       2.3593
    2227       2.4115
    2228       2.4173
    2229       2.4318
    2230       2.3529
    2231       2.3705
    2232       2.4398
    2233       2.4344
    2234       2.4532
    2235       2.4237
    2236       2.4580
    2237       2.4153
    2238       2.5079
    2239       2.3922
    2240       2.3710
    2241       2.3936
    2242       2.3727
    2243       2.4149
    2244       2.3702
    2245       2.3403
    2246       2.3097
    2247       2.2631
    2248       2.2704
    2249       2.3538
    2250       2.3621
    2251       2.3189
    2252       2.3294
    2253       2.3166
    2254       2.2452
    2255       2.2128
    2256       2.1807
    2257       2.1565
    2258       2.1693
    2259       2.2000
    2260       2.1960
    2261       2.1750
    2262       2.1900
    2263       2.2716
    2264       2.3104
    2265       2.3777
    2266       2.3207
    2267       2.3391
    2268       2.3789
    2269       2.3775
    2270       2.3770
    2271       2.3487
    2272       2.3358
    2273       2.3755
    2274       2.3058
    2275       2.2998
    2276       2.4017
    2277       2.3547
    2278       2.3023
    2279       2.2368
    2280       2.1292
    2281       2.2198
    2282       2.2639
    2283       2.2928
    2284       2.2017
    2285       2.1663
    2286       2.2246
    2287       2.2214
    2288       2.2930
    2289       2.3984
    2290       2.4089
    2291       2.3713
    2292       2.4091
    2293       2.3854
    2294       2.3119
    2295       2.3374
    2296       2.3435
    2297       2.3820
    2298       2.3784
    2299       2.4416
    2300       2.3861
    2301       2.3940
    2302       2.4290
    2303       2.3322
    2304       2.1888
    2305       2.3413
    2306       2.3564
    2307       2.3333
    2308       2.3096
    2309       2.3329
    2310       2.3287
    2311       2.3450
    2312       2.3456
    2313       2.4123
    2314       2.3145
    2315       2.3193
    2316       2.3219
    2317       2.2389
    2318       2.3166
    2319       2.2662
    2320       2.3032
    2321       2.3411
    2322       2.2690
    2323       2.3816
    2324       2.3397
    2325       2.3623
    2326       2.3692
    2327       2.3802
    2328       2.3677
    2329       2.3844
    2330       2.2550
    2331       2.2945
    2332       2.2725
    2333       2.2366
    2334       2.2840
    2335       2.3104
    2336       2.3788
    2337       2.4094
    2338       2.4290
    2339       2.4239
    2340       2.3704
    2341       2.4490
    2342       2.3883
    2343       2.3610
    2344       2.3810
    2345       2.3965
    2346       2.4082
    2347       2.4030
    2348       2.3477
    2349       2.3393
    2350       2.4084
    2351       2.4806
    2352       2.4559
    2353       2.4140
    2354       2.4087
    2355       2.4989
    2356       2.4815
    2357       2.4029
    2358       2.4480
    2359       2.4179
    2360       2.4706
    2361       2.4380
    2362       2.3458
    2363       2.3719
    2364       2.4220
    2365       2.4066
    2366       2.3911
    2367       2.3557
    2368       2.3549
    2369       2.2959
    2370       2.3205
    2371       2.3457
    2372       2.3748
    2373       2.3880
    2374       2.4358
    2375       2.3426
    2376       2.3318
    2377       2.2342
    2378       2.2467
    2379       2.2311
    2380       2.2470
    2381       2.2990
    2382       2.3447
    2383       2.3521
    2384       2.3659
    2385       2.3337
    2386       2.3439
    2387       2.3628
    2388       2.4054
    2389       2.4142
    2390       2.3888
    2391       2.4269
    2392       2.4696
    2393       2.4204
    2394       2.5278
    2395       2.4183
    2396       2.4235
    2397       2.5264
    2398       2.5274
    2399       2.5282
    2400       2.4495
    2401       2.4607
    2402       2.3415
    2403       2.3367
    2404       2.3079
    2405       2.3412
    2406       2.3824
    2407       2.4064
    2408       2.3453
    2409       2.3808
    2410       2.3403
    2411       2.2697
    2412       2.3170
    2413       2.3161
    2414       2.3603
    2415       2.3852
    2416       2.3736
    2417       2.3940
    2418       2.4327
    2419       2.3637
    2420       2.4237
    2421       2.3290
    2422       2.3193
    2423       2.2702
    2424       2.3207
    2425       2.2808
    2426       2.3330
    2427       2.3669
    2428       2.4021
    2429       2.4296
    2430       2.4188
    2431       2.3971
    2432       2.4851
    2433       2.4728
    2434       2.4353
    2435       2.4526
    2436       2.4023
    2437       2.3169
    2438       2.3139
    2439       2.3436
    2440       2.3758
    2441       2.4196
    2442       2.3010
    2443       2.3110
    2444       2.2580
    2445       2.3056
    2446       2.3189
    2447       2.2212
    2448       2.3272
    2449       2.2895
    2450       2.2132
    2451       2.1715
    2452       2.2683
    2453       2.1975
    2454       2.2197
    2455       2.2629
    2456       2.2279
    2457       2.2523
    2458       2.2884
    2459       2.2103
    2460       2.3090
    2461       2.3041
    2462       2.2588
    2463       2.2377
    2464       2.2577
    2465       2.2396
    2466       2.2284
    2467       2.2546
    2468       2.3150
    2469       2.1891
    2470       2.2494
    2471       2.2082
    2472       2.2019
    2473       2.1179
    2474       2.0671
    2475       2.1713
    2476       2.1083
    2477       2.1587
    2478       2.2685
    2479       2.1510
    2480       2.1204
    2481       2.1304
    2482       2.1610
    2483       2.2247
    2484       2.1432
    2485       2.1782
    2486       2.2613
    2487       2.2822
    2488       2.3431
    2489       2.3556
    2490       2.3034
    2491       2.2667
    2492       2.1961
    2493       2.1937
    2494       2.2352
    2495       2.3311
    2496       2.2998
    2497       2.2639
    2498       2.2691
    2499       2.3185
    2500       2.3273
