# Supplementary material for: Potential Inhibitors of Fascin From A Database of Marine Natural Products: A Virtual Screening and Molecular Dynamics Study
Source: Front Chem. 2021 Oct 7;9:719949. doi: 10.3389/fchem.2021.719949 (PMC8529705; doi:10.3389/fchem.2021.719949)
Supplement: Supplementary file 2 [file DataSheet1.ZIP › Raw Date for Manuscript-719949-reduced/Figure S1/Inhibitor 03/rmsd1.dat]

#Frame     RMSD_00002
       1       1.8824
       2       1.9250
       3       1.9533
       4       1.9973
       5       2.0324
       6       2.0316
       7       2.0329
       8       2.0017
       9       1.9960
      10       2.0035
      11       1.9566
      12       1.9360
      13       1.9634
      14       1.9936
      15       2.0179
      16       2.0602
      17       2.0996
      18       2.0920
      19       2.1058
      20       1.9489
      21       2.0046
      22       2.0265
      23       2.0444
      24       2.0598
      25       2.1447
      26       2.0754
      27       2.0791
      28       2.0081
      29       1.9929
      30       1.9820
      31       1.9494
      32       2.0647
      33       2.0802
      34       2.0647
      35       2.0840
      36       2.0501
      37       2.1190
      38       2.1039
      39       2.1540
      40       2.1782
      41       2.1268
      42       2.1701
      43       2.1057
      44       2.1283
      45       2.1648
      46       2.0842
      47       2.1300
      48       2.0706
      49       2.0737
      50       2.1021
      51       2.1825
      52       2.1315
      53       2.1321
      54       2.1545
      55       2.1828
      56       2.2246
      57       2.2831
      58       2.2218
      59       2.2306
      60       2.3610
      61       2.2408
      62       2.2601
      63       2.2554
      64       2.2834
      65       2.2372
      66       2.1790
      67       2.1888
      68       2.1395
      69       2.1631
      70       2.1319
      71       2.0915
      72       2.1627
      73       2.1631
      74       2.1223
      75       2.1921
      76       2.1473
      77       2.2091
      78       2.1710
      79       2.1455
      80       2.1654
      81       2.1170
      82       2.1961
      83       2.1694
      84       2.1757
      85       2.2468
      86       2.1446
      87       2.1193
      88       2.1156
      89       2.0674
      90       2.1304
      91       2.2048
      92       2.1532
      93       2.1414
      94       2.1749
      95       2.2035
      96       2.2388
      97       2.2068
      98       2.2736
      99       2.1837
     100       2.2097
     101       2.2454
     102       2.1646
     103       2.2656
     104       2.2244
     105       2.2163
     106       2.1533
     107       2.1666
     108       2.1280
     109       2.1210
     110       2.1578
     111       2.1644
     112       2.1581
     113       2.1791
     114       2.1924
     115       2.1794
     116       2.2157
     117       2.1547
     118       2.1317
     119       2.2014
     120       2.2082
     121       2.2403
     122       2.1409
     123       2.2296
     124       2.2114
     125       2.1902
     126       2.0829
     127       2.1760
     128       2.2351
     129       2.1444
     130       2.1112
     131       2.1295
     132       2.0777
     133       2.0579
     134       2.0577
     135       2.1303
     136       2.1595
     137       2.1074
     138       2.1074
     139       2.0995
     140       2.1551
     141       2.1370
     142       2.0819
     143       2.1929
     144       2.1468
     145       2.0580
     146       2.0882
     147       2.1336
     148       2.1623
     149       2.1135
     150       2.1924
     151       2.2146
     152       2.1276
     153       2.1144
     154       2.1478
     155       2.1630
     156       2.1550
     157       2.2159
     158       2.2021
     159       2.1598
     160       2.1721
     161       2.2294
     162       2.1270
     163       2.1244
     164       2.1060
     165       2.1423
     166       2.1257
     167       2.1512
     168       2.1479
     169       2.1404
     170       2.0911
     171       2.1809
     172       2.1683
     173       2.1657
     174       2.1796
     175       2.2654
     176       2.2731
     177       2.3910
     178       2.3121
     179       2.2616
     180       2.2262
     181       2.1792
     182       2.1525
     183       2.1634
     184       2.1854
     185       2.1822
     186       2.1768
     187       2.1127
     188       2.2094
     189       2.2047
     190       2.2878
     191       2.3073
     192       2.2502
     193       2.2860
     194       2.2798
     195       2.3462
     196       2.3524
     197       2.3848
     198       2.3819
     199       2.3477
     200       2.4066
     201       2.3171
     202       2.3356
     203       2.3291
     204       2.3075
     205       2.3242
     206       2.3026
     207       2.2282
     208       2.1989
     209       2.2682
     210       2.2619
     211       2.2024
     212       2.2560
     213       2.2642
     214       2.2582
     215       2.2458
     216       2.2534
     217       2.1825
     218       2.3041
     219       2.2911
     220       2.3208
     221       2.2514
     222       2.1719
     223       2.1295
     224       2.2284
     225       2.2535
     226       2.2403
     227       2.2262
     228       2.2225
     229       2.1399
     230       2.1100
     231       2.2102
     232       2.2498
     233       2.2086
     234       2.2688
     235       2.2259
     236       2.1720
     237       2.1675
     238       2.2509
     239       2.2756
     240       2.2955
     241       2.2790
     242       2.2459
     243       2.1945
     244       2.1258
     245       2.1749
     246       2.2218
     247       2.2419
     248       2.1680
     249       2.1597
     250       2.1524
     251       2.2692
     252       2.2749
     253       2.2639
     254       2.2186
     255       2.2660
     256       2.2559
     257       2.2040
     258       2.1515
     259       2.2160
     260       2.2883
     261       2.2672
     262       2.2776
     263       2.2429
     264       2.2784
     265       2.2602
     266       2.2567
     267       2.2376
     268       2.2244
     269       2.2866
     270       2.2601
     271       2.1858
     272       2.2259
     273       2.2076
     274       2.1834
     275       2.3142
     276       2.2593
     277       2.2171
     278       2.2520
     279       2.2627
     280       2.2922
     281       2.2422
     282       2.2568
     283       2.2822
     284       2.3467
     285       2.3099
     286       2.2913
     287       2.3498
     288       2.3203
     289       2.3224
     290       2.3134
     291       2.3185
     292       2.2857
     293       2.2967
     294       2.2733
     295       2.3077
     296       2.3101
     297       2.2824
     298       2.2659
     299       2.2364
     300       2.2906
     301       2.3465
     302       2.3164
     303       2.3506
     304       2.3392
     305       2.4044
     306       2.4014
     307       2.3951
     308       2.3918
     309       2.4903
     310       2.5246
     311       2.4405
     312       2.4110
     313       2.3995
     314       2.3649
     315       2.3873
     316       2.3759
     317       2.3677
     318       2.4759
     319       2.4251
     320       2.3334
     321       2.3087
     322       2.3382
     323       2.3712
     324       2.4002
     325       2.3968
     326       2.4146
     327       2.3804
     328       2.3499
     329       2.4082
     330       2.3832
     331       2.4264
     332       2.4023
     333       2.4284
     334       2.4325
     335       2.3498
     336       2.3411
     337       2.3070
     338       2.3679
     339       2.3253
     340       2.3507
     341       2.2746
     342       2.3476
     343       2.3320
     344       2.3356
     345       2.3109
     346       2.2990
     347       2.3067
     348       2.3117
     349       2.3174
     350       2.3712
     351       2.3180
     352       2.4106
     353       2.4880
     354       2.4783
     355       2.4979
     356       2.5846
     357       2.5472
     358       2.4917
     359       2.3576
     360       2.4362
     361       2.5028
     362       2.4082
     363       2.5221
     364       2.5347
     365       2.4972
     366       2.4933
     367       2.4197
     368       2.4584
     369       2.4172
     370       2.4255
     371       2.4375
     372       2.3876
     373       2.3913
     374       2.3409
     375       2.2700
     376       2.3013
     377       2.2974
     378       2.2836
     379       2.2184
     380       2.2280
     381       2.2209
     382       2.2723
     383       2.3004
     384       2.3496
     385       2.4149
     386       2.3735
     387       2.4175
     388       2.4209
     389       2.3817
     390       2.3821
     391       2.4016
     392       2.4583
     393       2.4813
     394       2.5151
     395       2.5939
     396       2.5982
     397       2.6175
     398       2.5560
     399       2.5208
     400       2.5126
     401       2.4770
     402       2.4711
     403       2.4671
     404       2.4644
     405       2.4441
     406       2.4815
     407       2.4268
     408       2.4478
     409       2.4630
     410       2.4470
     411       2.4196
     412       2.3761
     413       2.4310
     414       2.3926
     415       2.3825
     416       2.3432
     417       2.3806
     418       2.4043
     419       2.3815
     420       2.3097
     421       2.3862
     422       2.3452
     423       2.3673
     424       2.3501
     425       2.3448
     426       2.4190
     427       2.3648
     428       2.3392
     429       2.2740
     430       2.3268
     431       2.3017
     432       2.3276
     433       2.3504
     434       2.2599
     435       2.2280
     436       2.3133
     437       2.3840
     438       2.3883
     439       2.3843
     440       2.3022
     441       2.3713
     442       2.3784
     443       2.3461
     444       2.2793
     445       2.3545
     446       2.3426
     447       2.3645
     448       2.3417
     449       2.3757
     450       2.4447
     451       2.4094
     452       2.3708
     453       2.3466
     454       2.2934
     455       2.3625
     456       2.3463
     457       2.4176
     458       2.4519
     459       2.4075
     460       2.4231
     461       2.3714
     462       2.3854
     463       2.3917
     464       2.3553
     465       2.3869
     466       2.3256
     467       2.3035
     468       2.3698
     469       2.3027
     470       2.3673
     471       2.4175
     472       2.4327
     473       2.4223
     474       2.4450
     475       2.5114
     476       2.4808
     477       2.4666
     478       2.5498
     479       2.4618
     480       2.4671
     481       2.4374
     482       2.4058
     483       2.3638
     484       2.4833
     485       2.3922
     486       2.3798
     487       2.3613
     488       2.3348
     489       2.3297
     490       2.3507
     491       2.2653
     492       2.3308
     493       2.3109
     494       2.2829
     495       2.2108
     496       2.2668
     497       2.2519
     498       2.1939
     499       2.1632
     500       2.2445
     501       2.2784
     502       2.3469
     503       2.4399
     504       2.3627
     505       2.3106
     506       2.3838
     507       2.3120
     508       2.3400
     509       2.3525
     510       2.3992
     511       2.3754
     512       2.3971
     513       2.4316
     514       2.3729
     515       2.3724
     516       2.3698
     517       2.4443
     518       2.3745
     519       2.3993
     520       2.3979
     521       2.3448
     522       2.3988
     523       2.4042
     524       2.3572
     525       2.4538
     526       2.4345
     527       2.4946
     528       2.4287
     529       2.4331
     530       2.3988
     531       2.4095
     532       2.4027
     533       2.3486
     534       2.3735
     535       2.4611
     536       2.3461
     537       2.3606
     538       2.3754
     539       2.2504
     540       2.3088
     541       2.3305
     542       2.3129
     543       2.3556
     544       2.3373
     545       2.3672
     546       2.3419
     547       2.3611
     548       2.3696
     549       2.3662
     550       2.3326
     551       2.3775
     552       2.3480
     553       2.3284
     554       2.4103
     555       2.3996
     556       2.4427
     557       2.3794
     558       2.3190
     559       2.3405
     560       2.3698
     561       2.3527
     562       2.3106
     563       2.2209
     564       2.2322
     565       2.2645
     566       2.2252
     567       2.1714
     568       2.2173
     569       2.2032
     570       2.1636
     571       2.2299
     572       2.1959
     573       2.2624
     574       2.3170
     575       2.2616
     576       2.2537
     577       2.2389
     578       2.2328
     579       2.2513
     580       2.1877
     581       2.2612
     582       2.2667
     583       2.2803
     584       2.2845
     585       2.3270
     586       2.3457
     587       2.3308
     588       2.3417
     589       2.3162
     590       2.3298
     591       2.3002
     592       2.2808
     593       2.2943
     594       2.2373
     595       2.2524
     596       2.1825
     597       2.2864
     598       2.1842
     599       2.2661
     600       2.3356
     601       2.3564
     602       2.3297
     603       2.3571
     604       2.3081
     605       2.3688
     606       2.3385
     607       2.2605
     608       2.2981
     609       2.3109
     610       2.2755
     611       2.2610
     612       2.2913
     613       2.3963
     614       2.3949
     615       2.4506
     616       2.4748
     617       2.5108
     618       2.3871
     619       2.4411
     620       2.4027
     621       2.4499
     622       2.3667
     623       2.3364
     624       2.3369
     625       2.3834
     626       2.4600
     627       2.4852
     628       2.4767
     629       2.4181
     630       2.4225
     631       2.4333
     632       2.5001
     633       2.3827
     634       2.4437
     635       2.3759
     636       2.3304
     637       2.2526
     638       2.2297
     639       2.2003
     640       2.1926
     641       2.1920
     642       2.2410
     643       2.2235
     644       2.2049
     645       2.2383
     646       2.2478
     647       2.2069
     648       2.2395
     649       2.2838
     650       2.3057
     651       2.2275
     652       2.3375
     653       2.2287
     654       2.3182
     655       2.2797
     656       2.2778
     657       2.2435
     658       2.2350
     659       2.2008
     660       2.2491
     661       2.2895
     662       2.2565
     663       2.2947
     664       2.2028
     665       2.2159
     666       2.2342
     667       2.2415
     668       2.1880
     669       2.2703
     670       2.2983
     671       2.2788
     672       2.2701
     673       2.3585
     674       2.3087
     675       2.2895
     676       2.3569
     677       2.3817
     678       2.4290
     679       2.4810
     680       2.4140
     681       2.4160
     682       2.4322
     683       2.4138
     684       2.3972
     685       2.4022
     686       2.4434
     687       2.5050
     688       2.3815
     689       2.4243
     690       2.3684
     691       2.3726
     692       2.4441
     693       2.3702
     694       2.4037
     695       2.3748
     696       2.2600
     697       2.3799
     698       2.3687
     699       2.4321
     700       2.3707
     701       2.3827
     702       2.4026
     703       2.3758
     704       2.4244
     705       2.4244
     706       2.4502
     707       2.4569
     708       2.4679
     709       2.5103
     710       2.5010
     711       2.4443
     712       2.3959
     713       2.4361
     714       2.4689
     715       2.3969
     716       2.4154
     717       2.4588
     718       2.4524
     719       2.5089
     720       2.5296
     721       2.5266
     722       2.5172
     723       2.4850
     724       2.5075
     725       2.4480
     726       2.4292
     727       2.4334
     728       2.3998
     729       2.4809
     730       2.4868
     731       2.4883
     732       2.4055
     733       2.3952
     734       2.3681
     735       2.4540
     736       2.4709
     737       2.4630
     738       2.4659
     739       2.5175
     740       2.4884
     741       2.4907
     742       2.5377
     743       2.5622
     744       2.4445
     745       2.4252
     746       2.4538
     747       2.5329
     748       2.5446
     749       2.5216
     750       2.5790
     751       2.5442
     752       2.4564
     753       2.5616
     754       2.4498
     755       2.5100
     756       2.4623
     757       2.5384
     758       2.5848
     759       2.4832
     760       2.5023
     761       2.4991
     762       2.5214
     763       2.5197
     764       2.5677
     765       2.5596
     766       2.6013
     767       2.6165
     768       2.5623
     769       2.5320
     770       2.5702
     771       2.5807
     772       2.5969
     773       2.6025
     774       2.5469
     775       2.5201
     776       2.5934
     777       2.5948
     778       2.5530
     779       2.6102
     780       2.5402
     781       2.5178
     782       2.5488
     783       2.5265
     784       2.5039
     785       2.5446
     786       2.4570
     787       2.4082
     788       2.4660
     789       2.5640
     790       2.5339
     791       2.4837
     792       2.5117
     793       2.4830
     794       2.4843
     795       2.5448
     796       2.4990
     797       2.5565
     798       2.5587
     799       2.5603
     800       2.4932
     801       2.5596
     802       2.5015
     803       2.4908
     804       2.5041
     805       2.4636
     806       2.5025
     807       2.5679
     808       2.4827
     809       2.5458
     810       2.4849
     811       2.4698
     812       2.5123
     813       2.4620
     814       2.4502
     815       2.5145
     816       2.5131
     817       2.4879
     818       2.4704
     819       2.4572
     820       2.4807
     821       2.4717
     822       2.4897
     823       2.4409
     824       2.4104
     825       2.4517
     826       2.4366
     827       2.4242
     828       2.4977
     829       2.4391
     830       2.4263
     831       2.3804
     832       2.4714
     833       2.4444
     834       2.4299
     835       2.4013
     836       2.4366
     837       2.5255
     838       2.4709
     839       2.4365
     840       2.4457
     841       2.5375
     842       2.5442
     843       2.5126
     844       2.5162
     845       2.5367
     846       2.5183
     847       2.5185
     848       2.5395
     849       2.5713
     850       2.5796
     851       2.5059
     852       2.5543
     853       2.6060
     854       2.6300
     855       2.6294
     856       2.5670
     857       2.5015
     858       2.5317
     859       2.5028
     860       2.4633
     861       2.3386
     862       2.4118
     863       2.4511
     864       2.5083
     865       2.5856
     866       2.5933
     867       2.5827
     868       2.5643
     869       2.5618
     870       2.5606
     871       2.5718
     872       2.5742
     873       2.5693
     874       2.6065
     875       2.6731
     876       2.5780
     877       2.7031
     878       2.6657
     879       2.6519
     880       2.5917
     881       2.5246
     882       2.4649
     883       2.5677
     884       2.5810
     885       2.6459
     886       2.5050
     887       2.4505
     888       2.5061
     889       2.5046
     890       2.4594
     891       2.4697
     892       2.5407
     893       2.4279
     894       2.4524
     895       2.4875
     896       2.5920
     897       2.4893
     898       2.4681
     899       2.4793
     900       2.4926
     901       2.4799
     902       2.5791
     903       2.5639
     904       2.6127
     905       2.5177
     906       2.5799
     907       2.6367
     908       2.6310
     909       2.6607
     910       2.6729
     911       2.6745
     912       2.5532
     913       2.4668
     914       2.5074
     915       2.5676
     916       2.5784
     917       2.4344
     918       2.4459
     919       2.4852
     920       2.5159
     921       2.5160
     922       2.4808
     923       2.5561
     924       2.5621
     925       2.5662
     926       2.6566
     927       2.6250
     928       2.5554
     929       2.5763
     930       2.5245
     931       2.6378
     932       2.7326
     933       2.7058
     934       2.5859
     935       2.6730
     936       2.5961
     937       2.5827
     938       2.6029
     939       2.6148
     940       2.6476
     941       2.6033
     942       2.6132
     943       2.6438
     944       2.6824
     945       2.6920
     946       2.7098
     947       2.6961
     948       2.7172
     949       2.7934
     950       2.7676
     951       2.7528
     952       2.6505
     953       2.7192
     954       2.7294
     955       2.7824
     956       2.7279
     957       2.7370
     958       2.6629
     959       2.7567
     960       2.7418
     961       2.6989
     962       2.6088
     963       2.7374
     964       2.6772
     965       2.5686
     966       2.6789
     967       2.7066
     968       2.6975
     969       2.6669
     970       2.7021
     971       2.6189
     972       2.6685
     973       2.5905
     974       2.5204
     975       2.5774
     976       2.5878
     977       2.5279
     978       2.4987
     979       2.5640
     980       2.5111
     981       2.5053
     982       2.5180
     983       2.4823
     984       2.5044
     985       2.5435
     986       2.4989
     987       2.5072
     988       2.6613
     989       2.5868
     990       2.6286
     991       2.6073
     992       2.5346
     993       2.5056
     994       2.5093
     995       2.4542
     996       2.4821
     997       2.4530
     998       2.5101
     999       2.4812
    1000       2.4767
    1001       2.4207
    1002       2.4208
    1003       2.4641
    1004       2.4924
    1005       2.5321
    1006       2.4571
    1007       2.4065
    1008       2.4668
    1009       2.5267
    1010       2.5371
    1011       2.4860
    1012       2.4062
    1013       2.4727
    1014       2.4049
    1015       2.3787
    1016       2.3810
    1017       2.4108
    1018       2.4245
    1019       2.4552
    1020       2.3680
    1021       2.3576
    1022       2.4203
    1023       2.4445
    1024       2.4216
    1025       2.4403
    1026       2.4088
    1027       2.3869
    1028       2.3720
    1029       2.3033
    1030       2.3080
    1031       2.3619
    1032       2.3732
    1033       2.4046
    1034       2.3690
    1035       2.3544
    1036       2.3212
    1037       2.2671
    1038       2.3061
    1039       2.3105
    1040       2.3303
    1041       2.3807
    1042       2.3624
    1043       2.3228
    1044       2.4142
    1045       2.3032
    1046       2.3678
    1047       2.3591
    1048       2.3622
    1049       2.2983
    1050       2.3248
    1051       2.3807
    1052       2.3785
    1053       2.3857
    1054       2.4141
    1055       2.3860
    1056       2.4653
    1057       2.4671
    1058       2.3450
    1059       2.3804
    1060       2.4270
    1061       2.4663
    1062       2.3539
    1063       2.3574
    1064       2.4000
    1065       2.4087
    1066       2.3916
    1067       2.4426
    1068       2.3951
    1069       2.3911
    1070       2.3423
    1071       2.3647
    1072       2.3558
    1073       2.3611
    1074       2.3015
    1075       2.2988
    1076       2.3024
    1077       2.3234
    1078       2.3969
    1079       2.4884
    1080       2.4439
    1081       2.4159
    1082       2.4462
    1083       2.3986
    1084       2.2911
    1085       2.3144
    1086       2.2998
    1087       2.3604
    1088       2.3981
    1089       2.2724
    1090       2.3402
    1091       2.2780
    1092       2.3393
    1093       2.3629
    1094       2.4030
    1095       2.3687
    1096       2.2973
    1097       2.3451
    1098       2.3007
    1099       2.3458
    1100       2.3214
    1101       2.3332
    1102       2.2976
    1103       2.2990
    1104       2.3909
    1105       2.3335
    1106       2.3258
    1107       2.3523
    1108       2.3901
    1109       2.3815
    1110       2.3872
    1111       2.2822
    1112       2.3352
    1113       2.3076
    1114       2.3130
    1115       2.3306
    1116       2.3262
    1117       2.3694
    1118       2.2747
    1119       2.2894
    1120       2.2840
    1121       2.2815
    1122       2.2829
    1123       2.3563
    1124       2.3667
    1125       2.3287
    1126       2.3684
    1127       2.3875
    1128       2.3761
    1129       2.3625
    1130       2.3582
    1131       2.3930
    1132       2.4215
    1133       2.3604
    1134       2.4053
    1135       2.3725
    1136       2.3866
    1137       2.3880
    1138       2.4558
    1139       2.4791
    1140       2.4930
    1141       2.4957
    1142       2.4576
    1143       2.5118
    1144       2.4964
    1145       2.4586
    1146       2.5189
    1147       2.5289
    1148       2.5585
    1149       2.5820
    1150       2.5561
    1151       2.5792
    1152       2.6029
    1153       2.5627
    1154       2.5682
    1155       2.5518
    1156       2.5717
    1157       2.5694
    1158       2.5536
    1159       2.5066
    1160       2.4234
    1161       2.5045
    1162       2.5278
    1163       2.5561
    1164       2.5517
    1165       2.4835
    1166       2.5444
    1167       2.5213
    1168       2.4428
    1169       2.5563
    1170       2.5282
    1171       2.5216
    1172       2.4533
    1173       2.5174
    1174       2.5579
    1175       2.4565
    1176       2.4672
    1177       2.4780
    1178       2.5081
    1179       2.4294
    1180       2.4912
    1181       2.5488
    1182       2.4591
    1183       2.5524
    1184       2.5468
    1185       2.4573
    1186       2.5346
    1187       2.4432
    1188       2.4656
    1189       2.4266
    1190       2.6055
    1191       2.5748
    1192       2.6854
    1193       2.6337
    1194       2.5921
    1195       2.6850
    1196       2.6868
    1197       2.6211
    1198       2.6152
    1199       2.5164
    1200       2.5032
    1201       2.5477
    1202       2.5297
    1203       2.6165
    1204       2.7875
    1205       2.7533
    1206       2.6437
    1207       2.6882
    1208       2.7882
    1209       2.8553
    1210       2.8071
    1211       2.9070
    1212       2.8409
    1213       2.7830
    1214       2.7647
    1215       2.7027
    1216       2.8059
    1217       2.6827
    1218       2.6710
    1219       2.8052
    1220       2.7801
    1221       2.7702
    1222       2.7435
    1223       2.7407
    1224       2.7165
    1225       2.7111
    1226       2.7320
    1227       2.6388
    1228       2.6711
    1229       2.6674
    1230       2.6292
    1231       2.6831
    1232       2.6681
    1233       2.6432
    1234       2.6746
    1235       2.6792
    1236       2.6482
    1237       2.6936
    1238       2.6740
    1239       2.6442
    1240       2.5890
    1241       2.5670
    1242       2.5898
    1243       2.5136
    1244       2.4608
    1245       2.5008
    1246       2.5543
    1247       2.5589
    1248       2.5195
    1249       2.5290
    1250       2.5307
    1251       2.4531
    1252       2.4663
    1253       2.4654
    1254       2.4701
    1255       2.4677
    1256       2.5509
    1257       2.5064
    1258       2.5940
    1259       2.4618
    1260       2.4784
    1261       2.4202
    1262       2.5288
    1263       2.4785
    1264       2.4406
    1265       2.4234
    1266       2.3668
    1267       2.4073
    1268       2.3784
    1269       2.3971
    1270       2.4138
    1271       2.5548
    1272       2.5148
    1273       2.4829
    1274       2.5701
    1275       2.5293
    1276       2.5980
    1277       2.5547
    1278       2.5938
    1279       2.4938
    1280       2.4384
    1281       2.4339
    1282       2.4310
    1283       2.4351
    1284       2.4716
    1285       2.5637
    1286       2.5384
    1287       2.4844
    1288       2.4284
    1289       2.4620
    1290       2.5146
    1291       2.5424
    1292       2.5778
    1293       2.6666
    1294       2.6002
    1295       2.5781
    1296       2.6129
    1297       2.6202
    1298       2.6418
    1299       2.6770
    1300       2.7798
    1301       2.6848
    1302       2.6444
    1303       2.7105
    1304       2.7373
    1305       2.5283
    1306       2.5430
    1307       2.5157
    1308       2.5279
    1309       2.5084
    1310       2.5686
    1311       2.5080
    1312       2.5079
    1313       2.5384
    1314       2.5842
    1315       2.5883
    1316       2.5761
    1317       2.5413
    1318       2.4650
    1319       2.3971
    1320       2.3595
    1321       2.4267
    1322       2.4315
    1323       2.4236
    1324       2.3725
    1325       2.4706
    1326       2.4679
    1327       2.4922
    1328       2.5776
    1329       2.6701
    1330       2.4557
    1331       2.5221
    1332       2.4652
    1333       2.4749
    1334       2.4551
    1335       2.3787
    1336       2.4183
    1337       2.4803
    1338       2.3962
    1339       2.4690
    1340       2.4041
    1341       2.4917
    1342       2.4387
    1343       2.5245
    1344       2.5673
    1345       2.5334
    1346       2.5683
    1347       2.5919
    1348       2.6087
    1349       2.6186
    1350       2.7595
    1351       2.6566
    1352       2.6876
    1353       2.7423
    1354       2.6974
    1355       2.6750
    1356       2.5360
    1357       2.4043
    1358       2.5071
    1359       2.4678
    1360       2.5017
    1361       2.5047
    1362       2.5471
    1363       2.6497
    1364       2.6350
    1365       2.5878
    1366       2.6062
    1367       2.5617
    1368       2.4736
    1369       2.4975
    1370       2.6058
    1371       2.5747
    1372       2.5683
    1373       2.5131
    1374       2.4654
    1375       2.5260
    1376       2.5323
    1377       2.5442
    1378       2.4668
    1379       2.4183
    1380       2.4300
    1381       2.4305
    1382       2.4484
    1383       2.5669
    1384       2.5227
    1385       2.4970
    1386       2.4489
    1387       2.4226
    1388       2.3609
    1389       2.3541
    1390       2.4212
    1391       2.4899
    1392       2.4858
    1393       2.5122
    1394       2.5434
    1395       2.5129
    1396       2.5414
    1397       2.5088
    1398       2.4583
    1399       2.3865
    1400       2.4057
    1401       2.4414
    1402       2.4990
    1403       2.3922
    1404       2.3848
    1405       2.5641
    1406       2.5409
    1407       2.4808
    1408       2.5163
    1409       2.4845
    1410       2.4502
    1411       2.3863
    1412       2.4084
    1413       2.4036
    1414       2.3792
    1415       2.4380
    1416       2.5076
    1417       2.4428
    1418       2.5717
    1419       2.5343
    1420       2.5963
    1421       2.6251
    1422       2.6590
    1423       2.6756
    1424       2.6793
    1425       2.6049
    1426       2.7047
    1427       2.6173
    1428       2.5993
    1429       2.5768
    1430       2.5897
    1431       2.5899
    1432       2.5733
    1433       2.5354
    1434       2.6573
    1435       2.6091
    1436       2.5661
    1437       2.7165
    1438       2.5899
    1439       2.6513
    1440       2.6649
    1441       2.6303
    1442       2.7081
    1443       2.8475
    1444       2.8028
    1445       2.7031
    1446       2.7543
    1447       2.7230
    1448       2.7433
    1449       2.7461
    1450       2.8341
    1451       2.9708
    1452       2.8825
    1453       2.8517
    1454       2.8279
    1455       2.8329
    1456       2.8889
    1457       2.9257
    1458       2.8769
    1459       2.8418
    1460       2.7362
    1461       2.7920
    1462       2.8691
    1463       2.8130
    1464       2.9217
    1465       3.0958
    1466       2.9939
    1467       2.9092
    1468       2.8752
    1469       2.9305
    1470       2.8558
    1471       3.0341
    1472       3.0405
    1473       3.0880
    1474       3.2055
    1475       3.2966
    1476       3.2517
    1477       3.1623
    1478       3.1406
    1479       3.2103
    1480       3.1162
    1481       3.1202
    1482       3.0284
    1483       3.0217
    1484       2.9741
    1485       2.8991
    1486       3.0267
    1487       3.0024
    1488       2.9743
    1489       2.9707
    1490       2.9287
    1491       2.9183
    1492       2.7946
    1493       2.7881
    1494       2.7488
    1495       2.6070
    1496       2.6566
    1497       2.6480
    1498       2.6481
    1499       2.7025
    1500       2.6552
    1501       2.7302
    1502       2.7103
    1503       2.6054
    1504       2.5990
    1505       2.6094
    1506       2.6556
    1507       2.7986
    1508       2.8758
    1509       2.9801
    1510       2.8313
    1511       2.8986
    1512       2.8955
    1513       2.8658
    1514       2.8750
    1515       2.9410
    1516       3.0130
    1517       3.0599
    1518       3.0738
    1519       3.1129
    1520       3.1117
    1521       3.1418
    1522       3.2051
    1523       3.3067
    1524       3.3523
    1525       3.4594
    1526       3.4125
    1527       3.4186
    1528       3.4707
    1529       3.4923
    1530       3.3728
    1531       3.2745
    1532       3.2159
    1533       3.1194
    1534       3.3336
    1535       3.3246
    1536       3.2697
    1537       3.1372
    1538       3.1124
    1539       3.1001
    1540       2.9903
    1541       3.1238
    1542       3.0548
    1543       3.0514
    1544       2.9971
    1545       3.1272
    1546       3.0747
    1547       2.9540
    1548       2.9337
    1549       2.7874
    1550       2.7356
    1551       2.8816
    1552       2.8975
    1553       2.8634
    1554       2.9367
    1555       2.8107
    1556       2.8804
    1557       2.9230
    1558       2.9432
    1559       2.8239
    1560       2.8370
    1561       2.6995
    1562       2.7103
    1563       2.7423
    1564       2.6339
    1565       2.6938
    1566       2.6661
    1567       2.7628
    1568       2.7301
    1569       2.6748
    1570       2.6300
    1571       2.7833
    1572       2.8022
    1573       2.8252
    1574       2.8704
    1575       2.9024
    1576       2.9520
    1577       2.9734
    1578       2.8410
    1579       2.8413
    1580       3.0375
    1581       2.9819
    1582       2.9574
    1583       2.8878
    1584       2.9199
    1585       2.9701
    1586       3.0705
    1587       3.0915
    1588       3.0270
    1589       2.9076
    1590       2.7951
    1591       2.8626
    1592       2.7892
    1593       2.8622
    1594       2.8526
    1595       2.8989
    1596       2.8205
    1597       2.7690
    1598       2.7848
    1599       2.7871
    1600       2.6951
    1601       2.5916
    1602       2.6344
    1603       2.7939
    1604       2.7527
    1605       2.5752
    1606       2.7375
    1607       2.6880
    1608       2.7116
    1609       2.6573
    1610       2.7630
    1611       2.6924
    1612       2.8253
    1613       2.7852
    1614       2.7955
    1615       2.8497
    1616       2.8058
    1617       2.8068
    1618       2.7241
    1619       2.6237
    1620       2.7390
    1621       2.6917
    1622       2.6582
    1623       2.6720
    1624       2.7162
    1625       2.7083
    1626       2.6867
    1627       2.6999
    1628       2.7466
    1629       2.6823
    1630       2.7210
    1631       2.7147
    1632       2.7684
    1633       2.6291
    1634       2.6721
    1635       2.6847
    1636       2.6691
    1637       2.6581
    1638       2.7662
    1639       2.7002
    1640       2.6930
    1641       2.7736
    1642       2.7486
    1643       2.7107
    1644       2.6957
    1645       2.6061
    1646       2.6611
    1647       2.6691
    1648       2.6855
    1649       2.7105
    1650       2.7168
    1651       2.7444
    1652       2.7565
    1653       2.7883
    1654       2.7257
    1655       2.7646
    1656       2.7172
    1657       2.6841
    1658       2.7625
    1659       2.7425
    1660       2.7384
    1661       2.7314
    1662       2.6932
    1663       2.7445
    1664       2.7292
    1665       2.6392
    1666       2.8000
    1667       2.8250
    1668       2.9221
    1669       2.8807
    1670       2.7520
    1671       2.6445
    1672       2.7203
    1673       2.7267
    1674       2.7095
    1675       2.7749
    1676       2.8448
    1677       2.8196
    1678       2.8622
    1679       3.0300
    1680       2.9296
    1681       2.8517
    1682       2.8950
    1683       2.8864
    1684       2.8833
    1685       2.8571
    1686       2.8024
    1687       2.7041
    1688       2.6325
    1689       2.6723
    1690       2.6867
    1691       2.5901
    1692       2.6602
    1693       2.7222
    1694       2.6483
    1695       2.6078
    1696       2.5561
    1697       2.6530
    1698       2.7020
    1699       2.6463
    1700       2.5789
    1701       2.6251
    1702       2.6339
    1703       2.6097
    1704       2.6641
    1705       2.5750
    1706       2.5797
    1707       2.7848
    1708       2.7295
    1709       2.6979
    1710       2.7044
    1711       2.5389
    1712       2.5610
    1713       2.6564
    1714       2.6706
    1715       2.7828
    1716       2.7279
    1717       2.7376
    1718       2.6983
    1719       2.7732
    1720       2.7326
    1721       2.7733
    1722       2.7795
    1723       2.7573
    1724       2.7995
    1725       2.8076
    1726       2.6509
    1727       2.5524
    1728       2.5408
    1729       2.5704
    1730       2.6083
    1731       2.6700
    1732       2.6919
    1733       2.6404
    1734       2.5973
    1735       2.5487
    1736       2.5931
    1737       2.6479
    1738       2.6990
    1739       2.6837
    1740       2.7148
    1741       2.7194
    1742       2.6389
    1743       2.5783
    1744       2.5344
    1745       2.4609
    1746       2.5332
    1747       2.5154
    1748       2.4271
    1749       2.5700
    1750       2.5385
    1751       2.4647
    1752       2.4884
    1753       2.4187
    1754       2.4180
    1755       2.4245
    1756       2.4196
    1757       2.4353
    1758       2.4433
    1759       2.4670
    1760       2.4792
    1761       2.6980
    1762       2.7556
    1763       2.9231
    1764       2.9099
    1765       2.9013
    1766       2.8082
    1767       2.8349
    1768       2.9646
    1769       2.7814
    1770       2.7330
    1771       2.7056
    1772       2.6948
    1773       2.7034
    1774       2.6716
    1775       2.6800
    1776       2.6246
    1777       2.7411
    1778       2.6917
    1779       2.6569
    1780       2.7610
    1781       2.8382
    1782       2.6995
    1783       2.6897
    1784       2.6177
    1785       2.6317
    1786       2.7016
    1787       2.6643
    1788       2.7220
    1789       2.7476
    1790       2.8367
    1791       2.7440
    1792       2.7357
    1793       2.6563
    1794       2.7084
    1795       2.6317
    1796       2.5201
    1797       2.6397
    1798       2.5332
    1799       2.5159
    1800       2.4297
    1801       2.4432
    1802       2.3449
    1803       2.3341
    1804       2.3018
    1805       2.3309
    1806       2.3586
    1807       2.4390
    1808       2.3979
    1809       2.4547
    1810       2.5000
    1811       2.3844
    1812       2.3445
    1813       2.3424
    1814       2.3528
    1815       2.4365
    1816       2.4032
    1817       2.4436
    1818       2.4848
    1819       2.5016
    1820       2.5180
    1821       2.4669
    1822       2.4157
    1823       2.4782
    1824       2.5512
    1825       2.5203
    1826       2.5238
    1827       2.5601
    1828       2.5061
    1829       2.5633
    1830       2.6294
    1831       2.6413
    1832       2.5835
    1833       2.5307
    1834       2.6086
    1835       2.5582
    1836       2.4994
    1837       2.5511
    1838       2.4691
    1839       2.4699
    1840       2.4520
    1841       2.4245
    1842       2.3895
    1843       2.4470
    1844       2.5525
    1845       2.6264
    1846       2.5918
    1847       2.5009
    1848       2.4991
    1849       2.5517
    1850       2.5520
    1851       2.4405
    1852       2.4035
    1853       2.3399
    1854       2.3406
    1855       2.3640
    1856       2.3866
    1857       2.3158
    1858       2.3822
    1859       2.2999
    1860       2.3283
    1861       2.3083
    1862       2.3561
    1863       2.2673
    1864       2.2928
    1865       2.4104
    1866       2.3756
    1867       2.3669
    1868       2.4495
    1869       2.4224
    1870       2.5745
    1871       2.5001
    1872       2.4544
    1873       2.5256
    1874       2.5593
    1875       2.5093
    1876       2.6007
    1877       2.6808
    1878       2.5640
    1879       2.6090
    1880       2.6124
    1881       2.5875
    1882       2.7070
    1883       2.6772
    1884       2.6504
    1885       2.6518
    1886       2.6234
    1887       2.5748
    1888       2.6126
    1889       2.4612
    1890       2.5195
    1891       2.4003
    1892       2.5194
    1893       2.4922
    1894       2.4932
    1895       2.4405
    1896       2.4072
    1897       2.3945
    1898       2.4508
    1899       2.5410
    1900       2.5061
    1901       2.3613
    1902       2.3415
    1903       2.3459
    1904       2.4572
    1905       2.4850
    1906       2.4754
    1907       2.4742
    1908       2.5441
    1909       2.5585
    1910       2.4914
    1911       2.4890
    1912       2.3507
    1913       2.3205
    1914       2.3685
    1915       2.4496
    1916       2.4083
    1917       2.3817
    1918       2.3901
    1919       2.3338
    1920       2.3593
    1921       2.3668
    1922       2.2715
    1923       2.2988
    1924       2.3196
    1925       2.3643
    1926       2.3590
    1927       2.4163
    1928       2.3997
    1929       2.4298
    1930       2.3717
    1931       2.3963
    1932       2.3871
    1933       2.5321
    1934       2.3740
    1935       2.4283
    1936       2.4371
    1937       2.4372
    1938       2.3961
    1939       2.3261
    1940       2.4237
    1941       2.4540
    1942       2.4203
    1943       2.3941
    1944       2.3912
    1945       2.4844
    1946       2.5631
    1947       2.6352
    1948       2.5183
    1949       2.5538
    1950       2.5640
    1951       2.4859
    1952       2.4869
    1953       2.4973
    1954       2.4781
    1955       2.5253
    1956       2.5086
    1957       2.5613
    1958       2.4343
    1959       2.4135
    1960       2.3889
    1961       2.4610
    1962       2.5326
    1963       2.5013
    1964       2.4757
    1965       2.3703
    1966       2.4113
    1967       2.3813
    1968       2.3724
    1969       2.3781
    1970       2.2923
    1971       2.3750
    1972       2.4149
    1973       2.4436
    1974       2.4394
    1975       2.4176
    1976       2.3658
    1977       2.2829
    1978       2.2881
    1979       2.3383
    1980       2.3688
    1981       2.3575
    1982       2.3528
    1983       2.3866
    1984       2.4267
    1985       2.3498
    1986       2.3669
    1987       2.3787
    1988       2.3867
    1989       2.3544
    1990       2.4147
    1991       2.3553
    1992       2.3666
    1993       2.4026
    1994       2.3465
    1995       2.3810
    1996       2.3943
    1997       2.3571
    1998       2.3430
    1999       2.3805
    2000       2.4313
    2001       2.3517
    2002       2.3365
    2003       2.3596
    2004       2.4003
    2005       2.4170
    2006       2.3553
    2007       2.3299
    2008       2.3311
    2009       2.3693
    2010       2.3688
    2011       2.4330
    2012       2.3791
    2013       2.3349
    2014       2.3621
    2015       2.4293
    2016       2.4314
    2017       2.4821
    2018       2.5022
    2019       2.4087
    2020       2.3977
    2021       2.3845
    2022       2.3059
    2023       2.3846
    2024       2.3351
    2025       2.2913
    2026       2.2797
    2027       2.3228
    2028       2.3416
    2029       2.4697
    2030       2.3918
    2031       2.3769
    2032       2.3077
    2033       2.3329
    2034       2.3590
    2035       2.3673
    2036       2.3584
    2037       2.4219
    2038       2.2673
    2039       2.3612
    2040       2.3718
    2041       2.4056
    2042       2.4096
    2043       2.3549
    2044       2.4174
    2045       2.3848
    2046       2.3596
    2047       2.4120
    2048       2.4257
    2049       2.4162
    2050       2.4095
    2051       2.3348
    2052       2.3694
    2053       2.3844
    2054       2.3394
    2055       2.4052
    2056       2.4698
    2057       2.4522
    2058       2.3662
    2059       2.3081
    2060       2.3265
    2061       2.2788
    2062       2.3611
    2063       2.3501
    2064       2.3408
    2065       2.3020
    2066       2.3603
    2067       2.3655
    2068       2.3692
    2069       2.3325
    2070       2.4494
    2071       2.4411
    2072       2.4947
    2073       2.5431
    2074       2.5654
    2075       2.4694
    2076       2.4578
    2077       2.4699
    2078       2.4961
    2079       2.5335
    2080       2.5289
    2081       2.4695
    2082       2.4776
    2083       2.4450
    2084       2.4023
    2085       2.4289
    2086       2.4260
    2087       2.3280
    2088       2.2728
    2089       2.2193
    2090       2.3491
    2091       2.3045
    2092       2.2491
    2093       2.2272
    2094       2.3373
    2095       2.3181
    2096       2.3347
    2097       2.4115
    2098       2.5129
    2099       2.4970
    2100       2.5777
    2101       2.4749
    2102       2.4560
    2103       2.4441
    2104       2.4450
    2105       2.5454
    2106       2.5740
    2107       2.4699
    2108       2.4817
    2109       2.4386
    2110       2.4694
    2111       2.4063
    2112       2.4932
    2113       2.5286
    2114       2.4630
    2115       2.4394
    2116       2.3825
    2117       2.3457
    2118       2.3689
    2119       2.3957
    2120       2.3918
    2121       2.4061
    2122       2.4829
    2123       2.5067
    2124       2.4531
    2125       2.4974
    2126       2.4349
    2127       2.4109
    2128       2.4546
    2129       2.4489
    2130       2.4012
    2131       2.4506
    2132       2.3837
    2133       2.3986
    2134       2.3866
    2135       2.4146
    2136       2.5393
    2137       2.5546
    2138       2.4981
    2139       2.5522
    2140       2.4155
    2141       2.4271
    2142       2.4052
    2143       2.4986
    2144       2.4941
    2145       2.4110
    2146       2.3862
    2147       2.4804
    2148       2.5149
    2149       2.5573
    2150       2.5719
    2151       2.5192
    2152       2.4603
    2153       2.5067
    2154       2.4734
    2155       2.4889
    2156       2.5528
    2157       2.4584
    2158       2.4946
    2159       2.5786
    2160       2.6445
    2161       2.6958
    2162       2.5569
    2163       2.6063
    2164       2.5669
    2165       2.6032
    2166       2.5430
    2167       2.5237
    2168       2.4974
    2169       2.5623
    2170       2.5645
    2171       2.5231
    2172       2.5208
    2173       2.4924
    2174       2.5511
    2175       2.6143
    2176       2.6517
    2177       2.6426
    2178       2.6278
    2179       2.7482
    2180       2.6791
    2181       2.6375
    2182       2.7499
    2183       2.8529
    2184       2.9299
    2185       2.9667
    2186       2.9651
    2187       2.8604
    2188       2.7867
    2189       2.8095
    2190       2.8426
    2191       2.8984
    2192       2.7645
    2193       2.8219
    2194       2.8490
    2195       2.8755
    2196       2.8421
    2197       2.7822
    2198       2.7870
    2199       2.7826
    2200       2.8291
    2201       2.7532
    2202       2.8876
    2203       2.9073
    2204       2.8056
    2205       2.8691
    2206       2.9234
    2207       2.9078
    2208       2.9085
    2209       2.7645
    2210       2.7281
    2211       2.8423
    2212       2.8418
    2213       2.9112
    2214       2.8330
    2215       2.7671
    2216       2.8137
    2217       2.8498
    2218       2.8500
    2219       2.8834
    2220       2.8386
    2221       2.8082
    2222       2.7641
    2223       2.7159
    2224       2.7621
    2225       2.7467
    2226       2.6046
    2227       2.6414
    2228       2.7833
    2229       2.8006
    2230       2.8677
    2231       2.8001
    2232       2.7007
    2233       2.7208
    2234       2.7637
    2235       2.8468
    2236       2.7502
    2237       2.7238
    2238       2.8010
    2239       2.6807
    2240       2.7202
    2241       2.7634
    2242       2.8471
    2243       2.6966
    2244       2.6857
    2245       2.6715
    2246       2.7082
    2247       2.6812
    2248       2.7672
    2249       2.8143
    2250       2.7889
    2251       2.7776
    2252       2.7141
    2253       2.8064
    2254       2.7019
    2255       2.6560
    2256       2.6948
    2257       2.7115
    2258       2.7754
    2259       2.8575
    2260       2.9358
    2261       2.8525
    2262       2.8834
    2263       2.9126
    2264       2.9290
    2265       2.8892
    2266       2.7603
    2267       2.7941
    2268       2.7811
    2269       2.7317
    2270       2.6892
    2271       2.7203
    2272       2.6752
    2273       2.7305
    2274       2.8232
    2275       2.9204
    2276       2.8321
    2277       2.8280
    2278       2.7899
    2279       2.7849
    2280       2.7062
    2281       2.6856
    2282       2.6954
    2283       2.6901
    2284       2.7025
    2285       2.6222
    2286       2.6620
    2287       2.7000
    2288       2.7948
    2289       2.7330
    2290       2.7139
    2291       2.7913
    2292       2.6746
    2293       2.5762
    2294       2.5036
    2295       2.5336
    2296       2.5833
    2297       2.6442
    2298       2.7378
    2299       2.6087
    2300       2.7058
    2301       2.6853
    2302       2.5583
    2303       2.5716
    2304       2.6157
    2305       2.6311
    2306       2.6745
    2307       2.6456
    2308       2.5371
    2309       2.5844
    2310       2.4686
    2311       2.4317
    2312       2.4544
    2313       2.5146
    2314       2.5394
    2315       2.5393
    2316       2.5238
    2317       2.4953
    2318       2.5476
    2319       2.4880
    2320       2.5060
    2321       2.4837
    2322       2.4810
    2323       2.5029
    2324       2.4948
    2325       2.5217
    2326       2.4687
    2327       2.4284
    2328       2.4827
    2329       2.5313
    2330       2.5466
    2331       2.5492
    2332       2.5193
    2333       2.6123
    2334       2.7139
    2335       2.8096
    2336       2.7089
    2337       2.5965
    2338       2.5787
    2339       2.6170
    2340       2.5588
    2341       2.5274
    2342       2.5709
    2343       2.4434
    2344       2.4180
    2345       2.4815
    2346       2.4217
    2347       2.4285
    2348       2.5440
    2349       2.5686
    2350       2.5396
    2351       2.4427
    2352       2.4419
    2353       2.4268
    2354       2.4851
    2355       2.5399
    2356       2.5440
    2357       2.4696
    2358       2.4970
    2359       2.5583
    2360       2.5478
    2361       2.5601
    2362       2.5765
    2363       2.5725
    2364       2.4612
    2365       2.4690
    2366       2.4644
    2367       2.4458
    2368       2.4878
    2369       2.4514
    2370       2.4842
    2371       2.5338
    2372       2.5245
    2373       2.5155
    2374       2.5679
    2375       2.5477
    2376       2.5590
    2377       2.5265
    2378       2.4495
    2379       2.4968
    2380       2.5003
    2381       2.4756
    2382       2.5023
    2383       2.5395
    2384       2.6175
    2385       2.5183
    2386       2.5363
    2387       2.5456
    2388       2.4975
    2389       2.4872
    2390       2.4375
    2391       2.4683
    2392       2.5351
    2393       2.5237
    2394       2.4792
    2395       2.5393
    2396       2.5091
    2397       2.5488
    2398       2.6028
    2399       2.4865
    2400       2.4907
    2401       2.5754
    2402       2.5481
    2403       2.5036
    2404       2.5092
    2405       2.5082
    2406       2.4248
    2407       2.4448
    2408       2.5139
    2409       2.4952
    2410       2.4875
    2411       2.5360
    2412       2.5487
    2413       2.4846
    2414       2.4985
    2415       2.4527
    2416       2.4034
    2417       2.4250
    2418       2.4402
    2419       2.4720
    2420       2.4831
    2421       2.4992
    2422       2.5759
    2423       2.5193
    2424       2.5244
    2425       2.4901
    2426       2.4390
    2427       2.4961
    2428       2.4361
    2429       2.4355
    2430       2.4537
    2431       2.6085
    2432       2.6095
    2433       2.5656
    2434       2.4356
    2435       2.4901
    2436       2.4579
    2437       2.5881
    2438       2.5208
    2439       2.5712
    2440       2.5009
    2441       2.5018
    2442       2.4960
    2443       2.4732
    2444       2.4765
    2445       2.4598
    2446       2.4947
    2447       2.4921
    2448       2.4921
    2449       2.5279
    2450       2.4597
    2451       2.4939
    2452       2.4115
    2453       2.4905
    2454       2.4782
    2455       2.5254
    2456       2.4077
    2457       2.4417
    2458       2.4382
    2459       2.5327
    2460       2.4145
    2461       2.3903
    2462       2.3001
    2463       2.3093
    2464       2.3241
    2465       2.3236
    2466       2.3697
    2467       2.4171
    2468       2.4513
    2469       2.5099
    2470       2.5543
    2471       2.4206
    2472       2.4596
    2473       2.4150
    2474       2.3604
    2475       2.3562
    2476       2.2799
    2477       2.3292
    2478       2.3136
    2479       2.3283
    2480       2.3409
    2481       2.3659
    2482       2.4164
    2483       2.2970
    2484       2.2887
    2485       2.2315
    2486       2.3080
    2487       2.3672
    2488       2.4296
    2489       2.4409
    2490       2.4202
    2491       2.4581
    2492       2.4068
    2493       2.3335
    2494       2.4126
    2495       2.3989
    2496       2.3517
    2497       2.3654
    2498       2.4269
    2499       2.3385
    2500       2.3944
