# Supplementary material for: Potential Inhibitors of Fascin From A Database of Marine Natural Products: A Virtual Screening and Molecular Dynamics Study
Source: Front Chem. 2021 Oct 7;9:719949. doi: 10.3389/fchem.2021.719949 (PMC8529705; doi:10.3389/fchem.2021.719949)
Supplement: Supplementary file 2 [file DataSheet1.ZIP › Raw Date for Manuscript-719949-reduced/Figure S1/Inhibitor 03/rmsd2.dat]

#Frame     RMSD_00002
       1       2.0014
       2       2.0213
       3       2.0420
       4       2.0161
       5       2.0504
       6       2.0042
       7       2.0715
       8       2.0509
       9       2.0054
      10       1.9846
      11       2.0042
      12       2.0006
      13       2.0274
      14       2.0783
      15       2.1055
      16       2.1557
      17       2.2370
      18       2.1898
      19       2.1996
      20       2.2226
      21       2.2191
      22       2.1399
      23       2.1253
      24       2.1833
      25       2.1538
      26       2.2055
      27       2.1202
      28       2.1093
      29       2.1228
      30       2.1012
      31       2.1119
      32       2.1139
      33       2.1031
      34       2.1399
      35       2.1041
      36       2.2059
      37       2.1172
      38       2.1976
      39       2.1060
      40       2.1379
      41       2.1129
      42       2.1614
      43       2.2231
      44       2.1436
      45       2.1362
      46       2.1648
      47       2.1053
      48       2.0851
      49       2.0216
      50       2.0170
      51       2.1527
      52       2.1504
      53       2.1157
      54       2.0982
      55       2.1021
      56       2.1089
      57       2.1027
      58       2.1722
      59       2.1754
      60       2.1386
      61       2.1184
      62       2.1680
      63       2.1128
      64       2.0820
      65       2.0040
      66       2.0324
      67       2.0640
      68       2.0847
      69       2.1327
      70       2.0897
      71       2.0862
      72       2.1197
      73       2.0769
      74       2.1302
      75       2.1201
      76       2.1302
      77       2.1698
      78       2.1958
      79       2.1606
      80       2.1441
      81       2.1290
      82       2.1905
      83       2.2323
      84       2.1949
      85       2.1543
      86       2.1006
      87       2.0977
      88       2.0767
      89       2.1157
      90       2.1056
      91       2.0927
      92       2.1004
      93       2.1607
      94       2.1374
      95       2.1943
      96       2.1804
      97       2.2880
      98       2.3146
      99       2.2494
     100       2.2210
     101       2.3337
     102       2.3000
     103       2.2894
     104       2.1817
     105       2.1173
     106       2.1860
     107       2.2105
     108       2.2033
     109       2.2419
     110       2.2113
     111       2.2603
     112       2.3398
     113       2.3186
     114       2.3081
     115       2.2472
     116       2.3349
     117       2.3989
     118       2.3176
     119       2.2688
     120       2.2659
     121       2.2303
     122       2.3327
     123       2.3440
     124       2.3089
     125       2.1976
     126       2.2052
     127       2.1473
     128       2.2501
     129       2.2329
     130       2.1855
     131       2.1010
     132       2.1420
     133       2.1536
     134       2.2215
     135       2.3278
     136       2.3255
     137       2.2669
     138       2.3466
     139       2.3785
     140       2.2375
     141       2.2908
     142       2.2791
     143       2.2502
     144       2.2256
     145       2.2691
     146       2.3000
     147       2.2248
     148       2.2133
     149       2.2312
     150       2.2115
     151       2.2843
     152       2.2099
     153       2.2338
     154       2.2566
     155       2.2764
     156       2.2392
     157       2.2198
     158       2.2334
     159       2.2103
     160       2.2763
     161       2.2916
     162       2.2729
     163       2.1509
     164       2.1394
     165       2.1529
     166       2.1649
     167       2.1528
     168       2.2432
     169       2.2161
     170       2.2483
     171       2.2802
     172       2.3517
     173       2.2456
     174       2.2538
     175       2.1703
     176       2.2752
     177       2.3397
     178       2.2460
     179       2.2121
     180       2.3184
     181       2.2649
     182       2.1833
     183       2.1558
     184       2.1447
     185       2.1799
     186       2.0925
     187       2.1563
     188       2.1829
     189       2.1864
     190       2.1761
     191       2.1673
     192       2.2481
     193       2.2529
     194       2.3184
     195       2.2960
     196       2.3680
     197       2.2658
     198       2.3527
     199       2.1859
     200       2.2273
     201       2.1779
     202       2.3047
     203       2.3326
     204       2.2878
     205       2.3731
     206       2.4586
     207       2.3960
     208       2.3781
     209       2.3494
     210       2.3680
     211       2.4200
     212       2.4144
     213       2.3821
     214       2.4672
     215       2.4512
     216       2.3950
     217       2.5098
     218       2.4434
     219       2.3696
     220       2.3813
     221       2.3546
     222       2.3210
     223       2.2639
     224       2.3194
     225       2.3764
     226       2.3459
     227       2.4247
     228       2.5102
     229       2.4773
     230       2.3458
     231       2.4686
     232       2.6456
     233       2.6388
     234       2.5258
     235       2.6293
     236       2.5183
     237       2.5462
     238       2.6229
     239       2.4993
     240       2.4240
     241       2.5447
     242       2.6049
     243       2.5039
     244       2.5978
     245       2.5099
     246       2.5229
     247       2.4597
     248       2.4426
     249       2.4621
     250       2.4317
     251       2.5154
     252       2.4993
     253       2.5242
     254       2.4527
     255       2.5266
     256       2.4178
     257       2.3270
     258       2.3136
     259       2.4103
     260       2.4101
     261       2.3350
     262       2.4354
     263       2.3286
     264       2.3881
     265       2.4094
     266       2.3077
     267       2.3526
     268       2.2902
     269       2.3252
     270       2.2685
     271       2.2617
     272       2.2921
     273       2.2613
     274       2.2879
     275       2.3767
     276       2.2888
     277       2.3320
     278       2.3348
     279       2.3706
     280       2.4806
     281       2.4277
     282       2.4987
     283       2.5343
     284       2.4023
     285       2.4501
     286       2.4349
     287       2.4177
     288       2.3831
     289       2.3541
     290       2.3406
     291       2.3811
     292       2.4018
     293       2.3592
     294       2.3415
     295       2.2764
     296       2.4193
     297       2.3278
     298       2.3313
     299       2.3971
     300       2.4926
     301       2.3870
     302       2.3395
     303       2.2890
     304       2.3753
     305       2.4698
     306       2.3853
     307       2.4381
     308       2.4011
     309       2.4236
     310       2.4011
     311       2.5032
     312       2.4548
     313       2.2967
     314       2.3392
     315       2.3887
     316       2.4578
     317       2.4540
     318       2.4574
     319       2.4199
     320       2.3885
     321       2.4143
     322       2.5575
     323       2.5574
     324       2.6697
     325       2.6551
     326       2.7408
     327       2.7337
     328       2.7637
     329       2.7605
     330       2.7807
     331       2.7822
     332       2.9881
     333       2.9430
     334       3.0305
     335       3.0073
     336       3.0189
     337       2.8421
     338       2.8693
     339       2.6906
     340       2.6398
     341       2.6473
     342       2.6451
     343       2.6044
     344       2.6369
     345       2.6637
     346       2.7098
     347       2.5561
     348       2.5863
     349       2.6239
     350       2.7395
     351       2.6908
     352       2.6896
     353       2.6994
     354       2.6896
     355       2.7127
     356       2.7502
     357       2.6838
     358       2.6712
     359       2.6074
     360       2.6577
     361       2.6182
     362       2.6022
     363       2.5974
     364       2.5219
     365       2.5012
     366       2.4547
     367       2.4861
     368       2.4434
     369       2.4010
     370       2.4787
     371       2.4758
     372       2.4856
     373       2.5310
     374       2.5283
     375       2.5588
     376       2.5575
     377       2.5097
     378       2.5432
     379       2.6160
     380       2.5228
     381       2.5983
     382       2.5931
     383       2.5293
     384       2.4837
     385       2.5599
     386       2.4992
     387       2.5035
     388       2.4945
     389       2.3840
     390       2.3142
     391       2.3751
     392       2.3221
     393       2.2926
     394       2.2963
     395       2.2679
     396       2.2343
     397       2.2813
     398       2.2146
     399       2.2299
     400       2.2915
     401       2.2665
     402       2.2208
     403       2.2424
     404       2.2664
     405       2.2595
     406       2.3192
     407       2.4059
     408       2.4559
     409       2.4753
     410       2.5082
     411       2.4587
     412       2.4928
     413       2.4431
     414       2.3616
     415       2.4335
     416       2.3007
     417       2.3849
     418       2.3196
     419       2.3150
     420       2.4203
     421       2.4829
     422       2.4494
     423       2.3946
     424       2.3943
     425       2.4133
     426       2.3728
     427       2.4190
     428       2.3196
     429       2.2852
     430       2.3099
     431       2.3708
     432       2.3381
     433       2.3359
     434       2.3595
     435       2.3143
     436       2.2736
     437       2.2521
     438       2.2742
     439       2.2522
     440       2.2591
     441       2.2089
     442       2.2234
     443       2.2537
     444       2.2131
     445       2.2135
     446       2.2825
     447       2.2754
     448       2.3457
     449       2.3619
     450       2.3598
     451       2.3579
     452       2.4230
     453       2.4075
     454       2.4211
     455       2.3911
     456       2.4058
     457       2.3402
     458       2.3361
     459       2.2710
     460       2.2373
     461       2.1924
     462       2.2230
     463       2.1740
     464       2.2728
     465       2.2410
     466       2.1568
     467       2.1974
     468       2.2286
     469       2.2553
     470       2.2179
     471       2.1958
     472       2.1507
     473       2.1505
     474       2.1132
     475       2.1398
     476       2.1479
     477       2.1211
     478       2.1215
     479       2.1063
     480       2.1062
     481       2.2042
     482       2.1709
     483       2.1313
     484       2.1425
     485       2.1716
     486       2.1338
     487       2.1670
     488       2.1753
     489       2.1198
     490       2.1526
     491       2.1593
     492       2.1596
     493       2.0941
     494       2.1768
     495       2.2160
     496       2.2072
     497       2.2012
     498       2.1221
     499       2.2303
     500       2.1867
     501       2.1351
     502       2.1150
     503       2.1587
     504       2.1925
     505       2.2021
     506       2.1857
     507       2.1877
     508       2.1233
     509       2.1199
     510       2.2011
     511       2.1250
     512       2.1993
     513       2.2684
     514       2.2991
     515       2.3275
     516       2.3246
     517       2.3093
     518       2.3232
     519       2.3094
     520       2.3029
     521       2.2762
     522       2.3138
     523       2.2543
     524       2.2596
     525       2.1624
     526       2.2457
     527       2.2522
     528       2.3361
     529       2.2806
     530       2.2765
     531       2.3177
     532       2.2859
     533       2.3730
     534       2.2362
     535       2.2484
     536       2.2258
     537       2.2485
     538       2.2958
     539       2.3130
     540       2.3014
     541       2.2840
     542       2.2643
     543       2.2620
     544       2.3164
     545       2.2780
     546       2.2779
     547       2.2059
     548       2.2630
     549       2.2478
     550       2.2487
     551       2.1879
     552       2.2342
     553       2.2478
     554       2.2577
     555       2.2524
     556       2.2808
     557       2.2585
     558       2.2995
     559       2.3377
     560       2.2529
     561       2.3170
     562       2.3495
     563       2.4081
     564       2.3087
     565       2.3119
     566       2.3440
     567       2.3837
     568       2.2942
     569       2.3754
     570       2.3537
     571       2.3485
     572       2.3262
     573       2.3042
     574       2.3061
     575       2.2944
     576       2.3239
     577       2.2755
     578       2.2969
     579       2.3275
     580       2.2859
     581       2.2461
     582       2.2425
     583       2.2068
     584       2.1615
     585       2.1400
     586       2.2126
     587       2.2383
     588       2.2296
     589       2.3056
     590       2.2238
     591       2.2333
     592       2.1599
     593       2.1211
     594       2.1801
     595       2.2595
     596       2.2825
     597       2.2846
     598       2.2361
     599       2.2345
     600       2.2504
     601       2.2625
     602       2.2483
     603       2.3207
     604       2.2770
     605       2.3292
     606       2.3930
     607       2.4340
     608       2.4677
     609       2.4248
     610       2.3689
     611       2.3425
     612       2.2912
     613       2.3430
     614       2.1639
     615       2.2128
     616       2.2013
     617       2.2517
     618       2.2548
     619       2.3208
     620       2.2629
     621       2.3576
     622       2.4790
     623       2.4589
     624       2.4361
     625       2.3682
     626       2.3273
     627       2.2610
     628       2.2277
     629       2.2114
     630       2.2293
     631       2.2498
     632       2.2316
     633       2.1703
     634       2.1668
     635       2.1616
     636       2.1247
     637       2.1292
     638       2.1268
     639       2.1770
     640       2.2874
     641       2.2158
     642       2.1964
     643       2.2550
     644       2.2163
     645       2.1969
     646       2.2287
     647       2.1698
     648       2.1584
     649       2.2057
     650       2.1576
     651       2.2930
     652       2.2626
     653       2.2412
     654       2.3111
     655       2.2132
     656       2.2179
     657       2.2709
     658       2.2486
     659       2.2668
     660       2.2865
     661       2.2626
     662       2.3202
     663       2.3199
     664       2.3523
     665       2.3722
     666       2.4037
     667       2.4262
     668       2.5830
     669       2.5429
     670       2.4783
     671       2.4985
     672       2.4719
     673       2.4758
     674       2.4411
     675       2.4647
     676       2.4551
     677       2.4829
     678       2.4262
     679       2.3922
     680       2.4342
     681       2.4986
     682       2.4118
     683       2.4042
     684       2.3262
     685       2.4151
     686       2.4228
     687       2.4153
     688       2.5040
     689       2.3885
     690       2.4144
     691       2.4226
     692       2.3992
     693       2.4043
     694       2.4313
     695       2.3701
     696       2.4178
     697       2.4079
     698       2.4576
     699       2.4462
     700       2.5346
     701       2.4266
     702       2.4512
     703       2.3984
     704       2.4078
     705       2.4015
     706       2.4184
     707       2.3986
     708       2.4481
     709       2.4209
     710       2.4544
     711       2.4171
     712       2.4373
     713       2.4313
     714       2.4127
     715       2.4333
     716       2.5315
     717       2.4916
     718       2.4985
     719       2.4834
     720       2.4221
     721       2.3335
     722       2.4639
     723       2.5140
     724       2.5342
     725       2.5418
     726       2.5522
     727       2.5099
     728       2.5492
     729       2.5582
     730       2.5518
     731       2.6082
     732       2.5992
     733       2.5854
     734       2.6149
     735       2.6087
     736       2.5746
     737       2.7380
     738       2.6737
     739       2.7204
     740       2.7471
     741       2.6906
     742       2.6958
     743       2.6871
     744       2.6837
     745       2.6675
     746       2.6564
     747       2.5373
     748       2.6383
     749       2.6157
     750       2.6213
     751       2.6500
     752       2.6918
     753       2.5536
     754       2.5486
     755       2.4752
     756       2.5945
     757       2.5717
     758       2.5636
     759       2.6774
     760       2.7114
     761       2.5447
     762       2.5944
     763       2.5656
     764       2.5451
     765       2.5708
     766       2.6226
     767       2.5339
     768       2.4754
     769       2.5333
     770       2.5528
     771       2.5823
     772       2.5421
     773       2.5491
     774       2.5390
     775       2.4675
     776       2.4781
     777       2.4448
     778       2.4224
     779       2.4273
     780       2.4454
     781       2.4505
     782       2.4813
     783       2.5153
     784       2.4781
     785       2.5744
     786       2.7045
     787       2.5710
     788       2.6026
     789       2.6198
     790       2.5699
     791       2.5616
     792       2.5308
     793       2.5286
     794       2.4949
     795       2.5413
     796       2.5436
     797       2.4701
     798       2.5205
     799       2.5859
     800       2.6757
     801       2.7148
     802       2.7422
     803       2.6791
     804       2.6790
     805       2.6243
     806       2.5375
     807       2.5998
     808       2.6697
     809       2.5828
     810       2.5899
     811       2.5993
     812       2.5452
     813       2.6040
     814       2.7849
     815       2.7939
     816       2.6883
     817       2.5950
     818       2.5024
     819       2.6384
     820       2.5241
     821       2.5848
     822       2.3878
     823       2.3999
     824       2.4539
     825       2.4612
     826       2.4865
     827       2.4361
     828       2.4266
     829       2.4300
     830       2.4633
     831       2.4180
     832       2.5120
     833       2.5319
     834       2.5160
     835       2.4315
     836       2.5100
     837       2.5040
     838       2.4740
     839       2.4260
     840       2.5016
     841       2.5836
     842       2.4364
     843       2.4756
     844       2.4045
     845       2.3880
     846       2.5029
     847       2.4430
     848       2.4474
     849       2.5040
     850       2.4694
     851       2.3871
     852       2.3576
     853       2.3296
     854       2.4304
     855       2.5349
     856       2.5118
     857       2.4156
     858       2.4371
     859       2.3925
     860       2.4692
     861       2.3487
     862       2.3270
     863       2.3094
     864       2.2465
     865       2.3696
     866       2.3182
     867       2.2581
     868       2.2394
     869       2.3293
     870       2.3648
     871       2.2999
     872       2.3878
     873       2.2443
     874       2.3282
     875       2.3722
     876       2.3762
     877       2.4201
     878       2.5292
     879       2.4825
     880       2.4320
     881       2.4391
     882       2.3664
     883       2.3246
     884       2.3072
     885       2.3157
     886       2.3194
     887       2.2418
     888       2.2454
     889       2.3403
     890       2.2671
     891       2.2497
     892       2.2314
     893       2.3054
     894       2.4605
     895       2.3585
     896       2.3728
     897       2.3766
     898       2.4187
     899       2.3589
     900       2.2998
     901       2.3792
     902       2.3306
     903       2.3702
     904       2.3292
     905       2.4016
     906       2.3757
     907       2.3914
     908       2.3893
     909       2.4770
     910       2.5245
     911       2.3665
     912       2.3685
     913       2.3858
     914       2.3622
     915       2.3529
     916       2.3137
     917       2.2639
     918       2.3093
     919       2.3021
     920       2.3047
     921       2.3596
     922       2.3070
     923       2.2911
     924       2.2969
     925       2.4506
     926       2.4648
     927       2.4329
     928       2.3669
     929       2.4386
     930       2.4449
     931       2.4091
     932       2.3444
     933       2.3629
     934       2.3581
     935       2.4021
     936       2.3488
     937       2.3277
     938       2.2878
     939       2.2731
     940       2.2541
     941       2.2511
     942       2.2494
     943       2.2931
     944       2.1749
     945       2.1574
     946       2.2290
     947       2.1960
     948       2.1461
     949       2.1198
     950       2.1231
     951       2.1324
     952       2.2743
     953       2.2416
     954       2.2824
     955       2.2688
     956       2.3583
     957       2.4679
     958       2.4664
     959       2.4149
     960       2.3655
     961       2.3529
     962       2.2825
     963       2.3481
     964       2.3912
     965       2.3465
     966       2.4220
     967       2.3858
     968       2.4423
     969       2.4346
     970       2.3849
     971       2.3869
     972       2.4121
     973       2.3548
     974       2.4265
     975       2.4452
     976       2.3784
     977       2.4293
     978       2.4482
     979       2.4056
     980       2.4156
     981       2.4159
     982       2.3999
     983       2.3480
     984       2.3799
     985       2.4676
     986       2.4022
     987       2.4783
     988       2.4340
     989       2.4111
     990       2.4373
     991       2.5305
     992       2.5381
     993       2.4621
     994       2.3896
     995       2.4484
     996       2.4341
     997       2.3811
     998       2.3726
     999       2.3171
    1000       2.3573
    1001       2.4196
    1002       2.4934
    1003       2.5416
    1004       2.5514
    1005       2.4887
    1006       2.4706
    1007       2.4989
    1008       2.4705
    1009       2.4004
    1010       2.3580
    1011       2.3499
    1012       2.4455
    1013       2.4168
    1014       2.5266
    1015       2.5308
    1016       2.5595
    1017       2.6703
    1018       2.6231
    1019       2.5931
    1020       2.5903
    1021       2.4767
    1022       2.4502
    1023       2.4685
    1024       2.4800
    1025       2.4341
    1026       2.3429
    1027       2.4085
    1028       2.4411
    1029       2.4467
    1030       2.4368
    1031       2.5552
    1032       2.4744
    1033       2.4322
    1034       2.4248
    1035       2.3527
    1036       2.4127
    1037       2.4477
    1038       2.4111
    1039       2.4824
    1040       2.4492
    1041       2.3456
    1042       2.4353
    1043       2.4263
    1044       2.3645
    1045       2.3534
    1046       2.3534
    1047       2.3353
    1048       2.3125
    1049       2.2919
    1050       2.3161
    1051       2.3330
    1052       2.4298
    1053       2.3755
    1054       2.3921
    1055       2.4751
    1056       2.5138
    1057       2.4871
    1058       2.4066
    1059       2.4292
    1060       2.3688
    1061       2.4339
    1062       2.4558
    1063       2.5069
    1064       2.4971
    1065       2.5331
    1066       2.4181
    1067       2.4335
    1068       2.4765
    1069       2.4284
    1070       2.4540
    1071       2.5376
    1072       2.4345
    1073       2.5466
    1074       2.5260
    1075       2.5665
    1076       2.4929
    1077       2.5639
    1078       2.6827
    1079       2.5846
    1080       2.6210
    1081       2.5839
    1082       2.5678
    1083       2.5077
    1084       2.4598
    1085       2.5696
    1086       2.5149
    1087       2.4716
    1088       2.5657
    1089       2.5300
    1090       2.5162
    1091       2.5356
    1092       2.4656
    1093       2.4301
    1094       2.3769
    1095       2.3946
    1096       2.4341
    1097       2.4671
    1098       2.4313
    1099       2.5027
    1100       2.4806
    1101       2.4881
    1102       2.5250
    1103       2.5561
    1104       2.6151
    1105       2.5386
    1106       2.4662
    1107       2.3930
    1108       2.4671
    1109       2.4736
    1110       2.4847
    1111       2.5732
    1112       2.5508
    1113       2.4509
    1114       2.4616
    1115       2.4506
    1116       2.4205
    1117       2.3521
    1118       2.3870
    1119       2.3087
    1120       2.2707
    1121       2.2569
    1122       2.3814
    1123       2.4494
    1124       2.3770
    1125       2.4445
    1126       2.3618
    1127       2.4998
    1128       2.4228
    1129       2.3924
    1130       2.4054
    1131       2.4381
    1132       2.5084
    1133       2.5444
    1134       2.4487
    1135       2.4975
    1136       2.4583
    1137       2.3865
    1138       2.5089
    1139       2.4577
    1140       2.4686
    1141       2.3973
    1142       2.3698
    1143       2.3345
    1144       2.4258
    1145       2.4567
    1146       2.4699
    1147       2.4391
    1148       2.4624
    1149       2.3822
    1150       2.4039
    1151       2.3998
    1152       2.4664
    1153       2.3467
    1154       2.3756
    1155       2.4632
    1156       2.4346
    1157       2.5675
    1158       2.5613
    1159       2.5529
    1160       2.5415
    1161       2.4335
    1162       2.4705
    1163       2.5204
    1164       2.5903
    1165       2.4654
    1166       2.4280
    1167       2.3681
    1168       2.4018
    1169       2.4313
    1170       2.3558
    1171       2.4836
    1172       2.5395
    1173       2.5084
    1174       2.5056
    1175       2.4496
    1176       2.4068
    1177       2.4101
    1178       2.3534
    1179       2.4605
    1180       2.4492
    1181       2.4472
    1182       2.3978
    1183       2.3967
    1184       2.3753
    1185       2.3813
    1186       2.4616
    1187       2.4675
    1188       2.4269
    1189       2.3803
    1190       2.3313
    1191       2.3224
    1192       2.3103
    1193       2.3179
    1194       2.3450
    1195       2.2905
    1196       2.3783
    1197       2.4181
    1198       2.4400
    1199       2.5062
    1200       2.5373
    1201       2.5427
    1202       2.5456
    1203       2.4613
    1204       2.4529
    1205       2.4293
    1206       2.4664
    1207       2.4342
    1208       2.3688
    1209       2.5421
    1210       2.3939
    1211       2.3752
    1212       2.3839
    1213       2.3356
    1214       2.4640
    1215       2.5659
    1216       2.5574
    1217       2.5571
    1218       2.5424
    1219       2.4702
    1220       2.4010
    1221       2.3234
    1222       2.4006
    1223       2.3648
    1224       2.3838
    1225       2.3552
    1226       2.4013
    1227       2.4722
    1228       2.4850
    1229       2.6307
    1230       2.5339
    1231       2.4398
    1232       2.4268
    1233       2.4766
    1234       2.4696
    1235       2.3973
    1236       2.4135
    1237       2.4810
    1238       2.4773
    1239       2.4538
    1240       2.5167
    1241       2.4365
    1242       2.5152
    1243       2.4141
    1244       2.5328
    1245       2.5264
    1246       2.4536
    1247       2.4991
    1248       2.4575
    1249       2.4611
    1250       2.5110
    1251       2.4656
    1252       2.4619
    1253       2.5303
    1254       2.5327
    1255       2.5417
    1256       2.4849
    1257       2.5360
    1258       2.5116
    1259       2.4745
    1260       2.4749
    1261       2.6289
    1262       2.6082
    1263       2.5109
    1264       2.5006
    1265       2.6073
    1266       2.5963
    1267       2.4979
    1268       2.4147
    1269       2.5514
    1270       2.6042
    1271       2.4987
    1272       2.5734
    1273       2.4582
    1274       2.4679
    1275       2.5493
    1276       2.4742
    1277       2.5034
    1278       2.4317
    1279       2.5092
    1280       2.4274
    1281       2.4774
    1282       2.5039
    1283       2.5207
    1284       2.4080
    1285       2.4476
    1286       2.3757
    1287       2.3142
    1288       2.3707
    1289       2.3918
    1290       2.3568
    1291       2.4393
    1292       2.4897
    1293       2.5217
    1294       2.5260
    1295       2.4631
    1296       2.3999
    1297       2.4277
    1298       2.5006
    1299       2.4164
    1300       2.4449
    1301       2.4240
    1302       2.4450
    1303       2.4211
    1304       2.3486
    1305       2.4690
    1306       2.3616
    1307       2.3090
    1308       2.3195
    1309       2.3014
    1310       2.3198
    1311       2.4075
    1312       2.3449
    1313       2.4028
    1314       2.3243
    1315       2.2818
    1316       2.2473
    1317       2.3184
    1318       2.3649
    1319       2.3596
    1320       2.4010
    1321       2.2883
    1322       2.3663
    1323       2.4037
    1324       2.3878
    1325       2.4649
    1326       2.3698
    1327       2.3833
    1328       2.3566
    1329       2.3113
    1330       2.3459
    1331       2.3090
    1332       2.3428
    1333       2.3404
    1334       2.3395
    1335       2.3109
    1336       2.2441
    1337       2.1981
    1338       2.1643
    1339       2.2128
    1340       2.2015
    1341       2.2797
    1342       2.2425
    1343       2.3017
    1344       2.2620
    1345       2.3891
    1346       2.4209
    1347       2.3750
    1348       2.3028
    1349       2.3727
    1350       2.4118
    1351       2.3884
    1352       2.4347
    1353       2.4529
    1354       2.3966
    1355       2.4729
    1356       2.4388
    1357       2.4603
    1358       2.5218
    1359       2.4925
    1360       2.5480
    1361       2.5512
    1362       2.4663
    1363       2.4958
    1364       2.5515
    1365       2.6143
    1366       2.5496
    1367       2.5605
    1368       2.5257
    1369       2.4533
    1370       2.3986
    1371       2.3093
    1372       2.3501
    1373       2.3123
    1374       2.3708
    1375       2.4757
    1376       2.4676
    1377       2.5008
    1378       2.5761
    1379       2.5273
    1380       2.5541
    1381       2.5180
    1382       2.5073
    1383       2.4341
    1384       2.4226
    1385       2.5631
    1386       2.4996
    1387       2.4519
    1388       2.3443
    1389       2.3736
    1390       2.3642
    1391       2.3818
    1392       2.2906
    1393       2.2953
    1394       2.3210
    1395       2.2722
    1396       2.2759
    1397       2.2758
    1398       2.3209
    1399       2.3121
    1400       2.3122
    1401       2.3013
    1402       2.2903
    1403       2.2994
    1404       2.3307
    1405       2.3356
    1406       2.4186
    1407       2.3987
    1408       2.3302
    1409       2.4317
    1410       2.4188
    1411       2.4578
    1412       2.3657
    1413       2.4528
    1414       2.4493
    1415       2.4127
    1416       2.3368
    1417       2.3179
    1418       2.3982
    1419       2.4259
    1420       2.3592
    1421       2.3199
    1422       2.3525
    1423       2.3844
    1424       2.4570
    1425       2.4522
    1426       2.4353
    1427       2.3845
    1428       2.3758
    1429       2.3639
    1430       2.4742
    1431       2.3595
    1432       2.3483
    1433       2.3734
    1434       2.4727
    1435       2.4309
    1436       2.4035
    1437       2.3580
    1438       2.3236
    1439       2.2730
    1440       2.2329
    1441       2.2474
    1442       2.2422
    1443       2.2857
    1444       2.2380
    1445       2.3302
    1446       2.4157
    1447       2.3698
    1448       2.3574
    1449       2.3557
    1450       2.3822
    1451       2.3369
    1452       2.3997
    1453       2.3777
    1454       2.3565
    1455       2.3048
    1456       2.3263
    1457       2.2824
    1458       2.1860
    1459       2.2121
    1460       2.2112
    1461       2.1803
    1462       2.1802
    1463       2.1563
    1464       2.1132
    1465       2.2015
    1466       2.1836
    1467       2.2089
    1468       2.2073
    1469       2.2024
    1470       2.1918
    1471       2.1426
    1472       2.1747
    1473       2.1388
    1474       2.1996
    1475       2.1275
    1476       2.1419
    1477       2.2111
    1478       2.2036
    1479       2.2145
    1480       2.2972
    1481       2.3057
    1482       2.3910
    1483       2.4171
    1484       2.4196
    1485       2.3901
    1486       2.4112
    1487       2.3502
    1488       2.3130
    1489       2.2972
    1490       2.2614
    1491       2.2409
    1492       2.3183
    1493       2.3830
    1494       2.3661
    1495       2.3258
    1496       2.3838
    1497       2.3607
    1498       2.3787
    1499       2.3771
    1500       2.3284
    1501       2.3920
    1502       2.3960
    1503       2.4024
    1504       2.3163
    1505       2.2989
    1506       2.4065
    1507       2.4849
    1508       2.5057
    1509       2.4084
    1510       2.3870
    1511       2.4430
    1512       2.4682
    1513       2.4504
    1514       2.4568
    1515       2.4397
    1516       2.4481
    1517       2.3985
    1518       2.4734
    1519       2.4072
    1520       2.3868
    1521       2.3877
    1522       2.3283
    1523       2.3665
    1524       2.3081
    1525       2.4014
    1526       2.4159
    1527       2.4486
    1528       2.3560
    1529       2.3292
    1530       2.2841
    1531       2.3903
    1532       2.3835
    1533       2.4011
    1534       2.4550
    1535       2.5128
    1536       2.5237
    1537       2.4608
    1538       2.4820
    1539       2.4763
    1540       2.5056
    1541       2.4238
    1542       2.4926
    1543       2.4737
    1544       2.5221
    1545       2.4071
    1546       2.4037
    1547       2.3848
    1548       2.3383
    1549       2.3595
    1550       2.1899
    1551       2.2650
    1552       2.3089
    1553       2.2894
    1554       2.2382
    1555       2.3106
    1556       2.2160
    1557       2.1774
    1558       2.2395
    1559       2.2794
    1560       2.3172
    1561       2.2967
    1562       2.2759
    1563       2.3784
    1564       2.3673
    1565       2.3909
    1566       2.2495
    1567       2.3070
    1568       2.3813
    1569       2.4246
    1570       2.3369
    1571       2.4028
    1572       2.4921
    1573       2.5742
    1574       2.4531
    1575       2.4683
    1576       2.5218
    1577       2.5563
    1578       2.4063
    1579       2.3865
    1580       2.4237
    1581       2.4573
    1582       2.4798
    1583       2.4337
    1584       2.4058
    1585       2.4012
    1586       2.3786
    1587       2.4274
    1588       2.5115
    1589       2.5115
    1590       2.5236
    1591       2.3915
    1592       2.3145
    1593       2.3541
    1594       2.3175
    1595       2.3054
    1596       2.3850
    1597       2.4124
    1598       2.3338
    1599       2.2512
    1600       2.2511
    1601       2.2372
    1602       2.2874
    1603       2.3306
    1604       2.2577
    1605       2.1844
    1606       2.2138
    1607       2.3119
    1608       2.2805
    1609       2.2794
    1610       2.3045
    1611       2.3151
    1612       2.3601
    1613       2.4051
    1614       2.3235
    1615       2.3427
    1616       2.3943
    1617       2.4405
    1618       2.4063
    1619       2.3661
    1620       2.3468
    1621       2.2152
    1622       2.3428
    1623       2.3079
    1624       2.2381
    1625       2.2349
    1626       2.2503
    1627       2.2527
    1628       2.2833
    1629       2.2378
    1630       2.3042
    1631       2.2689
    1632       2.2731
    1633       2.2044
    1634       2.2091
    1635       2.2100
    1636       2.1264
    1637       2.1438
    1638       2.0997
    1639       2.1204
    1640       2.1925
    1641       2.1108
    1642       2.1466
    1643       2.1847
    1644       2.2151
    1645       2.2201
    1646       2.1577
    1647       2.1295
    1648       2.1135
    1649       2.2146
    1650       2.2225
    1651       2.1437
    1652       2.1545
    1653       2.1609
    1654       2.1140
    1655       2.1503
    1656       2.1514
    1657       2.1992
    1658       2.2040
    1659       2.2108
    1660       2.2469
    1661       2.1443
    1662       2.2755
    1663       2.3199
    1664       2.2843
    1665       2.2727
    1666       2.3303
    1667       2.2594
    1668       2.2066
    1669       2.2310
    1670       2.2590
    1671       2.1798
    1672       2.2701
    1673       2.2998
    1674       2.1764
    1675       2.2400
    1676       2.2742
    1677       2.2029
    1678       2.2283
    1679       2.1899
    1680       2.2022
    1681       2.1840
    1682       2.1695
    1683       2.2797
    1684       2.2515
    1685       2.2141
    1686       2.2162
    1687       2.1092
    1688       2.0799
    1689       2.1672
    1690       2.1791
    1691       2.1116
    1692       2.0835
    1693       2.1837
    1694       2.2503
    1695       2.1753
    1696       2.2353
    1697       2.2762
    1698       2.2199
    1699       2.2352
    1700       2.1959
    1701       2.2596
    1702       2.3355
    1703       2.4016
    1704       2.3065
    1705       2.4064
    1706       2.4090
    1707       2.4763
    1708       2.3857
    1709       2.3531
    1710       2.2848
    1711       2.3921
    1712       2.3982
    1713       2.3606
    1714       2.4317
    1715       2.3833
    1716       2.4259
    1717       2.4114
    1718       2.4209
    1719       2.3970
    1720       2.4801
    1721       2.4155
    1722       2.4025
    1723       2.3604
    1724       2.3470
    1725       2.3155
    1726       2.4710
    1727       2.3741
    1728       2.3309
    1729       2.4248
    1730       2.4992
    1731       2.4694
    1732       2.4726
    1733       2.5444
    1734       2.5124
    1735       2.4979
    1736       2.4468
    1737       2.5103
    1738       2.4253
    1739       2.4647
    1740       2.4248
    1741       2.3208
    1742       2.2823
    1743       2.3601
    1744       2.4551
    1745       2.3657
    1746       2.2990
    1747       2.2807
    1748       2.3488
    1749       2.2900
    1750       2.3552
    1751       2.3156
    1752       2.3832
    1753       2.4118
    1754       2.4293
    1755       2.4053
    1756       2.5024
    1757       2.4799
    1758       2.4944
    1759       2.4809
    1760       2.4411
    1761       2.6008
    1762       2.5149
    1763       2.5604
    1764       2.6258
    1765       2.5639
    1766       2.5617
    1767       2.4603
    1768       2.4281
    1769       2.4489
    1770       2.4757
    1771       2.4050
    1772       2.4948
    1773       2.5281
    1774       2.5100
    1775       2.5229
    1776       2.4405
    1777       2.5923
    1778       2.5182
    1779       2.4813
    1780       2.5578
    1781       2.4780
    1782       2.4885
    1783       2.4725
    1784       2.3939
    1785       2.4089
    1786       2.3191
    1787       2.4132
    1788       2.4491
    1789       2.3657
    1790       2.3637
    1791       2.3897
    1792       2.4072
    1793       2.4860
    1794       2.4170
    1795       2.3640
    1796       2.3760
    1797       2.3554
    1798       2.2945
    1799       2.2795
    1800       2.3076
    1801       2.3498
    1802       2.3216
    1803       2.2839
    1804       2.2587
    1805       2.3554
    1806       2.2549
    1807       2.2252
    1808       2.2063
    1809       2.2440
    1810       2.2706
    1811       2.2645
    1812       2.2411
    1813       2.3183
    1814       2.3239
    1815       2.3247
    1816       2.3107
    1817       2.3391
    1818       2.3646
    1819       2.4162
    1820       2.3595
    1821       2.4486
    1822       2.3766
    1823       2.4560
    1824       2.3773
    1825       2.3581
    1826       2.3525
    1827       2.4181
    1828       2.5084
    1829       2.5034
    1830       2.4812
    1831       2.5181
    1832       2.4520
    1833       2.4224
    1834       2.4616
    1835       2.4557
    1836       2.5301
    1837       2.4648
    1838       2.4840
    1839       2.4582
    1840       2.4296
    1841       2.5259
    1842       2.5364
    1843       2.5151
    1844       2.4177
    1845       2.4024
    1846       2.3980
    1847       2.3967
    1848       2.4139
    1849       2.3941
    1850       2.4785
    1851       2.3596
    1852       2.3297
    1853       2.3660
    1854       2.3640
    1855       2.3845
    1856       2.4663
    1857       2.4462
    1858       2.4456
    1859       2.4849
    1860       2.5373
    1861       2.4639
    1862       2.4735
    1863       2.3700
    1864       2.3614
    1865       2.3958
    1866       2.3737
    1867       2.4420
    1868       2.5387
    1869       2.4052
    1870       2.4159
    1871       2.4151
    1872       2.3633
    1873       2.4088
    1874       2.3041
    1875       2.3425
    1876       2.3279
    1877       2.3015
    1878       2.2705
    1879       2.2487
    1880       2.2121
    1881       2.2384
    1882       2.2769
    1883       2.3849
    1884       2.4356
    1885       2.4337
    1886       2.3461
    1887       2.3622
    1888       2.4023
    1889       2.3700
    1890       2.3090
    1891       2.2966
    1892       2.2995
    1893       2.3477
    1894       2.3187
    1895       2.3500
    1896       2.3601
    1897       2.4770
    1898       2.5085
    1899       2.5858
    1900       2.5002
    1901       2.5117
    1902       2.4786
    1903       2.3438
    1904       2.3633
    1905       2.5061
    1906       2.2646
    1907       2.3568
    1908       2.3604
    1909       2.3104
    1910       2.3203
    1911       2.4022
    1912       2.3810
    1913       2.2903
    1914       2.3063
    1915       2.3221
    1916       2.3777
    1917       2.3223
    1918       2.3154
    1919       2.3279
    1920       2.3039
    1921       2.3006
    1922       2.3365
    1923       2.3929
    1924       2.4437
    1925       2.4709
    1926       2.6032
    1927       2.6396
    1928       2.5718
    1929       2.5099
    1930       2.5507
    1931       2.3798
    1932       2.3982
    1933       2.4314
    1934       2.4400
    1935       2.4020
    1936       2.3771
    1937       2.3680
    1938       2.3756
    1939       2.3726
    1940       2.3659
    1941       2.3860
    1942       2.3869
    1943       2.4413
    1944       2.4340
    1945       2.4156
    1946       2.4502
    1947       2.3011
    1948       2.3425
    1949       2.2927
    1950       2.2905
    1951       2.3203
    1952       2.3665
    1953       2.4224
    1954       2.4165
    1955       2.4356
    1956       2.4403
    1957       2.4400
    1958       2.3697
    1959       2.3530
    1960       2.3948
    1961       2.3142
    1962       2.2878
    1963       2.4427
    1964       2.3782
    1965       2.3948
    1966       2.4367
    1967       2.4408
    1968       2.4058
    1969       2.3545
    1970       2.3505
    1971       2.4459
    1972       2.4387
    1973       2.4578
    1974       2.5035
    1975       2.4755
    1976       2.5305
    1977       2.5241
    1978       2.6365
    1979       2.5181
    1980       2.5051
    1981       2.5281
    1982       2.4883
    1983       2.5113
    1984       2.5634
    1985       2.4942
    1986       2.4605
    1987       2.4679
    1988       2.3803
    1989       2.3485
    1990       2.3669
    1991       2.3107
    1992       2.3314
    1993       2.3652
    1994       2.3332
    1995       2.2939
    1996       2.2818
    1997       2.3124
    1998       2.2272
    1999       2.2926
    2000       2.3372
    2001       2.2963
    2002       2.2607
    2003       2.3093
    2004       2.3265
    2005       2.3259
    2006       2.3904
    2007       2.3151
    2008       2.3162
    2009       2.2968
    2010       2.3781
    2011       2.4249
    2012       2.3399
    2013       2.3948
    2014       2.4937
    2015       2.4350
    2016       2.3875
    2017       2.4154
    2018       2.4737
    2019       2.4142
    2020       2.3884
    2021       2.3588
    2022       2.3777
    2023       2.4161
    2024       2.3264
    2025       2.3649
    2026       2.3808
    2027       2.4272
    2028       2.4182
    2029       2.3840
    2030       2.3624
    2031       2.3900
    2032       2.2888
    2033       2.3052
    2034       2.3185
    2035       2.2753
    2036       2.2402
    2037       2.2431
    2038       2.2062
    2039       2.3614
    2040       2.3093
    2041       2.3300
    2042       2.3280
    2043       2.3419
    2044       2.3418
    2045       2.2731
    2046       2.3002
    2047       2.2744
    2048       2.1917
    2049       2.2941
    2050       2.2977
    2051       2.3791
    2052       2.2779
    2053       2.4178
    2054       2.4758
    2055       2.4105
    2056       2.3706
    2057       2.3528
    2058       2.4659
    2059       2.3273
    2060       2.3830
    2061       2.3773
    2062       2.4575
    2063       2.4528
    2064       2.5159
    2065       2.4427
    2066       2.5203
    2067       2.5353
    2068       2.4846
    2069       2.5514
    2070       2.4736
    2071       2.5260
    2072       2.5844
    2073       2.5857
    2074       2.4752
    2075       2.4120
    2076       2.4904
    2077       2.4708
    2078       2.5185
    2079       2.4505
    2080       2.4714
    2081       2.4317
    2082       2.3935
    2083       2.4093
    2084       2.4031
    2085       2.4730
    2086       2.3806
    2087       2.4577
    2088       2.3252
    2089       2.3111
    2090       2.2692
    2091       2.3493
    2092       2.2197
    2093       2.2978
    2094       2.3233
    2095       2.3364
    2096       2.3372
    2097       2.4596
    2098       2.4532
    2099       2.4262
    2100       2.4157
    2101       2.3646
    2102       2.3728
    2103       2.3377
    2104       2.3534
    2105       2.3609
    2106       2.3154
    2107       2.3726
    2108       2.5092
    2109       2.4131
    2110       2.4132
    2111       2.4214
    2112       2.4547
    2113       2.5142
    2114       2.5168
    2115       2.4908
    2116       2.4971
    2117       2.4994
    2118       2.5270
    2119       2.5489
    2120       2.5301
    2121       2.6551
    2122       2.5094
    2123       2.5100
    2124       2.4858
    2125       2.4430
    2126       2.5241
    2127       2.5242
    2128       2.4660
    2129       2.5027
    2130       2.4538
    2131       2.4134
    2132       2.2973
    2133       2.3292
    2134       2.3419
    2135       2.3537
    2136       2.4453
    2137       2.4551
    2138       2.4282
    2139       2.3457
    2140       2.3107
    2141       2.3361
    2142       2.4257
    2143       2.3594
    2144       2.2877
    2145       2.3896
    2146       2.4125
    2147       2.4023
    2148       2.3088
    2149       2.3386
    2150       2.4405
    2151       2.3787
    2152       2.4355
    2153       2.3988
    2154       2.3653
    2155       2.3619
    2156       2.3428
    2157       2.3819
    2158       2.3081
    2159       2.4076
    2160       2.3932
    2161       2.2280
    2162       2.2785
    2163       2.4295
    2164       2.3550
    2165       2.3703
    2166       2.3943
    2167       2.3378
    2168       2.4147
    2169       2.4119
    2170       2.5006
    2171       2.5173
    2172       2.5033
    2173       2.4676
    2174       2.4060
    2175       2.4447
    2176       2.5388
    2177       2.5537
    2178       2.4686
    2179       2.6211
    2180       2.5248
    2181       2.4943
    2182       2.3513
    2183       2.3934
    2184       2.3607
    2185       2.3081
    2186       2.2714
    2187       2.3460
    2188       2.3463
    2189       2.2818
    2190       2.4135
    2191       2.3745
    2192       2.4074
    2193       2.5024
    2194       2.3683
    2195       2.4311
    2196       2.3639
    2197       2.3796
    2198       2.3681
    2199       2.2870
    2200       2.2419
    2201       2.3205
    2202       2.3769
    2203       2.3942
    2204       2.3860
    2205       2.3326
    2206       2.3820
    2207       2.3711
    2208       2.3840
    2209       2.3987
    2210       2.4115
    2211       2.4764
    2212       2.4227
    2213       2.4094
    2214       2.4063
    2215       2.3397
    2216       2.3512
    2217       2.3000
    2218       2.3102
    2219       2.3866
    2220       2.3452
    2221       2.2549
    2222       2.3178
    2223       2.3563
    2224       2.2679
    2225       2.3124
    2226       2.2848
    2227       2.2392
    2228       2.2489
    2229       2.2333
    2230       2.2152
    2231       2.2998
    2232       2.3361
    2233       2.3606
    2234       2.2902
    2235       2.3731
    2236       2.3057
    2237       2.4365
    2238       2.5199
    2239       2.4423
    2240       2.4358
    2241       2.4554
    2242       2.3789
    2243       2.3650
    2244       2.3515
    2245       2.3631
    2246       2.4193
    2247       2.3524
    2248       2.4385
    2249       2.3511
    2250       2.3446
    2251       2.4936
    2252       2.4350
    2253       2.4662
    2254       2.5863
    2255       2.5400
    2256       2.5370
    2257       2.4743
    2258       2.4757
    2259       2.3621
    2260       2.3625
    2261       2.2892
    2262       2.3014
    2263       2.2715
    2264       2.2966
    2265       2.2766
    2266       2.3285
    2267       2.2975
    2268       2.2689
    2269       2.2347
    2270       2.2677
    2271       2.1791
    2272       2.2390
    2273       2.3221
    2274       2.3585
    2275       2.2719
    2276       2.3262
    2277       2.3743
    2278       2.3612
    2279       2.3120
    2280       2.3189
    2281       2.4115
    2282       2.4139
    2283       2.4684
    2284       2.5619
    2285       2.5467
    2286       2.3936
    2287       2.3187
    2288       2.3076
    2289       2.4673
    2290       2.4645
    2291       2.4699
    2292       2.4821
    2293       2.5848
    2294       2.5992
    2295       2.6085
    2296       2.5636
    2297       2.5324
    2298       2.4819
    2299       2.5812
    2300       2.5913
    2301       2.5627
    2302       2.5294
    2303       2.6049
    2304       2.5999
    2305       2.5241
    2306       2.4004
    2307       2.3666
    2308       2.3725
    2309       2.4581
    2310       2.4143
    2311       2.3987
    2312       2.4378
    2313       2.4596
    2314       2.4067
    2315       2.3042
    2316       2.4540
    2317       2.4535
    2318       2.3497
    2319       2.3733
    2320       2.3523
    2321       2.2574
    2322       2.2701
    2323       2.2521
    2324       2.2672
    2325       2.2614
    2326       2.2088
    2327       2.2880
    2328       2.3380
    2329       2.3646
    2330       2.3787
    2331       2.3377
    2332       2.2453
    2333       2.3092
    2334       2.2178
    2335       2.2076
    2336       2.2742
    2337       2.3152
    2338       2.3696
    2339       2.4003
    2340       2.3915
    2341       2.4142
    2342       2.4315
    2343       2.3601
    2344       2.4830
    2345       2.4479
    2346       2.3802
    2347       2.3633
    2348       2.3858
    2349       2.3694
    2350       2.2936
    2351       2.4485
    2352       2.4283
    2353       2.4112
    2354       2.4302
    2355       2.3725
    2356       2.2586
    2357       2.3395
    2358       2.2947
    2359       2.2875
    2360       2.2334
    2361       2.2155
    2362       2.2557
    2363       2.2342
    2364       2.2505
    2365       2.2338
    2366       2.2943
    2367       2.1971
    2368       2.2969
    2369       2.3028
    2370       2.1410
    2371       2.1766
    2372       2.2735
    2373       2.2645
    2374       2.3265
    2375       2.3160
    2376       2.2563
    2377       2.2976
    2378       2.2935
    2379       2.2126
    2380       2.2605
    2381       2.2273
    2382       2.4076
    2383       2.3789
    2384       2.4798
    2385       2.3948
    2386       2.4155
    2387       2.3140
    2388       2.2946
    2389       2.3212
    2390       2.4109
    2391       2.4169
    2392       2.3974
    2393       2.3185
    2394       2.3617
    2395       2.3611
    2396       2.3542
    2397       2.4210
    2398       2.4252
    2399       2.5382
    2400       2.3989
    2401       2.4519
    2402       2.5379
    2403       2.4586
    2404       2.4554
    2405       2.4132
    2406       2.3516
    2407       2.3366
    2408       2.3740
    2409       2.3944
    2410       2.3931
    2411       2.3277
    2412       2.3802
    2413       2.2545
    2414       2.2989
    2415       2.3712
    2416       2.3347
    2417       2.3484
    2418       2.2719
    2419       2.3257
    2420       2.3030
    2421       2.3454
    2422       2.3422
    2423       2.2115
    2424       2.1866
    2425       2.2145
    2426       2.2955
    2427       2.3278
    2428       2.2502
    2429       2.2500
    2430       2.3842
    2431       2.4159
    2432       2.4020
    2433       2.4302
    2434       2.4094
    2435       2.4277
    2436       2.3256
    2437       2.3771
    2438       2.3614
    2439       2.3266
    2440       2.3214
    2441       2.3411
    2442       2.3278
    2443       2.3126
    2444       2.2486
    2445       2.3276
    2446       2.3286
    2447       2.2941
    2448       2.2657
    2449       2.2667
    2450       2.2321
    2451       2.1256
    2452       2.1065
    2453       2.1266
    2454       2.1212
    2455       2.1099
    2456       2.1064
    2457       2.0608
    2458       2.1049
    2459       2.1491
    2460       2.1299
    2461       2.1789
    2462       2.1520
    2463       2.1540
    2464       2.1702
    2465       2.2303
    2466       2.2337
    2467       2.2233
    2468       2.1700
    2469       2.2254
    2470       2.1929
    2471       2.2021
    2472       2.2373
    2473       2.1990
    2474       2.2060
    2475       2.3262
    2476       2.3629
    2477       2.3237
    2478       2.2734
    2479       2.3882
    2480       2.3552
    2481       2.4279
    2482       2.3646
    2483       2.3564
    2484       2.3323
    2485       2.3858
    2486       2.4125
    2487       2.4364
    2488       2.4709
    2489       2.5293
    2490       2.5480
    2491       2.4728
    2492       2.5228
    2493       2.4995
    2494       2.6730
    2495       2.5739
    2496       2.5068
    2497       2.4315
    2498       2.5282
    2499       2.4604
    2500       2.4201
