# Supplementary material for: Potential Inhibitors of Fascin From A Database of Marine Natural Products: A Virtual Screening and Molecular Dynamics Study
Source: Front Chem. 2021 Oct 7;9:719949. doi: 10.3389/fchem.2021.719949 (PMC8529705; doi:10.3389/fchem.2021.719949)
Supplement: Supplementary file 2 [file DataSheet1.ZIP › Raw Date for Manuscript-719949-reduced/Figure S1/Inhibitor 03/rmsd3.dat]

#Frame     RMSD_00002
       1       2.0231
       2       1.9662
       3       1.9855
       4       1.9784
       5       1.9363
       6       2.0155
       7       2.0684
       8       2.1631
       9       1.9908
      10       1.9810
      11       2.0328
      12       1.9538
      13       1.9335
      14       1.9854
      15       1.9006
      16       1.8619
      17       1.9560
      18       1.8975
      19       1.9004
      20       2.0172
      21       2.0266
      22       2.0340
      23       1.9668
      24       1.9793
      25       2.0160
      26       1.9818
      27       2.0474
      28       2.0378
      29       1.9370
      30       1.8818
      31       1.9331
      32       1.9193
      33       1.9344
      34       1.9000
      35       1.9050
      36       1.9590
      37       1.8798
      38       1.9055
      39       1.9035
      40       1.8830
      41       1.8317
      42       1.8041
      43       1.8250
      44       1.8413
      45       1.9163
      46       1.9642
      47       1.9324
      48       1.9687
      49       1.9653
      50       2.0279
      51       1.9531
      52       1.9281
      53       1.9388
      54       1.9482
      55       1.9442
      56       1.9360
      57       2.0033
      58       1.9460
      59       1.9308
      60       1.9106
      61       1.9559
      62       1.8933
      63       1.9001
      64       1.9455
      65       1.9961
      66       1.9927
      67       2.0535
      68       2.0366
      69       1.9362
      70       1.9128
      71       1.9032
      72       1.8938
      73       1.9955
      74       1.9321
      75       2.0477
      76       2.0403
      77       2.0257
      78       2.0649
      79       2.0091
      80       2.0174
      81       2.0183
      82       2.0630
      83       1.9958
      84       1.9871
      85       1.9302
      86       1.9520
      87       1.9493
      88       2.0226
      89       2.0642
      90       2.0593
      91       1.9944
      92       2.0098
      93       2.0001
      94       1.9225
      95       1.8995
      96       1.8574
      97       1.8717
      98       1.9032
      99       1.9193
     100       1.9324
     101       1.9606
     102       1.9323
     103       2.0012
     104       1.9434
     105       1.9033
     106       1.9833
     107       1.9429
     108       2.0101
     109       1.9941
     110       1.9608
     111       1.9623
     112       2.0110
     113       1.9740
     114       1.9785
     115       2.0673
     116       2.0418
     117       1.9664
     118       2.0296
     119       2.0381
     120       2.0529
     121       2.0897
     122       2.0644
     123       2.0666
     124       2.0511
     125       2.1725
     126       2.0295
     127       2.0406
     128       2.0846
     129       1.9682
     130       1.9285
     131       1.9201
     132       1.9038
     133       1.8950
     134       1.9194
     135       1.9480
     136       1.9544
     137       1.9619
     138       1.9140
     139       2.0028
     140       1.9251
     141       1.9185
     142       1.9135
     143       1.9653
     144       1.9418
     145       1.9800
     146       2.0690
     147       1.9840
     148       2.0540
     149       1.9966
     150       1.9738
     151       1.9813
     152       1.9568
     153       2.0511
     154       2.0564
     155       2.0216
     156       2.0544
     157       1.9357
     158       1.9942
     159       1.9431
     160       1.9588
     161       1.9823
     162       1.9690
     163       1.9815
     164       1.9557
     165       1.9645
     166       1.9511
     167       1.9724
     168       1.9814
     169       1.9142
     170       1.8872
     171       1.9420
     172       1.9699
     173       1.9673
     174       1.9317
     175       1.9864
     176       2.0113
     177       2.0237
     178       2.0866
     179       2.0339
     180       2.0590
     181       2.0827
     182       2.0090
     183       1.9559
     184       2.0281
     185       2.0600
     186       2.0255
     187       2.0449
     188       2.0329
     189       2.0134
     190       1.9944
     191       1.9604
     192       1.9641
     193       1.9669
     194       1.9904
     195       2.0484
     196       2.0695
     197       1.9690
     198       1.9486
     199       1.9962
     200       1.8913
     201       1.9290
     202       1.9095
     203       1.9315
     204       1.9390
     205       2.0290
     206       1.9155
     207       1.8565
     208       1.8991
     209       1.9241
     210       1.8828
     211       1.9704
     212       2.0518
     213       2.0195
     214       2.0233
     215       2.0789
     216       2.0756
     217       2.1263
     218       2.1213
     219       2.0344
     220       2.0556
     221       2.0633
     222       2.1250
     223       2.1019
     224       2.0572
     225       2.0158
     226       2.0701
     227       2.0560
     228       2.0936
     229       2.0962
     230       2.1390
     231       2.1330
     232       2.0479
     233       2.1467
     234       2.1032
     235       2.1429
     236       2.1392
     237       2.1355
     238       2.0875
     239       2.0975
     240       2.0951
     241       2.0931
     242       2.1141
     243       2.0441
     244       2.0578
     245       2.0507
     246       2.1013
     247       2.0747
     248       2.1354
     249       2.1946
     250       2.1673
     251       2.0981
     252       2.2083
     253       2.2148
     254       2.2902
     255       2.2464
     256       2.3093
     257       2.2570
     258       2.2695
     259       2.1569
     260       2.1732
     261       2.3301
     262       2.1982
     263       2.2265
     264       2.0991
     265       2.0449
     266       2.0303
     267       1.9915
     268       1.9858
     269       2.0151
     270       2.0785
     271       2.0872
     272       2.0764
     273       2.0469
     274       2.0866
     275       1.9899
     276       2.0747
     277       2.1866
     278       2.1317
     279       2.1181
     280       2.0697
     281       2.1373
     282       2.0852
     283       2.0730
     284       1.9930
     285       2.0556
     286       2.0416
     287       2.0506
     288       2.1295
     289       2.1866
     290       2.1850
     291       2.2566
     292       2.2180
     293       2.2727
     294       2.2432
     295       2.2469
     296       2.2983
     297       2.2722
     298       2.2231
     299       2.2733
     300       2.1573
     301       2.1875
     302       2.2299
     303       2.2871
     304       2.3210
     305       2.2718
     306       2.2314
     307       2.2099
     308       2.3080
     309       2.3778
     310       2.3202
     311       2.3110
     312       2.3045
     313       2.2847
     314       2.2975
     315       2.2694
     316       2.3537
     317       2.2621
     318       2.2703
     319       2.2524
     320       2.3033
     321       2.2520
     322       2.2141
     323       2.1757
     324       2.2214
     325       2.1523
     326       2.2268
     327       2.2714
     328       2.2409
     329       2.2355
     330       2.2740
     331       2.1689
     332       2.2362
     333       2.2575
     334       2.1888
     335       2.2014
     336       2.1842
     337       2.0986
     338       2.0573
     339       2.0770
     340       2.0656
     341       2.0703
     342       2.0558
     343       2.1066
     344       2.0593
     345       2.1127
     346       2.0853
     347       2.1290
     348       2.1517
     349       2.2097
     350       2.1533
     351       2.1080
     352       2.0680
     353       2.1780
     354       2.1740
     355       2.1453
     356       2.2002
     357       2.1487
     358       2.1284
     359       2.1550
     360       2.0531
     361       2.1301
     362       2.1701
     363       2.0931
     364       2.1578
     365       2.1611
     366       2.1641
     367       2.1959
     368       2.1713
     369       2.1980
     370       2.2123
     371       2.1548
     372       2.1361
     373       2.2107
     374       2.1344
     375       2.1277
     376       2.2380
     377       2.2207
     378       2.2392
     379       2.1753
     380       2.0553
     381       2.0800
     382       2.1442
     383       2.1054
     384       2.1886
     385       2.2459
     386       2.2285
     387       2.3492
     388       2.3247
     389       2.3962
     390       2.2700
     391       2.2402
     392       2.2457
     393       2.3121
     394       2.2717
     395       2.2019
     396       2.2678
     397       2.2387
     398       2.2223
     399       2.2003
     400       2.2007
     401       2.1734
     402       2.2093
     403       2.1973
     404       2.1114
     405       2.1322
     406       2.1177
     407       2.0829
     408       2.0938
     409       2.1235
     410       2.1183
     411       2.0894
     412       2.0960
     413       2.0933
     414       2.0661
     415       2.1055
     416       2.1665
     417       2.1077
     418       2.0969
     419       2.1044
     420       2.0875
     421       2.1704
     422       2.1514
     423       2.1602
     424       2.1145
     425       2.1533
     426       2.0764
     427       2.0870
     428       2.1396
     429       2.1153
     430       2.0703
     431       2.1899
     432       2.1594
     433       2.2157
     434       2.1497
     435       2.0927
     436       2.0480
     437       2.0373
     438       2.0433
     439       2.0870
     440       2.1546
     441       2.1849
     442       2.1924
     443       2.1393
     444       2.1717
     445       2.1640
     446       2.1773
     447       2.1932
     448       2.1918
     449       2.2007
     450       2.2280
     451       2.2530
     452       2.2467
     453       2.1929
     454       2.1881
     455       2.1806
     456       2.1629
     457       2.1717
     458       2.0455
     459       2.0641
     460       2.1044
     461       2.0388
     462       2.0822
     463       2.1402
     464       2.0484
     465       2.0243
     466       2.0430
     467       2.0755
     468       2.0283
     469       1.9876
     470       2.0052
     471       2.0108
     472       2.0573
     473       2.1078
     474       2.1071
     475       2.1629
     476       2.0882
     477       2.2097
     478       2.1480
     479       2.1348
     480       2.1453
     481       2.1921
     482       2.2227
     483       2.1634
     484       2.1462
     485       2.1333
     486       2.1051
     487       2.0974
     488       2.1289
     489       2.2122
     490       2.1734
     491       2.1798
     492       2.1455
     493       2.1273
     494       2.1833
     495       2.1320
     496       1.9970
     497       2.0712
     498       2.1452
     499       2.1269
     500       2.0665
     501       2.1451
     502       2.1143
     503       2.1374
     504       2.1386
     505       2.1232
     506       2.0864
     507       2.0986
     508       2.1050
     509       2.1296
     510       2.1525
     511       2.1717
     512       2.1455
     513       2.1834
     514       2.1084
     515       2.1498
     516       2.1867
     517       2.0980
     518       2.0989
     519       2.0947
     520       2.1514
     521       2.1424
     522       2.1761
     523       2.1451
     524       2.0864
     525       2.1476
     526       2.1473
     527       2.1686
     528       2.2434
     529       2.2436
     530       2.2660
     531       2.2655
     532       2.2841
     533       2.1991
     534       2.2757
     535       2.2098
     536       2.2350
     537       2.2078
     538       2.1897
     539       2.1960
     540       2.2435
     541       2.1863
     542       2.1600
     543       2.1213
     544       2.0844
     545       2.1028
     546       2.1185
     547       2.1144
     548       2.1313
     549       2.0767
     550       2.1222
     551       2.0884
     552       2.0820
     553       2.1308
     554       2.1588
     555       2.1173
     556       2.1093
     557       2.1373
     558       2.1179
     559       2.0940
     560       2.1141
     561       2.1372
     562       2.1302
     563       2.1298
     564       2.1889
     565       2.1741
     566       2.1137
     567       2.1345
     568       2.2248
     569       2.2819
     570       2.2979
     571       2.2606
     572       2.2340
     573       2.1780
     574       2.1315
     575       2.1636
     576       2.1170
     577       2.1276
     578       2.0537
     579       2.0908
     580       2.1180
     581       2.1563
     582       2.1792
     583       2.1344
     584       2.1782
     585       2.1943
     586       2.1831
     587       2.0893
     588       2.0878
     589       2.1135
     590       2.1741
     591       2.1610
     592       2.1356
     593       2.0903
     594       2.0958
     595       2.1013
     596       2.1205
     597       2.2536
     598       2.2246
     599       2.1588
     600       2.1958
     601       2.1242
     602       2.1664
     603       2.1318
     604       2.1890
     605       2.1731
     606       2.1409
     607       2.1041
     608       2.1383
     609       2.1809
     610       2.1446
     611       2.1254
     612       2.1025
     613       2.1233
     614       2.1415
     615       2.1782
     616       2.1264
     617       2.1451
     618       2.1808
     619       2.1798
     620       2.1614
     621       2.2157
     622       2.2551
     623       2.1751
     624       2.1439
     625       2.1295
     626       2.2175
     627       2.1669
     628       2.1470
     629       2.0812
     630       2.0679
     631       2.1899
     632       2.2219
     633       2.1850
     634       2.1566
     635       2.2403
     636       2.1309
     637       2.1971
     638       2.1555
     639       2.2104
     640       2.1939
     641       2.1650
     642       2.2250
     643       2.3106
     644       2.2408
     645       2.1918
     646       2.1730
     647       2.1039
     648       2.1807
     649       2.1619
     650       2.1647
     651       2.1474
     652       2.1605
     653       2.2031
     654       2.2069
     655       2.1615
     656       2.1945
     657       2.1747
     658       2.1577
     659       2.1389
     660       2.1280
     661       2.1776
     662       2.0918
     663       2.1766
     664       2.2114
     665       2.2219
     666       2.2558
     667       2.2084
     668       2.1467
     669       2.1731
     670       2.2252
     671       2.2319
     672       2.3359
     673       2.2197
     674       2.2285
     675       2.2089
     676       2.1509
     677       2.1262
     678       2.1789
     679       2.2422
     680       2.2252
     681       2.1695
     682       2.1610
     683       2.2320
     684       2.2086
     685       2.2282
     686       2.1887
     687       2.1802
     688       2.1741
     689       2.2180
     690       2.2045
     691       2.2610
     692       2.2457
     693       2.2790
     694       2.2945
     695       2.2423
     696       2.2263
     697       2.2591
     698       2.2620
     699       2.2948
     700       2.2347
     701       2.2851
     702       2.3073
     703       2.2916
     704       2.2262
     705       2.2319
     706       2.2425
     707       2.1920
     708       2.1295
     709       2.1486
     710       2.1829
     711       2.2074
     712       2.2453
     713       2.1772
     714       2.2413
     715       2.2609
     716       2.2554
     717       2.2541
     718       2.2314
     719       2.3026
     720       2.2399
     721       2.3037
     722       2.2519
     723       2.2836
     724       2.2827
     725       2.3277
     726       2.2238
     727       2.2633
     728       2.2567
     729       2.2186
     730       2.2384
     731       2.2962
     732       2.2409
     733       2.2413
     734       2.2494
     735       2.2479
     736       2.3034
     737       2.3503
     738       2.3354
     739       2.3403
     740       2.3474
     741       2.3146
     742       2.2928
     743       2.3360
     744       2.3731
     745       2.3290
     746       2.2879
     747       2.3157
     748       2.2261
     749       2.2132
     750       2.2046
     751       2.2572
     752       2.2175
     753       2.3193
     754       2.2609
     755       2.3038
     756       2.3349
     757       2.3479
     758       2.3795
     759       2.4028
     760       2.3743
     761       2.2189
     762       2.1691
     763       2.1532
     764       2.1652
     765       2.1475
     766       2.1418
     767       2.1921
     768       2.2782
     769       2.2077
     770       2.3060
     771       2.3675
     772       2.2362
     773       2.2638
     774       2.2437
     775       2.2024
     776       2.2182
     777       2.1425
     778       2.2203
     779       2.1559
     780       2.2155
     781       2.1828
     782       2.0949
     783       2.1097
     784       2.0394
     785       2.1845
     786       2.1694
     787       2.2441
     788       2.2322
     789       2.2362
     790       2.2440
     791       2.2562
     792       2.1924
     793       2.2326
     794       2.2130
     795       2.2079
     796       2.1861
     797       2.1868
     798       2.2091
     799       2.1554
     800       2.1838
     801       2.1677
     802       2.1325
     803       2.2117
     804       2.2090
     805       2.2494
     806       2.2701
     807       2.1840
     808       2.2801
     809       2.2977
     810       2.3206
     811       2.3096
     812       2.2725
     813       2.2364
     814       2.2291
     815       2.2459
     816       2.2531
     817       2.2353
     818       2.2388
     819       2.1350
     820       2.1526
     821       2.1322
     822       2.1982
     823       2.2233
     824       2.2944
     825       2.3087
     826       2.2775
     827       2.1883
     828       2.1647
     829       2.2150
     830       2.2108
     831       2.2124
     832       2.2685
     833       2.2452
     834       2.1935
     835       2.1928
     836       2.1591
     837       2.1828
     838       2.2047
     839       2.2183
     840       2.2172
     841       2.1902
     842       2.2465
     843       2.2647
     844       2.1899
     845       2.1798
     846       2.2331
     847       2.2133
     848       2.2630
     849       2.1805
     850       2.1800
     851       2.1758
     852       2.2398
     853       2.1522
     854       2.1573
     855       2.1220
     856       2.1129
     857       2.1338
     858       2.1764
     859       2.1796
     860       2.1347
     861       2.2134
     862       2.2001
     863       2.1949
     864       2.2693
     865       2.3242
     866       2.2793
     867       2.1678
     868       2.1949
     869       2.1676
     870       2.2447
     871       2.1588
     872       2.2013
     873       2.1712
     874       2.1934
     875       2.2401
     876       2.2572
     877       2.2824
     878       2.2470
     879       2.1820
     880       2.2479
     881       2.2263
     882       2.2565
     883       2.2201
     884       2.2743
     885       2.2744
     886       2.2498
     887       2.1947
     888       2.2110
     889       2.2114
     890       2.2655
     891       2.2445
     892       2.2255
     893       2.1629
     894       2.1876
     895       2.1360
     896       2.1607
     897       2.1844
     898       2.2022
     899       2.1433
     900       2.1542
     901       2.1790
     902       2.1416
     903       2.2396
     904       2.2587
     905       2.2576
     906       2.3170
     907       2.3292
     908       2.3039
     909       2.2145
     910       2.2143
     911       2.2697
     912       2.2703
     913       2.2600
     914       2.2940
     915       2.3155
     916       2.2659
     917       2.1694
     918       2.1830
     919       2.2173
     920       2.3226
     921       2.2699
     922       2.3383
     923       2.3379
     924       2.2535
     925       2.1934
     926       2.1883
     927       2.1098
     928       2.1444
     929       2.1529
     930       2.1732
     931       2.1716
     932       2.1888
     933       2.2064
     934       2.0915
     935       2.1545
     936       2.2589
     937       2.2470
     938       2.2754
     939       2.2294
     940       2.2118
     941       2.2038
     942       2.1868
     943       2.2575
     944       2.2966
     945       2.2405
     946       2.2776
     947       2.2632
     948       2.2521
     949       2.2135
     950       2.2483
     951       2.2901
     952       2.2606
     953       2.1855
     954       2.2439
     955       2.1722
     956       2.1860
     957       2.1679
     958       2.1208
     959       2.1732
     960       2.1974
     961       2.1395
     962       2.1967
     963       2.1787
     964       2.2439
     965       2.2516
     966       2.1607
     967       2.1855
     968       2.2603
     969       2.1395
     970       2.2316
     971       2.2581
     972       2.1883
     973       2.1379
     974       2.2217
     975       2.1973
     976       2.2113
     977       2.1616
     978       2.2775
     979       2.1951
     980       2.2143
     981       2.2207
     982       2.2160
     983       2.2508
     984       2.3208
     985       2.2968
     986       2.3545
     987       2.2833
     988       2.2722
     989       2.2788
     990       2.3616
     991       2.3766
     992       2.4232
     993       2.4222
     994       2.3955
     995       2.4247
     996       2.4371
     997       2.3717
     998       2.3322
     999       2.4131
    1000       2.3619
    1001       2.3402
    1002       2.4291
    1003       2.4175
    1004       2.3497
    1005       2.3351
    1006       2.4748
    1007       2.4597
    1008       2.4488
    1009       2.5385
    1010       2.5241
    1011       2.4421
    1012       2.5019
    1013       2.5412
    1014       2.3959
    1015       2.4962
    1016       2.4405
    1017       2.4785
    1018       2.4461
    1019       2.4167
    1020       2.3547
    1021       2.4399
    1022       2.4689
    1023       2.4354
    1024       2.5089
    1025       2.5449
    1026       2.5540
    1027       2.6425
    1028       2.5355
    1029       2.5390
    1030       2.5716
    1031       2.5331
    1032       2.4750
    1033       2.5652
    1034       2.5981
    1035       2.4984
    1036       2.5614
    1037       2.5140
    1038       2.6078
    1039       2.5590
    1040       2.6496
    1041       2.6213
    1042       2.5003
    1043       2.5702
    1044       2.5895
    1045       2.5513
    1046       2.5263
    1047       2.5646
    1048       2.5601
    1049       2.5779
    1050       2.5771
    1051       2.6165
    1052       2.6421
    1053       2.6410
    1054       2.6158
    1055       2.5460
    1056       2.6804
    1057       2.4990
    1058       2.5786
    1059       2.5220
    1060       2.5316
    1061       2.5160
    1062       2.5616
    1063       2.5908
    1064       2.6381
    1065       2.6646
    1066       2.6492
    1067       2.5979
    1068       2.6546
    1069       2.7133
    1070       2.7318
    1071       2.8213
    1072       2.8439
    1073       2.7706
    1074       2.8441
    1075       2.7004
    1076       2.7329
    1077       2.6427
    1078       2.5968
    1079       2.5790
    1080       2.5135
    1081       2.5751
    1082       2.6067
    1083       2.6458
    1084       2.6458
    1085       2.6045
    1086       2.5174
    1087       2.5006
    1088       2.4242
    1089       2.5546
    1090       2.4294
    1091       2.4278
    1092       2.4694
    1093       2.4997
    1094       2.6211
    1095       2.5943
    1096       2.6119
    1097       2.6197
    1098       2.6279
    1099       2.5449
    1100       2.5978
    1101       2.5510
    1102       2.4635
    1103       2.4885
    1104       2.4756
    1105       2.4863
    1106       2.4886
    1107       2.4920
    1108       2.4982
    1109       2.5821
    1110       2.4767
    1111       2.4323
    1112       2.3845
    1113       2.3737
    1114       2.4947
    1115       2.5635
    1116       2.5534
    1117       2.5092
    1118       2.3361
    1119       2.3786
    1120       2.3425
    1121       2.4443
    1122       2.3853
    1123       2.4203
    1124       2.3892
    1125       2.3379
    1126       2.2992
    1127       2.2842
    1128       2.2863
    1129       2.1935
    1130       2.1878
    1131       2.2373
    1132       2.2301
    1133       2.2532
    1134       2.1925
    1135       2.2329
    1136       2.2722
    1137       2.3055
    1138       2.3412
    1139       2.3789
    1140       2.3921
    1141       2.4453
    1142       2.3848
    1143       2.4237
    1144       2.3039
    1145       2.3281
    1146       2.3563
    1147       2.3705
    1148       2.3072
    1149       2.3493
    1150       2.2395
    1151       2.3734
    1152       2.3384
    1153       2.2914
    1154       2.2432
    1155       2.2270
    1156       2.3334
    1157       2.3643
    1158       2.2599
    1159       2.2684
    1160       2.2001
    1161       2.1322
    1162       2.2189
    1163       2.2049
    1164       2.2679
    1165       2.3093
    1166       2.2967
    1167       2.2977
    1168       2.3024
    1169       2.2763
    1170       2.2364
    1171       2.2938
    1172       2.2915
    1173       2.2869
    1174       2.2181
    1175       2.2363
    1176       2.2169
    1177       2.1903
    1178       2.1212
    1179       2.1447
    1180       2.1404
    1181       2.1667
    1182       2.1456
    1183       2.0825
    1184       2.1508
    1185       2.0800
    1186       2.1052
    1187       2.1545
    1188       2.1309
    1189       2.1529
    1190       2.1189
    1191       2.1669
    1192       2.1178
    1193       2.1210
    1194       2.1647
    1195       2.1880
    1196       2.1966
    1197       2.1559
    1198       2.2071
    1199       2.1391
    1200       2.1049
    1201       2.1406
    1202       2.1579
    1203       2.1104
    1204       2.1479
    1205       2.1705
    1206       2.1947
    1207       2.2118
    1208       2.1489
    1209       2.1766
    1210       2.1106
    1211       2.2207
    1212       2.1478
    1213       2.1237
    1214       2.1891
    1215       2.1605
    1216       2.1643
    1217       2.1851
    1218       2.0779
    1219       2.1816
    1220       2.2070
    1221       2.2501
    1222       2.1739
    1223       2.1828
    1224       2.1538
    1225       2.1615
    1226       2.2056
    1227       2.1229
    1228       2.1526
    1229       2.1226
    1230       2.1564
    1231       2.1403
    1232       2.1031
    1233       2.1553
    1234       2.1344
    1235       2.1917
    1236       2.1932
    1237       2.1670
    1238       2.1761
    1239       2.1639
    1240       2.1507
    1241       2.0678
    1242       2.1578
    1243       2.1882
    1244       2.2344
    1245       2.2059
    1246       2.2690
    1247       2.2363
    1248       2.1559
    1249       2.2253
    1250       2.1991
    1251       2.1703
    1252       2.1063
    1253       2.1174
    1254       2.2026
    1255       2.1946
    1256       2.1010
    1257       2.1651
    1258       2.1837
    1259       2.2249
    1260       2.1547
    1261       2.2714
    1262       2.1434
    1263       2.1925
    1264       2.1481
    1265       2.1432
    1266       2.1470
    1267       2.1624
    1268       2.1594
    1269       2.2230
    1270       2.2186
    1271       2.2385
    1272       2.2562
    1273       2.3012
    1274       2.3181
    1275       2.2986
    1276       2.2444
    1277       2.3142
    1278       2.3150
    1279       2.2921
    1280       2.2682
    1281       2.3370
    1282       2.4245
    1283       2.5168
    1284       2.4326
    1285       2.4570
    1286       2.5048
    1287       2.4740
    1288       2.4592
    1289       2.4967
    1290       2.4156
    1291       2.5122
    1292       2.4274
    1293       2.4970
    1294       2.4720
    1295       2.4733
    1296       2.4872
    1297       2.5062
    1298       2.5672
    1299       2.4624
    1300       2.4137
    1301       2.4594
    1302       2.4277
    1303       2.6763
    1304       2.5657
    1305       2.5104
    1306       2.5195
    1307       2.5180
    1308       2.5023
    1309       2.6080
    1310       2.6468
    1311       2.6077
    1312       2.5209
    1313       2.3544
    1314       2.2983
    1315       2.3388
    1316       2.3157
    1317       2.3331
    1318       2.3385
    1319       2.4047
    1320       2.4172
    1321       2.4200
    1322       2.3529
    1323       2.3445
    1324       2.3234
    1325       2.3532
    1326       2.3720
    1327       2.3001
    1328       2.3675
    1329       2.3507
    1330       2.4345
    1331       2.4065
    1332       2.3500
    1333       2.4327
    1334       2.4020
    1335       2.3666
    1336       2.3341
    1337       2.3116
    1338       2.2915
    1339       2.2993
    1340       2.3597
    1341       2.3378
    1342       2.4323
    1343       2.4514
    1344       2.3774
    1345       2.3636
    1346       2.2747
    1347       2.2961
    1348       2.3808
    1349       2.3804
    1350       2.4710
    1351       2.5024
    1352       2.5571
    1353       2.5025
    1354       2.5745
    1355       2.6461
    1356       2.6396
    1357       2.6712
    1358       2.6247
    1359       2.6017
    1360       2.6224
    1361       2.5782
    1362       2.5408
    1363       2.5972
    1364       2.5542
    1365       2.5172
    1366       2.5783
    1367       2.5460
    1368       2.5612
    1369       2.5905
    1370       2.5811
    1371       2.4800
    1372       2.4141
    1373       2.4340
    1374       2.4160
    1375       2.3496
    1376       2.3673
    1377       2.4317
    1378       2.4028
    1379       2.3494
    1380       2.3354
    1381       2.3395
    1382       2.3322
    1383       2.3572
    1384       2.2563
    1385       2.2698
    1386       2.3576
    1387       2.3833
    1388       2.4672
    1389       2.4517
    1390       2.4573
    1391       2.4025
    1392       2.4152
    1393       2.4138
    1394       2.4428
    1395       2.4877
    1396       2.3856
    1397       2.3594
    1398       2.4228
    1399       2.3326
    1400       2.3470
    1401       2.3169
    1402       2.3846
    1403       2.3752
    1404       2.3974
    1405       2.5120
    1406       2.5030
    1407       2.5808
    1408       2.5181
    1409       2.4810
    1410       2.5042
    1411       2.4946
    1412       2.5457
    1413       2.4899
    1414       2.4232
    1415       2.4119
    1416       2.4274
    1417       2.3688
    1418       2.3658
    1419       2.4856
    1420       2.5392
    1421       2.5193
    1422       2.5472
    1423       2.4428
    1424       2.4648
    1425       2.4369
    1426       2.4494
    1427       2.4402
    1428       2.2958
    1429       2.3118
    1430       2.2679
    1431       2.2725
    1432       2.2651
    1433       2.2822
    1434       2.3291
    1435       2.3327
    1436       2.4009
    1437       2.4350
    1438       2.4243
    1439       2.4617
    1440       2.3729
    1441       2.4044
    1442       2.3561
    1443       2.4270
    1444       2.4153
    1445       2.4868
    1446       2.4321
    1447       2.4219
    1448       2.4186
    1449       2.4012
    1450       2.4261
    1451       2.5029
    1452       2.4808
    1453       2.3133
    1454       2.3214
    1455       2.3870
    1456       2.3243
    1457       2.4228
    1458       2.4339
    1459       2.4222
    1460       2.3644
    1461       2.3709
    1462       2.3795
    1463       2.3817
    1464       2.4038
    1465       2.4025
    1466       2.5622
    1467       2.4261
    1468       2.3404
    1469       2.4053
    1470       2.3611
    1471       2.2530
    1472       2.2469
    1473       2.2538
    1474       2.2554
    1475       2.3358
    1476       2.4267
    1477       2.3213
    1478       2.3510
    1479       2.3020
    1480       2.4906
    1481       2.4207
    1482       2.3688
    1483       2.3670
    1484       2.2464
    1485       2.2792
    1486       2.2985
    1487       2.3045
    1488       2.2936
    1489       2.2978
    1490       2.2123
    1491       2.2813
    1492       2.3718
    1493       2.2754
    1494       2.3111
    1495       2.3171
    1496       2.4039
    1497       2.3481
    1498       2.3633
    1499       2.3785
    1500       2.4374
    1501       2.5111
    1502       2.4384
    1503       2.4522
    1504       2.4676
    1505       2.4140
    1506       2.4380
    1507       2.4445
    1508       2.4548
    1509       2.5142
    1510       2.4452
    1511       2.4518
    1512       2.4156
    1513       2.3997
    1514       2.4184
    1515       2.4919
    1516       2.3520
    1517       2.3953
    1518       2.4770
    1519       2.5068
    1520       2.5080
    1521       2.5084
    1522       2.3836
    1523       2.3317
    1524       2.3252
    1525       2.2941
    1526       2.1971
    1527       2.2279
    1528       2.3795
    1529       2.3467
    1530       2.3462
    1531       2.3041
    1532       2.3465
    1533       2.3471
    1534       2.3166
    1535       2.3467
    1536       2.2827
    1537       2.3249
    1538       2.2877
    1539       2.3594
    1540       2.3989
    1541       2.3651
    1542       2.4134
    1543       2.3846
    1544       2.3612
    1545       2.3492
    1546       2.3587
    1547       2.3048
    1548       2.2629
    1549       2.3115
    1550       2.2561
    1551       2.3174
    1552       2.3075
    1553       2.3212
    1554       2.3122
    1555       2.2830
    1556       2.2549
    1557       2.3303
    1558       2.4609
    1559       2.3638
    1560       2.4521
    1561       2.3600
    1562       2.3564
    1563       2.3358
    1564       2.4016
    1565       2.4324
    1566       2.5045
    1567       2.5170
    1568       2.4296
    1569       2.3752
    1570       2.4413
    1571       2.4062
    1572       2.4353
    1573       2.4475
    1574       2.4251
    1575       2.4143
    1576       2.4890
    1577       2.3917
    1578       2.4709
    1579       2.3851
    1580       2.3744
    1581       2.3911
    1582       2.3892
    1583       2.5562
    1584       2.5249
    1585       2.5078
    1586       2.4103
    1587       2.4206
    1588       2.3912
    1589       2.3876
    1590       2.4724
    1591       2.4269
    1592       2.4147
    1593       2.3263
    1594       2.2571
    1595       2.2844
    1596       2.3029
    1597       2.3793
    1598       2.3126
    1599       2.3124
    1600       2.3244
    1601       2.3181
    1602       2.2907
    1603       2.3455
    1604       2.2929
    1605       2.3611
    1606       2.3589
    1607       2.3772
    1608       2.3435
    1609       2.3008
    1610       2.4017
    1611       2.4703
    1612       2.3731
    1613       2.3734
    1614       2.4067
    1615       2.3437
    1616       2.2761
    1617       2.4022
    1618       2.3270
    1619       2.3220
    1620       2.3771
    1621       2.3263
    1622       2.2579
    1623       2.2642
    1624       2.3348
    1625       2.2428
    1626       2.1615
    1627       2.2750
    1628       2.2963
    1629       2.2514
    1630       2.1323
    1631       2.1759
    1632       2.2297
    1633       2.1731
    1634       2.1649
    1635       2.1944
    1636       2.1248
    1637       2.2284
    1638       2.1676
    1639       2.1403
    1640       2.1183
    1641       2.0821
    1642       2.1437
    1643       2.1573
    1644       2.1538
    1645       2.2049
    1646       2.1842
    1647       2.2442
    1648       2.2580
    1649       2.2053
    1650       2.2435
    1651       2.3488
    1652       2.2507
    1653       2.2630
    1654       2.2847
    1655       2.3123
    1656       2.3436
    1657       2.3614
    1658       2.4170
    1659       2.3808
    1660       2.3267
    1661       2.3460
    1662       2.2753
    1663       2.3107
    1664       2.2987
    1665       2.2577
    1666       2.2423
    1667       2.2823
    1668       2.3220
    1669       2.2556
    1670       2.3352
    1671       2.4114
    1672       2.3608
    1673       2.3717
    1674       2.3553
    1675       2.3811
    1676       2.3897
    1677       2.2340
    1678       2.2377
    1679       2.2764
    1680       2.3052
    1681       2.2358
    1682       2.2189
    1683       2.2029
    1684       2.1573
    1685       2.2240
    1686       2.2384
    1687       2.2490
    1688       2.1697
    1689       2.2237
    1690       2.2560
    1691       2.2097
    1692       2.2317
    1693       2.1965
    1694       2.2088
    1695       2.2787
    1696       2.2321
    1697       2.1423
    1698       2.1742
    1699       2.2219
    1700       2.1698
    1701       2.2600
    1702       2.3566
    1703       2.3856
    1704       2.3865
    1705       2.3381
    1706       2.3133
    1707       2.3575
    1708       2.2869
    1709       2.2422
    1710       2.2445
    1711       2.2648
    1712       2.2665
    1713       2.2883
    1714       2.3251
    1715       2.3577
    1716       2.3872
    1717       2.3892
    1718       2.4384
    1719       2.4503
    1720       2.4602
    1721       2.4371
    1722       2.5001
    1723       2.4520
    1724       2.4493
    1725       2.4092
    1726       2.3871
    1727       2.2903
    1728       2.2684
    1729       2.2997
    1730       2.2513
    1731       2.2296
    1732       2.2718
    1733       2.2124
    1734       2.2493
    1735       2.2223
    1736       2.1955
    1737       2.2099
    1738       2.2083
    1739       2.1488
    1740       2.1749
    1741       2.2180
    1742       2.3021
    1743       2.2853
    1744       2.2607
    1745       2.2126
    1746       2.1665
    1747       2.2330
    1748       2.1573
    1749       2.1625
    1750       2.2095
    1751       2.1521
    1752       2.2113
    1753       2.2371
    1754       2.1867
    1755       2.2115
    1756       2.2112
    1757       2.2177
    1758       2.2889
    1759       2.3291
    1760       2.2802
    1761       2.2975
    1762       2.3005
    1763       2.3429
    1764       2.2737
    1765       2.2979
    1766       2.2558
    1767       2.3586
    1768       2.3347
    1769       2.3142
    1770       2.3511
    1771       2.3043
    1772       2.3521
    1773       2.4216
    1774       2.3947
    1775       2.3578
    1776       2.2991
    1777       2.3291
    1778       2.3048
    1779       2.3041
    1780       2.2090
    1781       2.2621
    1782       2.2885
    1783       2.2159
    1784       2.1685
    1785       2.1363
    1786       2.2497
    1787       2.3300
    1788       2.3481
    1789       2.4493
    1790       2.3781
    1791       2.3239
    1792       2.4137
    1793       2.3877
    1794       2.3614
    1795       2.3932
    1796       2.3373
    1797       2.3703
    1798       2.3107
    1799       2.3000
    1800       2.2737
    1801       2.3717
    1802       2.3517
    1803       2.3932
    1804       2.4297
    1805       2.4436
    1806       2.4018
    1807       2.3980
    1808       2.4900
    1809       2.4538
    1810       2.5282
    1811       2.5521
    1812       2.4523
    1813       2.3864
    1814       2.3708
    1815       2.3702
    1816       2.3636
    1817       2.4560
    1818       2.4496
    1819       2.4975
    1820       2.3585
    1821       2.3650
    1822       2.3860
    1823       2.3286
    1824       2.3308
    1825       2.3468
    1826       2.3531
    1827       2.3647
    1828       2.4802
    1829       2.3943
    1830       2.3132
    1831       2.3575
    1832       2.3432
    1833       2.3492
    1834       2.3495
    1835       2.3232
    1836       2.3202
    1837       2.2708
    1838       2.2719
    1839       2.3333
    1840       2.3651
    1841       2.3653
    1842       2.3783
    1843       2.3404
    1844       2.4124
    1845       2.4647
    1846       2.4070
    1847       2.4105
    1848       2.3608
    1849       2.4387
    1850       2.4433
    1851       2.4856
    1852       2.3579
    1853       2.3343
    1854       2.3359
    1855       2.3789
    1856       2.3523
    1857       2.3576
    1858       2.4204
    1859       2.3424
    1860       2.4038
    1861       2.3488
    1862       2.2853
    1863       2.3190
    1864       2.3990
    1865       2.4331
    1866       2.5077
    1867       2.5033
    1868       2.4659
    1869       2.4808
    1870       2.3427
    1871       2.3405
    1872       2.3390
    1873       2.3891
    1874       2.4201
    1875       2.3471
    1876       2.3368
    1877       2.4054
    1878       2.4040
    1879       2.3797
    1880       2.4054
    1881       2.3701
    1882       2.4549
    1883       2.4516
    1884       2.4547
    1885       2.4182
    1886       2.5201
    1887       2.4865
    1888       2.5129
    1889       2.4790
    1890       2.4868
    1891       2.4646
    1892       2.3967
    1893       2.3206
    1894       2.3390
    1895       2.4200
    1896       2.3660
    1897       2.3397
    1898       2.3679
    1899       2.3462
    1900       2.3048
    1901       2.2717
    1902       2.3743
    1903       2.3873
    1904       2.3726
    1905       2.3857
    1906       2.3439
    1907       2.4446
    1908       2.2986
    1909       2.3344
    1910       2.3178
    1911       2.3759
    1912       2.3338
    1913       2.3667
    1914       2.3293
    1915       2.3116
    1916       2.3581
    1917       2.3616
    1918       2.3903
    1919       2.3338
    1920       2.3885
    1921       2.4068
    1922       2.3934
    1923       2.3966
    1924       2.3576
    1925       2.4637
    1926       2.5149
    1927       2.4452
    1928       2.4254
    1929       2.3706
    1930       2.3672
    1931       2.4103
    1932       2.2631
    1933       2.3217
    1934       2.2979
    1935       2.3177
    1936       2.3278
    1937       2.2635
    1938       2.2924
    1939       2.2768
    1940       2.2658
    1941       2.3166
    1942       2.3185
    1943       2.2942
    1944       2.2981
    1945       2.3318
    1946       2.3560
    1947       2.3482
    1948       2.3040
    1949       2.3063
    1950       2.2889
    1951       2.3121
    1952       2.3472
    1953       2.2671
    1954       2.3005
    1955       2.3160
    1956       2.3616
    1957       2.3272
    1958       2.3427
    1959       2.3583
    1960       2.4347
    1961       2.4071
    1962       2.3774
    1963       2.3552
    1964       2.4498
    1965       2.4237
    1966       2.4533
    1967       2.4629
    1968       2.4308
    1969       2.4666
    1970       2.4613
    1971       2.4074
    1972       2.4823
    1973       2.3763
    1974       2.3797
    1975       2.4513
    1976       2.4011
    1977       2.3508
    1978       2.3809
    1979       2.3950
    1980       2.4789
    1981       2.3945
    1982       2.4435
    1983       2.4305
    1984       2.5194
    1985       2.4049
    1986       2.3759
    1987       2.3577
    1988       2.3554
    1989       2.3285
    1990       2.3565
    1991       2.3479
    1992       2.4192
    1993       2.3618
    1994       2.4386
    1995       2.4393
    1996       2.4810
    1997       2.5033
    1998       2.5265
    1999       2.6288
    2000       2.5248
    2001       2.5966
    2002       2.6679
    2003       2.6004
    2004       2.6797
    2005       2.5435
    2006       2.5434
    2007       2.4845
    2008       2.4112
    2009       2.4662
    2010       2.3945
    2011       2.4781
    2012       2.3565
    2013       2.4859
    2014       2.5426
    2015       2.5849
    2016       2.5401
    2017       2.4975
    2018       2.4544
    2019       2.4418
    2020       2.5666
    2021       2.4391
    2022       2.4280
    2023       2.3656
    2024       2.4000
    2025       2.3405
    2026       2.4282
    2027       2.4145
    2028       2.3105
    2029       2.3490
    2030       2.3737
    2031       2.3997
    2032       2.3379
    2033       2.4775
    2034       2.3733
    2035       2.3933
    2036       2.4382
    2037       2.3834
    2038       2.4094
    2039       2.4066
    2040       2.3264
    2041       2.3226
    2042       2.3431
    2043       2.3616
    2044       2.4173
    2045       2.3747
    2046       2.3924
    2047       2.4018
    2048       2.4238
    2049       2.3333
    2050       2.3566
    2051       2.4425
    2052       2.3581
    2053       2.2565
    2054       2.2798
    2055       2.3772
    2056       2.3100
    2057       2.3652
    2058       2.3409
    2059       2.3889
    2060       2.3002
    2061       2.2886
    2062       2.2144
    2063       2.3140
    2064       2.3041
    2065       2.3205
    2066       2.1750
    2067       2.1843
    2068       2.2848
    2069       2.2723
    2070       2.2693
    2071       2.3485
    2072       2.3585
    2073       2.2856
    2074       2.3101
    2075       2.4323
    2076       2.4723
    2077       2.4105
    2078       2.4911
    2079       2.3967
    2080       2.4497
    2081       2.4259
    2082       2.3825
    2083       2.3667
    2084       2.4510
    2085       2.3415
    2086       2.3558
    2087       2.3557
    2088       2.3781
    2089       2.3371
    2090       2.3803
    2091       2.3266
    2092       2.2366
    2093       2.3325
    2094       2.3120
    2095       2.3436
    2096       2.3701
    2097       2.3701
    2098       2.2932
    2099       2.3615
    2100       2.3804
    2101       2.2721
    2102       2.2351
    2103       2.3093
    2104       2.2839
    2105       2.3257
    2106       2.2764
    2107       2.2854
    2108       2.2773
    2109       2.3396
    2110       2.3212
    2111       2.2575
    2112       2.2866
    2113       2.2334
    2114       2.2461
    2115       2.2299
    2116       2.3057
    2117       2.2903
    2118       2.2096
    2119       2.2598
    2120       2.3254
    2121       2.3495
    2122       2.4296
    2123       2.4273
    2124       2.3863
    2125       2.3256
    2126       2.3620
    2127       2.4252
    2128       2.2921
    2129       2.2947
    2130       2.2913
    2131       2.2588
    2132       2.2912
    2133       2.2468
    2134       2.2720
    2135       2.2871
    2136       2.2251
    2137       2.2936
    2138       2.3099
    2139       2.3186
    2140       2.2810
    2141       2.3236
    2142       2.2603
    2143       2.2373
    2144       2.2184
    2145       2.3248
    2146       2.3021
    2147       2.3502
    2148       2.3674
    2149       2.3564
    2150       2.3628
    2151       2.4247
    2152       2.3703
    2153       2.3775
    2154       2.3774
    2155       2.4166
    2156       2.3942
    2157       2.3368
    2158       2.3143
    2159       2.2914
    2160       2.2293
    2161       2.2521
    2162       2.2684
    2163       2.2312
    2164       2.2600
    2165       2.1904
    2166       2.2302
    2167       2.2269
    2168       2.2483
    2169       2.2634
    2170       2.2720
    2171       2.2420
    2172       2.2845
    2173       2.3406
    2174       2.3180
    2175       2.3043
    2176       2.3901
    2177       2.3481
    2178       2.3666
    2179       2.3936
    2180       2.3182
    2181       2.2366
    2182       2.1431
    2183       2.2810
    2184       2.2466
    2185       2.2608
    2186       2.2657
    2187       2.2879
    2188       2.2953
    2189       2.2085
    2190       2.2832
    2191       2.2980
    2192       2.2868
    2193       2.2917
    2194       2.3171
    2195       2.3449
    2196       2.2702
    2197       2.2221
    2198       2.2938
    2199       2.2695
    2200       2.2794
    2201       2.2901
    2202       2.3735
    2203       2.3724
    2204       2.3322
    2205       2.3787
    2206       2.3799
    2207       2.3343
    2208       2.3081
    2209       2.3180
    2210       2.3956
    2211       2.3580
    2212       2.2213
    2213       2.2201
    2214       2.2549
    2215       2.3362
    2216       2.2826
    2217       2.2736
    2218       2.2971
    2219       2.2925
    2220       2.2768
    2221       2.2648
    2222       2.3055
    2223       2.2578
    2224       2.2503
    2225       2.2634
    2226       2.3537
    2227       2.3764
    2228       2.2945
    2229       2.2829
    2230       2.3558
    2231       2.2814
    2232       2.3368
    2233       2.3310
    2234       2.2869
    2235       2.3172
    2236       2.3797
    2237       2.3685
    2238       2.3003
    2239       2.3560
    2240       2.4215
    2241       2.5000
    2242       2.4468
    2243       2.4109
    2244       2.3546
    2245       2.3958
    2246       2.3722
    2247       2.4319
    2248       2.4788
    2249       2.4436
    2250       2.5113
    2251       2.4480
    2252       2.4968
    2253       2.6695
    2254       2.6237
    2255       2.6230
    2256       2.5575
    2257       2.5398
    2258       2.4807
    2259       2.5588
    2260       2.5401
    2261       2.4744
    2262       2.5165
    2263       2.5374
    2264       2.6053
    2265       2.5118
    2266       2.6527
    2267       2.6846
    2268       2.6555
    2269       2.6216
    2270       2.6781
    2271       2.6680
    2272       2.7341
    2273       2.7197
    2274       2.6340
    2275       2.7146
    2276       2.7578
    2277       2.7445
    2278       2.7032
    2279       2.7087
    2280       2.7741
    2281       2.8497
    2282       2.8488
    2283       2.8398
    2284       2.8097
    2285       2.8013
    2286       2.7221
    2287       2.7425
    2288       2.7383
    2289       2.6267
    2290       2.6931
    2291       2.6772
    2292       2.5484
    2293       2.6036
    2294       2.6156
    2295       2.6550
    2296       2.6854
    2297       2.6851
    2298       2.5706
    2299       2.5563
    2300       2.6131
    2301       2.6128
    2302       2.6423
    2303       2.6644
    2304       2.7448
    2305       2.6468
    2306       2.5748
    2307       2.7017
    2308       2.7512
    2309       2.6903
    2310       2.5943
    2311       2.6479
    2312       2.7182
    2313       2.7407
    2314       2.5976
    2315       2.6744
    2316       2.7026
    2317       2.6969
    2318       2.7025
    2319       2.6980
    2320       2.6174
    2321       2.6689
    2322       2.5828
    2323       2.5143
    2324       2.5069
    2325       2.5965
    2326       2.5825
    2327       2.5363
    2328       2.5951
    2329       2.4947
    2330       2.5387
    2331       2.5352
    2332       2.6071
    2333       2.5732
    2334       2.5170
    2335       2.4646
    2336       2.4259
    2337       2.4098
    2338       2.5237
    2339       2.5027
    2340       2.4854
    2341       2.5824
    2342       2.5041
    2343       2.4851
    2344       2.6529
    2345       2.5129
    2346       2.5512
    2347       2.5924
    2348       2.5612
    2349       2.6028
    2350       2.5642
    2351       2.5106
    2352       2.4803
    2353       2.5534
    2354       2.6050
    2355       2.5559
    2356       2.5369
    2357       2.5592
    2358       2.5547
    2359       2.4836
    2360       2.5153
    2361       2.5876
    2362       2.5635
    2363       2.5649
    2364       2.5741
    2365       2.6655
    2366       2.7268
    2367       2.6679
    2368       2.6356
    2369       2.5972
    2370       2.6292
    2371       2.6568
    2372       2.5605
    2373       2.4442
    2374       2.4773
    2375       2.4502
    2376       2.3783
    2377       2.3256
    2378       2.3047
    2379       2.2573
    2380       2.3594
    2381       2.3579
    2382       2.3348
    2383       2.3798
    2384       2.3373
    2385       2.3263
    2386       2.3335
    2387       2.4024
    2388       2.3593
    2389       2.3975
    2390       2.5006
    2391       2.4741
    2392       2.3633
    2393       2.3491
    2394       2.3310
    2395       2.3026
    2396       2.3271
    2397       2.3571
    2398       2.3380
    2399       2.3167
    2400       2.4976
    2401       2.4260
    2402       2.4484
    2403       2.5654
    2404       2.4541
    2405       2.3817
    2406       2.3436
    2407       2.3481
    2408       2.3932
    2409       2.4534
    2410       2.4739
    2411       2.3762
    2412       2.4203
    2413       2.3269
    2414       2.2965
    2415       2.3251
    2416       2.3475
    2417       2.3840
    2418       2.3765
    2419       2.3271
    2420       2.3606
    2421       2.4780
    2422       2.4883
    2423       2.4112
    2424       2.4038
    2425       2.4065
    2426       2.3844
    2427       2.3870
    2428       2.3515
    2429       2.3220
    2430       2.3307
    2431       2.3528
    2432       2.3175
    2433       2.3749
    2434       2.3552
    2435       2.3596
    2436       2.3518
    2437       2.4167
    2438       2.4817
    2439       2.5062
    2440       2.4980
    2441       2.4866
    2442       2.5391
    2443       2.5288
    2444       2.3922
    2445       2.4520
    2446       2.4994
    2447       2.4700
    2448       2.4347
    2449       2.4024
    2450       2.3960
    2451       2.2979
    2452       2.3346
    2453       2.3408
    2454       2.3686
    2455       2.3549
    2456       2.3226
    2457       2.2645
    2458       2.3296
    2459       2.3264
    2460       2.3063
    2461       2.2701
    2462       2.3230
    2463       2.3027
    2464       2.3484
    2465       2.2951
    2466       2.2969
    2467       2.3309
    2468       2.2485
    2469       2.3194
    2470       2.3765
    2471       2.3516
    2472       2.3378
    2473       2.2926
    2474       2.3108
    2475       2.4202
    2476       2.4089
    2477       2.3404
    2478       2.3376
    2479       2.3273
    2480       2.3119
    2481       2.3017
    2482       2.2918
    2483       2.2755
    2484       2.2425
    2485       2.2705
    2486       2.2520
    2487       2.2098
    2488       2.2638
    2489       2.3020
    2490       2.2601
    2491       2.2690
    2492       2.2507
    2493       2.3454
    2494       2.2411
    2495       2.3016
    2496       2.2913
    2497       2.3302
    2498       2.3237
    2499       2.3746
    2500       2.3527
