# Supplementary material for: Potential Inhibitors of Fascin From A Database of Marine Natural Products: A Virtual Screening and Molecular Dynamics Study
Source: Front Chem. 2021 Oct 7;9:719949. doi: 10.3389/fchem.2021.719949 (PMC8529705; doi:10.3389/fchem.2021.719949)
Supplement: Supplementary file 2 [file DataSheet1.ZIP › Raw Date for Manuscript-719949-reduced/Figure S1/Inhibitor 03/rmsd4.dat]

#Frame     RMSD_00002
       1       2.2158
       2       2.2704
       3       2.2269
       4       2.2094
       5       2.1032
       6       2.0649
       7       1.9682
       8       1.9655
       9       1.9636
      10       1.9961
      11       1.9881
      12       1.9257
      13       1.9450
      14       1.9911
      15       1.9939
      16       1.9165
      17       1.9697
      18       2.0573
      19       2.0679
      20       2.1270
      21       2.1039
      22       2.1026
      23       2.1408
      24       2.1131
      25       2.1799
      26       2.2711
      27       2.1268
      28       2.1433
      29       2.1548
      30       2.1651
      31       2.2247
      32       2.3164
      33       2.2643
      34       2.3288
      35       2.2310
      36       2.1342
      37       2.1251
      38       2.0912
      39       2.1175
      40       2.1299
      41       2.2096
      42       2.2293
      43       2.2935
      44       2.2555
      45       2.2426
      46       2.2396
      47       2.2920
      48       2.2137
      49       2.2319
      50       2.2896
      51       2.2450
      52       2.2666
      53       2.2396
      54       2.1618
      55       2.2813
      56       2.2656
      57       2.1920
      58       2.1836
      59       2.3653
      60       2.2647
      61       2.3172
      62       2.3980
      63       2.4680
      64       2.3856
      65       2.4327
      66       2.4123
      67       2.4201
      68       2.4369
      69       2.4200
      70       2.3712
      71       2.5352
      72       2.5288
      73       2.6272
      74       2.4221
      75       2.4311
      76       2.4578
      77       2.3354
      78       2.3809
      79       2.4351
      80       2.5115
      81       2.4275
      82       2.4769
      83       2.4578
      84       2.5156
      85       2.5268
      86       2.4419
      87       2.4473
      88       2.3451
      89       2.4351
      90       2.3554
      91       2.3864
      92       2.3689
      93       2.3487
      94       2.3512
      95       2.3879
      96       2.2934
      97       2.4394
      98       2.3753
      99       2.5029
     100       2.4791
     101       2.4285
     102       2.4806
     103       2.4503
     104       2.5038
     105       2.5012
     106       2.4081
     107       2.5134
     108       2.3904
     109       2.3389
     110       2.2672
     111       2.2581
     112       2.2451
     113       2.2542
     114       2.1984
     115       2.2576
     116       2.3499
     117       2.2876
     118       2.3200
     119       2.3221
     120       2.3373
     121       2.3311
     122       2.4001
     123       2.3189
     124       2.3163
     125       2.3829
     126       2.3755
     127       2.3511
     128       2.3637
     129       2.3643
     130       2.3377
     131       2.3360
     132       2.3306
     133       2.2351
     134       2.1962
     135       2.2307
     136       2.2864
     137       2.2779
     138       2.2455
     139       2.2739
     140       2.2873
     141       2.3349
     142       2.1770
     143       2.1596
     144       2.1740
     145       2.1942
     146       2.1981
     147       2.0713
     148       2.1544
     149       2.1477
     150       2.1734
     151       2.1389
     152       2.1444
     153       2.1690
     154       2.1574
     155       2.1066
     156       2.0665
     157       2.1315
     158       2.1629
     159       2.2475
     160       2.1927
     161       2.2545
     162       2.2068
     163       2.2021
     164       2.1916
     165       2.1763
     166       2.2240
     167       2.0854
     168       2.1392
     169       2.1263
     170       2.1663
     171       2.1808
     172       2.1863
     173       2.1997
     174       2.2658
     175       2.2756
     176       2.2178
     177       2.2942
     178       2.2268
     179       2.2942
     180       2.3275
     181       2.2755
     182       2.2914
     183       2.2655
     184       2.3708
     185       2.2198
     186       2.3381
     187       2.3283
     188       2.3805
     189       2.4161
     190       2.5577
     191       2.5370
     192       2.4726
     193       2.4121
     194       2.4027
     195       2.3786
     196       2.3798
     197       2.3541
     198       2.4489
     199       2.4982
     200       2.4787
     201       2.4644
     202       2.3831
     203       2.3279
     204       2.2984
     205       2.3424
     206       2.3284
     207       2.3349
     208       2.2193
     209       2.2216
     210       2.2297
     211       2.4111
     212       2.3541
     213       2.3583
     214       2.3125
     215       2.3741
     216       2.3441
     217       2.3839
     218       2.3186
     219       2.3063
     220       2.3527
     221       2.3560
     222       2.3270
     223       2.3758
     224       2.3672
     225       2.3487
     226       2.4554
     227       2.4069
     228       2.4117
     229       2.4194
     230       2.4173
     231       2.4733
     232       2.4848
     233       2.4988
     234       2.4621
     235       2.4672
     236       2.5431
     237       2.5335
     238       2.5423
     239       2.4108
     240       2.4921
     241       2.4527
     242       2.3821
     243       2.4688
     244       2.4254
     245       2.5138
     246       2.4353
     247       2.4718
     248       2.4471
     249       2.4433
     250       2.3760
     251       2.3913
     252       2.3773
     253       2.4321
     254       2.3731
     255       2.3413
     256       2.4483
     257       2.5245
     258       2.4978
     259       2.4308
     260       2.4471
     261       2.3794
     262       2.4912
     263       2.4990
     264       2.4913
     265       2.3785
     266       2.4375
     267       2.4572
     268       2.3536
     269       2.3665
     270       2.4075
     271       2.4395
     272       2.4073
     273       2.2252
     274       2.1871
     275       2.2150
     276       2.2099
     277       2.1550
     278       2.2499
     279       2.1883
     280       2.2731
     281       2.3068
     282       2.2238
     283       2.2744
     284       2.1887
     285       2.1587
     286       2.1742
     287       2.2250
     288       2.1825
     289       2.1712
     290       2.2344
     291       2.2413
     292       2.1773
     293       2.2002
     294       2.2973
     295       2.2460
     296       2.2502
     297       2.3243
     298       2.3044
     299       2.3941
     300       2.3331
     301       2.3041
     302       2.2921
     303       2.2721
     304       2.3267
     305       2.3450
     306       2.2823
     307       2.2618
     308       2.2411
     309       2.3017
     310       2.2185
     311       2.2279
     312       2.3479
     313       2.3628
     314       2.3971
     315       2.5122
     316       2.4480
     317       2.3929
     318       2.4295
     319       2.5545
     320       2.5969
     321       2.5574
     322       2.5742
     323       2.5634
     324       2.6244
     325       2.5751
     326       2.6592
     327       2.6299
     328       2.5994
     329       2.4998
     330       2.4746
     331       2.4628
     332       2.5189
     333       2.5309
     334       2.5325
     335       2.5186
     336       2.5745
     337       2.6708
     338       2.6537
     339       2.5620
     340       2.5384
     341       2.5996
     342       2.6412
     343       2.6105
     344       2.6071
     345       2.5692
     346       2.6486
     347       2.6677
     348       2.7166
     349       2.6451
     350       2.7414
     351       2.6662
     352       2.6187
     353       2.6274
     354       2.5616
     355       2.5853
     356       2.4781
     357       2.5121
     358       2.4951
     359       2.3439
     360       2.3935
     361       2.3247
     362       2.3037
     363       2.4246
     364       2.4381
     365       2.4975
     366       2.5430
     367       2.5122
     368       2.5201
     369       2.5353
     370       2.4593
     371       2.5111
     372       2.4979
     373       2.5820
     374       2.6276
     375       2.5207
     376       2.4829
     377       2.4874
     378       2.3857
     379       2.5145
     380       2.4388
     381       2.5448
     382       2.4873
     383       2.3995
     384       2.3331
     385       2.3215
     386       2.3752
     387       2.5081
     388       2.3050
     389       2.4097
     390       2.4166
     391       2.3564
     392       2.4101
     393       2.4384
     394       2.4072
     395       2.4201
     396       2.4214
     397       2.4775
     398       2.3479
     399       2.3065
     400       2.3576
     401       2.3367
     402       2.3689
     403       2.3282
     404       2.2143
     405       2.2141
     406       2.1700
     407       2.2245
     408       2.1804
     409       2.2289
     410       2.2104
     411       2.2678
     412       2.1683
     413       2.1131
     414       2.2240
     415       2.1474
     416       2.2675
     417       2.3778
     418       2.4146
     419       2.3609
     420       2.3706
     421       2.3753
     422       2.3694
     423       2.3349
     424       2.3362
     425       2.3519
     426       2.4615
     427       2.4042
     428       2.3523
     429       2.2709
     430       2.3341
     431       2.3369
     432       2.2866
     433       2.4072
     434       2.3047
     435       2.3075
     436       2.3900
     437       2.4371
     438       2.4384
     439       2.4744
     440       2.4718
     441       2.5318
     442       2.4943
     443       2.5003
     444       2.4846
     445       2.5135
     446       2.5204
     447       2.5240
     448       2.3471
     449       2.3188
     450       2.3588
     451       2.2785
     452       2.2958
     453       2.3445
     454       2.3345
     455       2.3830
     456       2.3133
     457       2.3597
     458       2.4325
     459       2.4261
     460       2.4210
     461       2.3879
     462       2.3313
     463       2.2998
     464       2.3167
     465       2.3536
     466       2.3620
     467       2.3980
     468       2.3759
     469       2.3709
     470       2.3595
     471       2.3047
     472       2.3366
     473       2.3465
     474       2.3635
     475       2.2466
     476       2.3196
     477       2.3214
     478       2.3918
     479       2.4064
     480       2.4665
     481       2.4365
     482       2.4193
     483       2.3949
     484       2.4173
     485       2.5263
     486       2.4901
     487       2.5046
     488       2.4927
     489       2.5512
     490       2.5653
     491       2.5782
     492       2.5737
     493       2.5610
     494       2.5701
     495       2.4786
     496       2.4616
     497       2.4516
     498       2.5246
     499       2.6289
     500       2.6847
     501       2.6548
     502       2.6947
     503       2.6911
     504       2.6395
     505       2.6485
     506       2.7745
     507       2.8650
     508       2.7644
     509       2.7596
     510       2.6975
     511       2.6577
     512       2.5874
     513       2.7154
     514       2.7741
     515       2.6217
     516       2.6488
     517       2.7285
     518       2.7309
     519       2.6825
     520       2.6517
     521       2.6017
     522       2.5474
     523       2.4778
     524       2.5656
     525       2.5068
     526       2.4635
     527       2.5012
     528       2.4866
     529       2.4105
     530       2.4717
     531       2.4673
     532       2.4645
     533       2.5583
     534       2.5373
     535       2.6001
     536       2.5377
     537       2.5419
     538       2.5546
     539       2.6422
     540       2.6280
     541       2.6383
     542       2.6239
     543       2.6163
     544       2.7377
     545       2.7224
     546       2.7924
     547       2.7007
     548       2.7481
     549       2.7707
     550       2.8194
     551       2.8374
     552       2.8342
     553       2.8439
     554       2.8168
     555       2.8437
     556       2.8324
     557       2.9042
     558       2.8037
     559       2.7277
     560       2.7002
     561       2.6012
     562       2.6619
     563       2.7347
     564       2.7422
     565       2.6969
     566       2.8428
     567       2.6690
     568       2.6816
     569       2.6574
     570       2.6655
     571       2.6262
     572       2.6009
     573       2.6309
     574       2.6732
     575       2.6474
     576       2.6562
     577       2.5828
     578       2.5676
     579       2.4472
     580       2.5727
     581       2.6381
     582       2.6693
     583       2.5390
     584       2.5299
     585       2.6172
     586       2.6066
     587       2.6342
     588       2.5963
     589       2.5724
     590       2.5632
     591       2.5311
     592       2.6108
     593       2.6115
     594       2.5881
     595       2.5277
     596       2.4565
     597       2.4351
     598       2.4131
     599       2.4914
     600       2.4487
     601       2.4546
     602       2.5007
     603       2.4523
     604       2.4683
     605       2.4705
     606       2.5364
     607       2.5096
     608       2.5169
     609       2.5146
     610       2.5442
     611       2.5526
     612       2.6243
     613       2.5115
     614       2.6336
     615       2.6559
     616       2.5164
     617       2.6691
     618       2.6001
     619       2.5193
     620       2.5837
     621       2.5695
     622       2.5841
     623       2.5810
     624       2.6865
     625       2.6891
     626       2.7420
     627       2.7124
     628       2.7195
     629       2.7267
     630       2.6868
     631       2.7389
     632       2.7832
     633       2.7273
     634       2.7665
     635       2.7694
     636       2.7045
     637       2.8234
     638       2.7864
     639       2.8400
     640       3.0042
     641       2.8117
     642       2.8814
     643       2.8899
     644       3.0318
     645       3.0124
     646       2.9439
     647       2.9015
     648       2.8891
     649       2.9804
     650       2.9348
     651       2.9397
     652       2.9424
     653       2.9780
     654       3.0433
     655       2.9833
     656       2.9860
     657       3.0343
     658       2.9587
     659       2.8555
     660       2.9567
     661       3.0260
     662       3.0377
     663       3.1173
     664       3.1742
     665       3.2910
     666       3.1735
     667       3.1077
     668       3.0907
     669       3.1474
     670       3.1351
     671       3.0329
     672       2.9502
     673       2.8889
     674       2.8500
     675       2.9217
     676       2.7888
     677       2.7949
     678       2.9271
     679       2.9327
     680       2.8998
     681       2.9421
     682       2.9278
     683       3.0049
     684       2.9743
     685       3.0470
     686       2.9564
     687       3.0576
     688       2.9578
     689       2.9523
     690       2.8694
     691       2.9139
     692       2.8924
     693       2.8955
     694       2.8486
     695       2.7953
     696       2.7978
     697       2.8970
     698       2.8931
     699       2.8064
     700       2.6768
     701       2.6093
     702       2.6091
     703       2.6540
     704       2.5130
     705       2.5459
     706       2.5265
     707       2.6108
     708       2.6289
     709       2.6759
     710       2.6567
     711       2.6455
     712       2.6842
     713       2.7056
     714       2.7540
     715       2.7145
     716       2.7097
     717       2.7426
     718       2.6635
     719       2.6277
     720       2.6138
     721       2.6633
     722       2.5472
     723       2.5258
     724       2.4013
     725       2.5088
     726       2.5840
     727       2.6396
     728       2.5372
     729       2.5807
     730       2.5453
     731       2.4857
     732       2.6622
     733       2.6188
     734       2.7029
     735       2.6860
     736       2.7494
     737       2.7214
     738       2.7823
     739       2.7232
     740       2.7014
     741       2.7265
     742       2.5919
     743       2.5280
     744       2.5486
     745       2.6429
     746       2.6209
     747       2.5664
     748       2.7059
     749       2.6866
     750       2.7430
     751       2.7160
     752       2.6664
     753       2.6764
     754       2.7406
     755       2.7911
     756       2.7468
     757       2.6717
     758       2.8409
     759       2.7702
     760       2.7369
     761       2.7877
     762       2.8070
     763       2.8642
     764       2.7960
     765       2.7782
     766       2.7727
     767       2.7418
     768       2.6990
     769       2.7082
     770       2.7596
     771       2.7426
     772       2.6706
     773       2.6839
     774       2.6963
     775       2.7277
     776       2.6258
     777       2.6054
     778       2.7333
     779       2.6707
     780       2.7006
     781       2.8006
     782       2.6198
     783       2.5395
     784       2.4132
     785       2.5325
     786       2.5282
     787       2.5975
     788       2.6173
     789       2.5745
     790       2.5813
     791       2.7140
     792       2.7259
     793       2.7008
     794       2.7579
     795       2.7754
     796       2.8552
     797       2.6213
     798       2.5743
     799       2.5457
     800       2.5481
     801       2.5462
     802       2.5646
     803       2.6010
     804       2.5640
     805       2.6830
     806       2.7729
     807       2.7783
     808       2.7353
     809       2.7706
     810       2.7478
     811       2.6776
     812       2.7014
     813       2.6427
     814       2.6850
     815       2.6700
     816       2.7246
     817       2.7273
     818       2.6855
     819       2.5618
     820       2.6154
     821       2.6791
     822       2.6721
     823       2.6357
     824       2.6730
     825       2.6762
     826       2.6703
     827       2.7108
     828       2.7291
     829       2.6795
     830       2.6812
     831       2.6913
     832       2.6621
     833       2.6837
     834       2.6624
     835       2.6617
     836       2.7447
     837       2.7007
     838       2.7086
     839       2.6793
     840       2.7930
     841       2.7686
     842       2.7034
     843       2.6466
     844       2.6931
     845       2.7501
     846       2.7026
     847       2.7362
     848       2.7294
     849       2.6653
     850       2.7517
     851       2.7915
     852       2.7333
     853       2.7490
     854       2.5891
     855       2.5824
     856       2.5314
     857       2.4903
     858       2.5995
     859       2.6055
     860       2.5465
     861       2.5395
     862       2.4617
     863       2.4065
     864       2.4636
     865       2.4580
     866       2.5037
     867       2.5181
     868       2.4861
     869       2.5010
     870       2.5561
     871       2.4938
     872       2.5339
     873       2.5736
     874       2.5216
     875       2.6031
     876       2.5231
     877       2.5711
     878       2.5703
     879       2.6513
     880       2.5532
     881       2.4750
     882       2.5267
     883       2.5093
     884       2.5407
     885       2.5675
     886       2.5293
     887       2.5097
     888       2.4757
     889       2.4874
     890       2.3778
     891       2.5531
     892       2.5234
     893       2.4704
     894       2.5348
     895       2.5146
     896       2.5082
     897       2.5526
     898       2.5689
     899       2.5081
     900       2.5393
     901       2.5541
     902       2.5959
     903       2.6173
     904       2.6519
     905       2.6191
     906       2.6678
     907       2.5679
     908       2.5066
     909       2.5554
     910       2.5692
     911       2.5160
     912       2.5520
     913       2.7431
     914       2.7224
     915       2.7070
     916       2.7833
     917       2.7132
     918       2.7717
     919       2.7585
     920       2.7729
     921       2.8981
     922       2.8178
     923       2.8246
     924       2.9447
     925       2.8201
     926       2.7532
     927       2.7426
     928       2.7775
     929       2.7427
     930       2.7210
     931       2.7637
     932       2.6354
     933       2.6935
     934       2.7121
     935       2.6018
     936       2.7015
     937       2.7040
     938       2.7506
     939       2.7153
     940       2.6661
     941       2.6562
     942       2.6740
     943       2.6888
     944       2.6825
     945       2.6755
     946       2.5773
     947       2.6431
     948       2.7226
     949       2.6766
     950       2.7397
     951       2.6551
     952       2.7445
     953       2.7986
     954       2.7533
     955       2.6871
     956       2.6616
     957       2.7553
     958       2.7203
     959       2.6459
     960       2.6972
     961       2.5880
     962       2.5881
     963       2.5453
     964       2.5670
     965       2.5305
     966       2.6305
     967       2.5700
     968       2.5426
     969       2.5662
     970       2.5572
     971       2.6974
     972       2.7951
     973       2.7313
     974       2.7455
     975       2.6990
     976       2.7183
     977       2.6578
     978       2.6119
     979       2.7851
     980       2.7230
     981       2.6424
     982       2.6956
     983       2.5859
     984       2.6154
     985       2.6345
     986       2.5888
     987       2.6669
     988       2.7044
     989       2.6325
     990       2.7794
     991       2.7308
     992       2.7443
     993       2.6648
     994       2.5726
     995       2.5790
     996       2.5384
     997       2.5565
     998       2.6000
     999       2.5561
    1000       2.6091
    1001       2.5811
    1002       2.4775
    1003       2.5772
    1004       2.6213
    1005       2.6195
    1006       2.5884
    1007       2.5897
    1008       2.6638
    1009       2.6286
    1010       2.6770
    1011       2.6320
    1012       2.7119
    1013       2.7362
    1014       2.6936
    1015       2.6291
    1016       2.4884
    1017       2.4414
    1018       2.6148
    1019       2.5850
    1020       2.6529
    1021       2.6223
    1022       2.6877
    1023       2.6827
    1024       2.6900
    1025       2.6411
    1026       2.5644
    1027       2.5705
    1028       2.5695
    1029       2.5304
    1030       2.5009
    1031       2.5063
    1032       2.6864
    1033       2.6217
    1034       2.5661
    1035       2.6323
    1036       2.6679
    1037       2.5896
    1038       2.6247
    1039       2.7518
    1040       2.7964
    1041       2.7163
    1042       2.6741
    1043       2.6814
    1044       2.6846
    1045       2.7987
    1046       2.8037
    1047       2.7691
    1048       2.6978
    1049       2.6096
    1050       2.6982
    1051       2.6789
    1052       2.6102
    1053       2.7468
    1054       2.7196
    1055       2.6055
    1056       2.6868
    1057       2.6928
    1058       2.6387
    1059       2.6723
    1060       2.6423
    1061       2.6305
    1062       2.6350
    1063       2.5991
    1064       2.4998
    1065       2.5758
    1066       2.4773
    1067       2.4089
    1068       2.4878
    1069       2.5170
    1070       2.5569
    1071       2.6491
    1072       2.6768
    1073       2.6760
    1074       2.6744
    1075       2.5696
    1076       2.5631
    1077       2.4901
    1078       2.5868
    1079       2.4789
    1080       2.4235
    1081       2.4529
    1082       2.4359
    1083       2.3885
    1084       2.4066
    1085       2.3665
    1086       2.3550
    1087       2.3645
    1088       2.3767
    1089       2.4045
    1090       2.3430
    1091       2.3581
    1092       2.4196
    1093       2.3044
    1094       2.3066
    1095       2.3315
    1096       2.3420
    1097       2.3779
    1098       2.4303
    1099       2.4124
    1100       2.3718
    1101       2.4223
    1102       2.3116
    1103       2.3825
    1104       2.4168
    1105       2.4105
    1106       2.4159
    1107       2.3159
    1108       2.3402
    1109       2.2963
    1110       2.2787
    1111       2.3506
    1112       2.3175
    1113       2.3764
    1114       2.4430
    1115       2.3596
    1116       2.3474
    1117       2.3484
    1118       2.3754
    1119       2.3345
    1120       2.3897
    1121       2.3201
    1122       2.3607
    1123       2.3891
    1124       2.4784
    1125       2.4130
    1126       2.3824
    1127       2.4364
    1128       2.4442
    1129       2.3197
    1130       2.3871
    1131       2.3602
    1132       2.4257
    1133       2.4444
    1134       2.4791
    1135       2.5794
    1136       2.5612
    1137       2.5507
    1138       2.6063
    1139       2.6493
    1140       2.6249
    1141       2.7831
    1142       2.7192
    1143       2.7793
    1144       2.6621
    1145       2.6613
    1146       2.6768
    1147       2.6207
    1148       2.5496
    1149       2.5753
    1150       2.6004
    1151       2.5000
    1152       2.5828
    1153       2.5771
    1154       2.5719
    1155       2.5549
    1156       2.5040
    1157       2.6196
    1158       2.7365
    1159       2.6514
    1160       2.6586
    1161       2.5891
    1162       2.6145
    1163       2.6715
    1164       2.6468
    1165       2.6755
    1166       2.5836
    1167       2.6559
    1168       2.6083
    1169       2.6377
    1170       2.5604
    1171       2.5549
    1172       2.5610
    1173       2.4820
    1174       2.5670
    1175       2.5369
    1176       2.6582
    1177       2.5728
    1178       2.6394
    1179       2.5177
    1180       2.5796
    1181       2.5179
    1182       2.6173
    1183       2.6173
    1184       2.5651
    1185       2.4747
    1186       2.3887
    1187       2.3951
    1188       2.4683
    1189       2.3839
    1190       2.5369
    1191       2.4838
    1192       2.4297
    1193       2.2989
    1194       2.4327
    1195       2.4714
    1196       2.4386
    1197       2.4480
    1198       2.4475
    1199       2.3979
    1200       2.5050
    1201       2.5338
    1202       2.5050
    1203       2.4391
    1204       2.3420
    1205       2.4468
    1206       2.4644
    1207       2.4871
    1208       2.6497
    1209       2.6569
    1210       2.6392
    1211       2.6632
    1212       2.6357
    1213       2.5471
    1214       2.5213
    1215       2.4397
    1216       2.5587
    1217       2.5417
    1218       2.5156
    1219       2.6697
    1220       2.6713
    1221       2.6379
    1222       2.6575
    1223       2.4508
    1224       2.3863
    1225       2.4164
    1226       2.5290
    1227       2.5119
    1228       2.5029
    1229       2.4731
    1230       2.5773
    1231       2.6523
    1232       2.6661
    1233       2.6640
    1234       2.5936
    1235       2.6414
    1236       2.5817
    1237       2.6399
    1238       2.6769
    1239       2.6871
    1240       2.6489
    1241       2.7192
    1242       2.6384
    1243       2.6109
    1244       2.7730
    1245       2.6747
    1246       2.7339
    1247       2.6982
    1248       2.7006
    1249       2.6887
    1250       2.7771
    1251       2.7535
    1252       2.6502
    1253       2.6447
    1254       2.6044
    1255       2.5902
    1256       2.6473
    1257       2.6352
    1258       2.6954
    1259       2.7072
    1260       2.7697
    1261       2.7361
    1262       2.7800
    1263       2.8644
    1264       2.8502
    1265       2.7907
    1266       2.8445
    1267       2.7111
    1268       2.7318
    1269       2.7902
    1270       2.8083
    1271       2.9550
    1272       2.7940
    1273       2.8258
    1274       2.7532
    1275       2.7376
    1276       2.7619
    1277       2.7872
    1278       2.8096
    1279       2.8159
    1280       2.9150
    1281       2.8904
    1282       2.7788
    1283       2.6616
    1284       2.6761
    1285       2.6955
    1286       2.6784
    1287       2.6517
    1288       2.6619
    1289       2.7508
    1290       2.7471
    1291       2.8200
    1292       2.7171
    1293       2.8532
    1294       2.8229
    1295       2.8243
    1296       2.7317
    1297       2.6655
    1298       2.6262
    1299       2.6651
    1300       2.7299
    1301       2.6371
    1302       2.6911
    1303       2.6054
    1304       2.5098
    1305       2.6052
    1306       2.5873
    1307       2.6343
    1308       2.6159
    1309       2.4667
    1310       2.5072
    1311       2.4407
    1312       2.4908
    1313       2.4909
    1314       2.5044
    1315       2.5617
    1316       2.6416
    1317       2.6346
    1318       2.5612
    1319       2.6023
    1320       2.6284
    1321       2.5799
    1322       2.5651
    1323       2.5337
    1324       2.6121
    1325       2.6954
    1326       2.6975
    1327       2.8073
    1328       2.6701
    1329       2.6764
    1330       2.6248
    1331       2.5861
    1332       2.6361
    1333       2.6386
    1334       2.6916
    1335       2.6463
    1336       2.5687
    1337       2.5276
    1338       2.3448
    1339       2.3498
    1340       2.3350
    1341       2.4776
    1342       2.5169
    1343       2.5059
    1344       2.6847
    1345       2.6450
    1346       2.5913
    1347       2.6611
    1348       2.6498
    1349       2.6371
    1350       2.6724
    1351       2.5663
    1352       2.5738
    1353       2.6616
    1354       2.7456
    1355       2.6615
    1356       2.6551
    1357       2.6491
    1358       2.6257
    1359       2.5112
    1360       2.4584
    1361       2.4174
    1362       2.4497
    1363       2.4259
    1364       2.5414
    1365       2.4509
    1366       2.3736
    1367       2.4400
    1368       2.4850
    1369       2.5032
    1370       2.4013
    1371       2.4404
    1372       2.5023
    1373       2.4590
    1374       2.3886
    1375       2.4672
    1376       2.5200
    1377       2.5493
    1378       2.5989
    1379       2.5547
    1380       2.6788
    1381       2.5469
    1382       2.5738
    1383       2.4500
    1384       2.4576
    1385       2.4552
    1386       2.3035
    1387       2.3597
    1388       2.4795
    1389       2.4226
    1390       2.5025
    1391       2.5669
    1392       2.5443
    1393       2.4999
    1394       2.5009
    1395       2.5099
    1396       2.4089
    1397       2.4154
    1398       2.4026
    1399       2.4354
    1400       2.5156
    1401       2.5367
    1402       2.6579
    1403       2.5225
    1404       2.5640
    1405       2.6481
    1406       2.6858
    1407       2.7013
    1408       2.6538
    1409       2.6373
    1410       2.5279
    1411       2.6082
    1412       2.6241
    1413       2.5639
    1414       2.5091
    1415       2.4240
    1416       2.4601
    1417       2.4781
    1418       2.4274
    1419       2.4204
    1420       2.4477
    1421       2.5189
    1422       2.5796
    1423       2.5534
    1424       2.5296
    1425       2.6555
    1426       2.7127
    1427       2.5892
    1428       2.6506
    1429       2.6611
    1430       2.8446
    1431       2.8190
    1432       2.8152
    1433       2.8327
    1434       2.7864
    1435       2.7576
    1436       2.6725
    1437       2.6857
    1438       2.5460
    1439       2.5029
    1440       2.4523
    1441       2.5596
    1442       2.6030
    1443       2.6279
    1444       2.6825
    1445       2.6912
    1446       2.7986
    1447       2.7586
    1448       2.8296
    1449       2.8857
    1450       2.9777
    1451       2.8823
    1452       2.9115
    1453       2.9421
    1454       2.9401
    1455       2.8818
    1456       2.8375
    1457       2.9292
    1458       2.7614
    1459       2.8097
    1460       2.7327
    1461       2.7116
    1462       2.6800
    1463       2.7766
    1464       2.8615
    1465       2.7664
    1466       2.7361
    1467       2.7108
    1468       2.6837
    1469       2.6160
    1470       2.7109
    1471       2.7726
    1472       2.7041
    1473       2.7047
    1474       2.5596
    1475       2.5875
    1476       2.6502
    1477       2.5511
    1478       2.5775
    1479       2.5853
    1480       2.6053
    1481       2.6051
    1482       2.5298
    1483       2.5360
    1484       2.4734
    1485       2.5663
    1486       2.5393
    1487       2.4783
    1488       2.4967
    1489       2.4668
    1490       2.5949
    1491       2.4932
    1492       2.5768
    1493       2.6272
    1494       2.6152
    1495       2.5276
    1496       2.6567
    1497       2.6320
    1498       2.6011
    1499       2.6196
    1500       2.5567
    1501       2.6335
    1502       2.6416
    1503       2.6330
    1504       2.6880
    1505       2.6964
    1506       2.5599
    1507       2.4951
    1508       2.5529
    1509       2.6696
    1510       2.6653
    1511       2.5636
    1512       2.5519
    1513       2.6767
    1514       2.7592
    1515       2.7282
    1516       2.6912
    1517       2.6871
    1518       2.6253
    1519       2.6258
    1520       2.6214
    1521       2.6727
    1522       2.6688
    1523       2.7064
    1524       2.7690
    1525       2.6765
    1526       2.7330
    1527       2.8116
    1528       2.8287
    1529       2.7691
    1530       2.6946
    1531       2.7666
    1532       2.6808
    1533       2.6297
    1534       2.6642
    1535       2.6566
    1536       2.6206
    1537       2.6344
    1538       2.6946
    1539       2.5650
    1540       2.6995
    1541       2.7628
    1542       2.6648
    1543       2.6812
    1544       2.6099
    1545       2.7274
    1546       2.7093
    1547       2.7244
    1548       2.5836
    1549       2.6271
    1550       2.6054
    1551       2.6530
    1552       2.7135
    1553       2.6812
    1554       2.6910
    1555       2.6706
    1556       2.6033
    1557       2.5745
    1558       2.5706
    1559       2.5258
    1560       2.5771
    1561       2.5917
    1562       2.6512
    1563       2.7446
    1564       2.7937
    1565       2.7747
    1566       2.7528
    1567       2.7318
    1568       2.7696
    1569       2.7187
    1570       2.7721
    1571       2.6584
    1572       2.6311
    1573       2.5966
    1574       2.4853
    1575       2.6147
    1576       2.5792
    1577       2.6548
    1578       2.5783
    1579       2.5849
    1580       2.6340
    1581       2.5657
    1582       2.5606
    1583       2.5515
    1584       2.5606
    1585       2.6051
    1586       2.6291
    1587       2.5803
    1588       2.5929
    1589       2.6327
    1590       2.6796
    1591       2.7150
    1592       2.7393
    1593       2.7662
    1594       2.8243
    1595       2.9523
    1596       2.8298
    1597       2.8792
    1598       2.7114
    1599       2.6770
    1600       2.7126
    1601       2.6358
    1602       2.7572
    1603       2.8024
    1604       2.7815
    1605       2.6869
    1606       2.5778
    1607       2.5240
    1608       2.5375
    1609       2.4817
    1610       2.4653
    1611       2.5605
    1612       2.6044
    1613       2.5121
    1614       2.5859
    1615       2.5900
    1616       2.6814
    1617       2.6013
    1618       2.6211
    1619       2.6686
    1620       2.7341
    1621       2.7372
    1622       2.8844
    1623       2.7884
    1624       2.8032
    1625       2.7005
    1626       2.7359
    1627       2.8022
    1628       2.7765
    1629       2.6536
    1630       2.6748
    1631       2.6580
    1632       2.6376
    1633       2.6669
    1634       2.6107
    1635       2.4502
    1636       2.5982
    1637       2.6195
    1638       2.6153
    1639       2.6190
    1640       2.5397
    1641       2.4607
    1642       2.4847
    1643       2.4700
    1644       2.5530
    1645       2.5456
    1646       2.5857
    1647       2.5170
    1648       2.5410
    1649       2.5962
    1650       2.4821
    1651       2.4603
    1652       2.4660
    1653       2.3745
    1654       2.3727
    1655       2.3977
    1656       2.3563
    1657       2.4875
    1658       2.3691
    1659       2.3844
    1660       2.3840
    1661       2.4071
    1662       2.3761
    1663       2.4611
    1664       2.5217
    1665       2.4263
    1666       2.5004
    1667       2.4140
    1668       2.4406
    1669       2.5078
    1670       2.4017
    1671       2.4874
    1672       2.4461
    1673       2.4785
    1674       2.4682
    1675       2.3378
    1676       2.3485
    1677       2.3837
    1678       2.3031
    1679       2.3486
    1680       2.4141
    1681       2.3195
    1682       2.3525
    1683       2.3690
    1684       2.3886
    1685       2.4093
    1686       2.3659
    1687       2.3885
    1688       2.3897
    1689       2.4368
    1690       2.4862
    1691       2.4719
    1692       2.2825
    1693       2.1714
    1694       2.2334
    1695       2.1883
    1696       2.2173
    1697       2.4261
    1698       2.4371
    1699       2.3003
    1700       2.3132
    1701       2.4113
    1702       2.2781
    1703       2.3194
    1704       2.3177
    1705       2.3898
    1706       2.5121
    1707       2.5317
    1708       2.5026
    1709       2.5949
    1710       2.5607
    1711       2.4994
    1712       2.4190
    1713       2.4037
    1714       2.3978
    1715       2.3034
    1716       2.3714
    1717       2.2867
    1718       2.3799
    1719       2.3281
    1720       2.3782
    1721       2.3869
    1722       2.3085
    1723       2.2702
    1724       2.2460
    1725       2.2525
    1726       2.2676
    1727       2.3185
    1728       2.3170
    1729       2.3143
    1730       2.3243
    1731       2.4310
    1732       2.5209
    1733       2.4410
    1734       2.4678
    1735       2.4057
    1736       2.5341
    1737       2.4774
    1738       2.5373
    1739       2.5815
    1740       2.5157
    1741       2.4977
    1742       2.4495
    1743       2.4379
    1744       2.4191
    1745       2.3590
    1746       2.3399
    1747       2.4280
    1748       2.3665
    1749       2.4003
    1750       2.4053
    1751       2.4324
    1752       2.4321
    1753       2.4173
    1754       2.4245
    1755       2.4894
    1756       2.4881
    1757       2.5095
    1758       2.5864
    1759       2.5208
    1760       2.5222
    1761       2.5931
    1762       2.5932
    1763       2.5283
    1764       2.5239
    1765       2.5191
    1766       2.5355
    1767       2.5281
    1768       2.5305
    1769       2.6444
    1770       2.7150
    1771       2.6372
    1772       2.6717
    1773       2.6574
    1774       2.5715
    1775       2.6191
    1776       2.6039
    1777       2.5776
    1778       2.6428
    1779       2.7202
    1780       2.8206
    1781       2.8103
    1782       2.9030
    1783       2.8457
    1784       2.8345
    1785       2.8949
    1786       2.9683
    1787       2.8752
    1788       2.9046
    1789       3.0737
    1790       3.0175
    1791       3.0818
    1792       3.0773
    1793       3.0793
    1794       2.9965
    1795       2.9321
    1796       2.7987
    1797       2.7682
    1798       2.8417
    1799       2.9179
    1800       2.9007
    1801       2.9891
    1802       3.0434
    1803       2.9694
    1804       2.9248
    1805       2.8680
    1806       2.9882
    1807       2.9558
    1808       2.9588
    1809       2.9081
    1810       2.7855
    1811       2.8525
    1812       2.8565
    1813       2.9130
    1814       2.8476
    1815       2.6860
    1816       2.6424
    1817       2.6537
    1818       2.7190
    1819       2.7282
    1820       2.7645
    1821       2.6629
    1822       2.6911
    1823       2.7176
    1824       2.6700
    1825       2.7094
    1826       2.5717
    1827       2.6824
    1828       2.6053
    1829       2.5657
    1830       2.5138
    1831       2.5655
    1832       2.6257
    1833       2.7567
    1834       2.7067
    1835       2.8724
    1836       2.7806
    1837       2.7649
    1838       2.8155
    1839       2.6927
    1840       2.6599
    1841       2.5540
    1842       2.4952
    1843       2.5051
    1844       2.5547
    1845       2.5614
    1846       2.5422
    1847       2.5274
    1848       2.6640
    1849       2.6345
    1850       2.5736
    1851       2.6181
    1852       2.6568
    1853       2.7375
    1854       2.7003
    1855       2.6056
    1856       2.5911
    1857       2.6470
    1858       2.6005
    1859       2.6789
    1860       2.6744
    1861       2.7336
    1862       2.7103
    1863       2.7068
    1864       2.6751
    1865       2.6443
    1866       2.6610
    1867       2.5930
    1868       2.6308
    1869       2.6461
    1870       2.7058
    1871       2.7414
    1872       2.7774
    1873       2.7392
    1874       2.7827
    1875       2.9397
    1876       2.9371
    1877       3.0222
    1878       3.0147
    1879       2.9062
    1880       2.9175
    1881       2.9325
    1882       2.8162
    1883       2.8575
    1884       2.9308
    1885       2.8981
    1886       2.8858
    1887       2.7873
    1888       2.7329
    1889       2.6591
    1890       2.7090
    1891       2.7076
    1892       2.6887
    1893       2.6238
    1894       2.6466
    1895       2.6360
    1896       2.6520
    1897       2.7073
    1898       2.6970
    1899       2.7204
    1900       2.7432
    1901       2.8633
    1902       2.8766
    1903       2.7844
    1904       2.8251
    1905       2.7813
    1906       2.6689
    1907       2.7200
    1908       2.6499
    1909       2.6577
    1910       2.6549
    1911       2.6597
    1912       2.6252
    1913       2.6592
    1914       2.7159
    1915       2.6823
    1916       2.7144
    1917       2.6908
    1918       2.5850
    1919       2.5858
    1920       2.5563
    1921       2.5309
    1922       2.5812
    1923       2.6364
    1924       2.6212
    1925       2.6044
    1926       2.5914
    1927       2.6191
    1928       2.6034
    1929       2.7577
    1930       2.7341
    1931       2.6609
    1932       2.5901
    1933       2.6749
    1934       2.6775
    1935       2.7062
    1936       2.8381
    1937       2.8432
    1938       2.7009
    1939       2.7507
    1940       2.8672
    1941       2.8003
    1942       2.6933
    1943       2.8466
    1944       2.9062
    1945       2.9250
    1946       2.9357
    1947       2.9669
    1948       2.9354
    1949       2.8669
    1950       2.9019
    1951       2.9356
    1952       2.9329
    1953       2.9213
    1954       2.8842
    1955       2.8435
    1956       2.8425
    1957       2.9679
    1958       2.9669
    1959       2.9613
    1960       2.9743
    1961       2.8515
    1962       2.9023
    1963       2.9070
    1964       2.9660
    1965       2.9656
    1966       2.8949
    1967       2.9254
    1968       2.8815
    1969       2.7611
    1970       2.7462
    1971       2.6929
    1972       2.6983
    1973       2.7838
    1974       2.7663
    1975       2.8497
    1976       2.8726
    1977       2.8765
    1978       2.7822
    1979       2.8808
    1980       2.8798
    1981       2.9020
    1982       2.9035
    1983       2.9004
    1984       2.8680
    1985       2.7581
    1986       2.7241
    1987       2.7948
    1988       2.7143
    1989       2.7120
    1990       2.7327
    1991       2.8037
    1992       2.7340
    1993       2.7717
    1994       2.7784
    1995       2.8400
    1996       2.7480
    1997       2.6977
    1998       2.7332
    1999       2.7686
    2000       2.8538
    2001       2.9134
    2002       2.8861
    2003       2.7522
    2004       2.7529
    2005       2.8847
    2006       2.8087
    2007       2.8407
    2008       2.8461
    2009       2.8433
    2010       2.7350
    2011       2.7981
    2012       2.8346
    2013       2.7890
    2014       2.8274
    2015       2.9493
    2016       2.9356
    2017       2.8639
    2018       2.8980
    2019       2.8821
    2020       2.8438
    2021       2.8079
    2022       2.7499
    2023       2.7376
    2024       2.7237
    2025       2.6287
    2026       2.6307
    2027       2.7868
    2028       2.6699
    2029       2.6579
    2030       2.6543
    2031       2.6154
    2032       2.6932
    2033       2.7102
    2034       2.6363
    2035       2.6864
    2036       2.7485
    2037       2.7220
    2038       2.6328
    2039       2.8054
    2040       2.7224
    2041       2.7266
    2042       2.6356
    2043       2.5746
    2044       2.6694
    2045       2.6760
    2046       2.6695
    2047       2.6845
    2048       2.6981
    2049       2.7210
    2050       2.5839
    2051       2.5855
    2052       2.5368
    2053       2.5785
    2054       2.6008
    2055       2.5955
    2056       2.6056
    2057       2.5745
    2058       2.6465
    2059       2.6261
    2060       2.7038
    2061       2.5502
    2062       2.5598
    2063       2.4391
    2064       2.5116
    2065       2.6360
    2066       2.5422
    2067       2.4934
    2068       2.5270
    2069       2.5653
    2070       2.5745
    2071       2.5924
    2072       2.4898
    2073       2.4967
    2074       2.4734
    2075       2.5325
    2076       2.5696
    2077       2.6800
    2078       2.6387
    2079       2.6431
    2080       2.5978
    2081       2.5842
    2082       2.5276
    2083       2.5835
    2084       2.5611
    2085       2.5725
    2086       2.6067
    2087       2.5585
    2088       2.6266
    2089       2.5899
    2090       2.6480
    2091       2.7037
    2092       2.7070
    2093       2.6820
    2094       2.6539
    2095       2.5694
    2096       2.5311
    2097       2.6341
    2098       2.5432
    2099       2.5213
    2100       2.5264
    2101       2.6530
    2102       2.5279
    2103       2.5125
    2104       2.5306
    2105       2.5702
    2106       2.5898
    2107       2.5506
    2108       2.5381
    2109       2.5975
    2110       2.5814
    2111       2.5924
    2112       2.5944
    2113       2.6888
    2114       2.7431
    2115       2.7481
    2116       2.5590
    2117       2.5550
    2118       2.5419
    2119       2.5627
    2120       2.5607
    2121       2.6309
    2122       2.6547
    2123       2.6616
    2124       2.6960
    2125       2.6486
    2126       2.6068
    2127       2.5829
    2128       2.6740
    2129       2.6289
    2130       2.6500
    2131       2.6400
    2132       2.6317
    2133       2.6767
    2134       2.6728
    2135       2.6659
    2136       2.6650
    2137       2.6837
    2138       2.7158
    2139       2.5678
    2140       2.5440
    2141       2.5907
    2142       2.5204
    2143       2.5501
    2144       2.5516
    2145       2.5046
    2146       2.5597
    2147       2.5400
    2148       2.6145
    2149       2.7250
    2150       2.6101
    2151       2.5812
    2152       2.5998
    2153       2.5025
    2154       2.5135
    2155       2.6120
    2156       2.5904
    2157       2.6308
    2158       2.6589
    2159       2.7391
    2160       2.5713
    2161       2.5405
    2162       2.6134
    2163       2.5684
    2164       2.6045
    2165       2.6213
    2166       2.5980
    2167       2.5155
    2168       2.5968
    2169       2.6573
    2170       2.7480
    2171       2.7408
    2172       2.6639
    2173       2.6910
    2174       2.6936
    2175       2.7026
    2176       2.5896
    2177       2.5817
    2178       2.5341
    2179       2.5679
    2180       2.5219
    2181       2.4879
    2182       2.5506
    2183       2.6081
    2184       2.6371
    2185       2.7726
    2186       2.7374
    2187       2.7117
    2188       2.7525
    2189       2.7706
    2190       2.6544
    2191       2.6246
    2192       2.6621
    2193       2.6921
    2194       2.6638
    2195       2.6782
    2196       2.6452
    2197       2.6426
    2198       2.5732
    2199       2.6445
    2200       2.6453
    2201       2.6451
    2202       2.5841
    2203       2.5638
    2204       2.4907
    2205       2.5535
    2206       2.5323
    2207       2.6626
    2208       2.5800
    2209       2.6546
    2210       2.6915
    2211       2.5872
    2212       2.7241
    2213       2.7582
    2214       2.6772
    2215       2.7102
    2216       2.6883
    2217       2.6711
    2218       2.6246
    2219       2.6381
    2220       2.5855
    2221       2.6709
    2222       2.5660
    2223       2.7085
    2224       2.7764
    2225       2.5932
    2226       2.5724
    2227       2.6195
    2228       2.6195
    2229       2.5767
    2230       2.5142
    2231       2.5153
    2232       2.4807
    2233       2.5875
    2234       2.6100
    2235       2.6629
    2236       2.5720
    2237       2.5288
    2238       2.4171
    2239       2.4239
    2240       2.5198
    2241       2.5607
    2242       2.5251
    2243       2.5136
    2244       2.5295
    2245       2.5078
    2246       2.5533
    2247       2.5064
    2248       2.4868
    2249       2.5627
    2250       2.6012
    2251       2.5365
    2252       2.5060
    2253       2.6211
    2254       2.5826
    2255       2.6234
    2256       2.5828
    2257       2.6283
    2258       2.7352
    2259       2.7700
    2260       2.8351
    2261       2.7868
    2262       2.8201
    2263       2.7473
    2264       2.6439
    2265       2.7710
    2266       2.7801
    2267       2.8827
    2268       2.9797
    2269       3.0379
    2270       2.8044
    2271       2.7550
    2272       2.7403
    2273       2.8212
    2274       2.7091
    2275       2.7282
    2276       2.7062
    2277       2.7138
    2278       2.7728
    2279       2.7376
    2280       2.7372
    2281       2.7178
    2282       2.6057
    2283       2.6897
    2284       2.7293
    2285       2.7263
    2286       2.7729
    2287       2.7642
    2288       2.6914
    2289       2.6608
    2290       2.7154
    2291       2.7174
    2292       2.6438
    2293       2.6301
    2294       2.5667
    2295       2.5692
    2296       2.6055
    2297       2.6355
    2298       2.6562
    2299       2.5358
    2300       2.5962
    2301       2.6459
    2302       2.6718
    2303       2.7322
    2304       2.6784
    2305       2.7340
    2306       2.6935
    2307       2.7002
    2308       2.6537
    2309       2.6913
    2310       2.7377
    2311       2.7153
    2312       2.6953
    2313       2.6678
    2314       2.6960
    2315       2.6394
    2316       2.5880
    2317       2.5800
    2318       2.5798
    2319       2.5853
    2320       2.5424
    2321       2.4259
    2322       2.3991
    2323       2.5631
    2324       2.5586
    2325       2.5398
    2326       2.5684
    2327       2.5444
    2328       2.6396
    2329       2.5294
    2330       2.6125
    2331       2.6545
    2332       2.6553
    2333       2.6741
    2334       2.7557
    2335       2.6997
    2336       2.6413
    2337       2.5779
    2338       2.5236
    2339       2.5858
    2340       2.6207
    2341       2.6716
    2342       2.6090
    2343       2.6598
    2344       2.5957
    2345       2.5969
    2346       2.7019
    2347       2.6447
    2348       2.5735
    2349       2.5528
    2350       2.5269
    2351       2.6284
    2352       2.6228
    2353       2.6725
    2354       2.5787
    2355       2.5894
    2356       2.6281
    2357       2.5396
    2358       2.5339
    2359       2.4813
    2360       2.5619
    2361       2.5416
    2362       2.4476
    2363       2.5227
    2364       2.5156
    2365       2.5535
    2366       2.6302
    2367       2.6709
    2368       2.7657
    2369       2.7435
    2370       2.6566
    2371       2.6756
    2372       2.7075
    2373       2.7117
    2374       2.6456
    2375       2.6757
    2376       2.6792
    2377       2.6119
    2378       2.5948
    2379       2.5654
    2380       2.4911
    2381       2.5157
    2382       2.5198
    2383       2.3637
    2384       2.3624
    2385       2.4808
    2386       2.4560
    2387       2.5020
    2388       2.4740
    2389       2.4703
    2390       2.5006
    2391       2.5341
    2392       2.5123
    2393       2.4659
    2394       2.4727
    2395       2.4563
    2396       2.4750
    2397       2.4370
    2398       2.4474
    2399       2.4290
    2400       2.4734
    2401       2.5295
    2402       2.4807
    2403       2.5828
    2404       2.5756
    2405       2.5425
    2406       2.5959
    2407       2.6379
    2408       2.6282
    2409       2.7079
    2410       2.6341
    2411       2.5528
    2412       2.5205
    2413       2.5855
    2414       2.5575
    2415       2.5521
    2416       2.5708
    2417       2.5061
    2418       2.3726
    2419       2.3892
    2420       2.4427
    2421       2.3722
    2422       2.4543
    2423       2.5139
    2424       2.5181
    2425       2.5468
    2426       2.5322
    2427       2.5267
    2428       2.5551
    2429       2.5663
    2430       2.5988
    2431       2.6379
    2432       2.5678
    2433       2.5770
    2434       2.5519
    2435       2.5475
    2436       2.5211
    2437       2.4637
    2438       2.4463
    2439       2.3867
    2440       2.4284
    2441       2.4054
    2442       2.4061
    2443       2.4820
    2444       2.5235
    2445       2.5329
    2446       2.5921
    2447       2.6993
    2448       2.6957
    2449       2.6338
    2450       2.5838
    2451       2.5256
    2452       2.5657
    2453       2.5868
    2454       2.6673
    2455       2.5831
    2456       2.6532
    2457       2.6588
    2458       2.6556
    2459       2.6266
    2460       2.6926
    2461       2.5333
    2462       2.5369
    2463       2.5244
    2464       2.5788
    2465       2.5973
    2466       2.6096
    2467       2.5722
    2468       2.5440
    2469       2.5451
    2470       2.5249
    2471       2.4094
    2472       2.4529
    2473       2.4142
    2474       2.4473
    2475       2.5436
    2476       2.5058
    2477       2.5508
    2478       2.5647
    2479       2.5879
    2480       2.6728
    2481       2.6822
    2482       2.7904
    2483       2.7076
    2484       2.7076
    2485       2.8750
    2486       2.8404
    2487       2.6723
    2488       2.5608
    2489       2.5123
    2490       2.5830
    2491       2.5622
    2492       2.6011
    2493       2.6642
    2494       2.6314
    2495       2.6447
    2496       2.6322
    2497       2.6948
    2498       2.6632
    2499       2.6920
    2500       2.6422
