# Supplementary material for: Potential Inhibitors of Fascin From A Database of Marine Natural Products: A Virtual Screening and Molecular Dynamics Study
Source: Front Chem. 2021 Oct 7;9:719949. doi: 10.3389/fchem.2021.719949 (PMC8529705; doi:10.3389/fchem.2021.719949)
Supplement: Supplementary file 2 [file DataSheet1.ZIP › Raw Date for Manuscript-719949-reduced/Figure S1/Inhibitor 03/rmsd5.dat]

#Frame     RMSD_00002
       1       1.9702
       2       1.9230
       3       1.9419
       4       1.9864
       5       2.0574
       6       2.0721
       7       2.1104
       8       2.0730
       9       2.0823
      10       2.0467
      11       2.1494
      12       2.1829
      13       2.2129
      14       2.2244
      15       2.2206
      16       2.3238
      17       2.2567
      18       2.1834
      19       2.1859
      20       2.2494
      21       2.2874
      22       2.2540
      23       2.3097
      24       2.3166
      25       2.3134
      26       2.2715
      27       2.2840
      28       2.3795
      29       2.2714
      30       2.1552
      31       2.2326
      32       2.2458
      33       2.3069
      34       2.3060
      35       2.2030
      36       2.2157
      37       2.2449
      38       2.2860
      39       2.2610
      40       2.3446
      41       2.3135
      42       2.3107
      43       2.3638
      44       2.2370
      45       2.2736
      46       2.2597
      47       2.3165
      48       2.3161
      49       2.4162
      50       2.2838
      51       2.2171
      52       2.1590
      53       2.1025
      54       2.1614
      55       2.1808
      56       2.1669
      57       2.1848
      58       2.2032
      59       2.3001
      60       2.3749
      61       2.2513
      62       2.2784
      63       2.2769
      64       2.3205
      65       2.3349
      66       2.2772
      67       2.2796
      68       2.3107
      69       2.3346
      70       2.3327
      71       2.4142
      72       2.4110
      73       2.3734
      74       2.3541
      75       2.3713
      76       2.3039
      77       2.3075
      78       2.2816
      79       2.2989
      80       2.2987
      81       2.3304
      82       2.2609
      83       2.3072
      84       2.2145
      85       2.2263
      86       2.1694
      87       2.1436
      88       2.1436
      89       2.2121
      90       2.3373
      91       2.3522
      92       2.2706
      93       2.2497
      94       2.3069
      95       2.2012
      96       2.1646
      97       2.2645
      98       2.3195
      99       2.2000
     100       2.2469
     101       2.3420
     102       2.2321
     103       2.2188
     104       2.1414
     105       2.2428
     106       2.2259
     107       2.2522
     108       2.1759
     109       2.1700
     110       2.1849
     111       2.2597
     112       2.1371
     113       2.1925
     114       2.2023
     115       2.1977
     116       2.1157
     117       2.2591
     118       2.1693
     119       2.2725
     120       2.3239
     121       2.3465
     122       2.3744
     123       2.3863
     124       2.4214
     125       2.4920
     126       2.4186
     127       2.3007
     128       2.2520
     129       2.2938
     130       2.3359
     131       2.3578
     132       2.3527
     133       2.3576
     134       2.3202
     135       2.2758
     136       2.3905
     137       2.3768
     138       2.3772
     139       2.4046
     140       2.4320
     141       2.4235
     142       2.3774
     143       2.3806
     144       2.4789
     145       2.4381
     146       2.4590
     147       2.4346
     148       2.4816
     149       2.3553
     150       2.3391
     151       2.3980
     152       2.2961
     153       2.2995
     154       2.3083
     155       2.3136
     156       2.3430
     157       2.3562
     158       2.3670
     159       2.3049
     160       2.3058
     161       2.4368
     162       2.4174
     163       2.4013
     164       2.3892
     165       2.3405
     166       2.3424
     167       2.3989
     168       2.3722
     169       2.3065
     170       2.2775
     171       2.2850
     172       2.3178
     173       2.2648
     174       2.3037
     175       2.3486
     176       2.3485
     177       2.4472
     178       2.4814
     179       2.4818
     180       2.3921
     181       2.4744
     182       2.5298
     183       2.5732
     184       2.4666
     185       2.5479
     186       2.6345
     187       2.5794
     188       2.5318
     189       2.5013
     190       2.4804
     191       2.5239
     192       2.4755
     193       2.5999
     194       2.6361
     195       2.6820
     196       2.5911
     197       2.6360
     198       2.5473
     199       2.5333
     200       2.5495
     201       2.5331
     202       2.5549
     203       2.6812
     204       2.6919
     205       2.7110
     206       2.7115
     207       2.5736
     208       2.5602
     209       2.6610
     210       2.6913
     211       2.5830
     212       2.6743
     213       2.6232
     214       2.5792
     215       2.5521
     216       2.5244
     217       2.5523
     218       2.4512
     219       2.4603
     220       2.3647
     221       2.3264
     222       2.3452
     223       2.4305
     224       2.3446
     225       2.3925
     226       2.4935
     227       2.6067
     228       2.4779
     229       2.4449
     230       2.4519
     231       2.5086
     232       2.4999
     233       2.5617
     234       2.4966
     235       2.3911
     236       2.3284
     237       2.4926
     238       2.3613
     239       2.4073
     240       2.3688
     241       2.4364
     242       2.4073
     243       2.4658
     244       2.4436
     245       2.3506
     246       2.4223
     247       2.3446
     248       2.3298
     249       2.3481
     250       2.3792
     251       2.3338
     252       2.3783
     253       2.4222
     254       2.3541
     255       2.3935
     256       2.4488
     257       2.4809
     258       2.5314
     259       2.4852
     260       2.4059
     261       2.4616
     262       2.4699
     263       2.4231
     264       2.5499
     265       2.6118
     266       2.6396
     267       2.5456
     268       2.5394
     269       2.5070
     270       2.3796
     271       2.3896
     272       2.4150
     273       2.3795
     274       2.4873
     275       2.4137
     276       2.1896
     277       2.2764
     278       2.3477
     279       2.3872
     280       2.3703
     281       2.3781
     282       2.3498
     283       2.3574
     284       2.3427
     285       2.3560
     286       2.3952
     287       2.4315
     288       2.4209
     289       2.4525
     290       2.4314
     291       2.4086
     292       2.3729
     293       2.4092
     294       2.4114
     295       2.3794
     296       2.3748
     297       2.4436
     298       2.3576
     299       2.3804
     300       2.4493
     301       2.3783
     302       2.3686
     303       2.3410
     304       2.4855
     305       2.4577
     306       2.4062
     307       2.4989
     308       2.4735
     309       2.6740
     310       2.6031
     311       2.5281
     312       2.5232
     313       2.5215
     314       2.3936
     315       2.4696
     316       2.4800
     317       2.4991
     318       2.4361
     319       2.4257
     320       2.4597
     321       2.4814
     322       2.5696
     323       2.6074
     324       2.6176
     325       2.6972
     326       2.6656
     327       2.6146
     328       2.5144
     329       2.5113
     330       2.5384
     331       2.5235
     332       2.4459
     333       2.4257
     334       2.4393
     335       2.4921
     336       2.4361
     337       2.4546
     338       2.4076
     339       2.4979
     340       2.4456
     341       2.4324
     342       2.4183
     343       2.3750
     344       2.4026
     345       2.4697
     346       2.4896
     347       2.5546
     348       2.5252
     349       2.5250
     350       2.5995
     351       2.5959
     352       2.6539
     353       2.5460
     354       2.5974
     355       2.6279
     356       2.6305
     357       2.6336
     358       2.6941
     359       2.7027
     360       2.7045
     361       2.6232
     362       2.6327
     363       2.6000
     364       2.6537
     365       2.6055
     366       2.5075
     367       2.4276
     368       2.4332
     369       2.5742
     370       2.5913
     371       2.5941
     372       2.5608
     373       2.6352
     374       2.7249
     375       2.6749
     376       2.7191
     377       2.7799
     378       2.6857
     379       2.6657
     380       2.6606
     381       2.6547
     382       2.6973
     383       2.7789
     384       2.6815
     385       2.6050
     386       2.6059
     387       2.5086
     388       2.5696
     389       2.5953
     390       2.5724
     391       2.5354
     392       2.5960
     393       2.4238
     394       2.5216
     395       2.5033
     396       2.5177
     397       2.5432
     398       2.5216
     399       2.4163
     400       2.4251
     401       2.4796
     402       2.5384
     403       2.5598
     404       2.5931
     405       2.6730
     406       2.6802
     407       2.5860
     408       2.5343
     409       2.5497
     410       2.5719
     411       2.6520
     412       2.6103
     413       2.6582
     414       2.6128
     415       2.6025
     416       2.6729
     417       2.6671
     418       2.6829
     419       2.7135
     420       2.8113
     421       2.7422
     422       2.7700
     423       2.6721
     424       2.5892
     425       2.6465
     426       2.5934
     427       2.5466
     428       2.4919
     429       2.5428
     430       2.5600
     431       2.5612
     432       2.5937
     433       2.6592
     434       2.7007
     435       2.7018
     436       2.6682
     437       2.6100
     438       2.6173
     439       2.5866
     440       2.5740
     441       2.6243
     442       2.6632
     443       2.6314
     444       2.5816
     445       2.5597
     446       2.5012
     447       2.6066
     448       2.6437
     449       2.5910
     450       2.7069
     451       2.7254
     452       2.5859
     453       2.6057
     454       2.7305
     455       2.7023
     456       2.6727
     457       2.6953
     458       2.6673
     459       2.8012
     460       2.6655
     461       2.7836
     462       2.7174
     463       2.7127
     464       2.6159
     465       2.6909
     466       2.7417
     467       2.7762
     468       2.7910
     469       2.6918
     470       2.7405
     471       2.7632
     472       2.7135
     473       2.6915
     474       2.6686
     475       2.5954
     476       2.5364
     477       2.5453
     478       2.5502
     479       2.6424
     480       2.6768
     481       2.4889
     482       2.6284
     483       2.7625
     484       2.7842
     485       2.5962
     486       2.5674
     487       2.5657
     488       2.5267
     489       2.5570
     490       2.5745
     491       2.5518
     492       2.6029
     493       2.6081
     494       2.5217
     495       2.5168
     496       2.4960
     497       2.5575
     498       2.5000
     499       2.5350
     500       2.4182
     501       2.4714
     502       2.4808
     503       2.4637
     504       2.5375
     505       2.5340
     506       2.5305
     507       2.5607
     508       2.3827
     509       2.3767
     510       2.3643
     511       2.4423
     512       2.5570
     513       2.4981
     514       2.4899
     515       2.4102
     516       2.4313
     517       2.5280
     518       2.4910
     519       2.5359
     520       2.5472
     521       2.5889
     522       2.4891
     523       2.5471
     524       2.5595
     525       2.5097
     526       2.5117
     527       2.4864
     528       2.4563
     529       2.4110
     530       2.4170
     531       2.4317
     532       2.4193
     533       2.4253
     534       2.4147
     535       2.5106
     536       2.5216
     537       2.4768
     538       2.4251
     539       2.3476
     540       2.3433
     541       2.3456
     542       2.3623
     543       2.4078
     544       2.4823
     545       2.3715
     546       2.4229
     547       2.4590
     548       2.4859
     549       2.4488
     550       2.4630
     551       2.4714
     552       2.4223
     553       2.4780
     554       2.4302
     555       2.4918
     556       2.4270
     557       2.4681
     558       2.4320
     559       2.5311
     560       2.5508
     561       2.4564
     562       2.4695
     563       2.4455
     564       2.3766
     565       2.4248
     566       2.5288
     567       2.5408
     568       2.4730
     569       2.4763
     570       2.5701
     571       2.6392
     572       2.7089
     573       2.7053
     574       2.6276
     575       2.6243
     576       2.6300
     577       2.6847
     578       2.7004
     579       2.7659
     580       2.5832
     581       2.6042
     582       2.5599
     583       2.5365
     584       2.5809
     585       2.6193
     586       2.6517
     587       2.6046
     588       2.6522
     589       2.6667
     590       2.6818
     591       2.7379
     592       2.8169
     593       2.6845
     594       2.5779
     595       2.6468
     596       2.6566
     597       2.6120
     598       2.7436
     599       2.8020
     600       2.6999
     601       2.6272
     602       2.5973
     603       2.7468
     604       2.7671
     605       2.8145
     606       2.6908
     607       2.6839
     608       2.7832
     609       2.7090
     610       2.6992
     611       2.6901
     612       2.6981
     613       2.7507
     614       2.7856
     615       2.6976
     616       2.7534
     617       2.7344
     618       2.6995
     619       2.7071
     620       2.7172
     621       2.6723
     622       2.7556
     623       2.6039
     624       2.6120
     625       2.5961
     626       2.6175
     627       2.6082
     628       2.6067
     629       2.5439
     630       2.6366
     631       2.6040
     632       2.7374
     633       2.6705
     634       2.6858
     635       2.7383
     636       2.6993
     637       2.6742
     638       2.7537
     639       2.7213
     640       2.5979
     641       2.6890
     642       2.7190
     643       2.6202
     644       2.6846
     645       2.7720
     646       2.7277
     647       2.7355
     648       2.6747
     649       2.8132
     650       2.8794
     651       2.8476
     652       2.9900
     653       2.9567
     654       3.0461
     655       2.9733
     656       3.0308
     657       3.0701
     658       2.9812
     659       2.9529
     660       3.0704
     661       3.0556
     662       2.9210
     663       2.9384
     664       2.9400
     665       2.9038
     666       2.9982
     667       2.9059
     668       3.0391
     669       3.1196
     670       3.0602
     671       2.9817
     672       2.9292
     673       2.8780
     674       2.9650
     675       2.8700
     676       2.9429
     677       2.9401
     678       2.8982
     679       2.9879
     680       2.9382
     681       2.9082
     682       2.8750
     683       2.8539
     684       3.0193
     685       2.9042
     686       2.9596
     687       2.8407
     688       2.9031
     689       2.9062
     690       2.9138
     691       2.8709
     692       2.8100
     693       2.9013
     694       2.8140
     695       2.7626
     696       2.8746
     697       2.9296
     698       2.9863
     699       2.9765
     700       3.0456
     701       2.9756
     702       3.0163
     703       3.1266
     704       3.0285
     705       2.9744
     706       2.9942
     707       3.0010
     708       3.0606
     709       3.0409
     710       2.9585
     711       2.9129
     712       2.8913
     713       2.8733
     714       2.8911
     715       2.9008
     716       2.8513
     717       2.8551
     718       2.8116
     719       2.9044
     720       2.8416
     721       3.0450
     722       3.1219
     723       3.0752
     724       3.0339
     725       3.1095
     726       3.1237
     727       2.9833
     728       3.0376
     729       3.1224
     730       3.0199
     731       3.0085
     732       2.9760
     733       2.9996
     734       2.9615
     735       3.0800
     736       3.1549
     737       3.1210
     738       3.0721
     739       3.2200
     740       3.1696
     741       3.1008
     742       3.1637
     743       3.2535
     744       3.0811
     745       2.9999
     746       2.9765
     747       3.0589
     748       3.1413
     749       3.1490
     750       3.1459
     751       3.1366
     752       3.1876
     753       3.1426
     754       3.0351
     755       3.0130
     756       3.0687
     757       3.1927
     758       3.2119
     759       3.2388
     760       3.3302
     761       3.3268
     762       3.2132
     763       3.2573
     764       3.2847
     765       3.2516
     766       3.2858
     767       3.3707
     768       3.3093
     769       3.2493
     770       3.3102
     771       3.2957
     772       3.3360
     773       3.4007
     774       3.4185
     775       3.3828
     776       3.4025
     777       3.4053
     778       3.4097
     779       3.3708
     780       3.2610
     781       3.2856
     782       3.2926
     783       3.3032
     784       3.4083
     785       3.4365
     786       3.3755
     787       3.4666
     788       3.3710
     789       3.2739
     790       3.3467
     791       3.2544
     792       3.1746
     793       3.2610
     794       2.9850
     795       3.1420
     796       3.0880
     797       3.0593
     798       3.0730
     799       3.1230
     800       3.2571
     801       3.1866
     802       3.2181
     803       3.1632
     804       3.0342
     805       3.0605
     806       3.2216
     807       3.1240
     808       3.2218
     809       3.2767
     810       3.2229
     811       3.1506
     812       3.1101
     813       3.0605
     814       3.0907
     815       3.1402
     816       3.2028
     817       3.1519
     818       3.1307
     819       3.1742
     820       3.1682
     821       3.1984
     822       3.1197
     823       3.2277
     824       3.1902
     825       3.1823
     826       3.1773
     827       3.1242
     828       3.2099
     829       3.1377
     830       3.2051
     831       3.1729
     832       3.0922
     833       3.0963
     834       3.0550
     835       2.9149
     836       2.9676
     837       3.0609
     838       3.1818
     839       3.2049
     840       3.0697
     841       3.0688
     842       3.0302
     843       2.9623
     844       3.0079
     845       3.0097
     846       2.9978
     847       3.0802
     848       3.0593
     849       3.0589
     850       3.1577
     851       3.1538
     852       3.1912
     853       3.1492
     854       3.0712
     855       3.0813
     856       3.0718
     857       3.0795
     858       3.1264
     859       3.0576
     860       3.0954
     861       3.0894
     862       2.9860
     863       2.9315
     864       2.8697
     865       2.9374
     866       2.9115
     867       2.9026
     868       2.8532
     869       2.8628
     870       2.8526
     871       2.9019
     872       2.9386
     873       2.9029
     874       2.8681
     875       2.9162
     876       2.9712
     877       3.0533
     878       3.0505
     879       2.9943
     880       2.9453
     881       2.9094
     882       2.8020
     883       2.8944
     884       2.9601
     885       2.9621
     886       2.9003
     887       2.9073
     888       2.9602
     889       2.8341
     890       2.8496
     891       2.8663
     892       2.7594
     893       2.7391
     894       2.7401
     895       2.6922
     896       2.6497
     897       2.6301
     898       2.6674
     899       2.6654
     900       2.6366
     901       2.6885
     902       2.6585
     903       2.7004
     904       2.5512
     905       2.6914
     906       2.6728
     907       2.5930
     908       2.6858
     909       2.6471
     910       2.7072
     911       2.6917
     912       2.6471
     913       2.7644
     914       2.8904
     915       2.7956
     916       2.8032
     917       2.8321
     918       2.7527
     919       2.8276
     920       2.8534
     921       2.7963
     922       2.8170
     923       2.8318
     924       2.8280
     925       2.7827
     926       2.8792
     927       2.8779
     928       2.7505
     929       2.7766
     930       2.6830
     931       2.7442
     932       2.7159
     933       2.8388
     934       2.9045
     935       2.9462
     936       2.9062
     937       2.9702
     938       3.0422
     939       3.1037
     940       3.0659
     941       3.0828
     942       3.1513
     943       3.0769
     944       3.1091
     945       3.1224
     946       3.0300
     947       2.9961
     948       3.0803
     949       3.1139
     950       2.9886
     951       2.9504
     952       2.9216
     953       2.7476
     954       2.8862
     955       2.8506
     956       2.8396
     957       2.8585
     958       2.7754
     959       2.8890
     960       2.7706
     961       2.8667
     962       2.7210
     963       2.6658
     964       2.6652
     965       2.6127
     966       2.6268
     967       2.6359
     968       2.6295
     969       2.6745
     970       2.7264
     971       2.6969
     972       2.7659
     973       2.7931
     974       2.7744
     975       2.8767
     976       2.9093
     977       2.8934
     978       2.8674
     979       2.8573
     980       2.9513
     981       2.8663
     982       2.8555
     983       2.8878
     984       2.8784
     985       2.9640
     986       2.9006
     987       3.0472
     988       2.9658
     989       2.8878
     990       2.9674
     991       2.8791
     992       2.9785
     993       2.9649
     994       2.9921
     995       2.9726
     996       2.9524
     997       2.8977
     998       2.9435
     999       3.0212
    1000       3.0005
    1001       2.9706
    1002       2.9198
    1003       2.9731
    1004       2.9323
    1005       2.8709
    1006       2.9799
    1007       3.0006
    1008       2.9879
    1009       2.9398
    1010       2.8859
    1011       2.9260
    1012       2.8750
    1013       2.8425
    1014       2.9679
    1015       2.9399
    1016       2.9026
    1017       2.9084
    1018       2.8955
    1019       2.8855
    1020       2.8991
    1021       2.7640
    1022       2.7843
    1023       2.7804
    1024       2.7284
    1025       2.8480
    1026       2.8029
    1027       2.7737
    1028       2.7536
    1029       2.7578
    1030       2.8631
    1031       2.8597
    1032       2.7692
    1033       2.8276
    1034       2.7807
    1035       2.8919
    1036       2.8521
    1037       2.8250
    1038       2.8232
    1039       2.7717
    1040       2.8379
    1041       2.7779
    1042       2.8243
    1043       2.8421
    1044       2.8585
    1045       2.9312
    1046       2.8911
    1047       2.8985
    1048       2.9407
    1049       2.9498
    1050       3.0534
    1051       2.9709
    1052       2.9438
    1053       2.9265
    1054       2.8912
    1055       2.8484
    1056       2.8398
    1057       2.7679
    1058       2.7859
    1059       2.8555
    1060       2.9265
    1061       3.0495
    1062       3.0228
    1063       2.9208
    1064       2.8900
    1065       2.8308
    1066       2.8473
    1067       2.7255
    1068       2.6979
    1069       2.7482
    1070       2.7668
    1071       2.7558
    1072       2.7729
    1073       2.7675
    1074       2.7091
    1075       2.6376
    1076       2.7500
    1077       2.7898
    1078       2.7474
    1079       2.8340
    1080       2.7828
    1081       2.8738
    1082       2.7766
    1083       2.8269
    1084       2.8445
    1085       2.7858
    1086       2.7507
    1087       2.8192
    1088       2.8413
    1089       2.7792
    1090       2.7660
    1091       2.8369
    1092       2.8795
    1093       2.9800
    1094       2.8805
    1095       2.9153
    1096       2.9225
    1097       2.8624
    1098       2.8287
    1099       2.8515
    1100       2.8308
    1101       2.7775
    1102       2.7409
    1103       2.8015
    1104       2.8637
    1105       2.8224
    1106       2.7933
    1107       2.7052
    1108       2.7958
    1109       2.7096
    1110       2.7934
    1111       2.7342
    1112       2.7876
    1113       2.7979
    1114       2.7997
    1115       2.8542
    1116       2.9264
    1117       2.9243
    1118       2.9183
    1119       2.8202
    1120       2.8525
    1121       2.7902
    1122       2.7382
    1123       2.7311
    1124       2.7745
    1125       2.7606
    1126       2.6695
    1127       2.6817
    1128       2.7790
    1129       2.7814
    1130       2.7254
    1131       2.6708
    1132       2.6637
    1133       2.7485
    1134       2.6361
    1135       2.6267
    1136       2.6921
    1137       2.6971
    1138       2.7448
    1139       2.7424
    1140       2.8910
    1141       2.8444
    1142       2.8139
    1143       2.8033
    1144       2.7993
    1145       2.7634
    1146       2.6972
    1147       2.8320
    1148       2.7862
    1149       2.7944
    1150       2.7846
    1151       2.9228
    1152       2.9211
    1153       2.7713
    1154       2.8470
    1155       2.8829
    1156       2.9322
    1157       2.8987
    1158       2.8362
    1159       2.8456
    1160       2.8196
    1161       2.9182
    1162       2.7647
    1163       2.7815
    1164       2.7907
    1165       3.0047
    1166       2.8655
    1167       2.9224
    1168       3.0540
    1169       2.9346
    1170       2.8751
    1171       2.9249
    1172       2.9835
    1173       2.9994
    1174       3.0287
    1175       2.9861
    1176       2.9172
    1177       2.8942
    1178       2.9248
    1179       2.8736
    1180       2.9372
    1181       2.9727
    1182       3.0983
    1183       3.0296
    1184       2.9812
    1185       3.0397
    1186       3.0072
    1187       3.0308
    1188       2.9854
    1189       2.9962
    1190       3.0181
    1191       2.9272
    1192       3.0312
    1193       3.0416
    1194       2.9908
    1195       2.9201
    1196       2.8756
    1197       2.9025
    1198       2.8424
    1199       2.7627
    1200       2.7374
    1201       2.7716
    1202       2.8230
    1203       2.8277
    1204       2.7940
    1205       2.8373
    1206       2.7607
    1207       2.7446
    1208       2.7628
    1209       2.6910
    1210       2.7304
    1211       2.7817
    1212       2.8001
    1213       2.7048
    1214       2.6307
    1215       2.6992
    1216       2.7186
    1217       2.7502
    1218       2.7595
    1219       2.7874
    1220       2.7518
    1221       2.7632
    1222       2.7844
    1223       2.7740
    1224       2.7777
    1225       2.7210
    1226       2.7161
    1227       2.8719
    1228       2.8569
    1229       2.7619
    1230       2.6912
    1231       2.7254
    1232       2.7371
    1233       2.8153
    1234       2.9043
    1235       2.7229
    1236       2.7859
    1237       2.7295
    1238       2.7651
    1239       2.8728
    1240       2.8052
    1241       2.9047
    1242       2.8506
    1243       2.8232
    1244       2.7313
    1245       2.8419
    1246       2.8544
    1247       2.9932
    1248       3.0331
    1249       3.0278
    1250       3.0196
    1251       2.8846
    1252       2.8986
    1253       2.8292
    1254       2.7939
    1255       2.8127
    1256       2.7103
    1257       2.7382
    1258       2.7179
    1259       2.7514
    1260       2.6864
    1261       2.7505
    1262       2.7127
    1263       2.8091
    1264       2.7731
    1265       2.9081
    1266       2.9754
    1267       2.8637
    1268       2.9146
    1269       3.0537
    1270       3.1406
    1271       3.0274
    1272       3.0417
    1273       2.9908
    1274       2.8549
    1275       2.9925
    1276       3.0050
    1277       3.0089
    1278       3.0374
    1279       2.9958
    1280       3.0017
    1281       3.0429
    1282       2.9545
    1283       2.9857
    1284       3.0245
    1285       3.0543
    1286       3.0968
    1287       3.0830
    1288       3.1142
    1289       3.0177
    1290       2.9695
    1291       3.0267
    1292       2.9887
    1293       3.1062
    1294       3.1715
    1295       3.2347
    1296       3.1825
    1297       3.1461
    1298       3.0523
    1299       3.0275
    1300       3.0216
    1301       2.8644
    1302       2.8453
    1303       2.7995
    1304       2.9593
    1305       2.9136
    1306       2.9981
    1307       2.9471
    1308       2.8032
    1309       2.7651
    1310       2.8616
    1311       2.8544
    1312       2.9109
    1313       2.8049
    1314       2.8742
    1315       2.8217
    1316       2.7487
    1317       2.7604
    1318       2.7015
    1319       2.7788
    1320       2.7610
    1321       2.7580
    1322       2.7854
    1323       2.8191
    1324       2.9412
    1325       2.9693
    1326       2.9749
    1327       2.9049
    1328       2.9092
    1329       2.8015
    1330       2.7887
    1331       2.7654
    1332       2.7019
    1333       2.7486
    1334       2.7135
    1335       2.7939
    1336       2.7622
    1337       2.8230
    1338       2.7977
    1339       2.7484
    1340       2.8937
    1341       2.8609
    1342       2.9735
    1343       2.9233
    1344       3.0121
    1345       2.9627
    1346       2.9599
    1347       2.9722
    1348       2.8635
    1349       2.9494
    1350       2.9564
    1351       2.9701
    1352       2.9339
    1353       2.7755
    1354       2.8187
    1355       2.7877
    1356       2.8193
    1357       2.8446
    1358       2.9361
    1359       2.8552
    1360       2.7856
    1361       2.6833
    1362       2.7024
    1363       2.7119
    1364       2.8201
    1365       2.8526
    1366       2.8985
    1367       2.8560
    1368       2.8565
    1369       2.9636
    1370       2.9955
    1371       2.9826
    1372       2.9708
    1373       2.9374
    1374       2.8900
    1375       2.8385
    1376       2.8522
    1377       2.8673
    1378       2.8802
    1379       2.9026
    1380       2.9095
    1381       3.0098
    1382       3.0636
    1383       3.0463
    1384       3.0871
    1385       2.9767
    1386       3.0423
    1387       3.0945
    1388       3.1060
    1389       3.1481
    1390       3.1329
    1391       3.1312
    1392       3.1779
    1393       3.2442
    1394       3.3280
    1395       3.2091
    1396       3.2786
    1397       3.2153
    1398       3.3284
    1399       3.4116
    1400       3.4485
    1401       3.3796
    1402       3.3838
    1403       3.4397
    1404       3.3506
    1405       3.4544
    1406       3.3881
    1407       3.4103
    1408       3.2419
    1409       3.2196
    1410       3.2803
    1411       3.1769
    1412       3.2028
    1413       3.1497
    1414       3.0610
    1415       2.9910
    1416       3.0482
    1417       3.0337
    1418       3.0188
    1419       3.0428
    1420       3.0344
    1421       3.0227
    1422       3.0650
    1423       3.0120
    1424       2.9851
    1425       2.9501
    1426       3.0425
    1427       2.9940
    1428       3.0942
    1429       3.0398
    1430       2.9926
    1431       2.9957
    1432       3.0597
    1433       3.0227
    1434       2.8855
    1435       2.9319
    1436       3.0103
    1437       3.0211
    1438       3.1321
    1439       3.1128
    1440       3.2095
    1441       3.0558
    1442       3.0635
    1443       3.0304
    1444       2.9841
    1445       3.0041
    1446       3.0676
    1447       3.0648
    1448       3.0300
    1449       3.1006
    1450       3.0471
    1451       3.0795
    1452       2.9909
    1453       3.0206
    1454       3.0982
    1455       3.1208
    1456       3.1390
    1457       3.1500
    1458       3.1025
    1459       3.1927
    1460       3.1104
    1461       3.1154
    1462       3.1368
    1463       3.1637
    1464       3.1928
    1465       3.2067
    1466       3.1831
    1467       3.1292
    1468       3.1798
    1469       3.1320
    1470       3.1562
    1471       3.0797
    1472       3.0209
    1473       3.0608
    1474       3.1352
    1475       3.1995
    1476       3.1873
    1477       3.2735
    1478       3.2661
    1479       3.2469
    1480       3.2248
    1481       3.1613
    1482       3.0728
    1483       3.1212
    1484       3.2524
    1485       3.1368
    1486       3.2013
    1487       3.1546
    1488       3.2012
    1489       3.2206
    1490       3.3657
    1491       3.4330
    1492       3.5023
    1493       3.5135
    1494       3.3814
    1495       3.3967
    1496       3.3058
    1497       3.3469
    1498       3.4209
    1499       3.5313
    1500       3.4758
    1501       3.5322
    1502       3.4789
    1503       3.4535
    1504       3.4260
    1505       3.3310
    1506       3.3134
    1507       3.2710
    1508       3.1632
    1509       3.0352
    1510       3.0900
    1511       3.0248
    1512       3.0596
    1513       3.0377
    1514       2.9766
    1515       2.9919
    1516       3.0113
    1517       3.0186
    1518       3.1498
    1519       3.1776
    1520       3.2369
    1521       3.1632
    1522       3.2462
    1523       3.1656
    1524       3.2223
    1525       3.1718
    1526       3.0470
    1527       2.9646
    1528       3.0400
    1529       3.1213
    1530       3.0053
    1531       3.1610
    1532       3.2820
    1533       3.2009
    1534       3.2683
    1535       3.1430
    1536       3.0522
    1537       3.0449
    1538       2.9762
    1539       2.9025
    1540       2.9254
    1541       3.0501
    1542       3.0850
    1543       2.9953
    1544       2.9289
    1545       2.9591
    1546       3.0075
    1547       3.0867
    1548       3.0876
    1549       3.1755
    1550       3.2457
    1551       3.2085
    1552       3.1793
    1553       3.2426
    1554       3.3132
    1555       3.4161
    1556       3.4809
    1557       3.3341
    1558       3.2648
    1559       3.3400
    1560       3.2885
    1561       3.3500
    1562       3.4478
    1563       3.5220
    1564       3.2609
    1565       3.2890
    1566       3.4287
    1567       3.3119
    1568       3.4279
    1569       3.4326
    1570       3.3931
    1571       3.4427
    1572       3.5093
    1573       3.6053
    1574       3.6101
    1575       3.4779
    1576       3.3983
    1577       3.3055
    1578       3.2646
    1579       3.3459
    1580       3.2919
    1581       3.3177
    1582       3.3427
    1583       3.4099
    1584       3.2877
    1585       3.3712
    1586       3.2904
    1587       3.2364
    1588       3.3148
    1589       3.2594
    1590       3.2322
    1591       3.3098
    1592       3.2712
    1593       3.1766
    1594       3.2520
    1595       3.0542
    1596       3.1063
    1597       3.1283
    1598       2.9884
    1599       2.9811
    1600       2.8916
    1601       2.9123
    1602       3.0100
    1603       3.0333
    1604       3.1485
    1605       3.1967
    1606       3.1795
    1607       3.2472
    1608       3.3173
    1609       3.3962
    1610       3.4001
    1611       3.3447
    1612       3.4449
    1613       3.3008
    1614       3.5583
    1615       3.5605
    1616       3.4681
    1617       3.3688
    1618       3.4435
    1619       3.4763
    1620       3.3361
    1621       3.3506
    1622       3.3140
    1623       3.1598
    1624       3.0686
    1625       3.1225
    1626       3.0042
    1627       3.1489
    1628       3.2289
    1629       3.2196
    1630       3.1955
    1631       3.0718
    1632       3.2029
    1633       3.2514
    1634       3.2293
    1635       3.2141
    1636       3.2611
    1637       3.1959
    1638       3.1602
    1639       3.2085
    1640       3.1831
    1641       3.0682
    1642       3.1937
    1643       3.2507
    1644       3.1892
    1645       3.1487
    1646       3.0751
    1647       2.9919
    1648       3.0048
    1649       2.9805
    1650       3.1371
    1651       3.0833
    1652       3.1300
    1653       3.1235
    1654       3.1445
    1655       3.0466
    1656       3.1507
    1657       3.1432
    1658       3.0286
    1659       2.9895
    1660       3.0367
    1661       2.9206
    1662       3.0450
    1663       3.0845
    1664       3.0836
    1665       3.1117
    1666       3.0369
    1667       3.0878
    1668       3.1482
    1669       3.0245
    1670       3.1352
    1671       3.1609
    1672       3.0985
    1673       2.9574
    1674       3.1089
    1675       3.1841
    1676       3.2029
    1677       3.2499
    1678       3.2256
    1679       3.1458
    1680       3.0442
    1681       3.0033
    1682       2.9931
    1683       2.9940
    1684       3.0765
    1685       3.0331
    1686       3.0053
    1687       3.0270
    1688       2.9427
    1689       2.9652
    1690       3.0506
    1691       2.9985
    1692       3.0689
    1693       3.0605
    1694       3.2928
    1695       3.2197
    1696       3.1973
    1697       3.2542
    1698       3.2530
    1699       3.1845
    1700       3.1994
    1701       3.1169
    1702       3.1697
    1703       3.1359
    1704       3.0608
    1705       3.0317
    1706       3.0037
    1707       3.0140
    1708       2.9852
    1709       2.9235
    1710       2.9270
    1711       2.9957
    1712       3.0275
    1713       2.8330
    1714       2.8344
    1715       2.8537
    1716       2.8831
    1717       2.8212
    1718       2.8330
    1719       2.9096
    1720       2.9679
    1721       2.8619
    1722       2.8254
    1723       2.8194
    1724       2.8538
    1725       2.7525
    1726       2.7234
    1727       2.6887
    1728       2.7972
    1729       2.9009
    1730       3.0918
    1731       3.0915
    1732       2.9998
    1733       3.0557
    1734       3.1213
    1735       3.1183
    1736       3.1289
    1737       3.2515
    1738       3.1934
    1739       3.2299
    1740       3.1794
    1741       3.3531
    1742       3.3442
    1743       3.3265
    1744       3.3020
    1745       3.2731
    1746       3.1693
    1747       3.0720
    1748       3.0647
    1749       3.0806
    1750       3.0375
    1751       3.1576
    1752       3.1570
    1753       3.2002
    1754       3.1756
    1755       3.1501
    1756       3.1505
    1757       3.1578
    1758       3.1902
    1759       3.2618
    1760       3.2939
    1761       3.2273
    1762       3.3531
    1763       3.2534
    1764       3.1916
    1765       3.1024
    1766       3.0885
    1767       3.0573
    1768       3.1252
    1769       3.1948
    1770       3.1188
    1771       3.1627
    1772       3.1396
    1773       3.1459
    1774       3.0887
    1775       3.0554
    1776       3.0434
    1777       2.9931
    1778       2.9905
    1779       2.9833
    1780       3.0505
    1781       3.0763
    1782       3.0119
    1783       2.9684
    1784       2.9319
    1785       3.0493
    1786       2.9737
    1787       2.9580
    1788       2.9488
    1789       2.8859
    1790       2.8411
    1791       2.9702
    1792       2.8549
    1793       2.8437
    1794       2.9021
    1795       2.9455
    1796       3.0600
    1797       3.0033
    1798       3.0693
    1799       3.0388
    1800       3.0346
    1801       2.9326
    1802       2.9574
    1803       3.0378
    1804       3.1799
    1805       3.1957
    1806       3.1464
    1807       3.1068
    1808       3.1433
    1809       3.0888
    1810       3.1633
    1811       3.0846
    1812       2.9883
    1813       2.9576
    1814       2.9621
    1815       2.9336
    1816       3.0304
    1817       3.0042
    1818       2.9496
    1819       3.0149
    1820       3.0812
    1821       3.1020
    1822       3.1064
    1823       3.0853
    1824       3.0572
    1825       3.2106
    1826       3.1581
    1827       3.1897
    1828       3.2998
    1829       3.2471
    1830       3.2750
    1831       3.2016
    1832       3.1400
    1833       3.0900
    1834       3.0420
    1835       2.9194
    1836       2.8550
    1837       2.9077
    1838       2.8809
    1839       2.8727
    1840       2.9045
    1841       2.8622
    1842       2.8337
    1843       2.8673
    1844       2.8677
    1845       2.8560
    1846       2.7463
    1847       2.7813
    1848       2.6980
    1849       2.7621
    1850       2.7845
    1851       2.7097
    1852       2.7459
    1853       2.7425
    1854       2.7869
    1855       2.7951
    1856       2.7508
    1857       2.9366
    1858       2.8670
    1859       2.8494
    1860       2.7590
    1861       2.8083
    1862       2.8327
    1863       2.7696
    1864       2.7689
    1865       2.7868
    1866       2.8352
    1867       2.8348
    1868       2.9262
    1869       2.8454
    1870       2.7557
    1871       2.7798
    1872       2.7975
    1873       2.8645
    1874       2.8376
    1875       2.7532
    1876       2.7908
    1877       2.8157
    1878       2.8411
    1879       2.8145
    1880       2.8129
    1881       2.8358
    1882       2.8531
    1883       2.8316
    1884       2.7948
    1885       2.8495
    1886       2.8635
    1887       2.8146
    1888       2.7687
    1889       2.7886
    1890       2.8446
    1891       2.9031
    1892       2.9139
    1893       2.9242
    1894       2.9491
    1895       3.0157
    1896       3.0397
    1897       3.0166
    1898       2.9904
    1899       2.9084
    1900       2.9670
    1901       3.0199
    1902       2.9744
    1903       3.0314
    1904       2.9344
    1905       2.9650
    1906       2.9766
    1907       3.1893
    1908       3.1463
    1909       3.1678
    1910       3.1947
    1911       3.1792
    1912       3.0728
    1913       3.1001
    1914       3.1210
    1915       3.0818
    1916       3.0702
    1917       3.0774
    1918       2.9763
    1919       3.0103
    1920       3.0807
    1921       3.0565
    1922       3.0367
    1923       2.9762
    1924       3.0681
    1925       3.1131
    1926       3.0789
    1927       3.0863
    1928       3.0980
    1929       3.0687
    1930       2.9935
    1931       2.9306
    1932       2.9664
    1933       2.9115
    1934       2.9665
    1935       3.0364
    1936       2.9945
    1937       3.0001
    1938       2.9621
    1939       2.8262
    1940       2.7505
    1941       2.7857
    1942       2.9083
    1943       3.0348
    1944       3.0274
    1945       2.9159
    1946       3.0052
    1947       2.8987
    1948       2.8323
    1949       3.0226
    1950       3.0237
    1951       3.0238
    1952       2.9316
    1953       2.9089
    1954       3.0392
    1955       2.9826
    1956       2.9002
    1957       2.8965
    1958       3.0065
    1959       2.8890
    1960       2.9735
    1961       3.0192
    1962       3.0248
    1963       3.0381
    1964       3.0541
    1965       2.9147
    1966       2.9608
    1967       2.9398
    1968       2.9266
    1969       2.9222
    1970       2.9648
    1971       2.9024
    1972       2.9583
    1973       2.9742
    1974       2.9702
    1975       2.8063
    1976       2.9135
    1977       3.0132
    1978       2.9929
    1979       2.9606
    1980       2.9247
    1981       3.0197
    1982       3.0371
    1983       3.0434
    1984       3.0581
    1985       3.2455
    1986       3.0794
    1987       2.9193
    1988       2.8275
    1989       2.7900
    1990       2.8885
    1991       2.9492
    1992       2.9626
    1993       2.8668
    1994       2.8660
    1995       2.8968
    1996       2.8867
    1997       2.8261
    1998       2.7967
    1999       2.7600
    2000       2.6197
    2001       2.5887
    2002       2.6704
    2003       2.6221
    2004       2.6789
    2005       2.7479
    2006       2.7938
    2007       2.7012
    2008       2.7356
    2009       2.7592
    2010       2.7753
    2011       2.7492
    2012       2.8251
    2013       2.7246
    2014       2.7282
    2015       2.6619
    2016       2.5759
    2017       2.7172
    2018       2.7340
    2019       2.7316
    2020       2.7355
    2021       2.7272
    2022       2.6971
    2023       2.6762
    2024       2.6174
    2025       2.5528
    2026       2.5192
    2027       2.5717
    2028       2.5480
    2029       2.5976
    2030       2.4682
    2031       2.4965
    2032       2.4516
    2033       2.4933
    2034       2.5311
    2035       2.5871
    2036       2.5832
    2037       2.5879
    2038       2.6330
    2039       2.6317
    2040       2.6283
    2041       2.7011
    2042       2.7391
    2043       2.6011
    2044       2.6143
    2045       2.5993
    2046       2.4720
    2047       2.5233
    2048       2.5804
    2049       2.6545
    2050       2.6057
    2051       2.4839
    2052       2.5785
    2053       2.6129
    2054       2.6374
    2055       2.6845
    2056       2.7318
    2057       2.6779
    2058       2.6091
    2059       2.5258
    2060       2.4934
    2061       2.4691
    2062       2.4817
    2063       2.5030
    2064       2.5009
    2065       2.4934
    2066       2.5110
    2067       2.5979
    2068       2.5719
    2069       2.5608
    2070       2.5760
    2071       2.5227
    2072       2.5279
    2073       2.5845
    2074       2.6012
    2075       2.6236
    2076       2.7402
    2077       2.7243
    2078       2.7396
    2079       2.6831
    2080       2.6856
    2081       2.6028
    2082       2.5985
    2083       2.6401
    2084       2.5741
    2085       2.7323
    2086       2.7596
    2087       2.6891
    2088       2.6539
    2089       2.7316
    2090       2.6287
    2091       2.6114
    2092       2.6053
    2093       2.5734
    2094       2.7043
    2095       2.6625
    2096       2.6325
    2097       2.6381
    2098       2.6417
    2099       2.6042
    2100       2.6444
    2101       2.7018
    2102       2.7827
    2103       2.7197
    2104       2.7707
    2105       2.6669
    2106       2.6805
    2107       2.5808
    2108       2.4964
    2109       2.5163
    2110       2.4868
    2111       2.4936
    2112       2.5633
    2113       2.5875
    2114       2.5555
    2115       2.5850
    2116       2.5334
    2117       2.5993
    2118       2.6693
    2119       2.6574
    2120       2.6222
    2121       2.5404
    2122       2.5709
    2123       2.5814
    2124       2.6600
    2125       2.5538
    2126       2.5289
    2127       2.5196
    2128       2.4878
    2129       2.6027
    2130       2.6228
    2131       2.6772
    2132       2.5867
    2133       2.6381
    2134       2.6304
    2135       2.6509
    2136       2.6950
    2137       2.6438
    2138       2.6892
    2139       2.7195
    2140       2.7246
    2141       2.8022
    2142       2.8002
    2143       2.7920
    2144       2.7906
    2145       2.7956
    2146       2.6914
    2147       2.6310
    2148       2.6316
    2149       2.6138
    2150       2.7326
    2151       2.7090
    2152       2.6504
    2153       2.7257
    2154       2.7941
    2155       2.7596
    2156       2.7497
    2157       2.6715
    2158       2.7165
    2159       2.7258
    2160       2.6801
    2161       2.7308
    2162       2.6766
    2163       2.6623
    2164       2.6532
    2165       2.6369
    2166       2.6221
    2167       2.6708
    2168       2.7620
    2169       2.7568
    2170       2.6591
    2171       2.7243
    2172       2.6900
    2173       2.7836
    2174       2.8501
    2175       2.7342
    2176       2.6527
    2177       2.6751
    2178       2.5782
    2179       2.5810
    2180       2.6585
    2181       2.6646
    2182       2.6890
    2183       2.6453
    2184       2.5644
    2185       2.4845
    2186       2.6138
    2187       2.5497
    2188       2.5871
    2189       2.5765
    2190       2.5858
    2191       2.5717
    2192       2.6356
    2193       2.6283
    2194       2.6031
    2195       2.5609
    2196       2.5744
    2197       2.5560
    2198       2.5016
    2199       2.5255
    2200       2.5265
    2201       2.5389
    2202       2.4986
    2203       2.4568
    2204       2.4632
    2205       2.4728
    2206       2.5244
    2207       2.5799
    2208       2.6021
    2209       2.5700
    2210       2.4912
    2211       2.7058
    2212       2.7654
    2213       2.7323
    2214       2.7890
    2215       2.7548
    2216       2.6047
    2217       2.7195
    2218       2.7298
    2219       2.7515
    2220       2.8025
    2221       2.7337
    2222       2.7375
    2223       2.6982
    2224       2.7514
    2225       2.6866
    2226       2.6731
    2227       2.5193
    2228       2.6193
    2229       2.6673
    2230       2.7189
    2231       2.6350
    2232       2.5620
    2233       2.5647
    2234       2.5267
    2235       2.6185
    2236       2.5564
    2237       2.5646
    2238       2.4686
    2239       2.4881
    2240       2.5360
    2241       2.6451
    2242       2.7188
    2243       2.7062
    2244       2.6189
    2245       2.5247
    2246       2.5778
    2247       2.6112
    2248       2.6405
    2249       2.6574
    2250       2.5657
    2251       2.5275
    2252       2.5816
    2253       2.6364
    2254       2.5194
    2255       2.5236
    2256       2.6130
    2257       2.5241
    2258       2.5050
    2259       2.5038
    2260       2.5654
    2261       2.5928
    2262       2.6213
    2263       2.5794
    2264       2.6162
    2265       2.5842
    2266       2.6814
    2267       2.7178
    2268       2.6677
    2269       2.7515
    2270       2.6958
    2271       2.7213
    2272       2.7178
    2273       2.7361
    2274       2.6556
    2275       2.7181
    2276       2.7549
    2277       2.7326
    2278       2.6712
    2279       2.6736
    2280       2.7799
    2281       2.7477
    2282       2.7543
    2283       2.7472
    2284       2.7052
    2285       2.7283
    2286       2.7181
    2287       2.7287
    2288       2.7107
    2289       2.8542
    2290       2.7858
    2291       2.8193
    2292       2.9081
    2293       2.7883
    2294       2.7944
    2295       2.8203
    2296       2.8131
    2297       2.7900
    2298       2.7385
    2299       2.6842
    2300       2.6944
    2301       2.6385
    2302       2.6025
    2303       2.5998
    2304       2.5852
    2305       2.6259
    2306       2.6385
    2307       2.6540
    2308       2.6689
    2309       2.5931
    2310       2.6003
    2311       2.5852
    2312       2.6485
    2313       2.6979
    2314       2.6401
    2315       2.6751
    2316       2.6412
    2317       2.7615
    2318       2.7013
    2319       2.8142
    2320       2.7540
    2321       2.7830
    2322       2.7350
    2323       2.5943
    2324       2.6533
    2325       2.6732
    2326       2.5705
    2327       2.6237
    2328       2.5886
    2329       2.5427
    2330       2.5107
    2331       2.6289
    2332       2.5877
    2333       2.5420
    2334       2.5410
    2335       2.5869
    2336       2.6495
    2337       2.6942
    2338       2.6832
    2339       2.6760
    2340       2.6099
    2341       2.5925
    2342       2.5889
    2343       2.5885
    2344       2.5830
    2345       2.5644
    2346       2.6007
    2347       2.6709
    2348       2.5940
    2349       2.6178
    2350       2.5846
    2351       2.5257
    2352       2.5201
    2353       2.5729
    2354       2.4927
    2355       2.5076
    2356       2.4724
    2357       2.3991
    2358       2.4507
    2359       2.4416
    2360       2.4409
    2361       2.4736
    2362       2.4891
    2363       2.5050
    2364       2.4224
    2365       2.4488
    2366       2.4479
    2367       2.4235
    2368       2.4116
    2369       2.4306
    2370       2.4613
    2371       2.4500
    2372       2.4922
    2373       2.5328
    2374       2.4944
    2375       2.5131
    2376       2.4778
    2377       2.5407
    2378       2.5700
    2379       2.5526
    2380       2.6139
    2381       2.5746
    2382       2.6056
    2383       2.4868
    2384       2.5064
    2385       2.6114
    2386       2.6135
    2387       2.6284
    2388       2.6547
    2389       2.6403
    2390       2.5986
    2391       2.6046
    2392       2.6827
    2393       2.6512
    2394       2.7081
    2395       2.6360
    2396       2.6598
    2397       2.6137
    2398       2.5528
    2399       2.5442
    2400       2.5985
    2401       2.6378
    2402       2.6430
    2403       2.5561
    2404       2.6009
    2405       2.6091
    2406       2.5920
    2407       2.5400
    2408       2.5065
    2409       2.5065
    2410       2.5844
    2411       2.6196
    2412       2.5576
    2413       2.6507
    2414       2.7179
    2415       2.6896
    2416       2.5931
    2417       2.6656
    2418       2.6718
    2419       2.5923
    2420       2.6299
    2421       2.6211
    2422       2.5994
    2423       2.5739
    2424       2.5916
    2425       2.6150
    2426       2.6268
    2427       2.6256
    2428       2.6222
    2429       2.6093
    2430       2.6577
    2431       2.5752
    2432       2.6487
    2433       2.6833
    2434       2.7038
    2435       2.6065
    2436       2.6164
    2437       2.7559
    2438       2.6947
    2439       2.6449
    2440       2.6686
    2441       2.6510
    2442       2.6867
    2443       2.7358
    2444       2.7506
    2445       2.7400
    2446       2.7986
    2447       2.7428
    2448       2.6696
    2449       2.7378
    2450       2.6802
    2451       2.6667
    2452       2.6957
    2453       2.6860
    2454       2.7007
    2455       2.6145
    2456       2.6560
    2457       2.6565
    2458       2.6246
    2459       2.5805
    2460       2.5810
    2461       2.6780
    2462       2.7002
    2463       2.7008
    2464       2.6360
    2465       2.6375
    2466       2.5857
    2467       2.6655
    2468       2.6693
    2469       2.6960
    2470       2.6535
    2471       2.5300
    2472       2.5555
    2473       2.5878
    2474       2.5569
    2475       2.4777
    2476       2.5257
    2477       2.5557
    2478       2.5585
    2479       2.5986
    2480       2.6105
    2481       2.6459
    2482       2.5386
    2483       2.6419
    2484       2.6821
    2485       2.6985
    2486       2.6660
    2487       2.6265
    2488       2.5182
    2489       2.5347
    2490       2.5395
    2491       2.5883
    2492       2.4877
    2493       2.5601
    2494       2.6334
    2495       2.6494
    2496       2.6061
    2497       2.6214
    2498       2.6380
    2499       2.6218
    2500       2.5827
