# Supplementary material for: Potential Inhibitors of Fascin From A Database of Marine Natural Products: A Virtual Screening and Molecular Dynamics Study
Source: Front Chem. 2021 Oct 7;9:719949. doi: 10.3389/fchem.2021.719949 (PMC8529705; doi:10.3389/fchem.2021.719949)
Supplement: Supplementary file 2 [file DataSheet1.ZIP › Raw Date for Manuscript-719949-reduced/Figure S1/Inhibitor 04/rmsd1.dat]

#Frame     RMSD_00002
       1       2.2641
       2       2.2031
       3       2.2275
       4       2.2454
       5       2.1881
       6       2.1728
       7       2.2554
       8       2.2137
       9       2.1936
      10       2.1938
      11       2.1472
      12       2.1584
      13       2.1538
      14       2.1853
      15       2.1649
      16       2.1100
      17       1.9965
      18       2.0834
      19       2.0924
      20       2.0575
      21       2.0670
      22       2.1513
      23       2.1851
      24       2.2056
      25       2.1687
      26       2.1785
      27       2.1542
      28       2.2791
      29       2.2804
      30       2.2107
      31       2.2497
      32       2.1776
      33       2.2259
      34       2.2087
      35       2.2455
      36       2.2844
      37       2.3512
      38       2.2996
      39       2.3149
      40       2.2197
      41       2.1444
      42       2.3384
      43       2.2632
      44       2.2578
      45       2.3343
      46       2.3586
      47       2.3649
      48       2.3755
      49       2.4010
      50       2.4262
      51       2.3980
      52       2.4446
      53       2.4012
      54       2.4841
      55       2.5065
      56       2.4103
      57       2.4171
      58       2.4717
      59       2.4683
      60       2.5441
      61       2.4834
      62       2.5297
      63       2.5823
      64       2.5450
      65       2.6073
      66       2.4914
      67       2.4647
      68       2.4675
      69       2.5115
      70       2.4112
      71       2.4803
      72       2.4590
      73       2.3893
      74       2.4755
      75       2.5649
      76       2.6638
      77       2.6466
      78       2.5150
      79       2.5453
      80       2.3980
      81       2.3548
      82       2.3496
      83       2.5246
      84       2.5754
      85       2.4289
      86       2.5401
      87       2.5837
      88       2.5410
      89       2.4653
      90       2.4862
      91       2.4918
      92       2.4798
      93       2.4911
      94       2.5047
      95       2.6063
      96       2.5110
      97       2.5790
      98       2.5866
      99       2.6054
     100       2.5170
     101       2.6066
     102       2.6029
     103       2.5856
     104       2.5926
     105       2.5536
     106       2.4643
     107       2.4460
     108       2.4656
     109       2.4463
     110       2.5261
     111       2.5754
     112       2.4057
     113       2.4563
     114       2.4408
     115       2.4943
     116       2.4053
     117       2.5307
     118       2.5373
     119       2.5197
     120       2.5640
     121       2.5757
     122       2.5267
     123       2.5505
     124       2.6227
     125       2.6195
     126       2.6842
     127       2.6603
     128       2.5515
     129       2.6089
     130       2.5831
     131       2.5691
     132       2.5037
     133       2.4541
     134       2.3747
     135       2.2986
     136       2.2513
     137       2.3507
     138       2.2778
     139       2.4001
     140       2.3466
     141       2.3068
     142       2.2994
     143       2.2379
     144       2.2489
     145       2.2896
     146       2.3392
     147       2.3074
     148       2.2785
     149       2.3832
     150       2.3445
     151       2.2525
     152       2.2865
     153       2.3058
     154       2.2809
     155       2.2442
     156       2.1991
     157       2.2463
     158       2.2432
     159       2.2263
     160       2.2026
     161       2.2543
     162       2.2198
     163       2.2146
     164       2.2205
     165       2.2268
     166       2.2777
     167       2.2352
     168       2.2860
     169       2.3328
     170       2.2536
     171       2.2983
     172       2.2274
     173       2.3276
     174       2.3123
     175       2.2654
     176       2.2220
     177       2.2663
     178       2.3005
     179       2.2613
     180       2.2607
     181       2.4493
     182       2.4393
     183       2.4654
     184       2.5814
     185       2.6234
     186       2.4716
     187       2.3859
     188       2.3860
     189       2.4965
     190       2.3806
     191       2.4212
     192       2.4407
     193       2.3529
     194       2.4021
     195       2.4115
     196       2.5190
     197       2.5570
     198       2.4807
     199       2.4867
     200       2.4293
     201       2.5369
     202       2.5726
     203       2.5404
     204       2.5630
     205       2.5948
     206       2.6349
     207       2.6130
     208       2.5062
     209       2.5439
     210       2.5947
     211       2.5597
     212       2.4342
     213       2.4840
     214       2.5112
     215       2.5105
     216       2.4294
     217       2.5299
     218       2.5920
     219       2.4893
     220       2.5415
     221       2.6084
     222       2.5506
     223       2.4984
     224       2.5081
     225       2.5609
     226       2.5803
     227       2.5674
     228       2.5678
     229       2.5374
     230       2.5185
     231       2.5173
     232       2.4718
     233       2.4599
     234       2.4352
     235       2.4380
     236       2.4479
     237       2.4023
     238       2.4421
     239       2.4594
     240       2.3660
     241       2.4043
     242       2.4559
     243       2.3692
     244       2.2777
     245       2.2656
     246       2.2156
     247       2.2021
     248       2.2542
     249       2.3051
     250       2.3056
     251       2.3163
     252       2.3498
     253       2.4079
     254       2.3771
     255       2.4241
     256       2.4877
     257       2.5114
     258       2.5009
     259       2.3967
     260       2.4046
     261       2.3978
     262       2.3098
     263       2.4244
     264       2.3744
     265       2.3956
     266       2.3505
     267       2.3290
     268       2.3826
     269       2.4171
     270       2.4006
     271       2.4091
     272       2.4532
     273       2.4111
     274       2.4607
     275       2.3697
     276       2.4651
     277       2.4411
     278       2.4075
     279       2.3856
     280       2.3164
     281       2.3011
     282       2.2922
     283       2.3217
     284       2.2869
     285       2.3300
     286       2.3643
     287       2.4131
     288       2.3822
     289       2.3944
     290       2.4457
     291       2.4498
     292       2.4511
     293       2.4076
     294       2.4271
     295       2.4148
     296       2.3988
     297       2.4721
     298       2.4506
     299       2.5004
     300       2.5173
     301       2.5177
     302       2.5542
     303       2.5788
     304       2.6963
     305       2.6771
     306       2.5461
     307       2.5685
     308       2.5387
     309       2.5314
     310       2.5576
     311       2.6237
     312       2.5911
     313       2.5414
     314       2.4954
     315       2.4999
     316       2.4954
     317       2.5566
     318       2.4544
     319       2.5350
     320       2.4031
     321       2.3749
     322       2.3715
     323       2.4692
     324       2.4579
     325       2.4421
     326       2.4167
     327       2.3279
     328       2.3125
     329       2.3586
     330       2.4060
     331       2.4560
     332       2.4208
     333       2.4377
     334       2.4765
     335       2.3664
     336       2.4112
     337       2.4358
     338       2.3401
     339       2.3465
     340       2.4353
     341       2.4382
     342       2.4513
     343       2.4612
     344       2.4760
     345       2.4700
     346       2.4678
     347       2.5119
     348       2.4333
     349       2.4248
     350       2.4610
     351       2.4799
     352       2.4810
     353       2.4524
     354       2.3902
     355       2.3567
     356       2.4139
     357       2.4842
     358       2.4391
     359       2.5135
     360       2.3208
     361       2.3612
     362       2.4477
     363       2.4798
     364       2.4747
     365       2.4479
     366       2.5115
     367       2.5072
     368       2.4270
     369       2.4726
     370       2.5297
     371       2.5206
     372       2.4862
     373       2.5259
     374       2.5467
     375       2.4729
     376       2.4605
     377       2.4051
     378       2.3596
     379       2.3148
     380       2.4106
     381       2.4335
     382       2.4724
     383       2.3273
     384       2.4435
     385       2.4036
     386       2.4403
     387       2.4503
     388       2.4138
     389       2.3957
     390       2.3370
     391       2.3268
     392       2.4474
     393       2.3906
     394       2.4217
     395       2.4019
     396       2.4641
     397       2.3676
     398       2.3858
     399       2.4542
     400       2.3942
     401       2.3937
     402       2.4583
     403       2.4820
     404       2.4449
     405       2.3848
     406       2.3828
     407       2.3709
     408       2.4288
     409       2.4949
     410       2.5285
     411       2.5153
     412       2.5318
     413       2.5668
     414       2.4887
     415       2.4634
     416       2.3705
     417       2.4034
     418       2.4744
     419       2.4623
     420       2.4102
     421       2.4365
     422       2.4098
     423       2.3917
     424       2.3450
     425       2.3671
     426       2.4220
     427       2.4371
     428       2.4346
     429       2.4406
     430       2.3051
     431       2.3665
     432       2.3875
     433       2.3604
     434       2.3723
     435       2.4255
     436       2.3297
     437       2.3579
     438       2.4463
     439       2.3753
     440       2.4153
     441       2.5210
     442       2.4949
     443       2.4166
     444       2.4189
     445       2.5789
     446       2.5053
     447       2.5421
     448       2.4339
     449       2.3812
     450       2.3999
     451       2.4011
     452       2.4487
     453       2.5052
     454       2.5461
     455       2.4390
     456       2.5327
     457       2.5307
     458       2.4792
     459       2.4809
     460       2.6012
     461       2.5847
     462       2.6295
     463       2.5471
     464       2.6223
     465       2.6123
     466       2.5389
     467       2.5601
     468       2.5576
     469       2.6264
     470       2.6507
     471       2.6316
     472       2.7996
     473       2.7314
     474       2.7483
     475       2.5988
     476       2.4906
     477       2.5522
     478       2.4874
     479       2.4796
     480       2.5018
     481       2.4675
     482       2.4299
     483       2.5365
     484       2.5175
     485       2.4676
     486       2.3450
     487       2.3891
     488       2.4248
     489       2.3638
     490       2.5036
     491       2.5493
     492       2.4914
     493       2.5171
     494       2.5089
     495       2.5140
     496       2.4354
     497       2.5194
     498       2.5656
     499       2.5594
     500       2.6253
     501       2.6497
     502       2.6765
     503       2.6251
     504       2.6525
     505       2.5953
     506       2.6621
     507       2.6198
     508       2.7690
     509       2.7245
     510       2.7740
     511       2.7422
     512       2.7620
     513       2.7312
     514       2.6034
     515       2.5873
     516       2.6512
     517       2.6997
     518       2.7251
     519       2.6612
     520       2.5771
     521       2.5598
     522       2.5773
     523       2.5653
     524       2.4908
     525       2.4622
     526       2.4847
     527       2.6097
     528       2.7258
     529       2.7031
     530       2.7944
     531       2.6228
     532       2.6599
     533       2.6966
     534       2.6526
     535       2.6675
     536       2.7279
     537       2.7408
     538       2.8281
     539       2.7133
     540       2.7540
     541       2.7092
     542       2.6645
     543       2.6362
     544       2.6817
     545       2.6364
     546       2.6988
     547       2.6522
     548       2.6552
     549       2.7709
     550       2.6636
     551       2.7020
     552       2.7522
     553       2.7600
     554       2.7978
     555       2.7630
     556       2.8176
     557       2.8168
     558       2.6880
     559       2.6983
     560       2.7533
     561       2.7124
     562       2.7363
     563       2.7595
     564       2.7605
     565       2.7523
     566       2.8391
     567       2.7508
     568       2.7410
     569       2.6887
     570       2.7746
     571       2.7171
     572       2.6319
     573       2.6624
     574       2.6094
     575       2.6849
     576       2.7124
     577       2.6868
     578       2.7511
     579       2.6984
     580       2.5941
     581       2.6468
     582       2.6628
     583       2.5659
     584       2.6339
     585       2.6748
     586       2.7149
     587       2.6604
     588       2.6875
     589       2.7055
     590       2.6901
     591       2.7051
     592       2.5938
     593       2.5911
     594       2.7348
     595       2.7233
     596       2.7562
     597       2.7282
     598       2.6852
     599       2.6021
     600       2.6272
     601       2.6154
     602       2.7075
     603       2.7443
     604       2.7138
     605       2.6171
     606       2.6142
     607       2.5776
     608       2.5769
     609       2.5905
     610       2.7499
     611       2.7665
     612       2.6906
     613       2.6800
     614       2.7096
     615       2.5916
     616       2.6905
     617       2.6856
     618       2.7253
     619       2.7388
     620       2.6710
     621       2.6517
     622       2.7448
     623       2.6996
     624       2.6209
     625       2.6488
     626       2.6381
     627       2.7269
     628       2.6524
     629       2.6659
     630       2.7439
     631       2.7030
     632       2.7233
     633       2.7468
     634       2.6942
     635       2.7395
     636       2.7735
     637       2.7764
     638       2.7685
     639       2.8159
     640       2.7692
     641       2.7200
     642       2.6076
     643       2.6940
     644       2.6916
     645       2.6405
     646       2.6182
     647       2.5869
     648       2.6540
     649       2.4903
     650       2.6477
     651       2.5902
     652       2.5851
     653       2.6148
     654       2.6609
     655       2.6764
     656       2.6653
     657       2.5904
     658       2.5871
     659       2.5831
     660       2.6079
     661       2.7372
     662       2.6727
     663       2.6850
     664       2.6444
     665       2.6496
     666       2.6392
     667       2.6445
     668       2.6236
     669       2.7019
     670       2.6105
     671       2.6106
     672       2.6814
     673       2.6416
     674       2.4803
     675       2.5831
     676       2.6048
     677       2.6211
     678       2.6005
     679       2.5709
     680       2.6691
     681       2.6135
     682       2.5826
     683       2.4776
     684       2.4521
     685       2.4563
     686       2.4706
     687       2.6207
     688       2.6100
     689       2.6270
     690       2.6175
     691       2.5701
     692       2.5309
     693       2.4501
     694       2.4226
     695       2.4261
     696       2.5216
     697       2.5549
     698       2.5349
     699       2.5161
     700       2.4119
     701       2.4823
     702       2.4758
     703       2.5658
     704       2.5490
     705       2.6228
     706       2.6807
     707       2.5564
     708       2.5255
     709       2.4954
     710       2.4832
     711       2.4817
     712       2.5823
     713       2.5483
     714       2.5555
     715       2.4530
     716       2.3710
     717       2.4473
     718       2.4272
     719       2.3865
     720       2.3850
     721       2.3136
     722       2.3919
     723       2.3789
     724       2.3789
     725       2.4565
     726       2.4750
     727       2.4303
     728       2.3270
     729       2.3874
     730       2.3939
     731       2.4390
     732       2.4799
     733       2.4097
     734       2.5091
     735       2.3945
     736       2.4098
     737       2.4027
     738       2.3908
     739       2.4394
     740       2.4489
     741       2.5219
     742       2.5093
     743       2.5207
     744       2.5740
     745       2.5877
     746       2.5183
     747       2.4277
     748       2.4715
     749       2.4066
     750       2.4525
     751       2.4512
     752       2.3243
     753       2.2774
     754       2.2002
     755       2.3092
     756       2.2600
     757       2.2861
     758       2.3666
     759       2.3466
     760       2.3075
     761       2.3911
     762       2.3988
     763       2.3797
     764       2.4788
     765       2.4356
     766       2.5177
     767       2.4791
     768       2.3844
     769       2.4365
     770       2.3071
     771       2.3059
     772       2.3572
     773       2.5016
     774       2.4993
     775       2.5088
     776       2.4067
     777       2.5510
     778       2.5192
     779       2.4362
     780       2.4129
     781       2.4730
     782       2.3682
     783       2.4641
     784       2.4582
     785       2.5080
     786       2.5257
     787       2.4940
     788       2.4950
     789       2.5131
     790       2.5174
     791       2.5684
     792       2.5669
     793       2.6056
     794       2.6364
     795       2.5265
     796       2.5854
     797       2.5811
     798       2.6083
     799       2.5819
     800       2.6571
     801       2.6975
     802       2.6386
     803       2.5925
     804       2.6198
     805       2.8005
     806       2.8382
     807       2.7621
     808       2.6779
     809       2.7434
     810       2.8318
     811       2.7738
     812       2.7159
     813       2.6982
     814       2.6287
     815       2.6790
     816       2.7175
     817       2.7427
     818       2.7731
     819       2.6313
     820       2.6728
     821       2.7058
     822       2.7685
     823       2.8434
     824       2.8002
     825       2.7562
     826       2.7275
     827       2.6515
     828       2.6951
     829       2.7757
     830       2.7825
     831       2.7212
     832       2.7584
     833       2.7947
     834       2.8189
     835       2.7907
     836       2.7784
     837       2.8988
     838       2.9024
     839       2.9552
     840       2.8379
     841       2.7736
     842       2.7328
     843       2.6995
     844       2.6500
     845       2.7169
     846       2.7218
     847       2.6806
     848       2.5550
     849       2.6201
     850       2.5927
     851       2.6518
     852       2.6903
     853       2.5967
     854       2.5472
     855       2.6124
     856       2.6146
     857       2.5262
     858       2.6157
     859       2.6123
     860       2.5933
     861       2.5361
     862       2.4680
     863       2.5234
     864       2.4623
     865       2.4665
     866       2.4588
     867       2.4715
     868       2.5291
     869       2.5374
     870       2.4973
     871       2.4202
     872       2.4724
     873       2.4556
     874       2.4858
     875       2.4401
     876       2.4523
     877       2.5641
     878       2.5749
     879       2.5251
     880       2.5330
     881       2.4784
     882       2.5780
     883       2.5564
     884       2.5369
     885       2.5466
     886       2.4720
     887       2.5080
     888       2.5265
     889       2.4971
     890       2.5787
     891       2.5509
     892       2.4671
     893       2.4808
     894       2.5319
     895       2.5423
     896       2.6258
     897       2.5676
     898       2.6071
     899       2.5393
     900       2.5753
     901       2.4806
     902       2.5432
     903       2.6068
     904       2.6173
     905       2.6183
     906       2.6184
     907       2.5765
     908       2.5000
     909       2.5629
     910       2.6860
     911       2.7414
     912       2.7151
     913       2.6763
     914       2.6012
     915       2.5461
     916       2.6100
     917       2.6618
     918       2.6789
     919       2.6442
     920       2.6324
     921       2.7012
     922       2.5713
     923       2.6281
     924       2.6114
     925       2.6243
     926       2.5261
     927       2.5567
     928       2.6443
     929       2.4958
     930       2.5077
     931       2.5658
     932       2.4967
     933       2.4868
     934       2.5728
     935       2.5684
     936       2.5445
     937       2.4694
     938       2.3965
     939       2.4261
     940       2.4362
     941       2.4084
     942       2.5025
     943       2.4544
     944       2.4700
     945       2.5526
     946       2.5759
     947       2.4597
     948       2.4385
     949       2.4037
     950       2.4941
     951       2.4365
     952       2.4442
     953       2.4617
     954       2.3996
     955       2.4156
     956       2.4249
     957       2.4945
     958       2.5324
     959       2.5135
     960       2.4858
     961       2.5426
     962       2.4897
     963       2.4098
     964       2.4008
     965       2.3519
     966       2.3795
     967       2.3916
     968       2.4321
     969       2.4041
     970       2.3840
     971       2.4808
     972       2.4238
     973       2.4535
     974       2.4578
     975       2.4678
     976       2.5135
     977       2.4223
     978       2.3482
     979       2.4397
     980       2.4614
     981       2.4393
     982       2.4218
     983       2.3818
     984       2.4873
     985       2.5376
     986       2.4661
     987       2.4628
     988       2.5572
     989       2.5815
     990       2.4222
     991       2.4546
     992       2.4193
     993       2.4222
     994       2.4038
     995       2.5566
     996       2.5026
     997       2.5068
     998       2.4097
     999       2.3667
    1000       2.4414
    1001       2.4909
    1002       2.5371
    1003       2.4740
    1004       2.5015
    1005       2.4673
    1006       2.4080
    1007       2.3694
    1008       2.3612
    1009       2.4221
    1010       2.4531
    1011       2.4147
    1012       2.5008
    1013       2.4852
    1014       2.5205
    1015       2.5560
    1016       2.5324
    1017       2.4997
    1018       2.3916
    1019       2.4106
    1020       2.3744
    1021       2.4522
    1022       2.4495
    1023       2.4436
    1024       2.4981
    1025       2.4259
    1026       2.4449
    1027       2.4505
    1028       2.4864
    1029       2.4902
    1030       2.5882
    1031       2.5263
    1032       2.4469
    1033       2.4359
    1034       2.5714
    1035       2.5825
    1036       2.5330
    1037       2.5400
    1038       2.4928
    1039       2.4744
    1040       2.4387
    1041       2.4529
    1042       2.5442
    1043       2.6038
    1044       2.5741
    1045       2.5258
    1046       2.5494
    1047       2.5607
    1048       2.5197
    1049       2.5106
    1050       2.5660
    1051       2.5558
    1052       2.5397
    1053       2.5693
    1054       2.4719
    1055       2.4631
    1056       2.4614
    1057       2.4004
    1058       2.4337
    1059       2.4139
    1060       2.4413
    1061       2.3028
    1062       2.3345
    1063       2.3798
    1064       2.3514
    1065       2.3311
    1066       2.4197
    1067       2.4147
    1068       2.4838
    1069       2.4932
    1070       2.5572
    1071       2.5257
    1072       2.5515
    1073       2.4304
    1074       2.6030
    1075       2.5539
    1076       2.4982
    1077       2.5526
    1078       2.4151
    1079       2.5298
    1080       2.4926
    1081       2.4281
    1082       2.3484
    1083       2.3912
    1084       2.5053
    1085       2.4009
    1086       2.4463
    1087       2.3917
    1088       2.4620
    1089       2.5167
    1090       2.4762
    1091       2.4827
    1092       2.4842
    1093       2.5511
    1094       2.5369
    1095       2.4673
    1096       2.5370
    1097       2.4489
    1098       2.4423
    1099       2.4928
    1100       2.5410
    1101       2.5413
    1102       2.5430
    1103       2.4770
    1104       2.5310
    1105       2.6374
    1106       2.6745
    1107       2.5255
    1108       2.6092
    1109       2.6674
    1110       2.7470
    1111       2.6930
    1112       2.6239
    1113       2.6449
    1114       2.6601
    1115       2.6482
    1116       2.5413
    1117       2.5224
    1118       2.4939
    1119       2.4934
    1120       2.4841
    1121       2.5280
    1122       2.5775
    1123       2.5434
    1124       2.5451
    1125       2.5346
    1126       2.5685
    1127       2.5226
    1128       2.4770
    1129       2.5025
    1130       2.4777
    1131       2.4365
    1132       2.3695
    1133       2.4338
    1134       2.3720
    1135       2.3071
    1136       2.3779
    1137       2.3441
    1138       2.3788
    1139       2.4888
    1140       2.4703
    1141       2.5122
    1142       2.5288
    1143       2.5217
    1144       2.6026
    1145       2.6162
    1146       2.5530
    1147       2.4951
    1148       2.6155
    1149       2.5220
    1150       2.5397
    1151       2.5384
    1152       2.5078
    1153       2.5441
    1154       2.5799
    1155       2.5366
    1156       2.5452
    1157       2.5670
    1158       2.6029
    1159       2.6229
    1160       2.6295
    1161       2.6438
    1162       2.6411
    1163       2.5525
    1164       2.5731
    1165       2.5337
    1166       2.4959
    1167       2.6100
    1168       2.5589
    1169       2.5861
    1170       2.5829
    1171       2.5502
    1172       2.5474
    1173       2.4887
    1174       2.4604
    1175       2.4603
    1176       2.4801
    1177       2.4349
    1178       2.5167
    1179       2.4651
    1180       2.4514
    1181       2.4890
    1182       2.4578
    1183       2.5169
    1184       2.4743
    1185       2.4151
    1186       2.3776
    1187       2.4606
    1188       2.4774
    1189       2.4486
    1190       2.4703
    1191       2.4271
    1192       2.4725
    1193       2.4783
    1194       2.4993
    1195       2.4829
    1196       2.5809
    1197       2.4119
    1198       2.4815
    1199       2.4280
    1200       2.4313
    1201       2.4216
    1202       2.4630
    1203       2.3891
    1204       2.2971
    1205       2.3690
    1206       2.4416
    1207       2.3796
    1208       2.3137
    1209       2.5122
    1210       2.3942
    1211       2.4165
    1212       2.4259
    1213       2.3859
    1214       2.3294
    1215       2.3820
    1216       2.3889
    1217       2.4745
    1218       2.4731
    1219       2.4529
    1220       2.4694
    1221       2.4367
    1222       2.3981
    1223       2.4055
    1224       2.3627
    1225       2.4750
    1226       2.4490
    1227       2.3966
    1228       2.4721
    1229       2.4955
    1230       2.4838
    1231       2.3868
    1232       2.4305
    1233       2.4226
    1234       2.4256
    1235       2.3250
    1236       2.3210
    1237       2.3520
    1238       2.4762
    1239       2.4646
    1240       2.4115
    1241       2.5045
    1242       2.5269
    1243       2.3899
    1244       2.4533
    1245       2.4683
    1246       2.3956
    1247       2.4625
    1248       2.5649
    1249       2.5040
    1250       2.5723
    1251       2.5754
    1252       2.5332
    1253       2.4674
    1254       2.5801
    1255       2.5151
    1256       2.6062
    1257       2.4073
    1258       2.5282
    1259       2.4750
    1260       2.4757
    1261       2.4538
    1262       2.4620
    1263       2.5114
    1264       2.5098
    1265       2.4795
    1266       2.4907
    1267       2.4586
    1268       2.3828
    1269       2.3442
    1270       2.3793
    1271       2.4566
    1272       2.5079
    1273       2.5228
    1274       2.3977
    1275       2.5062
    1276       2.5069
    1277       2.5041
    1278       2.5880
    1279       2.6398
    1280       2.6188
    1281       2.5893
    1282       2.5441
    1283       2.6010
    1284       2.5688
    1285       2.5797
    1286       2.4791
    1287       2.4621
    1288       2.4181
    1289       2.5507
    1290       2.5178
    1291       2.4721
    1292       2.4089
    1293       2.4614
    1294       2.5090
    1295       2.4664
    1296       2.4372
    1297       2.4987
    1298       2.4129
    1299       2.4238
    1300       2.4472
    1301       2.4836
    1302       2.4379
    1303       2.5269
    1304       2.4744
    1305       2.4441
    1306       2.4979
    1307       2.3528
    1308       2.3574
    1309       2.3457
    1310       2.3067
    1311       2.3811
    1312       2.3229
    1313       2.4275
    1314       2.4883
    1315       2.5014
    1316       2.4631
    1317       2.5194
    1318       2.4673
    1319       2.5142
    1320       2.4597
    1321       2.4893
    1322       2.4360
    1323       2.4402
    1324       2.4040
    1325       2.4146
    1326       2.4579
    1327       2.4486
    1328       2.3596
    1329       2.3557
    1330       2.3436
    1331       2.3381
    1332       2.3102
    1333       2.4200
    1334       2.5037
    1335       2.4099
    1336       2.3935
    1337       2.3841
    1338       2.4378
    1339       2.4625
    1340       2.4597
    1341       2.4421
    1342       2.3482
    1343       2.3668
    1344       2.4434
    1345       2.3760
    1346       2.4870
    1347       2.5546
    1348       2.4968
    1349       2.3938
    1350       2.3529
    1351       2.3776
    1352       2.3887
    1353       2.4062
    1354       2.4530
    1355       2.5042
    1356       2.4139
    1357       2.4204
    1358       2.3958
    1359       2.4991
    1360       2.4663
    1361       2.4361
    1362       2.4403
    1363       2.4133
    1364       2.4111
    1365       2.3934
    1366       2.3770
    1367       2.3648
    1368       2.4963
    1369       2.4621
    1370       2.4951
    1371       2.4297
    1372       2.4686
    1373       2.4583
    1374       2.4671
    1375       2.4767
    1376       2.5653
    1377       2.5871
    1378       2.5245
    1379       2.5070
    1380       2.4887
    1381       2.4760
    1382       2.4587
    1383       2.5399
    1384       2.5684
    1385       2.5577
    1386       2.5326
    1387       2.6311
    1388       2.5954
    1389       2.6156
    1390       2.4772
    1391       2.5475
    1392       2.5052
    1393       2.4761
    1394       2.4129
    1395       2.4773
    1396       2.4528
    1397       2.4342
    1398       2.3212
    1399       2.3539
    1400       2.3632
    1401       2.3995
    1402       2.4366
    1403       2.3431
    1404       2.4127
    1405       2.3775
    1406       2.3080
    1407       2.3232
    1408       2.4479
    1409       2.4102
    1410       2.3148
    1411       2.3438
    1412       2.3531
    1413       2.3682
    1414       2.3274
    1415       2.3546
    1416       2.2973
    1417       2.3086
    1418       2.3834
    1419       2.4133
    1420       2.4374
    1421       2.3631
    1422       2.3769
    1423       2.4060
    1424       2.4585
    1425       2.4678
    1426       2.4811
    1427       2.5415
    1428       2.5383
    1429       2.4725
    1430       2.5411
    1431       2.4495
    1432       2.4540
    1433       2.3843
    1434       2.4672
    1435       2.4734
    1436       2.5403
    1437       2.5412
    1438       2.5024
    1439       2.4460
    1440       2.4326
    1441       2.4156
    1442       2.4617
    1443       2.4602
    1444       2.5080
    1445       2.4095
    1446       2.3657
    1447       2.4600
    1448       2.4304
    1449       2.3955
    1450       2.4328
    1451       2.4482
    1452       2.3904
    1453       2.4545
    1454       2.4074
    1455       2.4506
    1456       2.4680
    1457       2.5287
    1458       2.5725
    1459       2.5103
    1460       2.5260
    1461       2.5751
    1462       2.6170
    1463       2.6832
    1464       2.6294
    1465       2.6769
    1466       2.5365
    1467       2.5042
    1468       2.5103
    1469       2.5375
    1470       2.5056
    1471       2.5214
    1472       2.5859
    1473       2.6158
    1474       2.5759
    1475       2.6650
    1476       2.5883
    1477       2.6189
    1478       2.4863
    1479       2.5270
    1480       2.5367
    1481       2.5351
    1482       2.5393
    1483       2.5341
    1484       2.5198
    1485       2.5887
    1486       2.5396
    1487       2.5280
    1488       2.5526
    1489       2.5931
    1490       2.6223
    1491       2.6157
    1492       2.5196
    1493       2.5629
    1494       2.5513
    1495       2.5128
    1496       2.4878
    1497       2.5188
    1498       2.4845
    1499       2.4776
    1500       2.4614
    1501       2.4354
    1502       2.5038
    1503       2.4488
    1504       2.4903
    1505       2.6270
    1506       2.5604
    1507       2.4861
    1508       2.5414
    1509       2.5385
    1510       2.4602
    1511       2.4531
    1512       2.5556
    1513       2.6661
    1514       2.6561
    1515       2.7251
    1516       2.6515
    1517       2.5480
    1518       2.5800
    1519       2.5360
    1520       2.5798
    1521       2.5316
    1522       2.5033
    1523       2.4948
    1524       2.5873
    1525       2.5889
    1526       2.5766
    1527       2.5985
    1528       2.5348
    1529       2.6389
    1530       2.5612
    1531       2.6054
    1532       2.5553
    1533       2.5312
    1534       2.4463
    1535       2.3937
    1536       2.5026
    1537       2.4006
    1538       2.4070
    1539       2.3869
    1540       2.4590
    1541       2.4016
    1542       2.4259
    1543       2.3927
    1544       2.3466
    1545       2.3127
    1546       2.4093
    1547       2.4225
    1548       2.3784
    1549       2.4407
    1550       2.4065
    1551       2.4348
    1552       2.4313
    1553       2.5424
    1554       2.5380
    1555       2.5114
    1556       2.4499
    1557       2.4647
    1558       2.5464
    1559       2.5286
    1560       2.5233
    1561       2.4852
    1562       2.5094
    1563       2.5840
    1564       2.5718
    1565       2.5872
    1566       2.5942
    1567       2.6312
    1568       2.5218
    1569       2.6121
    1570       2.6592
    1571       2.7138
    1572       2.6880
    1573       2.7145
    1574       2.7358
    1575       2.7234
    1576       2.7244
    1577       2.7022
    1578       2.6517
    1579       2.6419
    1580       2.5333
    1581       2.4616
    1582       2.5052
    1583       2.5350
    1584       2.5329
    1585       2.4491
    1586       2.5333
    1587       2.5650
    1588       2.6122
    1589       2.5254
    1590       2.5092
    1591       2.5440
    1592       2.4782
    1593       2.4196
    1594       2.5291
    1595       2.5874
    1596       2.5643
    1597       2.5891
    1598       2.6075
    1599       2.6258
    1600       2.6701
    1601       2.6648
    1602       2.6544
    1603       2.5408
    1604       2.5747
    1605       2.5215
    1606       2.5853
    1607       2.6078
    1608       2.5666
    1609       2.5872
    1610       2.5744
    1611       2.5474
    1612       2.5763
    1613       2.6468
    1614       2.5979
    1615       2.5971
    1616       2.5244
    1617       2.4937
    1618       2.5711
    1619       2.5675
    1620       2.6321
    1621       2.5864
    1622       2.5986
    1623       2.5981
    1624       2.5882
    1625       2.6338
    1626       2.5648
    1627       2.5983
    1628       2.6175
    1629       2.5484
    1630       2.5195
    1631       2.6624
    1632       2.6465
    1633       2.5826
    1634       2.5038
    1635       2.5665
    1636       2.5718
    1637       2.6482
    1638       2.5533
    1639       2.5693
    1640       2.5074
    1641       2.4872
    1642       2.4732
    1643       2.5232
    1644       2.4756
    1645       2.4861
    1646       2.4664
    1647       2.4790
    1648       2.4343
    1649       2.4830
    1650       2.5024
    1651       2.4335
    1652       2.4705
    1653       2.5729
    1654       2.5306
    1655       2.5616
    1656       2.6067
    1657       2.6176
    1658       2.6690
    1659       2.6057
    1660       2.6053
    1661       2.5880
    1662       2.5549
    1663       2.5942
    1664       2.6739
    1665       2.4889
    1666       2.4134
    1667       2.4704
    1668       2.4082
    1669       2.4710
    1670       2.4041
    1671       2.4541
    1672       2.4780
    1673       2.4735
    1674       2.5524
    1675       2.4602
    1676       2.4601
    1677       2.4564
    1678       2.4610
    1679       2.4843
    1680       2.4624
    1681       2.5452
    1682       2.4710
    1683       2.5057
    1684       2.5492
    1685       2.4588
    1686       2.5010
    1687       2.4323
    1688       2.4367
    1689       2.5074
    1690       2.5783
    1691       2.4614
    1692       2.5614
    1693       2.5769
    1694       2.5238
    1695       2.5413
    1696       2.5528
    1697       2.5863
    1698       2.6140
    1699       2.6231
    1700       2.6471
    1701       2.6504
    1702       2.6817
    1703       2.5949
    1704       2.6238
    1705       2.6931
    1706       2.6868
    1707       2.6803
    1708       2.6906
    1709       2.7317
    1710       2.6322
    1711       2.6230
    1712       2.5797
    1713       2.5439
    1714       2.6574
    1715       2.6406
    1716       2.5609
    1717       2.6078
    1718       2.5288
    1719       2.5655
    1720       2.6149
    1721       2.6018
    1722       2.6557
    1723       2.5557
    1724       2.6532
    1725       2.7185
    1726       2.6680
    1727       2.5719
    1728       2.6131
    1729       2.6275
    1730       2.6486
    1731       2.6083
    1732       2.5075
    1733       2.4882
    1734       2.5137
    1735       2.5678
    1736       2.5602
    1737       2.6084
    1738       2.5505
    1739       2.5988
    1740       2.5747
    1741       2.6454
    1742       2.6096
    1743       2.6230
    1744       2.5301
    1745       2.4914
    1746       2.5962
    1747       2.6077
    1748       2.6084
    1749       2.6184
    1750       2.6413
    1751       2.6179
    1752       2.5530
    1753       2.4990
    1754       2.5390
    1755       2.5834
    1756       2.4486
    1757       2.6062
    1758       2.5641
    1759       2.5232
    1760       2.5506
    1761       2.5883
    1762       2.6140
    1763       2.6749
    1764       2.7001
    1765       2.6751
    1766       2.7156
    1767       2.7371
    1768       2.6812
    1769       2.6932
    1770       2.6800
    1771       2.7002
    1772       2.6793
    1773       2.6900
    1774       2.6277
    1775       2.6671
    1776       2.6497
    1777       2.6212
    1778       2.6822
    1779       2.5717
    1780       2.6556
    1781       2.6953
    1782       2.5963
    1783       2.5638
    1784       2.5775
    1785       2.4551
    1786       2.5532
    1787       2.5078
    1788       2.4616
    1789       2.5352
    1790       2.5437
    1791       2.5445
    1792       2.5156
    1793       2.5367
    1794       2.5468
    1795       2.5608
    1796       2.6509
    1797       2.6295
    1798       2.6491
    1799       2.6139
    1800       2.6516
    1801       2.6208
    1802       2.5837
    1803       2.6557
    1804       2.6837
    1805       2.7095
    1806       2.6962
    1807       2.6635
    1808       2.6768
    1809       2.7011
    1810       2.6907
    1811       2.6634
    1812       2.5575
    1813       2.5644
    1814       2.5504
    1815       2.6396
    1816       2.5635
    1817       2.5309
    1818       2.6855
    1819       2.5924
    1820       2.6202
    1821       2.6313
    1822       2.6443
    1823       2.6654
    1824       2.6727
    1825       2.6760
    1826       2.7209
    1827       2.6766
    1828       2.7583
    1829       2.7268
    1830       2.6677
    1831       2.6791
    1832       2.8115
    1833       2.8133
    1834       2.7538
    1835       2.8234
    1836       2.8015
    1837       2.7608
    1838       2.7985
    1839       2.7603
    1840       2.7883
    1841       2.7373
    1842       2.6635
    1843       2.6721
    1844       2.7554
    1845       2.7320
    1846       2.7386
    1847       2.6979
    1848       2.7095
    1849       2.6386
    1850       2.7236
    1851       2.6664
    1852       2.6192
    1853       2.5992
    1854       2.6205
    1855       2.7260
    1856       2.6676
    1857       2.6429
    1858       2.6259
    1859       2.7091
    1860       2.7054
    1861       2.6301
    1862       2.6583
    1863       2.6958
    1864       2.6709
    1865       2.6940
    1866       2.7028
    1867       2.6762
    1868       2.6860
    1869       2.6589
    1870       2.6137
    1871       2.6067
    1872       2.7469
    1873       2.7892
    1874       2.7967
    1875       2.7821
    1876       2.7688
    1877       2.8149
    1878       2.8281
    1879       2.7226
    1880       2.6405
    1881       2.6740
    1882       2.6081
    1883       2.6452
    1884       2.6840
    1885       2.6598
    1886       2.7544
    1887       2.7543
    1888       2.7508
    1889       2.7942
    1890       2.7557
    1891       2.8013
    1892       2.7192
    1893       2.7971
    1894       2.7953
    1895       2.7873
    1896       2.8139
    1897       2.8055
    1898       2.7650
    1899       2.7396
    1900       2.6487
    1901       2.6770
    1902       2.7098
    1903       2.6649
    1904       2.7544
    1905       2.5989
    1906       2.5795
    1907       2.6196
    1908       2.5462
    1909       2.7087
    1910       2.6799
    1911       2.6978
    1912       2.7301
    1913       2.6811
    1914       2.5969
    1915       2.5719
    1916       2.6475
    1917       2.6575
    1918       2.6785
    1919       2.7287
    1920       2.6836
    1921       2.6948
    1922       2.6189
    1923       2.6258
    1924       2.7208
    1925       2.7174
    1926       2.7428
    1927       2.7633
    1928       2.7728
    1929       2.7462
    1930       2.7585
    1931       2.6555
    1932       2.6219
    1933       2.5835
    1934       2.6149
    1935       2.7318
    1936       2.7207
    1937       2.6554
    1938       2.5991
    1939       2.6103
    1940       2.6252
    1941       2.5316
    1942       2.4549
    1943       2.4668
    1944       2.4418
    1945       2.4279
    1946       2.4767
    1947       2.4584
    1948       2.4957
    1949       2.5470
    1950       2.6070
    1951       2.6466
    1952       2.5700
    1953       2.5063
    1954       2.5095
    1955       2.5636
    1956       2.5641
    1957       2.5108
    1958       2.5923
    1959       2.5537
    1960       2.5813
    1961       2.4794
    1962       2.4469
    1963       2.4608
    1964       2.4371
    1965       2.4422
    1966       2.4945
    1967       2.4685
    1968       2.4677
    1969       2.5344
    1970       2.5915
    1971       2.5614
    1972       2.5459
    1973       2.5340
    1974       2.5823
    1975       2.6125
    1976       2.6245
    1977       2.6977
    1978       2.6356
    1979       2.6004
    1980       2.6925
    1981       2.6163
    1982       2.6183
    1983       2.5659
    1984       2.5051
    1985       2.6026
    1986       2.6091
    1987       2.7021
    1988       2.6753
    1989       2.7211
    1990       2.6690
    1991       2.6748
    1992       2.5990
    1993       2.5228
    1994       2.5981
    1995       2.6716
    1996       2.5966
    1997       2.6819
    1998       2.6221
    1999       2.6488
    2000       2.6755
    2001       2.6850
    2002       2.6538
    2003       2.6777
    2004       2.7380
    2005       2.7433
    2006       2.8146
    2007       2.7198
    2008       2.7675
    2009       2.6666
    2010       2.6278
    2011       2.7066
    2012       2.7603
    2013       2.7384
    2014       2.7878
    2015       2.7428
    2016       2.8234
    2017       2.6872
    2018       2.6995
    2019       2.7463
    2020       2.7258
    2021       2.7228
    2022       2.8310
    2023       2.8135
    2024       2.7633
    2025       2.7546
    2026       2.7250
    2027       2.7155
    2028       2.7562
    2029       2.6897
    2030       2.6654
    2031       2.6625
    2032       2.6231
    2033       2.6631
    2034       2.7412
    2035       2.6407
    2036       2.6012
    2037       2.5611
    2038       2.5892
    2039       2.5798
    2040       2.5654
    2041       2.5051
    2042       2.5752
    2043       2.5553
    2044       2.5629
    2045       2.5720
    2046       2.6056
    2047       2.5540
    2048       2.5388
    2049       2.6141
    2050       2.6278
    2051       2.6613
    2052       2.6436
    2053       2.6319
    2054       2.5898
    2055       2.5351
    2056       2.6238
    2057       2.6427
    2058       2.6131
    2059       2.6399
    2060       2.6523
    2061       2.6826
    2062       2.6601
    2063       2.7035
    2064       2.8266
    2065       2.6632
    2066       2.7332
    2067       2.7551
    2068       2.8273
    2069       2.7467
    2070       2.8745
    2071       2.8541
    2072       2.8230
    2073       2.8715
    2074       2.8292
    2075       2.8710
    2076       2.8349
    2077       2.7699
    2078       2.8583
    2079       2.7624
    2080       2.7459
    2081       2.7001
    2082       2.6031
    2083       2.6143
    2084       2.5845
    2085       2.6449
    2086       2.6407
    2087       2.6486
    2088       2.6066
    2089       2.6771
    2090       2.7429
    2091       2.6161
    2092       2.6191
    2093       2.6162
    2094       2.6206
    2095       2.7087
    2096       2.6343
    2097       2.7356
    2098       2.8169
    2099       2.7570
    2100       2.7224
    2101       2.6932
    2102       2.7217
    2103       2.6357
    2104       2.6385
    2105       2.6053
    2106       2.6674
    2107       2.7366
    2108       2.7623
    2109       2.7926
    2110       2.7621
    2111       2.7662
    2112       2.7076
    2113       2.7067
    2114       2.6858
    2115       2.6474
    2116       2.7310
    2117       2.6442
    2118       2.6684
    2119       2.7256
    2120       2.7418
    2121       2.7640
    2122       2.7900
    2123       2.8251
    2124       2.8216
    2125       2.7222
    2126       2.7149
    2127       2.8012
    2128       2.6695
    2129       2.6908
    2130       2.7401
    2131       2.7982
    2132       2.7621
    2133       2.7814
    2134       2.7554
    2135       2.7636
    2136       2.7482
    2137       2.6635
    2138       2.6800
    2139       2.6659
    2140       2.6610
    2141       2.6581
    2142       2.5822
    2143       2.6227
    2144       2.5685
    2145       2.5555
    2146       2.6143
    2147       2.6558
    2148       2.7764
    2149       2.8078
    2150       2.8270
    2151       2.8032
    2152       2.6883
    2153       2.6947
    2154       2.6812
    2155       2.6689
    2156       2.7473
    2157       2.8608
    2158       2.8081
    2159       2.6752
    2160       2.6949
    2161       2.7290
    2162       2.7871
    2163       2.6327
    2164       2.7125
    2165       2.6968
    2166       2.6794
    2167       2.8091
    2168       2.7870
    2169       2.8110
    2170       2.7317
    2171       2.8275
    2172       2.8054
    2173       2.7988
    2174       2.7853
    2175       2.7252
    2176       2.8160
    2177       2.7549
    2178       2.7527
    2179       2.7248
    2180       2.7710
    2181       2.7697
    2182       2.7599
    2183       2.8100
    2184       2.7749
    2185       2.8401
    2186       2.9333
    2187       2.8356
    2188       2.7493
    2189       2.8460
    2190       2.8080
    2191       2.8254
    2192       2.7821
    2193       2.7936
    2194       2.8405
    2195       2.8144
    2196       2.8010
    2197       2.7700
    2198       2.7750
    2199       2.7918
    2200       2.7804
    2201       2.7989
    2202       2.8058
    2203       2.7691
    2204       2.7025
    2205       2.7331
    2206       2.7487
    2207       2.7438
    2208       2.7192
    2209       2.8263
    2210       2.8591
    2211       2.9124
    2212       2.8663
    2213       2.8725
    2214       2.9238
    2215       2.9010
    2216       2.9065
    2217       2.7557
    2218       2.7127
    2219       2.6582
    2220       2.6545
    2221       2.7455
    2222       2.7429
    2223       2.8158
    2224       2.8177
    2225       2.8238
    2226       2.8644
    2227       2.8020
    2228       2.8757
    2229       2.8865
    2230       2.8055
    2231       2.8085
    2232       2.7760
    2233       2.7132
    2234       2.7622
    2235       2.7613
    2236       2.7580
    2237       2.7348
    2238       2.7999
    2239       2.8184
    2240       2.8128
    2241       2.7947
    2242       2.9116
    2243       2.8526
    2244       2.9322
    2245       2.8033
    2246       2.8403
    2247       2.8177
    2248       2.6977
    2249       2.7672
    2250       2.7560
    2251       2.7102
    2252       2.6667
    2253       2.6422
    2254       2.6987
    2255       2.7438
    2256       2.7224
    2257       2.7642
    2258       2.7110
    2259       2.6884
    2260       2.7458
    2261       2.7918
    2262       2.7526
    2263       2.6467
    2264       2.7180
    2265       2.6734
    2266       2.6777
    2267       2.6234
    2268       2.6800
    2269       2.6363
    2270       2.5331
    2271       2.5080
    2272       2.6851
    2273       2.7000
    2274       2.6763
    2275       2.6064
    2276       2.7007
    2277       2.7320
    2278       2.7365
    2279       2.7246
    2280       2.6979
    2281       2.5599
    2282       2.6544
    2283       2.7551
    2284       2.8532
    2285       2.7489
    2286       2.8382
    2287       2.7584
    2288       2.7055
    2289       2.6932
    2290       2.6637
    2291       2.7707
    2292       2.8004
    2293       2.8099
    2294       2.7972
    2295       2.8013
    2296       2.7592
    2297       2.7137
    2298       2.7954
    2299       2.8190
    2300       2.7620
    2301       2.8964
    2302       2.9022
    2303       2.8886
    2304       2.8583
    2305       2.9464
    2306       2.8308
    2307       2.8715
    2308       2.7854
    2309       2.7919
    2310       2.8344
    2311       2.9625
    2312       2.9481
    2313       2.8966
    2314       2.9103
    2315       2.9499
    2316       2.9142
    2317       2.8883
    2318       2.8261
    2319       2.9054
    2320       2.8399
    2321       2.8463
    2322       2.9613
    2323       2.8561
    2324       2.7890
    2325       2.8146
    2326       2.7602
    2327       2.7967
    2328       2.8249
    2329       2.7877
    2330       2.8368
    2331       2.8093
    2332       2.7651
    2333       2.8071
    2334       2.8438
    2335       2.7850
    2336       2.8532
    2337       2.9108
    2338       2.9196
    2339       2.9681
    2340       2.9118
    2341       2.9308
    2342       2.9256
    2343       2.9552
    2344       2.8807
    2345       2.9842
    2346       3.0092
    2347       3.0663
    2348       3.0064
    2349       3.0875
    2350       3.0130
    2351       3.0520
    2352       2.8738
    2353       2.7993
    2354       2.8798
    2355       2.8720
    2356       2.8937
    2357       3.0187
    2358       3.0298
    2359       3.0083
    2360       2.9897
    2361       2.8645
    2362       2.8509
    2363       2.8008
    2364       2.8255
    2365       2.9341
    2366       2.9427
    2367       2.9443
    2368       2.9585
    2369       2.8800
    2370       2.8266
    2371       2.8804
    2372       2.8938
    2373       2.8563
    2374       2.8474
    2375       2.9659
    2376       2.9091
    2377       2.8245
    2378       2.8292
    2379       2.8865
    2380       2.9327
    2381       2.9496
    2382       2.8401
    2383       2.8270
    2384       2.8224
    2385       2.8582
    2386       2.8808
    2387       2.8526
    2388       2.8851
    2389       2.8501
    2390       2.9585
    2391       2.9090
    2392       2.9087
    2393       2.9601
    2394       2.8968
    2395       2.8927
    2396       2.7983
    2397       2.7845
    2398       2.8161
    2399       2.8652
    2400       2.8788
    2401       2.9448
    2402       2.8835
    2403       2.8474
    2404       2.8017
    2405       2.9175
    2406       2.7864
    2407       2.9188
    2408       2.8014
    2409       2.7902
    2410       2.7981
    2411       2.6576
    2412       2.6983
    2413       2.7067
    2414       2.7256
    2415       2.6680
    2416       2.6696
    2417       2.6868
    2418       2.6840
    2419       2.6120
    2420       2.6362
    2421       2.5934
    2422       2.7364
    2423       2.7513
    2424       2.7164
    2425       2.6574
    2426       2.6992
    2427       2.7742
    2428       2.6838
    2429       2.7308
    2430       2.7469
    2431       2.7086
    2432       2.6491
    2433       2.6081
    2434       2.7132
    2435       2.7095
    2436       2.7075
    2437       2.7395
    2438       2.7740
    2439       2.7706
    2440       2.7306
    2441       2.7660
    2442       2.8366
    2443       2.8311
    2444       2.7854
    2445       2.7671
    2446       2.7888
    2447       2.7602
    2448       2.7023
    2449       2.6006
    2450       2.6486
    2451       2.5540
    2452       2.6411
    2453       2.7022
    2454       2.6891
    2455       2.5959
    2456       2.6526
    2457       2.6255
    2458       2.5529
    2459       2.5767
    2460       2.5912
    2461       2.6237
    2462       2.5604
    2463       2.6209
    2464       2.5281
    2465       2.6049
    2466       2.5610
    2467       2.5402
    2468       2.5673
    2469       2.5064
    2470       2.5388
    2471       2.5657
    2472       2.5085
    2473       2.5301
    2474       2.5262
    2475       2.6620
    2476       2.5419
    2477       2.5383
    2478       2.5316
    2479       2.6061
    2480       2.6154
    2481       2.6763
    2482       2.6738
    2483       2.6380
    2484       2.5836
    2485       2.6256
    2486       2.7154
    2487       2.7354
    2488       2.6942
    2489       2.6812
    2490       2.6881
    2491       2.6036
    2492       2.6794
    2493       2.7104
    2494       2.6442
    2495       2.6585
    2496       2.6852
    2497       2.5849
    2498       2.7402
    2499       2.6990
    2500       2.7402
