# Supplementary material for: Potential Inhibitors of Fascin From A Database of Marine Natural Products: A Virtual Screening and Molecular Dynamics Study
Source: Front Chem. 2021 Oct 7;9:719949. doi: 10.3389/fchem.2021.719949 (PMC8529705; doi:10.3389/fchem.2021.719949)
Supplement: Supplementary file 2 [file DataSheet1.ZIP › Raw Date for Manuscript-719949-reduced/Figure S1/Inhibitor 04/rmsd2.dat]

#Frame     RMSD_00002
       1       2.6699
       2       2.6160
       3       2.6859
       4       2.5623
       5       2.4610
       6       2.4507
       7       2.5030
       8       2.6356
       9       2.4782
      10       2.5079
      11       2.4976
      12       2.4838
      13       2.4680
      14       2.4696
      15       2.4063
      16       2.4865
      17       2.4782
      18       2.4064
      19       2.4429
      20       2.3838
      21       2.4146
      22       2.4078
      23       2.4353
      24       2.4948
      25       2.4796
      26       2.4549
      27       2.5153
      28       2.4692
      29       2.5812
      30       2.5013
      31       2.6596
      32       2.7022
      33       2.7406
      34       2.6494
      35       2.5705
      36       2.5788
      37       2.5564
      38       2.6392
      39       2.7734
      40       2.7463
      41       2.6943
      42       2.7635
      43       2.8811
      44       2.8741
      45       2.8704
      46       2.8291
      47       2.7630
      48       2.7020
      49       2.8672
      50       2.8199
      51       2.8569
      52       2.8883
      53       2.8249
      54       2.8065
      55       2.7457
      56       2.7144
      57       2.7733
      58       2.7290
      59       2.7358
      60       2.7460
      61       2.7260
      62       2.7457
      63       2.7297
      64       2.5935
      65       2.6790
      66       2.6531
      67       2.6847
      68       2.5690
      69       2.5889
      70       2.5760
      71       2.5606
      72       2.5319
      73       2.6031
      74       2.6008
      75       2.6637
      76       2.6800
      77       2.7667
      78       2.7223
      79       2.7243
      80       2.6015
      81       2.6706
      82       2.6601
      83       2.6937
      84       2.7015
      85       2.7067
      86       2.6627
      87       2.5314
      88       2.5598
      89       2.5487
      90       2.4944
      91       2.5651
      92       2.5143
      93       2.5339
      94       2.5487
      95       2.6071
      96       2.5552
      97       2.5054
      98       2.4994
      99       2.4654
     100       2.4028
     101       2.4124
     102       2.3932
     103       2.3546
     104       2.4365
     105       2.4222
     106       2.4034
     107       2.3345
     108       2.3639
     109       2.4260
     110       2.4303
     111       2.2660
     112       2.3644
     113       2.3723
     114       2.2972
     115       2.3337
     116       2.3495
     117       2.3800
     118       2.3487
     119       2.3045
     120       2.3109
     121       2.4380
     122       2.4250
     123       2.3885
     124       2.3833
     125       2.4358
     126       2.4306
     127       2.4475
     128       2.4437
     129       2.5198
     130       2.4706
     131       2.4247
     132       2.3456
     133       2.2714
     134       2.3870
     135       2.3676
     136       2.4520
     137       2.3860
     138       2.4633
     139       2.4841
     140       2.5848
     141       2.5626
     142       2.6316
     143       2.6354
     144       2.5575
     145       2.6791
     146       2.6773
     147       2.6655
     148       2.7259
     149       2.7495
     150       2.8266
     151       2.8883
     152       2.9596
     153       2.8733
     154       2.8549
     155       2.8894
     156       2.7911
     157       2.8493
     158       2.7643
     159       2.7146
     160       2.6995
     161       2.7621
     162       2.7313
     163       2.7226
     164       2.6758
     165       2.7376
     166       2.5972
     167       2.6486
     168       2.6837
     169       2.7354
     170       2.6586
     171       2.5374
     172       2.5587
     173       2.5958
     174       2.7086
     175       2.6249
     176       2.6304
     177       2.6226
     178       2.6749
     179       2.6833
     180       2.6415
     181       2.5318
     182       2.5801
     183       2.5693
     184       2.4749
     185       2.6116
     186       2.6673
     187       2.6809
     188       2.6209
     189       2.6570
     190       2.5624
     191       2.5262
     192       2.6650
     193       2.6725
     194       2.6515
     195       2.5626
     196       2.6786
     197       2.6129
     198       2.7231
     199       2.6765
     200       2.6081
     201       2.6702
     202       2.6719
     203       2.6439
     204       2.5368
     205       2.5627
     206       2.5295
     207       2.5743
     208       2.5704
     209       2.6369
     210       2.6779
     211       2.6922
     212       2.7435
     213       2.7732
     214       2.7458
     215       2.6200
     216       2.6997
     217       2.7038
     218       2.6809
     219       2.6042
     220       2.5322
     221       2.5272
     222       2.6080
     223       2.5521
     224       2.5486
     225       2.6986
     226       2.7130
     227       2.8054
     228       2.8330
     229       2.7859
     230       2.6372
     231       2.7444
     232       2.6668
     233       2.6747
     234       2.6833
     235       2.7501
     236       2.7558
     237       2.8232
     238       2.7825
     239       2.8034
     240       2.7707
     241       2.7600
     242       2.6631
     243       2.7370
     244       2.8180
     245       2.7892
     246       2.7592
     247       2.7139
     248       2.7332
     249       2.7658
     250       2.7200
     251       2.7389
     252       2.7584
     253       2.8008
     254       2.6594
     255       2.6937
     256       2.6110
     257       2.6272
     258       2.5434
     259       2.6040
     260       2.5469
     261       2.5976
     262       2.6249
     263       2.6406
     264       2.6876
     265       2.7120
     266       2.6709
     267       2.7292
     268       2.7298
     269       2.6147
     270       2.6185
     271       2.6385
     272       2.6156
     273       2.6582
     274       2.5393
     275       2.6395
     276       2.6869
     277       2.6562
     278       2.7624
     279       2.8173
     280       2.6896
     281       2.6129
     282       2.5881
     283       2.7487
     284       2.9546
     285       2.9477
     286       2.9125
     287       2.9500
     288       2.9118
     289       2.8841
     290       2.8994
     291       2.9028
     292       2.9011
     293       2.8870
     294       2.8681
     295       2.7873
     296       2.8357
     297       2.8734
     298       2.8472
     299       2.7920
     300       2.8138
     301       2.7180
     302       2.7270
     303       2.8303
     304       2.7963
     305       2.8097
     306       2.9005
     307       2.7403
     308       2.7797
     309       2.8168
     310       2.7678
     311       2.7477
     312       2.7703
     313       2.6543
     314       2.7394
     315       2.6157
     316       2.7409
     317       2.6989
     318       2.8534
     319       2.8188
     320       2.9099
     321       2.9767
     322       2.8290
     323       3.0171
     324       2.8472
     325       2.9427
     326       3.0047
     327       2.9857
     328       2.9715
     329       2.9576
     330       2.9378
     331       2.7924
     332       2.6647
     333       2.7486
     334       2.7588
     335       2.7208
     336       2.7412
     337       2.7172
     338       2.7070
     339       2.7747
     340       2.7628
     341       2.6919
     342       2.6768
     343       2.6071
     344       2.6556
     345       2.6866
     346       2.7415
     347       2.7508
     348       2.6656
     349       2.7478
     350       2.8432
     351       2.7749
     352       2.7572
     353       2.8311
     354       2.8724
     355       2.7751
     356       2.7938
     357       2.7503
     358       2.8360
     359       2.9123
     360       2.9325
     361       2.8672
     362       2.9009
     363       2.8571
     364       2.8285
     365       2.8257
     366       2.9223
     367       2.8268
     368       2.9065
     369       2.7771
     370       2.8384
     371       2.7726
     372       2.8083
     373       2.8244
     374       2.7521
     375       2.7462
     376       2.7025
     377       2.7117
     378       2.8195
     379       2.8800
     380       2.7388
     381       2.7584
     382       2.7476
     383       2.7567
     384       2.8079
     385       2.8521
     386       2.7528
     387       2.6446
     388       2.6155
     389       2.6151
     390       2.6556
     391       2.6667
     392       2.6480
     393       2.6896
     394       2.7005
     395       2.7170
     396       2.7797
     397       2.8181
     398       2.7249
     399       2.7748
     400       2.8422
     401       2.8957
     402       2.7594
     403       2.6781
     404       2.5904
     405       2.5689
     406       2.5076
     407       2.5658
     408       2.5584
     409       2.6363
     410       2.6168
     411       2.6741
     412       2.5997
     413       2.5921
     414       2.4538
     415       2.5615
     416       2.5706
     417       2.6859
     418       2.7201
     419       2.7402
     420       2.7417
     421       2.7807
     422       2.7201
     423       2.6425
     424       2.8203
     425       2.7675
     426       2.7042
     427       2.7210
     428       2.9599
     429       2.8795
     430       2.7521
     431       2.8797
     432       2.8552
     433       2.8009
     434       2.7912
     435       2.8819
     436       2.9442
     437       2.8934
     438       2.8396
     439       2.9207
     440       2.9928
     441       2.9842
     442       2.9087
     443       2.8906
     444       2.7694
     445       2.7312
     446       2.8316
     447       2.7418
     448       2.6674
     449       2.7196
     450       2.6665
     451       2.6575
     452       2.7697
     453       2.6923
     454       2.6745
     455       2.7158
     456       2.7830
     457       2.7766
     458       2.7986
     459       2.9213
     460       2.9114
     461       2.8234
     462       2.7770
     463       2.7637
     464       2.8003
     465       2.7220
     466       2.7764
     467       2.7599
     468       2.7004
     469       2.7906
     470       2.8637
     471       2.8104
     472       2.8158
     473       2.8030
     474       2.6737
     475       2.6867
     476       2.6879
     477       2.6116
     478       2.6477
     479       2.5404
     480       2.6101
     481       2.5660
     482       2.6324
     483       2.6069
     484       2.6088
     485       2.5984
     486       2.7486
     487       2.7454
     488       2.7039
     489       2.7727
     490       2.7277
     491       2.7508
     492       2.8381
     493       2.7234
     494       2.7808
     495       2.8968
     496       2.8231
     497       2.7508
     498       2.7712
     499       2.5450
     500       2.6002
     501       2.6631
     502       2.7249
     503       2.6793
     504       2.7242
     505       2.7002
     506       2.4557
     507       2.4730
     508       2.4968
     509       2.4565
     510       2.4955
     511       2.4706
     512       2.5828
     513       2.6496
     514       2.6540
     515       2.5912
     516       2.6220
     517       2.7516
     518       2.7807
     519       2.8221
     520       2.7832
     521       2.8043
     522       2.8580
     523       2.8160
     524       2.7304
     525       2.7162
     526       2.7237
     527       2.7551
     528       2.6850
     529       2.5901
     530       2.7645
     531       2.7301
     532       2.6225
     533       2.6011
     534       2.5763
     535       2.5900
     536       2.6412
     537       2.6144
     538       2.7096
     539       2.6712
     540       2.5811
     541       2.6493
     542       2.5706
     543       2.6097
     544       2.6730
     545       2.6108
     546       2.6385
     547       2.6367
     548       2.6417
     549       2.5774
     550       2.6000
     551       2.5918
     552       2.6765
     553       2.6112
     554       2.6871
     555       2.6942
     556       2.8072
     557       2.7701
     558       2.8859
     559       2.8535
     560       2.7748
     561       2.6941
     562       2.6912
     563       2.6547
     564       2.6770
     565       2.6575
     566       2.5821
     567       2.5808
     568       2.5745
     569       2.6266
     570       2.5643
     571       2.6577
     572       2.5657
     573       2.6544
     574       2.5855
     575       2.5415
     576       2.5346
     577       2.5398
     578       2.4871
     579       2.4549
     580       2.4997
     581       2.5728
     582       2.4925
     583       2.4963
     584       2.5198
     585       2.7018
     586       2.6149
     587       2.6340
     588       2.6399
     589       2.6029
     590       2.7206
     591       2.7531
     592       2.8096
     593       2.6895
     594       2.7015
     595       2.7710
     596       2.7903
     597       2.7803
     598       2.7095
     599       2.7714
     600       2.8118
     601       2.8794
     602       2.8899
     603       2.9247
     604       2.9853
     605       3.0051
     606       3.1407
     607       3.1268
     608       3.0512
     609       3.0662
     610       3.0447
     611       3.0422
     612       3.1319
     613       2.9807
     614       2.8167
     615       2.8235
     616       2.7776
     617       2.8778
     618       2.8038
     619       2.7200
     620       2.7196
     621       2.8062
     622       2.6750
     623       2.7007
     624       2.6634
     625       2.6776
     626       2.6772
     627       2.7510
     628       2.8122
     629       2.8377
     630       2.8369
     631       2.7885
     632       2.7869
     633       2.8253
     634       2.8596
     635       2.8521
     636       2.8142
     637       2.9323
     638       2.8724
     639       2.8437
     640       2.8179
     641       2.7651
     642       2.7342
     643       2.6538
     644       2.6626
     645       2.6074
     646       2.6752
     647       2.5451
     648       2.5021
     649       2.5899
     650       2.7044
     651       2.6879
     652       2.6499
     653       2.5802
     654       2.6571
     655       2.6876
     656       2.5732
     657       2.6289
     658       2.6450
     659       2.6274
     660       2.6929
     661       2.6248
     662       2.5893
     663       2.5725
     664       2.5290
     665       2.5781
     666       2.6090
     667       2.6417
     668       2.6455
     669       2.4581
     670       2.4617
     671       2.4854
     672       2.5499
     673       2.6043
     674       2.5225
     675       2.5891
     676       2.6107
     677       2.6968
     678       2.7164
     679       2.6846
     680       2.7449
     681       2.6348
     682       2.6445
     683       2.6730
     684       2.6471
     685       2.6651
     686       2.6348
     687       2.6939
     688       2.7482
     689       2.7964
     690       2.8243
     691       2.9158
     692       3.0410
     693       2.9156
     694       2.9345
     695       2.9868
     696       2.9157
     697       2.9365
     698       2.8295
     699       2.7679
     700       2.8402
     701       2.8875
     702       2.8607
     703       2.9126
     704       2.9316
     705       3.0238
     706       2.8868
     707       2.8946
     708       2.8316
     709       2.9027
     710       2.8654
     711       2.8912
     712       2.8100
     713       2.7805
     714       2.8331
     715       2.8957
     716       2.9040
     717       2.8569
     718       2.9548
     719       3.0990
     720       3.0604
     721       3.0642
     722       3.1056
     723       2.9492
     724       2.9306
     725       2.9082
     726       2.8676
     727       2.8736
     728       2.9290
     729       3.0612
     730       2.8930
     731       2.9066
     732       2.9501
     733       2.9442
     734       2.8844
     735       2.9008
     736       2.8134
     737       2.8837
     738       2.9368
     739       2.8941
     740       2.9118
     741       2.9663
     742       2.7760
     743       2.7602
     744       2.6625
     745       2.7149
     746       2.6390
     747       2.5951
     748       2.6302
     749       2.5958
     750       2.6308
     751       2.5948
     752       2.6841
     753       2.6730
     754       2.7078
     755       2.6920
     756       2.7461
     757       2.7869
     758       2.7678
     759       2.7565
     760       2.7182
     761       2.6670
     762       2.7410
     763       2.8768
     764       2.7243
     765       2.8040
     766       2.8906
     767       2.8993
     768       2.9307
     769       2.8748
     770       2.9760
     771       2.9120
     772       2.8278
     773       2.7651
     774       2.8662
     775       2.8818
     776       2.8892
     777       2.9170
     778       2.9548
     779       2.9326
     780       3.0190
     781       3.0297
     782       3.0223
     783       3.0964
     784       2.9396
     785       2.8501
     786       2.9124
     787       2.9103
     788       2.9456
     789       2.9237
     790       3.0646
     791       3.0340
     792       2.9772
     793       2.8976
     794       2.8553
     795       2.9531
     796       2.9688
     797       2.8830
     798       2.8588
     799       2.9986
     800       3.0040
     801       3.0757
     802       3.0390
     803       2.9906
     804       2.8651
     805       3.0349
     806       3.0351
     807       3.1178
     808       3.0347
     809       2.8792
     810       2.8921
     811       2.9132
     812       2.9671
     813       2.9194
     814       2.9718
     815       3.0287
     816       3.1124
     817       3.0968
     818       2.9402
     819       2.9515
     820       2.9560
     821       2.9633
     822       3.0037
     823       3.0393
     824       3.0680
     825       3.0388
     826       3.0630
     827       2.9194
     828       2.9462
     829       2.9855
     830       2.9124
     831       2.8702
     832       2.9098
     833       2.7866
     834       2.8737
     835       2.8510
     836       2.8190
     837       2.8944
     838       2.8228
     839       2.9077
     840       2.9261
     841       2.8470
     842       2.9123
     843       2.9017
     844       2.8036
     845       2.8300
     846       2.8957
     847       3.0541
     848       3.0556
     849       2.9698
     850       2.9465
     851       2.9163
     852       2.8979
     853       3.0322
     854       3.0743
     855       3.0794
     856       3.1745
     857       3.0585
     858       3.0465
     859       2.9597
     860       2.9970
     861       3.0104
     862       3.0495
     863       2.9752
     864       2.9674
     865       3.0837
     866       3.0205
     867       3.0214
     868       3.0984
     869       3.0649
     870       2.9886
     871       2.9506
     872       3.0029
     873       2.9582
     874       3.0905
     875       3.0340
     876       3.1120
     877       3.0499
     878       3.0303
     879       3.0629
     880       3.1272
     881       3.0825
     882       2.9311
     883       3.0204
     884       2.9437
     885       2.9980
     886       2.9572
     887       2.9435
     888       2.8741
     889       2.8299
     890       2.8952
     891       2.8627
     892       2.8836
     893       2.9017
     894       2.9591
     895       2.9918
     896       2.9764
     897       2.9002
     898       3.0028
     899       3.1290
     900       3.0431
     901       3.0900
     902       2.9338
     903       2.8968
     904       2.9737
     905       2.9529
     906       2.9267
     907       2.9682
     908       2.9284
     909       2.9580
     910       2.8562
     911       2.7740
     912       2.8241
     913       2.7886
     914       2.8505
     915       2.8408
     916       3.0435
     917       3.0470
     918       3.0418
     919       3.0726
     920       2.9783
     921       3.0065
     922       2.9805
     923       2.9302
     924       2.9503
     925       2.8965
     926       2.8001
     927       2.7971
     928       2.7582
     929       2.7695
     930       2.8761
     931       2.9336
     932       2.8872
     933       3.0161
     934       3.0246
     935       2.9632
     936       3.0053
     937       2.9763
     938       2.9771
     939       2.8292
     940       2.8275
     941       2.8551
     942       2.8466
     943       2.8181
     944       2.7298
     945       2.7510
     946       2.7520
     947       2.8693
     948       2.7489
     949       2.6202
     950       2.6098
     951       2.6312
     952       2.6457
     953       2.6789
     954       2.7567
     955       2.6553
     956       2.6860
     957       2.7110
     958       2.5913
     959       2.6933
     960       2.6560
     961       2.6274
     962       2.6596
     963       2.6993
     964       2.6944
     965       2.7028
     966       2.6846
     967       2.7191
     968       2.7840
     969       2.7609
     970       2.7131
     971       2.7377
     972       2.7536
     973       2.8240
     974       2.7430
     975       2.6447
     976       2.6083
     977       2.5845
     978       2.5942
     979       2.5819
     980       2.4970
     981       2.5511
     982       2.4779
     983       2.4992
     984       2.4583
     985       2.4686
     986       2.3855
     987       2.4427
     988       2.4999
     989       2.5128
     990       2.3958
     991       2.4903
     992       2.5018
     993       2.5567
     994       2.5155
     995       2.5104
     996       2.5297
     997       2.5248
     998       2.4517
     999       2.5514
    1000       2.5793
    1001       2.6963
    1002       2.6478
    1003       2.5581
    1004       2.5283
    1005       2.5421
    1006       2.5085
    1007       2.5104
    1008       2.5732
    1009       2.5401
    1010       2.5139
    1011       2.6209
    1012       2.6497
    1013       2.5518
    1014       2.5283
    1015       2.5825
    1016       2.5530
    1017       2.4575
    1018       2.3892
    1019       2.3986
    1020       2.4099
    1021       2.4527
    1022       2.5462
    1023       2.5629
    1024       2.5478
    1025       2.5815
    1026       2.4409
    1027       2.4566
    1028       2.5422
    1029       2.5955
    1030       2.5619
    1031       2.6005
    1032       2.5003
    1033       2.4900
    1034       2.6082
    1035       2.6108
    1036       2.6376
    1037       2.6637
    1038       2.6330
    1039       2.6084
    1040       2.5415
    1041       2.5686
    1042       2.5619
    1043       2.5303
    1044       2.5569
    1045       2.5483
    1046       2.4785
    1047       2.5209
    1048       2.5900
    1049       2.4709
    1050       2.4444
    1051       2.4390
    1052       2.4298
    1053       2.4684
    1054       2.4065
    1055       2.5206
    1056       2.5632
    1057       2.5494
    1058       2.5234
    1059       2.4854
    1060       2.4705
    1061       2.3855
    1062       2.4438
    1063       2.4387
    1064       2.4329
    1065       2.4258
    1066       2.4444
    1067       2.3940
    1068       2.4681
    1069       2.4274
    1070       2.5016
    1071       2.5586
    1072       2.5631
    1073       2.6501
    1074       2.6152
    1075       2.6115
    1076       2.7073
    1077       2.5637
    1078       2.6872
    1079       2.7215
    1080       2.7612
    1081       2.7241
    1082       2.6526
    1083       2.6304
    1084       2.6709
    1085       2.5798
    1086       2.5376
    1087       2.5231
    1088       2.4520
    1089       2.4536
    1090       2.4090
    1091       2.3667
    1092       2.3959
    1093       2.3894
    1094       2.3401
    1095       2.3587
    1096       2.3014
    1097       2.3993
    1098       2.4301
    1099       2.4133
    1100       2.4266
    1101       2.4124
    1102       2.3998
    1103       2.3433
    1104       2.4398
    1105       2.3400
    1106       2.3353
    1107       2.3539
    1108       2.3800
    1109       2.4608
    1110       2.3440
    1111       2.4603
    1112       2.5148
    1113       2.5072
    1114       2.5030
    1115       2.4993
    1116       2.5058
    1117       2.4467
    1118       2.4121
    1119       2.5518
    1120       2.4264
    1121       2.4720
    1122       2.4902
    1123       2.4216
    1124       2.3775
    1125       2.3740
    1126       2.3830
    1127       2.2952
    1128       2.3024
    1129       2.2762
    1130       2.3762
    1131       2.3461
    1132       2.3374
    1133       2.2650
    1134       2.2350
    1135       2.2315
    1136       2.2629
    1137       2.2984
    1138       2.2861
    1139       2.2901
    1140       2.3093
    1141       2.3361
    1142       2.3251
    1143       2.3020
    1144       2.2651
    1145       2.2933
    1146       2.3689
    1147       2.2550
    1148       2.2914
    1149       2.2975
    1150       2.2338
    1151       2.2784
    1152       2.4034
    1153       2.3836
    1154       2.3368
    1155       2.2636
    1156       2.2876
    1157       2.2928
    1158       2.3743
    1159       2.4348
    1160       2.3908
    1161       2.4517
    1162       2.4524
    1163       2.4841
    1164       2.3602
    1165       2.4145
    1166       2.3354
    1167       2.3853
    1168       2.3257
    1169       2.3820
    1170       2.3701
    1171       2.3216
    1172       2.3195
    1173       2.2974
    1174       2.3180
    1175       2.2880
    1176       2.2930
    1177       2.2639
    1178       2.2936
    1179       2.3813
    1180       2.2741
    1181       2.3056
    1182       2.2969
    1183       2.2524
    1184       2.2360
    1185       2.2225
    1186       2.2481
    1187       2.1974
    1188       2.2004
    1189       2.1277
    1190       2.1837
    1191       2.2588
    1192       2.1905
    1193       2.2402
    1194       2.1233
    1195       2.1505
    1196       2.2244
    1197       2.2349
    1198       2.1778
    1199       2.1484
    1200       2.1717
    1201       2.1915
    1202       2.1685
    1203       2.1756
    1204       2.1891
    1205       2.2273
    1206       2.2303
    1207       2.2900
    1208       2.2573
    1209       2.1938
    1210       2.2519
    1211       2.1578
    1212       2.1606
    1213       2.1406
    1214       2.1578
    1215       2.2048
    1216       2.2355
    1217       2.2430
    1218       2.2275
    1219       2.3051
    1220       2.2877
    1221       2.2503
    1222       2.3110
    1223       2.2394
    1224       2.2381
    1225       2.2047
    1226       2.2759
    1227       2.2256
    1228       2.2021
    1229       2.1921
    1230       2.2101
    1231       2.2032
    1232       2.2934
    1233       2.3088
    1234       2.2769
    1235       2.2502
    1236       2.2129
    1237       2.2307
    1238       2.2679
    1239       2.2617
    1240       2.2360
    1241       2.2092
    1242       2.2009
    1243       2.1642
    1244       2.2093
    1245       2.2163
    1246       2.2306
    1247       2.2259
    1248       2.2504
    1249       2.2449
    1250       2.2699
    1251       2.1674
    1252       2.2393
    1253       2.2152
    1254       2.2522
    1255       2.3123
    1256       2.3061
    1257       2.2851
    1258       2.2270
    1259       2.2241
    1260       2.2824
    1261       2.2354
    1262       2.3194
    1263       2.3049
    1264       2.3210
    1265       2.1976
    1266       2.2376
    1267       2.3243
    1268       2.2897
    1269       2.3111
    1270       2.2383
    1271       2.2471
    1272       2.2410
    1273       2.3097
    1274       2.2464
    1275       2.2391
    1276       2.1694
    1277       2.1744
    1278       2.1945
    1279       2.1977
    1280       2.1868
    1281       2.1784
    1282       2.2683
    1283       2.3156
    1284       2.3590
    1285       2.3450
    1286       2.3389
    1287       2.2641
    1288       2.2884
    1289       2.3656
    1290       2.2661
    1291       2.2588
    1292       2.2297
    1293       2.2818
    1294       2.3374
    1295       2.3740
    1296       2.4015
    1297       2.3825
    1298       2.4050
    1299       2.3468
    1300       2.4655
    1301       2.5512
    1302       2.5138
    1303       2.5332
    1304       2.4607
    1305       2.4889
    1306       2.5474
    1307       2.5407
    1308       2.5485
    1309       2.4408
    1310       2.4996
    1311       2.4404
    1312       2.4623
    1313       2.4106
    1314       2.3837
    1315       2.3824
    1316       2.3580
    1317       2.3804
    1318       2.3469
    1319       2.3774
    1320       2.3267
    1321       2.3369
    1322       2.4112
    1323       2.4135
    1324       2.4218
    1325       2.4763
    1326       2.4265
    1327       2.4552
    1328       2.6151
    1329       2.5336
    1330       2.5632
    1331       2.5851
    1332       2.6000
    1333       2.5659
    1334       2.5863
    1335       2.6308
    1336       2.6497
    1337       2.6183
    1338       2.6126
    1339       2.5753
    1340       2.5495
    1341       2.4778
    1342       2.4405
    1343       2.5379
    1344       2.4379
    1345       2.4038
    1346       2.3740
    1347       2.3656
    1348       2.5347
    1349       2.6107
    1350       2.5441
    1351       2.6370
    1352       2.5277
    1353       2.5826
    1354       2.5155
    1355       2.4643
    1356       2.4436
    1357       2.5280
    1358       2.4701
    1359       2.4747
    1360       2.4508
    1361       2.4454
    1362       2.5039
    1363       2.5645
    1364       2.6143
    1365       2.5043
    1366       2.5745
    1367       2.5723
    1368       2.5342
    1369       2.6407
    1370       2.5653
    1371       2.5229
    1372       2.5114
    1373       2.5767
    1374       2.6722
    1375       2.6278
    1376       2.6142
    1377       2.5581
    1378       2.6723
    1379       2.6342
    1380       2.5811
    1381       2.5875
    1382       2.7034
    1383       2.6832
    1384       2.6856
    1385       2.6564
    1386       2.6846
    1387       2.5368
    1388       2.6172
    1389       2.6262
    1390       2.5442
    1391       2.6197
    1392       2.6349
    1393       2.5839
    1394       2.5536
    1395       2.5465
    1396       2.5115
    1397       2.5524
    1398       2.6437
    1399       2.6279
    1400       2.6549
    1401       2.7183
    1402       2.7717
    1403       2.6929
    1404       2.5791
    1405       2.5209
    1406       2.5404
    1407       2.5487
    1408       2.4175
    1409       2.4531
    1410       2.5394
    1411       2.4958
    1412       2.5847
    1413       2.6183
    1414       2.4853
    1415       2.4602
    1416       2.5449
    1417       2.5073
    1418       2.4129
    1419       2.5131
    1420       2.5081
    1421       2.4484
    1422       2.4036
    1423       2.4666
    1424       2.4466
    1425       2.4839
    1426       2.4894
    1427       2.4850
    1428       2.3632
    1429       2.4224
    1430       2.5102
    1431       2.4785
    1432       2.5093
    1433       2.4685
    1434       2.5328
    1435       2.6058
    1436       2.5446
    1437       2.4633
    1438       2.4791
    1439       2.4238
    1440       2.4898
    1441       2.4479
    1442       2.4971
    1443       2.4492
    1444       2.4055
    1445       2.4384
    1446       2.3787
    1447       2.3377
    1448       2.3192
    1449       2.4082
    1450       2.4022
    1451       2.3964
    1452       2.3584
    1453       2.4414
    1454       2.5025
    1455       2.4956
    1456       2.3133
    1457       2.3341
    1458       2.2916
    1459       2.2942
    1460       2.4324
    1461       2.3172
    1462       2.4187
    1463       2.3520
    1464       2.3082
    1465       2.2950
    1466       2.2236
    1467       2.2562
    1468       2.3190
    1469       2.3443
    1470       2.3873
    1471       2.3802
    1472       2.3446
    1473       2.3186
    1474       2.3296
    1475       2.3959
    1476       2.5126
    1477       2.4764
    1478       2.5284
    1479       2.5252
    1480       2.4392
    1481       2.3429
    1482       2.4536
    1483       2.5218
    1484       2.3603
    1485       2.3725
    1486       2.4087
    1487       2.4123
    1488       2.4485
    1489       2.4431
    1490       2.3190
    1491       2.2874
    1492       2.3302
    1493       2.1914
    1494       2.3421
    1495       2.3021
    1496       2.2899
    1497       2.2590
    1498       2.3046
    1499       2.4000
    1500       2.3163
    1501       2.3324
    1502       2.3410
    1503       2.3749
    1504       2.3921
    1505       2.3467
    1506       2.3395
    1507       2.3857
    1508       2.3887
    1509       2.5323
    1510       2.5723
    1511       2.5623
    1512       2.4903
    1513       2.6029
    1514       2.6004
    1515       2.5293
    1516       2.6004
    1517       2.6278
    1518       2.7038
    1519       2.6572
    1520       2.7040
    1521       2.6854
    1522       2.6666
    1523       2.5415
    1524       2.7007
    1525       2.6623
    1526       2.5804
    1527       2.6982
    1528       2.6369
    1529       2.6196
    1530       2.6494
    1531       2.6522
    1532       2.5835
    1533       2.5339
    1534       2.4932
    1535       2.5365
    1536       2.5716
    1537       2.5310
    1538       2.4408
    1539       2.5986
    1540       2.6203
    1541       2.6328
    1542       2.5608
    1543       2.5425
    1544       2.5628
    1545       2.5112
    1546       2.5953
    1547       2.5663
    1548       2.5585
    1549       2.5464
    1550       2.4715
    1551       2.5542
    1552       2.4896
    1553       2.4095
    1554       2.4849
    1555       2.5265
    1556       2.4973
    1557       2.4708
    1558       2.5708
    1559       2.6246
    1560       2.5960
    1561       2.5676
    1562       2.5065
    1563       2.5658
    1564       2.5386
    1565       2.5055
    1566       2.6092
    1567       2.5239
    1568       2.5522
    1569       2.6180
    1570       2.5876
    1571       2.5564
    1572       2.4242
    1573       2.4067
    1574       2.3742
    1575       2.3873
    1576       2.5028
    1577       2.4767
    1578       2.5787
    1579       2.5754
    1580       2.5331
    1581       2.5148
    1582       2.5126
    1583       2.5647
    1584       2.5751
    1585       2.5448
    1586       2.6800
    1587       2.6725
    1588       2.6152
    1589       2.5999
    1590       2.5923
    1591       2.6186
    1592       2.6711
    1593       2.7420
    1594       2.8975
    1595       2.8787
    1596       2.9571
    1597       2.8265
    1598       2.8148
    1599       2.8556
    1600       2.7619
    1601       2.7803
    1602       2.7349
    1603       2.7790
    1604       2.7916
    1605       2.8483
    1606       2.8623
    1607       2.8393
    1608       2.8571
    1609       2.7688
    1610       2.7591
    1611       2.7478
    1612       2.8099
    1613       2.7826
    1614       2.7691
    1615       2.6772
    1616       2.7815
    1617       2.8623
    1618       2.8045
    1619       2.7428
    1620       2.6914
    1621       2.6938
    1622       2.7043
    1623       2.6644
    1624       2.7545
    1625       2.6986
    1626       2.7818
    1627       2.7376
    1628       2.8406
    1629       3.0079
    1630       3.0116
    1631       2.9952
    1632       3.1054
    1633       3.0457
    1634       3.2375
    1635       3.2938
    1636       3.1168
    1637       3.1213
    1638       3.0180
    1639       2.8718
    1640       2.8345
    1641       2.9005
    1642       2.9399
    1643       2.8872
    1644       2.7574
    1645       2.7930
    1646       2.7088
    1647       2.7395
    1648       2.7696
    1649       2.7482
    1650       2.8282
    1651       2.7565
    1652       2.7293
    1653       2.6339
    1654       2.6793
    1655       2.8413
    1656       2.8712
    1657       2.8369
    1658       2.8949
    1659       2.7071
    1660       2.7930
    1661       2.8073
    1662       2.8132
    1663       2.8307
    1664       2.8753
    1665       2.9913
    1666       2.9468
    1667       2.9094
    1668       2.8208
    1669       2.8773
    1670       2.7055
    1671       2.7267
    1672       2.7788
    1673       2.7291
    1674       2.7363
    1675       2.6584
    1676       2.6310
    1677       2.6401
    1678       2.6720
    1679       2.7075
    1680       2.7453
    1681       2.8061
    1682       2.8893
    1683       2.7847
    1684       2.8688
    1685       2.9582
    1686       2.9627
    1687       2.8052
    1688       2.9144
    1689       2.9152
    1690       2.9066
    1691       2.8207
    1692       2.8763
    1693       2.8139
    1694       2.7558
    1695       2.8034
    1696       2.8241
    1697       2.7992
    1698       2.8404
    1699       2.7160
    1700       2.7023
    1701       2.7887
    1702       2.8109
    1703       2.7670
    1704       2.7707
    1705       2.7272
    1706       2.5758
    1707       2.6850
    1708       2.6082
    1709       2.6317
    1710       2.6197
    1711       2.7055
    1712       2.6765
    1713       2.5712
    1714       2.5361
    1715       2.4479
    1716       2.5021
    1717       2.5763
    1718       2.6676
    1719       2.6716
    1720       2.6420
    1721       2.5783
    1722       2.5775
    1723       2.5355
    1724       2.5060
    1725       2.5769
    1726       2.5938
    1727       2.6381
    1728       2.5962
    1729       2.5720
    1730       2.5192
    1731       2.6198
    1732       2.6489
    1733       2.7111
    1734       2.5560
    1735       2.4940
    1736       2.5035
    1737       2.4201
    1738       2.5083
    1739       2.4684
    1740       2.4969
    1741       2.5092
    1742       2.4655
    1743       2.5345
    1744       2.5575
    1745       2.6050
    1746       2.6362
    1747       2.7255
    1748       2.6151
    1749       2.5593
    1750       2.5706
    1751       2.5410
    1752       2.5311
    1753       2.5357
    1754       2.5855
    1755       2.4757
    1756       2.3891
    1757       2.3562
    1758       2.4561
    1759       2.4963
    1760       2.4266
    1761       2.5197
    1762       2.5455
    1763       2.4953
    1764       2.4934
    1765       2.4888
    1766       2.5216
    1767       2.4867
    1768       2.6258
    1769       2.6508
    1770       2.6436
    1771       2.6225
    1772       2.6861
    1773       2.7370
    1774       2.5454
    1775       2.6575
    1776       2.6155
    1777       2.5326
    1778       2.5756
    1779       2.6042
    1780       2.5573
    1781       2.5375
    1782       2.5181
    1783       2.4730
    1784       2.4585
    1785       2.4883
    1786       2.4908
    1787       2.5244
    1788       2.5826
    1789       2.5756
    1790       2.6640
    1791       2.6910
    1792       2.7841
    1793       2.7810
    1794       2.7524
    1795       2.6321
    1796       2.5176
    1797       2.5187
    1798       2.4663
    1799       2.4886
    1800       2.5291
    1801       2.4914
    1802       2.5291
    1803       2.6896
    1804       2.7065
    1805       2.6813
    1806       2.6630
    1807       2.5722
    1808       2.6239
    1809       2.5865
    1810       2.5850
    1811       2.6113
    1812       2.5151
    1813       2.5444
    1814       2.5844
    1815       2.6360
    1816       2.6213
    1817       2.6538
    1818       2.5822
    1819       2.6344
    1820       2.5858
    1821       2.5868
    1822       2.5768
    1823       2.5259
    1824       2.6227
    1825       2.6172
    1826       2.5984
    1827       2.5547
    1828       2.5674
    1829       2.6082
    1830       2.6213
    1831       2.6691
    1832       2.6168
    1833       2.6054
    1834       2.7151
    1835       2.6533
    1836       2.7911
    1837       2.7770
    1838       2.8262
    1839       2.8653
    1840       2.8663
    1841       2.8557
    1842       2.7783
    1843       2.8004
    1844       2.6989
    1845       2.6371
    1846       2.7600
    1847       2.8730
    1848       2.8120
    1849       2.9033
    1850       2.9271
    1851       2.9442
    1852       2.8943
    1853       2.8752
    1854       3.0122
    1855       3.0495
    1856       2.9683
    1857       2.9180
    1858       2.9735
    1859       2.9315
    1860       2.8577
    1861       2.8180
    1862       2.8083
    1863       2.7847
    1864       2.7992
    1865       2.7733
    1866       2.7710
    1867       2.6894
    1868       2.7173
    1869       2.7757
    1870       2.7383
    1871       2.7000
    1872       2.7375
    1873       2.7282
    1874       2.7373
    1875       2.7348
    1876       2.7140
    1877       2.7918
    1878       2.8086
    1879       2.8992
    1880       2.9346
    1881       2.8919
    1882       2.9004
    1883       2.8715
    1884       2.9284
    1885       2.8919
    1886       2.8495
    1887       2.7997
    1888       2.8249
    1889       2.7741
    1890       2.8158
    1891       2.8847
    1892       2.7965
    1893       2.8924
    1894       2.8301
    1895       2.8760
    1896       2.8139
    1897       2.8556
    1898       2.7166
    1899       2.6755
    1900       2.6666
    1901       2.6280
    1902       2.6605
    1903       2.6529
    1904       2.6446
    1905       2.6403
    1906       2.7104
    1907       2.7375
    1908       2.7723
    1909       2.7673
    1910       2.7554
    1911       2.7856
    1912       2.7952
    1913       2.7552
    1914       2.7519
    1915       2.7123
    1916       2.7644
    1917       2.6192
    1918       2.4964
    1919       2.4774
    1920       2.4759
    1921       2.5263
    1922       2.5648
    1923       2.5718
    1924       2.6367
    1925       2.7037
    1926       2.6135
    1927       2.5938
    1928       2.5381
    1929       2.5800
    1930       2.5651
    1931       2.4915
    1932       2.4683
    1933       2.5739
    1934       2.5811
    1935       2.6164
    1936       2.6031
    1937       2.6096
    1938       2.5904
    1939       2.5499
    1940       2.5676
    1941       2.7209
    1942       2.7101
    1943       2.7494
    1944       2.6752
    1945       2.6446
    1946       2.6357
    1947       2.6798
    1948       2.6087
    1949       2.6282
    1950       2.6414
    1951       2.5773
    1952       2.6203
    1953       2.6014
    1954       2.6200
    1955       2.6861
    1956       2.6641
    1957       2.6288
    1958       2.7388
    1959       2.7809
    1960       2.7542
    1961       2.8045
    1962       2.8121
    1963       2.8344
    1964       2.8063
    1965       2.7907
    1966       2.7605
    1967       2.6750
    1968       2.7184
    1969       2.7810
    1970       2.7910
    1971       2.8065
    1972       2.8589
    1973       2.7646
    1974       2.7716
    1975       2.8107
    1976       2.8558
    1977       2.8560
    1978       2.8634
    1979       2.8755
    1980       2.8623
    1981       2.9020
    1982       2.8302
    1983       2.7872
    1984       2.7475
    1985       2.8069
    1986       2.9649
    1987       3.0791
    1988       2.9712
    1989       3.0090
    1990       2.9998
    1991       2.9941
    1992       2.9409
    1993       3.0625
    1994       2.9008
    1995       2.8259
    1996       2.8569
    1997       2.8717
    1998       2.7809
    1999       2.6786
    2000       2.6346
    2001       2.6144
    2002       2.6177
    2003       2.6558
    2004       2.6224
    2005       2.6778
    2006       2.6660
    2007       2.6119
    2008       2.6239
    2009       2.5595
    2010       2.5864
    2011       2.7050
    2012       2.6781
    2013       2.6951
    2014       2.6089
    2015       2.5948
    2016       2.6541
    2017       2.6862
    2018       2.6369
    2019       2.5868
    2020       2.6857
    2021       2.6441
    2022       2.5495
    2023       2.4784
    2024       2.4355
    2025       2.5226
    2026       2.4669
    2027       2.5971
    2028       2.6329
    2029       2.6148
    2030       2.6386
    2031       2.6176
    2032       2.7242
    2033       2.6335
    2034       2.6877
    2035       2.6670
    2036       2.7107
    2037       2.7169
    2038       2.6424
    2039       2.7354
    2040       2.6186
    2041       2.5475
    2042       2.6162
    2043       2.5835
    2044       2.5783
    2045       2.6477
    2046       2.6199
    2047       2.6322
    2048       2.6184
    2049       2.6781
    2050       2.6609
    2051       2.5619
    2052       2.4986
    2053       2.5455
    2054       2.5075
    2055       2.5998
    2056       2.6337
    2057       2.6536
    2058       2.6127
    2059       2.6749
    2060       2.6908
    2061       2.6568
    2062       2.5856
    2063       2.6105
    2064       2.6493
    2065       2.6943
    2066       2.7795
    2067       2.7524
    2068       2.6750
    2069       2.6419
    2070       2.6735
    2071       2.6084
    2072       2.6342
    2073       2.6384
    2074       2.6636
    2075       2.8280
    2076       2.8552
    2077       2.8697
    2078       2.9799
    2079       2.9178
    2080       2.8579
    2081       2.8089
    2082       2.7609
    2083       2.7625
    2084       2.6978
    2085       2.6861
    2086       2.6776
    2087       2.6808
    2088       2.6498
    2089       2.6964
    2090       2.6492
    2091       2.6972
    2092       2.7159
    2093       2.5917
    2094       2.5527
    2095       2.6679
    2096       2.6211
    2097       2.7356
    2098       2.7029
    2099       2.7453
    2100       2.7696
    2101       2.8039
    2102       2.8690
    2103       2.8510
    2104       2.8477
    2105       2.8305
    2106       2.8130
    2107       2.9144
    2108       2.8813
    2109       2.7903
    2110       2.8692
    2111       2.8908
    2112       2.8998
    2113       2.8975
    2114       2.9906
    2115       2.9600
    2116       2.8891
    2117       2.8177
    2118       2.6737
    2119       2.6353
    2120       2.6543
    2121       2.6378
    2122       2.6369
    2123       2.7196
    2124       2.7887
    2125       2.8595
    2126       2.8306
    2127       2.7984
    2128       2.7125
    2129       2.7626
    2130       2.7095
    2131       2.7857
    2132       2.7227
    2133       2.6944
    2134       2.6487
    2135       2.6548
    2136       2.6458
    2137       2.6147
    2138       2.6479
    2139       2.5866
    2140       2.6250
    2141       2.6666
    2142       2.6694
    2143       2.7361
    2144       2.6895
    2145       2.6764
    2146       2.6919
    2147       2.7011
    2148       2.7335
    2149       2.7409
    2150       2.7753
    2151       2.7257
    2152       2.7428
    2153       2.7071
    2154       2.7603
    2155       2.6547
    2156       2.7900
    2157       2.6920
    2158       2.6637
    2159       2.6291
    2160       2.6806
    2161       2.7465
    2162       2.6952
    2163       2.6877
    2164       2.7661
    2165       2.7634
    2166       2.8386
    2167       2.7563
    2168       2.7508
    2169       2.7700
    2170       2.8454
    2171       2.8039
    2172       2.8847
    2173       2.7095
    2174       2.6582
    2175       2.6145
    2176       2.6480
    2177       2.7116
    2178       2.5851
    2179       2.6025
    2180       2.6528
    2181       2.7983
    2182       2.7885
    2183       2.7527
    2184       2.6409
    2185       2.6855
    2186       2.7503
    2187       2.7520
    2188       2.6484
    2189       2.7007
    2190       2.6776
    2191       2.6511
    2192       2.7213
    2193       2.6819
    2194       2.6139
    2195       2.6892
    2196       2.6773
    2197       2.6095
    2198       2.7346
    2199       2.7739
    2200       2.7574
    2201       2.7045
    2202       2.7078
    2203       2.6831
    2204       2.6230
    2205       2.6012
    2206       2.5646
    2207       2.5589
    2208       2.5549
    2209       2.6207
    2210       2.6050
    2211       2.6467
    2212       2.7108
    2213       2.6458
    2214       2.6918
    2215       2.7258
    2216       2.8347
    2217       2.7926
    2218       2.7652
    2219       2.7188
    2220       2.6584
    2221       2.5383
    2222       2.7058
    2223       2.6760
    2224       2.6374
    2225       2.5913
    2226       2.5688
    2227       2.6634
    2228       2.6252
    2229       2.6329
    2230       2.6039
    2231       2.6426
    2232       2.6122
    2233       2.5950
    2234       2.5525
    2235       2.5660
    2236       2.5571
    2237       2.6708
    2238       2.6809
    2239       2.7111
    2240       2.7120
    2241       2.7622
    2242       2.7634
    2243       2.6515
    2244       2.6805
    2245       2.6076
    2246       2.6778
    2247       2.7577
    2248       2.8256
    2249       2.7280
    2250       2.7005
    2251       2.6665
    2252       2.7066
    2253       2.7620
    2254       2.6760
    2255       2.7359
    2256       2.6764
    2257       2.7845
    2258       2.6583
    2259       2.7422
    2260       2.7363
    2261       2.6852
    2262       2.7916
    2263       2.6693
    2264       2.6450
    2265       2.5976
    2266       2.6437
    2267       2.5838
    2268       2.5765
    2269       2.6016
    2270       2.6177
    2271       2.5701
    2272       2.5882
    2273       2.6011
    2274       2.6178
    2275       2.5644
    2276       2.5138
    2277       2.4665
    2278       2.4421
    2279       2.5402
    2280       2.5641
    2281       2.5336
    2282       2.5993
    2283       2.6370
    2284       2.6116
    2285       2.6380
    2286       2.6847
    2287       2.6246
    2288       2.6766
    2289       2.7177
    2290       2.8047
    2291       2.6984
    2292       2.6960
    2293       2.8263
    2294       2.8154
    2295       2.8201
    2296       2.9201
    2297       2.8786
    2298       2.8829
    2299       2.9376
    2300       2.9153
    2301       2.9110
    2302       2.7559
    2303       2.7592
    2304       2.6872
    2305       2.7566
    2306       2.6366
    2307       2.6948
    2308       2.7165
    2309       2.6168
    2310       2.6475
    2311       2.6314
    2312       2.6116
    2313       2.6392
    2314       2.5850
    2315       2.6272
    2316       2.6650
    2317       2.7113
    2318       2.6872
    2319       2.6817
    2320       2.7525
    2321       2.8098
    2322       2.8760
    2323       2.9152
    2324       2.9268
    2325       2.9710
    2326       3.0068
    2327       2.9395
    2328       2.8443
    2329       2.9338
    2330       2.9984
    2331       2.9771
    2332       2.8856
    2333       2.9653
    2334       2.9702
    2335       2.8666
    2336       2.8813
    2337       2.7753
    2338       2.7256
    2339       2.8452
    2340       2.7851
    2341       2.9448
    2342       2.8984
    2343       2.8598
    2344       2.8381
    2345       2.7987
    2346       2.7591
    2347       2.8716
    2348       2.7998
    2349       2.7538
    2350       2.7066
    2351       2.6759
    2352       2.7264
    2353       2.6463
    2354       2.6852
    2355       2.8053
    2356       2.8530
    2357       2.8394
    2358       2.7982
    2359       2.7850
    2360       2.8269
    2361       2.8275
    2362       2.8349
    2363       2.8805
    2364       2.8392
    2365       2.8960
    2366       2.8499
    2367       2.8950
    2368       2.9447
    2369       3.0266
    2370       2.9912
    2371       3.0212
    2372       2.9100
    2373       2.9502
    2374       3.0329
    2375       3.1268
    2376       3.1271
    2377       3.0859
    2378       3.1256
    2379       3.0846
    2380       3.0262
    2381       3.1580
    2382       3.1267
    2383       3.1885
    2384       3.0761
    2385       3.0197
    2386       3.0596
    2387       3.1719
    2388       3.1477
    2389       3.0565
    2390       3.0649
    2391       3.0405
    2392       2.9584
    2393       2.9355
    2394       3.0253
    2395       3.0259
    2396       3.0489
    2397       3.0469
    2398       2.9378
    2399       2.9041
    2400       3.0199
    2401       2.9694
    2402       2.9077
    2403       2.9246
    2404       2.9365
    2405       2.9521
    2406       2.9113
    2407       2.9037
    2408       2.9044
    2409       2.9450
    2410       3.0183
    2411       3.0525
    2412       2.9868
    2413       3.0322
    2414       3.0661
    2415       3.0624
    2416       3.0866
    2417       3.0094
    2418       3.0291
    2419       2.9769
    2420       2.8942
    2421       2.9249
    2422       2.8841
    2423       2.8193
    2424       2.8507
    2425       2.9196
    2426       2.8451
    2427       2.9099
    2428       2.8858
    2429       2.9530
    2430       2.9145
    2431       2.8836
    2432       2.9013
    2433       2.8086
    2434       2.9432
    2435       2.8431
    2436       2.8825
    2437       2.9816
    2438       2.8437
    2439       2.8774
    2440       2.8833
    2441       2.8589
    2442       2.8711
    2443       2.8581
    2444       2.8671
    2445       2.8924
    2446       2.8095
    2447       2.8060
    2448       2.8230
    2449       2.8352
    2450       2.9171
    2451       2.9562
    2452       3.0114
    2453       3.0273
    2454       2.9153
    2455       3.0031
    2456       3.0288
    2457       3.0544
    2458       3.0568
    2459       3.0990
    2460       2.9825
    2461       2.9943
    2462       2.8945
    2463       3.0151
    2464       2.9647
    2465       2.9303
    2466       2.9596
    2467       2.9250
    2468       2.8469
    2469       2.9105
    2470       2.9122
    2471       2.8713
    2472       2.8149
    2473       2.8988
    2474       2.9455
    2475       2.9215
    2476       3.0854
    2477       3.1171
    2478       3.1061
    2479       2.9515
    2480       3.0151
    2481       3.0855
    2482       2.9551
    2483       3.0090
    2484       2.9379
    2485       2.9953
    2486       3.0985
    2487       3.0920
    2488       3.1026
    2489       3.0447
    2490       3.1133
    2491       2.9942
    2492       3.0452
    2493       3.1248
    2494       2.9900
    2495       3.0225
    2496       3.0872
    2497       2.9342
    2498       3.0095
    2499       3.0242
    2500       3.0550
