# Supplementary material for: Potential Inhibitors of Fascin From A Database of Marine Natural Products: A Virtual Screening and Molecular Dynamics Study
Source: Front Chem. 2021 Oct 7;9:719949. doi: 10.3389/fchem.2021.719949 (PMC8529705; doi:10.3389/fchem.2021.719949)
Supplement: Supplementary file 2 [file DataSheet1.ZIP › Raw Date for Manuscript-719949-reduced/Figure S1/Inhibitor 04/rmsd3.dat]

#Frame     RMSD_00002
       1       2.3100
       2       2.4122
       3       2.3801
       4       2.2551
       5       2.1780
       6       2.2388
       7       2.2482
       8       2.2267
       9       2.1888
      10       2.2351
      11       2.2953
      12       2.2729
      13       2.2206
      14       2.1726
      15       2.1657
      16       2.1425
      17       2.1204
      18       2.1334
      19       2.2043
      20       2.1627
      21       2.2459
      22       2.2753
      23       2.1712
      24       2.2283
      25       2.1985
      26       2.1992
      27       2.2752
      28       2.2157
      29       2.2911
      30       2.2724
      31       2.3199
      32       2.2091
      33       2.1635
      34       2.2697
      35       2.2206
      36       2.2093
      37       2.1542
      38       2.2551
      39       2.2098
      40       2.1898
      41       2.2401
      42       2.2478
      43       2.2434
      44       2.3466
      45       2.4224
      46       2.3241
      47       2.2696
      48       2.3445
      49       2.4058
      50       2.3912
      51       2.3630
      52       2.1984
      53       2.2173
      54       2.1121
      55       2.1494
      56       2.1991
      57       2.2648
      58       2.2788
      59       2.2611
      60       2.2561
      61       2.2827
      62       2.1555
      63       2.2280
      64       2.2325
      65       2.2516
      66       2.2628
      67       2.3851
      68       2.2354
      69       2.2467
      70       2.2779
      71       2.2064
      72       2.2038
      73       2.1367
      74       2.2126
      75       2.2448
      76       2.1675
      77       2.1211
      78       2.1428
      79       2.1853
      80       2.1870
      81       2.1810
      82       2.3246
      83       2.3784
      84       2.3886
      85       2.3862
      86       2.3765
      87       2.3532
      88       2.2911
      89       2.2563
      90       2.2379
      91       2.2578
      92       2.3205
      93       2.3575
      94       2.3474
      95       2.2371
      96       2.2318
      97       2.2027
      98       2.1790
      99       2.1573
     100       2.2097
     101       2.2184
     102       2.1995
     103       2.1364
     104       2.1438
     105       2.0834
     106       2.1269
     107       2.1765
     108       2.1522
     109       2.2701
     110       2.1444
     111       2.2232
     112       2.2663
     113       2.2207
     114       2.2010
     115       2.1971
     116       2.3273
     117       2.3098
     118       2.2840
     119       2.3493
     120       2.2849
     121       2.2299
     122       2.1644
     123       2.2340
     124       2.2416
     125       2.2808
     126       2.2022
     127       2.0361
     128       2.0824
     129       2.1011
     130       2.0605
     131       2.1377
     132       2.1331
     133       2.1154
     134       2.1419
     135       2.1329
     136       2.1051
     137       2.1401
     138       2.1784
     139       2.2034
     140       2.1425
     141       2.2054
     142       2.2480
     143       2.2649
     144       2.1591
     145       2.1136
     146       2.0822
     147       2.0982
     148       2.0560
     149       2.0529
     150       2.1210
     151       2.1933
     152       2.1190
     153       2.1089
     154       2.1485
     155       2.1365
     156       2.1481
     157       2.1407
     158       2.0789
     159       2.1040
     160       2.1710
     161       2.1284
     162       2.1030
     163       2.1358
     164       2.2012
     165       2.1749
     166       2.1936
     167       2.1936
     168       2.1824
     169       2.1355
     170       2.1751
     171       2.2007
     172       2.1224
     173       2.1698
     174       2.2017
     175       2.1730
     176       2.1313
     177       2.2628
     178       2.2747
     179       2.2838
     180       2.1840
     181       2.2208
     182       2.1584
     183       2.2099
     184       2.2643
     185       2.2413
     186       2.3082
     187       2.3619
     188       2.3192
     189       2.2154
     190       2.1792
     191       2.1962
     192       2.2835
     193       2.3180
     194       2.2556
     195       2.3554
     196       2.2671
     197       2.3525
     198       2.2752
     199       2.2319
     200       2.2287
     201       2.3124
     202       2.2873
     203       2.2257
     204       2.2088
     205       2.1869
     206       2.1894
     207       2.2176
     208       2.4137
     209       2.3523
     210       2.3488
     211       2.3405
     212       2.2713
     213       2.2157
     214       2.2388
     215       2.2481
     216       2.2347
     217       2.3068
     218       2.4758
     219       2.3953
     220       2.4881
     221       2.3572
     222       2.4230
     223       2.3832
     224       2.3782
     225       2.4626
     226       2.5174
     227       2.5066
     228       2.3683
     229       2.2962
     230       2.2933
     231       2.3041
     232       2.3144
     233       2.2431
     234       2.2857
     235       2.2042
     236       2.1927
     237       2.2644
     238       2.2202
     239       2.1813
     240       2.1704
     241       2.1665
     242       2.2256
     243       2.1843
     244       2.2247
     245       2.3051
     246       2.3143
     247       2.2820
     248       2.3506
     249       2.4040
     250       2.3999
     251       2.4066
     252       2.3656
     253       2.2830
     254       2.3179
     255       2.4211
     256       2.4465
     257       2.4232
     258       2.4463
     259       2.3744
     260       2.3458
     261       2.3585
     262       2.2696
     263       2.2658
     264       2.1737
     265       2.2712
     266       2.1903
     267       2.2239
     268       2.1230
     269       2.1205
     270       2.1535
     271       2.2615
     272       2.4180
     273       2.3884
     274       2.3611
     275       2.4278
     276       2.2883
     277       2.3090
     278       2.2702
     279       2.2209
     280       2.1944
     281       2.2130
     282       2.0985
     283       2.0651
     284       2.2832
     285       2.1694
     286       2.1707
     287       2.1314
     288       2.1427
     289       2.1828
     290       2.3221
     291       2.2359
     292       2.2100
     293       2.2431
     294       2.2188
     295       2.2572
     296       2.2629
     297       2.2737
     298       2.2408
     299       2.3428
     300       2.2243
     301       2.2697
     302       2.2232
     303       2.2984
     304       2.3575
     305       2.4570
     306       2.5094
     307       2.5504
     308       2.5079
     309       2.4559
     310       2.4440
     311       2.3313
     312       2.3684
     313       2.3363
     314       2.3446
     315       2.2930
     316       2.2703
     317       2.3197
     318       2.4352
     319       2.5224
     320       2.5077
     321       2.4329
     322       2.3604
     323       2.4628
     324       2.5652
     325       2.5022
     326       2.5978
     327       2.6908
     328       2.6258
     329       2.5745
     330       2.5959
     331       2.6260
     332       2.5308
     333       2.4871
     334       2.4772
     335       2.6072
     336       2.5563
     337       2.5706
     338       2.5573
     339       2.5422
     340       2.5412
     341       2.4737
     342       2.5523
     343       2.5228
     344       2.5022
     345       2.4245
     346       2.5263
     347       2.5166
     348       2.4842
     349       2.5049
     350       2.5195
     351       2.4414
     352       2.4376
     353       2.4414
     354       2.4098
     355       2.3611
     356       2.2973
     357       2.3070
     358       2.3298
     359       2.4832
     360       2.3898
     361       2.3842
     362       2.4440
     363       2.3496
     364       2.4403
     365       2.3376
     366       2.3581
     367       2.3549
     368       2.4305
     369       2.3943
     370       2.4308
     371       2.4376
     372       2.4709
     373       2.3856
     374       2.4172
     375       2.4713
     376       2.4077
     377       2.5962
     378       2.5179
     379       2.4923
     380       2.5724
     381       2.5119
     382       2.4951
     383       2.4990
     384       2.4942
     385       2.4982
     386       2.5369
     387       2.4685
     388       2.6349
     389       2.5184
     390       2.4481
     391       2.5132
     392       2.5814
     393       2.4633
     394       2.4166
     395       2.4076
     396       2.4974
     397       2.4626
     398       2.4668
     399       2.5306
     400       2.4666
     401       2.5030
     402       2.5135
     403       2.3771
     404       2.5245
     405       2.5555
     406       2.5320
     407       2.4686
     408       2.4953
     409       2.4540
     410       2.4922
     411       2.4379
     412       2.4817
     413       2.4776
     414       2.4784
     415       2.6158
     416       2.6248
     417       2.5469
     418       2.5646
     419       2.5798
     420       2.5904
     421       2.7502
     422       2.7607
     423       2.6174
     424       2.5442
     425       2.6403
     426       2.6029
     427       2.5665
     428       2.4720
     429       2.4347
     430       2.4683
     431       2.4843
     432       2.4789
     433       2.5116
     434       2.5408
     435       2.5155
     436       2.5603
     437       2.4830
     438       2.4919
     439       2.5043
     440       2.4712
     441       2.4584
     442       2.4732
     443       2.5020
     444       2.4891
     445       2.5426
     446       2.4732
     447       2.4315
     448       2.4621
     449       2.4628
     450       2.4475
     451       2.4155
     452       2.3831
     453       2.3320
     454       2.3066
     455       2.2132
     456       2.3532
     457       2.4513
     458       2.3934
     459       2.3939
     460       2.2592
     461       2.2674
     462       2.3118
     463       2.3176
     464       2.3761
     465       2.3355
     466       2.3732
     467       2.3563
     468       2.4224
     469       2.4425
     470       2.2964
     471       2.3827
     472       2.5303
     473       2.5072
     474       2.4366
     475       2.4030
     476       2.4076
     477       2.4475
     478       2.4867
     479       2.3785
     480       2.4654
     481       2.4250
     482       2.4979
     483       2.5406
     484       2.6286
     485       2.6930
     486       2.6442
     487       2.6882
     488       2.6627
     489       2.6665
     490       2.7116
     491       2.6839
     492       2.6287
     493       2.4767
     494       2.5299
     495       2.5350
     496       2.5837
     497       2.5834
     498       2.6935
     499       2.6454
     500       2.8767
     501       2.8216
     502       2.8299
     503       2.9035
     504       2.8647
     505       2.8913
     506       2.8311
     507       2.7385
     508       2.7512
     509       2.7264
     510       2.6043
     511       2.6978
     512       2.7667
     513       2.7440
     514       2.6921
     515       2.6018
     516       2.6818
     517       2.7411
     518       2.7924
     519       2.8440
     520       2.7069
     521       2.7297
     522       2.6493
     523       2.5820
     524       2.5360
     525       2.5378
     526       2.6422
     527       2.5357
     528       2.5397
     529       2.5749
     530       2.5633
     531       2.7156
     532       2.7148
     533       2.6590
     534       2.6599
     535       2.5225
     536       2.6247
     537       2.6701
     538       2.6208
     539       2.6602
     540       2.5992
     541       2.6242
     542       2.5517
     543       2.5700
     544       2.6199
     545       2.5637
     546       2.5580
     547       2.5927
     548       2.6146
     549       2.6396
     550       2.6383
     551       2.6579
     552       2.6543
     553       2.6602
     554       2.7313
     555       2.8972
     556       2.8749
     557       2.9564
     558       2.9124
     559       2.9336
     560       2.8379
     561       2.9590
     562       2.9288
     563       2.9249
     564       2.9442
     565       2.9621
     566       2.9318
     567       2.8917
     568       2.8142
     569       2.9248
     570       2.9556
     571       2.9133
     572       2.8415
     573       2.8970
     574       2.9189
     575       2.7687
     576       2.7495
     577       2.7109
     578       2.7159
     579       2.6648
     580       2.7891
     581       2.7743
     582       2.7722
     583       2.7114
     584       2.6450
     585       2.6543
     586       2.7321
     587       2.6327
     588       2.6269
     589       2.5787
     590       2.5954
     591       2.5233
     592       2.5218
     593       2.5078
     594       2.4639
     595       2.5092
     596       2.5583
     597       2.6013
     598       2.7964
     599       2.6626
     600       2.6433
     601       2.4997
     602       2.4939
     603       2.4575
     604       2.5732
     605       2.5273
     606       2.6130
     607       2.6122
     608       2.7162
     609       2.5971
     610       2.6619
     611       2.6082
     612       2.5494
     613       2.5642
     614       2.5669
     615       2.5597
     616       2.6147
     617       2.5237
     618       2.5665
     619       2.6169
     620       2.5608
     621       2.6178
     622       2.6574
     623       2.5540
     624       2.6484
     625       2.6982
     626       2.5884
     627       2.5280
     628       2.5081
     629       2.5779
     630       2.6050
     631       2.5527
     632       2.5236
     633       2.5009
     634       2.5683
     635       2.6505
     636       2.4519
     637       2.5314
     638       2.4552
     639       2.5757
     640       2.6447
     641       2.5741
     642       2.5442
     643       2.5757
     644       2.6303
     645       2.5154
     646       2.5173
     647       2.5595
     648       2.5940
     649       2.6105
     650       2.7205
     651       2.6362
     652       2.5462
     653       2.5617
     654       2.6015
     655       2.5202
     656       2.5815
     657       2.5715
     658       2.6075
     659       2.6392
     660       2.6076
     661       2.6027
     662       2.4817
     663       2.4545
     664       2.4477
     665       2.5341
     666       2.4929
     667       2.4470
     668       2.5041
     669       2.4580
     670       2.4745
     671       2.4899
     672       2.5319
     673       2.4943
     674       2.5503
     675       2.4803
     676       2.4533
     677       2.4982
     678       2.4212
     679       2.3624
     680       2.3924
     681       2.4018
     682       2.5062
     683       2.5254
     684       2.4150
     685       2.4732
     686       2.5240
     687       2.4055
     688       2.4540
     689       2.5312
     690       2.5503
     691       2.5464
     692       2.5429
     693       2.5077
     694       2.5382
     695       2.5743
     696       2.5472
     697       2.5698
     698       2.5655
     699       2.5351
     700       2.5586
     701       2.6355
     702       2.5995
     703       2.6452
     704       2.5755
     705       2.6065
     706       2.6043
     707       2.6553
     708       2.6112
     709       2.6203
     710       2.5785
     711       2.6192
     712       2.6353
     713       2.5777
     714       2.5630
     715       2.5874
     716       2.5504
     717       2.5979
     718       2.5779
     719       2.5058
     720       2.5562
     721       2.5251
     722       2.5753
     723       2.4721
     724       2.4777
     725       2.5313
     726       2.5244
     727       2.5470
     728       2.6363
     729       2.6286
     730       2.6968
     731       2.5892
     732       2.7005
     733       2.6183
     734       2.5889
     735       2.5921
     736       2.5056
     737       2.4792
     738       2.5064
     739       2.5864
     740       2.4364
     741       2.4865
     742       2.5796
     743       2.5406
     744       2.5731
     745       2.6515
     746       2.7333
     747       2.5767
     748       2.5105
     749       2.4779
     750       2.5215
     751       2.4312
     752       2.3632
     753       2.4158
     754       2.3856
     755       2.4239
     756       2.4106
     757       2.5087
     758       2.4792
     759       2.5567
     760       2.5507
     761       2.5923
     762       2.5658
     763       2.5398
     764       2.5096
     765       2.4581
     766       2.5226
     767       2.5238
     768       2.5273
     769       2.6415
     770       2.5227
     771       2.6526
     772       2.6424
     773       2.5540
     774       2.5593
     775       2.5439
     776       2.5981
     777       2.5455
     778       2.6745
     779       2.6664
     780       2.6442
     781       2.6443
     782       2.6722
     783       2.6597
     784       2.6916
     785       2.7717
     786       2.8398
     787       2.7448
     788       2.6642
     789       2.6881
     790       2.7362
     791       2.6631
     792       2.6365
     793       2.7017
     794       2.6536
     795       2.6396
     796       2.6211
     797       2.7120
     798       2.6883
     799       2.7258
     800       2.7571
     801       2.8074
     802       2.6534
     803       2.7412
     804       2.7380
     805       2.8383
     806       2.7963
     807       2.8695
     808       2.7486
     809       2.7143
     810       2.7540
     811       2.7163
     812       2.7139
     813       2.7136
     814       2.6683
     815       2.6666
     816       2.7761
     817       2.8157
     818       2.8193
     819       2.7638
     820       2.6795
     821       2.6293
     822       2.7421
     823       2.7456
     824       2.6594
     825       2.7620
     826       2.6980
     827       2.7179
     828       2.7363
     829       2.8498
     830       2.7719
     831       2.7658
     832       2.8226
     833       2.8154
     834       2.8225
     835       2.7629
     836       2.7266
     837       2.8127
     838       2.7752
     839       2.7830
     840       2.8573
     841       2.8181
     842       2.9212
     843       2.8648
     844       2.8833
     845       2.9448
     846       2.9143
     847       2.8365
     848       2.8818
     849       2.8009
     850       2.7601
     851       2.7839
     852       2.6927
     853       2.7860
     854       2.8197
     855       2.8245
     856       2.8452
     857       2.8008
     858       2.7933
     859       2.9106
     860       2.9232
     861       2.9137
     862       2.8700
     863       2.7451
     864       2.8404
     865       2.8251
     866       2.7907
     867       2.8184
     868       2.6734
     869       2.6542
     870       2.6039
     871       2.6193
     872       2.5576
     873       2.5280
     874       2.5807
     875       2.5124
     876       2.4851
     877       2.5453
     878       2.5132
     879       2.4233
     880       2.3730
     881       2.4126
     882       2.4484
     883       2.5319
     884       2.4112
     885       2.4937
     886       2.5733
     887       2.6218
     888       2.5651
     889       2.5129
     890       2.4935
     891       2.5460
     892       2.5590
     893       2.5657
     894       2.6186
     895       2.6775
     896       2.7075
     897       2.7398
     898       2.6346
     899       2.5978
     900       2.6645
     901       2.7048
     902       2.7036
     903       2.7212
     904       2.6960
     905       2.6370
     906       2.5889
     907       2.5603
     908       2.5636
     909       2.6346
     910       2.5634
     911       2.5901
     912       2.6554
     913       2.6200
     914       2.6336
     915       2.5779
     916       2.5427
     917       2.5743
     918       2.6577
     919       2.6853
     920       2.6184
     921       2.6563
     922       2.6555
     923       2.6271
     924       2.7451
     925       2.7271
     926       2.7171
     927       2.7550
     928       2.6953
     929       2.7077
     930       2.6899
     931       2.6138
     932       2.6920
     933       2.7536
     934       2.7526
     935       2.6417
     936       2.6303
     937       2.5257
     938       2.5725
     939       2.5105
     940       2.4694
     941       2.4426
     942       2.5649
     943       2.5966
     944       2.4882
     945       2.5514
     946       2.6255
     947       2.6417
     948       2.7013
     949       2.7070
     950       2.6765
     951       2.6473
     952       2.7631
     953       2.7963
     954       2.7093
     955       2.7288
     956       2.7704
     957       2.8359
     958       2.7497
     959       2.7376
     960       2.8233
     961       2.7881
     962       2.7729
     963       2.7775
     964       2.7159
     965       2.8279
     966       2.8469
     967       2.8203
     968       2.8358
     969       2.8683
     970       2.8696
     971       2.8224
     972       2.6646
     973       2.6863
     974       2.6669
     975       2.5929
     976       2.6177
     977       2.6697
     978       2.7470
     979       2.7784
     980       2.7971
     981       2.7410
     982       2.7124
     983       2.6543
     984       2.6904
     985       2.7120
     986       2.6671
     987       2.7297
     988       2.7410
     989       2.7063
     990       2.6833
     991       2.7336
     992       2.7173
     993       2.6822
     994       2.6792
     995       2.7648
     996       2.6769
     997       2.6344
     998       2.5408
     999       2.5967
    1000       2.6304
    1001       2.5736
    1002       2.6236
    1003       2.6431
    1004       2.5352
    1005       2.4837
    1006       2.5128
    1007       2.5246
    1008       2.5015
    1009       2.4404
    1010       2.4630
    1011       2.5263
    1012       2.5815
    1013       2.5666
    1014       2.5324
    1015       2.5795
    1016       2.5650
    1017       2.6623
    1018       2.6819
    1019       2.6288
    1020       2.7257
    1021       2.5968
    1022       2.7601
    1023       2.7689
    1024       2.7539
    1025       2.7237
    1026       2.7145
    1027       2.7468
    1028       2.6750
    1029       2.7014
    1030       2.6786
    1031       2.7384
    1032       2.6674
    1033       2.6921
    1034       2.6066
    1035       2.6714
    1036       2.6748
    1037       2.6992
    1038       2.6932
    1039       2.7147
    1040       2.7899
    1041       2.7069
    1042       2.5943
    1043       2.6894
    1044       2.7151
    1045       2.7146
    1046       2.6897
    1047       2.7023
    1048       2.6090
    1049       2.7234
    1050       2.7609
    1051       2.7180
    1052       2.7826
    1053       2.8292
    1054       2.9293
    1055       2.9702
    1056       3.0147
    1057       3.0262
    1058       3.0175
    1059       2.9062
    1060       2.8636
    1061       2.8510
    1062       2.8033
    1063       2.8105
    1064       2.8486
    1065       2.9271
    1066       3.0432
    1067       2.9967
    1068       3.0064
    1069       3.0539
    1070       3.0644
    1071       2.9960
    1072       2.9599
    1073       2.8739
    1074       2.9787
    1075       2.8600
    1076       2.7013
    1077       2.7721
    1078       2.7616
    1079       2.7928
    1080       2.7218
    1081       2.7318
    1082       2.7964
    1083       2.7735
    1084       2.8066
    1085       2.6818
    1086       2.8336
    1087       2.8138
    1088       2.8277
    1089       2.8755
    1090       2.8607
    1091       2.8189
    1092       2.8266
    1093       2.7946
    1094       2.8970
    1095       2.9963
    1096       2.8498
    1097       2.7735
    1098       2.7777
    1099       2.7400
    1100       2.8097
    1101       2.8419
    1102       2.8369
    1103       2.7644
    1104       2.7078
    1105       2.7732
    1106       2.7291
    1107       2.7992
    1108       2.8445
    1109       2.8089
    1110       2.7558
    1111       2.7397
    1112       2.7419
    1113       2.6794
    1114       2.7601
    1115       2.7180
    1116       2.6636
    1117       2.7343
    1118       2.7867
    1119       2.7797
    1120       2.7609
    1121       2.8270
    1122       2.6965
    1123       2.7514
    1124       2.8139
    1125       2.7759
    1126       2.7200
    1127       2.6949
    1128       2.7122
    1129       2.7165
    1130       2.7748
    1131       2.7113
    1132       2.7527
    1133       2.6701
    1134       2.7528
    1135       2.6812
    1136       2.7640
    1137       2.6710
    1138       2.7231
    1139       2.7005
    1140       2.7350
    1141       2.7285
    1142       2.7223
    1143       2.8039
    1144       2.7787
    1145       2.7438
    1146       2.8054
    1147       2.8097
    1148       2.7662
    1149       2.7527
    1150       2.8428
    1151       2.7577
    1152       2.7363
    1153       2.8094
    1154       2.8108
    1155       2.6473
    1156       2.7425
    1157       2.7538
    1158       2.7486
    1159       2.7173
    1160       2.6441
    1161       2.6856
    1162       2.6938
    1163       2.6782
    1164       2.6253
    1165       2.5723
    1166       2.5135
    1167       2.4493
    1168       2.4035
    1169       2.4007
    1170       2.4021
    1171       2.4555
    1172       2.4872
    1173       2.4812
    1174       2.5140
    1175       2.5725
    1176       2.6021
    1177       2.6795
    1178       2.6522
    1179       2.6741
    1180       2.6122
    1181       2.5751
    1182       2.5596
    1183       2.4939
    1184       2.4934
    1185       2.5458
    1186       2.5382
    1187       2.5158
    1188       2.6511
    1189       2.6302
    1190       2.6887
    1191       2.6612
    1192       2.6643
    1193       2.6938
    1194       2.7012
    1195       2.7052
    1196       2.6809
    1197       2.7318
    1198       2.7721
    1199       2.7597
    1200       2.6582
    1201       2.7259
    1202       2.6968
    1203       2.7654
    1204       2.6784
    1205       2.6890
    1206       2.8294
    1207       2.8374
    1208       2.8982
    1209       2.9511
    1210       2.8516
    1211       2.9126
    1212       2.8175
    1213       2.8675
    1214       2.9763
    1215       2.9498
    1216       2.9712
    1217       2.9438
    1218       2.9872
    1219       2.9556
    1220       2.8738
    1221       2.8859
    1222       2.8170
    1223       2.8527
    1224       2.8628
    1225       2.8242
    1226       2.8429
    1227       2.8554
    1228       2.8706
    1229       2.7949
    1230       2.7012
    1231       2.7345
    1232       2.7417
    1233       2.7281
    1234       2.7325
    1235       2.6902
    1236       2.7037
    1237       2.6718
    1238       2.6918
    1239       2.6977
    1240       2.6427
    1241       2.7046
    1242       2.6004
    1243       2.5946
    1244       2.6317
    1245       2.5291
    1246       2.5648
    1247       2.4085
    1248       2.4993
    1249       2.5347
    1250       2.5097
    1251       2.5840
    1252       2.5713
    1253       2.6338
    1254       2.5139
    1255       2.6280
    1256       2.6676
    1257       2.6302
    1258       2.5903
    1259       2.6441
    1260       2.5688
    1261       2.5754
    1262       2.5074
    1263       2.5065
    1264       2.5297
    1265       2.5562
    1266       2.4728
    1267       2.5386
    1268       2.4408
    1269       2.4810
    1270       2.5989
    1271       2.6949
    1272       2.5770
    1273       2.6296
    1274       2.6586
    1275       2.6627
    1276       2.6925
    1277       2.5989
    1278       2.5226
    1279       2.5009
    1280       2.4183
    1281       2.4409
    1282       2.4163
    1283       2.3556
    1284       2.3624
    1285       2.4145
    1286       2.4963
    1287       2.5086
    1288       2.5912
    1289       2.5553
    1290       2.6034
    1291       2.5730
    1292       2.5959
    1293       2.6300
    1294       2.6228
    1295       2.6504
    1296       2.6681
    1297       2.5384
    1298       2.5816
    1299       2.5804
    1300       2.5104
    1301       2.5428
    1302       2.5810
    1303       2.6191
    1304       2.7206
    1305       2.6613
    1306       2.5645
    1307       2.6038
    1308       2.6305
    1309       2.6993
    1310       2.6477
    1311       2.5795
    1312       2.6360
    1313       2.5714
    1314       2.5330
    1315       2.5284
    1316       2.5979
    1317       2.6956
    1318       2.6527
    1319       2.6327
    1320       2.6138
    1321       2.5994
    1322       2.5970
    1323       2.6588
    1324       2.6428
    1325       2.5762
    1326       2.5981
    1327       2.5829
    1328       2.6194
    1329       2.5190
    1330       2.4978
    1331       2.4492
    1332       2.4378
    1333       2.4729
    1334       2.4671
    1335       2.5051
    1336       2.5048
    1337       2.4988
    1338       2.5242
    1339       2.5017
    1340       2.5399
    1341       2.4977
    1342       2.5543
    1343       2.5174
    1344       2.5958
    1345       2.5386
    1346       2.5881
    1347       2.5088
    1348       2.5253
    1349       2.5345
    1350       2.5614
    1351       2.6331
    1352       2.5424
    1353       2.6047
    1354       2.5456
    1355       2.6120
    1356       2.6540
    1357       2.5763
    1358       2.5505
    1359       2.6214
    1360       2.6219
    1361       2.5621
    1362       2.5689
    1363       2.6621
    1364       2.6160
    1365       2.6597
    1366       2.6849
    1367       2.6499
    1368       2.6134
    1369       2.6068
    1370       2.6758
    1371       2.7071
    1372       2.6885
    1373       2.7655
    1374       2.7292
    1375       2.7294
    1376       2.7685
    1377       2.7383
    1378       2.6828
    1379       2.6510
    1380       2.6807
    1381       2.6935
    1382       2.6366
    1383       2.6838
    1384       2.7177
    1385       2.7144
    1386       2.7001
    1387       2.7304
    1388       2.7740
    1389       2.7147
    1390       2.6875
    1391       2.5731
    1392       2.5814
    1393       2.6254
    1394       2.5919
    1395       2.5636
    1396       2.5748
    1397       2.4772
    1398       2.4675
    1399       2.5240
    1400       2.5246
    1401       2.5727
    1402       2.5843
    1403       2.5821
    1404       2.6045
    1405       2.6419
    1406       2.6386
    1407       2.5647
    1408       2.6513
    1409       2.7165
    1410       2.7488
    1411       2.7410
    1412       2.7699
    1413       2.8131
    1414       2.8284
    1415       2.8130
    1416       2.7313
    1417       2.7154
    1418       2.6376
    1419       2.4879
    1420       2.6043
    1421       2.6541
    1422       2.8007
    1423       2.6824
    1424       2.7478
    1425       2.7709
    1426       2.7394
    1427       2.9357
    1428       2.8967
    1429       2.9012
    1430       2.8285
    1431       2.7874
    1432       2.8005
    1433       2.7344
    1434       2.6902
    1435       2.6248
    1436       2.5653
    1437       2.5067
    1438       2.5784
    1439       2.5491
    1440       2.5288
    1441       2.4878
    1442       2.4896
    1443       2.4142
    1444       2.5194
    1445       2.4728
    1446       2.5769
    1447       2.5238
    1448       2.4561
    1449       2.4165
    1450       2.3951
    1451       2.3323
    1452       2.3978
    1453       2.3562
    1454       2.3923
    1455       2.3534
    1456       2.2794
    1457       2.3279
    1458       2.3026
    1459       2.4268
    1460       2.4812
    1461       2.3844
    1462       2.4462
    1463       2.5663
    1464       2.5436
    1465       2.5837
    1466       2.5247
    1467       2.5932
    1468       2.5688
    1469       2.5112
    1470       2.4777
    1471       2.4551
    1472       2.4246
    1473       2.5768
    1474       2.5620
    1475       2.4909
    1476       2.5332
    1477       2.5041
    1478       2.5476
    1479       2.4782
    1480       2.5770
    1481       2.6127
    1482       2.6440
    1483       2.5161
    1484       2.5418
    1485       2.5900
    1486       2.5481
    1487       2.4627
    1488       2.5312
    1489       2.5117
    1490       2.5586
    1491       2.5364
    1492       2.5619
    1493       2.5727
    1494       2.6336
    1495       2.6854
    1496       2.6467
    1497       2.5535
    1498       2.6704
    1499       2.6622
    1500       2.6068
    1501       2.6401
    1502       2.5886
    1503       2.5914
    1504       2.6270
    1505       2.6329
    1506       2.6118
    1507       2.5369
    1508       2.5981
    1509       2.7428
    1510       2.6912
    1511       2.5852
    1512       2.6611
    1513       2.6365
    1514       2.7365
    1515       2.5585
    1516       2.6544
    1517       2.5513
    1518       2.5136
    1519       2.5070
    1520       2.5663
    1521       2.6704
    1522       2.6367
    1523       2.5821
    1524       2.5126
    1525       2.4844
    1526       2.5318
    1527       2.5032
    1528       2.6249
    1529       2.6140
    1530       2.6457
    1531       2.7080
    1532       2.6965
    1533       2.7212
    1534       2.8662
    1535       2.7338
    1536       2.7783
    1537       2.6695
    1538       2.6841
    1539       2.6907
    1540       2.7249
    1541       2.6632
    1542       2.6269
    1543       2.6967
    1544       2.7387
    1545       2.6873
    1546       2.6430
    1547       2.6637
    1548       2.7243
    1549       2.6621
    1550       2.6349
    1551       2.5754
    1552       2.5458
    1553       2.6085
    1554       2.5476
    1555       2.5694
    1556       2.6527
    1557       2.6566
    1558       2.5670
    1559       2.5693
    1560       2.6314
    1561       2.5987
    1562       2.5581
    1563       2.5253
    1564       2.5619
    1565       2.6327
    1566       2.8070
    1567       2.6802
    1568       2.7477
    1569       2.7081
    1570       2.6256
    1571       2.7204
    1572       2.6299
    1573       2.6215
    1574       2.5570
    1575       2.6432
    1576       2.6551
    1577       2.7214
    1578       2.6010
    1579       2.6440
    1580       2.6377
    1581       2.7538
    1582       2.6747
    1583       2.6295
    1584       2.6231
    1585       2.6326
    1586       2.7007
    1587       2.7516
    1588       2.7771
    1589       2.7987
    1590       2.7346
    1591       2.7586
    1592       2.7288
    1593       2.7306
    1594       2.6813
    1595       2.6615
    1596       2.6547
    1597       2.6351
    1598       2.6411
    1599       2.6415
    1600       2.7903
    1601       2.8032
    1602       2.7867
    1603       2.8101
    1604       2.8162
    1605       2.8050
    1606       2.7690
    1607       2.8565
    1608       2.8083
    1609       2.8130
    1610       2.7380
    1611       2.6662
    1612       2.7294
    1613       2.7306
    1614       2.7695
    1615       2.6807
    1616       2.7004
    1617       2.7294
    1618       2.7907
    1619       2.7758
    1620       2.7835
    1621       2.6764
    1622       2.6219
    1623       2.6236
    1624       2.6404
    1625       2.6930
    1626       2.6471
    1627       2.7435
    1628       2.7729
    1629       2.7596
    1630       2.7340
    1631       2.7819
    1632       2.7992
    1633       2.8061
    1634       2.7942
    1635       2.8533
    1636       2.7464
    1637       2.7489
    1638       2.7297
    1639       2.6973
    1640       2.6226
    1641       2.6719
    1642       2.6994
    1643       2.6874
    1644       2.7173
    1645       2.7209
    1646       2.8240
    1647       2.7620
    1648       2.6476
    1649       2.6848
    1650       2.7386
    1651       2.6774
    1652       2.7777
    1653       2.7298
    1654       2.6746
    1655       2.6779
    1656       2.7101
    1657       2.6303
    1658       2.6381
    1659       2.6807
    1660       2.6947
    1661       2.7714
    1662       2.8866
    1663       2.7841
    1664       2.7523
    1665       2.7729
    1666       2.8449
    1667       2.9667
    1668       2.9356
    1669       2.9238
    1670       2.8506
    1671       2.8824
    1672       2.8866
    1673       2.8194
    1674       2.8852
    1675       3.0030
    1676       2.8872
    1677       2.8748
    1678       2.9811
    1679       2.8357
    1680       2.8225
    1681       2.8538
    1682       2.8692
    1683       2.8812
    1684       2.8747
    1685       2.8783
    1686       2.9180
    1687       2.8362
    1688       2.9131
    1689       2.8264
    1690       2.8919
    1691       2.8050
    1692       2.8865
    1693       2.8905
    1694       3.0013
    1695       2.9533
    1696       2.9295
    1697       2.8013
    1698       2.8360
    1699       2.8110
    1700       2.8778
    1701       2.8539
    1702       2.8214
    1703       2.8585
    1704       2.8429
    1705       2.8576
    1706       2.7673
    1707       2.8156
    1708       2.7781
    1709       2.9043
    1710       2.7979
    1711       2.8058
    1712       2.8544
    1713       2.9049
    1714       2.9329
    1715       2.9289
    1716       2.8344
    1717       2.8605
    1718       2.8766
    1719       2.9184
    1720       2.9697
    1721       2.9462
    1722       3.0615
    1723       2.9850
    1724       2.9775
    1725       2.9601
    1726       2.8444
    1727       2.8203
    1728       2.8323
    1729       2.9305
    1730       2.8794
    1731       2.9814
    1732       2.9875
    1733       2.8814
    1734       2.8466
    1735       2.8292
    1736       2.8849
    1737       2.8299
    1738       2.7874
    1739       2.7993
    1740       2.7555
    1741       2.8333
    1742       2.7867
    1743       2.6999
    1744       2.6524
    1745       2.7142
    1746       2.7696
    1747       2.7983
    1748       2.8105
    1749       2.8313
    1750       2.8481
    1751       2.7723
    1752       2.8285
    1753       2.8476
    1754       2.8388
    1755       2.7557
    1756       2.7545
    1757       2.7341
    1758       2.7208
    1759       2.6702
    1760       2.6760
    1761       2.6976
    1762       2.6410
    1763       2.8072
    1764       2.8135
    1765       2.8163
    1766       2.7358
    1767       2.7696
    1768       2.8656
    1769       2.8732
    1770       2.8874
    1771       2.8564
    1772       2.8434
    1773       2.8140
    1774       2.7824
    1775       2.8098
    1776       2.8134
    1777       2.7454
    1778       2.8774
    1779       2.7771
    1780       2.8171
    1781       2.9002
    1782       2.8410
    1783       2.7388
    1784       2.8234
    1785       2.7785
    1786       2.8012
    1787       2.7478
    1788       2.7554
    1789       2.6212
    1790       2.7628
    1791       2.6728
    1792       2.7438
    1793       2.7756
    1794       2.7427
    1795       2.7119
    1796       2.6631
    1797       2.6581
    1798       2.7403
    1799       2.7477
    1800       2.8001
    1801       2.8203
    1802       2.7537
    1803       2.7619
    1804       2.7340
    1805       2.8042
    1806       2.8145
    1807       2.9215
    1808       2.8406
    1809       2.8313
    1810       2.8525
    1811       2.8169
    1812       2.8386
    1813       2.7844
    1814       2.8290
    1815       2.7834
    1816       2.8507
    1817       2.7768
    1818       2.8888
    1819       2.9164
    1820       2.9136
    1821       2.8717
    1822       2.9410
    1823       2.9712
    1824       3.0638
    1825       3.0537
    1826       2.9555
    1827       2.9875
    1828       2.9323
    1829       2.9207
    1830       2.9774
    1831       2.9132
    1832       2.9313
    1833       2.9322
    1834       2.9481
    1835       2.8244
    1836       2.7755
    1837       2.7842
    1838       2.8142
    1839       2.8423
    1840       2.7907
    1841       2.7841
    1842       2.7132
    1843       2.7384
    1844       2.8151
    1845       2.6744
    1846       2.6179
    1847       2.5836
    1848       2.7739
    1849       2.6992
    1850       2.7461
    1851       2.8550
    1852       2.8445
    1853       2.8167
    1854       2.7686
    1855       2.6998
    1856       2.6885
    1857       2.7105
    1858       2.7318
    1859       2.7044
    1860       2.7009
    1861       2.7259
    1862       2.7013
    1863       2.6314
    1864       2.5555
    1865       2.5918
    1866       2.6192
    1867       2.6491
    1868       2.5868
    1869       2.6623
    1870       2.6508
    1871       2.6164
    1872       2.6605
    1873       2.6329
    1874       2.6600
    1875       2.5720
    1876       2.6724
    1877       2.7597
    1878       2.8563
    1879       2.7999
    1880       2.8249
    1881       2.8072
    1882       2.7956
    1883       2.7538
    1884       2.7866
    1885       2.7704
    1886       2.7581
    1887       2.8058
    1888       2.7364
    1889       2.8013
    1890       2.7795
    1891       2.7143
    1892       2.7045
    1893       2.6917
    1894       2.6741
    1895       2.6916
    1896       2.6693
    1897       2.7144
    1898       2.7174
    1899       2.7844
    1900       2.8553
    1901       2.9645
    1902       2.8473
    1903       2.7952
    1904       2.8722
    1905       2.9312
    1906       2.9112
    1907       2.8384
    1908       3.0141
    1909       2.9329
    1910       2.9514
    1911       2.9080
    1912       2.8429
    1913       2.7884
    1914       2.7291
    1915       2.6919
    1916       2.8339
    1917       2.8000
    1918       2.7333
    1919       2.7343
    1920       2.7527
    1921       2.8151
    1922       2.7036
    1923       2.7262
    1924       2.7104
    1925       2.6703
    1926       2.7837
    1927       2.7572
    1928       2.7119
    1929       2.6785
    1930       2.6131
    1931       2.6172
    1932       2.6542
    1933       2.6733
    1934       2.6873
    1935       2.6532
    1936       2.6840
    1937       2.6358
    1938       2.6607
    1939       2.5822
    1940       2.6232
    1941       2.7714
    1942       2.8395
    1943       2.8157
    1944       2.7517
    1945       2.8238
    1946       2.7208
    1947       2.8205
    1948       2.8382
    1949       2.8202
    1950       2.8767
    1951       2.8204
    1952       2.7604
    1953       2.7827
    1954       2.7806
    1955       2.7977
    1956       2.7320
    1957       2.7802
    1958       2.8178
    1959       2.7959
    1960       2.7335
    1961       2.7414
    1962       2.8200
    1963       2.7518
    1964       2.7733
    1965       2.7174
    1966       2.6611
    1967       2.6954
    1968       2.7240
    1969       2.8333
    1970       2.8157
    1971       2.8434
    1972       2.7407
    1973       2.7414
    1974       2.7429
    1975       2.8228
    1976       2.7372
    1977       2.7232
    1978       2.6810
    1979       2.7550
    1980       2.6496
    1981       2.6541
    1982       2.7078
    1983       2.7357
    1984       2.6592
    1985       2.7097
    1986       2.6877
    1987       2.6218
    1988       2.6299
    1989       2.6398
    1990       2.5908
    1991       2.6318
    1992       2.7101
    1993       2.7997
    1994       2.7586
    1995       2.8035
    1996       2.8737
    1997       2.8658
    1998       2.9226
    1999       2.9027
    2000       2.8168
    2001       2.7602
    2002       2.8354
    2003       2.7459
    2004       2.6905
    2005       2.6437
    2006       2.5830
    2007       2.5992
    2008       2.5199
    2009       2.5816
    2010       2.6155
    2011       2.5613
    2012       2.7036
    2013       2.8035
    2014       2.8472
    2015       2.8091
    2016       2.7880
    2017       2.8772
    2018       2.8884
    2019       2.9167
    2020       2.8776
    2021       2.8782
    2022       2.8255
    2023       2.8400
    2024       2.7198
    2025       2.8037
    2026       2.7721
    2027       2.6605
    2028       2.6948
    2029       2.7297
    2030       2.6553
    2031       2.6038
    2032       2.5529
    2033       2.6480
    2034       2.6822
    2035       2.6766
    2036       2.7572
    2037       2.7360
    2038       2.7077
    2039       2.7173
    2040       2.6588
    2041       2.7805
    2042       2.8286
    2043       2.7389
    2044       2.7736
    2045       2.7736
    2046       2.8029
    2047       2.7534
    2048       2.7064
    2049       2.7375
    2050       2.6775
    2051       2.6971
    2052       2.7309
    2053       2.6831
    2054       2.6896
    2055       2.7622
    2056       2.7649
    2057       2.8005
    2058       2.7340
    2059       2.7800
    2060       2.7424
    2061       2.8180
    2062       2.7612
    2063       2.6667
    2064       2.6383
    2065       2.5364
    2066       2.5657
    2067       2.6122
    2068       2.5590
    2069       2.5835
    2070       2.5443
    2071       2.5870
    2072       2.5768
    2073       2.5188
    2074       2.6383
    2075       2.5898
    2076       2.5142
    2077       2.5936
    2078       2.6634
    2079       2.5722
    2080       2.6427
    2081       2.6984
    2082       2.7337
    2083       2.7162
    2084       2.7111
    2085       2.7486
    2086       2.8399
    2087       2.8612
    2088       2.8204
    2089       2.8391
    2090       2.8758
    2091       2.7961
    2092       2.8297
    2093       2.8216
    2094       2.7599
    2095       2.8322
    2096       2.7702
    2097       2.8242
    2098       2.8504
    2099       2.8479
    2100       2.9381
    2101       2.9073
    2102       2.9556
    2103       3.0379
    2104       2.9596
    2105       2.9276
    2106       2.8866
    2107       2.9090
    2108       3.0331
    2109       2.9403
    2110       2.9792
    2111       2.9249
    2112       2.8962
    2113       2.8425
    2114       2.8127
    2115       2.8759
    2116       2.8693
    2117       2.9202
    2118       2.9575
    2119       3.0043
    2120       3.0848
    2121       3.0535
    2122       3.0569
    2123       2.9643
    2124       3.0175
    2125       3.0188
    2126       2.9893
    2127       2.9800
    2128       2.9204
    2129       2.9617
    2130       2.9239
    2131       3.0638
    2132       3.0894
    2133       3.0848
    2134       3.0392
    2135       2.9890
    2136       2.8883
    2137       2.8908
    2138       2.9055
    2139       2.9590
    2140       3.0033
    2141       2.9691
    2142       3.0095
    2143       2.9393
    2144       2.8827
    2145       2.8075
    2146       2.8411
    2147       2.7970
    2148       2.8041
    2149       2.7871
    2150       2.7078
    2151       2.7563
    2152       2.6918
    2153       2.6585
    2154       2.6949
    2155       2.6688
    2156       2.7517
    2157       2.6204
    2158       2.7258
    2159       2.5851
    2160       2.6492
    2161       2.6853
    2162       2.7063
    2163       2.7951
    2164       2.7342
    2165       2.6975
    2166       2.6536
    2167       2.7162
    2168       2.6320
    2169       2.6275
    2170       2.5580
    2171       2.6060
    2172       2.6536
    2173       2.6033
    2174       2.5322
    2175       2.5309
    2176       2.5184
    2177       2.5374
    2178       2.5625
    2179       2.6063
    2180       2.6458
    2181       2.6644
    2182       2.5897
    2183       2.5705
    2184       2.5469
    2185       2.4948
    2186       2.5221
    2187       2.5553
    2188       2.5716
    2189       2.5696
    2190       2.5599
    2191       2.5747
    2192       2.5904
    2193       2.5932
    2194       2.6180
    2195       2.7077
    2196       2.6201
    2197       2.6643
    2198       2.6702
    2199       2.7214
    2200       2.7014
    2201       2.7332
    2202       2.5440
    2203       2.5716
    2204       2.6240
    2205       2.5012
    2206       2.4671
    2207       2.5089
    2208       2.5535
    2209       2.5588
    2210       2.5209
    2211       2.5706
    2212       2.6545
    2213       2.6207
    2214       2.5476
    2215       2.6478
    2216       2.5806
    2217       2.5925
    2218       2.6114
    2219       2.6348
    2220       2.5477
    2221       2.5278
    2222       2.5449
    2223       2.5678
    2224       2.5371
    2225       2.5198
    2226       2.5790
    2227       2.6364
    2228       2.7060
    2229       2.6547
    2230       2.6473
    2231       2.6199
    2232       2.6341
    2233       2.6161
    2234       2.6432
    2235       2.5615
    2236       2.6259
    2237       2.6100
    2238       2.5759
    2239       2.6036
    2240       2.6463
    2241       2.5777
    2242       2.5071
    2243       2.5016
    2244       2.5714
    2245       2.4462
    2246       2.4733
    2247       2.4335
    2248       2.4756
    2249       2.4784
    2250       2.5035
    2251       2.4998
    2252       2.6325
    2253       2.7299
    2254       2.7871
    2255       2.6835
    2256       2.6976
    2257       2.7824
    2258       2.8305
    2259       2.8310
    2260       2.8054
    2261       2.8995
    2262       2.9465
    2263       3.0054
    2264       2.9555
    2265       2.9480
    2266       2.9066
    2267       2.9774
    2268       3.0158
    2269       2.9805
    2270       2.8883
    2271       2.7972
    2272       2.7882
    2273       2.7949
    2274       2.8183
    2275       2.8182
    2276       2.8032
    2277       2.8564
    2278       2.8051
    2279       2.8218
    2280       2.7485
    2281       2.8081
    2282       2.8384
    2283       2.7903
    2284       2.7496
    2285       2.9141
    2286       2.8791
    2287       2.7966
    2288       2.8615
    2289       2.9186
    2290       2.9050
    2291       2.9097
    2292       2.8961
    2293       2.9343
    2294       2.8935
    2295       2.9263
    2296       2.9638
    2297       2.9533
    2298       2.9597
    2299       3.0093
    2300       3.0180
    2301       2.8600
    2302       2.8596
    2303       3.0309
    2304       3.0542
    2305       3.0309
    2306       3.0673
    2307       3.1287
    2308       2.9729
    2309       2.9256
    2310       2.9331
    2311       2.9996
    2312       3.0533
    2313       3.0561
    2314       3.0635
    2315       2.9873
    2316       3.0836
    2317       3.0730
    2318       2.9122
    2319       2.9409
    2320       3.1187
    2321       3.0234
    2322       2.9094
    2323       2.9196
    2324       2.8495
    2325       2.9681
    2326       3.0136
    2327       2.8274
    2328       3.0261
    2329       2.9367
    2330       3.0144
    2331       2.9491
    2332       3.0489
    2333       3.0529
    2334       3.0314
    2335       3.0079
    2336       2.9813
    2337       2.9686
    2338       2.8151
    2339       2.7565
    2340       2.7978
    2341       2.7756
    2342       2.8749
    2343       2.9920
    2344       2.9696
    2345       2.9529
    2346       3.0351
    2347       2.9463
    2348       3.0254
    2349       2.9729
    2350       2.8960
    2351       2.8806
    2352       2.8705
    2353       2.7935
    2354       2.7369
    2355       2.8312
    2356       2.7816
    2357       2.8249
    2358       2.8677
    2359       2.8199
    2360       2.8721
    2361       2.8810
    2362       2.9195
    2363       2.8318
    2364       2.8329
    2365       2.7896
    2366       2.8905
    2367       2.9237
    2368       2.9194
    2369       2.8251
    2370       2.8784
    2371       2.9123
    2372       2.9279
    2373       2.9211
    2374       2.8893
    2375       2.9283
    2376       2.8925
    2377       2.9702
    2378       2.9321
    2379       2.9601
    2380       2.8986
    2381       2.8795
    2382       2.8789
    2383       2.8833
    2384       2.7863
    2385       2.8420
    2386       2.8601
    2387       2.7721
    2388       2.8062
    2389       2.8481
    2390       2.8779
    2391       2.9491
    2392       2.9672
    2393       2.9672
    2394       3.0035
    2395       2.9220
    2396       2.9169
    2397       2.8904
    2398       2.8655
    2399       2.8643
    2400       2.9156
    2401       2.9545
    2402       2.9143
    2403       2.9182
    2404       2.9129
    2405       2.9637
    2406       3.0241
    2407       3.0870
    2408       3.0229
    2409       2.9922
    2410       2.9559
    2411       2.9388
    2412       2.9282
    2413       2.9617
    2414       2.9259
    2415       2.8749
    2416       2.8270
    2417       2.8405
    2418       2.8612
    2419       2.8629
    2420       2.8732
    2421       2.8589
    2422       2.9881
    2423       2.9915
    2424       3.0209
    2425       2.9914
    2426       3.0004
    2427       3.0055
    2428       2.9895
    2429       2.9778
    2430       2.9272
    2431       2.8871
    2432       2.8808
    2433       2.8778
    2434       2.9360
    2435       2.9207
    2436       2.8964
    2437       2.8648
    2438       2.9018
    2439       2.8275
    2440       2.8292
    2441       2.8251
    2442       2.8209
    2443       2.7998
    2444       2.7715
    2445       2.7335
    2446       2.8643
    2447       2.8388
    2448       2.8583
    2449       2.8298
    2450       2.8113
    2451       2.9817
    2452       3.0072
    2453       2.9381
    2454       2.9205
    2455       3.0044
    2456       2.9919
    2457       2.9501
    2458       2.9065
    2459       2.8032
    2460       2.8405
    2461       2.8967
    2462       2.8604
    2463       2.8650
    2464       2.8470
    2465       2.7633
    2466       2.8538
    2467       2.9091
    2468       2.8726
    2469       2.8802
    2470       2.9818
    2471       2.8974
    2472       2.8993
    2473       2.8517
    2474       2.8064
    2475       2.8414
    2476       2.8755
    2477       2.8083
    2478       2.9105
    2479       2.9902
    2480       2.9556
    2481       2.8651
    2482       2.8225
    2483       2.9151
    2484       2.9213
    2485       2.9175
    2486       2.9592
    2487       3.0372
    2488       3.0426
    2489       3.0257
    2490       3.0494
    2491       3.0477
    2492       3.0621
    2493       3.0221
    2494       3.0913
    2495       3.1658
    2496       3.1651
    2497       3.1392
    2498       3.1160
    2499       3.1388
    2500       3.0948
