# Supplementary material for: Potential Inhibitors of Fascin From A Database of Marine Natural Products: A Virtual Screening and Molecular Dynamics Study
Source: Front Chem. 2021 Oct 7;9:719949. doi: 10.3389/fchem.2021.719949 (PMC8529705; doi:10.3389/fchem.2021.719949)
Supplement: Supplementary file 2 [file DataSheet1.ZIP › Raw Date for Manuscript-719949-reduced/Figure S1/Inhibitor 04/rmsd4.dat]

#Frame     RMSD_00002
       1       2.2729
       2       2.2615
       3       2.2939
       4       2.2786
       5       2.3770
       6       2.3538
       7       2.3300
       8       2.4282
       9       2.3343
      10       2.2343
      11       2.2427
      12       2.2777
      13       2.2855
      14       2.3730
      15       2.3114
      16       2.2543
      17       2.1344
      18       2.2087
      19       2.1631
      20       2.1563
      21       2.1293
      22       2.1558
      23       2.2298
      24       2.1797
      25       2.1982
      26       2.1375
      27       2.1833
      28       2.1646
      29       2.1399
      30       2.1493
      31       2.1029
      32       2.0944
      33       2.1417
      34       2.1217
      35       2.1561
      36       2.2084
      37       2.1962
      38       2.1966
      39       2.3003
      40       2.3324
      41       2.3039
      42       2.3278
      43       2.2924
      44       2.2439
      45       2.2012
      46       2.2157
      47       2.2579
      48       2.1758
      49       2.2181
      50       2.1972
      51       2.2470
      52       2.2410
      53       2.1796
      54       2.2509
      55       2.2299
      56       2.2522
      57       2.2967
      58       2.3072
      59       2.3361
      60       2.3172
      61       2.3603
      62       2.4128
      63       2.3828
      64       2.3451
      65       2.3270
      66       2.3048
      67       2.3948
      68       2.4334
      69       2.4225
      70       2.5437
      71       2.3734
      72       2.3667
      73       2.3724
      74       2.4102
      75       2.4453
      76       2.4239
      77       2.4906
      78       2.4868
      79       2.5117
      80       2.6518
      81       2.5632
      82       2.5554
      83       2.6806
      84       2.5059
      85       2.4625
      86       2.4775
      87       2.5571
      88       2.5414
      89       2.7721
      90       2.6559
      91       2.5978
      92       2.5536
      93       2.5014
      94       2.5401
      95       2.5023
      96       2.4990
      97       2.4320
      98       2.3888
      99       2.4048
     100       2.4190
     101       2.3051
     102       2.3692
     103       2.3777
     104       2.2988
     105       2.2076
     106       2.3453
     107       2.2955
     108       2.1534
     109       2.2170
     110       2.1765
     111       2.1883
     112       2.1966
     113       2.1716
     114       2.1161
     115       2.2140
     116       2.1875
     117       2.1943
     118       2.2915
     119       2.4266
     120       2.4098
     121       2.3706
     122       2.3033
     123       2.2494
     124       2.4290
     125       2.4269
     126       2.4163
     127       2.4286
     128       2.4110
     129       2.5745
     130       2.4638
     131       2.4780
     132       2.3961
     133       2.3829
     134       2.3981
     135       2.4467
     136       2.4244
     137       2.4039
     138       2.2260
     139       2.2503
     140       2.2066
     141       2.1880
     142       2.2720
     143       2.3278
     144       2.3127
     145       2.3538
     146       2.4202
     147       2.2056
     148       2.2380
     149       2.2694
     150       2.2581
     151       2.2002
     152       2.2105
     153       2.2123
     154       2.1319
     155       2.1787
     156       2.0972
     157       2.1330
     158       2.1457
     159       2.2173
     160       2.2070
     161       2.2306
     162       2.1755
     163       2.2553
     164       2.2255
     165       2.1879
     166       2.1841
     167       2.1736
     168       2.2094
     169       2.1274
     170       2.1954
     171       2.2011
     172       2.1721
     173       2.1668
     174       2.1364
     175       2.1683
     176       2.2053
     177       2.2358
     178       2.1923
     179       2.1899
     180       2.2231
     181       2.1753
     182       2.2338
     183       2.2303
     184       2.2290
     185       2.2080
     186       2.2029
     187       2.0795
     188       2.1412
     189       2.1522
     190       2.0825
     191       2.1585
     192       2.2145
     193       2.2228
     194       2.2246
     195       2.2113
     196       2.1166
     197       2.1139
     198       2.1512
     199       2.1938
     200       2.2152
     201       2.2136
     202       2.1316
     203       2.1491
     204       2.1710
     205       2.1310
     206       2.0925
     207       2.0936
     208       2.0564
     209       2.0348
     210       2.1111
     211       2.1011
     212       2.1123
     213       2.1406
     214       2.1030
     215       2.1219
     216       2.0311
     217       2.0428
     218       2.1279
     219       2.2071
     220       2.2617
     221       2.1361
     222       2.1800
     223       2.1335
     224       2.0759
     225       2.1596
     226       2.1118
     227       2.1286
     228       2.1879
     229       2.1216
     230       2.0621
     231       2.0393
     232       2.1241
     233       2.0812
     234       2.0288
     235       2.0617
     236       2.1052
     237       1.9777
     238       2.0000
     239       1.9945
     240       2.0709
     241       2.0539
     242       2.0945
     243       2.1479
     244       2.1083
     245       2.0824
     246       2.1449
     247       2.1585
     248       2.1731
     249       2.1616
     250       2.0861
     251       2.0945
     252       2.0892
     253       2.0988
     254       2.1159
     255       2.1927
     256       2.2537
     257       2.2782
     258       2.2322
     259       2.2550
     260       2.2233
     261       2.2390
     262       2.2661
     263       2.3120
     264       2.4006
     265       2.4223
     266       2.4164
     267       2.4115
     268       2.4171
     269       2.3055
     270       2.2476
     271       2.3042
     272       2.2773
     273       2.2289
     274       2.2119
     275       2.1410
     276       2.1101
     277       2.2255
     278       2.1637
     279       2.0860
     280       2.1111
     281       2.1540
     282       2.2235
     283       2.1338
     284       2.2992
     285       2.2114
     286       2.2569
     287       2.2810
     288       2.2369
     289       2.2863
     290       2.2865
     291       2.2336
     292       2.2146
     293       2.2843
     294       2.2631
     295       2.3456
     296       2.4405
     297       2.3713
     298       2.3524
     299       2.3237
     300       2.4297
     301       2.2856
     302       2.3826
     303       2.3056
     304       2.4345
     305       2.4719
     306       2.4183
     307       2.4640
     308       2.5046
     309       2.4783
     310       2.4560
     311       2.4345
     312       2.5211
     313       2.4768
     314       2.4227
     315       2.4404
     316       2.3038
     317       2.3364
     318       2.4998
     319       2.4703
     320       2.4461
     321       2.4773
     322       2.4373
     323       2.3327
     324       2.3777
     325       2.3694
     326       2.3282
     327       2.3131
     328       2.3612
     329       2.3679
     330       2.3608
     331       2.2517
     332       2.3426
     333       2.3600
     334       2.3960
     335       2.4066
     336       2.4039
     337       2.4387
     338       2.5727
     339       2.4544
     340       2.6115
     341       2.5384
     342       2.5376
     343       2.5374
     344       2.6639
     345       2.8165
     346       2.6926
     347       2.7052
     348       2.5869
     349       2.4991
     350       2.5579
     351       2.5638
     352       2.6594
     353       2.5329
     354       2.5204
     355       2.5460
     356       2.4398
     357       2.3628
     358       2.3099
     359       2.4122
     360       2.4185
     361       2.4750
     362       2.5079
     363       2.4362
     364       2.5113
     365       2.5022
     366       2.4956
     367       2.4695
     368       2.5407
     369       2.7452
     370       2.7106
     371       2.6183
     372       2.6118
     373       2.6889
     374       2.6929
     375       2.6310
     376       2.5556
     377       2.5595
     378       2.4996
     379       2.5412
     380       2.5524
     381       2.4887
     382       2.3942
     383       2.3237
     384       2.3431
     385       2.3577
     386       2.3639
     387       2.4085
     388       2.3442
     389       2.4466
     390       2.4477
     391       2.4142
     392       2.4907
     393       2.4776
     394       2.3936
     395       2.6145
     396       2.6010
     397       2.6396
     398       2.5797
     399       2.5518
     400       2.4314
     401       2.4455
     402       2.3974
     403       2.3533
     404       2.3946
     405       2.3974
     406       2.4452
     407       2.5016
     408       2.4821
     409       2.5898
     410       2.6619
     411       2.5910
     412       2.5831
     413       2.5235
     414       2.4981
     415       2.5360
     416       2.5645
     417       2.5451
     418       2.5524
     419       2.6176
     420       2.5774
     421       2.5708
     422       2.4729
     423       2.4608
     424       2.5582
     425       2.5379
     426       2.6107
     427       2.6641
     428       2.5485
     429       2.5120
     430       2.5155
     431       2.4016
     432       2.4969
     433       2.5060
     434       2.6020
     435       2.5655
     436       2.5345
     437       2.5233
     438       2.5262
     439       2.6026
     440       2.5236
     441       2.4652
     442       2.5049
     443       2.4170
     444       2.4039
     445       2.4665
     446       2.4119
     447       2.5302
     448       2.5300
     449       2.5680
     450       2.6333
     451       2.7069
     452       2.6131
     453       2.6634
     454       2.6587
     455       2.7056
     456       2.6497
     457       2.6651
     458       2.5560
     459       2.4564
     460       2.5232
     461       2.4907
     462       2.4486
     463       2.4362
     464       2.4886
     465       2.4469
     466       2.4777
     467       2.4963
     468       2.4961
     469       2.4066
     470       2.5234
     471       2.4270
     472       2.4123
     473       2.4827
     474       2.4503
     475       2.4158
     476       2.4092
     477       2.3923
     478       2.4270
     479       2.4538
     480       2.4880
     481       2.4456
     482       2.3688
     483       2.3069
     484       2.4202
     485       2.3616
     486       2.3242
     487       2.2464
     488       2.2545
     489       2.3119
     490       2.3029
     491       2.2486
     492       2.2568
     493       2.4047
     494       2.3523
     495       2.2346
     496       2.3268
     497       2.3997
     498       2.3863
     499       2.3147
     500       2.3684
     501       2.2759
     502       2.2389
     503       2.2388
     504       2.3675
     505       2.3154
     506       2.3126
     507       2.3665
     508       2.2162
     509       2.2592
     510       2.3200
     511       2.3230
     512       2.4868
     513       2.5229
     514       2.4812
     515       2.4845
     516       2.4916
     517       2.5135
     518       2.4459
     519       2.4677
     520       2.4470
     521       2.4214
     522       2.5047
     523       2.5152
     524       2.4442
     525       2.5219
     526       2.4825
     527       2.5263
     528       2.4509
     529       2.4690
     530       2.6131
     531       2.5769
     532       2.5469
     533       2.6006
     534       2.6087
     535       2.6035
     536       2.7378
     537       2.7482
     538       2.7523
     539       2.7753
     540       2.6196
     541       2.6260
     542       2.6693
     543       2.6815
     544       2.7164
     545       2.6031
     546       2.4710
     547       2.5740
     548       2.5703
     549       2.6105
     550       2.5194
     551       2.5133
     552       2.4979
     553       2.5487
     554       2.5078
     555       2.5240
     556       2.4743
     557       2.5310
     558       2.4988
     559       2.4552
     560       2.4354
     561       2.4784
     562       2.4552
     563       2.4314
     564       2.4982
     565       2.3872
     566       2.3968
     567       2.4639
     568       2.5289
     569       2.4488
     570       2.4802
     571       2.5159
     572       2.6020
     573       2.4684
     574       2.4098
     575       2.4916
     576       2.4980
     577       2.5068
     578       2.5401
     579       2.5177
     580       2.3934
     581       2.4169
     582       2.3359
     583       2.3258
     584       2.3668
     585       2.4141
     586       2.3525
     587       2.4225
     588       2.4403
     589       2.4334
     590       2.4202
     591       2.4179
     592       2.4907
     593       2.5612
     594       2.6457
     595       2.6747
     596       2.7312
     597       2.7328
     598       2.8658
     599       2.8170
     600       2.7347
     601       2.6665
     602       2.5193
     603       2.5585
     604       2.5587
     605       2.5301
     606       2.5401
     607       2.5180
     608       2.4783
     609       2.3689
     610       2.3704
     611       2.4981
     612       2.5571
     613       2.5010
     614       2.4661
     615       2.4569
     616       2.4735
     617       2.4571
     618       2.3990
     619       2.3870
     620       2.3967
     621       2.4376
     622       2.5506
     623       2.5549
     624       2.5002
     625       2.5300
     626       2.5604
     627       2.5042
     628       2.6083
     629       2.6562
     630       2.5939
     631       2.6105
     632       2.5520
     633       2.5715
     634       2.5606
     635       2.5114
     636       2.5402
     637       2.5836
     638       2.6975
     639       2.4820
     640       2.5595
     641       2.4056
     642       2.4882
     643       2.4126
     644       2.5224
     645       2.6019
     646       2.6146
     647       2.6069
     648       2.7136
     649       2.6711
     650       2.6030
     651       2.5368
     652       2.5108
     653       2.5232
     654       2.6076
     655       2.5929
     656       2.5408
     657       2.6346
     658       2.6076
     659       2.5416
     660       2.5427
     661       2.6468
     662       2.7558
     663       2.6843
     664       2.7452
     665       2.7924
     666       2.6593
     667       2.7102
     668       2.7864
     669       2.7191
     670       2.6832
     671       2.5828
     672       2.5592
     673       2.5693
     674       2.6729
     675       2.6288
     676       2.5963
     677       2.5261
     678       2.5328
     679       2.5583
     680       2.6284
     681       2.5720
     682       2.6267
     683       2.5877
     684       2.5167
     685       2.5540
     686       2.4378
     687       2.4851
     688       2.5064
     689       2.5272
     690       2.6306
     691       2.5762
     692       2.6429
     693       2.6406
     694       2.5805
     695       2.6206
     696       2.6357
     697       2.6005
     698       2.5951
     699       2.6424
     700       2.5756
     701       2.5498
     702       2.6032
     703       2.6859
     704       2.5857
     705       2.5665
     706       2.4564
     707       2.4745
     708       2.3954
     709       2.3848
     710       2.5205
     711       2.5489
     712       2.6537
     713       2.7384
     714       2.7929
     715       2.6956
     716       2.6583
     717       2.6384
     718       2.6739
     719       2.5860
     720       2.5646
     721       2.5261
     722       2.4728
     723       2.4099
     724       2.4484
     725       2.4394
     726       2.5032
     727       2.4983
     728       2.6084
     729       2.6313
     730       2.5157
     731       2.5481
     732       2.5542
     733       2.5870
     734       2.6102
     735       2.6423
     736       2.6449
     737       2.6640
     738       2.7049
     739       2.7659
     740       2.7212
     741       2.7363
     742       2.7338
     743       2.8010
     744       2.6543
     745       2.6481
     746       2.6827
     747       2.7391
     748       2.6854
     749       2.6029
     750       2.6920
     751       2.5049
     752       2.5076
     753       2.3911
     754       2.4434
     755       2.5127
     756       2.5118
     757       2.5673
     758       2.6396
     759       2.6218
     760       2.6305
     761       2.5791
     762       2.4604
     763       2.4746
     764       2.4783
     765       2.5337
     766       2.4969
     767       2.4840
     768       2.4952
     769       2.4756
     770       2.3944
     771       2.3903
     772       2.5050
     773       2.6147
     774       2.6576
     775       2.5734
     776       2.5801
     777       2.5549
     778       2.6328
     779       2.5145
     780       2.4546
     781       2.5419
     782       2.4438
     783       2.3719
     784       2.4773
     785       2.5253
     786       2.4781
     787       2.4397
     788       2.3873
     789       2.4286
     790       2.4365
     791       2.4736
     792       2.4185
     793       2.3811
     794       2.3709
     795       2.3456
     796       2.4164
     797       2.4216
     798       2.4311
     799       2.5617
     800       2.4950
     801       2.4880
     802       2.5565
     803       2.4086
     804       2.3621
     805       2.3811
     806       2.3996
     807       2.4415
     808       2.4846
     809       2.4950
     810       2.4963
     811       2.6466
     812       2.6469
     813       2.5276
     814       2.5525
     815       2.5832
     816       2.5252
     817       2.4394
     818       2.4509
     819       2.4510
     820       2.5209
     821       2.5555
     822       2.4923
     823       2.4901
     824       2.5508
     825       2.4899
     826       2.4212
     827       2.5626
     828       2.4675
     829       2.3668
     830       2.3786
     831       2.3389
     832       2.3008
     833       2.2624
     834       2.2365
     835       2.3142
     836       2.3748
     837       2.4281
     838       2.4923
     839       2.4930
     840       2.4166
     841       2.3066
     842       2.3016
     843       2.3454
     844       2.3085
     845       2.3393
     846       2.4035
     847       2.4829
     848       2.4962
     849       2.4665
     850       2.4266
     851       2.4365
     852       2.4337
     853       2.4589
     854       2.4217
     855       2.5136
     856       2.4540
     857       2.4959
     858       2.4392
     859       2.3603
     860       2.4631
     861       2.3681
     862       2.3517
     863       2.4035
     864       2.3716
     865       2.4239
     866       2.3791
     867       2.3580
     868       2.4318
     869       2.4510
     870       2.4192
     871       2.3972
     872       2.3524
     873       2.4271
     874       2.4586
     875       2.4446
     876       2.5152
     877       2.3847
     878       2.3676
     879       2.3405
     880       2.3456
     881       2.3840
     882       2.3955
     883       2.3476
     884       2.3641
     885       2.4100
     886       2.3850
     887       2.4177
     888       2.4203
     889       2.3595
     890       2.4082
     891       2.3998
     892       2.3491
     893       2.3094
     894       2.3386
     895       2.2667
     896       2.3436
     897       2.2912
     898       2.2141
     899       2.3313
     900       2.2560
     901       2.3212
     902       2.2938
     903       2.3012
     904       2.2220
     905       2.2587
     906       2.2354
     907       2.2094
     908       2.2567
     909       2.2864
     910       2.3624
     911       2.2844
     912       2.2991
     913       2.3012
     914       2.3940
     915       2.4558
     916       2.4845
     917       2.5205
     918       2.5542
     919       2.5235
     920       2.4673
     921       2.6034
     922       2.5847
     923       2.5887
     924       2.4585
     925       2.4638
     926       2.5908
     927       2.5990
     928       2.6139
     929       2.7293
     930       2.6003
     931       2.5872
     932       2.5438
     933       2.5259
     934       2.4786
     935       2.4742
     936       2.4485
     937       2.5321
     938       2.4924
     939       2.5720
     940       2.6021
     941       2.4398
     942       2.4782
     943       2.4628
     944       2.4026
     945       2.4526
     946       2.3790
     947       2.3689
     948       2.2775
     949       2.3062
     950       2.3257
     951       2.4463
     952       2.5051
     953       2.4616
     954       2.5068
     955       2.5751
     956       2.5269
     957       2.4603
     958       2.4123
     959       2.4833
     960       2.5341
     961       2.5115
     962       2.5780
     963       2.4882
     964       2.4682
     965       2.5259
     966       2.5408
     967       2.4734
     968       2.5355
     969       2.5141
     970       2.5445
     971       2.5690
     972       2.6322
     973       2.7349
     974       2.6662
     975       2.6210
     976       2.6314
     977       2.6307
     978       2.5855
     979       2.5878
     980       2.6425
     981       2.6881
     982       2.7661
     983       2.7218
     984       2.7077
     985       2.6748
     986       2.7981
     987       2.6918
     988       2.6386
     989       2.6614
     990       2.6696
     991       2.6739
     992       2.5540
     993       2.6109
     994       2.5509
     995       2.4750
     996       2.4017
     997       2.5094
     998       2.5739
     999       2.4579
    1000       2.3931
    1001       2.4153
    1002       2.4374
    1003       2.3689
    1004       2.3294
    1005       2.4090
    1006       2.4319
    1007       2.4838
    1008       2.5134
    1009       2.5426
    1010       2.5007
    1011       2.5419
    1012       2.5993
    1013       2.4851
    1014       2.4393
    1015       2.3967
    1016       2.2447
    1017       2.3439
    1018       2.2616
    1019       2.3310
    1020       2.3661
    1021       2.4104
    1022       2.5065
    1023       2.4776
    1024       2.3507
    1025       2.3470
    1026       2.2891
    1027       2.3109
    1028       2.3799
    1029       2.3819
    1030       2.3555
    1031       2.3319
    1032       2.4172
    1033       2.4244
    1034       2.4413
    1035       2.4925
    1036       2.4367
    1037       2.4105
    1038       2.4379
    1039       2.4960
    1040       2.4796
    1041       2.4939
    1042       2.5418
    1043       2.5597
    1044       2.4263
    1045       2.4583
    1046       2.4409
    1047       2.4950
    1048       2.5074
    1049       2.4637
    1050       2.4074
    1051       2.3420
    1052       2.3751
    1053       2.3485
    1054       2.4193
    1055       2.4475
    1056       2.3664
    1057       2.4262
    1058       2.4501
    1059       2.5030
    1060       2.5488
    1061       2.6160
    1062       2.5460
    1063       2.5662
    1064       2.6574
    1065       2.6051
    1066       2.4278
    1067       2.4543
    1068       2.5082
    1069       2.4071
    1070       2.5302
    1071       2.5268
    1072       2.5132
    1073       2.4554
    1074       2.5865
    1075       2.4948
    1076       2.3887
    1077       2.4787
    1078       2.4752
    1079       2.4995
    1080       2.4358
    1081       2.5753
    1082       2.3799
    1083       2.4341
    1084       2.4705
    1085       2.4079
    1086       2.3657
    1087       2.3906
    1088       2.3034
    1089       2.3683
    1090       2.4075
    1091       2.4688
    1092       2.4252
    1093       2.4117
    1094       2.4634
    1095       2.4253
    1096       2.4074
    1097       2.4333
    1098       2.4132
    1099       2.4164
    1100       2.3693
    1101       2.3541
    1102       2.3846
    1103       2.4070
    1104       2.4264
    1105       2.4266
    1106       2.5016
    1107       2.4299
    1108       2.3932
    1109       2.4470
    1110       2.4864
    1111       2.4309
    1112       2.4128
    1113       2.4458
    1114       2.3708
    1115       2.3979
    1116       2.3821
    1117       2.4416
    1118       2.3882
    1119       2.4200
    1120       2.3583
    1121       2.3277
    1122       2.4161
    1123       2.3787
    1124       2.3694
    1125       2.4365
    1126       2.4136
    1127       2.4255
    1128       2.2877
    1129       2.3806
    1130       2.3125
    1131       2.3096
    1132       2.3643
    1133       2.3486
    1134       2.4157
    1135       2.4040
    1136       2.3555
    1137       2.4455
    1138       2.4866
    1139       2.4081
    1140       2.4025
    1141       2.4620
    1142       2.4118
    1143       2.3828
    1144       2.4429
    1145       2.3413
    1146       2.3073
    1147       2.3691
    1148       2.3465
    1149       2.3476
    1150       2.2729
    1151       2.2978
    1152       2.2373
    1153       2.2234
    1154       2.1996
    1155       2.1925
    1156       2.2187
    1157       2.2720
    1158       2.3508
    1159       2.3686
    1160       2.3532
    1161       2.3858
    1162       2.4658
    1163       2.4484
    1164       2.3639
    1165       2.3317
    1166       2.3236
    1167       2.3475
    1168       2.3348
    1169       2.2956
    1170       2.3296
    1171       2.4367
    1172       2.4244
    1173       2.4280
    1174       2.4094
    1175       2.3232
    1176       2.4111
    1177       2.2902
    1178       2.3688
    1179       2.3553
    1180       2.3554
    1181       2.3912
    1182       2.4447
    1183       2.4062
    1184       2.3329
    1185       2.2726
    1186       2.2779
    1187       2.3183
    1188       2.2484
    1189       2.2740
    1190       2.2811
    1191       2.1948
    1192       2.2859
    1193       2.2358
    1194       2.3214
    1195       2.3417
    1196       2.3346
    1197       2.3343
    1198       2.4849
    1199       2.4898
    1200       2.5620
    1201       2.5147
    1202       2.5031
    1203       2.3843
    1204       2.4913
    1205       2.4271
    1206       2.3737
    1207       2.3260
    1208       2.4229
    1209       2.4274
    1210       2.3613
    1211       2.3670
    1212       2.4025
    1213       2.4044
    1214       2.3878
    1215       2.3925
    1216       2.3804
    1217       2.5015
    1218       2.5191
    1219       2.4261
    1220       2.5171
    1221       2.4587
    1222       2.4462
    1223       2.4595
    1224       2.4378
    1225       2.5792
    1226       2.5196
    1227       2.4960
    1228       2.5363
    1229       2.5022
    1230       2.4913
    1231       2.4566
    1232       2.4785
    1233       2.4082
    1234       2.4309
    1235       2.4121
    1236       2.3455
    1237       2.4677
    1238       2.4953
    1239       2.3861
    1240       2.4694
    1241       2.3624
    1242       2.2292
    1243       2.3177
    1244       2.3074
    1245       2.4021
    1246       2.4924
    1247       2.4573
    1248       2.4947
    1249       2.4695
    1250       2.5557
    1251       2.4191
    1252       2.3833
    1253       2.3291
    1254       2.3790
    1255       2.3917
    1256       2.3866
    1257       2.3204
    1258       2.3749
    1259       2.3653
    1260       2.3721
    1261       2.3695
    1262       2.4315
    1263       2.3247
    1264       2.3386
    1265       2.3896
    1266       2.2066
    1267       2.3208
    1268       2.3192
    1269       2.2455
    1270       2.3013
    1271       2.3149
    1272       2.3352
    1273       2.3907
    1274       2.3604
    1275       2.3277
    1276       2.3233
    1277       2.3588
    1278       2.3383
    1279       2.3107
    1280       2.2797
    1281       2.4272
    1282       2.4817
    1283       2.4570
    1284       2.5149
    1285       2.4137
    1286       2.3451
    1287       2.4005
    1288       2.4403
    1289       2.3745
    1290       2.3540
    1291       2.3011
    1292       2.3126
    1293       2.3480
    1294       2.4174
    1295       2.3903
    1296       2.4494
    1297       2.4700
    1298       2.4763
    1299       2.4068
    1300       2.3809
    1301       2.2988
    1302       2.2474
    1303       2.2715
    1304       2.2683
    1305       2.2503
    1306       2.2956
    1307       2.3012
    1308       2.3781
    1309       2.2949
    1310       2.4265
    1311       2.4410
    1312       2.3641
    1313       2.4547
    1314       2.4550
    1315       2.4910
    1316       2.5321
    1317       2.3847
    1318       2.4245
    1319       2.3768
    1320       2.3434
    1321       2.2691
    1322       2.3087
    1323       2.3074
    1324       2.2944
    1325       2.3204
    1326       2.2611
    1327       2.3212
    1328       2.2255
    1329       2.2864
    1330       2.2540
    1331       2.3303
    1332       2.2868
    1333       2.3358
    1334       2.2659
    1335       2.2934
    1336       2.3445
    1337       2.4439
    1338       2.3972
    1339       2.3096
    1340       2.3574
    1341       2.2934
    1342       2.2148
    1343       2.2438
    1344       2.1823
    1345       2.3344
    1346       2.3381
    1347       2.2534
    1348       2.2793
    1349       2.3194
    1350       2.2831
    1351       2.3708
    1352       2.3625
    1353       2.3536
    1354       2.2776
    1355       2.3539
    1356       2.2892
    1357       2.3453
    1358       2.3425
    1359       2.4021
    1360       2.4234
    1361       2.3859
    1362       2.2770
    1363       2.2094
    1364       2.2834
    1365       2.2296
    1366       2.3258
    1367       2.3378
    1368       2.2824
    1369       2.3381
    1370       2.3445
    1371       2.3241
    1372       2.3282
    1373       2.3851
    1374       2.3787
    1375       2.3466
    1376       2.2720
    1377       2.2376
    1378       2.3251
    1379       2.2561
    1380       2.2500
    1381       2.3076
    1382       2.2995
    1383       2.2837
    1384       2.2476
    1385       2.2594
    1386       2.3080
    1387       2.3223
    1388       2.4063
    1389       2.3214
    1390       2.1724
    1391       2.1775
    1392       2.2649
    1393       2.2604
    1394       2.2262
    1395       2.1432
    1396       2.1893
    1397       2.2339
    1398       2.2318
    1399       2.1962
    1400       2.1620
    1401       2.1448
    1402       2.1061
    1403       2.0982
    1404       2.1373
    1405       2.1989
    1406       2.1815
    1407       2.2044
    1408       2.2865
    1409       2.2315
    1410       2.2473
    1411       2.2066
    1412       2.2607
    1413       2.1850
    1414       2.2138
    1415       2.2583
    1416       2.2223
    1417       2.1766
    1418       2.1622
    1419       2.1803
    1420       2.2122
    1421       2.2147
    1422       2.2385
    1423       2.1917
    1424       2.2017
    1425       2.2184
    1426       2.1727
    1427       2.1778
    1428       2.1413
    1429       2.2635
    1430       2.2044
    1431       2.1473
    1432       2.1612
    1433       2.2034
    1434       2.2055
    1435       2.1128
    1436       2.1610
    1437       2.1566
    1438       2.1409
    1439       2.1088
    1440       2.1735
    1441       2.1020
    1442       2.1272
    1443       2.1628
    1444       2.1578
    1445       2.0878
    1446       2.1640
    1447       2.2472
    1448       2.2192
    1449       2.1619
    1450       2.1645
    1451       2.1728
    1452       2.1590
    1453       2.2113
    1454       2.1886
    1455       2.1584
    1456       2.0713
    1457       2.1406
    1458       2.0898
    1459       2.1277
    1460       2.0899
    1461       2.0777
    1462       2.0643
    1463       2.1498
    1464       2.1118
    1465       2.2360
    1466       2.2015
    1467       2.1863
    1468       2.1908
    1469       2.1949
    1470       2.2241
    1471       2.2426
    1472       2.3023
    1473       2.2236
    1474       2.2526
    1475       2.1966
    1476       2.2171
    1477       2.2151
    1478       2.1924
    1479       2.2100
    1480       2.1955
    1481       2.1156
    1482       2.1516
    1483       2.0880
    1484       2.0979
    1485       2.1212
    1486       2.1270
    1487       2.1167
    1488       2.1550
    1489       2.1438
    1490       2.1137
    1491       2.1127
    1492       2.1296
    1493       2.1825
    1494       2.1822
    1495       2.1262
    1496       2.1118
    1497       2.2350
    1498       2.1728
    1499       2.1621
    1500       2.1728
    1501       2.1588
    1502       2.1557
    1503       2.1243
    1504       2.1774
    1505       2.1603
    1506       2.2118
    1507       2.0951
    1508       2.1277
    1509       2.1698
    1510       2.2567
    1511       2.1570
    1512       2.1897
    1513       2.1455
    1514       2.0778
    1515       2.0947
    1516       2.0072
    1517       2.0850
    1518       2.1115
    1519       2.1007
    1520       2.1395
    1521       2.1249
    1522       2.1365
    1523       2.1763
    1524       2.1966
    1525       2.1887
    1526       2.1804
    1527       2.1730
    1528       2.1150
    1529       2.1228
    1530       2.2062
    1531       2.1418
    1532       2.1580
    1533       2.1194
    1534       2.1149
    1535       2.1578
    1536       2.2098
    1537       2.1442
    1538       2.2282
    1539       2.2465
    1540       2.1391
    1541       2.1910
    1542       2.2346
    1543       2.1523
    1544       2.1332
    1545       2.0749
    1546       2.1583
    1547       2.1803
    1548       2.2496
    1549       2.1921
    1550       2.2076
    1551       2.1937
    1552       2.2091
    1553       2.1888
    1554       2.1779
    1555       2.1320
    1556       2.1971
    1557       2.2653
    1558       2.1750
    1559       2.1833
    1560       2.2127
    1561       2.1590
    1562       2.2020
    1563       2.2219
    1564       2.2408
    1565       2.2372
    1566       2.2418
    1567       2.2186
    1568       2.2685
    1569       2.2454
    1570       2.2056
    1571       2.1718
    1572       2.1675
    1573       2.1458
    1574       2.2236
    1575       2.1792
    1576       2.1478
    1577       2.1368
    1578       2.1349
    1579       2.1705
    1580       2.1664
    1581       2.2030
    1582       2.1915
    1583       2.1824
    1584       2.2314
    1585       2.2974
    1586       2.1488
    1587       2.1901
    1588       2.1822
    1589       2.1160
    1590       2.2236
    1591       2.2049
    1592       2.2571
    1593       2.2651
    1594       2.1754
    1595       2.1713
    1596       2.1681
    1597       2.1990
    1598       2.1757
    1599       2.1773
    1600       2.2210
    1601       2.2079
    1602       2.1983
    1603       2.2008
    1604       2.3115
    1605       2.2394
    1606       2.1862
    1607       2.1762
    1608       2.2158
    1609       2.2753
    1610       2.3184
    1611       2.2768
    1612       2.2484
    1613       2.2465
    1614       2.1596
    1615       2.2729
    1616       2.2481
    1617       2.2103
    1618       2.1900
    1619       2.1384
    1620       2.1531
    1621       2.1303
    1622       2.1009
    1623       2.1074
    1624       2.0905
    1625       2.0803
    1626       2.0500
    1627       2.1438
    1628       2.1599
    1629       2.1566
    1630       2.1980
    1631       2.1681
    1632       2.2027
    1633       2.1837
    1634       2.1351
    1635       2.1028
    1636       2.1637
    1637       2.1336
    1638       2.1802
    1639       2.0797
    1640       2.0829
    1641       2.0729
    1642       2.1787
    1643       2.1381
    1644       2.1343
    1645       2.0930
    1646       2.1329
    1647       2.1206
    1648       2.1681
    1649       2.1115
    1650       2.0646
    1651       2.1163
    1652       2.0674
    1653       2.0685
    1654       2.0869
    1655       2.1320
    1656       2.1302
    1657       2.0839
    1658       2.1024
    1659       2.0581
    1660       1.9752
    1661       1.9182
    1662       2.0782
    1663       2.1213
    1664       2.0611
    1665       2.0652
    1666       2.0453
    1667       1.9772
    1668       2.0220
    1669       1.9906
    1670       2.0622
    1671       2.0733
    1672       2.0859
    1673       2.0890
    1674       2.0046
    1675       2.0110
    1676       2.0482
    1677       2.0824
    1678       2.0029
    1679       2.0278
    1680       2.0893
    1681       2.0820
    1682       2.1139
    1683       2.0523
    1684       2.0026
    1685       2.1276
    1686       2.0366
    1687       2.0375
    1688       2.0293
    1689       2.0215
    1690       2.0738
    1691       2.0882
    1692       2.0340
    1693       2.0161
    1694       2.0021
    1695       2.0046
    1696       2.0279
    1697       2.0528
    1698       2.0780
    1699       2.0135
    1700       2.0056
    1701       1.9586
    1702       1.9633
    1703       2.0398
    1704       2.0071
    1705       2.0373
    1706       1.9734
    1707       2.0011
    1708       2.0197
    1709       2.0288
    1710       1.9978
    1711       2.0030
    1712       2.0441
    1713       2.0799
    1714       2.1221
    1715       2.1227
    1716       2.1446
    1717       2.1994
    1718       2.2033
    1719       2.1449
    1720       2.1475
    1721       2.1692
    1722       2.0967
    1723       2.0879
    1724       2.0392
    1725       2.0377
    1726       2.0549
    1727       2.0540
    1728       2.1470
    1729       2.1087
    1730       2.0686
    1731       2.0551
    1732       2.0297
    1733       2.0770
    1734       1.9989
    1735       2.0703
    1736       2.0812
    1737       2.0715
    1738       2.0128
    1739       2.0598
    1740       2.0048
    1741       2.0903
    1742       2.1133
    1743       2.1086
    1744       2.1729
    1745       2.1534
    1746       2.1167
    1747       2.2310
    1748       2.1756
    1749       2.0890
    1750       2.0892
    1751       2.0492
    1752       2.0816
    1753       2.0911
    1754       2.0460
    1755       2.0874
    1756       2.1047
    1757       2.1227
    1758       2.2016
    1759       2.1490
    1760       2.1877
    1761       2.2011
    1762       2.1144
    1763       2.1592
    1764       2.1763
    1765       2.0883
    1766       2.0918
    1767       2.1039
    1768       2.0728
    1769       2.1036
    1770       2.0990
    1771       2.0773
    1772       2.1545
    1773       2.1114
    1774       2.1589
    1775       2.1635
    1776       2.0990
    1777       2.1200
    1778       2.0716
    1779       2.0970
    1780       2.0277
    1781       2.0119
    1782       2.0454
    1783       2.0816
    1784       2.1174
    1785       2.0141
    1786       2.0256
    1787       2.0249
    1788       2.0818
    1789       2.0008
    1790       2.0696
    1791       2.0994
    1792       2.0919
    1793       2.1373
    1794       2.1240
    1795       2.1285
    1796       2.1645
    1797       2.1224
    1798       2.1047
    1799       2.1102
    1800       2.0686
    1801       2.1359
    1802       2.1180
    1803       2.1167
    1804       2.1699
    1805       2.1497
    1806       2.1373
    1807       2.1321
    1808       2.1646
    1809       2.1915
    1810       2.1087
    1811       2.1160
    1812       2.2033
    1813       2.1337
    1814       2.1492
    1815       2.2220
    1816       2.1912
    1817       2.0806
    1818       2.0161
    1819       1.9899
    1820       1.9959
    1821       2.0503
    1822       2.0110
    1823       2.0530
    1824       2.0345
    1825       2.0913
    1826       2.1494
    1827       2.0784
    1828       2.0648
    1829       2.0947
    1830       2.0861
    1831       2.0756
    1832       2.0672
    1833       2.0926
    1834       2.0912
    1835       2.0783
    1836       1.9953
    1837       2.0287
    1838       2.1043
    1839       2.1148
    1840       2.0790
    1841       2.1321
    1842       2.1391
    1843       2.1815
    1844       2.1550
    1845       2.0905
    1846       2.1348
    1847       2.2055
    1848       2.2533
    1849       2.2437
    1850       2.1956
    1851       2.1347
    1852       2.0766
    1853       2.1526
    1854       2.2056
    1855       2.2198
    1856       2.1544
    1857       2.1950
    1858       2.2484
    1859       2.1729
    1860       2.1413
    1861       2.1369
    1862       2.0894
    1863       2.1035
    1864       2.0988
    1865       2.1309
    1866       2.2585
    1867       2.2308
    1868       2.1815
    1869       2.1712
    1870       2.2102
    1871       2.2680
    1872       2.2287
    1873       2.2439
    1874       2.1589
    1875       2.1666
    1876       2.1790
    1877       2.1279
    1878       2.1445
    1879       2.1169
    1880       2.1696
    1881       2.2750
    1882       2.2510
    1883       2.3074
    1884       2.1715
    1885       2.1736
    1886       2.1615
    1887       2.2409
    1888       2.1948
    1889       2.2943
    1890       2.3175
    1891       2.1430
    1892       2.1859
    1893       2.2356
    1894       2.2279
    1895       2.2001
    1896       2.2390
    1897       2.3285
    1898       2.2474
    1899       2.1955
    1900       2.2113
    1901       2.1955
    1902       2.1753
    1903       2.1381
    1904       2.1441
    1905       2.1988
    1906       2.1591
    1907       2.1080
    1908       2.1697
    1909       2.1507
    1910       2.2477
    1911       2.2031
    1912       2.2437
    1913       2.1703
    1914       2.1862
    1915       2.2021
    1916       2.1904
    1917       2.2474
    1918       2.2414
    1919       2.2202
    1920       2.2066
    1921       2.1835
    1922       2.1167
    1923       2.2465
    1924       2.1467
    1925       2.2453
    1926       2.0954
    1927       2.1945
    1928       2.1483
    1929       2.2108
    1930       2.1528
    1931       2.1255
    1932       2.1959
    1933       2.1889
    1934       2.1814
    1935       2.2109
    1936       2.2232
    1937       2.2105
    1938       2.2653
    1939       2.1775
    1940       2.2397
    1941       2.2189
    1942       2.2668
    1943       2.2049
    1944       2.2131
    1945       2.3204
    1946       2.3565
    1947       2.4359
    1948       2.4337
    1949       2.4329
    1950       2.4726
    1951       2.4399
    1952       2.4521
    1953       2.3254
    1954       2.3350
    1955       2.2793
    1956       2.4021
    1957       2.4338
    1958       2.3742
    1959       2.3789
    1960       2.3415
    1961       2.3132
    1962       2.4155
    1963       2.3369
    1964       2.3804
    1965       2.3475
    1966       2.4134
    1967       2.4344
    1968       2.3573
    1969       2.3528
    1970       2.2632
    1971       2.1790
    1972       2.2064
    1973       2.3586
    1974       2.3725
    1975       2.2865
    1976       2.2176
    1977       2.2307
    1978       2.2568
    1979       2.2543
    1980       2.2370
    1981       2.2740
    1982       2.3273
    1983       2.2801
    1984       2.3152
    1985       2.2855
    1986       2.2712
    1987       2.2234
    1988       2.1898
    1989       2.1916
    1990       2.0949
    1991       2.0982
    1992       2.1214
    1993       2.1383
    1994       2.1096
    1995       2.0809
    1996       2.1369
    1997       2.1893
    1998       2.1451
    1999       2.1466
    2000       2.1272
    2001       2.1540
    2002       2.2619
    2003       2.2884
    2004       2.3143
    2005       2.2657
    2006       2.2212
    2007       2.2073
    2008       2.2159
    2009       2.2924
    2010       2.3283
    2011       2.2833
    2012       2.2823
    2013       2.3050
    2014       2.2669
    2015       2.2797
    2016       2.2267
    2017       2.2346
    2018       2.2140
    2019       2.1792
    2020       2.2025
    2021       2.1971
    2022       2.3052
    2023       2.2710
    2024       2.2302
    2025       2.2405
    2026       2.1329
    2027       2.1835
    2028       2.1260
    2029       2.1514
    2030       2.1442
    2031       2.1935
    2032       2.1878
    2033       2.2381
    2034       2.2761
    2035       2.3190
    2036       2.2685
    2037       2.2205
    2038       2.2134
    2039       2.3186
    2040       2.2668
    2041       2.2141
    2042       2.2006
    2043       2.2650
    2044       2.2174
    2045       2.2371
    2046       2.3187
    2047       2.3607
    2048       2.2793
    2049       2.2454
    2050       2.1956
    2051       2.1631
    2052       2.1895
    2053       2.1184
    2054       2.1335
    2055       2.2054
    2056       2.2731
    2057       2.2400
    2058       2.1243
    2059       2.1620
    2060       2.1729
    2061       2.2103
    2062       2.1825
    2063       2.1514
    2064       2.2362
    2065       2.2054
    2066       2.1467
    2067       2.1741
    2068       2.1624
    2069       2.1850
    2070       2.1682
    2071       2.1872
    2072       2.2101
    2073       2.2513
    2074       2.3285
    2075       2.2381
    2076       2.3225
    2077       2.2757
    2078       2.2782
    2079       2.2792
    2080       2.3129
    2081       2.3259
    2082       2.2618
    2083       2.3034
    2084       2.3277
    2085       2.2634
    2086       2.3634
    2087       2.3857
    2088       2.3111
    2089       2.2810
    2090       2.3161
    2091       2.3665
    2092       2.3037
    2093       2.3624
    2094       2.3114
    2095       2.3010
    2096       2.2192
    2097       2.3031
    2098       2.2158
    2099       2.2944
    2100       2.3532
    2101       2.4757
    2102       2.3681
    2103       2.3521
    2104       2.3772
    2105       2.3670
    2106       2.3841
    2107       2.3112
    2108       2.3705
    2109       2.3983
    2110       2.3793
    2111       2.3724
    2112       2.2695
    2113       2.2992
    2114       2.2435
    2115       2.2467
    2116       2.3209
    2117       2.2917
    2118       2.3484
    2119       2.3239
    2120       2.2824
    2121       2.1837
    2122       2.1733
    2123       2.2378
    2124       2.2154
    2125       2.2232
    2126       2.1964
    2127       2.1620
    2128       2.2752
    2129       2.2768
    2130       2.2627
    2131       2.3133
    2132       2.2323
    2133       2.1537
    2134       2.0845
    2135       2.0630
    2136       2.0610
    2137       2.0558
    2138       2.1611
    2139       2.1776
    2140       2.0747
    2141       2.1277
    2142       2.1030
    2143       2.1450
    2144       2.1832
    2145       2.1631
    2146       2.1350
    2147       2.1633
    2148       2.1234
    2149       2.1080
    2150       2.0710
    2151       2.0842
    2152       2.0777
    2153       2.1194
    2154       2.0981
    2155       2.1510
    2156       2.1757
    2157       2.1342
    2158       2.2588
    2159       2.2519
    2160       2.3006
    2161       2.2437
    2162       2.1457
    2163       2.1495
    2164       2.2328
    2165       2.1947
    2166       2.1506
    2167       2.1657
    2168       2.2377
    2169       2.2579
    2170       2.2862
    2171       2.2165
    2172       2.2275
    2173       2.2135
    2174       2.1741
    2175       2.1580
    2176       2.1546
    2177       2.1503
    2178       2.2079
    2179       2.1880
    2180       2.2496
    2181       2.2751
    2182       2.3305
    2183       2.2192
    2184       2.2556
    2185       2.2475
    2186       2.2656
    2187       2.1309
    2188       2.1777
    2189       2.0867
    2190       2.2058
    2191       2.2723
    2192       2.3176
    2193       2.2617
    2194       2.2441
    2195       2.2670
    2196       2.3311
    2197       2.2227
    2198       2.2688
    2199       2.2649
    2200       2.2321
    2201       2.1992
    2202       2.1777
    2203       2.1739
    2204       2.1921
    2205       2.2355
    2206       2.2383
    2207       2.2096
    2208       2.2080
    2209       2.2127
    2210       2.2286
    2211       2.2316
    2212       2.2636
    2213       2.3430
    2214       2.2942
    2215       2.3750
    2216       2.2654
    2217       2.2736
    2218       2.2826
    2219       2.3159
    2220       2.3889
    2221       2.3099
    2222       2.3020
    2223       2.3486
    2224       2.2830
    2225       2.2945
    2226       2.2620
    2227       2.1843
    2228       2.2509
    2229       2.2868
    2230       2.2815
    2231       2.2429
    2232       2.2170
    2233       2.0812
    2234       2.1472
    2235       2.1522
    2236       2.2343
    2237       2.2985
    2238       2.2385
    2239       2.2179
    2240       2.1193
    2241       2.1398
    2242       2.0547
    2243       2.0641
    2244       2.1523
    2245       2.0825
    2246       2.1372
    2247       2.0809
    2248       2.1499
    2249       2.1402
    2250       2.1322
    2251       2.0646
    2252       2.1652
    2253       2.1687
    2254       2.1755
    2255       2.1699
    2256       2.1791
    2257       2.2171
    2258       2.2548
    2259       2.2571
    2260       2.2294
    2261       2.2780
    2262       2.2348
    2263       2.1924
    2264       2.2316
    2265       2.2179
    2266       2.1411
    2267       2.1647
    2268       2.2290
    2269       2.2273
    2270       2.2010
    2271       2.2433
    2272       2.2210
    2273       2.1240
    2274       2.1347
    2275       2.1715
    2276       2.1219
    2277       2.1670
    2278       2.1290
    2279       2.1721
    2280       2.1722
    2281       2.1302
    2282       2.0886
    2283       2.1155
    2284       2.1487
    2285       2.1310
    2286       2.1410
    2287       2.1365
    2288       2.1373
    2289       2.0930
    2290       2.1930
    2291       2.0886
    2292       2.1127
    2293       2.2094
    2294       2.1322
    2295       2.1063
    2296       2.1828
    2297       2.2042
    2298       2.1441
    2299       2.1508
    2300       2.1431
    2301       2.1547
    2302       2.2159
    2303       2.1528
    2304       2.0805
    2305       2.1149
    2306       2.1011
    2307       2.1629
    2308       2.0953
    2309       2.0700
    2310       2.0713
    2311       2.1456
    2312       2.1215
    2313       2.1605
    2314       2.1075
    2315       2.1480
    2316       2.2161
    2317       2.2337
    2318       2.1998
    2319       2.0848
    2320       2.1364
    2321       2.1873
    2322       2.1954
    2323       2.1616
    2324       2.0908
    2325       2.0860
    2326       2.1360
    2327       2.0959
    2328       2.1805
    2329       2.1323
    2330       2.1888
    2331       2.1817
    2332       2.2251
    2333       2.1993
    2334       2.2507
    2335       2.2023
    2336       2.2506
    2337       2.2300
    2338       2.2184
    2339       2.1450
    2340       2.2227
    2341       2.2703
    2342       2.2536
    2343       2.2429
    2344       2.1713
    2345       2.2030
    2346       2.2762
    2347       2.3029
    2348       2.2294
    2349       2.2059
    2350       2.2601
    2351       2.2488
    2352       2.1677
    2353       2.1106
    2354       2.1336
    2355       2.1403
    2356       2.1573
    2357       2.2368
    2358       2.2562
    2359       2.2175
    2360       2.1943
    2361       2.2635
    2362       2.2223
    2363       2.1778
    2364       2.2226
    2365       2.2747
    2366       2.2581
    2367       2.2132
    2368       2.3231
    2369       2.3416
    2370       2.3073
    2371       2.3184
    2372       2.2825
    2373       2.2631
    2374       2.3946
    2375       2.3124
    2376       2.1380
    2377       2.2442
    2378       2.2866
    2379       2.2860
    2380       2.3197
    2381       2.3118
    2382       2.3060
    2383       2.2326
    2384       2.3074
    2385       2.2512
    2386       2.1815
    2387       2.1699
    2388       2.2399
    2389       2.2673
    2390       2.2642
    2391       2.2971
    2392       2.3349
    2393       2.3177
    2394       2.3501
    2395       2.3191
    2396       2.3370
    2397       2.2869
    2398       2.3040
    2399       2.3093
    2400       2.3269
    2401       2.3321
    2402       2.3472
    2403       2.3098
    2404       2.3608
    2405       2.2549
    2406       2.3389
    2407       2.2848
    2408       2.3147
    2409       2.3316
    2410       2.3290
    2411       2.3275
    2412       2.3284
    2413       2.3581
    2414       2.3011
    2415       2.3970
    2416       2.4132
    2417       2.3925
    2418       2.4411
    2419       2.3945
    2420       2.3764
    2421       2.4855
    2422       2.5204
    2423       2.4570
    2424       2.3721
    2425       2.3781
    2426       2.4047
    2427       2.3917
    2428       2.3344
    2429       2.3741
    2430       2.3229
    2431       2.2820
    2432       2.1915
    2433       2.1929
    2434       2.1732
    2435       2.2452
    2436       2.3463
    2437       2.3367
    2438       2.2237
    2439       2.2128
    2440       2.2038
    2441       2.1688
    2442       2.2224
    2443       2.3755
    2444       2.3441
    2445       2.3562
    2446       2.3221
    2447       2.3698
    2448       2.4443
    2449       2.3863
    2450       2.4648
    2451       2.3759
    2452       2.4036
    2453       2.3802
    2454       2.3537
    2455       2.3092
    2456       2.3570
    2457       2.3268
    2458       2.4189
    2459       2.4251
    2460       2.4839
    2461       2.5678
    2462       2.5234
    2463       2.4690
    2464       2.4599
    2465       2.5299
    2466       2.3931
    2467       2.4876
    2468       2.4812
    2469       2.3617
    2470       2.4773
    2471       2.4720
    2472       2.3994
    2473       2.4164
    2474       2.3469
    2475       2.4021
    2476       2.4240
    2477       2.4687
    2478       2.4178
    2479       2.4482
    2480       2.4116
    2481       2.4581
    2482       2.4018
    2483       2.3990
    2484       2.4085
    2485       2.4844
    2486       2.4637
    2487       2.4998
    2488       2.4156
    2489       2.4748
    2490       2.4298
    2491       2.5747
    2492       2.5417
    2493       2.4741
    2494       2.3306
    2495       2.3053
    2496       2.3386
    2497       2.4082
    2498       2.3660
    2499       2.3207
    2500       2.4096
