# Supplementary material for: Potential Inhibitors of Fascin From A Database of Marine Natural Products: A Virtual Screening and Molecular Dynamics Study
Source: Front Chem. 2021 Oct 7;9:719949. doi: 10.3389/fchem.2021.719949 (PMC8529705; doi:10.3389/fchem.2021.719949)
Supplement: Supplementary file 2 [file DataSheet1.ZIP › Raw Date for Manuscript-719949-reduced/Figure S1/Inhibitor 04/rmsd5.dat]

#Frame     RMSD_00002
       1       2.2003
       2       2.2041
       3       2.2577
       4       2.2304
       5       2.1889
       6       2.2502
       7       2.2454
       8       2.1669
       9       2.3172
      10       2.2439
      11       2.3198
      12       2.2964
      13       2.2862
      14       2.2869
      15       2.2496
      16       2.1236
      17       2.1741
      18       2.1683
      19       2.1988
      20       2.2472
      21       2.3052
      22       2.2976
      23       2.3122
      24       2.1955
      25       2.2701
      26       2.2335
      27       2.2338
      28       2.2125
      29       2.2556
      30       2.3482
      31       2.1920
      32       2.2625
      33       2.3146
      34       2.4167
      35       2.4819
      36       2.4144
      37       2.4524
      38       2.4787
      39       2.4335
      40       2.5338
      41       2.4031
      42       2.4541
      43       2.4342
      44       2.5007
      45       2.5091
      46       2.5183
      47       2.5023
      48       2.4370
      49       2.4627
      50       2.3363
      51       2.3772
      52       2.3584
      53       2.3750
      54       2.5522
      55       2.4347
      56       2.4954
      57       2.3906
      58       2.2921
      59       2.3567
      60       2.4584
      61       2.4712
      62       2.4601
      63       2.4766
      64       2.5081
      65       2.4605
      66       2.4619
      67       2.3531
      68       2.3679
      69       2.3020
      70       2.2361
      71       2.2455
      72       2.1967
      73       2.1764
      74       2.1195
      75       2.1412
      76       2.1323
      77       2.1193
      78       2.0907
      79       2.1414
      80       2.1575
      81       2.1697
      82       2.2808
      83       2.3648
      84       2.4139
      85       2.3363
      86       2.3210
      87       2.3848
      88       2.3824
      89       2.3910
      90       2.4029
      91       2.3895
      92       2.4064
      93       2.3790
      94       2.2374
      95       2.2870
      96       2.2844
      97       2.2888
      98       2.3131
      99       2.3446
     100       2.3637
     101       2.3895
     102       2.3997
     103       2.2891
     104       2.3419
     105       2.3588
     106       2.4800
     107       2.5137
     108       2.5349
     109       2.5021
     110       2.5514
     111       2.6771
     112       2.6481
     113       2.6295
     114       2.6201
     115       2.5200
     116       2.5855
     117       2.6285
     118       2.6476
     119       2.5805
     120       2.5682
     121       2.5862
     122       2.7047
     123       2.6343
     124       2.6532
     125       2.6543
     126       2.5473
     127       2.4763
     128       2.4934
     129       2.6067
     130       2.5935
     131       2.5800
     132       2.6439
     133       2.6659
     134       2.6196
     135       2.5452
     136       2.5135
     137       2.5517
     138       2.5588
     139       2.4204
     140       2.4433
     141       2.4442
     142       2.5485
     143       2.6600
     144       2.6082
     145       2.6407
     146       2.5879
     147       2.6299
     148       2.4926
     149       2.4369
     150       2.5007
     151       2.4709
     152       2.3995
     153       2.3868
     154       2.3607
     155       2.3490
     156       2.3420
     157       2.3973
     158       2.4482
     159       2.4186
     160       2.3142
     161       2.2982
     162       2.4383
     163       2.3357
     164       2.3704
     165       2.4328
     166       2.5701
     167       2.6156
     168       2.7533
     169       2.7254
     170       2.6403
     171       2.6063
     172       2.6098
     173       2.6217
     174       2.7330
     175       2.6937
     176       2.7462
     177       2.8842
     178       2.7428
     179       2.7639
     180       2.7405
     181       2.7073
     182       2.7188
     183       2.7063
     184       2.7572
     185       2.8844
     186       2.7188
     187       2.6658
     188       2.7036
     189       2.6269
     190       2.6318
     191       2.6305
     192       2.7679
     193       2.7535
     194       2.7022
     195       2.7074
     196       2.6416
     197       2.6693
     198       2.6430
     199       2.6162
     200       2.5910
     201       2.5508
     202       2.5620
     203       2.5343
     204       2.5082
     205       2.3589
     206       2.3478
     207       2.4504
     208       2.4033
     209       2.4795
     210       2.5154
     211       2.4467
     212       2.3765
     213       2.4429
     214       2.5271
     215       2.5666
     216       2.4402
     217       2.4154
     218       2.2878
     219       2.3092
     220       2.2784
     221       2.3295
     222       2.3405
     223       2.3089
     224       2.3204
     225       2.3939
     226       2.3804
     227       2.4479
     228       2.5562
     229       2.6381
     230       2.5916
     231       2.5393
     232       2.5234
     233       2.4686
     234       2.5041
     235       2.5649
     236       2.6335
     237       2.6812
     238       2.6258
     239       2.5034
     240       2.5618
     241       2.6729
     242       2.6913
     243       2.7840
     244       2.6232
     245       2.6730
     246       2.6523
     247       2.5628
     248       2.5584
     249       2.5940
     250       2.5744
     251       2.4622
     252       2.3797
     253       2.4661
     254       2.3854
     255       2.4371
     256       2.5137
     257       2.5055
     258       2.3975
     259       2.3664
     260       2.3344
     261       2.3210
     262       2.2797
     263       2.3147
     264       2.3402
     265       2.2812
     266       2.2617
     267       2.1841
     268       2.3033
     269       2.3536
     270       2.3602
     271       2.2878
     272       2.4049
     273       2.3582
     274       2.3325
     275       2.2941
     276       2.2048
     277       2.3352
     278       2.3801
     279       2.4682
     280       2.5260
     281       2.4668
     282       2.3574
     283       2.3532
     284       2.4123
     285       2.4901
     286       2.6154
     287       2.6181
     288       2.5850
     289       2.7074
     290       2.5943
     291       2.7448
     292       2.6969
     293       2.5752
     294       2.5128
     295       2.5550
     296       2.6083
     297       2.5394
     298       2.6048
     299       2.6132
     300       2.5822
     301       2.5671
     302       2.5994
     303       2.5564
     304       2.5666
     305       2.5716
     306       2.4791
     307       2.4497
     308       2.3789
     309       2.3755
     310       2.3478
     311       2.3117
     312       2.3599
     313       2.3635
     314       2.3919
     315       2.3597
     316       2.3794
     317       2.3335
     318       2.3678
     319       2.2606
     320       2.1835
     321       2.3117
     322       2.4362
     323       2.4088
     324       2.3790
     325       2.4118
     326       2.3830
     327       2.3959
     328       2.3311
     329       2.4715
     330       2.4335
     331       2.3794
     332       2.3871
     333       2.3596
     334       2.2968
     335       2.2712
     336       2.3276
     337       2.3481
     338       2.4195
     339       2.4406
     340       2.4923
     341       2.3887
     342       2.3971
     343       2.3767
     344       2.3857
     345       2.4476
     346       2.5362
     347       2.4575
     348       2.4672
     349       2.4734
     350       2.3277
     351       2.4183
     352       2.5128
     353       2.4552
     354       2.4322
     355       2.3621
     356       2.3709
     357       2.3966
     358       2.3774
     359       2.4422
     360       2.4828
     361       2.3595
     362       2.4397
     363       2.4576
     364       2.4308
     365       2.3904
     366       2.3912
     367       2.3066
     368       2.4597
     369       2.5930
     370       2.4903
     371       2.4993
     372       2.5164
     373       2.5685
     374       2.4753
     375       2.4955
     376       2.4831
     377       2.4723
     378       2.5030
     379       2.5465
     380       2.5974
     381       2.5262
     382       2.5668
     383       2.5524
     384       2.3985
     385       2.4095
     386       2.4421
     387       2.4340
     388       2.5200
     389       2.6139
     390       2.6231
     391       2.4810
     392       2.3472
     393       2.3815
     394       2.4004
     395       2.3730
     396       2.3352
     397       2.3123
     398       2.3821
     399       2.3212
     400       2.4172
     401       2.4077
     402       2.4360
     403       2.4321
     404       2.3596
     405       2.2503
     406       2.2868
     407       2.3346
     408       2.3358
     409       2.3041
     410       2.3833
     411       2.3618
     412       2.4251
     413       2.3380
     414       2.3132
     415       2.2609
     416       2.2326
     417       2.2657
     418       2.3789
     419       2.3146
     420       2.3282
     421       2.3185
     422       2.4193
     423       2.3284
     424       2.3148
     425       2.3312
     426       2.3288
     427       2.3617
     428       2.3929
     429       2.3551
     430       2.2981
     431       2.3174
     432       2.2161
     433       2.2761
     434       2.1742
     435       2.2934
     436       2.3153
     437       2.2197
     438       2.1048
     439       2.2454
     440       2.2055
     441       2.2125
     442       2.2497
     443       2.2913
     444       2.2446
     445       2.2539
     446       2.3245
     447       2.2115
     448       2.3364
     449       2.2919
     450       2.3587
     451       2.4438
     452       2.3480
     453       2.4953
     454       2.4905
     455       2.3921
     456       2.4555
     457       2.4225
     458       2.2897
     459       2.2808
     460       2.3012
     461       2.2913
     462       2.2765
     463       2.2054
     464       2.2084
     465       2.2142
     466       2.3083
     467       2.2298
     468       2.2991
     469       2.3715
     470       2.2600
     471       2.3106
     472       2.2697
     473       2.2705
     474       2.1576
     475       2.1588
     476       2.2125
     477       2.2175
     478       2.2340
     479       2.2723
     480       2.3312
     481       2.2730
     482       2.3153
     483       2.3153
     484       2.2801
     485       2.1827
     486       2.2470
     487       2.1845
     488       2.2457
     489       2.3658
     490       2.4212
     491       2.3812
     492       2.2787
     493       2.3430
     494       2.3555
     495       2.2295
     496       2.3533
     497       2.3007
     498       2.2689
     499       2.3876
     500       2.4020
     501       2.4000
     502       2.3907
     503       2.3777
     504       2.4548
     505       2.4525
     506       2.4804
     507       2.4698
     508       2.4336
     509       2.4895
     510       2.5027
     511       2.3587
     512       2.3720
     513       2.4348
     514       2.4628
     515       2.4187
     516       2.4405
     517       2.4392
     518       2.5215
     519       2.4636
     520       2.4852
     521       2.4105
     522       2.3963
     523       2.4539
     524       2.3739
     525       2.3756
     526       2.3970
     527       2.4746
     528       2.5196
     529       2.5040
     530       2.5572
     531       2.4697
     532       2.4879
     533       2.4486
     534       2.4426
     535       2.4631
     536       2.3375
     537       2.4038
     538       2.4471
     539       2.3890
     540       2.5033
     541       2.4299
     542       2.4067
     543       2.4732
     544       2.4756
     545       2.4316
     546       2.3693
     547       2.3772
     548       2.3931
     549       2.4626
     550       2.4079
     551       2.3601
     552       2.3108
     553       2.3311
     554       2.3467
     555       2.3501
     556       2.3761
     557       2.4539
     558       2.4132
     559       2.5032
     560       2.5537
     561       2.5159
     562       2.4635
     563       2.5408
     564       2.5025
     565       2.4771
     566       2.5197
     567       2.5089
     568       2.4999
     569       2.5252
     570       2.5463
     571       2.4783
     572       2.4399
     573       2.3758
     574       2.3850
     575       2.3715
     576       2.4258
     577       2.4608
     578       2.5267
     579       2.4851
     580       2.4531
     581       2.4465
     582       2.4374
     583       2.3923
     584       2.4202
     585       2.3410
     586       2.3991
     587       2.2927
     588       2.3978
     589       2.3286
     590       2.2861
     591       2.4387
     592       2.3946
     593       2.3714
     594       2.3056
     595       2.2666
     596       2.2921
     597       2.2945
     598       2.2683
     599       2.3498
     600       2.3754
     601       2.3158
     602       2.3530
     603       2.3480
     604       2.3872
     605       2.4781
     606       2.5008
     607       2.4594
     608       2.4355
     609       2.4513
     610       2.4253
     611       2.4487
     612       2.5203
     613       2.4750
     614       2.4575
     615       2.5138
     616       2.5799
     617       2.6377
     618       2.6521
     619       2.5926
     620       2.6242
     621       2.7315
     622       2.6946
     623       2.6514
     624       2.6232
     625       2.5046
     626       2.4341
     627       2.5242
     628       2.4873
     629       2.4556
     630       2.4764
     631       2.5114
     632       2.4535
     633       2.4942
     634       2.5202
     635       2.6461
     636       2.5784
     637       2.5375
     638       2.5160
     639       2.4994
     640       2.4522
     641       2.4462
     642       2.3704
     643       2.5002
     644       2.5281
     645       2.5106
     646       2.5715
     647       2.4777
     648       2.4253
     649       2.4124
     650       2.4848
     651       2.4733
     652       2.5264
     653       2.4397
     654       2.3970
     655       2.3941
     656       2.4665
     657       2.5295
     658       2.4908
     659       2.5327
     660       2.5604
     661       2.5558
     662       2.4819
     663       2.4910
     664       2.4898
     665       2.4643
     666       2.5379
     667       2.4690
     668       2.5110
     669       2.4716
     670       2.4475
     671       2.3859
     672       2.4164
     673       2.4155
     674       2.3689
     675       2.4342
     676       2.3810
     677       2.2824
     678       2.2900
     679       2.2479
     680       2.3013
     681       2.2954
     682       2.2647
     683       2.4246
     684       2.3548
     685       2.3768
     686       2.3104
     687       2.2512
     688       2.2994
     689       2.2950
     690       2.3323
     691       2.3193
     692       2.2935
     693       2.2895
     694       2.2500
     695       2.2590
     696       2.2953
     697       2.4140
     698       2.3944
     699       2.4620
     700       2.4936
     701       2.3715
     702       2.4214
     703       2.3828
     704       2.4345
     705       2.4393
     706       2.3573
     707       2.3359
     708       2.4561
     709       2.4598
     710       2.4492
     711       2.4501
     712       2.4717
     713       2.4232
     714       2.4386
     715       2.4524
     716       2.4026
     717       2.5234
     718       2.5031
     719       2.4729
     720       2.5227
     721       2.5396
     722       2.5362
     723       2.5943
     724       2.6153
     725       2.6624
     726       2.7279
     727       2.7688
     728       2.6607
     729       2.6421
     730       2.6106
     731       2.6404
     732       2.6209
     733       2.6137
     734       2.6097
     735       2.5784
     736       2.5308
     737       2.5810
     738       2.5474
     739       2.5838
     740       2.6150
     741       2.6696
     742       2.6446
     743       2.4851
     744       2.4840
     745       2.5698
     746       2.5746
     747       2.5666
     748       2.6262
     749       2.6160
     750       2.5620
     751       2.5624
     752       2.5190
     753       2.4639
     754       2.4291
     755       2.3980
     756       2.3711
     757       2.4508
     758       2.5153
     759       2.5033
     760       2.5710
     761       2.3734
     762       2.3618
     763       2.3805
     764       2.2995
     765       2.2801
     766       2.3363
     767       2.3124
     768       2.3441
     769       2.3571
     770       2.3712
     771       2.3623
     772       2.4325
     773       2.4146
     774       2.3786
     775       2.4568
     776       2.4640
     777       2.5639
     778       2.5832
     779       2.5536
     780       2.5624
     781       2.5659
     782       2.5380
     783       2.4700
     784       2.5674
     785       2.5679
     786       2.6274
     787       2.6463
     788       2.7013
     789       2.7203
     790       2.8238
     791       2.7913
     792       2.8421
     793       2.8270
     794       2.7831
     795       2.7822
     796       2.8116
     797       2.8020
     798       2.7923
     799       2.7705
     800       2.7911
     801       2.8093
     802       2.8180
     803       2.7229
     804       2.7767
     805       2.7428
     806       2.7294
     807       2.6824
     808       2.6454
     809       2.6252
     810       2.6948
     811       2.7713
     812       2.7848
     813       2.7884
     814       2.9264
     815       2.8912
     816       2.8808
     817       2.7779
     818       2.7600
     819       2.8549
     820       2.8081
     821       2.7535
     822       2.7905
     823       2.6471
     824       2.6840
     825       2.7036
     826       2.7866
     827       2.7109
     828       2.7539
     829       2.6682
     830       2.6266
     831       2.6319
     832       2.6338
     833       2.6492
     834       2.6588
     835       2.7832
     836       2.7520
     837       2.7095
     838       2.6321
     839       2.5640
     840       2.5388
     841       2.5577
     842       2.4981
     843       2.4946
     844       2.5115
     845       2.5986
     846       2.6066
     847       2.5416
     848       2.5622
     849       2.5331
     850       2.5935
     851       2.4825
     852       2.5232
     853       2.5382
     854       2.5538
     855       2.6237
     856       2.6897
     857       2.7980
     858       2.6522
     859       2.7918
     860       2.8498
     861       2.6750
     862       2.6883
     863       2.7263
     864       2.7148
     865       2.7043
     866       2.7200
     867       2.7377
     868       2.6007
     869       2.5540
     870       2.5136
     871       2.6504
     872       2.5712
     873       2.6102
     874       2.6690
     875       2.6586
     876       2.6272
     877       2.6053
     878       2.5997
     879       2.5646
     880       2.6247
     881       2.6067
     882       2.6133
     883       2.5924
     884       2.6026
     885       2.6993
     886       2.6644
     887       2.7336
     888       2.7323
     889       2.7561
     890       2.7500
     891       2.7285
     892       2.5834
     893       2.6745
     894       2.6276
     895       2.6354
     896       2.6451
     897       2.5967
     898       2.6530
     899       2.6613
     900       2.6129
     901       2.6137
     902       2.6350
     903       2.6793
     904       2.7069
     905       2.6446
     906       2.6852
     907       2.7387
     908       2.6710
     909       2.6325
     910       2.6385
     911       2.6348
     912       2.7179
     913       2.7461
     914       2.6246
     915       2.7466
     916       2.7493
     917       2.7450
     918       2.7019
     919       2.6875
     920       2.6480
     921       2.6410
     922       2.6689
     923       2.6787
     924       2.6673
     925       2.6496
     926       2.6054
     927       2.6509
     928       2.6860
     929       2.7073
     930       2.8066
     931       2.8408
     932       2.7765
     933       2.7717
     934       2.7166
     935       2.5444
     936       2.6567
     937       2.7017
     938       2.7797
     939       2.8653
     940       2.8412
     941       2.7540
     942       2.8422
     943       2.9441
     944       2.9751
     945       2.8619
     946       2.8859
     947       2.8156
     948       2.7931
     949       2.8307
     950       2.8880
     951       2.8821
     952       2.7878
     953       2.7850
     954       2.9100
     955       2.9251
     956       2.8695
     957       2.8102
     958       2.7630
     959       2.7424
     960       2.7912
     961       2.8010
     962       2.7987
     963       2.8644
     964       2.7041
     965       2.6461
     966       2.7319
     967       2.8170
     968       2.8298
     969       2.7756
     970       2.8053
     971       2.8355
     972       2.8169
     973       2.9538
     974       2.8406
     975       2.8576
     976       2.8735
     977       2.8822
     978       2.6392
     979       2.6247
     980       2.5355
     981       2.5213
     982       2.5891
     983       2.6088
     984       2.6150
     985       2.6323
     986       2.6168
     987       2.7411
     988       2.7241
     989       2.7316
     990       2.7205
     991       2.8416
     992       2.8192
     993       2.8152
     994       2.9406
     995       2.9603
     996       2.8202
     997       2.7744
     998       2.7057
     999       2.7276
    1000       2.7313
    1001       2.7599
    1002       2.6869
    1003       2.6723
    1004       2.7272
    1005       2.8087
    1006       2.7656
    1007       2.7359
    1008       2.8109
    1009       2.8250
    1010       2.8555
    1011       2.7078
    1012       2.7239
    1013       2.7545
    1014       2.6373
    1015       2.7063
    1016       2.7596
    1017       2.7443
    1018       2.7874
    1019       2.7274
    1020       2.7115
    1021       2.7491
    1022       2.7165
    1023       2.6891
    1024       2.6953
    1025       2.7043
    1026       2.7862
    1027       2.7138
    1028       2.6658
    1029       2.7299
    1030       2.7555
    1031       2.8096
    1032       2.7276
    1033       2.6877
    1034       2.7119
    1035       2.6157
    1036       2.5815
    1037       2.6247
    1038       2.5218
    1039       2.5939
    1040       2.5007
    1041       2.4865
    1042       2.6242
    1043       2.5845
    1044       2.6103
    1045       2.5895
    1046       2.6570
    1047       2.6136
    1048       2.6507
    1049       2.5193
    1050       2.4690
    1051       2.5233
    1052       2.5769
    1053       2.5562
    1054       2.5761
    1055       2.5662
    1056       2.5319
    1057       2.5830
    1058       2.6488
    1059       2.5314
    1060       2.5616
    1061       2.3751
    1062       2.4680
    1063       2.4506
    1064       2.4632
    1065       2.4988
    1066       2.3505
    1067       2.4252
    1068       2.5218
    1069       2.5044
    1070       2.5048
    1071       2.5630
    1072       2.4742
    1073       2.4159
    1074       2.5034
    1075       2.5029
    1076       2.4374
    1077       2.4949
    1078       2.5143
    1079       2.5459
    1080       2.5188
    1081       2.5153
    1082       2.3741
    1083       2.4169
    1084       2.4815
    1085       2.4749
    1086       2.5147
    1087       2.3926
    1088       2.3451
    1089       2.3746
    1090       2.4224
    1091       2.3018
    1092       2.2985
    1093       2.2867
    1094       2.3641
    1095       2.3212
    1096       2.3368
    1097       2.4071
    1098       2.4049
    1099       2.4342
    1100       2.4406
    1101       2.4139
    1102       2.3365
    1103       2.3092
    1104       2.2653
    1105       2.2733
    1106       2.2447
    1107       2.2547
    1108       2.3515
    1109       2.3710
    1110       2.3011
    1111       2.3056
    1112       2.3432
    1113       2.3489
    1114       2.3405
    1115       2.3174
    1116       2.4319
    1117       2.4180
    1118       2.3690
    1119       2.3664
    1120       2.3207
    1121       2.4085
    1122       2.3362
    1123       2.3575
    1124       2.3295
    1125       2.2484
    1126       2.3184
    1127       2.3885
    1128       2.3952
    1129       2.3930
    1130       2.3066
    1131       2.3673
    1132       2.3757
    1133       2.4302
    1134       2.5072
    1135       2.5092
    1136       2.4670
    1137       2.5272
    1138       2.5136
    1139       2.5269
    1140       2.5067
    1141       2.4620
    1142       2.4773
    1143       2.4910
    1144       2.4741
    1145       2.4605
    1146       2.4361
    1147       2.4782
    1148       2.4360
    1149       2.4347
    1150       2.4386
    1151       2.4696
    1152       2.5525
    1153       2.4443
    1154       2.4406
    1155       2.3999
    1156       2.3561
    1157       2.3400
    1158       2.3413
    1159       2.3589
    1160       2.3678
    1161       2.3111
    1162       2.3366
    1163       2.3687
    1164       2.4297
    1165       2.4344
    1166       2.3228
    1167       2.3068
    1168       2.2536
    1169       2.2366
    1170       2.3158
    1171       2.3601
    1172       2.3572
    1173       2.3795
    1174       2.4458
    1175       2.4785
    1176       2.4332
    1177       2.3700
    1178       2.4065
    1179       2.3447
    1180       2.3583
    1181       2.4129
    1182       2.3767
    1183       2.4764
    1184       2.4512
    1185       2.4365
    1186       2.3639
    1187       2.3253
    1188       2.4066
    1189       2.3862
    1190       2.4863
    1191       2.3787
    1192       2.4301
    1193       2.3128
    1194       2.3442
    1195       2.3641
    1196       2.3610
    1197       2.3707
    1198       2.3572
    1199       2.3131
    1200       2.3676
    1201       2.3640
    1202       2.3506
    1203       2.4338
    1204       2.4311
    1205       2.3508
    1206       2.3015
    1207       2.3811
    1208       2.3102
    1209       2.3545
    1210       2.3226
    1211       2.3378
    1212       2.3829
    1213       2.3241
    1214       2.3158
    1215       2.3439
    1216       2.4078
    1217       2.3392
    1218       2.3774
    1219       2.3427
    1220       2.4013
    1221       2.4952
    1222       2.4902
    1223       2.4652
    1224       2.4114
    1225       2.4061
    1226       2.4281
    1227       2.3843
    1228       2.3608
    1229       2.4390
    1230       2.5465
    1231       2.5555
    1232       2.5001
    1233       2.5047
    1234       2.5265
    1235       2.5886
    1236       2.5110
    1237       2.4527
    1238       2.4637
    1239       2.4816
    1240       2.4286
    1241       2.4587
    1242       2.5117
    1243       2.3735
    1244       2.3816
    1245       2.3913
    1246       2.3444
    1247       2.3488
    1248       2.3790
    1249       2.4132
    1250       2.3762
    1251       2.3237
    1252       2.3241
    1253       2.4211
    1254       2.4090
    1255       2.4964
    1256       2.4056
    1257       2.4698
    1258       2.3798
    1259       2.5018
    1260       2.4299
    1261       2.3841
    1262       2.4177
    1263       2.4089
    1264       2.4077
    1265       2.4936
    1266       2.5075
    1267       2.5545
    1268       2.5242
    1269       2.6230
    1270       2.6021
    1271       2.5911
    1272       2.6672
    1273       2.6198
    1274       2.5996
    1275       2.6221
    1276       2.6231
    1277       2.5894
    1278       2.6747
    1279       2.6565
    1280       2.6489
    1281       2.6484
    1282       2.5610
    1283       2.5063
    1284       2.5848
    1285       2.6585
    1286       2.6722
    1287       2.6626
    1288       2.6475
    1289       2.6121
    1290       2.6298
    1291       2.5849
    1292       2.5668
    1293       2.4781
    1294       2.4245
    1295       2.4450
    1296       2.4390
    1297       2.5078
    1298       2.4488
    1299       2.4156
    1300       2.4518
    1301       2.5287
    1302       2.6392
    1303       2.5204
    1304       2.5869
    1305       2.6119
    1306       2.6138
    1307       2.6435
    1308       2.5626
    1309       2.5317
    1310       2.5264
    1311       2.5673
    1312       2.5071
    1313       2.4740
    1314       2.4650
    1315       2.3937
    1316       2.5305
    1317       2.4851
    1318       2.5058
    1319       2.3939
    1320       2.3328
    1321       2.4305
    1322       2.4100
    1323       2.4486
    1324       2.4182
    1325       2.5185
    1326       2.5028
    1327       2.4500
    1328       2.4314
    1329       2.4904
    1330       2.3667
    1331       2.3733
    1332       2.3292
    1333       2.3516
    1334       2.3805
    1335       2.4900
    1336       2.4039
    1337       2.4550
    1338       2.4224
    1339       2.3958
    1340       2.3617
    1341       2.3284
    1342       2.3668
    1343       2.3464
    1344       2.3092
    1345       2.4051
    1346       2.4220
    1347       2.3965
    1348       2.4137
    1349       2.5015
    1350       2.5372
    1351       2.5201
    1352       2.5059
    1353       2.5751
    1354       2.5441
    1355       2.5115
    1356       2.4524
    1357       2.5018
    1358       2.4848
    1359       2.4967
    1360       2.5177
    1361       2.5634
    1362       2.5953
    1363       2.5590
    1364       2.5714
    1365       2.6085
    1366       2.5641
    1367       2.6347
    1368       2.7507
    1369       2.7523
    1370       2.5884
    1371       2.6126
    1372       2.5495
    1373       2.6653
    1374       2.5957
    1375       2.5539
    1376       2.5315
    1377       2.5145
    1378       2.5008
    1379       2.5050
    1380       2.5369
    1381       2.6933
    1382       2.6345
    1383       2.5339
    1384       2.5139
    1385       2.5343
    1386       2.4946
    1387       2.5607
    1388       2.5771
    1389       2.4809
    1390       2.6571
    1391       2.5424
    1392       2.5440
    1393       2.6030
    1394       2.5852
    1395       2.6015
    1396       2.5510
    1397       2.5909
    1398       2.5855
    1399       2.4179
    1400       2.4423
    1401       2.4096
    1402       2.3615
    1403       2.3144
    1404       2.2564
    1405       2.3419
    1406       2.3234
    1407       2.3317
    1408       2.3091
    1409       2.3470
    1410       2.3377
    1411       2.3607
    1412       2.3234
    1413       2.4296
    1414       2.4620
    1415       2.4427
    1416       2.5018
    1417       2.5138
    1418       2.4546
    1419       2.3932
    1420       2.5120
    1421       2.4692
    1422       2.4676
    1423       2.4449
    1424       2.5252
    1425       2.5360
    1426       2.4391
    1427       2.5029
    1428       2.5224
    1429       2.4990
    1430       2.5235
    1431       2.4517
    1432       2.3920
    1433       2.4535
    1434       2.5429
    1435       2.4473
    1436       2.5168
    1437       2.4388
    1438       2.3858
    1439       2.4280
    1440       2.3421
    1441       2.3411
    1442       2.4404
    1443       2.3839
    1444       2.3342
    1445       2.3317
    1446       2.2607
    1447       2.2197
    1448       2.2571
    1449       2.2416
    1450       2.2108
    1451       2.2940
    1452       2.2408
    1453       2.1729
    1454       2.2371
    1455       2.2781
    1456       2.2304
    1457       2.3023
    1458       2.3062
    1459       2.2631
    1460       2.2938
    1461       2.3362
    1462       2.2434
    1463       2.2547
    1464       2.3380
    1465       2.3142
    1466       2.2680
    1467       2.2978
    1468       2.4139
    1469       2.4378
    1470       2.4307
    1471       2.3902
    1472       2.2911
    1473       2.2662
    1474       2.3062
    1475       2.4316
    1476       2.2694
    1477       2.3507
    1478       2.3287
    1479       2.2301
    1480       2.2540
    1481       2.3555
    1482       2.2829
    1483       2.3015
    1484       2.3508
    1485       2.3835
    1486       2.2940
    1487       2.3794
    1488       2.2953
    1489       2.2684
    1490       2.2951
    1491       2.3021
    1492       2.2916
    1493       2.2327
    1494       2.2982
    1495       2.2822
    1496       2.2875
    1497       2.2678
    1498       2.2702
    1499       2.3386
    1500       2.4135
    1501       2.3716
    1502       2.3567
    1503       2.4365
    1504       2.3585
    1505       2.3699
    1506       2.3284
    1507       2.3113
    1508       2.2678
    1509       2.2234
    1510       2.2288
    1511       2.2765
    1512       2.3265
    1513       2.4170
    1514       2.3836
    1515       2.3820
    1516       2.3838
    1517       2.3902
    1518       2.3957
    1519       2.4385
    1520       2.4244
    1521       2.4771
    1522       2.4614
    1523       2.4508
    1524       2.3982
    1525       2.3841
    1526       2.4038
    1527       2.3999
    1528       2.4801
    1529       2.4724
    1530       2.4589
    1531       2.4260
    1532       2.4451
    1533       2.4630
    1534       2.5999
    1535       2.5333
    1536       2.4855
    1537       2.4884
    1538       2.4723
    1539       2.4606
    1540       2.5380
    1541       2.5457
    1542       2.5638
    1543       2.5358
    1544       2.5956
    1545       2.6419
    1546       2.5436
    1547       2.5249
    1548       2.5488
    1549       2.5223
    1550       2.5387
    1551       2.5401
    1552       2.6890
    1553       2.7091
    1554       2.7474
    1555       2.6191
    1556       2.6092
    1557       2.5664
    1558       2.5914
    1559       2.6169
    1560       2.5522
    1561       2.5497
    1562       2.5046
    1563       2.5322
    1564       2.4924
    1565       2.5387
    1566       2.5280
    1567       2.5837
    1568       2.5975
    1569       2.6235
    1570       2.6472
    1571       2.6217
    1572       2.6313
    1573       2.5862
    1574       2.6566
    1575       2.6611
    1576       2.7124
    1577       2.6079
    1578       2.6241
    1579       2.6115
    1580       2.6028
    1581       2.6594
    1582       2.7586
    1583       2.7598
    1584       2.7447
    1585       2.6576
    1586       2.4459
    1587       2.4081
    1588       2.4754
    1589       2.4202
    1590       2.5328
    1591       2.5981
    1592       2.5013
    1593       2.5179
    1594       2.4560
    1595       2.4796
    1596       2.4678
    1597       2.5364
    1598       2.5525
    1599       2.5494
    1600       2.5666
    1601       2.5691
    1602       2.5126
    1603       2.4839
    1604       2.5038
    1605       2.5214
    1606       2.5305
    1607       2.4379
    1608       2.4222
    1609       2.4222
    1610       2.4884
    1611       2.3590
    1612       2.3839
    1613       2.4758
    1614       2.4700
    1615       2.4566
    1616       2.5379
    1617       2.4925
    1618       2.5066
    1619       2.5460
    1620       2.5241
    1621       2.5722
    1622       2.5333
    1623       2.5997
    1624       2.5253
    1625       2.5465
    1626       2.5335
    1627       2.4782
    1628       2.5309
    1629       2.5805
    1630       2.5213
    1631       2.5224
    1632       2.5205
    1633       2.5699
    1634       2.6331
    1635       2.6663
    1636       2.6394
    1637       2.6960
    1638       2.6419
    1639       2.7044
    1640       2.7074
    1641       2.5510
    1642       2.6512
    1643       2.6787
    1644       2.6769
    1645       2.6118
    1646       2.5901
    1647       2.6139
    1648       2.5949
    1649       2.5311
    1650       2.5561
    1651       2.6565
    1652       2.7239
    1653       2.7733
    1654       2.7796
    1655       2.8206
    1656       2.7503
    1657       2.8505
    1658       2.7703
    1659       2.9059
    1660       2.8414
    1661       2.7441
    1662       2.6990
    1663       2.6987
    1664       2.7674
    1665       2.7396
    1666       2.7229
    1667       2.6948
    1668       2.6740
    1669       2.6854
    1670       2.5943
    1671       2.6007
    1672       2.7487
    1673       2.8541
    1674       2.8152
    1675       2.7458
    1676       2.7012
    1677       2.7703
    1678       2.8429
    1679       2.8079
    1680       2.7670
    1681       2.7931
    1682       2.7750
    1683       2.7669
    1684       2.9831
    1685       2.8904
    1686       2.9614
    1687       2.9179
    1688       3.0517
    1689       2.9976
    1690       2.9828
    1691       2.9870
    1692       2.9925
    1693       2.9055
    1694       2.8148
    1695       2.7274
    1696       2.7297
    1697       2.6243
    1698       2.6194
    1699       2.6585
    1700       2.7398
    1701       2.7050
    1702       2.7007
    1703       2.5051
    1704       2.4846
    1705       2.5075
    1706       2.4725
    1707       2.5055
    1708       2.5001
    1709       2.5489
    1710       2.5239
    1711       2.5580
    1712       2.5233
    1713       2.4552
    1714       2.4883
    1715       2.4950
    1716       2.5215
    1717       2.6384
    1718       2.6308
    1719       2.5784
    1720       2.6304
    1721       2.4969
    1722       2.5483
    1723       2.4667
    1724       2.3896
    1725       2.4853
    1726       2.4156
    1727       2.3739
    1728       2.3536
    1729       2.2894
    1730       2.3484
    1731       2.3755
    1732       2.4612
    1733       2.4378
    1734       2.5030
    1735       2.3921
    1736       2.4866
    1737       2.4517
    1738       2.4815
    1739       2.4510
    1740       2.4460
    1741       2.4318
    1742       2.3876
    1743       2.4184
    1744       2.4521
    1745       2.4325
    1746       2.4464
    1747       2.3582
    1748       2.4477
    1749       2.4736
    1750       2.3793
    1751       2.3945
    1752       2.3705
    1753       2.3907
    1754       2.3718
    1755       2.4665
    1756       2.4434
    1757       2.4763
    1758       2.4630
    1759       2.4702
    1760       2.4470
    1761       2.4237
    1762       2.4501
    1763       2.4355
    1764       2.3810
    1765       2.4038
    1766       2.3460
    1767       2.3407
    1768       2.3980
    1769       2.3794
    1770       2.3032
    1771       2.3458
    1772       2.3320
    1773       2.3448
    1774       2.2418
    1775       2.2805
    1776       2.2919
    1777       2.2837
    1778       2.3388
    1779       2.3758
    1780       2.4639
    1781       2.4721
    1782       2.4708
    1783       2.4600
    1784       2.5002
    1785       2.4924
    1786       2.4615
    1787       2.4314
    1788       2.4964
    1789       2.4558
    1790       2.5057
    1791       2.4283
    1792       2.4062
    1793       2.3938
    1794       2.3145
    1795       2.4329
    1796       2.4352
    1797       2.4166
    1798       2.4546
    1799       2.4543
    1800       2.4641
    1801       2.3577
    1802       2.3676
    1803       2.3218
    1804       2.2908
    1805       2.3715
    1806       2.3800
    1807       2.4100
    1808       2.3370
    1809       2.4250
    1810       2.4533
    1811       2.4872
    1812       2.4491
    1813       2.4485
    1814       2.4730
    1815       2.5883
    1816       2.4922
    1817       2.4653
    1818       2.5358
    1819       2.5508
    1820       2.5091
    1821       2.4597
    1822       2.4809
    1823       2.4663
    1824       2.4588
    1825       2.4818
    1826       2.4606
    1827       2.4505
    1828       2.4030
    1829       2.5013
    1830       2.4302
    1831       2.5383
    1832       2.5704
    1833       2.6062
    1834       2.6047
    1835       2.5684
    1836       2.5623
    1837       2.5244
    1838       2.5434
    1839       2.4607
    1840       2.6880
    1841       2.6365
    1842       2.4438
    1843       2.4582
    1844       2.4953
    1845       2.4715
    1846       2.5774
    1847       2.6353
    1848       2.6307
    1849       2.7160
    1850       2.7298
    1851       2.7379
    1852       2.7160
    1853       2.7822
    1854       2.7105
    1855       2.6945
    1856       2.6690
    1857       2.7665
    1858       2.7340
    1859       2.6895
    1860       2.7478
    1861       2.7221
    1862       2.7255
    1863       2.7295
    1864       2.7484
    1865       2.7303
    1866       2.7474
    1867       2.6545
    1868       2.6832
    1869       2.8396
    1870       2.8273
    1871       2.7257
    1872       2.7787
    1873       2.8337
    1874       2.8056
    1875       2.8168
    1876       2.8689
    1877       2.8278
    1878       2.8062
    1879       2.7416
    1880       2.7837
    1881       2.7446
    1882       2.7669
    1883       2.8315
    1884       2.8875
    1885       2.7822
    1886       2.7984
    1887       2.8392
    1888       2.7929
    1889       2.7489
    1890       2.7512
    1891       2.7373
    1892       2.7245
    1893       2.8872
    1894       2.8386
    1895       2.8865
    1896       2.8625
    1897       2.8509
    1898       2.8646
    1899       2.7102
    1900       2.7903
    1901       2.6938
    1902       2.7651
    1903       2.8661
    1904       2.8957
    1905       2.9176
    1906       2.8668
    1907       2.8159
    1908       2.8216
    1909       2.7498
    1910       2.8816
    1911       2.9097
    1912       2.8598
    1913       2.8305
    1914       2.7770
    1915       2.7414
    1916       2.8720
    1917       2.8604
    1918       2.9022
    1919       2.8298
    1920       2.8218
    1921       2.8932
    1922       2.8804
    1923       2.8658
    1924       2.9041
    1925       2.9822
    1926       2.8879
    1927       2.9714
    1928       3.0141
    1929       3.0616
    1930       3.0031
    1931       3.0772
    1932       3.0157
    1933       3.0417
    1934       2.9378
    1935       2.9365
    1936       2.9204
    1937       2.9032
    1938       2.8998
    1939       2.9030
    1940       2.8649
    1941       2.8604
    1942       2.8690
    1943       2.7233
    1944       2.7443
    1945       2.6623
    1946       2.7214
    1947       2.7987
    1948       2.7289
    1949       2.6464
    1950       2.6437
    1951       2.6920
    1952       2.6601
    1953       2.6149
    1954       2.6550
    1955       2.6346
    1956       2.5494
    1957       2.5591
    1958       2.5444
    1959       2.5615
    1960       2.5264
    1961       2.4414
    1962       2.6173
    1963       2.6085
    1964       2.6127
    1965       2.6690
    1966       2.6294
    1967       2.6339
    1968       2.6821
    1969       2.6187
    1970       2.5947
    1971       2.6203
    1972       2.6328
    1973       2.7041
    1974       2.8035
    1975       2.8039
    1976       2.7399
    1977       2.8134
    1978       2.7716
    1979       2.7223
    1980       2.7487
    1981       2.5736
    1982       2.6782
    1983       2.6428
    1984       2.5786
    1985       2.5753
    1986       2.6410
    1987       2.6385
    1988       2.6460
    1989       2.6402
    1990       2.6682
    1991       2.6434
    1992       2.6314
    1993       2.6679
    1994       2.5824
    1995       2.5980
    1996       2.6088
    1997       2.6154
    1998       2.6191
    1999       2.5655
    2000       2.5752
    2001       2.5234
    2002       2.4578
    2003       2.4684
    2004       2.4936
    2005       2.5544
    2006       2.5536
    2007       2.5811
    2008       2.6054
    2009       2.7342
    2010       2.5931
    2011       2.5790
    2012       2.5225
    2013       2.6234
    2014       2.4178
    2015       2.3762
    2016       2.3822
    2017       2.5038
    2018       2.4887
    2019       2.5006
    2020       2.4571
    2021       2.4397
    2022       2.4480
    2023       2.4949
    2024       2.5190
    2025       2.5848
    2026       2.5924
    2027       2.5493
    2028       2.4575
    2029       2.4864
    2030       2.4399
    2031       2.4750
    2032       2.4366
    2033       2.5443
    2034       2.5581
    2035       2.6191
    2036       2.6901
    2037       2.7263
    2038       2.7610
    2039       2.7369
    2040       2.6772
    2041       2.7569
    2042       2.7251
    2043       2.5936
    2044       2.7289
    2045       2.7488
    2046       2.6802
    2047       2.6476
    2048       2.6538
    2049       2.6560
    2050       2.6246
    2051       2.5431
    2052       2.5053
    2053       2.5030
    2054       2.6041
    2055       2.6157
    2056       2.6489
    2057       2.6816
    2058       2.6389
    2059       2.6517
    2060       2.6208
    2061       2.6518
    2062       2.6138
    2063       2.5181
    2064       2.5529
    2065       2.6058
    2066       2.7270
    2067       2.7617
    2068       2.6821
    2069       2.7048
    2070       2.5697
    2071       2.6155
    2072       2.6140
    2073       2.6126
    2074       2.5931
    2075       2.6538
    2076       2.6151
    2077       2.6912
    2078       2.6796
    2079       2.6984
    2080       2.7214
    2081       2.7338
    2082       2.6408
    2083       2.6969
    2084       2.7509
    2085       2.7135
    2086       2.6526
    2087       2.7024
    2088       2.5042
    2089       2.7102
    2090       2.7638
    2091       2.6389
    2092       2.6464
    2093       2.6876
    2094       2.6970
    2095       2.5632
    2096       2.5174
    2097       2.4291
    2098       2.4483
    2099       2.5058
    2100       2.3879
    2101       2.4100
    2102       2.3910
    2103       2.4871
    2104       2.6015
    2105       2.6601
    2106       2.7274
    2107       2.7250
    2108       2.7818
    2109       2.7641
    2110       2.7120
    2111       2.5913
    2112       2.5902
    2113       2.6402
    2114       2.6021
    2115       2.6013
    2116       2.6357
    2117       2.7309
    2118       2.6460
    2119       2.6189
    2120       2.8252
    2121       2.7081
    2122       2.8012
    2123       2.7563
    2124       2.7686
    2125       2.8351
    2126       2.9146
    2127       2.9518
    2128       2.9709
    2129       2.9821
    2130       2.8730
    2131       2.7244
    2132       2.8018
    2133       2.7550
    2134       2.8202
    2135       2.8425
    2136       2.8918
    2137       3.0246
    2138       3.0851
    2139       3.0241
    2140       3.0740
    2141       3.0183
    2142       3.0757
    2143       3.1123
    2144       3.0405
    2145       3.0221
    2146       2.8958
    2147       2.9650
    2148       2.8092
    2149       2.9285
    2150       2.9141
    2151       2.8709
    2152       2.8578
    2153       2.7429
    2154       2.6252
    2155       2.6954
    2156       2.7106
    2157       2.7163
    2158       2.8012
    2159       2.7449
    2160       2.9215
    2161       2.8657
    2162       2.7888
    2163       2.8158
    2164       2.8614
    2165       2.9622
    2166       2.8290
    2167       2.8243
    2168       2.7620
    2169       2.7410
    2170       2.7619
    2171       2.7080
    2172       2.7347
    2173       2.7958
    2174       2.8951
    2175       2.8176
    2176       2.8062
    2177       2.7880
    2178       2.8845
    2179       2.8768
    2180       2.9000
    2181       2.8826
    2182       2.9462
    2183       2.7544
    2184       2.7213
    2185       2.7496
    2186       2.6992
    2187       2.7343
    2188       2.6982
    2189       2.5694
    2190       2.5788
    2191       2.6506
    2192       2.5076
    2193       2.5820
    2194       2.6498
    2195       2.6880
    2196       2.7382
    2197       2.7484
    2198       2.7654
    2199       2.6103
    2200       2.4837
    2201       2.5237
    2202       2.5888
    2203       2.4614
    2204       2.5171
    2205       2.5563
    2206       2.6395
    2207       2.6261
    2208       2.6081
    2209       2.5885
    2210       2.5356
    2211       2.5592
    2212       2.6130
    2213       2.6735
    2214       2.7544
    2215       2.7543
    2216       2.7282
    2217       2.7347
    2218       2.7231
    2219       2.8158
    2220       2.7288
    2221       2.7258
    2222       2.8468
    2223       2.6968
    2224       2.5974
    2225       2.6107
    2226       2.7024
    2227       2.6361
    2228       2.5925
    2229       2.4432
    2230       2.5421
    2231       2.5871
    2232       2.7415
    2233       2.7949
    2234       2.8431
    2235       2.8701
    2236       2.9410
    2237       2.9812
    2238       2.8757
    2239       2.7677
    2240       2.8617
    2241       2.8805
    2242       2.9085
    2243       2.8579
    2244       2.8570
    2245       2.7915
    2246       2.7631
    2247       2.9294
    2248       2.9146
    2249       2.9518
    2250       2.8573
    2251       2.7056
    2252       2.7333
    2253       2.7539
    2254       2.7012
    2255       2.6733
    2256       2.6683
    2257       2.6746
    2258       2.7020
    2259       2.7602
    2260       2.5963
    2261       2.7312
    2262       2.7727
    2263       2.7807
    2264       2.6420
    2265       2.8295
    2266       2.7801
    2267       2.7872
    2268       2.8088
    2269       2.7843
    2270       2.7701
    2271       2.7140
    2272       2.7313
    2273       2.7347
    2274       2.8585
    2275       2.8009
    2276       2.8780
    2277       2.7986
    2278       2.8504
    2279       2.8767
    2280       2.8946
    2281       2.8757
    2282       2.8319
    2283       2.6324
    2284       2.6833
    2285       2.5830
    2286       2.7276
    2287       2.6388
    2288       2.6732
    2289       2.6635
    2290       2.7124
    2291       2.7116
    2292       2.6318
    2293       2.7727
    2294       2.6323
    2295       2.6697
    2296       2.6569
    2297       2.6166
    2298       2.6431
    2299       2.5809
    2300       2.5034
    2301       2.5665
    2302       2.6280
    2303       2.7188
    2304       2.6845
    2305       2.6905
    2306       2.7438
    2307       2.7252
    2308       2.6973
    2309       2.6762
    2310       2.7118
    2311       2.6900
    2312       2.6901
    2313       2.6350
    2314       2.6096
    2315       2.6381
    2316       2.6800
    2317       2.6031
    2318       2.5928
    2319       2.6112
    2320       2.5918
    2321       2.5833
    2322       2.6120
    2323       2.6188
    2324       2.7286
    2325       2.7752
    2326       2.8427
    2327       2.8713
    2328       2.6882
    2329       2.5973
    2330       2.6470
    2331       2.6926
    2332       2.6364
    2333       2.6494
    2334       2.6456
    2335       2.7282
    2336       2.7863
    2337       2.7241
    2338       2.7111
    2339       2.7204
    2340       2.7303
    2341       2.7170
    2342       2.6716
    2343       2.5841
    2344       2.6436
    2345       2.6628
    2346       2.6202
    2347       2.6989
    2348       2.5621
    2349       2.6569
    2350       2.6801
    2351       2.7703
    2352       2.6500
    2353       2.6260
    2354       2.6366
    2355       2.7068
    2356       2.6134
    2357       2.7080
    2358       2.6938
    2359       2.6480
    2360       2.5784
    2361       2.6280
    2362       2.6506
    2363       2.7125
    2364       2.6340
    2365       2.6035
    2366       2.6318
    2367       2.5561
    2368       2.5403
    2369       2.5447
    2370       2.5410
    2371       2.4711
    2372       2.4136
    2373       2.5178
    2374       2.5193
    2375       2.4958
    2376       2.5126
    2377       2.4958
    2378       2.5460
    2379       2.5709
    2380       2.5995
    2381       2.6667
    2382       2.7104
    2383       2.6980
    2384       2.5820
    2385       2.6250
    2386       2.6585
    2387       2.7267
    2388       2.7216
    2389       2.6956
    2390       2.6353
    2391       2.6327
    2392       2.7196
    2393       2.8113
    2394       2.7863
    2395       2.8032
    2396       2.7476
    2397       2.7184
    2398       2.6279
    2399       2.6799
    2400       2.6287
    2401       2.6781
    2402       2.6003
    2403       2.6659
    2404       2.4955
    2405       2.5543
    2406       2.6229
    2407       2.6787
    2408       2.6331
    2409       2.6682
    2410       2.6456
    2411       2.6407
    2412       2.6833
    2413       2.6594
    2414       2.7180
    2415       2.8057
    2416       2.6867
    2417       2.7256
    2418       2.7300
    2419       2.9000
    2420       2.7776
    2421       2.7823
    2422       2.8677
    2423       2.7706
    2424       2.7602
    2425       2.7716
    2426       2.7606
    2427       2.8472
    2428       2.8089
    2429       2.7967
    2430       2.7534
    2431       2.7790
    2432       2.7841
    2433       2.8187
    2434       2.7396
    2435       2.7411
    2436       2.7864
    2437       2.7694
    2438       2.6349
    2439       2.6472
    2440       2.6170
    2441       2.6719
    2442       2.6491
    2443       2.7229
    2444       2.6407
    2445       2.6349
    2446       2.6760
    2447       2.6429
    2448       2.6162
    2449       2.5427
    2450       2.5432
    2451       2.5371
    2452       2.6617
    2453       2.7026
    2454       2.6130
    2455       2.6389
    2456       2.5648
    2457       2.5514
    2458       2.5080
    2459       2.5772
    2460       2.6064
    2461       2.5536
    2462       2.6891
    2463       2.7106
    2464       2.6169
    2465       2.5761
    2466       2.7447
    2467       2.7182
    2468       2.8680
    2469       2.7848
    2470       2.8030
    2471       2.7448
    2472       2.8402
    2473       2.7077
    2474       2.6531
    2475       2.6187
    2476       2.5577
    2477       2.4814
    2478       2.5254
    2479       2.5453
    2480       2.5242
    2481       2.6248
    2482       2.5959
    2483       2.7204
    2484       2.7825
    2485       2.7835
    2486       2.7687
    2487       2.8420
    2488       2.7761
    2489       2.8410
    2490       2.7787
    2491       2.7438
    2492       2.7232
    2493       2.6904
    2494       2.7188
    2495       2.8321
    2496       2.8189
    2497       2.7562
    2498       2.6938
    2499       2.7862
    2500       2.7748
