# Supplementary material for: Potential Inhibitors of Fascin From A Database of Marine Natural Products: A Virtual Screening and Molecular Dynamics Study
Source: Front Chem. 2021 Oct 7;9:719949. doi: 10.3389/fchem.2021.719949 (PMC8529705; doi:10.3389/fchem.2021.719949)
Supplement: Supplementary file 2 [file DataSheet1.ZIP › Raw Date for Manuscript-719949-reduced/Figure S1/Inhibitor 05/rmsd1.dat]

#Frame     RMSD_00002
       1       2.2712
       2       2.3755
       3       2.3246
       4       2.3898
       5       2.3653
       6       2.4071
       7       2.4485
       8       2.5346
       9       2.5663
      10       2.5589
      11       2.5352
      12       2.5051
      13       2.5510
      14       2.5696
      15       2.6043
      16       2.5566
      17       2.5408
      18       2.5690
      19       2.5044
      20       2.4745
      21       2.4717
      22       2.4546
      23       2.3828
      24       2.3508
      25       2.3595
      26       2.3556
      27       2.3669
      28       2.3468
      29       2.4390
      30       2.3604
      31       2.4896
      32       2.4729
      33       2.4224
      34       2.4390
      35       2.3800
      36       2.3455
      37       2.3002
      38       2.2331
      39       2.1745
      40       2.1460
      41       2.0981
      42       2.2479
      43       2.1566
      44       2.2022
      45       2.2344
      46       2.3045
      47       2.2000
      48       2.3427
      49       2.4133
      50       2.3387
      51       2.3372
      52       2.3982
      53       2.3993
      54       2.2980
      55       2.3082
      56       2.2156
      57       2.1615
      58       2.3005
      59       2.2832
      60       2.3623
      61       2.2630
      62       2.3161
      63       2.2102
      64       2.1942
      65       2.2792
      66       2.2592
      67       2.2166
      68       2.2577
      69       2.2297
      70       2.2800
      71       2.1875
      72       2.0945
      73       2.0975
      74       2.0974
      75       2.0652
      76       2.0401
      77       2.0902
      78       2.1216
      79       2.1625
      80       2.1508
      81       2.0916
      82       2.0960
      83       2.1372
      84       2.0553
      85       2.0602
      86       2.0179
      87       2.0271
      88       2.1723
      89       2.1692
      90       2.2443
      91       2.1051
      92       2.1291
      93       2.1434
      94       2.0933
      95       2.1370
      96       2.1545
      97       2.0894
      98       2.1292
      99       2.0580
     100       2.0351
     101       1.9386
     102       1.9582
     103       1.9627
     104       1.9541
     105       1.9935
     106       2.0475
     107       2.0533
     108       2.1527
     109       2.1772
     110       2.2428
     111       2.1444
     112       2.1158
     113       2.1746
     114       2.2135
     115       2.2511
     116       2.3333
     117       2.2593
     118       2.2456
     119       2.2238
     120       2.2678
     121       2.1780
     122       2.1492
     123       2.2062
     124       2.1561
     125       2.1545
     126       2.2525
     127       2.2682
     128       2.3754
     129       2.3819
     130       2.3614
     131       2.3462
     132       2.3264
     133       2.2899
     134       2.3143
     135       2.3478
     136       2.3474
     137       2.4125
     138       2.3095
     139       2.3749
     140       2.3995
     141       2.3529
     142       2.4298
     143       2.4605
     144       2.3809
     145       2.2482
     146       2.1575
     147       2.2265
     148       2.1884
     149       2.1111
     150       2.2639
     151       2.2721
     152       2.1717
     153       2.1291
     154       2.2551
     155       2.2284
     156       2.2291
     157       2.2795
     158       2.3045
     159       2.3372
     160       2.2881
     161       2.3487
     162       2.4020
     163       2.3899
     164       2.3101
     165       2.2680
     166       2.1540
     167       2.1852
     168       2.1641
     169       2.1863
     170       2.1667
     171       2.1728
     172       2.2701
     173       2.2284
     174       2.2319
     175       2.1888
     176       2.3053
     177       2.2932
     178       2.2566
     179       2.1783
     180       2.2240
     181       2.3153
     182       2.2902
     183       2.2507
     184       2.3366
     185       2.2490
     186       2.3441
     187       2.2261
     188       2.2052
     189       2.2420
     190       2.3402
     191       2.3905
     192       2.4479
     193       2.4457
     194       2.4357
     195       2.4227
     196       2.4141
     197       2.3662
     198       2.3749
     199       2.2191
     200       2.2398
     201       2.2430
     202       2.2039
     203       2.1828
     204       2.2831
     205       2.3582
     206       2.3085
     207       2.3038
     208       2.2474
     209       2.2654
     210       2.2585
     211       2.2692
     212       2.3208
     213       2.2327
     214       2.2910
     215       2.3625
     216       2.2849
     217       2.2952
     218       2.2524
     219       2.2974
     220       2.1577
     221       2.1217
     222       2.0672
     223       2.1573
     224       2.0424
     225       2.0823
     226       2.1938
     227       2.3004
     228       2.2143
     229       2.0842
     230       2.0248
     231       2.1045
     232       2.1431
     233       2.1655
     234       2.1354
     235       2.1923
     236       2.1778
     237       2.1936
     238       2.2320
     239       2.1924
     240       2.2563
     241       2.2659
     242       2.3048
     243       2.2633
     244       2.2810
     245       2.3656
     246       2.4072
     247       2.4291
     248       2.3402
     249       2.3759
     250       2.3750
     251       2.2813
     252       2.2699
     253       2.3757
     254       2.4052
     255       2.3661
     256       2.3915
     257       2.4094
     258       2.3999
     259       2.3503
     260       2.2865
     261       2.3157
     262       2.3265
     263       2.2884
     264       2.1697
     265       2.2748
     266       2.2060
     267       2.1812
     268       2.1724
     269       2.1450
     270       2.1758
     271       2.2414
     272       2.2173
     273       2.1181
     274       2.1156
     275       2.1246
     276       2.1898
     277       2.2750
     278       2.2162
     279       2.2425
     280       2.2689
     281       2.1898
     282       2.2328
     283       2.3501
     284       2.3307
     285       2.3821
     286       2.4114
     287       2.3585
     288       2.3429
     289       2.3786
     290       2.4309
     291       2.4339
     292       2.4438
     293       2.4298
     294       2.3728
     295       2.3763
     296       2.3955
     297       2.4193
     298       2.3803
     299       2.3643
     300       2.2817
     301       2.3353
     302       2.2442
     303       2.2992
     304       2.2985
     305       2.3899
     306       2.2798
     307       2.2378
     308       2.3776
     309       2.2140
     310       2.1476
     311       2.2079
     312       2.2680
     313       2.2224
     314       2.2885
     315       2.3769
     316       2.3979
     317       2.4029
     318       2.3161
     319       2.3230
     320       2.3219
     321       2.2828
     322       2.2795
     323       2.2885
     324       2.2259
     325       2.1892
     326       2.2237
     327       2.1847
     328       2.1482
     329       2.2180
     330       2.2809
     331       2.2065
     332       2.3195
     333       2.2824
     334       2.2614
     335       2.2545
     336       2.2297
     337       2.1633
     338       2.0717
     339       2.1323
     340       2.0573
     341       2.0648
     342       2.1146
     343       2.1247
     344       2.1421
     345       2.2272
     346       2.1941
     347       2.2023
     348       2.1734
     349       2.0998
     350       2.1854
     351       2.2112
     352       2.1180
     353       2.1402
     354       2.1908
     355       2.2611
     356       2.2550
     357       2.1981
     358       2.1311
     359       2.1560
     360       2.1590
     361       2.1841
     362       2.2010
     363       2.2160
     364       2.2575
     365       2.3514
     366       2.3681
     367       2.2950
     368       2.3054
     369       2.3757
     370       2.2784
     371       2.2604
     372       2.3730
     373       2.3683
     374       2.4193
     375       2.3601
     376       2.3526
     377       2.3478
     378       2.3679
     379       2.3114
     380       2.3894
     381       2.3689
     382       2.3470
     383       2.2604
     384       2.2621
     385       2.2675
     386       2.2481
     387       2.3322
     388       2.2994
     389       2.3096
     390       2.3400
     391       2.3387
     392       2.2678
     393       2.3483
     394       2.3712
     395       2.3092
     396       2.2757
     397       2.2773
     398       2.2167
     399       2.2373
     400       2.2139
     401       2.2690
     402       2.1834
     403       2.2203
     404       2.1741
     405       2.1929
     406       2.1922
     407       2.2493
     408       2.2062
     409       2.1293
     410       2.1713
     411       2.2569
     412       2.2544
     413       2.2862
     414       2.3449
     415       2.3734
     416       2.3602
     417       2.3354
     418       2.3413
     419       2.3674
     420       2.3558
     421       2.3341
     422       2.3243
     423       2.2317
     424       2.2272
     425       2.2330
     426       2.2032
     427       2.2734
     428       2.2260
     429       2.3074
     430       2.2016
     431       2.2081
     432       2.2808
     433       2.3083
     434       2.2706
     435       2.2641
     436       2.3275
     437       2.2860
     438       2.3125
     439       2.2080
     440       2.1632
     441       2.1323
     442       2.1880
     443       2.1966
     444       2.1575
     445       2.1088
     446       2.1618
     447       2.1737
     448       2.2040
     449       2.2229
     450       2.2770
     451       2.2237
     452       2.2369
     453       2.3084
     454       2.3573
     455       2.2241
     456       2.3062
     457       2.2637
     458       2.2564
     459       2.1592
     460       2.2344
     461       2.2389
     462       2.1895
     463       2.3186
     464       2.3057
     465       2.3104
     466       2.2941
     467       2.2414
     468       2.2135
     469       2.2538
     470       2.1921
     471       2.2449
     472       2.2926
     473       2.3390
     474       2.2925
     475       2.3641
     476       2.4664
     477       2.4344
     478       2.5409
     479       2.5652
     480       2.4562
     481       2.4188
     482       2.3854
     483       2.3715
     484       2.3454
     485       2.3851
     486       2.3738
     487       2.4575
     488       2.3925
     489       2.4054
     490       2.3700
     491       2.3883
     492       2.3683
     493       2.3024
     494       2.3487
     495       2.3375
     496       2.2830
     497       2.2731
     498       2.2621
     499       2.2945
     500       2.2642
     501       2.3238
     502       2.3262
     503       2.3127
     504       2.2846
     505       2.3147
     506       2.2795
     507       2.2878
     508       2.2255
     509       2.2886
     510       2.2891
     511       2.2282
     512       2.2648
     513       2.2336
     514       2.3324
     515       2.3016
     516       2.2759
     517       2.2297
     518       2.1871
     519       2.3455
     520       2.3194
     521       2.2804
     522       2.2893
     523       2.4861
     524       2.3395
     525       2.2959
     526       2.4577
     527       2.4579
     528       2.4457
     529       2.4421
     530       2.3772
     531       2.3446
     532       2.3280
     533       2.4316
     534       2.4574
     535       2.5070
     536       2.3827
     537       2.3899
     538       2.3589
     539       2.4150
     540       2.3740
     541       2.4731
     542       2.4543
     543       2.4007
     544       2.4018
     545       2.3943
     546       2.4419
     547       2.5134
     548       2.4282
     549       2.4895
     550       2.5361
     551       2.6080
     552       2.4927
     553       2.4246
     554       2.4201
     555       2.4482
     556       2.4611
     557       2.5125
     558       2.5303
     559       2.4703
     560       2.5030
     561       2.6316
     562       2.5256
     563       2.5395
     564       2.5430
     565       2.4622
     566       2.4139
     567       2.4291
     568       2.3836
     569       2.3619
     570       2.4547
     571       2.3857
     572       2.2480
     573       2.2728
     574       2.3168
     575       2.3026
     576       2.3739
     577       2.3188
     578       2.3643
     579       2.4790
     580       2.4578
     581       2.3890
     582       2.4329
     583       2.3784
     584       2.4465
     585       2.3730
     586       2.2934
     587       2.3415
     588       2.2978
     589       2.3525
     590       2.3299
     591       2.4060
     592       2.3684
     593       2.3523
     594       2.3933
     595       2.4330
     596       2.4877
     597       2.4667
     598       2.4422
     599       2.4690
     600       2.4384
     601       2.4765
     602       2.4806
     603       2.4143
     604       2.4280
     605       2.4383
     606       2.4175
     607       2.4210
     608       2.3915
     609       2.4503
     610       2.3808
     611       2.4762
     612       2.3721
     613       2.3217
     614       2.2153
     615       2.2282
     616       2.2360
     617       2.2268
     618       2.3678
     619       2.4276
     620       2.3504
     621       2.3176
     622       2.3950
     623       2.3296
     624       2.3249
     625       2.3703
     626       2.4074
     627       2.3207
     628       2.3159
     629       2.3093
     630       2.2638
     631       2.3078
     632       2.2281
     633       2.2250
     634       2.2880
     635       2.2562
     636       2.2226
     637       2.3042
     638       2.2334
     639       2.1631
     640       2.2708
     641       2.3140
     642       2.2704
     643       2.2402
     644       2.3392
     645       2.3391
     646       2.2810
     647       2.2726
     648       2.3185
     649       2.4346
     650       2.4586
     651       2.4001
     652       2.4159
     653       2.4823
     654       2.4872
     655       2.4965
     656       2.4838
     657       2.4612
     658       2.5134
     659       2.4801
     660       2.4945
     661       2.4697
     662       2.4715
     663       2.5227
     664       2.4438
     665       2.3584
     666       2.3484
     667       2.3378
     668       2.4402
     669       2.3840
     670       2.4166
     671       2.4999
     672       2.4645
     673       2.5608
     674       2.5162
     675       2.5126
     676       2.4631
     677       2.4571
     678       2.4021
     679       2.4041
     680       2.4506
     681       2.3308
     682       2.3586
     683       2.3729
     684       2.4571
     685       2.3439
     686       2.3787
     687       2.3768
     688       2.3840
     689       2.4080
     690       2.5142
     691       2.5507
     692       2.5421
     693       2.5083
     694       2.5596
     695       2.6401
     696       2.5289
     697       2.6933
     698       2.6748
     699       2.5634
     700       2.5940
     701       2.5094
     702       2.5481
     703       2.6031
     704       2.6344
     705       2.6049
     706       2.5483
     707       2.5271
     708       2.5634
     709       2.5370
     710       2.5797
     711       2.5810
     712       2.4748
     713       2.5842
     714       2.5941
     715       2.6601
     716       2.6481
     717       2.6114
     718       2.6052
     719       2.6422
     720       2.6859
     721       2.6799
     722       2.7272
     723       2.6237
     724       2.6806
     725       2.7199
     726       2.7223
     727       2.7201
     728       2.6699
     729       2.5681
     730       2.5729
     731       2.6152
     732       2.6898
     733       2.5436
     734       2.5334
     735       2.4960
     736       2.4814
     737       2.4714
     738       2.5022
     739       2.5310
     740       2.4662
     741       2.5838
     742       2.5171
     743       2.5145
     744       2.5001
     745       2.5676
     746       2.5422
     747       2.4993
     748       2.4617
     749       2.5081
     750       2.5652
     751       2.5538
     752       2.4752
     753       2.4794
     754       2.4560
     755       2.3878
     756       2.5312
     757       2.5482
     758       2.6262
     759       2.5685
     760       2.5839
     761       2.6411
     762       2.6360
     763       2.5999
     764       2.6120
     765       2.5870
     766       2.5874
     767       2.6180
     768       2.6282
     769       2.6496
     770       2.6053
     771       2.6583
     772       2.6647
     773       2.6073
     774       2.5738
     775       2.6039
     776       2.7106
     777       2.6754
     778       2.6742
     779       2.5872
     780       2.7904
     781       2.8509
     782       2.9033
     783       2.9241
     784       2.9756
     785       2.9927
     786       2.9714
     787       2.9765
     788       2.9861
     789       2.9003
     790       2.9184
     791       2.8696
     792       2.9122
     793       2.8262
     794       2.8356
     795       2.9639
     796       2.9643
     797       2.8034
     798       2.8029
     799       2.7111
     800       2.7312
     801       2.7443
     802       2.8559
     803       2.7472
     804       2.7741
     805       2.7927
     806       2.7833
     807       2.7807
     808       2.7678
     809       2.9492
     810       2.9952
     811       3.0136
     812       3.0295
     813       2.8683
     814       2.9458
     815       2.9631
     816       2.9873
     817       2.8066
     818       2.8931
     819       2.9263
     820       2.9639
     821       2.9541
     822       2.9772
     823       2.9420
     824       2.9041
     825       2.9821
     826       2.8447
     827       2.9085
     828       2.8464
     829       2.7370
     830       2.7464
     831       2.7466
     832       2.6868
     833       2.7132
     834       2.7654
     835       2.7867
     836       2.8116
     837       2.7784
     838       2.8047
     839       2.8265
     840       2.7564
     841       2.8281
     842       2.8730
     843       2.8395
     844       2.8661
     845       2.8525
     846       2.8050
     847       2.6150
     848       2.6462
     849       2.6073
     850       2.6532
     851       2.7084
     852       2.6904
     853       2.6239
     854       2.6687
     855       2.6710
     856       2.6339
     857       2.5285
     858       2.5813
     859       2.6384
     860       2.7264
     861       2.8126
     862       2.8158
     863       2.9792
     864       2.8891
     865       2.8711
     866       2.8566
     867       2.7310
     868       2.6034
     869       2.6976
     870       2.6495
     871       2.6753
     872       2.6601
     873       2.6865
     874       2.6527
     875       2.6472
     876       2.5230
     877       2.6264
     878       2.6984
     879       2.6324
     880       2.6744
     881       2.6722
     882       2.6379
     883       2.6579
     884       2.6561
     885       2.5963
     886       2.5533
     887       2.5119
     888       2.5270
     889       2.6043
     890       2.6291
     891       2.6729
     892       2.6014
     893       2.6401
     894       2.6817
     895       2.6254
     896       2.6335
     897       2.6354
     898       2.7169
     899       2.7664
     900       2.7531
     901       2.7531
     902       2.7394
     903       2.7227
     904       2.7618
     905       2.7898
     906       2.7211
     907       2.7629
     908       2.8239
     909       2.7918
     910       2.9530
     911       2.8107
     912       2.8632
     913       2.7662
     914       2.6650
     915       2.6054
     916       2.7145
     917       2.7379
     918       2.7432
     919       2.6862
     920       2.6529
     921       2.7081
     922       2.7240
     923       2.7225
     924       2.7213
     925       2.6956
     926       2.7796
     927       2.6904
     928       2.6623
     929       2.7040
     930       2.7100
     931       2.7035
     932       2.6892
     933       2.6324
     934       2.6444
     935       2.6390
     936       2.5823
     937       2.6976
     938       2.7950
     939       2.7777
     940       2.7264
     941       2.8164
     942       2.7367
     943       2.7857
     944       2.7348
     945       2.8071
     946       2.7486
     947       2.8382
     948       2.7823
     949       2.7701
     950       2.7130
     951       2.6012
     952       2.6856
     953       2.6812
     954       2.5910
     955       2.4937
     956       2.5762
     957       2.6143
     958       2.6659
     959       2.5870
     960       2.7121
     961       2.7765
     962       2.7011
     963       2.7762
     964       2.8428
     965       2.7397
     966       2.5287
     967       2.6422
     968       2.6724
     969       2.6649
     970       2.6499
     971       2.6326
     972       2.6061
     973       2.6321
     974       2.6232
     975       2.7293
     976       2.6465
     977       2.8073
     978       2.8034
     979       2.8756
     980       2.8803
     981       2.9065
     982       2.8573
     983       2.8527
     984       2.9240
     985       2.8007
     986       2.8773
     987       2.8690
     988       2.8105
     989       2.8011
     990       2.7968
     991       2.8669
     992       2.8460
     993       2.8462
     994       2.8561
     995       2.8923
     996       2.9071
     997       2.9696
     998       2.8979
     999       2.8038
    1000       2.7885
    1001       2.7864
    1002       2.9037
    1003       2.8905
    1004       2.8626
    1005       2.7618
    1006       2.7538
    1007       2.6662
    1008       2.7099
    1009       2.7234
    1010       2.8146
    1011       2.8396
    1012       2.8087
    1013       2.7724
    1014       2.8011
    1015       2.7534
    1016       2.7293
    1017       2.7001
    1018       2.6652
    1019       2.7320
    1020       2.7172
    1021       2.8422
    1022       2.8091
    1023       2.7457
    1024       2.7780
    1025       2.6484
    1026       2.7581
    1027       2.7991
    1028       2.7530
    1029       2.8155
    1030       2.7150
    1031       2.6754
    1032       2.6526
    1033       2.6709
    1034       2.7682
    1035       2.7479
    1036       2.7887
    1037       2.8339
    1038       2.7658
    1039       2.6967
    1040       2.7551
    1041       2.7246
    1042       2.6776
    1043       2.6644
    1044       2.6550
    1045       2.6905
    1046       2.7551
    1047       2.6708
    1048       2.6664
    1049       2.7286
    1050       2.6966
    1051       2.7052
    1052       2.7251
    1053       2.6511
    1054       2.5890
    1055       2.6270
    1056       2.5845
    1057       2.6575
    1058       2.7226
    1059       2.7445
    1060       2.7231
    1061       2.8182
    1062       2.7771
    1063       2.8476
    1064       2.8129
    1065       2.9120
    1066       2.7710
    1067       2.9099
    1068       2.9465
    1069       3.0362
    1070       2.9531
    1071       2.8921
    1072       2.9887
    1073       3.0007
    1074       2.9790
    1075       3.0720
    1076       3.0615
    1077       3.0638
    1078       3.0834
    1079       2.9990
    1080       3.1384
    1081       3.1785
    1082       3.1549
    1083       3.1050
    1084       3.0886
    1085       3.0750
    1086       3.0854
    1087       3.1065
    1088       2.9801
    1089       2.9338
    1090       2.8980
    1091       2.9311
    1092       2.8366
    1093       2.8351
    1094       2.9173
    1095       2.9628
    1096       2.9877
    1097       3.1203
    1098       2.9960
    1099       3.0355
    1100       2.9850
    1101       2.9189
    1102       2.8574
    1103       2.7758
    1104       2.8219
    1105       2.8376
    1106       2.8468
    1107       2.9232
    1108       2.9152
    1109       2.9035
    1110       2.9121
    1111       2.8743
    1112       2.7401
    1113       2.7575
    1114       2.7760
    1115       2.8751
    1116       2.8699
    1117       2.8539
    1118       2.7901
    1119       2.9106
    1120       2.9824
    1121       3.0922
    1122       3.0595
    1123       3.1386
    1124       3.2110
    1125       3.1105
    1126       3.1846
    1127       3.2765
    1128       3.2496
    1129       3.1691
    1130       3.1605
    1131       3.1850
    1132       3.0079
    1133       3.0365
    1134       3.0219
    1135       2.9972
    1136       3.0212
    1137       3.0623
    1138       3.1066
    1139       3.2320
    1140       3.2021
    1141       3.0715
    1142       3.1610
    1143       3.2703
    1144       3.3759
    1145       3.2299
    1146       3.1437
    1147       3.2217
    1148       3.0943
    1149       3.0290
    1150       3.0343
    1151       2.9946
    1152       2.9459
    1153       2.8919
    1154       2.9940
    1155       3.0705
    1156       3.1712
    1157       3.1784
    1158       3.0356
    1159       3.0723
    1160       3.0618
    1161       2.9366
    1162       3.0332
    1163       3.0772
    1164       3.1403
    1165       3.1719
    1166       3.1679
    1167       3.0671
    1168       3.0915
    1169       3.0723
    1170       3.0385
    1171       3.0732
    1172       3.1052
    1173       3.0898
    1174       3.1308
    1175       3.1382
    1176       3.1897
    1177       3.2215
    1178       3.2522
    1179       3.2872
    1180       3.2776
    1181       3.1677
    1182       3.1863
    1183       3.2981
    1184       3.3710
    1185       3.3132
    1186       3.2239
    1187       3.3680
    1188       3.4520
    1189       3.4718
    1190       3.3018
    1191       3.1224
    1192       3.1712
    1193       3.2317
    1194       3.2798
    1195       3.2735
    1196       3.2145
    1197       3.2106
    1198       3.1814
    1199       3.3375
    1200       3.1793
    1201       3.1700
    1202       3.0199
    1203       3.0828
    1204       3.1010
    1205       3.0088
    1206       3.1484
    1207       3.1832
    1208       3.2640
    1209       3.0499
    1210       3.0423
    1211       3.0476
    1212       3.1522
    1213       3.1394
    1214       3.0973
    1215       3.1452
    1216       3.0814
    1217       3.0077
    1218       3.0646
    1219       2.9470
    1220       2.8958
    1221       2.9880
    1222       2.9381
    1223       2.9185
    1224       2.8674
    1225       2.9857
    1226       2.8983
    1227       2.9981
    1228       2.9102
    1229       2.9772
    1230       2.9913
    1231       3.0285
    1232       2.9590
    1233       2.9077
    1234       2.9726
    1235       2.8809
    1236       2.8713
    1237       2.9364
    1238       3.0910
    1239       3.1823
    1240       3.0976
    1241       3.0763
    1242       2.9835
    1243       3.1558
    1244       3.1263
    1245       3.1175
    1246       3.0515
    1247       3.0864
    1248       2.9799
    1249       2.9476
    1250       3.0077
    1251       2.9353
    1252       2.8919
    1253       2.9125
    1254       2.9253
    1255       2.8788
    1256       2.7930
    1257       2.8612
    1258       2.8187
    1259       2.7992
    1260       2.7909
    1261       2.7946
    1262       2.8606
    1263       2.8595
    1264       2.9097
    1265       2.8317
    1266       2.9694
    1267       2.9685
    1268       2.8723
    1269       2.8176
    1270       2.8641
    1271       2.9444
    1272       2.9413
    1273       3.0384
    1274       2.9243
    1275       2.9092
    1276       2.9166
    1277       2.8700
    1278       2.9269
    1279       2.9212
    1280       2.8920
    1281       2.8624
    1282       2.9161
    1283       2.9318
    1284       2.9046
    1285       2.9246
    1286       2.8848
    1287       2.8669
    1288       2.8500
    1289       2.8802
    1290       2.7445
    1291       2.7973
    1292       2.7154
    1293       2.7204
    1294       2.7375
    1295       2.7170
    1296       2.6641
    1297       2.6571
    1298       2.6420
    1299       2.6799
    1300       2.6937
    1301       2.6664
    1302       2.5878
    1303       2.6371
    1304       2.6276
    1305       2.5992
    1306       2.5071
    1307       2.5952
    1308       2.6852
    1309       2.5880
    1310       2.5159
    1311       2.5197
    1312       2.4901
    1313       2.5898
    1314       2.6108
    1315       2.5768
    1316       2.6235
    1317       2.6461
    1318       2.7280
    1319       2.6789
    1320       2.7437
    1321       2.7269
    1322       2.7609
    1323       2.7725
    1324       2.7962
    1325       2.7787
    1326       2.8656
    1327       2.7568
    1328       2.7960
    1329       2.7362
    1330       2.6966
    1331       2.6879
    1332       2.7128
    1333       2.6460
    1334       2.5810
    1335       2.5948
    1336       2.6653
    1337       2.5983
    1338       2.5804
    1339       2.5870
    1340       2.6300
    1341       2.5877
    1342       2.6443
    1343       2.6048
    1344       2.6770
    1345       2.6219
    1346       2.5886
    1347       2.5742
    1348       2.7168
    1349       2.6387
    1350       2.6303
    1351       2.6178
    1352       2.6335
    1353       2.6875
    1354       2.5891
    1355       2.7871
    1356       2.7855
    1357       2.7560
    1358       2.8223
    1359       2.9203
    1360       2.8723
    1361       2.8021
    1362       2.7319
    1363       2.7008
    1364       2.6781
    1365       2.6779
    1366       2.7005
    1367       2.5915
    1368       2.6616
    1369       2.6730
    1370       2.7407
    1371       2.6627
    1372       2.6757
    1373       2.6798
    1374       2.7460
    1375       2.7291
    1376       2.7086
    1377       2.6538
    1378       2.5687
    1379       2.6361
    1380       2.6155
    1381       2.6773
    1382       2.6389
    1383       2.6735
    1384       2.7227
    1385       2.7213
    1386       2.7685
    1387       2.7016
    1388       2.8166
    1389       2.8263
    1390       2.7826
    1391       2.8018
    1392       2.7303
    1393       2.7197
    1394       2.7792
    1395       2.7200
    1396       2.7736
    1397       2.8125
    1398       2.8309
    1399       2.7955
    1400       2.8339
    1401       2.8605
    1402       2.8044
    1403       2.7953
    1404       2.7915
    1405       2.8201
    1406       2.8669
    1407       2.8247
    1408       2.8260
    1409       2.7574
    1410       2.7502
    1411       2.7923
    1412       2.7870
    1413       2.7221
    1414       2.8335
    1415       2.7106
    1416       2.8396
    1417       2.8745
    1418       2.9314
    1419       2.8935
    1420       2.8895
    1421       2.8240
    1422       2.9383
    1423       2.9864
    1424       2.9608
    1425       2.8515
    1426       2.8415
    1427       2.8319
    1428       2.9209
    1429       2.8913
    1430       2.9456
    1431       2.9307
    1432       2.9453
    1433       2.8832
    1434       2.8258
    1435       2.7546
    1436       2.7142
    1437       2.8048
    1438       2.7647
    1439       2.7530
    1440       2.6637
    1441       2.6274
    1442       2.5923
    1443       2.6363
    1444       2.5954
    1445       2.5739
    1446       2.6459
    1447       2.5852
    1448       2.5853
    1449       2.6277
    1450       2.7010
    1451       2.7571
    1452       2.7392
    1453       2.8009
    1454       2.7113
    1455       2.7726
    1456       2.7040
    1457       2.6508
    1458       2.6146
    1459       2.6316
    1460       2.7234
    1461       2.5590
    1462       2.6316
    1463       2.6187
    1464       2.6643
    1465       2.6316
    1466       2.6661
    1467       2.6037
    1468       2.6220
    1469       2.6067
    1470       2.5828
    1471       2.5798
    1472       2.6176
    1473       2.6805
    1474       2.6450
    1475       2.6386
    1476       2.5877
    1477       2.6954
    1478       2.7457
    1479       2.7992
    1480       2.7567
    1481       2.6967
    1482       2.6769
    1483       2.7534
    1484       2.8364
    1485       2.8601
    1486       2.8411
    1487       2.8046
    1488       2.7886
    1489       2.8713
    1490       2.8608
    1491       2.7711
    1492       2.8902
    1493       2.8640
    1494       2.9013
    1495       2.7587
    1496       2.8371
    1497       2.7392
    1498       2.8678
    1499       2.8117
    1500       3.0039
    1501       2.9974
    1502       3.0756
    1503       2.9871
    1504       2.9866
    1505       2.8164
    1506       2.8766
    1507       2.8581
    1508       2.8369
    1509       2.9161
    1510       2.8520
    1511       2.9111
    1512       2.9388
    1513       2.8958
    1514       2.8482
    1515       2.7800
    1516       2.6720
    1517       2.6839
    1518       2.7524
    1519       2.7800
    1520       2.7291
    1521       2.7067
    1522       2.7198
    1523       2.7789
    1524       2.7451
    1525       2.7134
    1526       2.8722
    1527       2.8562
    1528       2.7915
    1529       2.8416
    1530       2.7991
    1531       2.7620
    1532       2.8536
    1533       2.8373
    1534       2.8533
    1535       2.9416
    1536       2.8593
    1537       2.8800
    1538       2.8438
    1539       2.8163
    1540       2.9277
    1541       3.0017
    1542       2.8832
    1543       2.7933
    1544       2.8310
    1545       2.7972
    1546       2.8742
    1547       2.8486
    1548       2.8864
    1549       2.9786
    1550       2.9500
    1551       2.9045
    1552       3.0403
    1553       2.9970
    1554       2.9217
    1555       2.8617
    1556       2.8554
    1557       2.8473
    1558       2.8217
    1559       2.8501
    1560       2.7685
    1561       2.7540
    1562       2.7012
    1563       2.8183
    1564       2.8310
    1565       2.7578
    1566       2.7259
    1567       2.7717
    1568       2.7901
    1569       2.8322
    1570       2.8574
    1571       2.8722
    1572       2.7629
    1573       2.8673
    1574       2.7875
    1575       2.7587
    1576       2.7164
    1577       2.8167
    1578       2.7585
    1579       2.7874
    1580       2.8161
    1581       2.8451
    1582       2.8375
    1583       2.8623
    1584       2.8806
    1585       2.9683
    1586       2.9717
    1587       2.8489
    1588       2.8636
    1589       2.9053
    1590       2.9181
    1591       2.8552
    1592       2.8385
    1593       2.7933
    1594       2.7674
    1595       2.6992
    1596       2.8151
    1597       2.7378
    1598       2.6107
    1599       2.6348
    1600       2.6417
    1601       2.6334
    1602       2.6155
    1603       2.6492
    1604       2.7320
    1605       2.6667
    1606       2.7485
    1607       2.7228
    1608       2.7492
    1609       2.7639
    1610       2.6931
    1611       2.7229
    1612       2.7054
    1613       2.6086
    1614       2.6297
    1615       2.5943
    1616       2.4983
    1617       2.6561
    1618       2.5930
    1619       2.5264
    1620       2.6528
    1621       2.7655
    1622       2.8669
    1623       2.8582
    1624       2.7443
    1625       2.7457
    1626       2.6449
    1627       2.5442
    1628       2.5511
    1629       2.5869
    1630       2.6270
    1631       2.7053
    1632       2.7137
    1633       2.7154
    1634       2.8695
    1635       2.7988
    1636       2.7984
    1637       2.8073
    1638       2.7675
    1639       2.7886
    1640       2.8583
    1641       2.7816
    1642       2.7499
    1643       2.8443
    1644       2.7869
    1645       2.8482
    1646       2.8424
    1647       2.7169
    1648       2.6631
    1649       2.7069
    1650       2.7176
    1651       2.8947
    1652       2.9501
    1653       2.9151
    1654       2.8652
    1655       2.8279
    1656       2.8071
    1657       2.6973
    1658       2.6331
    1659       2.7908
    1660       2.6699
    1661       2.8327
    1662       2.7972
    1663       2.8194
    1664       2.7019
    1665       2.7460
    1666       2.6278
    1667       2.6727
    1668       2.7559
    1669       2.6999
    1670       2.8046
    1671       2.7813
    1672       2.7660
    1673       2.8274
    1674       2.8270
    1675       2.6658
    1676       2.7042
    1677       2.6657
    1678       2.6340
    1679       2.6297
    1680       2.6966
    1681       2.6938
    1682       2.6678
    1683       2.6614
    1684       2.6570
    1685       2.6661
    1686       2.5859
    1687       2.5300
    1688       2.5882
    1689       2.6032
    1690       2.6479
    1691       2.7018
    1692       2.7586
    1693       2.8390
    1694       2.7621
    1695       2.8181
    1696       2.8699
    1697       2.7334
    1698       2.7823
    1699       2.7868
    1700       2.7000
    1701       2.8288
    1702       2.7629
    1703       2.7018
    1704       2.5657
    1705       2.6933
    1706       2.7520
    1707       2.7242
    1708       2.6588
    1709       2.6027
    1710       2.6482
    1711       2.6130
    1712       2.6516
    1713       2.6296
    1714       2.6786
    1715       2.7339
    1716       2.7560
    1717       2.7150
    1718       2.6836
    1719       2.6691
    1720       2.7005
    1721       2.6221
    1722       2.7813
    1723       2.7420
    1724       2.7705
    1725       2.6749
    1726       2.6889
    1727       2.7390
    1728       2.7667
    1729       2.6257
    1730       2.5494
    1731       2.6376
    1732       2.6112
    1733       2.6299
    1734       2.6405
    1735       2.7141
    1736       2.6882
    1737       2.5605
    1738       2.5816
    1739       2.5455
    1740       2.5708
    1741       2.6357
    1742       2.6464
    1743       2.6823
    1744       2.6614
    1745       2.7631
    1746       2.6848
    1747       2.6764
    1748       2.7426
    1749       2.6679
    1750       2.7006
    1751       2.7144
    1752       2.6909
    1753       2.7710
    1754       2.6609
    1755       2.6501
    1756       2.6703
    1757       2.6882
    1758       2.6967
    1759       2.6042
    1760       2.6427
    1761       2.6489
    1762       2.6553
    1763       2.6508
    1764       2.6858
    1765       2.8085
    1766       2.7898
    1767       2.7121
    1768       2.6638
    1769       2.6985
    1770       2.7842
    1771       2.7694
    1772       2.7319
    1773       2.6735
    1774       2.6577
    1775       2.6547
    1776       2.7022
    1777       2.6437
    1778       2.6349
    1779       2.6492
    1780       2.7146
    1781       2.6857
    1782       2.6415
    1783       2.6817
    1784       2.6373
    1785       2.6388
    1786       2.7077
    1787       2.7602
    1788       2.8556
    1789       2.9370
    1790       2.8227
    1791       2.8036
    1792       2.7769
    1793       2.7361
    1794       2.6949
    1795       2.7680
    1796       2.6783
    1797       2.6957
    1798       2.7479
    1799       2.9115
    1800       2.9982
    1801       2.9671
    1802       2.9648
    1803       2.9758
    1804       2.9784
    1805       2.9988
    1806       2.9110
    1807       2.9489
    1808       2.8496
    1809       2.8768
    1810       2.8631
    1811       2.8269
    1812       2.9022
    1813       2.9694
    1814       2.9010
    1815       2.9235
    1816       2.9152
    1817       3.0009
    1818       3.0010
    1819       3.0286
    1820       2.9161
    1821       2.9105
    1822       2.9798
    1823       2.8804
    1824       2.9424
    1825       2.9705
    1826       2.8969
    1827       2.8793
    1828       2.8540
    1829       2.7321
    1830       2.8932
    1831       2.8366
    1832       2.8269
    1833       2.7816
    1834       2.7744
    1835       2.8042
    1836       2.8383
    1837       2.9219
    1838       2.9145
    1839       2.9438
    1840       3.0653
    1841       2.9742
    1842       2.8721
    1843       2.8669
    1844       2.8951
    1845       2.9096
    1846       2.8689
    1847       2.9013
    1848       2.8854
    1849       2.9918
    1850       2.9204
    1851       2.9579
    1852       2.8885
    1853       2.8950
    1854       2.9845
    1855       2.9937
    1856       3.0704
    1857       2.9895
    1858       3.0115
    1859       2.9771
    1860       2.9433
    1861       3.0257
    1862       2.9790
    1863       2.9724
    1864       2.9242
    1865       3.1036
    1866       3.1760
    1867       3.2133
    1868       3.1414
    1869       2.9060
    1870       2.8895
    1871       2.8422
    1872       2.8376
    1873       2.9183
    1874       2.8543
    1875       2.9011
    1876       2.8188
    1877       2.8232
    1878       2.7934
    1879       2.8626
    1880       2.8702
    1881       2.8664
    1882       2.8378
    1883       2.8481
    1884       2.8559
    1885       2.8501
    1886       2.7160
    1887       2.6672
    1888       2.6866
    1889       2.7072
    1890       2.8506
    1891       2.8216
    1892       2.8642
    1893       2.8382
    1894       2.8825
    1895       2.8283
    1896       2.9414
    1897       2.9254
    1898       2.9345
    1899       2.9176
    1900       2.9855
    1901       2.9893
    1902       2.9696
    1903       2.9569
    1904       2.9983
    1905       2.9952
    1906       3.0165
    1907       3.0654
    1908       3.0009
    1909       3.0031
    1910       3.0310
    1911       3.0224
    1912       3.0943
    1913       3.1200
    1914       3.1986
    1915       3.0549
    1916       3.0347
    1917       3.0421
    1918       3.1305
    1919       3.1891
    1920       3.1384
    1921       3.0597
    1922       3.1315
    1923       3.0677
    1924       3.0703
    1925       3.1057
    1926       3.1551
    1927       3.0963
    1928       3.0761
    1929       3.0363
    1930       3.0739
    1931       3.0147
    1932       2.9673
    1933       3.0865
    1934       3.0226
    1935       3.0261
    1936       2.9167
    1937       2.9889
    1938       2.9726
    1939       2.9661
    1940       2.9197
    1941       2.9697
    1942       2.9512
    1943       3.0446
    1944       2.9618
    1945       2.7954
    1946       2.8488
    1947       2.9213
    1948       2.8488
    1949       2.9062
    1950       2.8754
    1951       2.8836
    1952       2.8302
    1953       2.7817
    1954       2.8363
    1955       2.8987
    1956       2.8988
    1957       2.9144
    1958       2.9740
    1959       2.9770
    1960       2.9357
    1961       2.9838
    1962       2.9345
    1963       2.8499
    1964       2.7909
    1965       2.7620
    1966       2.7754
    1967       2.9224
    1968       2.9567
    1969       3.0060
    1970       3.0466
    1971       3.0814
    1972       3.0942
    1973       3.0867
    1974       3.1546
    1975       3.3081
    1976       3.1376
    1977       3.0881
    1978       3.0843
    1979       3.0859
    1980       3.1931
    1981       3.1606
    1982       3.1954
    1983       3.0965
    1984       3.1295
    1985       3.0988
    1986       3.1134
    1987       3.0830
    1988       3.0206
    1989       3.1178
    1990       3.1313
    1991       3.1072
    1992       3.1488
    1993       3.1769
    1994       3.1133
    1995       2.9771
    1996       3.0595
    1997       3.0835
    1998       2.9676
    1999       2.9218
    2000       2.8764
    2001       2.9264
    2002       3.0125
    2003       3.0014
    2004       2.9554
    2005       2.9175
    2006       3.0183
    2007       3.0475
    2008       2.9547
    2009       2.9936
    2010       3.0986
    2011       3.1461
    2012       3.1350
    2013       3.1126
    2014       3.2577
    2015       3.1570
    2016       3.0724
    2017       3.0444
    2018       2.9682
    2019       2.9884
    2020       2.9065
    2021       2.8578
    2022       2.8529
    2023       2.8021
    2024       2.7545
    2025       2.7507
    2026       2.8391
    2027       2.7735
    2028       2.7470
    2029       2.7567
    2030       2.8270
    2031       2.7972
    2032       2.8446
    2033       2.8208
    2034       2.8734
    2035       2.8495
    2036       2.9191
    2037       2.8458
    2038       2.9210
    2039       2.9714
    2040       2.8682
    2041       2.9849
    2042       2.9247
    2043       2.9793
    2044       2.9429
    2045       2.9723
    2046       2.8723
    2047       2.9671
    2048       2.9671
    2049       3.0262
    2050       3.0337
    2051       2.9239
    2052       2.9395
    2053       3.0251
    2054       2.9916
    2055       3.0742
    2056       2.9569
    2057       2.9574
    2058       2.9769
    2059       2.8527
    2060       2.8534
    2061       2.8150
    2062       2.8566
    2063       2.7833
    2064       2.7773
    2065       2.8352
    2066       2.8424
    2067       2.8293
    2068       2.8391
    2069       2.7701
    2070       2.7799
    2071       2.7448
    2072       2.7817
    2073       2.8791
    2074       2.8501
    2075       2.7651
    2076       2.8290
    2077       2.8209
    2078       2.9510
    2079       3.0098
    2080       3.0605
    2081       3.0310
    2082       2.9586
    2083       2.8481
    2084       2.9795
    2085       2.9722
    2086       2.8678
    2087       2.8936
    2088       2.8638
    2089       2.8005
    2090       2.8408
    2091       2.7741
    2092       2.7891
    2093       2.8416
    2094       2.8744
    2095       2.8622
    2096       2.9097
    2097       2.8215
    2098       2.8043
    2099       2.8867
    2100       2.9335
    2101       2.8644
    2102       2.9886
    2103       2.9390
    2104       2.9861
    2105       3.0226
    2106       2.9517
    2107       3.1195
    2108       3.1662
    2109       3.1409
    2110       3.1147
    2111       3.0823
    2112       3.0677
    2113       3.0464
    2114       3.0838
    2115       3.0539
    2116       3.1167
    2117       3.1871
    2118       3.0174
    2119       3.1415
    2120       3.2098
    2121       3.1747
    2122       3.2844
    2123       3.3304
    2124       3.3828
    2125       3.3693
    2126       3.4739
    2127       3.3509
    2128       3.3930
    2129       3.2850
    2130       3.3221
    2131       3.2144
    2132       3.2111
    2133       3.1552
    2134       3.1525
    2135       3.2587
    2136       3.1521
    2137       3.0707
    2138       3.0361
    2139       2.9321
    2140       3.0260
    2141       3.0220
    2142       3.0457
    2143       3.1191
    2144       3.2461
    2145       3.2368
    2146       3.1577
    2147       3.0529
    2148       3.1531
    2149       3.0768
    2150       3.2153
    2151       3.1373
    2152       3.1439
    2153       3.0402
    2154       3.0285
    2155       2.9746
    2156       3.0442
    2157       3.0125
    2158       3.0422
    2159       2.9802
    2160       3.0278
    2161       3.1025
    2162       2.9999
    2163       3.0872
    2164       3.0005
    2165       2.9606
    2166       2.9435
    2167       2.8478
    2168       2.9819
    2169       3.0202
    2170       2.9782
    2171       2.9972
    2172       2.9343
    2173       2.8647
    2174       2.8811
    2175       2.9451
    2176       2.9458
    2177       2.8825
    2178       2.8890
    2179       2.8434
    2180       2.7813
    2181       2.7621
    2182       2.7983
    2183       2.9330
    2184       2.8518
    2185       2.8548
    2186       2.9049
    2187       2.9244
    2188       2.9869
    2189       3.0101
    2190       3.0058
    2191       2.9771
    2192       3.0577
    2193       2.9763
    2194       2.9319
    2195       2.8274
    2196       2.8535
    2197       2.8796
    2198       2.8461
    2199       2.8500
    2200       2.8411
    2201       2.8847
    2202       2.9146
    2203       2.9945
    2204       3.0568
    2205       3.0809
    2206       3.1238
    2207       3.0194
    2208       2.9882
    2209       2.8946
    2210       2.9348
    2211       2.9970
    2212       2.9331
    2213       2.9032
    2214       2.9581
    2215       2.9523
    2216       3.0096
    2217       3.0176
    2218       3.0148
    2219       2.9338
    2220       2.8903
    2221       2.9287
    2222       2.9450
    2223       2.9955
    2224       3.0483
    2225       3.1361
    2226       3.1199
    2227       3.0767
    2228       3.1094
    2229       3.1404
    2230       3.1268
    2231       3.0605
    2232       3.0139
    2233       3.1046
    2234       3.0445
    2235       3.0690
    2236       3.0394
    2237       3.0485
    2238       2.9092
    2239       2.7916
    2240       2.7344
    2241       2.8211
    2242       2.8195
    2243       2.8428
    2244       2.8233
    2245       2.8749
    2246       3.0018
    2247       2.8792
    2248       2.8981
    2249       2.8293
    2250       2.9678
    2251       3.0743
    2252       3.0527
    2253       2.9721
    2254       3.0995
    2255       3.0224
    2256       2.9523
    2257       2.9044
    2258       2.8580
    2259       2.8177
    2260       2.9705
    2261       2.9313
    2262       2.9466
    2263       2.9175
    2264       2.9129
    2265       2.9456
    2266       2.7279
    2267       2.8279
    2268       2.8404
    2269       2.7984
    2270       2.8583
    2271       2.7871
    2272       2.7218
    2273       2.8525
    2274       2.8801
    2275       2.8146
    2276       2.8982
    2277       2.8643
    2278       2.8083
    2279       2.8475
    2280       2.9069
    2281       2.7340
    2282       2.8165
    2283       2.7728
    2284       2.8062
    2285       2.7063
    2286       2.7238
    2287       2.7638
    2288       2.8972
    2289       2.8104
    2290       2.8188
    2291       2.8105
    2292       2.7783
    2293       2.8101
    2294       2.7564
    2295       2.7517
    2296       2.6300
    2297       2.6218
    2298       2.6323
    2299       2.7131
    2300       2.6966
    2301       2.7149
    2302       2.7624
    2303       2.6982
    2304       2.7145
    2305       2.7132
    2306       2.6737
    2307       2.7034
    2308       2.7823
    2309       2.7331
    2310       2.7185
    2311       2.6494
    2312       2.7058
    2313       2.7672
    2314       2.6619
    2315       2.6864
    2316       2.7034
    2317       2.7414
    2318       2.6805
    2319       2.7498
    2320       2.7694
    2321       2.8012
    2322       2.7727
    2323       2.6912
    2324       2.7468
    2325       2.7675
    2326       2.7977
    2327       2.7806
    2328       2.8861
    2329       2.7926
    2330       2.7949
    2331       2.6772
    2332       2.6895
    2333       2.6073
    2334       2.6511
    2335       2.6594
    2336       2.6197
    2337       2.5774
    2338       2.6574
    2339       2.7693
    2340       2.7524
    2341       2.7705
    2342       2.7408
    2343       2.7916
    2344       2.6480
    2345       2.6523
    2346       2.6996
    2347       2.7854
    2348       2.7950
    2349       2.8731
    2350       2.8900
    2351       2.9772
    2352       2.9478
    2353       2.8878
    2354       2.7942
    2355       2.7611
    2356       2.7002
    2357       2.7147
    2358       2.6299
    2359       2.7471
    2360       2.7549
    2361       2.7629
    2362       2.6888
    2363       2.7369
    2364       2.7254
    2365       2.6510
    2366       2.6405
    2367       2.6402
    2368       2.6287
    2369       2.6741
    2370       2.7155
    2371       2.7805
    2372       2.6997
    2373       2.7484
    2374       2.7724
    2375       2.7580
    2376       2.7049
    2377       2.7268
    2378       2.7060
    2379       2.7290
    2380       2.7600
    2381       2.7690
    2382       2.7952
    2383       2.6993
    2384       2.7508
    2385       2.7796
    2386       2.7543
    2387       2.7947
    2388       2.7446
    2389       2.7551
    2390       2.8031
    2391       2.9041
    2392       2.8023
    2393       2.7605
    2394       2.8732
    2395       2.8530
    2396       2.8324
    2397       2.8269
    2398       2.7591
    2399       2.7531
    2400       2.8127
    2401       2.7572
    2402       2.7629
    2403       2.8207
    2404       2.7737
    2405       2.7514
    2406       2.7364
    2407       2.8545
    2408       2.9267
    2409       2.8975
    2410       2.7739
    2411       2.8056
    2412       2.8141
    2413       2.8705
    2414       2.7804
    2415       2.7974
    2416       2.7954
    2417       2.7370
    2418       2.8053
    2419       2.7071
    2420       2.7825
    2421       2.7929
    2422       2.8397
    2423       2.8208
    2424       2.7968
    2425       2.7544
    2426       2.8550
    2427       2.8169
    2428       2.7816
    2429       2.7786
    2430       2.7621
    2431       2.7803
    2432       2.7813
    2433       2.8672
    2434       2.8464
    2435       2.8555
    2436       2.8096
    2437       2.7836
    2438       2.7741
    2439       2.8134
    2440       2.7856
    2441       2.8000
    2442       2.6899
    2443       2.7694
    2444       2.7603
    2445       2.7007
    2446       2.6710
    2447       2.6853
    2448       2.6198
    2449       2.5969
    2450       2.6394
    2451       2.6554
    2452       2.6613
    2453       2.5893
    2454       2.6462
    2455       2.6693
    2456       2.7598
    2457       2.7676
    2458       2.7976
    2459       2.8320
    2460       2.8890
    2461       2.8549
    2462       2.8662
    2463       2.8704
    2464       2.9033
    2465       2.9389
    2466       2.8462
    2467       2.9077
    2468       2.8653
    2469       2.8072
    2470       2.8713
    2471       2.9434
    2472       2.9782
    2473       3.0841
    2474       3.1271
    2475       3.2246
    2476       3.2211
    2477       3.2365
    2478       3.1484
    2479       3.0301
    2480       2.9647
    2481       2.9475
    2482       2.9624
    2483       2.9814
    2484       2.9948
    2485       2.9420
    2486       2.9275
    2487       2.9060
    2488       2.9027
    2489       2.9254
    2490       2.9911
    2491       2.9605
    2492       3.1083
    2493       3.1310
    2494       3.1110
    2495       3.1421
    2496       3.0896
    2497       3.0948
    2498       2.9357
    2499       2.8715
    2500       2.9366
