# Supplementary material for: Potential Inhibitors of Fascin From A Database of Marine Natural Products: A Virtual Screening and Molecular Dynamics Study
Source: Front Chem. 2021 Oct 7;9:719949. doi: 10.3389/fchem.2021.719949 (PMC8529705; doi:10.3389/fchem.2021.719949)
Supplement: Supplementary file 2 [file DataSheet1.ZIP › Raw Date for Manuscript-719949-reduced/Figure S1/Inhibitor 05/rmsd2.dat]

#Frame     RMSD_00002
       1       2.2953
       2       2.2144
       3       2.2270
       4       2.2203
       5       2.1281
       6       2.1685
       7       2.1532
       8       2.1690
       9       2.2248
      10       2.1939
      11       2.2511
      12       2.2398
      13       2.2000
      14       2.2536
      15       2.2488
      16       2.2850
      17       2.3065
      18       2.1781
      19       2.2689
      20       2.2867
      21       2.2217
      22       2.3105
      23       2.3934
      24       2.3758
      25       2.3396
      26       2.3849
      27       2.3858
      28       2.2689
      29       2.3263
      30       2.3961
      31       2.3882
      32       2.4880
      33       2.5529
      34       2.5282
      35       2.4761
      36       2.5144
      37       2.4779
      38       2.4336
      39       2.2873
      40       2.3307
      41       2.2755
      42       2.3323
      43       2.4068
      44       2.3034
      45       2.2347
      46       2.2401
      47       2.2170
      48       2.2892
      49       2.2701
      50       2.2747
      51       2.3478
      52       2.3156
      53       2.2291
      54       2.1852
      55       2.1799
      56       2.2843
      57       2.3575
      58       2.3363
      59       2.3298
      60       2.2732
      61       2.3352
      62       2.3373
      63       2.4094
      64       2.3966
      65       2.3162
      66       2.3513
      67       2.3189
      68       2.2967
      69       2.2248
      70       2.3078
      71       2.2958
      72       2.4278
      73       2.3337
      74       2.3085
      75       2.3539
      76       2.4284
      77       2.3812
      78       2.4317
      79       2.4264
      80       2.4934
      81       2.4236
      82       2.4247
      83       2.3429
      84       2.3804
      85       2.3192
      86       2.3409
      87       2.3645
      88       2.3853
      89       2.3459
      90       2.4351
      91       2.3799
      92       2.3474
      93       2.3648
      94       2.3721
      95       2.3826
      96       2.3453
      97       2.4388
      98       2.4161
      99       2.4613
     100       2.4323
     101       2.4605
     102       2.3444
     103       2.4147
     104       2.3453
     105       2.2664
     106       2.2655
     107       2.2835
     108       2.1560
     109       2.2429
     110       2.2565
     111       2.3196
     112       2.3604
     113       2.4060
     114       2.4397
     115       2.4418
     116       2.4005
     117       2.3687
     118       2.2960
     119       2.2608
     120       2.2960
     121       2.2987
     122       2.3851
     123       2.4465
     124       2.4367
     125       2.3907
     126       2.3846
     127       2.3688
     128       2.3723
     129       2.4162
     130       2.5182
     131       2.5703
     132       2.5199
     133       2.5097
     134       2.5512
     135       2.3882
     136       2.2665
     137       2.2558
     138       2.2352
     139       2.2296
     140       2.2317
     141       2.1998
     142       2.1978
     143       2.2428
     144       2.2409
     145       2.2787
     146       2.2756
     147       2.3069
     148       2.2981
     149       2.2589
     150       2.2842
     151       2.2726
     152       2.3061
     153       2.2417
     154       2.2786
     155       2.2808
     156       2.3696
     157       2.3697
     158       2.3986
     159       2.4071
     160       2.4383
     161       2.3672
     162       2.4043
     163       2.4614
     164       2.3922
     165       2.3704
     166       2.3436
     167       2.3699
     168       2.3379
     169       2.3866
     170       2.3850
     171       2.3687
     172       2.3982
     173       2.3262
     174       2.3114
     175       2.4217
     176       2.3406
     177       2.4690
     178       2.3718
     179       2.4431
     180       2.4962
     181       2.4503
     182       2.2958
     183       2.3787
     184       2.5124
     185       2.4877
     186       2.4599
     187       2.3769
     188       2.5048
     189       2.5073
     190       2.5490
     191       2.3853
     192       2.4289
     193       2.4345
     194       2.3402
     195       2.3071
     196       2.3262
     197       2.3553
     198       2.4268
     199       2.4120
     200       2.3683
     201       2.3115
     202       2.2586
     203       2.2475
     204       2.2791
     205       2.3814
     206       2.4068
     207       2.3775
     208       2.3235
     209       2.2837
     210       2.2373
     211       2.2545
     212       2.2656
     213       2.3818
     214       2.4387
     215       2.3767
     216       2.3622
     217       2.3540
     218       2.3403
     219       2.4352
     220       2.3538
     221       2.4002
     222       2.3640
     223       2.4676
     224       2.5112
     225       2.5953
     226       2.5143
     227       2.5295
     228       2.4597
     229       2.4468
     230       2.4802
     231       2.4730
     232       2.4749
     233       2.5223
     234       2.5617
     235       2.5810
     236       2.5473
     237       2.5940
     238       2.4895
     239       2.4487
     240       2.4242
     241       2.4329
     242       2.4649
     243       2.4061
     244       2.3489
     245       2.4383
     246       2.3849
     247       2.4512
     248       2.4862
     249       2.3850
     250       2.4252
     251       2.4455
     252       2.4694
     253       2.4136
     254       2.3759
     255       2.3542
     256       2.3645
     257       2.3586
     258       2.3026
     259       2.3718
     260       2.4089
     261       2.3631
     262       2.4745
     263       2.4749
     264       2.4465
     265       2.5485
     266       2.5239
     267       2.6989
     268       2.6195
     269       2.6449
     270       2.6508
     271       2.5509
     272       2.5030
     273       2.4585
     274       2.4967
     275       2.5234
     276       2.5732
     277       2.6401
     278       2.6811
     279       2.7455
     280       2.6618
     281       2.6022
     282       2.5616
     283       2.5577
     284       2.6689
     285       2.6023
     286       2.6564
     287       2.6158
     288       2.5977
     289       2.6255
     290       2.6335
     291       2.5815
     292       2.5767
     293       2.5670
     294       2.5792
     295       2.5943
     296       2.7126
     297       2.6259
     298       2.6384
     299       2.7200
     300       2.7431
     301       2.7709
     302       2.6764
     303       2.6287
     304       2.6471
     305       2.6430
     306       2.5697
     307       2.5789
     308       2.5922
     309       2.6297
     310       2.6428
     311       2.5754
     312       2.6238
     313       2.5551
     314       2.5920
     315       2.5743
     316       2.4891
     317       2.4971
     318       2.4512
     319       2.4943
     320       2.3879
     321       2.4862
     322       2.4778
     323       2.4506
     324       2.5007
     325       2.5101
     326       2.4407
     327       2.5627
     328       2.5295
     329       2.5070
     330       2.5135
     331       2.4674
     332       2.5560
     333       2.5036
     334       2.4250
     335       2.4209
     336       2.4306
     337       2.4860
     338       2.4328
     339       2.4460
     340       2.5395
     341       2.4769
     342       2.4307
     343       2.4180
     344       2.4140
     345       2.4107
     346       2.4327
     347       2.4198
     348       2.3622
     349       2.4427
     350       2.3996
     351       2.5863
     352       2.4231
     353       2.4880
     354       2.4924
     355       2.4927
     356       2.5655
     357       2.5509
     358       2.5193
     359       2.5450
     360       2.4069
     361       2.4480
     362       2.4569
     363       2.4281
     364       2.4579
     365       2.4891
     366       2.4080
     367       2.2690
     368       2.3227
     369       2.3673
     370       2.4397
     371       2.4738
     372       2.3938
     373       2.4974
     374       2.4845
     375       2.4419
     376       2.6350
     377       2.5376
     378       2.4818
     379       2.5222
     380       2.5946
     381       2.5712
     382       2.5058
     383       2.4607
     384       2.4546
     385       2.3559
     386       2.3917
     387       2.3675
     388       2.3231
     389       2.3676
     390       2.2965
     391       2.3023
     392       2.3412
     393       2.3357
     394       2.2541
     395       2.2877
     396       2.3637
     397       2.3466
     398       2.2400
     399       2.3762
     400       2.3805
     401       2.3859
     402       2.3632
     403       2.4476
     404       2.4216
     405       2.4041
     406       2.4232
     407       2.3730
     408       2.3990
     409       2.4552
     410       2.4094
     411       2.4415
     412       2.4558
     413       2.4746
     414       2.4221
     415       2.3748
     416       2.3610
     417       2.3948
     418       2.4408
     419       2.5395
     420       2.4508
     421       2.4465
     422       2.3736
     423       2.4455
     424       2.2984
     425       2.3618
     426       2.4106
     427       2.4450
     428       2.4197
     429       2.4535
     430       2.3894
     431       2.3787
     432       2.3298
     433       2.3196
     434       2.3985
     435       2.3870
     436       2.4151
     437       2.3703
     438       2.3256
     439       2.3192
     440       2.3965
     441       2.3117
     442       2.2793
     443       2.3181
     444       2.3273
     445       2.4344
     446       2.3101
     447       2.4996
     448       2.4747
     449       2.4525
     450       2.4571
     451       2.4448
     452       2.4199
     453       2.5969
     454       2.6422
     455       2.4536
     456       2.4631
     457       2.4340
     458       2.5194
     459       2.5261
     460       2.4835
     461       2.5001
     462       2.4888
     463       2.5431
     464       2.5684
     465       2.4218
     466       2.4031
     467       2.4327
     468       2.3609
     469       2.2891
     470       2.3602
     471       2.3282
     472       2.3237
     473       2.3233
     474       2.3005
     475       2.3137
     476       2.2902
     477       2.3237
     478       2.3517
     479       2.3226
     480       2.3122
     481       2.2895
     482       2.2510
     483       2.2758
     484       2.2162
     485       2.3415
     486       2.2989
     487       2.3606
     488       2.4422
     489       2.4675
     490       2.3720
     491       2.3933
     492       2.3880
     493       2.3261
     494       2.2269
     495       2.3110
     496       2.4140
     497       2.5087
     498       2.5364
     499       2.5041
     500       2.4357
     501       2.4232
     502       2.4322
     503       2.5184
     504       2.5342
     505       2.4551
     506       2.4250
     507       2.4762
     508       2.4490
     509       2.2643
     510       2.2792
     511       2.2859
     512       2.3820
     513       2.4210
     514       2.4236
     515       2.3902
     516       2.4854
     517       2.4052
     518       2.4084
     519       2.3452
     520       2.4230
     521       2.4517
     522       2.5089
     523       2.4286
     524       2.3622
     525       2.5387
     526       2.4394
     527       2.5236
     528       2.5244
     529       2.4323
     530       2.3704
     531       2.4029
     532       2.3887
     533       2.4529
     534       2.4552
     535       2.3621
     536       2.3665
     537       2.3476
     538       2.3795
     539       2.4834
     540       2.4404
     541       2.4661
     542       2.3680
     543       2.5694
     544       2.6274
     545       2.6715
     546       2.6939
     547       2.6720
     548       2.5992
     549       2.5436
     550       2.4777
     551       2.5142
     552       2.5843
     553       2.6083
     554       2.5958
     555       2.6270
     556       2.5617
     557       2.5189
     558       2.6107
     559       2.6426
     560       2.5689
     561       2.5835
     562       2.4756
     563       2.4825
     564       2.5310
     565       2.4102
     566       2.5276
     567       2.4964
     568       2.4933
     569       2.5029
     570       2.5555
     571       2.5456
     572       2.5731
     573       2.5848
     574       2.5303
     575       2.4717
     576       2.3908
     577       2.4448
     578       2.3729
     579       2.3724
     580       2.3531
     581       2.4370
     582       2.3495
     583       2.3091
     584       2.4221
     585       2.5243
     586       2.4785
     587       2.4226
     588       2.4457
     589       2.4090
     590       2.3789
     591       2.3366
     592       2.4381
     593       2.3607
     594       2.5020
     595       2.4330
     596       2.4072
     597       2.4441
     598       2.5065
     599       2.4262
     600       2.4765
     601       2.4157
     602       2.3810
     603       2.4277
     604       2.5016
     605       2.3602
     606       2.4210
     607       2.5036
     608       2.4283
     609       2.4237
     610       2.4316
     611       2.4710
     612       2.5656
     613       2.5531
     614       2.5837
     615       2.5531
     616       2.4944
     617       2.5125
     618       2.4395
     619       2.4084
     620       2.5606
     621       2.5246
     622       2.4689
     623       2.4753
     624       2.4516
     625       2.5238
     626       2.5227
     627       2.5407
     628       2.5667
     629       2.5086
     630       2.4791
     631       2.4742
     632       2.4964
     633       2.5579
     634       2.4027
     635       2.4026
     636       2.3825
     637       2.4239
     638       2.3996
     639       2.4783
     640       2.5525
     641       2.5114
     642       2.5587
     643       2.6617
     644       2.6161
     645       2.6176
     646       2.5536
     647       2.6531
     648       2.6606
     649       2.5799
     650       2.5059
     651       2.4618
     652       2.4172
     653       2.3960
     654       2.3949
     655       2.4078
     656       2.4115
     657       2.3822
     658       2.4872
     659       2.4195
     660       2.5100
     661       2.4763
     662       2.5337
     663       2.5379
     664       2.5290
     665       2.5497
     666       2.5254
     667       2.5773
     668       2.5172
     669       2.5949
     670       2.4890
     671       2.4362
     672       2.5637
     673       2.5267
     674       2.6583
     675       2.7110
     676       2.6250
     677       2.6243
     678       2.6504
     679       2.7358
     680       2.6811
     681       2.7202
     682       2.8595
     683       2.9205
     684       2.9856
     685       2.9001
     686       2.8278
     687       2.8097
     688       2.7927
     689       2.8189
     690       2.8011
     691       2.8237
     692       2.7323
     693       2.7911
     694       2.7549
     695       2.8275
     696       2.8260
     697       2.7909
     698       2.7640
     699       2.7476
     700       2.7994
     701       2.8292
     702       2.7853
     703       2.7879
     704       2.7862
     705       2.7886
     706       2.9056
     707       2.7905
     708       2.8950
     709       2.7649
     710       2.8173
     711       2.8060
     712       2.7965
     713       2.9025
     714       2.9053
     715       2.8935
     716       2.9507
     717       2.9026
     718       2.8377
     719       2.8353
     720       2.8265
     721       2.7544
     722       2.6389
     723       2.6670
     724       2.5610
     725       2.6489
     726       2.6136
     727       2.5687
     728       2.6328
     729       2.7034
     730       2.6746
     731       2.6763
     732       2.5555
     733       2.6966
     734       2.6430
     735       2.6801
     736       2.6018
     737       2.6179
     738       2.6603
     739       2.7105
     740       2.6139
     741       2.6581
     742       2.6191
     743       2.5284
     744       2.4262
     745       2.4447
     746       2.6004
     747       2.5190
     748       2.4965
     749       2.4433
     750       2.4782
     751       2.5424
     752       2.4868
     753       2.3769
     754       2.4371
     755       2.4568
     756       2.4482
     757       2.5110
     758       2.5070
     759       2.5437
     760       2.6827
     761       2.6133
     762       2.6654
     763       2.6839
     764       2.7072
     765       2.6281
     766       2.7182
     767       2.7067
     768       2.6232
     769       2.6666
     770       2.6274
     771       2.5515
     772       2.5506
     773       2.5086
     774       2.5563
     775       2.6042
     776       2.6239
     777       2.5851
     778       2.4835
     779       2.5140
     780       2.4874
     781       2.4218
     782       2.4132
     783       2.4223
     784       2.4245
     785       2.4719
     786       2.3294
     787       2.3707
     788       2.4946
     789       2.5310
     790       2.5354
     791       2.4608
     792       2.5555
     793       2.5463
     794       2.5999
     795       2.6248
     796       2.6370
     797       2.5901
     798       2.5496
     799       2.5056
     800       2.6127
     801       2.6918
     802       2.6712
     803       2.5403
     804       2.4838
     805       2.4702
     806       2.5442
     807       2.4490
     808       2.5198
     809       2.5084
     810       2.4759
     811       2.5016
     812       2.5358
     813       2.5431
     814       2.5253
     815       2.5420
     816       2.5102
     817       2.4899
     818       2.5713
     819       2.6105
     820       2.5525
     821       2.5152
     822       2.7070
     823       2.6890
     824       2.7106
     825       2.6645
     826       2.7814
     827       2.7725
     828       2.6922
     829       2.6997
     830       2.7088
     831       2.7856
     832       2.7393
     833       2.7470
     834       2.7471
     835       2.6857
     836       2.6213
     837       2.6164
     838       2.5696
     839       2.5377
     840       2.4534
     841       2.4849
     842       2.4240
     843       2.4710
     844       2.3773
     845       2.4116
     846       2.4739
     847       2.4992
     848       2.4338
     849       2.4255
     850       2.4677
     851       2.6720
     852       2.5505
     853       2.5446
     854       2.5888
     855       2.5658
     856       2.5480
     857       2.5161
     858       2.5167
     859       2.5148
     860       2.5380
     861       2.4888
     862       2.4585
     863       2.4572
     864       2.4865
     865       2.5403
     866       2.4882
     867       2.4895
     868       2.4998
     869       2.5081
     870       2.5407
     871       2.5216
     872       2.5186
     873       2.5411
     874       2.5680
     875       2.5743
     876       2.5661
     877       2.5807
     878       2.5304
     879       2.6349
     880       2.5186
     881       2.5375
     882       2.5652
     883       2.5659
     884       2.5667
     885       2.5631
     886       2.4846
     887       2.5369
     888       2.5388
     889       2.5592
     890       2.6440
     891       2.6180
     892       2.6760
     893       2.5642
     894       2.5691
     895       2.5640
     896       2.6019
     897       2.5191
     898       2.6069
     899       2.6527
     900       2.6138
     901       2.5708
     902       2.5988
     903       2.6488
     904       2.6894
     905       2.6468
     906       2.6171
     907       2.7254
     908       2.6543
     909       2.6818
     910       2.6177
     911       2.6642
     912       2.6408
     913       2.6479
     914       2.6314
     915       2.5995
     916       2.6108
     917       2.6566
     918       2.7932
     919       2.7805
     920       2.7659
     921       2.8043
     922       2.8715
     923       2.8216
     924       2.6923
     925       2.7102
     926       2.8149
     927       2.8571
     928       2.7296
     929       2.7430
     930       2.6952
     931       2.6564
     932       2.8097
     933       2.7303
     934       2.7355
     935       2.7820
     936       2.6750
     937       2.6544
     938       2.6827
     939       2.7452
     940       2.7564
     941       2.7760
     942       2.8516
     943       2.7593
     944       2.7948
     945       2.8243
     946       2.7202
     947       2.7172
     948       2.7245
     949       2.6840
     950       2.7559
     951       2.8736
     952       2.8873
     953       2.8694
     954       2.7769
     955       2.7578
     956       2.7466
     957       2.7126
     958       2.7244
     959       2.7488
     960       2.6729
     961       2.7196
     962       2.8112
     963       2.7405
     964       2.8409
     965       2.8928
     966       2.9338
     967       2.9950
     968       2.9352
     969       2.9698
     970       3.0637
     971       2.9015
     972       2.8701
     973       2.9182
     974       2.9516
     975       2.8815
     976       2.8747
     977       2.8947
     978       2.9017
     979       2.9700
     980       2.9207
     981       2.9367
     982       3.0061
     983       2.9687
     984       2.9252
     985       2.9525
     986       2.8604
     987       2.7905
     988       2.8302
     989       2.7945
     990       2.8227
     991       2.8060
     992       2.7659
     993       2.8042
     994       2.7496
     995       2.7763
     996       2.6914
     997       2.7699
     998       2.7487
     999       2.7336
    1000       2.6814
    1001       2.7505
    1002       2.7476
    1003       2.8482
    1004       2.8003
    1005       2.7917
    1006       2.8303
    1007       2.7501
    1008       2.8095
    1009       2.7322
    1010       2.8215
    1011       2.7727
    1012       2.8774
    1013       2.9983
    1014       2.9638
    1015       2.9869
    1016       2.8935
    1017       2.8441
    1018       2.7467
    1019       2.7946
    1020       2.8126
    1021       2.7815
    1022       2.8116
    1023       2.8057
    1024       2.6960
    1025       2.7025
    1026       2.6189
    1027       2.7652
    1028       2.6255
    1029       2.6936
    1030       2.7435
    1031       2.6843
    1032       2.8264
    1033       2.7794
    1034       2.8517
    1035       2.7448
    1036       2.7570
    1037       2.7742
    1038       2.7653
    1039       2.7761
    1040       2.8545
    1041       2.8189
    1042       2.7058
    1043       2.9084
    1044       2.9042
    1045       2.9037
    1046       3.0571
    1047       3.0256
    1048       3.1262
    1049       3.0628
    1050       3.1043
    1051       2.9966
    1052       3.0869
    1053       3.0412
    1054       3.1071
    1055       3.0741
    1056       3.0716
    1057       3.1594
    1058       3.2850
    1059       3.2926
    1060       3.2711
    1061       3.1925
    1062       3.1188
    1063       3.1110
    1064       2.9872
    1065       3.0680
    1066       3.1735
    1067       3.2184
    1068       3.1515
    1069       3.2469
    1070       3.2258
    1071       3.1055
    1072       3.0639
    1073       3.1058
    1074       2.9701
    1075       2.9573
    1076       3.0215
    1077       2.8765
    1078       3.0475
    1079       3.0384
    1080       3.0941
    1081       3.1510
    1082       3.1406
    1083       3.0499
    1084       2.9435
    1085       2.8369
    1086       2.8814
    1087       2.8931
    1088       2.8560
    1089       2.8573
    1090       2.8370
    1091       2.8708
    1092       2.9979
    1093       2.9408
    1094       2.8696
    1095       2.9104
    1096       2.8935
    1097       2.8668
    1098       2.9488
    1099       2.9321
    1100       2.9531
    1101       2.9202
    1102       3.0382
    1103       2.9660
    1104       2.9483
    1105       2.9820
    1106       2.9990
    1107       3.0257
    1108       2.9397
    1109       2.8754
    1110       2.8605
    1111       2.8311
    1112       2.9247
    1113       2.8618
    1114       2.8801
    1115       2.8788
    1116       2.9022
    1117       2.9511
    1118       2.9282
    1119       2.9729
    1120       3.0349
    1121       2.9053
    1122       2.8169
    1123       2.8569
    1124       2.7856
    1125       2.9130
    1126       2.8018
    1127       2.8048
    1128       2.8533
    1129       2.8962
    1130       2.9160
    1131       2.8355
    1132       2.8045
    1133       2.8297
    1134       2.8025
    1135       2.7771
    1136       2.7139
    1137       2.8628
    1138       2.7005
    1139       2.7977
    1140       2.8263
    1141       2.7469
    1142       2.6970
    1143       2.7107
    1144       2.5564
    1145       2.5909
    1146       2.6811
    1147       2.6549
    1148       2.6027
    1149       2.6792
    1150       2.7177
    1151       2.6764
    1152       2.6589
    1153       2.6799
    1154       2.7527
    1155       2.7509
    1156       2.8263
    1157       2.7714
    1158       2.7926
    1159       2.8280
    1160       2.7746
    1161       2.8322
    1162       2.8410
    1163       2.8280
    1164       2.8024
    1165       2.7430
    1166       2.7022
    1167       2.7051
    1168       2.7761
    1169       2.6992
    1170       2.7410
    1171       2.6922
    1172       2.7663
    1173       2.7746
    1174       2.6314
    1175       2.8802
    1176       2.8963
    1177       2.8784
    1178       2.9491
    1179       2.9988
    1180       2.9510
    1181       2.8799
    1182       2.8107
    1183       2.8522
    1184       2.8379
    1185       2.8379
    1186       2.8519
    1187       2.8124
    1188       2.8054
    1189       2.9026
    1190       2.8536
    1191       2.7397
    1192       2.8632
    1193       2.8098
    1194       2.8287
    1195       2.8007
    1196       2.7913
    1197       2.8526
    1198       2.8662
    1199       2.8471
    1200       2.9452
    1201       2.9801
    1202       2.9213
    1203       3.0601
    1204       2.9512
    1205       3.0351
    1206       3.0396
    1207       3.1241
    1208       3.1085
    1209       3.1128
    1210       3.0948
    1211       2.9830
    1212       3.0241
    1213       2.9981
    1214       2.9235
    1215       2.8768
    1216       2.8845
    1217       2.7592
    1218       2.9127
    1219       2.8407
    1220       2.9287
    1221       2.9110
    1222       2.7172
    1223       2.7789
    1224       2.7099
    1225       2.7563
    1226       2.7581
    1227       2.5810
    1228       2.5269
    1229       2.6365
    1230       2.7389
    1231       2.6308
    1232       2.6581
    1233       2.6963
    1234       2.6405
    1235       2.6852
    1236       2.6726
    1237       2.6839
    1238       2.7691
    1239       2.6698
    1240       2.7776
    1241       2.7598
    1242       2.9264
    1243       2.9529
    1244       2.8718
    1245       2.9505
    1246       3.0174
    1247       3.0220
    1248       3.0006
    1249       2.9458
    1250       2.8987
    1251       2.8151
    1252       2.8414
    1253       2.8272
    1254       2.7391
    1255       2.7100
    1256       2.8571
    1257       2.8929
    1258       2.9526
    1259       2.9141
    1260       2.8797
    1261       2.8762
    1262       2.8093
    1263       2.8746
    1264       2.8039
    1265       2.8799
    1266       2.9381
    1267       2.9601
    1268       2.9474
    1269       2.8995
    1270       2.8774
    1271       2.8234
    1272       2.7407
    1273       2.7935
    1274       2.8099
    1275       2.7561
    1276       2.7120
    1277       2.7096
    1278       2.7779
    1279       2.7798
    1280       2.7294
    1281       2.7834
    1282       2.7451
    1283       2.7466
    1284       2.6837
    1285       2.7154
    1286       2.7255
    1287       2.7272
    1288       2.8584
    1289       2.7607
    1290       2.7978
    1291       2.8294
    1292       2.7706
    1293       2.7180
    1294       2.7466
    1295       2.6722
    1296       2.6829
    1297       2.6723
    1298       2.7773
    1299       2.7454
    1300       2.6176
    1301       2.5710
    1302       2.5846
    1303       2.6482
    1304       2.6900
    1305       2.7564
    1306       2.7600
    1307       2.6722
    1308       2.6714
    1309       2.6884
    1310       2.8369
    1311       2.7533
    1312       2.7222
    1313       2.6687
    1314       2.7219
    1315       2.6417
    1316       2.6202
    1317       2.7173
    1318       2.7166
    1319       2.7310
    1320       2.7057
    1321       2.7250
    1322       2.7817
    1323       2.6404
    1324       2.6872
    1325       2.6433
    1326       2.6948
    1327       2.6922
    1328       2.7111
    1329       2.6229
    1330       2.7154
    1331       2.7290
    1332       2.6898
    1333       2.7289
    1334       2.6950
    1335       2.7075
    1336       2.6671
    1337       2.6346
    1338       2.6484
    1339       2.7219
    1340       2.7014
    1341       2.6708
    1342       2.6655
    1343       2.7260
    1344       2.7144
    1345       2.7857
    1346       2.7629
    1347       2.6669
    1348       2.7152
    1349       2.6396
    1350       2.6760
    1351       2.6589
    1352       2.7884
    1353       2.7162
    1354       2.6841
    1355       2.7337
    1356       2.7140
    1357       2.7119
    1358       2.7688
    1359       2.9402
    1360       2.8604
    1361       2.8135
    1362       2.8579
    1363       2.7754
    1364       2.7927
    1365       2.8695
    1366       2.9106
    1367       2.9419
    1368       2.7784
    1369       2.8002
    1370       2.7322
    1371       2.8352
    1372       2.8206
    1373       2.8414
    1374       2.7333
    1375       2.8328
    1376       2.8451
    1377       2.9122
    1378       2.8969
    1379       2.8286
    1380       2.8940
    1381       2.9088
    1382       2.9364
    1383       2.9372
    1384       2.9726
    1385       2.9644
    1386       2.9475
    1387       2.9204
    1388       2.8651
    1389       2.8767
    1390       2.8929
    1391       2.8944
    1392       2.8482
    1393       3.0352
    1394       3.0072
    1395       2.9782
    1396       2.8993
    1397       2.9846
    1398       3.0377
    1399       2.9272
    1400       3.1022
    1401       3.1341
    1402       2.9819
    1403       2.9456
    1404       2.8749
    1405       2.8405
    1406       2.7243
    1407       2.7962
    1408       2.8217
    1409       2.8980
    1410       2.8588
    1411       2.8982
    1412       2.7669
    1413       2.7755
    1414       2.7123
    1415       2.8801
    1416       2.7956
    1417       2.7867
    1418       2.8198
    1419       2.8300
    1420       2.8341
    1421       2.8416
    1422       2.9310
    1423       2.8531
    1424       2.9497
    1425       2.8862
    1426       2.8816
    1427       2.8835
    1428       2.8502
    1429       2.8092
    1430       2.8020
    1431       2.8471
    1432       2.9444
    1433       2.9355
    1434       2.9742
    1435       2.9162
    1436       2.9037
    1437       2.8621
    1438       2.9368
    1439       2.8203
    1440       2.8665
    1441       2.7247
    1442       2.7113
    1443       2.6656
    1444       2.7485
    1445       2.7411
    1446       2.6532
    1447       2.6752
    1448       2.6437
    1449       2.6751
    1450       2.7161
    1451       2.7021
    1452       2.6680
    1453       2.6710
    1454       2.6158
    1455       2.6598
    1456       2.7009
    1457       2.7248
    1458       2.7129
    1459       2.8118
    1460       2.8322
    1461       2.8317
    1462       2.9723
    1463       2.9098
    1464       2.7476
    1465       2.6911
    1466       2.7811
    1467       2.8074
    1468       2.7886
    1469       2.7274
    1470       2.7321
    1471       2.7396
    1472       2.7340
    1473       2.5939
    1474       2.7489
    1475       2.6322
    1476       2.6965
    1477       2.7320
    1478       2.6825
    1479       2.6521
    1480       2.6812
    1481       2.6746
    1482       2.6473
    1483       2.6419
    1484       2.6198
    1485       2.6466
    1486       2.6410
    1487       2.6369
    1488       2.6138
    1489       2.6015
    1490       2.7010
    1491       2.6514
    1492       2.7243
    1493       2.6888
    1494       2.7320
    1495       2.7299
    1496       2.8702
    1497       2.8851
    1498       2.9371
    1499       2.8720
    1500       2.8222
    1501       2.8987
    1502       2.7968
    1503       2.7914
    1504       2.8201
    1505       2.7873
    1506       2.8965
    1507       2.8374
    1508       2.7582
    1509       2.9148
    1510       2.8757
    1511       2.9460
    1512       2.9651
    1513       2.8934
    1514       2.8889
    1515       2.8665
    1516       2.9562
    1517       2.9202
    1518       2.8968
    1519       2.9231
    1520       2.9204
    1521       2.9257
    1522       2.8635
    1523       2.8121
    1524       2.8370
    1525       2.9269
    1526       2.8848
    1527       2.8504
    1528       2.8316
    1529       2.8168
    1530       2.8129
    1531       2.7713
    1532       2.7914
    1533       2.7342
    1534       2.7481
    1535       2.8237
    1536       2.9376
    1537       2.9966
    1538       2.9851
    1539       2.9282
    1540       2.8442
    1541       2.9014
    1542       2.9020
    1543       2.9263
    1544       2.8750
    1545       2.8630
    1546       2.8778
    1547       2.9461
    1548       2.9708
    1549       2.9323
    1550       3.0048
    1551       2.9368
    1552       2.9190
    1553       2.9508
    1554       2.9616
    1555       2.9562
    1556       3.0655
    1557       2.9461
    1558       2.8830
    1559       2.8494
    1560       2.8519
    1561       2.8236
    1562       2.7342
    1563       2.7536
    1564       2.7381
    1565       2.7575
    1566       2.7619
    1567       2.8617
    1568       2.8179
    1569       2.9166
    1570       2.8879
    1571       2.8840
    1572       2.8379
    1573       2.8773
    1574       2.8974
    1575       2.8967
    1576       2.8191
    1577       2.8738
    1578       2.8801
    1579       2.8568
    1580       2.8154
    1581       2.7765
    1582       2.7165
    1583       2.6402
    1584       2.7302
    1585       2.8303
    1586       2.7899
    1587       2.8094
    1588       2.7719
    1589       2.7821
    1590       2.7628
    1591       2.8090
    1592       2.7510
    1593       2.7174
    1594       2.6922
    1595       2.5513
    1596       2.5798
    1597       2.6306
    1598       2.5944
    1599       2.6159
    1600       2.6004
    1601       2.5776
    1602       2.7316
    1603       2.7676
    1604       2.6956
    1605       2.8178
    1606       2.8590
    1607       2.7655
    1608       2.8119
    1609       2.7300
    1610       2.7467
    1611       2.7433
    1612       2.8614
    1613       2.7660
    1614       2.8384
    1615       2.9164
    1616       2.8489
    1617       2.9931
    1618       3.0065
    1619       2.9584
    1620       2.9772
    1621       2.9417
    1622       3.0062
    1623       3.0733
    1624       2.9788
    1625       3.0434
    1626       2.9305
    1627       2.7824
    1628       2.8983
    1629       2.9088
    1630       3.0227
    1631       3.0127
    1632       3.0797
    1633       3.0360
    1634       2.9206
    1635       2.9600
    1636       3.0473
    1637       3.0949
    1638       2.9778
    1639       2.8863
    1640       2.7475
    1641       2.8122
    1642       2.9346
    1643       2.8550
    1644       2.7892
    1645       2.7964
    1646       2.7982
    1647       2.9168
    1648       2.7615
    1649       2.7660
    1650       2.9312
    1651       2.8233
    1652       2.7701
    1653       2.7341
    1654       2.7807
    1655       2.7329
    1656       2.8776
    1657       2.7595
    1658       2.8180
    1659       2.9430
    1660       2.8744
    1661       3.0005
    1662       2.9283
    1663       2.9019
    1664       2.9077
    1665       2.9565
    1666       3.0437
    1667       3.0097
    1668       3.0345
    1669       3.1059
    1670       3.0344
    1671       3.0769
    1672       3.0112
    1673       3.0097
    1674       3.0823
    1675       3.0678
    1676       3.1201
    1677       3.0941
    1678       3.1518
    1679       3.2512
    1680       3.3090
    1681       3.1627
    1682       3.1950
    1683       3.2535
    1684       3.1576
    1685       3.0773
    1686       3.0950
    1687       3.0683
    1688       3.1409
    1689       2.9685
    1690       3.0104
    1691       3.0300
    1692       3.0692
    1693       3.0670
    1694       3.1233
    1695       3.1873
    1696       3.2973
    1697       3.0199
    1698       3.0479
    1699       3.0906
    1700       3.0452
    1701       2.9828
    1702       3.0497
    1703       3.1081
    1704       3.0316
    1705       3.0879
    1706       3.0786
    1707       3.1613
    1708       3.1736
    1709       3.0959
    1710       3.0540
    1711       2.9777
    1712       3.0525
    1713       3.0073
    1714       3.0319
    1715       3.1794
    1716       3.1766
    1717       3.1389
    1718       3.1087
    1719       3.1809
    1720       3.1082
    1721       2.9258
    1722       3.0103
    1723       3.0633
    1724       2.9334
    1725       2.9954
    1726       3.1239
    1727       3.1091
    1728       3.1065
    1729       3.0012
    1730       2.8742
    1731       2.9586
    1732       2.8849
    1733       2.8582
    1734       2.8792
    1735       2.7860
    1736       2.7526
    1737       2.7728
    1738       2.7667
    1739       2.7618
    1740       2.5619
    1741       2.6038
    1742       2.5308
    1743       2.4846
    1744       2.5593
    1745       2.5291
    1746       2.5928
    1747       2.6551
    1748       2.6890
    1749       2.6605
    1750       2.7518
    1751       2.7876
    1752       2.7857
    1753       2.8029
    1754       2.7859
    1755       2.7586
    1756       2.7275
    1757       2.6981
    1758       2.7155
    1759       2.7245
    1760       2.6801
    1761       2.8420
    1762       2.8006
    1763       2.7942
    1764       2.8580
    1765       2.7570
    1766       2.7239
    1767       2.7616
    1768       2.7987
    1769       2.7941
    1770       2.8085
    1771       2.7716
    1772       2.8257
    1773       2.7738
    1774       2.7298
    1775       2.7421
    1776       2.7981
    1777       2.7812
    1778       2.6493
    1779       2.6573
    1780       2.5226
    1781       2.5075
    1782       2.6918
    1783       2.5932
    1784       2.6146
    1785       2.5333
    1786       2.4616
    1787       2.4383
    1788       2.4688
    1789       2.4941
    1790       2.3867
    1791       2.4729
    1792       2.4988
    1793       2.4717
    1794       2.5341
    1795       2.6001
    1796       2.5302
    1797       2.5129
    1798       2.6154
    1799       2.7336
    1800       2.7092
    1801       2.6268
    1802       2.6857
    1803       2.6633
    1804       2.7140
    1805       2.7904
    1806       2.7707
    1807       2.7259
    1808       2.6615
    1809       2.6664
    1810       2.6530
    1811       2.7200
    1812       2.6754
    1813       2.6459
    1814       2.7219
    1815       2.7061
    1816       2.7233
    1817       2.7285
    1818       2.7646
    1819       2.8143
    1820       2.6878
    1821       2.7184
    1822       2.6382
    1823       2.7012
    1824       2.6809
    1825       2.6329
    1826       2.6721
    1827       2.7400
    1828       2.7855
    1829       2.8089
    1830       2.7555
    1831       2.6568
    1832       2.6754
    1833       2.7116
    1834       2.7333
    1835       2.7496
    1836       2.8710
    1837       2.6540
    1838       2.7128
    1839       2.8644
    1840       2.8123
    1841       2.7684
    1842       2.8424
    1843       2.8105
    1844       2.7108
    1845       2.7559
    1846       2.7141
    1847       2.7874
    1848       2.7816
    1849       2.8101
    1850       2.7748
    1851       2.6663
    1852       2.7300
    1853       2.6545
    1854       2.7426
    1855       2.7556
    1856       2.6667
    1857       2.6547
    1858       2.7473
    1859       2.7587
    1860       2.8280
    1861       2.6808
    1862       2.7803
    1863       2.7014
    1864       2.7723
    1865       2.7324
    1866       2.7412
    1867       2.8909
    1868       2.9345
    1869       2.7748
    1870       2.7513
    1871       2.7152
    1872       2.6738
    1873       2.6606
    1874       2.7872
    1875       2.8319
    1876       2.7570
    1877       2.7268
    1878       2.5866
    1879       2.6676
    1880       2.6722
    1881       2.5693
    1882       2.6724
    1883       2.6080
    1884       2.6458
    1885       2.6536
    1886       2.6944
    1887       2.7808
    1888       2.6523
    1889       2.6888
    1890       2.7544
    1891       2.7356
    1892       2.7658
    1893       2.7895
    1894       2.7535
    1895       2.7715
    1896       2.8557
    1897       2.8684
    1898       2.8744
    1899       2.8158
    1900       2.8791
    1901       2.7249
    1902       2.8380
    1903       2.9082
    1904       2.8137
    1905       2.9413
    1906       2.8530
    1907       2.7451
    1908       2.7722
    1909       2.8688
    1910       2.8118
    1911       2.6419
    1912       2.7542
    1913       2.6591
    1914       2.7236
    1915       2.6946
    1916       2.6227
    1917       2.5888
    1918       2.6172
    1919       2.5858
    1920       2.5740
    1921       2.7042
    1922       2.7076
    1923       2.7295
    1924       2.7319
    1925       2.6607
    1926       2.6489
    1927       2.6648
    1928       2.6671
    1929       2.7120
    1930       2.6257
    1931       2.7335
    1932       2.6713
    1933       2.6727
    1934       2.8141
    1935       2.7190
    1936       2.6998
    1937       2.8185
    1938       2.8109
    1939       2.7649
    1940       2.7484
    1941       2.8191
    1942       2.8683
    1943       2.6985
    1944       2.7261
    1945       2.8437
    1946       2.7146
    1947       2.6764
    1948       2.7491
    1949       2.7563
    1950       2.6727
    1951       2.6500
    1952       2.6531
    1953       2.6175
    1954       2.5593
    1955       2.6170
    1956       2.6587
    1957       2.6799
    1958       2.7805
    1959       2.6686
    1960       2.7865
    1961       2.7321
    1962       2.6561
    1963       2.6901
    1964       2.7290
    1965       2.6602
    1966       2.6310
    1967       2.6051
    1968       2.5421
    1969       2.4799
    1970       2.4870
    1971       2.4403
    1972       2.5875
    1973       2.4994
    1974       2.5715
    1975       2.5573
    1976       2.5515
    1977       2.6149
    1978       2.6865
    1979       2.6450
    1980       2.6658
    1981       2.7219
    1982       2.6271
    1983       2.7465
    1984       2.7817
    1985       2.7273
    1986       2.7098
    1987       2.7912
    1988       2.8308
    1989       2.8448
    1990       2.8893
    1991       2.8181
    1992       2.7989
    1993       2.7394
    1994       2.7097
    1995       2.7229
    1996       2.7318
    1997       2.6328
    1998       2.6969
    1999       2.7373
    2000       2.8166
    2001       2.8577
    2002       2.7814
    2003       2.8116
    2004       2.8153
    2005       2.8856
    2006       2.8628
    2007       2.8507
    2008       2.7987
    2009       2.8703
    2010       2.7252
    2011       2.8800
    2012       2.8155
    2013       2.8123
    2014       2.7583
    2015       2.7732
    2016       2.8167
    2017       2.8534
    2018       2.8162
    2019       2.7571
    2020       2.7489
    2021       2.7004
    2022       2.7643
    2023       2.8735
    2024       2.7855
    2025       2.7903
    2026       2.7188
    2027       2.8256
    2028       2.7507
    2029       2.6972
    2030       2.7167
    2031       2.8670
    2032       2.8858
    2033       2.8414
    2034       2.8888
    2035       2.8048
    2036       2.7873
    2037       2.7497
    2038       2.8129
    2039       2.7672
    2040       2.8255
    2041       2.8040
    2042       2.7477
    2043       2.6923
    2044       2.7114
    2045       2.7107
    2046       2.7612
    2047       2.6864
    2048       2.7946
    2049       2.7579
    2050       2.8207
    2051       2.8059
    2052       2.8051
    2053       2.7160
    2054       2.6930
    2055       2.7233
    2056       2.7766
    2057       2.7673
    2058       2.6543
    2059       2.6056
    2060       2.6063
    2061       2.6214
    2062       2.7255
    2063       2.6516
    2064       2.7478
    2065       2.7918
    2066       2.8482
    2067       2.7830
    2068       2.7563
    2069       2.6852
    2070       2.6664
    2071       2.6709
    2072       2.7674
    2073       2.6700
    2074       2.6975
    2075       2.6325
    2076       2.6179
    2077       2.6324
    2078       2.6756
    2079       2.7294
    2080       2.6319
    2081       2.6827
    2082       2.7700
    2083       2.7344
    2084       2.7920
    2085       2.6911
    2086       2.6178
    2087       2.6013
    2088       2.5913
    2089       2.7029
    2090       2.7357
    2091       2.7415
    2092       2.6043
    2093       2.6953
    2094       2.6882
    2095       2.7699
    2096       2.8263
    2097       2.8665
    2098       2.7063
    2099       2.8248
    2100       2.7749
    2101       2.7874
    2102       2.7571
    2103       2.8157
    2104       2.7979
    2105       2.7796
    2106       2.7891
    2107       2.7924
    2108       2.8656
    2109       2.8776
    2110       2.9435
    2111       2.8904
    2112       2.8512
    2113       2.7935
    2114       2.7829
    2115       2.6627
    2116       2.7386
    2117       2.9640
    2118       2.7509
    2119       2.7695
    2120       2.7910
    2121       2.7564
    2122       2.6998
    2123       2.7158
    2124       2.7940
    2125       2.7538
    2126       2.7448
    2127       2.9317
    2128       2.8069
    2129       2.8160
    2130       2.7540
    2131       2.8138
    2132       2.7000
    2133       2.7677
    2134       2.6540
    2135       2.6549
    2136       2.6450
    2137       2.6055
    2138       2.5639
    2139       2.6242
    2140       2.6192
    2141       2.7190
    2142       2.7207
    2143       2.7170
    2144       2.6880
    2145       2.7196
    2146       2.7735
    2147       2.8309
    2148       2.8628
    2149       2.8089
    2150       2.8225
    2151       2.8215
    2152       2.6558
    2153       2.6542
    2154       2.7150
    2155       2.7455
    2156       2.7409
    2157       2.6896
    2158       2.7416
    2159       2.8971
    2160       2.8635
    2161       2.9134
    2162       2.9469
    2163       2.8626
    2164       2.9970
    2165       2.9567
    2166       2.9306
    2167       2.9702
    2168       2.9401
    2169       2.8899
    2170       2.8550
    2171       2.8260
    2172       2.9265
    2173       2.8572
    2174       2.7980
    2175       2.7541
    2176       2.7286
    2177       2.7439
    2178       2.8362
    2179       2.8371
    2180       2.8490
    2181       2.8678
    2182       2.9546
    2183       2.8765
    2184       2.9850
    2185       2.9321
    2186       2.8588
    2187       3.0314
    2188       3.0259
    2189       3.0437
    2190       2.9594
    2191       2.9187
    2192       2.9111
    2193       2.7800
    2194       2.8317
    2195       2.8667
    2196       2.7343
    2197       2.8872
    2198       2.8452
    2199       2.8574
    2200       2.8890
    2201       3.0405
    2202       2.9439
    2203       2.9513
    2204       3.0784
    2205       2.8729
    2206       2.8871
    2207       2.9287
    2208       2.8752
    2209       2.8566
    2210       2.9209
    2211       2.7873
    2212       2.8529
    2213       2.8565
    2214       2.9032
    2215       2.7999
    2216       2.8288
    2217       2.8207
    2218       2.9084
    2219       2.8413
    2220       2.7529
    2221       2.8017
    2222       2.9241
    2223       2.9223
    2224       2.8270
    2225       2.8864
    2226       2.8211
    2227       2.9387
    2228       2.8970
    2229       2.8138
    2230       2.8644
    2231       2.9070
    2232       2.9518
    2233       3.0148
    2234       3.0300
    2235       3.0673
    2236       3.0097
    2237       3.0607
    2238       3.0208
    2239       2.9815
    2240       3.0391
    2241       3.0703
    2242       3.0927
    2243       3.1756
    2244       3.0678
    2245       3.0777
    2246       3.1662
    2247       3.1149
    2248       3.1432
    2249       3.0884
    2250       3.1250
    2251       3.0440
    2252       3.0533
    2253       3.1316
    2254       3.1103
    2255       3.0626
    2256       2.9288
    2257       2.9701
    2258       3.0028
    2259       3.0076
    2260       2.9870
    2261       2.8353
    2262       2.8773
    2263       2.9218
    2264       3.0409
    2265       3.0812
    2266       3.0458
    2267       3.1165
    2268       3.0558
    2269       3.0402
    2270       3.0140
    2271       3.0946
    2272       3.0105
    2273       3.0158
    2274       3.1114
    2275       3.2203
    2276       3.0338
    2277       3.0396
    2278       3.1032
    2279       3.1704
    2280       3.1608
    2281       3.0537
    2282       2.9746
    2283       2.8774
    2284       3.0081
    2285       2.9940
    2286       2.9266
    2287       3.0101
    2288       2.9720
    2289       2.9550
    2290       3.0422
    2291       3.0559
    2292       3.0858
    2293       3.0956
    2294       3.0434
    2295       3.0552
    2296       3.0409
    2297       3.2086
    2298       3.1907
    2299       3.1387
    2300       3.1420
    2301       2.9780
    2302       2.9985
    2303       2.9915
    2304       3.0826
    2305       3.1728
    2306       3.1503
    2307       3.1906
    2308       3.1875
    2309       3.1309
    2310       3.1274
    2311       3.0429
    2312       3.0273
    2313       2.9352
    2314       3.0067
    2315       3.0241
    2316       3.0043
    2317       3.0587
    2318       2.9997
    2319       3.0048
    2320       3.0189
    2321       3.0049
    2322       3.0510
    2323       3.0325
    2324       3.0505
    2325       3.0120
    2326       3.0899
    2327       3.1860
    2328       3.1319
    2329       3.0839
    2330       3.0491
    2331       3.0776
    2332       3.1350
    2333       3.1796
    2334       3.1633
    2335       3.0855
    2336       3.1272
    2337       3.2380
    2338       3.2001
    2339       3.3587
    2340       3.2801
    2341       3.2742
    2342       3.2746
    2343       3.2031
    2344       3.2957
    2345       3.2493
    2346       3.3088
    2347       3.2899
    2348       3.3018
    2349       3.4892
    2350       3.3406
    2351       3.1795
    2352       3.3586
    2353       3.2909
    2354       3.2923
    2355       3.2862
    2356       3.2859
    2357       3.3227
    2358       3.3488
    2359       3.1998
    2360       3.1225
    2361       3.1888
    2362       3.1366
    2363       3.1013
    2364       3.1735
    2365       3.1874
    2366       3.1690
    2367       3.1369
    2368       3.1251
    2369       3.1198
    2370       3.0152
    2371       3.0062
    2372       2.9396
    2373       3.0293
    2374       3.1173
    2375       3.0631
    2376       3.1332
    2377       3.1015
    2378       2.9962
    2379       2.9749
    2380       3.0088
    2381       3.1340
    2382       3.1331
    2383       3.1844
    2384       3.0357
    2385       2.9789
    2386       3.0880
    2387       3.0634
    2388       3.0355
    2389       3.0512
    2390       3.1645
    2391       3.0881
    2392       3.0321
    2393       3.0747
    2394       2.9895
    2395       3.0007
    2396       2.9743
    2397       2.9616
    2398       3.0190
    2399       2.9858
    2400       3.0234
    2401       3.0104
    2402       3.0110
    2403       2.9109
    2404       2.9350
    2405       2.9626
    2406       2.9157
    2407       3.0209
    2408       2.9628
    2409       2.9182
    2410       2.9797
    2411       2.9296
    2412       2.8682
    2413       2.8234
    2414       2.8813
    2415       2.9631
    2416       3.0362
    2417       3.0224
    2418       3.0585
    2419       2.9707
    2420       3.0743
    2421       3.0356
    2422       2.9827
    2423       2.9457
    2424       2.9249
    2425       2.8825
    2426       2.9020
    2427       2.9280
    2428       3.0094
    2429       2.9454
    2430       2.9812
    2431       3.0149
    2432       2.9449
    2433       2.8969
    2434       2.9191
    2435       2.9805
    2436       3.0501
    2437       3.0431
    2438       3.0630
    2439       3.0011
    2440       2.9618
    2441       3.0100
    2442       3.0656
    2443       3.1247
    2444       3.0295
    2445       3.0536
    2446       2.9767
    2447       3.0616
    2448       3.0801
    2449       3.0952
    2450       3.0830
    2451       3.0421
    2452       3.1470
    2453       3.1183
    2454       3.0594
    2455       3.1426
    2456       3.2553
    2457       3.2434
    2458       3.2756
    2459       3.2628
    2460       3.1963
    2461       3.2452
    2462       3.2432
    2463       3.1204
    2464       3.1736
    2465       3.0618
    2466       2.9829
    2467       3.0310
    2468       3.0271
    2469       2.9412
    2470       2.9786
    2471       3.0670
    2472       3.0339
    2473       3.0330
    2474       3.0952
    2475       2.9322
    2476       2.8867
    2477       3.0094
    2478       3.0778
    2479       2.9984
    2480       2.8943
    2481       2.8796
    2482       2.8820
    2483       2.8560
    2484       2.8027
    2485       2.7843
    2486       2.7835
    2487       2.8442
    2488       2.8849
    2489       2.9271
    2490       2.9398
    2491       2.9849
    2492       2.9325
    2493       2.9281
    2494       3.0009
    2495       3.0975
    2496       3.2098
    2497       3.1672
    2498       3.1341
    2499       3.1613
    2500       3.1094
