# Supplementary material for: Potential Inhibitors of Fascin From A Database of Marine Natural Products: A Virtual Screening and Molecular Dynamics Study
Source: Front Chem. 2021 Oct 7;9:719949. doi: 10.3389/fchem.2021.719949 (PMC8529705; doi:10.3389/fchem.2021.719949)
Supplement: Supplementary file 2 [file DataSheet1.ZIP › Raw Date for Manuscript-719949-reduced/Figure S1/Inhibitor 05/rmsd3.dat]

#Frame     RMSD_00002
       1       2.4105
       2       2.5230
       3       2.5267
       4       2.4808
       5       2.5086
       6       2.4061
       7       2.2881
       8       2.2902
       9       2.4287
      10       2.4168
      11       2.3971
      12       2.4479
      13       2.3812
      14       2.4776
      15       2.6443
      16       2.5867
      17       2.4457
      18       2.4370
      19       2.4716
      20       2.4517
      21       2.4156
      22       2.4633
      23       2.4004
      24       2.5100
      25       2.6160
      26       2.5412
      27       2.5943
      28       2.4023
      29       2.4081
      30       2.4608
      31       2.4697
      32       2.4810
      33       2.5163
      34       2.5251
      35       2.7299
      36       2.6828
      37       2.6061
      38       2.6456
      39       2.7389
      40       2.7231
      41       2.6968
      42       2.5673
      43       2.5548
      44       2.5762
      45       2.5081
      46       2.5003
      47       2.4241
      48       2.4616
      49       2.6242
      50       2.6350
      51       2.5465
      52       2.4933
      53       2.5106
      54       2.4226
      55       2.4054
      56       2.5425
      57       2.5327
      58       2.5079
      59       2.4452
      60       2.5472
      61       2.5209
      62       2.4752
      63       2.4604
      64       2.4179
      65       2.3863
      66       2.4515
      67       2.5505
      68       2.4811
      69       2.4469
      70       2.4533
      71       2.3462
      72       2.3488
      73       2.2850
      74       2.3581
      75       2.4378
      76       2.6291
      77       2.5571
      78       2.5686
      79       2.4667
      80       2.5262
      81       2.5170
      82       2.5402
      83       2.5703
      84       2.7449
      85       2.6936
      86       2.6734
      87       2.5494
      88       2.5874
      89       2.4666
      90       2.4432
      91       2.5183
      92       2.4673
      93       2.6507
      94       2.6018
      95       2.6342
      96       2.5548
      97       2.5502
      98       2.5082
      99       2.4794
     100       2.5284
     101       2.5317
     102       2.5295
     103       2.6462
     104       2.6593
     105       2.7872
     106       2.7259
     107       2.7482
     108       2.7383
     109       2.6385
     110       2.6405
     111       2.5825
     112       2.6138
     113       2.5431
     114       2.4403
     115       2.3434
     116       2.4609
     117       2.5056
     118       2.5046
     119       2.4944
     120       2.4243
     121       2.3445
     122       2.4559
     123       2.4596
     124       2.5206
     125       2.5275
     126       2.4820
     127       2.4210
     128       2.4460
     129       2.6038
     130       2.6136
     131       2.5451
     132       2.5041
     133       2.4979
     134       2.4955
     135       2.4182
     136       2.5143
     137       2.3945
     138       2.5000
     139       2.5291
     140       2.4997
     141       2.5439
     142       2.6528
     143       2.6348
     144       2.6372
     145       2.6374
     146       2.7260
     147       2.7499
     148       2.6680
     149       2.5884
     150       2.6060
     151       2.6166
     152       2.5924
     153       2.5470
     154       2.5781
     155       2.7026
     156       2.5771
     157       2.5737
     158       2.5907
     159       2.7127
     160       2.7316
     161       2.4704
     162       2.4591
     163       2.4345
     164       2.4308
     165       2.4339
     166       2.4943
     167       2.3819
     168       2.4676
     169       2.5042
     170       2.4790
     171       2.4429
     172       2.5670
     173       2.5406
     174       2.4729
     175       2.4685
     176       2.6126
     177       2.5764
     178       2.5079
     179       2.6328
     180       2.6675
     181       2.6773
     182       2.7718
     183       2.8418
     184       2.9092
     185       2.7417
     186       2.8072
     187       2.9007
     188       3.0277
     189       2.9637
     190       2.8935
     191       2.9138
     192       2.8242
     193       2.9473
     194       2.9309
     195       2.8467
     196       2.8434
     197       2.7906
     198       2.7945
     199       2.8884
     200       2.8947
     201       2.8694
     202       2.7924
     203       2.7451
     204       2.6558
     205       2.6822
     206       2.6316
     207       2.5779
     208       2.6706
     209       2.7256
     210       2.6698
     211       2.7240
     212       2.6924
     213       2.5838
     214       2.6253
     215       2.5951
     216       2.6905
     217       2.7446
     218       2.9940
     219       2.8978
     220       3.0700
     221       2.9013
     222       2.8150
     223       2.9118
     224       2.8602
     225       2.8967
     226       2.8838
     227       2.8751
     228       2.9020
     229       2.9585
     230       3.0015
     231       3.0235
     232       3.0344
     233       3.0200
     234       3.0340
     235       2.9762
     236       2.9754
     237       2.9159
     238       2.8033
     239       2.8522
     240       2.8565
     241       2.8656
     242       2.8297
     243       2.8189
     244       2.8288
     245       2.9178
     246       2.8966
     247       2.8439
     248       2.8621
     249       2.8769
     250       2.8133
     251       2.9157
     252       3.0663
     253       3.0343
     254       3.0178
     255       2.8634
     256       2.7218
     257       2.5969
     258       2.5938
     259       2.5187
     260       2.5901
     261       2.6543
     262       2.7251
     263       2.6160
     264       2.6732
     265       2.6991
     266       2.6168
     267       2.5525
     268       2.6434
     269       2.5754
     270       2.5825
     271       2.5974
     272       2.6744
     273       2.6782
     274       2.6798
     275       2.6885
     276       2.5763
     277       2.6257
     278       2.6486
     279       2.8160
     280       2.7399
     281       2.6836
     282       2.7516
     283       2.7818
     284       2.7804
     285       2.8058
     286       2.7412
     287       2.7787
     288       2.8004
     289       2.7209
     290       2.9091
     291       2.9383
     292       2.8667
     293       2.8119
     294       2.8537
     295       2.9698
     296       2.9729
     297       2.9389
     298       3.0098
     299       3.1153
     300       2.9810
     301       2.9056
     302       2.9390
     303       3.0111
     304       3.0766
     305       3.0486
     306       3.0876
     307       2.9474
     308       3.0338
     309       2.9632
     310       2.8172
     311       2.7669
     312       2.7588
     313       2.7802
     314       2.8646
     315       2.6974
     316       2.7951
     317       2.7926
     318       2.7435
     319       2.7603
     320       2.9203
     321       2.7886
     322       2.7469
     323       2.8370
     324       2.7056
     325       2.6682
     326       2.7508
     327       2.9105
     328       2.8717
     329       2.8944
     330       2.8327
     331       2.8396
     332       2.7574
     333       2.8448
     334       2.8323
     335       2.8161
     336       2.8084
     337       2.7332
     338       2.7065
     339       2.6189
     340       2.6583
     341       2.7308
     342       2.7309
     343       2.6845
     344       2.5312
     345       2.7233
     346       2.9120
     347       2.9416
     348       2.9410
     349       2.9139
     350       2.8294
     351       2.8101
     352       2.8373
     353       2.9243
     354       2.8056
     355       2.8824
     356       2.9290
     357       2.9089
     358       2.8158
     359       2.8838
     360       2.8128
     361       2.7407
     362       2.7845
     363       2.8192
     364       2.8314
     365       2.8176
     366       2.8443
     367       2.7922
     368       2.8033
     369       2.8827
     370       2.8591
     371       3.0182
     372       2.9328
     373       2.8606
     374       2.9364
     375       2.9605
     376       2.9237
     377       2.9424
     378       3.0353
     379       2.9934
     380       3.0754
     381       2.9907
     382       2.9489
     383       2.7636
     384       2.7629
     385       2.7391
     386       2.8602
     387       2.8328
     388       2.8495
     389       2.8606
     390       2.8650
     391       2.7714
     392       2.8549
     393       2.8841
     394       2.7957
     395       2.9143
     396       2.8134
     397       2.8703
     398       2.8507
     399       2.7648
     400       2.7901
     401       2.8250
     402       2.7415
     403       2.8081
     404       2.6656
     405       2.6601
     406       2.7420
     407       2.6703
     408       2.6203
     409       2.6598
     410       2.6783
     411       2.6894
     412       2.8288
     413       2.8617
     414       2.9210
     415       2.9274
     416       2.8842
     417       2.9335
     418       2.9111
     419       2.9337
     420       2.9056
     421       2.9645
     422       2.9831
     423       2.9572
     424       2.9583
     425       2.9633
     426       3.0321
     427       3.0591
     428       3.0530
     429       3.0225
     430       3.0923
     431       3.1100
     432       3.0495
     433       3.0573
     434       3.0281
     435       3.0702
     436       3.0307
     437       3.0158
     438       3.0755
     439       2.9080
     440       2.8907
     441       2.8501
     442       2.9476
     443       2.9178
     444       2.8986
     445       2.9759
     446       2.9510
     447       2.9525
     448       3.0119
     449       3.0339
     450       3.0535
     451       3.0566
     452       2.8936
     453       2.7887
     454       2.8123
     455       2.8628
     456       2.8788
     457       2.8731
     458       2.8894
     459       2.9619
     460       3.0107
     461       2.8535
     462       2.9368
     463       2.8427
     464       2.8700
     465       3.0151
     466       3.0471
     467       2.9707
     468       2.9320
     469       2.9739
     470       2.8675
     471       3.0374
     472       2.9487
     473       3.0140
     474       3.0013
     475       2.9012
     476       2.8003
     477       2.7629
     478       2.6987
     479       2.6416
     480       2.5303
     481       2.6064
     482       2.6314
     483       2.5899
     484       2.5348
     485       2.6646
     486       2.5842
     487       2.4464
     488       2.4804
     489       2.4475
     490       2.5227
     491       2.6261
     492       2.6528
     493       2.7051
     494       2.6774
     495       2.7882
     496       2.8424
     497       2.8965
     498       3.0026
     499       2.8437
     500       2.8807
     501       2.6839
     502       2.6269
     503       2.6984
     504       2.7170
     505       2.7525
     506       2.9289
     507       2.8662
     508       2.8630
     509       2.7643
     510       2.7729
     511       2.7140
     512       2.6709
     513       2.5862
     514       2.6393
     515       2.5231
     516       2.4846
     517       2.4962
     518       2.5880
     519       2.5552
     520       2.5950
     521       2.6142
     522       2.5671
     523       2.6921
     524       2.6129
     525       2.6786
     526       2.6198
     527       2.6687
     528       2.6763
     529       2.7357
     530       2.8408
     531       2.7817
     532       2.8815
     533       2.8416
     534       2.8193
     535       2.7834
     536       2.7033
     537       2.7728
     538       2.8116
     539       2.8794
     540       2.8239
     541       2.7398
     542       2.7676
     543       2.7673
     544       2.6448
     545       2.6617
     546       2.6716
     547       2.5534
     548       2.5284
     549       2.4420
     550       2.5065
     551       2.4676
     552       2.5397
     553       2.5696
     554       2.6555
     555       2.6214
     556       2.6343
     557       2.7101
     558       2.6625
     559       2.7084
     560       2.7535
     561       2.7302
     562       2.6175
     563       2.6954
     564       2.6450
     565       2.6548
     566       2.6385
     567       2.6746
     568       2.6167
     569       2.6167
     570       2.5419
     571       2.4873
     572       2.5263
     573       2.6315
     574       2.6748
     575       2.6653
     576       2.6759
     577       2.5715
     578       2.5991
     579       2.5447
     580       2.5374
     581       2.7561
     582       2.5903
     583       2.5903
     584       2.5762
     585       2.6337
     586       2.6043
     587       2.6454
     588       2.6754
     589       2.7013
     590       2.8360
     591       2.6986
     592       2.6823
     593       2.8361
     594       2.8914
     595       2.9260
     596       2.9991
     597       3.0117
     598       2.8956
     599       2.7984
     600       2.7650
     601       2.9203
     602       2.9279
     603       2.7545
     604       2.7683
     605       2.7995
     606       2.7422
     607       2.6969
     608       2.7672
     609       2.8577
     610       2.7573
     611       2.6938
     612       2.6574
     613       2.5539
     614       2.6754
     615       2.8517
     616       2.7547
     617       2.6615
     618       2.5705
     619       2.5213
     620       2.5472
     621       2.6941
     622       2.6066
     623       2.6333
     624       2.6770
     625       2.6836
     626       2.6551
     627       2.7093
     628       2.7936
     629       2.8039
     630       2.9109
     631       2.8379
     632       2.8715
     633       2.8794
     634       2.8875
     635       2.8737
     636       2.8388
     637       2.9105
     638       2.9411
     639       2.8440
     640       2.8082
     641       2.9726
     642       2.9514
     643       3.0189
     644       2.9770
     645       2.7847
     646       2.7225
     647       2.8431
     648       2.7920
     649       2.9074
     650       2.8157
     651       2.9800
     652       2.9813
     653       3.0262
     654       2.8398
     655       2.8988
     656       2.9291
     657       2.8114
     658       2.8485
     659       2.8964
     660       2.7946
     661       2.7518
     662       2.6782
     663       2.6658
     664       2.5249
     665       2.6003
     666       2.4931
     667       2.4853
     668       2.5814
     669       2.7155
     670       2.6387
     671       2.6776
     672       2.6964
     673       2.6295
     674       2.6095
     675       2.6762
     676       2.6517
     677       2.6723
     678       2.5948
     679       2.6517
     680       2.6385
     681       2.5484
     682       2.6141
     683       2.5988
     684       2.5230
     685       2.5987
     686       2.5299
     687       2.5455
     688       2.6784
     689       2.7507
     690       2.7884
     691       2.6688
     692       2.6061
     693       2.6334
     694       2.6453
     695       2.5737
     696       2.5088
     697       2.5466
     698       2.5714
     699       2.6459
     700       2.7027
     701       2.6272
     702       2.5881
     703       2.5903
     704       2.5661
     705       2.5061
     706       2.4739
     707       2.3691
     708       2.4524
     709       2.4784
     710       2.4985
     711       2.6840
     712       2.6124
     713       2.5782
     714       2.5548
     715       2.5467
     716       2.5653
     717       2.5163
     718       2.4567
     719       2.5339
     720       2.5827
     721       2.6156
     722       2.7868
     723       2.7671
     724       2.7712
     725       2.7904
     726       2.7795
     727       2.7827
     728       2.8032
     729       2.7285
     730       2.6608
     731       2.7394
     732       2.6695
     733       2.7147
     734       2.6907
     735       2.6330
     736       2.6414
     737       2.6659
     738       2.6375
     739       2.6094
     740       2.5493
     741       2.5693
     742       2.5673
     743       2.4447
     744       2.4907
     745       2.5994
     746       2.4687
     747       2.5256
     748       2.5509
     749       2.6471
     750       2.6778
     751       2.7134
     752       2.8311
     753       2.7070
     754       2.6433
     755       2.6107
     756       2.6496
     757       2.5181
     758       2.4933
     759       2.5907
     760       2.5324
     761       2.5837
     762       2.5515
     763       2.6564
     764       2.6384
     765       2.6712
     766       2.6530
     767       2.6717
     768       2.7553
     769       2.8335
     770       2.7764
     771       2.7711
     772       2.7862
     773       2.7933
     774       2.7123
     775       2.7093
     776       2.7566
     777       2.7604
     778       2.8009
     779       2.7053
     780       2.6051
     781       2.5644
     782       2.6457
     783       2.7423
     784       2.7363
     785       2.6822
     786       2.7911
     787       2.7163
     788       2.6601
     789       2.7486
     790       2.7563
     791       2.7875
     792       2.8241
     793       2.9007
     794       2.8863
     795       2.6938
     796       2.6705
     797       2.7264
     798       2.6386
     799       2.7280
     800       2.6616
     801       2.7049
     802       2.6369
     803       2.5889
     804       2.7216
     805       2.6274
     806       2.6550
     807       2.6370
     808       2.5944
     809       2.7027
     810       2.7498
     811       2.6455
     812       2.5610
     813       2.5867
     814       2.5429
     815       2.5924
     816       2.5888
     817       2.6241
     818       2.7060
     819       2.6357
     820       2.6199
     821       2.5975
     822       2.6773
     823       2.7907
     824       2.7355
     825       2.8019
     826       2.7499
     827       2.7225
     828       2.7319
     829       2.7716
     830       2.8675
     831       2.7088
     832       2.7050
     833       2.6458
     834       2.6246
     835       2.6968
     836       2.7329
     837       2.5953
     838       2.7665
     839       2.7992
     840       2.7719
     841       2.7470
     842       2.7451
     843       2.7726
     844       2.9353
     845       2.8703
     846       2.8624
     847       2.8262
     848       2.9488
     849       2.9283
     850       2.8277
     851       2.7375
     852       2.6966
     853       2.8436
     854       2.7586
     855       2.7316
     856       2.8253
     857       2.8045
     858       2.7088
     859       2.6885
     860       2.7377
     861       2.5879
     862       2.5008
     863       2.6041
     864       2.6828
     865       2.7128
     866       2.8074
     867       2.7848
     868       2.8064
     869       2.8508
     870       2.9487
     871       2.8655
     872       2.8765
     873       2.7214
     874       2.6465
     875       2.6826
     876       2.7171
     877       2.5471
     878       2.5566
     879       2.6447
     880       2.6589
     881       2.7691
     882       2.8027
     883       2.7858
     884       2.8665
     885       2.8278
     886       2.9113
     887       2.8858
     888       2.9319
     889       2.9356
     890       2.8726
     891       2.8412
     892       2.8986
     893       2.9431
     894       2.9675
     895       2.9221
     896       2.9693
     897       2.9582
     898       2.9111
     899       2.9116
     900       2.8437
     901       2.7732
     902       2.8547
     903       2.8885
     904       2.9483
     905       2.9546
     906       2.8840
     907       2.9810
     908       2.9014
     909       3.0178
     910       2.9905
     911       3.0374
     912       2.9986
     913       3.0321
     914       2.8965
     915       3.0007
     916       2.8740
     917       2.8400
     918       3.0617
     919       3.0549
     920       2.9789
     921       2.8868
     922       2.8441
     923       2.8462
     924       2.8838
     925       2.9168
     926       2.9630
     927       2.8239
     928       2.9382
     929       2.8239
     930       2.8572
     931       2.7584
     932       2.7052
     933       2.7664
     934       2.8169
     935       2.7654
     936       2.7854
     937       2.7310
     938       2.7957
     939       2.8036
     940       2.7928
     941       2.8932
     942       3.0162
     943       2.9898
     944       2.9013
     945       2.8237
     946       2.8976
     947       3.0334
     948       3.0253
     949       3.0252
     950       3.0210
     951       3.0072
     952       2.9126
     953       2.8077
     954       2.8700
     955       2.9622
     956       3.0349
     957       2.9588
     958       2.9983
     959       2.9893
     960       2.9393
     961       2.9184
     962       2.9034
     963       3.0326
     964       2.9959
     965       3.1055
     966       3.0208
     967       3.0345
     968       2.9534
     969       2.8014
     970       2.8073
     971       2.8144
     972       2.9070
     973       2.9679
     974       2.9639
     975       2.9441
     976       2.8551
     977       2.7777
     978       2.8206
     979       2.8375
     980       2.8441
     981       2.8241
     982       2.8048
     983       2.7497
     984       2.8484
     985       2.8696
     986       2.8349
     987       2.7680
     988       2.7652
     989       2.8369
     990       2.7408
     991       2.7537
     992       2.7756
     993       2.7471
     994       2.8631
     995       2.8239
     996       2.7421
     997       2.7080
     998       2.7726
     999       2.7519
    1000       2.7430
    1001       2.7533
    1002       2.8231
    1003       2.7907
    1004       2.7245
    1005       2.8057
    1006       2.7926
    1007       2.7972
    1008       2.8537
    1009       2.7757
    1010       2.8079
    1011       2.8252
    1012       2.7150
    1013       2.6329
    1014       2.6099
    1015       2.7114
    1016       2.6681
    1017       2.6856
    1018       2.6484
    1019       2.7108
    1020       2.8085
    1021       2.8527
    1022       2.6403
    1023       2.7099
    1024       2.7087
    1025       2.7844
    1026       2.8089
    1027       2.7979
    1028       2.7460
    1029       2.7462
    1030       2.6842
    1031       2.6521
    1032       2.6425
    1033       2.7095
    1034       2.7234
    1035       2.5568
    1036       2.6386
    1037       2.5419
    1038       2.5987
    1039       2.6752
    1040       2.8219
    1041       2.8025
    1042       2.7748
    1043       2.8073
    1044       2.7976
    1045       2.8396
    1046       2.9108
    1047       2.8600
    1048       2.9261
    1049       2.8647
    1050       2.7313
    1051       2.8341
    1052       2.7522
    1053       2.8489
    1054       2.9303
    1055       2.8524
    1056       2.8883
    1057       2.9475
    1058       2.9214
    1059       2.9470
    1060       3.0494
    1061       2.9557
    1062       3.0598
    1063       2.9791
    1064       2.9714
    1065       2.9964
    1066       2.9416
    1067       2.9579
    1068       2.9766
    1069       3.1643
    1070       3.0727
    1071       3.1664
    1072       3.1376
    1073       3.2070
    1074       3.2324
    1075       3.1701
    1076       3.1820
    1077       3.1433
    1078       3.0600
    1079       2.9935
    1080       3.0004
    1081       2.9032
    1082       3.0410
    1083       2.9232
    1084       2.9957
    1085       3.0388
    1086       3.0465
    1087       3.1371
    1088       2.9893
    1089       2.9380
    1090       2.9106
    1091       2.9029
    1092       2.9811
    1093       2.9962
    1094       2.9961
    1095       3.1022
    1096       3.0926
    1097       3.1550
    1098       3.1823
    1099       3.2314
    1100       3.3403
    1101       3.3831
    1102       3.3631
    1103       3.2762
    1104       3.1120
    1105       3.2194
    1106       3.2046
    1107       3.1712
    1108       3.1288
    1109       3.0683
    1110       3.1093
    1111       3.1037
    1112       3.1526
    1113       3.1947
    1114       3.0677
    1115       3.0320
    1116       3.0493
    1117       2.9925
    1118       2.9663
    1119       2.9334
    1120       2.9886
    1121       2.8093
    1122       2.9118
    1123       2.9261
    1124       3.1621
    1125       3.1083
    1126       2.9823
    1127       3.0704
    1128       3.1360
    1129       3.0387
    1130       3.0802
    1131       3.1423
    1132       3.1362
    1133       3.0675
    1134       3.0907
    1135       2.9818
    1136       2.9121
    1137       2.8614
    1138       2.8086
    1139       2.8468
    1140       2.8729
    1141       2.8560
    1142       2.9022
    1143       2.9172
    1144       2.9211
    1145       2.8253
    1146       2.7668
    1147       2.7397
    1148       2.7690
    1149       2.8003
    1150       2.7723
    1151       2.8651
    1152       2.7034
    1153       2.7440
    1154       2.6791
    1155       2.6453
    1156       2.7192
    1157       2.6947
    1158       2.6981
    1159       2.7265
    1160       2.6801
    1161       2.7833
    1162       2.7898
    1163       2.6592
    1164       2.6859
    1165       2.6916
    1166       2.6582
    1167       2.6737
    1168       2.7256
    1169       2.7345
    1170       2.7454
    1171       2.7566
    1172       2.7287
    1173       2.7107
    1174       2.6507
    1175       2.7195
    1176       2.7152
    1177       2.7739
    1178       2.9154
    1179       2.9808
    1180       2.9232
    1181       2.8968
    1182       2.9448
    1183       2.9280
    1184       2.8450
    1185       2.7276
    1186       2.7817
    1187       2.7446
    1188       2.7979
    1189       2.8801
    1190       2.9081
    1191       2.8662
    1192       2.8102
    1193       2.7286
    1194       2.7767
    1195       2.6710
    1196       2.7236
    1197       2.6925
    1198       2.7162
    1199       2.7778
    1200       2.7564
    1201       2.8489
    1202       2.8662
    1203       2.9284
    1204       2.8238
    1205       2.8507
    1206       2.7411
    1207       2.8102
    1208       2.8698
    1209       2.8683
    1210       2.8223
    1211       2.8151
    1212       2.9235
    1213       2.9467
    1214       2.9994
    1215       2.9987
    1216       3.0325
    1217       3.0558
    1218       2.9791
    1219       3.0322
    1220       2.9901
    1221       3.0225
    1222       3.1176
    1223       3.0612
    1224       3.0761
    1225       2.9959
    1226       3.1219
    1227       3.0765
    1228       3.0161
    1229       2.9571
    1230       2.9692
    1231       3.0452
    1232       3.0477
    1233       2.9884
    1234       2.9288
    1235       2.9504
    1236       2.9157
    1237       2.8609
    1238       2.8030
    1239       2.8637
    1240       2.8156
    1241       2.8424
    1242       2.7504
    1243       2.6759
    1244       2.8262
    1245       2.7276
    1246       2.7218
    1247       2.8154
    1248       2.8898
    1249       2.8882
    1250       2.8042
    1251       2.8217
    1252       2.8182
    1253       2.8764
    1254       2.8528
    1255       2.8490
    1256       2.7862
    1257       2.8352
    1258       2.6917
    1259       2.7227
    1260       2.6896
    1261       2.7390
    1262       2.6887
    1263       2.7157
    1264       2.6653
    1265       2.6660
    1266       2.7027
    1267       2.7714
    1268       2.6957
    1269       2.6280
    1270       2.6112
    1271       2.6037
    1272       2.6436
    1273       2.6776
    1274       2.6916
    1275       2.7219
    1276       2.7877
    1277       2.7671
    1278       2.8450
    1279       2.9039
    1280       2.9278
    1281       2.9774
    1282       3.0332
    1283       3.0021
    1284       3.0017
    1285       2.9914
    1286       3.0205
    1287       2.8978
    1288       2.9384
    1289       2.8706
    1290       2.8653
    1291       2.8320
    1292       2.8585
    1293       2.7766
    1294       2.7351
    1295       2.7268
    1296       2.7430
    1297       2.6734
    1298       2.6155
    1299       2.6653
    1300       2.6668
    1301       2.7293
    1302       2.7433
    1303       2.6745
    1304       2.6935
    1305       2.7798
    1306       2.8224
    1307       2.7003
    1308       2.7068
    1309       2.7089
    1310       2.6403
    1311       2.6410
    1312       2.5766
    1313       2.6408
    1314       2.7087
    1315       2.6566
    1316       2.6953
    1317       2.6465
    1318       2.5964
    1319       2.6815
    1320       2.6953
    1321       2.6879
    1322       2.6330
    1323       2.6613
    1324       2.7055
    1325       2.6018
    1326       2.4924
    1327       2.5030
    1328       2.6401
    1329       2.6752
    1330       2.6234
    1331       2.6643
    1332       2.6601
    1333       2.5479
    1334       2.5679
    1335       2.5198
    1336       2.5378
    1337       2.6051
    1338       2.6892
    1339       2.7895
    1340       2.7645
    1341       2.7581
    1342       2.8199
    1343       2.8040
    1344       2.6905
    1345       2.5820
    1346       2.6049
    1347       2.7129
    1348       2.7060
    1349       2.6866
    1350       2.8520
    1351       2.8211
    1352       2.7675
    1353       2.6917
    1354       2.5653
    1355       2.4865
    1356       2.4806
    1357       2.5430
    1358       2.4651
    1359       2.4432
    1360       2.5113
    1361       2.5050
    1362       2.3881
    1363       2.3777
    1364       2.4573
    1365       2.3928
    1366       2.4053
    1367       2.4037
    1368       2.4261
    1369       2.4855
    1370       2.4443
    1371       2.3781
    1372       2.3212
    1373       2.2732
    1374       2.2659
    1375       2.3247
    1376       2.3174
    1377       2.4030
    1378       2.3890
    1379       2.4133
    1380       2.4339
    1381       2.4645
    1382       2.3832
    1383       2.3406
    1384       2.3004
    1385       2.2089
    1386       2.2010
    1387       2.1922
    1388       2.1769
    1389       2.2149
    1390       2.1458
    1391       2.1780
    1392       2.2534
    1393       2.2300
    1394       2.2495
    1395       2.3485
    1396       2.3244
    1397       2.1997
    1398       2.1927
    1399       2.1656
    1400       2.1835
    1401       2.2415
    1402       2.2817
    1403       2.2140
    1404       2.2784
    1405       2.2218
    1406       2.2453
    1407       2.2054
    1408       2.1638
    1409       2.1008
    1410       2.1796
    1411       2.1908
    1412       2.1853
    1413       2.1291
    1414       2.1458
    1415       2.1977
    1416       2.2622
    1417       2.2850
    1418       2.2672
    1419       2.2738
    1420       2.2762
    1421       2.3636
    1422       2.3089
    1423       2.2585
    1424       2.2095
    1425       2.3317
    1426       2.2891
    1427       2.3584
    1428       2.3631
    1429       2.2249
    1430       2.1602
    1431       2.1438
    1432       2.2771
    1433       2.3338
    1434       2.2836
    1435       2.1968
    1436       2.1584
    1437       2.2437
    1438       2.3007
    1439       2.3125
    1440       2.3044
    1441       2.3024
    1442       2.1995
    1443       2.2435
    1444       2.2933
    1445       2.3199
    1446       2.3830
    1447       2.2995
    1448       2.3364
    1449       2.3504
    1450       2.3455
    1451       2.2805
    1452       2.3031
    1453       2.3863
    1454       2.3489
    1455       2.3545
    1456       2.4313
    1457       2.4631
    1458       2.3572
    1459       2.3177
    1460       2.3339
    1461       2.1982
    1462       2.1961
    1463       2.1681
    1464       2.2375
    1465       2.2906
    1466       2.3203
    1467       2.2726
    1468       2.3420
    1469       2.4728
    1470       2.4570
    1471       2.3557
    1472       2.3678
    1473       2.3738
    1474       2.2254
    1475       2.2471
    1476       2.2937
    1477       2.1868
    1478       2.2860
    1479       2.1833
    1480       2.2675
    1481       2.3002
    1482       2.3429
    1483       2.3784
    1484       2.4137
    1485       2.3587
    1486       2.3834
    1487       2.4917
    1488       2.4291
    1489       2.5137
    1490       2.6402
    1491       2.6670
    1492       2.5735
    1493       2.4632
    1494       2.4225
    1495       2.3081
    1496       2.3502
    1497       2.3042
    1498       2.4149
    1499       2.4310
    1500       2.2990
    1501       2.3876
    1502       2.3163
    1503       2.2572
    1504       2.3015
    1505       2.3030
    1506       2.2696
    1507       2.3301
    1508       2.2794
    1509       2.3242
    1510       2.3516
    1511       2.3390
    1512       2.3285
    1513       2.4319
    1514       2.3749
    1515       2.4602
    1516       2.4915
    1517       2.3753
    1518       2.3139
    1519       2.3795
    1520       2.2876
    1521       2.2257
    1522       2.3230
    1523       2.3035
    1524       2.2571
    1525       2.2396
    1526       2.2524
    1527       2.3330
    1528       2.2284
    1529       2.2852
    1530       2.2268
    1531       2.2698
    1532       2.2696
    1533       2.1704
    1534       2.1280
    1535       2.1775
    1536       2.1771
    1537       2.1579
    1538       2.2867
    1539       2.2846
    1540       2.2485
    1541       2.3083
    1542       2.3298
    1543       2.3146
    1544       2.2866
    1545       2.3394
    1546       2.3416
    1547       2.3850
    1548       2.3705
    1549       2.2560
    1550       2.3857
    1551       2.3287
    1552       2.2692
    1553       2.3225
    1554       2.3752
    1555       2.3492
    1556       2.3976
    1557       2.3463
    1558       2.3215
    1559       2.3239
    1560       2.3342
    1561       2.4112
    1562       2.4511
    1563       2.4114
    1564       2.4196
    1565       2.3894
    1566       2.4489
    1567       2.3893
    1568       2.3341
    1569       2.3425
    1570       2.3224
    1571       2.3579
    1572       2.4075
    1573       2.4044
    1574       2.3209
    1575       2.3705
    1576       2.3850
    1577       2.3774
    1578       2.4849
    1579       2.2972
    1580       2.2268
    1581       2.3268
    1582       2.3842
    1583       2.3542
    1584       2.4051
    1585       2.3578
    1586       2.3425
    1587       2.4208
    1588       2.3991
    1589       2.4148
    1590       2.3524
    1591       2.3512
    1592       2.4649
    1593       2.5043
    1594       2.4244
    1595       2.3885
    1596       2.4105
    1597       2.6474
    1598       2.7008
    1599       2.6133
    1600       2.5530
    1601       2.4855
    1602       2.4131
    1603       2.4661
    1604       2.4091
    1605       2.3787
    1606       2.4783
    1607       2.5337
    1608       2.5656
    1609       2.5599
    1610       2.5116
    1611       2.5415
    1612       2.5128
    1613       2.5651
    1614       2.3634
    1615       2.3454
    1616       2.2864
    1617       2.3391
    1618       2.3566
    1619       2.3939
    1620       2.3425
    1621       2.3166
    1622       2.3288
    1623       2.3115
    1624       2.2959
    1625       2.3819
    1626       2.2982
    1627       2.2923
    1628       2.3555
    1629       2.4001
    1630       2.3488
    1631       2.3406
    1632       2.3743
    1633       2.2824
    1634       2.3224
    1635       2.3531
    1636       2.3281
    1637       2.2634
    1638       2.2914
    1639       2.2633
    1640       2.2263
    1641       2.3284
    1642       2.3595
    1643       2.2397
    1644       2.2562
    1645       2.2954
    1646       2.2478
    1647       2.2354
    1648       2.3246
    1649       2.2479
    1650       2.2859
    1651       2.2540
    1652       2.2766
    1653       2.3264
    1654       2.4410
    1655       2.4551
    1656       2.4789
    1657       2.5392
    1658       2.5271
    1659       2.5323
    1660       2.5270
    1661       2.5236
    1662       2.4617
    1663       2.4664
    1664       2.4797
    1665       2.5108
    1666       2.5005
    1667       2.4589
    1668       2.5120
    1669       2.4592
    1670       2.3752
    1671       2.3462
    1672       2.4516
    1673       2.4524
    1674       2.3119
    1675       2.4370
    1676       2.4067
    1677       2.4045
    1678       2.3666
    1679       2.2642
    1680       2.2546
    1681       2.2980
    1682       2.2425
    1683       2.3019
    1684       2.4252
    1685       2.3947
    1686       2.4814
    1687       2.3461
    1688       2.3358
    1689       2.3603
    1690       2.2505
    1691       2.1898
    1692       2.3325
    1693       2.3238
    1694       2.4206
    1695       2.3951
    1696       2.4060
    1697       2.4053
    1698       2.3764
    1699       2.2268
    1700       2.2740
    1701       2.3238
    1702       2.3675
    1703       2.3312
    1704       2.3793
    1705       2.4605
    1706       2.4014
    1707       2.4498
    1708       2.4805
    1709       2.4465
    1710       2.4803
    1711       2.4490
    1712       2.4893
    1713       2.4542
    1714       2.4175
    1715       2.5437
    1716       2.5808
    1717       2.4589
    1718       2.4660
    1719       2.4912
    1720       2.5799
    1721       2.5357
    1722       2.4933
    1723       2.4131
    1724       2.4768
    1725       2.5586
    1726       2.5228
    1727       2.5742
    1728       2.5422
    1729       2.4665
    1730       2.4877
    1731       2.4888
    1732       2.3789
    1733       2.4714
    1734       2.4147
    1735       2.4631
    1736       2.4987
    1737       2.3396
    1738       2.4094
    1739       2.3393
    1740       2.3968
    1741       2.2737
    1742       2.2919
    1743       2.2669
    1744       2.2233
    1745       2.2211
    1746       2.3215
    1747       2.2746
    1748       2.2158
    1749       2.2061
    1750       2.2535
    1751       2.2396
    1752       2.2420
    1753       2.1867
    1754       2.1915
    1755       2.2889
    1756       2.2621
    1757       2.1813
    1758       2.1451
    1759       2.2037
    1760       2.2592
    1761       2.2836
    1762       2.2953
    1763       2.3398
    1764       2.3657
    1765       2.3807
    1766       2.3518
    1767       2.4192
    1768       2.4282
    1769       2.4585
    1770       2.5144
    1771       2.4914
    1772       2.5038
    1773       2.4375
    1774       2.4053
    1775       2.4581
    1776       2.3527
    1777       2.3670
    1778       2.3835
    1779       2.4500
    1780       2.4705
    1781       2.4886
    1782       2.4630
    1783       2.4291
    1784       2.4620
    1785       2.5927
    1786       2.5189
    1787       2.5091
    1788       2.4362
    1789       2.4365
    1790       2.4797
    1791       2.4754
    1792       2.5052
    1793       2.4553
    1794       2.4484
    1795       2.4631
    1796       2.3812
    1797       2.4243
    1798       2.4377
    1799       2.4739
    1800       2.4143
    1801       2.3694
    1802       2.2210
    1803       2.2816
    1804       2.2127
    1805       2.2285
    1806       2.2677
    1807       2.4144
    1808       2.3774
    1809       2.4707
    1810       2.4954
    1811       2.4953
    1812       2.4552
    1813       2.3972
    1814       2.4993
    1815       2.5456
    1816       2.5408
    1817       2.4829
    1818       2.3850
    1819       2.3994
    1820       2.3812
    1821       2.5079
    1822       2.4738
    1823       2.4151
    1824       2.5293
    1825       2.4483
    1826       2.4322
    1827       2.3490
    1828       2.3298
    1829       2.3406
    1830       2.3670
    1831       2.3740
    1832       2.3915
    1833       2.3986
    1834       2.4120
    1835       2.4703
    1836       2.5425
    1837       2.6118
    1838       2.5547
    1839       2.5416
    1840       2.5200
    1841       2.5470
    1842       2.5375
    1843       2.4283
    1844       2.5335
    1845       2.5335
    1846       2.4193
    1847       2.4540
    1848       2.4212
    1849       2.4639
    1850       2.4336
    1851       2.5042
    1852       2.4807
    1853       2.4138
    1854       2.4852
    1855       2.4083
    1856       2.3693
    1857       2.4351
    1858       2.5598
    1859       2.4769
    1860       2.4890
    1861       2.4739
    1862       2.6187
    1863       2.5876
    1864       2.6298
    1865       2.6676
    1866       2.6367
    1867       2.6731
    1868       2.5814
    1869       2.6590
    1870       2.5550
    1871       2.5848
    1872       2.6505
    1873       2.6628
    1874       2.5520
    1875       2.5921
    1876       2.6055
    1877       2.7233
    1878       2.7917
    1879       2.6920
    1880       2.7578
    1881       2.7689
    1882       2.7934
    1883       2.8022
    1884       2.7252
    1885       2.6488
    1886       2.6096
    1887       2.4937
    1888       2.4869
    1889       2.4826
    1890       2.5783
    1891       2.4958
    1892       2.4651
    1893       2.4297
    1894       2.4895
    1895       2.4879
    1896       2.5806
    1897       2.6020
    1898       2.6145
    1899       2.6338
    1900       2.6588
    1901       2.6702
    1902       2.6720
    1903       2.6217
    1904       2.7400
    1905       2.6927
    1906       2.7211
    1907       2.6806
    1908       2.7166
    1909       2.7406
    1910       2.6876
    1911       2.7086
    1912       2.5980
    1913       2.6471
    1914       2.6296
    1915       2.5874
    1916       2.5812
    1917       2.5871
    1918       2.5856
    1919       2.5692
    1920       2.5355
    1921       2.5352
    1922       2.5522
    1923       2.6603
    1924       2.5509
    1925       2.4836
    1926       2.5668
    1927       2.5661
    1928       2.5373
    1929       2.5640
    1930       2.5417
    1931       2.5161
    1932       2.5514
    1933       2.4805
    1934       2.4926
    1935       2.4905
    1936       2.4310
    1937       2.4757
    1938       2.5949
    1939       2.6111
    1940       2.4368
    1941       2.3847
    1942       2.4669
    1943       2.5437
    1944       2.4965
    1945       2.4866
    1946       2.5116
    1947       2.5215
    1948       2.5525
    1949       2.5480
    1950       2.6028
    1951       2.5368
    1952       2.5574
    1953       2.5574
    1954       2.6520
    1955       2.5506
    1956       2.5014
    1957       2.5560
    1958       2.6655
    1959       2.7048
    1960       2.5731
    1961       2.6156
    1962       2.6674
    1963       2.7263
    1964       2.6259
    1965       2.5702
    1966       2.5746
    1967       2.5333
    1968       2.4922
    1969       2.5710
    1970       2.4897
    1971       2.5305
    1972       2.5652
    1973       2.5714
    1974       2.6474
    1975       2.4889
    1976       2.5527
    1977       2.5396
    1978       2.6182
    1979       2.6658
    1980       2.5934
    1981       2.5301
    1982       2.5314
    1983       2.5054
    1984       2.5548
    1985       2.5876
    1986       2.6223
    1987       2.6077
    1988       2.6689
    1989       2.6358
    1990       2.6487
    1991       2.6063
    1992       2.5830
    1993       2.5705
    1994       2.5129
    1995       2.5197
    1996       2.4394
    1997       2.4718
    1998       2.3690
    1999       2.4359
    2000       2.5628
    2001       2.5064
    2002       2.5460
    2003       2.5174
    2004       2.6184
    2005       2.5260
    2006       2.4159
    2007       2.4290
    2008       2.4593
    2009       2.4161
    2010       2.3986
    2011       2.3678
    2012       2.4346
    2013       2.4633
    2014       2.5102
    2015       2.5019
    2016       2.4675
    2017       2.4624
    2018       2.4982
    2019       2.4976
    2020       2.5125
    2021       2.5510
    2022       2.6640
    2023       2.5936
    2024       2.5514
    2025       2.6039
    2026       2.6265
    2027       2.6858
    2028       2.6326
    2029       2.5988
    2030       2.5577
    2031       2.6117
    2032       2.5642
    2033       2.5746
    2034       2.6339
    2035       2.5567
    2036       2.5897
    2037       2.5224
    2038       2.5973
    2039       2.5718
    2040       2.5104
    2041       2.5579
    2042       2.5687
    2043       2.5579
    2044       2.4528
    2045       2.4258
    2046       2.4926
    2047       2.5758
    2048       2.5202
    2049       2.4743
    2050       2.4738
    2051       2.4465
    2052       2.3797
    2053       2.4030
    2054       2.4764
    2055       2.5415
    2056       2.5030
    2057       2.6530
    2058       2.7677
    2059       2.6696
    2060       2.6266
    2061       2.5775
    2062       2.5939
    2063       2.5117
    2064       2.4577
    2065       2.3336
    2066       2.2679
    2067       2.2676
    2068       2.3461
    2069       2.2731
    2070       2.2403
    2071       2.1439
    2072       2.2814
    2073       2.3076
    2074       2.3531
    2075       2.2096
    2076       2.2895
    2077       2.3749
    2078       2.3600
    2079       2.3711
    2080       2.4590
    2081       2.5212
    2082       2.5390
    2083       2.6380
    2084       2.6124
    2085       2.6549
    2086       2.5950
    2087       2.7139
    2088       2.6307
    2089       2.5850
    2090       2.6076
    2091       2.5485
    2092       2.5807
    2093       2.5436
    2094       2.5263
    2095       2.4476
    2096       2.4318
    2097       2.4564
    2098       2.3936
    2099       2.4821
    2100       2.4066
    2101       2.4829
    2102       2.4344
    2103       2.5355
    2104       2.4722
    2105       2.4605
    2106       2.4638
    2107       2.5164
    2108       2.4737
    2109       2.4556
    2110       2.5396
    2111       2.4988
    2112       2.4189
    2113       2.4316
    2114       2.3998
    2115       2.4545
    2116       2.4205
    2117       2.5387
    2118       2.4953
    2119       2.4505
    2120       2.3855
    2121       2.4569
    2122       2.4437
    2123       2.4282
    2124       2.3387
    2125       2.3438
    2126       2.3891
    2127       2.4189
    2128       2.3486
    2129       2.2752
    2130       2.3631
    2131       2.4537
    2132       2.4609
    2133       2.4572
    2134       2.4591
    2135       2.5187
    2136       2.5142
    2137       2.5042
    2138       2.4214
    2139       2.3671
    2140       2.3930
    2141       2.4193
    2142       2.4509
    2143       2.4830
    2144       2.4804
    2145       2.4969
    2146       2.5142
    2147       2.4893
    2148       2.3716
    2149       2.3978
    2150       2.3534
    2151       2.3939
    2152       2.3530
    2153       2.3738
    2154       2.3567
    2155       2.3328
    2156       2.2807
    2157       2.3227
    2158       2.4256
    2159       2.5405
    2160       2.4494
    2161       2.3818
    2162       2.4354
    2163       2.4656
    2164       2.4254
    2165       2.5357
    2166       2.4524
    2167       2.4300
    2168       2.5422
    2169       2.5574
    2170       2.5371
    2171       2.5479
    2172       2.5901
    2173       2.5631
    2174       2.6029
    2175       2.5687
    2176       2.5249
    2177       2.5312
    2178       2.5307
    2179       2.5928
    2180       2.6060
    2181       2.6088
    2182       2.6011
    2183       2.6437
    2184       2.7657
    2185       2.7545
    2186       2.6597
    2187       2.6949
    2188       2.7223
    2189       2.7508
    2190       2.7316
    2191       2.7239
    2192       2.6690
    2193       2.7159
    2194       2.6151
    2195       2.6606
    2196       2.6923
    2197       2.6879
    2198       2.5543
    2199       2.5560
    2200       2.5700
    2201       2.4824
    2202       2.4844
    2203       2.5577
    2204       2.5438
    2205       2.5421
    2206       2.5852
    2207       2.5661
    2208       2.4928
    2209       2.4348
    2210       2.5466
    2211       2.4866
    2212       2.5304
    2213       2.4926
    2214       2.5292
    2215       2.5030
    2216       2.4845
    2217       2.4111
    2218       2.4293
    2219       2.4192
    2220       2.4058
    2221       2.4274
    2222       2.3685
    2223       2.3488
    2224       2.4070
    2225       2.4104
    2226       2.4434
    2227       2.5068
    2228       2.5083
    2229       2.4508
    2230       2.5242
    2231       2.6367
    2232       2.5887
    2233       2.4856
    2234       2.4989
    2235       2.4842
    2236       2.4026
    2237       2.5229
    2238       2.5485
    2239       2.5088
    2240       2.4557
    2241       2.5503
    2242       2.7178
    2243       2.6722
    2244       2.6177
    2245       2.6867
    2246       2.6143
    2247       2.6745
    2248       2.5697
    2249       2.5919
    2250       2.4820
    2251       2.5415
    2252       2.5760
    2253       2.4851
    2254       2.5698
    2255       2.5470
    2256       2.5768
    2257       2.4891
    2258       2.4967
    2259       2.5670
    2260       2.5356
    2261       2.5595
    2262       2.5673
    2263       2.5566
    2264       2.5818
    2265       2.5593
    2266       2.5089
    2267       2.4559
    2268       2.3913
    2269       2.4493
    2270       2.3007
    2271       2.2887
    2272       2.2583
    2273       2.2646
    2274       2.2726
    2275       2.2271
    2276       2.2798
    2277       2.1987
    2278       2.1958
    2279       2.2813
    2280       2.1929
    2281       2.2566
    2282       2.2845
    2283       2.3727
    2284       2.3901
    2285       2.5064
    2286       2.4126
    2287       2.4686
    2288       2.5313
    2289       2.5204
    2290       2.4680
    2291       2.4401
    2292       2.4397
    2293       2.4703
    2294       2.5506
    2295       2.5402
    2296       2.5292
    2297       2.4819
    2298       2.4901
    2299       2.4788
    2300       2.5530
    2301       2.4900
    2302       2.5859
    2303       2.5240
    2304       2.6385
    2305       2.6200
    2306       2.5241
    2307       2.5691
    2308       2.5816
    2309       2.6065
    2310       2.7070
    2311       2.6963
    2312       2.5747
    2313       2.6770
    2314       2.7092
    2315       2.6662
    2316       2.6926
    2317       2.6501
    2318       2.7164
    2319       2.7414
    2320       2.7627
    2321       2.8046
    2322       2.6942
    2323       2.6175
    2324       2.6171
    2325       2.6081
    2326       2.6501
    2327       2.5720
    2328       2.6312
    2329       2.6365
    2330       2.5667
    2331       2.5064
    2332       2.5517
    2333       2.5109
    2334       2.5091
    2335       2.4428
    2336       2.3940
    2337       2.3888
    2338       2.3441
    2339       2.3961
    2340       2.5120
    2341       2.4736
    2342       2.5337
    2343       2.4455
    2344       2.3470
    2345       2.3935
    2346       2.3588
    2347       2.3649
    2348       2.3935
    2349       2.3679
    2350       2.3471
    2351       2.4163
    2352       2.4614
    2353       2.3534
    2354       2.4014
    2355       2.4788
    2356       2.4778
    2357       2.5209
    2358       2.4442
    2359       2.4371
    2360       2.5165
    2361       2.5119
    2362       2.4067
    2363       2.4218
    2364       2.3955
    2365       2.4939
    2366       2.4622
    2367       2.4938
    2368       2.4588
    2369       2.4914
    2370       2.4645
    2371       2.4886
    2372       2.4415
    2373       2.4537
    2374       2.3330
    2375       2.3864
    2376       2.4008
    2377       2.2921
    2378       2.3203
    2379       2.2661
    2380       2.3842
    2381       2.3498
    2382       2.3357
    2383       2.3647
    2384       2.3232
    2385       2.2489
    2386       2.2303
    2387       2.2358
    2388       2.3376
    2389       2.3553
    2390       2.3667
    2391       2.3612
    2392       2.3258
    2393       2.3261
    2394       2.3171
    2395       2.2995
    2396       2.3289
    2397       2.3817
    2398       2.4218
    2399       2.3942
    2400       2.4410
    2401       2.3131
    2402       2.3363
    2403       2.3027
    2404       2.3335
    2405       2.3526
    2406       2.3570
    2407       2.2829
    2408       2.3744
    2409       2.4853
    2410       2.4653
    2411       2.3785
    2412       2.3614
    2413       2.4030
    2414       2.4752
    2415       2.4378
    2416       2.4020
    2417       2.4710
    2418       2.4081
    2419       2.4154
    2420       2.3731
    2421       2.3403
    2422       2.2339
    2423       2.3075
    2424       2.3407
    2425       2.3225
    2426       2.3133
    2427       2.2550
    2428       2.2843
    2429       2.2938
    2430       2.2762
    2431       2.3022
    2432       2.4105
    2433       2.4559
    2434       2.4399
    2435       2.3281
    2436       2.3540
    2437       2.2666
    2438       2.2995
    2439       2.3673
    2440       2.4411
    2441       2.4003
    2442       2.3309
    2443       2.3871
    2444       2.2663
    2445       2.2337
    2446       2.3156
    2447       2.2071
    2448       2.2877
    2449       2.2232
    2450       2.2473
    2451       2.1751
    2452       2.2167
    2453       2.3048
    2454       2.3594
    2455       2.2964
    2456       2.3367
    2457       2.2839
    2458       2.3473
    2459       2.2322
    2460       2.2885
    2461       2.2389
    2462       2.2288
    2463       2.2565
    2464       2.2900
    2465       2.2798
    2466       2.4069
    2467       2.3590
    2468       2.3461
    2469       2.3258
    2470       2.3899
    2471       2.3852
    2472       2.4426
    2473       2.4097
    2474       2.4286
    2475       2.4446
    2476       2.4618
    2477       2.3721
    2478       2.3821
    2479       2.3426
    2480       2.3318
    2481       2.4535
    2482       2.4761
    2483       2.5715
    2484       2.5238
    2485       2.4018
    2486       2.5904
    2487       2.5567
    2488       2.5359
    2489       2.6113
    2490       2.6246
    2491       2.5633
    2492       2.6618
    2493       2.5274
    2494       2.5724
    2495       2.4830
    2496       2.4975
    2497       2.5790
    2498       2.6067
    2499       2.5275
    2500       2.4573
