# Supplementary material for: Potential Inhibitors of Fascin From A Database of Marine Natural Products: A Virtual Screening and Molecular Dynamics Study
Source: Front Chem. 2021 Oct 7;9:719949. doi: 10.3389/fchem.2021.719949 (PMC8529705; doi:10.3389/fchem.2021.719949)
Supplement: Supplementary file 2 [file DataSheet1.ZIP › Raw Date for Manuscript-719949-reduced/Figure S1/Inhibitor 05/rmsd4.dat]

#Frame     RMSD_00002
       1       2.2462
       2       2.2303
       3       2.2963
       4       2.1095
       5       2.1471
       6       2.2337
       7       2.2163
       8       2.2271
       9       2.1534
      10       2.3158
      11       2.4157
      12       2.3695
      13       2.4360
      14       2.4445
      15       2.4598
      16       2.3491
      17       2.2588
      18       2.2490
      19       2.3083
      20       2.3892
      21       2.3671
      22       2.3165
      23       2.4107
      24       2.3746
      25       2.3835
      26       2.5177
      27       2.5225
      28       2.4318
      29       2.3420
      30       2.3234
      31       2.3058
      32       2.2579
      33       2.2240
      34       2.3319
      35       2.3479
      36       2.3580
      37       2.3669
      38       2.4319
      39       2.4271
      40       2.4067
      41       2.4356
      42       2.4716
      43       2.6121
      44       2.5606
      45       2.5435
      46       2.5650
      47       2.5868
      48       2.4989
      49       2.5262
      50       2.5552
      51       2.6694
      52       2.7343
      53       2.6923
      54       2.6699
      55       2.7225
      56       2.7808
      57       2.6382
      58       2.6164
      59       2.7688
      60       2.7322
      61       2.7463
      62       2.5906
      63       2.5299
      64       2.4561
      65       2.4338
      66       2.4271
      67       2.4791
      68       2.4550
      69       2.4519
      70       2.4687
      71       2.4376
      72       2.4021
      73       2.4888
      74       2.5154
      75       2.4620
      76       2.4538
      77       2.5345
      78       2.4389
      79       2.5659
      80       2.7052
      81       2.6583
      82       2.7554
      83       2.6857
      84       2.6567
      85       2.7514
      86       2.6984
      87       2.7423
      88       2.7131
      89       2.6504
      90       2.6519
      91       2.7373
      92       2.8452
      93       2.8084
      94       2.7948
      95       2.8139
      96       2.7490
      97       2.6506
      98       2.7198
      99       2.6864
     100       2.7072
     101       2.7042
     102       2.6043
     103       2.6573
     104       2.6731
     105       2.5313
     106       2.5685
     107       2.5176
     108       2.4827
     109       2.5163
     110       2.5724
     111       2.6134
     112       2.5697
     113       2.5038
     114       2.5571
     115       2.6252
     116       2.6609
     117       2.5942
     118       2.5304
     119       2.5151
     120       2.4385
     121       2.3482
     122       2.4766
     123       2.4954
     124       2.4033
     125       2.4257
     126       2.4323
     127       2.4522
     128       2.3699
     129       2.2758
     130       2.3172
     131       2.3585
     132       2.3063
     133       2.3137
     134       2.2750
     135       2.3947
     136       2.3674
     137       2.2375
     138       2.2414
     139       2.2757
     140       2.2380
     141       2.2406
     142       2.2945
     143       2.2300
     144       2.2903
     145       2.3213
     146       2.3960
     147       2.3782
     148       2.3427
     149       2.3870
     150       2.3625
     151       2.3120
     152       2.3075
     153       2.3196
     154       2.2975
     155       2.3777
     156       2.4308
     157       2.4281
     158       2.4361
     159       2.4243
     160       2.3931
     161       2.4166
     162       2.3804
     163       2.3923
     164       2.4493
     165       2.4692
     166       2.4240
     167       2.4626
     168       2.4891
     169       2.4584
     170       2.4568
     171       2.4500
     172       2.4232
     173       2.5163
     174       2.5156
     175       2.5328
     176       2.5634
     177       2.5519
     178       2.5577
     179       2.6381
     180       2.6660
     181       2.5581
     182       2.4791
     183       2.3848
     184       2.4062
     185       2.3753
     186       2.3622
     187       2.4032
     188       2.4145
     189       2.5056
     190       2.4308
     191       2.4593
     192       2.4304
     193       2.4090
     194       2.5678
     195       2.4528
     196       2.5159
     197       2.4440
     198       2.4534
     199       2.4927
     200       2.4342
     201       2.5348
     202       2.4787
     203       2.4782
     204       2.3621
     205       2.3600
     206       2.4287
     207       2.3496
     208       2.3801
     209       2.3413
     210       2.3377
     211       2.2712
     212       2.2884
     213       2.4822
     214       2.5201
     215       2.4066
     216       2.4032
     217       2.3710
     218       2.4190
     219       2.4350
     220       2.5473
     221       2.6652
     222       2.6781
     223       2.6149
     224       2.6425
     225       2.5732
     226       2.5655
     227       2.6005
     228       2.5712
     229       2.6097
     230       2.5565
     231       2.5669
     232       2.5880
     233       2.5872
     234       2.6336
     235       2.6569
     236       2.5607
     237       2.5000
     238       2.5748
     239       2.4740
     240       2.5216
     241       2.4980
     242       2.6033
     243       2.7076
     244       2.6572
     245       2.6122
     246       2.4954
     247       2.4482
     248       2.3303
     249       2.4092
     250       2.4227
     251       2.5211
     252       2.4713
     253       2.4997
     254       2.4789
     255       2.4419
     256       2.4195
     257       2.4790
     258       2.4281
     259       2.3470
     260       2.3947
     261       2.3139
     262       2.2935
     263       2.3949
     264       2.3881
     265       2.3288
     266       2.3361
     267       2.4088
     268       2.3812
     269       2.4204
     270       2.4847
     271       2.4039
     272       2.4547
     273       2.4532
     274       2.4246
     275       2.5082
     276       2.4900
     277       2.3772
     278       2.3546
     279       2.4359
     280       2.3866
     281       2.4608
     282       2.3444
     283       2.3613
     284       2.4815
     285       2.4782
     286       2.3596
     287       2.5011
     288       2.4422
     289       2.5021
     290       2.5086
     291       2.4362
     292       2.4710
     293       2.4271
     294       2.3828
     295       2.5276
     296       2.6343
     297       2.6637
     298       2.6114
     299       2.5824
     300       2.6711
     301       2.7029
     302       2.7032
     303       2.6206
     304       2.5465
     305       2.5811
     306       2.6297
     307       2.6753
     308       2.6807
     309       2.5714
     310       2.5455
     311       2.6303
     312       2.5538
     313       2.5747
     314       2.6553
     315       2.7375
     316       2.7420
     317       2.7116
     318       2.6649
     319       2.5805
     320       2.7809
     321       2.7265
     322       2.7586
     323       2.6733
     324       2.6731
     325       2.6769
     326       2.8269
     327       2.7081
     328       2.6807
     329       2.7803
     330       2.8290
     331       2.7089
     332       2.7433
     333       2.7025
     334       2.7027
     335       2.5422
     336       2.5911
     337       2.5696
     338       2.5774
     339       2.5656
     340       2.5774
     341       2.5772
     342       2.5153
     343       2.4861
     344       2.5949
     345       2.6637
     346       2.6648
     347       2.8080
     348       2.7286
     349       2.7291
     350       2.7438
     351       2.7483
     352       2.5796
     353       2.5350
     354       2.6038
     355       2.5925
     356       2.5722
     357       2.5770
     358       2.5826
     359       2.5670
     360       2.6229
     361       2.5762
     362       2.5915
     363       2.6293
     364       2.5303
     365       2.4613
     366       2.4872
     367       2.6218
     368       2.7095
     369       2.7094
     370       2.7547
     371       2.8401
     372       2.7803
     373       2.7484
     374       2.7800
     375       2.7227
     376       2.6974
     377       2.7086
     378       2.6437
     379       2.6098
     380       2.6350
     381       2.5618
     382       2.6489
     383       2.5330
     384       2.4979
     385       2.6330
     386       2.5996
     387       2.5036
     388       2.4847
     389       2.4431
     390       2.4408
     391       2.4648
     392       2.4838
     393       2.5492
     394       2.5462
     395       2.6166
     396       2.7861
     397       2.7529
     398       2.7762
     399       2.7357
     400       2.6119
     401       2.6380
     402       2.5859
     403       2.5553
     404       2.5899
     405       2.5740
     406       2.6832
     407       2.6244
     408       2.4988
     409       2.4254
     410       2.5549
     411       2.6110
     412       2.5880
     413       2.6503
     414       2.7426
     415       2.5908
     416       2.6539
     417       2.5517
     418       2.5719
     419       2.5662
     420       2.5859
     421       2.4965
     422       2.4854
     423       2.4636
     424       2.4793
     425       2.4943
     426       2.4914
     427       2.3187
     428       2.4032
     429       2.4251
     430       2.3848
     431       2.5180
     432       2.4605
     433       2.4382
     434       2.4281
     435       2.3835
     436       2.4228
     437       2.4097
     438       2.4040
     439       2.4482
     440       2.4854
     441       2.4611
     442       2.5246
     443       2.4211
     444       2.4933
     445       2.5059
     446       2.5185
     447       2.5223
     448       2.5336
     449       2.4989
     450       2.4487
     451       2.4998
     452       2.4471
     453       2.3740
     454       2.3715
     455       2.4569
     456       2.3990
     457       2.3962
     458       2.4534
     459       2.4427
     460       2.5317
     461       2.4058
     462       2.4686
     463       2.4884
     464       2.4929
     465       2.4626
     466       2.4536
     467       2.4018
     468       2.3189
     469       2.3470
     470       2.4038
     471       2.4857
     472       2.4442
     473       2.4277
     474       2.4006
     475       2.3197
     476       2.4200
     477       2.4207
     478       2.4390
     479       2.4507
     480       2.4528
     481       2.4207
     482       2.4485
     483       2.4276
     484       2.3692
     485       2.4511
     486       2.4847
     487       2.4106
     488       2.4706
     489       2.4920
     490       2.4393
     491       2.4909
     492       2.5866
     493       2.5687
     494       2.4791
     495       2.3967
     496       2.4460
     497       2.5304
     498       2.5862
     499       2.7090
     500       2.6489
     501       2.7765
     502       2.6171
     503       2.5861
     504       2.6653
     505       2.5550
     506       2.5031
     507       2.5662
     508       2.5716
     509       2.6218
     510       2.6512
     511       2.5515
     512       2.6767
     513       2.5729
     514       2.6438
     515       2.5833
     516       2.6290
     517       2.6679
     518       2.7587
     519       2.7926
     520       2.7449
     521       2.6101
     522       2.6253
     523       2.7171
     524       2.8065
     525       2.8084
     526       2.7634
     527       2.7458
     528       2.7588
     529       2.6631
     530       2.6580
     531       2.5849
     532       2.5044
     533       2.4728
     534       2.4870
     535       2.4703
     536       2.5389
     537       2.5268
     538       2.4490
     539       2.4824
     540       2.6347
     541       2.5632
     542       2.5731
     543       2.5539
     544       2.6650
     545       2.6906
     546       2.6855
     547       2.6340
     548       2.5756
     549       2.5611
     550       2.4835
     551       2.4688
     552       2.4830
     553       2.6536
     554       2.4731
     555       2.4608
     556       2.4965
     557       2.6131
     558       2.5481
     559       2.6257
     560       2.5920
     561       2.5897
     562       2.4906
     563       2.5126
     564       2.5029
     565       2.5356
     566       2.5672
     567       2.5455
     568       2.5398
     569       2.4629
     570       2.5362
     571       2.6407
     572       2.6218
     573       2.5696
     574       2.5843
     575       2.6300
     576       2.5915
     577       2.5890
     578       2.6946
     579       2.7714
     580       2.8409
     581       2.8093
     582       2.7874
     583       2.7799
     584       2.8483
     585       2.7815
     586       2.6923
     587       2.6163
     588       2.7539
     589       2.6884
     590       2.6969
     591       2.7479
     592       2.6070
     593       2.6139
     594       2.6580
     595       2.6773
     596       2.6463
     597       2.6022
     598       2.6010
     599       2.5144
     600       2.5370
     601       2.6250
     602       2.6102
     603       2.6232
     604       2.6722
     605       2.6486
     606       2.6305
     607       2.7790
     608       2.7604
     609       2.8229
     610       2.8204
     611       2.7346
     612       2.7279
     613       2.6282
     614       2.6956
     615       2.6828
     616       2.6952
     617       2.7170
     618       2.7463
     619       2.6791
     620       2.6707
     621       2.7459
     622       2.7116
     623       2.8217
     624       2.8985
     625       2.8932
     626       2.8057
     627       2.8417
     628       2.9511
     629       3.0369
     630       3.1216
     631       3.0888
     632       3.0754
     633       3.0688
     634       2.9751
     635       2.8974
     636       2.8844
     637       2.9118
     638       2.9883
     639       3.0439
     640       3.0875
     641       3.1404
     642       3.0233
     643       3.1259
     644       3.1064
     645       3.1458
     646       3.1611
     647       3.2985
     648       3.3034
     649       3.2981
     650       3.2045
     651       3.0114
     652       2.9739
     653       3.0224
     654       2.9218
     655       2.8176
     656       2.8520
     657       2.8093
     658       2.7251
     659       2.7539
     660       2.6692
     661       2.6924
     662       2.5607
     663       2.4913
     664       2.4309
     665       2.5516
     666       2.5677
     667       2.5508
     668       2.5530
     669       2.5571
     670       2.4974
     671       2.4909
     672       2.4973
     673       2.5716
     674       2.5498
     675       2.6400
     676       2.6428
     677       2.6209
     678       2.5908
     679       2.6147
     680       2.4792
     681       2.4873
     682       2.4281
     683       2.4860
     684       2.4735
     685       2.6318
     686       2.4997
     687       2.5491
     688       2.5191
     689       2.5745
     690       2.5948
     691       2.4399
     692       2.4797
     693       2.5194
     694       2.5585
     695       2.4631
     696       2.4456
     697       2.5124
     698       2.5186
     699       2.5465
     700       2.5452
     701       2.5969
     702       2.7481
     703       2.7790
     704       2.7457
     705       2.6567
     706       2.7140
     707       2.7163
     708       2.7058
     709       2.5775
     710       2.5920
     711       2.5589
     712       2.6410
     713       2.7575
     714       2.6715
     715       2.7168
     716       2.7280
     717       2.7117
     718       2.8537
     719       2.8486
     720       2.6522
     721       2.6080
     722       2.6964
     723       2.7275
     724       2.7797
     725       2.7005
     726       2.7357
     727       2.7378
     728       2.7904
     729       2.7090
     730       2.7603
     731       2.8856
     732       2.8241
     733       2.7912
     734       2.9476
     735       2.8550
     736       2.7142
     737       2.6078
     738       2.6400
     739       2.8972
     740       2.8353
     741       2.8913
     742       2.8673
     743       2.9457
     744       2.8826
     745       2.9340
     746       2.9957
     747       2.9360
     748       2.8883
     749       2.8886
     750       2.8994
     751       3.1118
     752       3.1089
     753       3.0675
     754       3.1309
     755       3.0467
     756       3.0948
     757       2.9820
     758       2.8427
     759       2.9173
     760       2.8532
     761       2.8583
     762       2.7628
     763       2.7207
     764       2.7127
     765       2.7688
     766       2.8353
     767       2.8778
     768       2.7837
     769       2.7986
     770       2.7035
     771       2.8119
     772       2.8600
     773       2.7955
     774       2.9090
     775       2.9161
     776       2.9612
     777       2.8981
     778       2.7447
     779       2.7437
     780       2.7726
     781       2.7606
     782       2.8246
     783       2.8642
     784       2.8410
     785       2.8813
     786       2.9301
     787       2.9920
     788       2.9502
     789       2.8999
     790       2.8663
     791       2.8170
     792       2.8554
     793       2.7528
     794       2.7510
     795       2.7560
     796       2.6547
     797       2.6452
     798       2.6909
     799       2.5488
     800       2.5578
     801       2.5375
     802       2.5843
     803       2.5442
     804       2.4909
     805       2.6579
     806       2.5360
     807       2.5698
     808       2.6133
     809       2.6302
     810       2.7396
     811       2.9093
     812       3.0056
     813       2.9602
     814       2.8990
     815       3.0146
     816       3.0121
     817       2.9624
     818       3.0653
     819       2.9035
     820       2.9125
     821       2.9025
     822       2.9650
     823       2.9846
     824       2.8877
     825       2.9057
     826       2.9932
     827       2.9472
     828       2.9820
     829       3.0151
     830       3.1299
     831       3.0604
     832       3.0837
     833       3.1246
     834       3.1128
     835       3.2561
     836       3.1754
     837       3.1268
     838       3.0329
     839       2.9988
     840       3.0348
     841       3.0406
     842       2.9509
     843       3.0538
     844       3.1163
     845       3.0560
     846       3.0495
     847       2.9454
     848       2.9926
     849       3.0580
     850       3.0131
     851       3.0864
     852       2.9775
     853       2.9436
     854       2.9072
     855       2.7323
     856       2.7736
     857       2.8589
     858       2.7105
     859       2.7261
     860       2.6673
     861       2.7290
     862       2.6922
     863       2.6522
     864       2.6980
     865       2.6944
     866       2.5824
     867       2.5359
     868       2.5948
     869       2.6721
     870       2.7617
     871       2.7666
     872       2.8548
     873       2.8790
     874       2.7943
     875       2.7512
     876       2.7933
     877       2.8029
     878       2.8012
     879       2.9124
     880       2.8432
     881       2.9536
     882       2.8640
     883       2.9225
     884       2.9341
     885       2.9499
     886       3.0339
     887       3.0864
     888       3.1978
     889       3.1614
     890       3.1640
     891       3.2137
     892       3.1850
     893       3.2739
     894       3.2412
     895       3.2284
     896       3.1893
     897       3.1480
     898       3.0602
     899       3.0343
     900       2.9758
     901       3.0190
     902       2.9852
     903       2.8386
     904       2.8210
     905       2.7499
     906       2.7284
     907       2.7002
     908       2.8038
     909       2.7027
     910       2.6988
     911       2.6948
     912       2.7809
     913       2.6359
     914       2.6219
     915       2.7453
     916       2.8575
     917       2.8754
     918       2.8927
     919       3.0317
     920       2.9350
     921       2.8658
     922       2.8370
     923       2.8500
     924       2.8399
     925       2.7518
     926       2.7914
     927       2.7628
     928       2.7685
     929       2.6985
     930       2.8870
     931       2.8196
     932       2.8000
     933       2.7854
     934       2.6701
     935       2.8587
     936       2.7258
     937       2.7168
     938       2.6282
     939       2.6088
     940       2.6127
     941       2.5770
     942       2.5989
     943       2.5799
     944       2.5832
     945       2.6139
     946       2.5765
     947       2.5851
     948       2.6758
     949       2.6593
     950       2.5624
     951       2.6293
     952       2.5858
     953       2.6563
     954       2.6769
     955       2.7914
     956       2.7710
     957       2.7197
     958       2.6652
     959       2.6667
     960       2.6016
     961       2.6465
     962       2.6588
     963       2.7099
     964       2.6378
     965       2.6284
     966       2.6715
     967       2.6167
     968       2.6401
     969       2.6681
     970       2.6598
     971       2.6525
     972       2.5968
     973       2.7333
     974       2.6436
     975       2.6402
     976       2.5649
     977       2.5300
     978       2.4780
     979       2.6135
     980       2.5799
     981       2.6919
     982       2.7055
     983       2.8326
     984       2.7262
     985       2.7355
     986       2.7700
     987       2.7456
     988       2.7044
     989       2.7466
     990       2.6662
     991       2.6709
     992       2.6285
     993       2.6839
     994       2.8059
     995       2.7200
     996       2.7200
     997       2.6139
     998       2.4854
     999       2.5243
    1000       2.5696
    1001       2.6547
    1002       2.7552
    1003       2.7953
    1004       2.6866
    1005       2.7625
    1006       2.7946
    1007       2.8616
    1008       2.7815
    1009       2.7209
    1010       2.7735
    1011       2.7419
    1012       2.6701
    1013       2.6694
    1014       2.6976
    1015       2.7044
    1016       2.7465
    1017       2.7204
    1018       2.6829
    1019       2.7557
    1020       2.6874
    1021       2.7670
    1022       2.7561
    1023       2.7825
    1024       2.7800
    1025       2.7379
    1026       2.6757
    1027       2.6076
    1028       2.5685
    1029       2.5865
    1030       2.6576
    1031       2.6667
    1032       2.6453
    1033       2.6646
    1034       2.5417
    1035       2.5051
    1036       2.5035
    1037       2.5034
    1038       2.5683
    1039       2.6549
    1040       2.6437
    1041       2.7031
    1042       2.6838
    1043       2.6493
    1044       2.6601
    1045       2.5974
    1046       2.6209
    1047       2.6018
    1048       2.6998
    1049       2.7115
    1050       2.5323
    1051       2.6858
    1052       2.5808
    1053       2.5415
    1054       2.6576
    1055       2.6397
    1056       2.5878
    1057       2.5750
    1058       2.6180
    1059       2.6256
    1060       2.5788
    1061       2.4796
    1062       2.4885
    1063       2.4555
    1064       2.5380
    1065       2.5342
    1066       2.5248
    1067       2.5491
    1068       2.4989
    1069       2.4544
    1070       2.4773
    1071       2.4294
    1072       2.4259
    1073       2.5747
    1074       2.5375
    1075       2.5912
    1076       2.5819
    1077       2.6892
    1078       2.7144
    1079       2.7082
    1080       2.7952
    1081       2.7410
    1082       2.7077
    1083       2.7437
    1084       2.8194
    1085       2.7682
    1086       2.6895
    1087       2.7251
    1088       2.6734
    1089       2.6687
    1090       2.5584
    1091       2.6056
    1092       2.7434
    1093       2.8259
    1094       2.7827
    1095       2.7882
    1096       2.7791
    1097       2.6533
    1098       2.6944
    1099       2.6875
    1100       2.7718
    1101       2.7604
    1102       2.8378
    1103       2.6575
    1104       2.6729
    1105       2.7261
    1106       2.7175
    1107       2.5453
    1108       2.4844
    1109       2.5477
    1110       2.5562
    1111       2.5789
    1112       2.5439
    1113       2.5376
    1114       2.6654
    1115       2.6682
    1116       2.6275
    1117       2.6502
    1118       2.5569
    1119       2.5548
    1120       2.6010
    1121       2.7001
    1122       2.6959
    1123       2.6468
    1124       2.7495
    1125       2.8296
    1126       2.7217
    1127       2.7246
    1128       2.7568
    1129       2.7672
    1130       2.7237
    1131       2.7443
    1132       2.8975
    1133       2.8488
    1134       2.9017
    1135       2.8931
    1136       2.9042
    1137       2.8121
    1138       2.7355
    1139       2.7596
    1140       2.7682
    1141       2.7572
    1142       2.7130
    1143       2.7346
    1144       2.5922
    1145       2.6076
    1146       2.6238
    1147       2.6103
    1148       2.5676
    1149       2.5592
    1150       2.6547
    1151       2.6151
    1152       2.6338
    1153       2.6676
    1154       2.6498
    1155       2.6247
    1156       2.6862
    1157       2.6737
    1158       2.6723
    1159       2.6056
    1160       2.5982
    1161       2.5759
    1162       2.5848
    1163       2.6277
    1164       2.5896
    1165       2.5998
    1166       2.5646
    1167       2.5438
    1168       2.6403
    1169       2.5725
    1170       2.6566
    1171       2.7587
    1172       2.7401
    1173       2.7980
    1174       2.7564
    1175       2.7106
    1176       2.7238
    1177       2.7233
    1178       2.7615
    1179       2.7180
    1180       2.7725
    1181       2.7532
    1182       2.7586
    1183       2.7418
    1184       2.7433
    1185       2.6961
    1186       2.7684
    1187       2.7017
    1188       2.6968
    1189       2.5502
    1190       2.5465
    1191       2.5151
    1192       2.5820
    1193       2.5239
    1194       2.4278
    1195       2.4839
    1196       2.3836
    1197       2.5177
    1198       2.4599
    1199       2.6483
    1200       2.6762
    1201       2.6869
    1202       2.6315
    1203       2.6156
    1204       2.6699
    1205       2.6076
    1206       2.6589
    1207       2.5772
    1208       2.6215
    1209       2.6523
    1210       2.6376
    1211       2.5702
    1212       2.5261
    1213       2.5022
    1214       2.4950
    1215       2.4130
    1216       2.5807
    1217       2.4964
    1218       2.4894
    1219       2.4369
    1220       2.4286
    1221       2.5297
    1222       2.4966
    1223       2.4542
    1224       2.5419
    1225       2.5356
    1226       2.5039
    1227       2.5235
    1228       2.5405
    1229       2.5559
    1230       2.5840
    1231       2.7010
    1232       2.6426
    1233       2.6814
    1234       2.6879
    1235       2.7273
    1236       2.7172
    1237       2.7226
    1238       2.5829
    1239       2.6247
    1240       2.6416
    1241       2.6062
    1242       2.5523
    1243       2.5550
    1244       2.6597
    1245       2.6447
    1246       2.5698
    1247       2.5575
    1248       2.5713
    1249       2.5125
    1250       2.5779
    1251       2.5716
    1252       2.6529
    1253       2.6306
    1254       2.5975
    1255       2.6422
    1256       2.6227
    1257       2.5591
    1258       2.5540
    1259       2.5313
    1260       2.5926
    1261       2.6210
    1262       2.6706
    1263       2.7079
    1264       2.6890
    1265       2.7405
    1266       2.6825
    1267       2.6428
    1268       2.6355
    1269       2.7504
    1270       2.8040
    1271       2.7848
    1272       2.7567
    1273       2.8911
    1274       2.8764
    1275       2.7893
    1276       2.8218
    1277       2.7589
    1278       2.7019
    1279       2.6724
    1280       2.8083
    1281       2.8903
    1282       2.8315
    1283       2.8335
    1284       2.7739
    1285       2.7989
    1286       2.7665
    1287       2.8379
    1288       2.6695
    1289       2.6941
    1290       2.7088
    1291       2.6691
    1292       2.6079
    1293       2.7143
    1294       2.6992
    1295       2.6931
    1296       2.7508
    1297       2.6992
    1298       2.7677
    1299       2.8270
    1300       2.8087
    1301       2.6534
    1302       2.7402
    1303       2.8421
    1304       2.7999
    1305       2.7216
    1306       2.7781
    1307       2.8465
    1308       2.7751
    1309       2.6876
    1310       2.6634
    1311       2.5921
    1312       2.7093
    1313       2.6426
    1314       2.5669
    1315       2.6365
    1316       2.7011
    1317       2.6225
    1318       2.5595
    1319       2.5784
    1320       2.5903
    1321       2.6222
    1322       2.6770
    1323       2.6070
    1324       2.5094
    1325       2.5033
    1326       2.5025
    1327       2.5437
    1328       2.5842
    1329       2.5585
    1330       2.5454
    1331       2.5670
    1332       2.5954
    1333       2.7033
    1334       2.6478
    1335       2.7413
    1336       2.7790
    1337       2.8057
    1338       2.8138
    1339       2.7918
    1340       2.8700
    1341       2.8955
    1342       2.7953
    1343       2.7743
    1344       2.6717
    1345       2.7678
    1346       2.7637
    1347       2.7489
    1348       2.7733
    1349       2.6154
    1350       2.5966
    1351       2.5255
    1352       2.5745
    1353       2.6484
    1354       2.7169
    1355       2.8425
    1356       2.8240
    1357       2.7862
    1358       2.8124
    1359       2.8005
    1360       2.7542
    1361       2.7794
    1362       2.7269
    1363       2.7155
    1364       2.8184
    1365       2.7825
    1366       2.6762
    1367       2.6514
    1368       2.6613
    1369       2.6482
    1370       2.7063
    1371       2.6320
    1372       2.6190
    1373       2.6239
    1374       2.5820
    1375       2.5763
    1376       2.5578
    1377       2.5862
    1378       2.6412
    1379       2.6949
    1380       2.6719
    1381       2.7332
    1382       2.6829
    1383       2.7114
    1384       2.7764
    1385       2.6718
    1386       2.7371
    1387       2.7528
    1388       2.6419
    1389       2.6734
    1390       2.7331
    1391       2.7942
    1392       2.7790
    1393       2.8973
    1394       2.7701
    1395       2.7989
    1396       2.7846
    1397       2.8187
    1398       2.8856
    1399       2.8236
    1400       2.6867
    1401       2.7634
    1402       2.8177
    1403       2.8167
    1404       2.6533
    1405       2.6431
    1406       2.8395
    1407       2.8362
    1408       2.8023
    1409       2.6851
    1410       2.6622
    1411       2.6914
    1412       2.7182
    1413       2.6869
    1414       2.6461
    1415       2.7510
    1416       2.7760
    1417       2.8278
    1418       2.7852
    1419       2.7869
    1420       2.8118
    1421       2.7488
    1422       2.8240
    1423       2.7481
    1424       2.6587
    1425       2.6448
    1426       2.6779
    1427       2.6599
    1428       2.6219
    1429       2.6612
    1430       2.5353
    1431       2.5642
    1432       2.7028
    1433       2.6684
    1434       2.5854
    1435       2.6288
    1436       2.5837
    1437       2.6846
    1438       2.7452
    1439       2.8069
    1440       2.8601
    1441       2.8391
    1442       2.7391
    1443       2.7951
    1444       2.8271
    1445       2.7625
    1446       2.7565
    1447       2.7812
    1448       2.7641
    1449       2.8915
    1450       2.8696
    1451       2.9740
    1452       2.9675
    1453       3.0560
    1454       3.1081
    1455       3.1147
    1456       3.0025
    1457       3.0005
    1458       3.1244
    1459       3.0607
    1460       3.0629
    1461       3.1026
    1462       3.1016
    1463       2.9696
    1464       2.9964
    1465       2.9814
    1466       3.0058
    1467       3.0174
    1468       3.0178
    1469       3.0535
    1470       3.1668
    1471       3.1364
    1472       3.0813
    1473       3.1418
    1474       3.1099
    1475       3.0559
    1476       3.1978
    1477       3.1649
    1478       3.1037
    1479       3.0414
    1480       2.9556
    1481       3.0135
    1482       2.9171
    1483       3.0171
    1484       2.9695
    1485       3.0010
    1486       2.9365
    1487       2.9012
    1488       2.8633
    1489       2.8720
    1490       2.8848
    1491       2.9922
    1492       3.0878
    1493       3.1049
    1494       3.1565
    1495       3.1539
    1496       3.2299
    1497       3.2762
    1498       3.2951
    1499       3.3150
    1500       3.2797
    1501       3.2162
    1502       3.1161
    1503       3.0927
    1504       3.1126
    1505       3.0229
    1506       2.9777
    1507       3.0309
    1508       3.0750
    1509       2.9789
    1510       3.0444
    1511       3.0092
    1512       3.0174
    1513       3.1284
    1514       3.0399
    1515       3.0477
    1516       3.0595
    1517       3.1336
    1518       3.0853
    1519       3.0550
    1520       3.0611
    1521       3.0747
    1522       2.9559
    1523       2.9162
    1524       3.0420
    1525       3.0026
    1526       3.1212
    1527       3.1506
    1528       3.1650
    1529       3.1668
    1530       3.2230
    1531       3.2363
    1532       3.2146
    1533       3.0959
    1534       3.0295
    1535       3.0811
    1536       3.1154
    1537       3.1479
    1538       3.1037
    1539       3.1065
    1540       3.1105
    1541       3.1562
    1542       3.1391
    1543       3.2273
    1544       3.2637
    1545       3.2677
    1546       3.2653
    1547       3.2982
    1548       3.2273
    1549       3.2771
    1550       3.2910
    1551       3.2315
    1552       3.2091
    1553       3.2446
    1554       3.1996
    1555       3.2419
    1556       3.1795
    1557       3.2403
    1558       3.1978
    1559       3.1823
    1560       3.3208
    1561       3.2715
    1562       3.1672
    1563       3.0884
    1564       2.9317
    1565       2.8702
    1566       2.9471
    1567       3.0516
    1568       2.9892
    1569       2.8180
    1570       2.8190
    1571       2.8435
    1572       2.8562
    1573       2.9253
    1574       2.8886
    1575       2.8854
    1576       2.9105
    1577       2.8910
    1578       2.7754
    1579       2.7271
    1580       2.7488
    1581       2.7155
    1582       2.6608
    1583       2.7484
    1584       2.6987
    1585       2.6057
    1586       2.6160
    1587       2.6578
    1588       2.7225
    1589       2.7198
    1590       2.7595
    1591       2.7314
    1592       2.8763
    1593       2.9145
    1594       2.9738
    1595       3.0382
    1596       2.9492
    1597       2.9273
    1598       2.8945
    1599       2.9269
    1600       2.9182
    1601       3.0160
    1602       2.8353
    1603       2.9023
    1604       2.8688
    1605       2.8774
    1606       2.8431
    1607       2.8078
    1608       2.9556
    1609       3.0121
    1610       3.0165
    1611       3.0298
    1612       2.9653
    1613       2.8941
    1614       2.9283
    1615       2.8398
    1616       2.9846
    1617       2.9256
    1618       2.8792
    1619       2.8412
    1620       2.7981
    1621       2.9178
    1622       2.8993
    1623       2.8989
    1624       2.8513
    1625       2.8436
    1626       2.8755
    1627       2.8657
    1628       2.8860
    1629       2.9094
    1630       2.8322
    1631       2.7196
    1632       2.7890
    1633       2.6845
    1634       2.7603
    1635       2.7657
    1636       2.8637
    1637       2.9162
    1638       2.8618
    1639       2.7461
    1640       2.8314
    1641       2.8524
    1642       2.7838
    1643       2.8077
    1644       2.7643
    1645       2.6453
    1646       2.7264
    1647       2.6796
    1648       2.7096
    1649       2.6063
    1650       2.5839
    1651       2.5274
    1652       2.5562
    1653       2.5327
    1654       2.5357
    1655       2.5570
    1656       2.6290
    1657       2.5672
    1658       2.4937
    1659       2.5714
    1660       2.4212
    1661       2.5506
    1662       2.5012
    1663       2.5236
    1664       2.5730
    1665       2.6053
    1666       2.6018
    1667       2.6687
    1668       2.7000
    1669       2.7673
    1670       2.6518
    1671       2.5690
    1672       2.6295
    1673       2.7599
    1674       2.8370
    1675       2.8698
    1676       2.8299
    1677       2.8975
    1678       2.7849
    1679       2.8282
    1680       2.9310
    1681       2.9642
    1682       2.9011
    1683       2.9101
    1684       2.8669
    1685       2.7178
    1686       2.8481
    1687       2.8295
    1688       2.8471
    1689       2.8748
    1690       2.9390
    1691       2.8750
    1692       2.8754
    1693       2.8394
    1694       2.8528
    1695       2.8685
    1696       2.8957
    1697       2.8914
    1698       2.7581
    1699       2.7035
    1700       2.6255
    1701       2.5565
    1702       2.6184
    1703       2.4913
    1704       2.5266
    1705       2.5056
    1706       2.5453
    1707       2.5749
    1708       2.6347
    1709       2.5490
    1710       2.5643
    1711       2.5573
    1712       2.5669
    1713       2.4851
    1714       2.4208
    1715       2.4535
    1716       2.5241
    1717       2.5110
    1718       2.4131
    1719       2.5175
    1720       2.4727
    1721       2.5807
    1722       2.5477
    1723       2.5642
    1724       2.4825
    1725       2.5505
    1726       2.5244
    1727       2.4840
    1728       2.5016
    1729       2.3817
    1730       2.4028
    1731       2.4138
    1732       2.5105
    1733       2.4781
    1734       2.4688
    1735       2.5359
    1736       2.5614
    1737       2.5586
    1738       2.5032
    1739       2.5126
    1740       2.5055
    1741       2.5240
    1742       2.5288
    1743       2.5052
    1744       2.4883
    1745       2.5380
    1746       2.5502
    1747       2.6361
    1748       2.5949
    1749       2.5641
    1750       2.5888
    1751       2.6883
    1752       2.6637
    1753       2.6385
    1754       2.5917
    1755       2.6373
    1756       2.5619
    1757       2.4969
    1758       2.4865
    1759       2.4637
    1760       2.4505
    1761       2.3988
    1762       2.4309
    1763       2.4259
    1764       2.5248
    1765       2.6169
    1766       2.5064
    1767       2.5384
    1768       2.4449
    1769       2.4973
    1770       2.5552
    1771       2.5731
    1772       2.5614
    1773       2.5567
    1774       2.5382
    1775       2.5035
    1776       2.5070
    1777       2.4509
    1778       2.5086
    1779       2.5259
    1780       2.5310
    1781       2.5136
    1782       2.4892
    1783       2.5604
    1784       2.6582
    1785       2.5425
    1786       2.5990
    1787       2.6905
    1788       2.6513
    1789       2.7218
    1790       2.5956
    1791       2.5012
    1792       2.3832
    1793       2.3818
    1794       2.3698
    1795       2.4098
    1796       2.3638
    1797       2.4252
    1798       2.3227
    1799       2.4432
    1800       2.4647
    1801       2.4311
    1802       2.5111
    1803       2.4454
    1804       2.5478
    1805       2.4666
    1806       2.5319
    1807       2.4983
    1808       2.5173
    1809       2.5651
    1810       2.5963
    1811       2.5596
    1812       2.5605
    1813       2.6548
    1814       2.5907
    1815       2.6149
    1816       2.6380
    1817       2.6372
    1818       2.6617
    1819       2.6267
    1820       2.5677
    1821       2.4938
    1822       2.5174
    1823       2.5937
    1824       2.5044
    1825       2.4353
    1826       2.5093
    1827       2.4810
    1828       2.5634
    1829       2.4804
    1830       2.5165
    1831       2.6026
    1832       2.5330
    1833       2.5233
    1834       2.5685
    1835       2.5843
    1836       2.5599
    1837       2.5802
    1838       2.6415
    1839       2.6144
    1840       2.6097
    1841       2.5867
    1842       2.5883
    1843       2.5607
    1844       2.5215
    1845       2.5204
    1846       2.4522
    1847       2.4325
    1848       2.4246
    1849       2.4011
    1850       2.4350
    1851       2.4433
    1852       2.4898
    1853       2.5212
    1854       2.5329
    1855       2.4696
    1856       2.5727
    1857       2.5075
    1858       2.4803
    1859       2.4533
    1860       2.5101
    1861       2.5472
    1862       2.5360
    1863       2.5027
    1864       2.5642
    1865       2.5758
    1866       2.6212
    1867       2.7073
    1868       2.6885
    1869       2.7332
    1870       2.7868
    1871       2.7658
    1872       2.7007
    1873       2.6844
    1874       2.6283
    1875       2.5516
    1876       2.4968
    1877       2.4780
    1878       2.4785
    1879       2.5475
    1880       2.5216
    1881       2.4886
    1882       2.4633
    1883       2.5055
    1884       2.5151
    1885       2.4292
    1886       2.5302
    1887       2.5274
    1888       2.5507
    1889       2.5728
    1890       2.5063
    1891       2.6089
    1892       2.6893
    1893       2.6230
    1894       2.6062
    1895       2.5656
    1896       2.5446
    1897       2.4857
    1898       2.4485
    1899       2.5263
    1900       2.5708
    1901       2.5117
    1902       2.5580
    1903       2.4810
    1904       2.5747
    1905       2.5158
    1906       2.5078
    1907       2.5248
    1908       2.5161
    1909       2.5132
    1910       2.5031
    1911       2.4571
    1912       2.4856
    1913       2.4602
    1914       2.4366
    1915       2.5072
    1916       2.4803
    1917       2.4616
    1918       2.5503
    1919       2.5120
    1920       2.6285
    1921       2.5457
    1922       2.6025
    1923       2.6085
    1924       2.5414
    1925       2.6067
    1926       2.6517
    1927       2.7205
    1928       2.6314
    1929       2.6219
    1930       2.6343
    1931       2.5665
    1932       2.4850
    1933       2.4628
    1934       2.4816
    1935       2.5108
    1936       2.4985
    1937       2.4349
    1938       2.4593
    1939       2.4523
    1940       2.5503
    1941       2.5459
    1942       2.5244
    1943       2.4880
    1944       2.5288
    1945       2.5266
    1946       2.4366
    1947       2.3746
    1948       2.3861
    1949       2.3952
    1950       2.3962
    1951       2.4525
    1952       2.4110
    1953       2.4235
    1954       2.4105
    1955       2.3648
    1956       2.3844
    1957       2.3692
    1958       2.3036
    1959       2.3256
    1960       2.3522
    1961       2.2889
    1962       2.3225
    1963       2.2772
    1964       2.2919
    1965       2.2612
    1966       2.2799
    1967       2.3336
    1968       2.3475
    1969       2.3673
    1970       2.3306
    1971       2.3193
    1972       2.3418
    1973       2.3783
    1974       2.4259
    1975       2.4849
    1976       2.4406
    1977       2.5638
    1978       2.5548
    1979       2.5383
    1980       2.5199
    1981       2.5438
    1982       2.5918
    1983       2.4847
    1984       2.4928
    1985       2.4855
    1986       2.4776
    1987       2.4774
    1988       2.5060
    1989       2.3750
    1990       2.4466
    1991       2.4032
    1992       2.5336
    1993       2.4392
    1994       2.4595
    1995       2.5301
    1996       2.5118
    1997       2.5035
    1998       2.4310
    1999       2.4799
    2000       2.5017
    2001       2.4042
    2002       2.4079
    2003       2.3320
    2004       2.2942
    2005       2.3297
    2006       2.4633
    2007       2.4830
    2008       2.4815
    2009       2.3941
    2010       2.3933
    2011       2.4450
    2012       2.4394
    2013       2.3407
    2014       2.3389
    2015       2.4072
    2016       2.3965
    2017       2.3790
    2018       2.4301
    2019       2.4732
    2020       2.4419
    2021       2.4303
    2022       2.4407
    2023       2.3297
    2024       2.3655
    2025       2.4849
    2026       2.5069
    2027       2.4850
    2028       2.4545
    2029       2.6146
    2030       2.6329
    2031       2.5180
    2032       2.4671
    2033       2.4161
    2034       2.5040
    2035       2.4985
    2036       2.3595
    2037       2.3992
    2038       2.4452
    2039       2.4632
    2040       2.4392
    2041       2.4729
    2042       2.4352
    2043       2.4451
    2044       2.4574
    2045       2.5771
    2046       2.4796
    2047       2.4001
    2048       2.4209
    2049       2.4460
    2050       2.5033
    2051       2.5475
    2052       2.5479
    2053       2.5180
    2054       2.5288
    2055       2.4576
    2056       2.5233
    2057       2.4560
    2058       2.4401
    2059       2.6044
    2060       2.5093
    2061       2.5855
    2062       2.6063
    2063       2.4769
    2064       2.4932
    2065       2.5287
    2066       2.4815
    2067       2.4208
    2068       2.4882
    2069       2.3956
    2070       2.5252
    2071       2.4578
    2072       2.5885
    2073       2.5904
    2074       2.5084
    2075       2.6012
    2076       2.6066
    2077       2.5015
    2078       2.5244
    2079       2.5545
    2080       2.5811
    2081       2.5334
    2082       2.5491
    2083       2.5627
    2084       2.4740
    2085       2.4146
    2086       2.4445
    2087       2.4430
    2088       2.4501
    2089       2.5073
    2090       2.5214
    2091       2.5018
    2092       2.4403
    2093       2.4141
    2094       2.5031
    2095       2.5656
    2096       2.5425
    2097       2.5235
    2098       2.4774
    2099       2.4361
    2100       2.5024
    2101       2.4687
    2102       2.5207
    2103       2.4641
    2104       2.5035
    2105       2.4389
    2106       2.4085
    2107       2.3939
    2108       2.4884
    2109       2.4158
    2110       2.4126
    2111       2.4348
    2112       2.4643
    2113       2.4862
    2114       2.3998
    2115       2.4265
    2116       2.4412
    2117       2.4132
    2118       2.5042
    2119       2.5999
    2120       2.5741
    2121       2.5235
    2122       2.4483
    2123       2.4338
    2124       2.4001
    2125       2.4227
    2126       2.4474
    2127       2.4248
    2128       2.4484
    2129       2.3158
    2130       2.3811
    2131       2.4137
    2132       2.4739
    2133       2.3830
    2134       2.3694
    2135       2.4761
    2136       2.4049
    2137       2.3733
    2138       2.3922
    2139       2.5057
    2140       2.4810
    2141       2.5712
    2142       2.5584
    2143       2.5503
    2144       2.5448
    2145       2.5467
    2146       2.4928
    2147       2.5358
    2148       2.4845
    2149       2.4630
    2150       2.5167
    2151       2.5972
    2152       2.5212
    2153       2.5604
    2154       2.6035
    2155       2.6085
    2156       2.6042
    2157       2.5749
    2158       2.5004
    2159       2.5844
    2160       2.6693
    2161       2.6529
    2162       2.7069
    2163       2.7026
    2164       2.6257
    2165       2.6417
    2166       2.7012
    2167       2.7414
    2168       2.7431
    2169       2.7556
    2170       2.7446
    2171       2.7025
    2172       2.6425
    2173       2.5825
    2174       2.5721
    2175       2.6009
    2176       2.5873
    2177       2.5084
    2178       2.4811
    2179       2.5287
    2180       2.5684
    2181       2.5508
    2182       2.5611
    2183       2.5229
    2184       2.5146
    2185       2.5147
    2186       2.4288
    2187       2.4828
    2188       2.3822
    2189       2.4590
    2190       2.3585
    2191       2.4041
    2192       2.4099
    2193       2.4890
    2194       2.4354
    2195       2.4629
    2196       2.4734
    2197       2.5845
    2198       2.5278
    2199       2.5403
    2200       2.4516
    2201       2.4204
    2202       2.5570
    2203       2.6103
    2204       2.5966
    2205       2.5733
    2206       2.5123
    2207       2.5471
    2208       2.5321
    2209       2.5737
    2210       2.5751
    2211       2.5483
    2212       2.4498
    2213       2.4699
    2214       2.3798
    2215       2.3775
    2216       2.4789
    2217       2.4247
    2218       2.5038
    2219       2.5888
    2220       2.6206
    2221       2.6144
    2222       2.6302
    2223       2.6433
    2224       2.5602
    2225       2.5523
    2226       2.5140
    2227       2.4698
    2228       2.5152
    2229       2.4702
    2230       2.5314
    2231       2.6860
    2232       2.6545
    2233       2.5631
    2234       2.5673
    2235       2.5499
    2236       2.6144
    2237       2.6677
    2238       2.6678
    2239       2.6133
    2240       2.5675
    2241       2.5636
    2242       2.5800
    2243       2.5991
    2244       2.5414
    2245       2.5670
    2246       2.5947
    2247       2.6215
    2248       2.7233
    2249       2.6719
    2250       2.6834
    2251       2.6266
    2252       2.6316
    2253       2.5872
    2254       2.5093
    2255       2.4579
    2256       2.3870
    2257       2.3893
    2258       2.3812
    2259       2.5093
    2260       2.5394
    2261       2.5594
    2262       2.5612
    2263       2.6569
    2264       2.5456
    2265       2.5498
    2266       2.5757
    2267       2.5180
    2268       2.4781
    2269       2.5710
    2270       2.5053
    2271       2.4772
    2272       2.5602
    2273       2.5554
    2274       2.4723
    2275       2.4957
    2276       2.4102
    2277       2.4820
    2278       2.4648
    2279       2.4247
    2280       2.4733
    2281       2.4639
    2282       2.5304
    2283       2.5258
    2284       2.5728
    2285       2.5969
    2286       2.5653
    2287       2.5123
    2288       2.5253
    2289       2.5497
    2290       2.6068
    2291       2.5850
    2292       2.6515
    2293       2.5965
    2294       2.6556
    2295       2.7274
    2296       2.6819
    2297       2.6257
    2298       2.7311
    2299       2.7111
    2300       2.6657
    2301       2.6202
    2302       2.6097
    2303       2.5757
    2304       2.5319
    2305       2.5258
    2306       2.5928
    2307       2.5408
    2308       2.5386
    2309       2.5238
    2310       2.5363
    2311       2.5975
    2312       2.6317
    2313       2.6938
    2314       2.7166
    2315       2.7597
    2316       2.6484
    2317       2.6763
    2318       2.6774
    2319       2.6478
    2320       2.6913
    2321       2.6166
    2322       2.5557
    2323       2.5473
    2324       2.5838
    2325       2.4657
    2326       2.5345
    2327       2.6003
    2328       2.5975
    2329       2.5813
    2330       2.6595
    2331       2.6554
    2332       2.5665
    2333       2.6828
    2334       2.6543
    2335       2.6954
    2336       2.7065
    2337       2.6687
    2338       2.7230
    2339       2.8215
    2340       2.8016
    2341       2.7696
    2342       2.7314
    2343       2.6057
    2344       2.5663
    2345       2.6726
    2346       2.6990
    2347       2.7415
    2348       2.6618
    2349       2.5595
    2350       2.5580
    2351       2.5635
    2352       2.5476
    2353       2.5683
    2354       2.5880
    2355       2.5771
    2356       2.5690
    2357       2.5197
    2358       2.5034
    2359       2.4679
    2360       2.4856
    2361       2.5199
    2362       2.4927
    2363       2.5460
    2364       2.5165
    2365       2.4545
    2366       2.5198
    2367       2.5959
    2368       2.5474
    2369       2.5138
    2370       2.4910
    2371       2.5288
    2372       2.4839
    2373       2.5182
    2374       2.5431
    2375       2.5998
    2376       2.5283
    2377       2.6013
    2378       2.5506
    2379       2.5532
    2380       2.5773
    2381       2.6361
    2382       2.5587
    2383       2.6212
    2384       2.6806
    2385       2.6202
    2386       2.6770
    2387       2.6549
    2388       2.6439
    2389       2.7056
    2390       2.6445
    2391       2.7169
    2392       2.7534
    2393       2.7004
    2394       2.6476
    2395       2.6137
    2396       2.6672
    2397       2.6620
    2398       2.6530
    2399       2.5889
    2400       2.6477
    2401       2.6356
    2402       2.6119
    2403       2.5962
    2404       2.6415
    2405       2.5705
    2406       2.5983
    2407       2.6245
    2408       2.5673
    2409       2.5163
    2410       2.5444
    2411       2.6193
    2412       2.6502
    2413       2.6120
    2414       2.6330
    2415       2.5813
    2416       2.5709
    2417       2.6055
    2418       2.6079
    2419       2.5999
    2420       2.6987
    2421       2.7065
    2422       2.7376
    2423       2.6936
    2424       2.6520
    2425       2.6362
    2426       2.6727
    2427       2.6629
    2428       2.6593
    2429       2.7337
    2430       2.7399
    2431       2.7048
    2432       2.7195
    2433       2.7046
    2434       2.6896
    2435       2.6972
    2436       2.6564
    2437       2.7251
    2438       2.7365
    2439       2.6727
    2440       2.6871
    2441       2.6985
    2442       2.7031
    2443       2.6153
    2444       2.5453
    2445       2.7002
    2446       2.6532
    2447       2.6384
    2448       2.7278
    2449       2.6534
    2450       2.7074
    2451       2.6934
    2452       2.7156
    2453       2.7249
    2454       2.7268
    2455       2.7426
    2456       2.6669
    2457       2.5494
    2458       2.6115
    2459       2.6280
    2460       2.5758
    2461       2.5517
    2462       2.6233
    2463       2.5521
    2464       2.5602
    2465       2.6089
    2466       2.5180
    2467       2.5072
    2468       2.5634
    2469       2.5913
    2470       2.5824
    2471       2.5254
    2472       2.5558
    2473       2.5261
    2474       2.5536
    2475       2.5953
    2476       2.6092
    2477       2.6335
    2478       2.6300
    2479       2.6037
    2480       2.6254
    2481       2.5757
    2482       2.5032
    2483       2.4950
    2484       2.5243
    2485       2.5310
    2486       2.5706
    2487       2.5776
    2488       2.6113
    2489       2.6801
    2490       2.7058
    2491       2.7716
    2492       2.7348
    2493       2.7081
    2494       2.6178
    2495       2.5921
    2496       2.5598
    2497       2.5544
    2498       2.6006
    2499       2.6238
    2500       2.6707
