# Supplementary material for: Potential Inhibitors of Fascin From A Database of Marine Natural Products: A Virtual Screening and Molecular Dynamics Study
Source: Front Chem. 2021 Oct 7;9:719949. doi: 10.3389/fchem.2021.719949 (PMC8529705; doi:10.3389/fchem.2021.719949)
Supplement: Supplementary file 2 [file DataSheet1.ZIP › Raw Date for Manuscript-719949-reduced/Figure S1/Inhibitor 05/rmsd5.dat]

#Frame     RMSD_00002
       1       2.1116
       2       2.0612
       3       2.1044
       4       2.0910
       5       2.1084
       6       2.1152
       7       2.1406
       8       2.2615
       9       2.1472
      10       2.1179
      11       2.2690
      12       2.1479
      13       2.0966
      14       2.1507
      15       2.1170
      16       2.1071
      17       2.0709
      18       2.0599
      19       2.1633
      20       2.1634
      21       2.1007
      22       2.1340
      23       2.1094
      24       2.2158
      25       2.2614
      26       2.2719
      27       2.3199
      28       2.2978
      29       2.2602
      30       2.2259
      31       2.2964
      32       2.2143
      33       2.1636
      34       2.1124
      35       2.1108
      36       2.1799
      37       2.1509
      38       2.2104
      39       2.2842
      40       2.3140
      41       2.3303
      42       2.3588
      43       2.4566
      44       2.3235
      45       2.3301
      46       2.3225
      47       2.3099
      48       2.2792
      49       2.2490
      50       2.3074
      51       2.2846
      52       2.3239
      53       2.2857
      54       2.2078
      55       2.2057
      56       2.1560
      57       2.1611
      58       2.2314
      59       2.2767
      60       2.1616
      61       2.1858
      62       2.2191
      63       2.2161
      64       2.2261
      65       2.2345
      66       2.2579
      67       2.2440
      68       2.2273
      69       2.2372
      70       2.1582
      71       2.1096
      72       2.1083
      73       2.1454
      74       2.1957
      75       2.1214
      76       2.1537
      77       2.1559
      78       2.1161
      79       2.1977
      80       2.1905
      81       2.3173
      82       2.2458
      83       2.1791
      84       2.1967
      85       2.1921
      86       2.1341
      87       2.1383
      88       2.1544
      89       2.0766
      90       2.1138
      91       2.0934
      92       2.1062
      93       2.1382
      94       2.1402
      95       2.1490
      96       2.1314
      97       2.1394
      98       2.1396
      99       2.1722
     100       2.1350
     101       2.1086
     102       2.1228
     103       2.1478
     104       2.1264
     105       2.1836
     106       2.1094
     107       2.1151
     108       2.0547
     109       2.1437
     110       2.2230
     111       2.3106
     112       2.3244
     113       2.2100
     114       2.2066
     115       2.1685
     116       2.2597
     117       2.2154
     118       2.2530
     119       2.3518
     120       2.3089
     121       2.3359
     122       2.3156
     123       2.3763
     124       2.3444
     125       2.4557
     126       2.5496
     127       2.5346
     128       2.5069
     129       2.5061
     130       2.3578
     131       2.4538
     132       2.4406
     133       2.4576
     134       2.4425
     135       2.4222
     136       2.2956
     137       2.3540
     138       2.3416
     139       2.2675
     140       2.2665
     141       2.3027
     142       2.3723
     143       2.3893
     144       2.4111
     145       2.3628
     146       2.3160
     147       2.2819
     148       2.2863
     149       2.3036
     150       2.3103
     151       2.3246
     152       2.3991
     153       2.3211
     154       2.2348
     155       2.2961
     156       2.2318
     157       2.2339
     158       2.2111
     159       2.2404
     160       2.2213
     161       2.2715
     162       2.2258
     163       2.3372
     164       2.3573
     165       2.3569
     166       2.4030
     167       2.3661
     168       2.3125
     169       2.3614
     170       2.3177
     171       2.3448
     172       2.3648
     173       2.4571
     174       2.3760
     175       2.3205
     176       2.4090
     177       2.4061
     178       2.4656
     179       2.4589
     180       2.4424
     181       2.4701
     182       2.4578
     183       2.4804
     184       2.4648
     185       2.4909
     186       2.5704
     187       2.5459
     188       2.4822
     189       2.4667
     190       2.5535
     191       2.4839
     192       2.5432
     193       2.4915
     194       2.4917
     195       2.4014
     196       2.3799
     197       2.3911
     198       2.4236
     199       2.4724
     200       2.4959
     201       2.4081
     202       2.4965
     203       2.4199
     204       2.3585
     205       2.3344
     206       2.3681
     207       2.5074
     208       2.4568
     209       2.4781
     210       2.4697
     211       2.5291
     212       2.4853
     213       2.4834
     214       2.5154
     215       2.4569
     216       2.4637
     217       2.5097
     218       2.4905
     219       2.3503
     220       2.4609
     221       2.3794
     222       2.3892
     223       2.4352
     224       2.4620
     225       2.4804
     226       2.4213
     227       2.4178
     228       2.3524
     229       2.4168
     230       2.3741
     231       2.2641
     232       2.2253
     233       2.1914
     234       2.2353
     235       2.3137
     236       2.2794
     237       2.2914
     238       2.3096
     239       2.4183
     240       2.4463
     241       2.4792
     242       2.5822
     243       2.5759
     244       2.5833
     245       2.5868
     246       2.5293
     247       2.4952
     248       2.5626
     249       2.5087
     250       2.5110
     251       2.5585
     252       2.4347
     253       2.4343
     254       2.4350
     255       2.4200
     256       2.3992
     257       2.3744
     258       2.3623
     259       2.2507
     260       2.2813
     261       2.2438
     262       2.3028
     263       2.3194
     264       2.3380
     265       2.3721
     266       2.3727
     267       2.3720
     268       2.4448
     269       2.5475
     270       2.4602
     271       2.5223
     272       2.5228
     273       2.4973
     274       2.4350
     275       2.4392
     276       2.3439
     277       2.3864
     278       2.3560
     279       2.4431
     280       2.4662
     281       2.4385
     282       2.4236
     283       2.3401
     284       2.2823
     285       2.3877
     286       2.3402
     287       2.3735
     288       2.4707
     289       2.4067
     290       2.4609
     291       2.6603
     292       2.6710
     293       2.7020
     294       2.7037
     295       2.5868
     296       2.6349
     297       2.7093
     298       2.6348
     299       2.4976
     300       2.4524
     301       2.4213
     302       2.4622
     303       2.3590
     304       2.3469
     305       2.4326
     306       2.3397
     307       2.3811
     308       2.3502
     309       2.2838
     310       2.3428
     311       2.3369
     312       2.4506
     313       2.4996
     314       2.4035
     315       2.3865
     316       2.3870
     317       2.3635
     318       2.3478
     319       2.4082
     320       2.4184
     321       2.4299
     322       2.5394
     323       2.5225
     324       2.6004
     325       2.5316
     326       2.4830
     327       2.4417
     328       2.4638
     329       2.4476
     330       2.4025
     331       2.3904
     332       2.4620
     333       2.5820
     334       2.6278
     335       2.5750
     336       2.6068
     337       2.5738
     338       2.5216
     339       2.5293
     340       2.4861
     341       2.4389
     342       2.4188
     343       2.3906
     344       2.4577
     345       2.4890
     346       2.4745
     347       2.4039
     348       2.3849
     349       2.3160
     350       2.3422
     351       2.2841
     352       2.4027
     353       2.3070
     354       2.2261
     355       2.3356
     356       2.3857
     357       2.3703
     358       2.3337
     359       2.2955
     360       2.3287
     361       2.4230
     362       2.4721
     363       2.4554
     364       2.4712
     365       2.4094
     366       2.3605
     367       2.3475
     368       2.4453
     369       2.3698
     370       2.4310
     371       2.3385
     372       2.3480
     373       2.4122
     374       2.4421
     375       2.5335
     376       2.4607
     377       2.4269
     378       2.4278
     379       2.3844
     380       2.3566
     381       2.4205
     382       2.4067
     383       2.4282
     384       2.4395
     385       2.3535
     386       2.3154
     387       2.3794
     388       2.3572
     389       2.3473
     390       2.4534
     391       2.3797
     392       2.4261
     393       2.5470
     394       2.5690
     395       2.4610
     396       2.3920
     397       2.3523
     398       2.3501
     399       2.4255
     400       2.3997
     401       2.4663
     402       2.4614
     403       2.4775
     404       2.5386
     405       2.4859
     406       2.5994
     407       2.5123
     408       2.4204
     409       2.4887
     410       2.5166
     411       2.4897
     412       2.4387
     413       2.4993
     414       2.3871
     415       2.4425
     416       2.4617
     417       2.5021
     418       2.4889
     419       2.5070
     420       2.4779
     421       2.4911
     422       2.5221
     423       2.5483
     424       2.5808
     425       2.6734
     426       2.4804
     427       2.4394
     428       2.4441
     429       2.3902
     430       2.3872
     431       2.3744
     432       2.4616
     433       2.4626
     434       2.4927
     435       2.4681
     436       2.4883
     437       2.4307
     438       2.4564
     439       2.4491
     440       2.3360
     441       2.2728
     442       2.3148
     443       2.2129
     444       2.2812
     445       2.2731
     446       2.2426
     447       2.2191
     448       2.3232
     449       2.2930
     450       2.3555
     451       2.3726
     452       2.3794
     453       2.2955
     454       2.3165
     455       2.3582
     456       2.3078
     457       2.3027
     458       2.3092
     459       2.3773
     460       2.3833
     461       2.4494
     462       2.4502
     463       2.4822
     464       2.4524
     465       2.4068
     466       2.4598
     467       2.4331
     468       2.4455
     469       2.3812
     470       2.4004
     471       2.4267
     472       2.4952
     473       2.5154
     474       2.4573
     475       2.4834
     476       2.4782
     477       2.5415
     478       2.5214
     479       2.5004
     480       2.4996
     481       2.5655
     482       2.4522
     483       2.5044
     484       2.5317
     485       2.5620
     486       2.6471
     487       2.6239
     488       2.5966
     489       2.5055
     490       2.4910
     491       2.5447
     492       2.5536
     493       2.4342
     494       2.4421
     495       2.4365
     496       2.5117
     497       2.4416
     498       2.3958
     499       2.3385
     500       2.4947
     501       2.5633
     502       2.5563
     503       2.6648
     504       2.4546
     505       2.3355
     506       2.3778
     507       2.4389
     508       2.5002
     509       2.5558
     510       2.5096
     511       2.4259
     512       2.4101
     513       2.4683
     514       2.4926
     515       2.5516
     516       2.6054
     517       2.5647
     518       2.5231
     519       2.4913
     520       2.5015
     521       2.5060
     522       2.4732
     523       2.4857
     524       2.3854
     525       2.3505
     526       2.3807
     527       2.3724
     528       2.3772
     529       2.4769
     530       2.4375
     531       2.4954
     532       2.6200
     533       2.5515
     534       2.5659
     535       2.5562
     536       2.5393
     537       2.4855
     538       2.4869
     539       2.5584
     540       2.5498
     541       2.6005
     542       2.6126
     543       2.5614
     544       2.5316
     545       2.6370
     546       2.5719
     547       2.6649
     548       2.4799
     549       2.5721
     550       2.6111
     551       2.5775
     552       2.5380
     553       2.5655
     554       2.5366
     555       2.5509
     556       2.4640
     557       2.3982
     558       2.5142
     559       2.5799
     560       2.4959
     561       2.5687
     562       2.6579
     563       2.5864
     564       2.5720
     565       2.5780
     566       2.6305
     567       2.6073
     568       2.6082
     569       2.6176
     570       2.5642
     571       2.5160
     572       2.5599
     573       2.4907
     574       2.3986
     575       2.4188
     576       2.3093
     577       2.4226
     578       2.3840
     579       2.5425
     580       2.5203
     581       2.5485
     582       2.5761
     583       2.5546
     584       2.5273
     585       2.4226
     586       2.4744
     587       2.5976
     588       2.5879
     589       2.5077
     590       2.6719
     591       2.6064
     592       2.6225
     593       2.6340
     594       2.6668
     595       2.6276
     596       2.6416
     597       2.5461
     598       2.4794
     599       2.5205
     600       2.5106
     601       2.4823
     602       2.4626
     603       2.5032
     604       2.3878
     605       2.4651
     606       2.4448
     607       2.4599
     608       2.4783
     609       2.4507
     610       2.5300
     611       2.4166
     612       2.4585
     613       2.3668
     614       2.3052
     615       2.4145
     616       2.3905
     617       2.5037
     618       2.4992
     619       2.4979
     620       2.4751
     621       2.5706
     622       2.5122
     623       2.5983
     624       2.5798
     625       2.5984
     626       2.5084
     627       2.6151
     628       2.6345
     629       2.5897
     630       2.4365
     631       2.5413
     632       2.5234
     633       2.5387
     634       2.7016
     635       2.6626
     636       2.6679
     637       2.7578
     638       2.9320
     639       2.8493
     640       2.8324
     641       2.7730
     642       2.7566
     643       2.6516
     644       2.7312
     645       2.7203
     646       2.6632
     647       2.6054
     648       2.6490
     649       2.7148
     650       2.7021
     651       2.6753
     652       2.6444
     653       2.6264
     654       2.5648
     655       2.4970
     656       2.5001
     657       2.4910
     658       2.5863
     659       2.6185
     660       2.6088
     661       2.5438
     662       2.6042
     663       2.5811
     664       2.5651
     665       2.6740
     666       2.6619
     667       2.5625
     668       2.6289
     669       2.6486
     670       2.5969
     671       2.5953
     672       2.6087
     673       2.5699
     674       2.5931
     675       2.4980
     676       2.5525
     677       2.3334
     678       2.4949
     679       2.6615
     680       2.6365
     681       2.6414
     682       2.6694
     683       2.6433
     684       2.6290
     685       2.5576
     686       2.6136
     687       2.5461
     688       2.6790
     689       2.5620
     690       2.5643
     691       2.5816
     692       2.6031
     693       2.5731
     694       2.5379
     695       2.6105
     696       2.3961
     697       2.4393
     698       2.4554
     699       2.4766
     700       2.5142
     701       2.5718
     702       2.5799
     703       2.4490
     704       2.3276
     705       2.3799
     706       2.3411
     707       2.3407
     708       2.3367
     709       2.3947
     710       2.3360
     711       2.4207
     712       2.3885
     713       2.4121
     714       2.4906
     715       2.4850
     716       2.5229
     717       2.4346
     718       2.4895
     719       2.5792
     720       2.5747
     721       2.4808
     722       2.5291
     723       2.6372
     724       2.6162
     725       2.6481
     726       2.5439
     727       2.5548
     728       2.5017
     729       2.4492
     730       2.4170
     731       2.4143
     732       2.4787
     733       2.4590
     734       2.4623
     735       2.5014
     736       2.5067
     737       2.4356
     738       2.4441
     739       2.5568
     740       2.4808
     741       2.4709
     742       2.4392
     743       2.4845
     744       2.4593
     745       2.4642
     746       2.4453
     747       2.4751
     748       2.4599
     749       2.3942
     750       2.3482
     751       2.3765
     752       2.4399
     753       2.4376
     754       2.4685
     755       2.3249
     756       2.3947
     757       2.3893
     758       2.4166
     759       2.3317
     760       2.3566
     761       2.3477
     762       2.3962
     763       2.3870
     764       2.3956
     765       2.4687
     766       2.4585
     767       2.4486
     768       2.4247
     769       2.4533
     770       2.4975
     771       2.5443
     772       2.5147
     773       2.4684
     774       2.4211
     775       2.4635
     776       2.4688
     777       2.4360
     778       2.4160
     779       2.5573
     780       2.6448
     781       2.6052
     782       2.5427
     783       2.5442
     784       2.5163
     785       2.6128
     786       2.6157
     787       2.5849
     788       2.5164
     789       2.5039
     790       2.4671
     791       2.4465
     792       2.4275
     793       2.4949
     794       2.4709
     795       2.4596
     796       2.5123
     797       2.4931
     798       2.4576
     799       2.4687
     800       2.4655
     801       2.4661
     802       2.4965
     803       2.4695
     804       2.4855
     805       2.5473
     806       2.5180
     807       2.5429
     808       2.6069
     809       2.5964
     810       2.5368
     811       2.5834
     812       2.5919
     813       2.5186
     814       2.5516
     815       2.6357
     816       2.6446
     817       2.5609
     818       2.6266
     819       2.6212
     820       2.4650
     821       2.5476
     822       2.6146
     823       2.5805
     824       2.6632
     825       2.6222
     826       2.7249
     827       2.6078
     828       2.5892
     829       2.5180
     830       2.5225
     831       2.5510
     832       2.5249
     833       2.4988
     834       2.4988
     835       2.5166
     836       2.5000
     837       2.4634
     838       2.5763
     839       2.4811
     840       2.4151
     841       2.4490
     842       2.4574
     843       2.5599
     844       2.4954
     845       2.5122
     846       2.4498
     847       2.4928
     848       2.4420
     849       2.4222
     850       2.4496
     851       2.3493
     852       2.3475
     853       2.3900
     854       2.5002
     855       2.4384
     856       2.5610
     857       2.5875
     858       2.5482
     859       2.5567
     860       2.5229
     861       2.5034
     862       2.5227
     863       2.5204
     864       2.5482
     865       2.5590
     866       2.5374
     867       2.5347
     868       2.4925
     869       2.5381
     870       2.5615
     871       2.6723
     872       2.7999
     873       2.8180
     874       2.7845
     875       2.7996
     876       2.7083
     877       2.7577
     878       2.7538
     879       2.8122
     880       2.7844
     881       2.8711
     882       2.7463
     883       2.8393
     884       2.6139
     885       2.6003
     886       2.5899
     887       2.6662
     888       2.6377
     889       2.5205
     890       2.4414
     891       2.5132
     892       2.4474
     893       2.4114
     894       2.4261
     895       2.3674
     896       2.3883
     897       2.4508
     898       2.4967
     899       2.5236
     900       2.5482
     901       2.5080
     902       2.6030
     903       2.5205
     904       2.5100
     905       2.4534
     906       2.4956
     907       2.5203
     908       2.5233
     909       2.5223
     910       2.5275
     911       2.4956
     912       2.4813
     913       2.5349
     914       2.5484
     915       2.5845
     916       2.5478
     917       2.5479
     918       2.4722
     919       2.5108
     920       2.4621
     921       2.4414
     922       2.4045
     923       2.3824
     924       2.4333
     925       2.3190
     926       2.2855
     927       2.3081
     928       2.3702
     929       2.2916
     930       2.4215
     931       2.4530
     932       2.4234
     933       2.4118
     934       2.3744
     935       2.4284
     936       2.4352
     937       2.3880
     938       2.3729
     939       2.3833
     940       2.3621
     941       2.4259
     942       2.4523
     943       2.4043
     944       2.4822
     945       2.5169
     946       2.5166
     947       2.5303
     948       2.5532
     949       2.6287
     950       2.6490
     951       2.6659
     952       2.5627
     953       2.5962
     954       2.6060
     955       2.6236
     956       2.6605
     957       2.5801
     958       2.6267
     959       2.6866
     960       2.6612
     961       2.6261
     962       2.6819
     963       2.7245
     964       2.6378
     965       2.6998
     966       2.6948
     967       2.7450
     968       2.7113
     969       2.8228
     970       2.7154
     971       2.7768
     972       2.6699
     973       2.6890
     974       2.7409
     975       2.7707
     976       2.7585
     977       2.7099
     978       2.7550
     979       2.6821
     980       2.6364
     981       2.6705
     982       2.6441
     983       2.5845
     984       2.5396
     985       2.5385
     986       2.5766
     987       2.4979
     988       2.4822
     989       2.6081
     990       2.6581
     991       2.6722
     992       2.7230
     993       2.7399
     994       2.5749
     995       2.6475
     996       2.6573
     997       2.6064
     998       2.5970
     999       2.7884
    1000       2.6810
    1001       2.6707
    1002       2.6608
    1003       2.6104
    1004       2.7118
    1005       2.7627
    1006       2.7677
    1007       2.5661
    1008       2.5424
    1009       2.5925
    1010       2.5886
    1011       2.4883
    1012       2.6322
    1013       2.5306
    1014       2.4675
    1015       2.4977
    1016       2.6010
    1017       2.5533
    1018       2.5150
    1019       2.4666
    1020       2.5689
    1021       2.5077
    1022       2.5826
    1023       2.6126
    1024       2.5650
    1025       2.6097
    1026       2.6010
    1027       2.4455
    1028       2.5145
    1029       2.4896
    1030       2.4116
    1031       2.4492
    1032       2.4730
    1033       2.3922
    1034       2.4085
    1035       2.5004
    1036       2.4440
    1037       2.5123
    1038       2.5365
    1039       2.5369
    1040       2.5598
    1041       2.5391
    1042       2.5491
    1043       2.5534
    1044       2.5251
    1045       2.5451
    1046       2.6743
    1047       2.7226
    1048       2.7683
    1049       2.7882
    1050       2.7375
    1051       2.7243
    1052       2.6904
    1053       2.7075
    1054       2.7375
    1055       2.7178
    1056       2.6715
    1057       2.7134
    1058       2.6041
    1059       2.5671
    1060       2.5914
    1061       2.5934
    1062       2.6868
    1063       2.6795
    1064       2.7374
    1065       2.7547
    1066       2.8197
    1067       2.7813
    1068       2.6641
    1069       2.7420
    1070       2.7955
    1071       2.6172
    1072       2.6347
    1073       2.6968
    1074       2.7439
    1075       2.6615
    1076       2.5733
    1077       2.6366
    1078       2.5763
    1079       2.5059
    1080       2.4702
    1081       2.5373
    1082       2.6016
    1083       2.5854
    1084       2.5949
    1085       2.4980
    1086       2.5160
    1087       2.5379
    1088       2.5305
    1089       2.5949
    1090       2.5707
    1091       2.4885
    1092       2.5024
    1093       2.5719
    1094       2.5215
    1095       2.4750
    1096       2.3826
    1097       2.4944
    1098       2.4733
    1099       2.5060
    1100       2.5382
    1101       2.5908
    1102       2.6409
    1103       2.5481
    1104       2.5965
    1105       2.5482
    1106       2.5434
    1107       2.5948
    1108       2.5466
    1109       2.5147
    1110       2.6086
    1111       2.5435
    1112       2.5981
    1113       2.5018
    1114       2.4939
    1115       2.6066
    1116       2.5440
    1117       2.6291
    1118       2.6211
    1119       2.5539
    1120       2.5484
    1121       2.6407
    1122       2.5698
    1123       2.5780
    1124       2.6179
    1125       2.6241
    1126       2.5786
    1127       2.5590
    1128       2.4150
    1129       2.4798
    1130       2.6062
    1131       2.5901
    1132       2.5362
    1133       2.4871
    1134       2.5523
    1135       2.4796
    1136       2.5242
    1137       2.4661
    1138       2.5215
    1139       2.4104
    1140       2.3914
    1141       2.3894
    1142       2.4001
    1143       2.4721
    1144       2.4983
    1145       2.4573
    1146       2.4476
    1147       2.4540
    1148       2.4525
    1149       2.4750
    1150       2.4455
    1151       2.3318
    1152       2.3058
    1153       2.2997
    1154       2.3115
    1155       2.3219
    1156       2.2851
    1157       2.2675
    1158       2.2411
    1159       2.3723
    1160       2.4612
    1161       2.3923
    1162       2.4604
    1163       2.4912
    1164       2.5249
    1165       2.4672
    1166       2.5516
    1167       2.4697
    1168       2.4948
    1169       2.5095
    1170       2.3726
    1171       2.3873
    1172       2.3670
    1173       2.4399
    1174       2.4743
    1175       2.4885
    1176       2.5365
    1177       2.5063
    1178       2.4249
    1179       2.4361
    1180       2.4196
    1181       2.4442
    1182       2.5384
    1183       2.4463
    1184       2.4094
    1185       2.4225
    1186       2.5217
    1187       2.5091
    1188       2.5736
    1189       2.5349
    1190       2.5046
    1191       2.4420
    1192       2.3841
    1193       2.4533
    1194       2.4037
    1195       2.4175
    1196       2.3988
    1197       2.4369
    1198       2.5700
    1199       2.5223
    1200       2.6382
    1201       2.7144
    1202       2.6785
    1203       2.6858
    1204       2.6797
    1205       2.5659
    1206       2.5693
    1207       2.5228
    1208       2.5752
    1209       2.6543
    1210       2.5700
    1211       2.5591
    1212       2.5661
    1213       2.6126
    1214       2.5284
    1215       2.6220
    1216       2.5845
    1217       2.5542
    1218       2.4829
    1219       2.4268
    1220       2.4827
    1221       2.4460
    1222       2.4452
    1223       2.4679
    1224       2.4615
    1225       2.4817
    1226       2.4481
    1227       2.4387
    1228       2.4135
    1229       2.4477
    1230       2.4101
    1231       2.3662
    1232       2.3337
    1233       2.2732
    1234       2.3422
    1235       2.3641
    1236       2.3557
    1237       2.4214
    1238       2.4717
    1239       2.4875
    1240       2.4668
    1241       2.5863
    1242       2.6986
    1243       2.5845
    1244       2.5280
    1245       2.5098
    1246       2.5628
    1247       2.5876
    1248       2.5430
    1249       2.4345
    1250       2.3464
    1251       2.3663
    1252       2.4642
    1253       2.3968
    1254       2.4000
    1255       2.3285
    1256       2.2817
    1257       2.3433
    1258       2.3248
    1259       2.4085
    1260       2.3639
    1261       2.4593
    1262       2.4514
    1263       2.4961
    1264       2.4850
    1265       2.5302
    1266       2.6274
    1267       2.4914
    1268       2.4896
    1269       2.4408
    1270       2.5375
    1271       2.4264
    1272       2.5440
    1273       2.5408
    1274       2.5565
    1275       2.5206
    1276       2.5256
    1277       2.5414
    1278       2.5491
    1279       2.5848
    1280       2.5676
    1281       2.5709
    1282       2.5988
    1283       2.5880
    1284       2.5045
    1285       2.5157
    1286       2.4488
    1287       2.4180
    1288       2.3950
    1289       2.5245
    1290       2.5210
    1291       2.4893
    1292       2.4264
    1293       2.4128
    1294       2.3921
    1295       2.3992
    1296       2.5098
    1297       2.4100
    1298       2.4103
    1299       2.4292
    1300       2.5466
    1301       2.6471
    1302       2.5443
    1303       2.5346
    1304       2.5168
    1305       2.6453
    1306       2.6318
    1307       2.8381
    1308       2.5977
    1309       2.5405
    1310       2.5693
    1311       2.5331
    1312       2.5574
    1313       2.5871
    1314       2.5807
    1315       2.6961
    1316       2.5585
    1317       2.5961
    1318       2.5320
    1319       2.6121
    1320       2.5717
    1321       2.6460
    1322       2.7092
    1323       2.7446
    1324       2.7462
    1325       2.7524
    1326       2.8176
    1327       2.6623
    1328       2.6301
    1329       2.7347
    1330       2.6831
    1331       2.6438
    1332       2.8188
    1333       2.6295
    1334       2.5524
    1335       2.4940
    1336       2.5370
    1337       2.5796
    1338       2.6691
    1339       2.5756
    1340       2.5413
    1341       2.5137
    1342       2.5193
    1343       2.5829
    1344       2.5940
    1345       2.7052
    1346       2.5401
    1347       2.5629
    1348       2.5201
    1349       2.5350
    1350       2.6151
    1351       2.6051
    1352       2.6181
    1353       2.7154
    1354       2.6974
    1355       2.7319
    1356       2.7120
    1357       2.6453
    1358       2.6548
    1359       2.6990
    1360       2.7384
    1361       2.7087
    1362       2.6958
    1363       2.7615
    1364       2.7871
    1365       2.7833
    1366       2.7231
    1367       2.7632
    1368       2.6632
    1369       2.6901
    1370       2.6527
    1371       2.5833
    1372       2.6377
    1373       2.6086
    1374       2.6607
    1375       2.6413
    1376       2.4971
    1377       2.4793
    1378       2.5307
    1379       2.5331
    1380       2.5611
    1381       2.5387
    1382       2.5304
    1383       2.5017
    1384       2.4676
    1385       2.4800
    1386       2.4756
    1387       2.4932
    1388       2.5548
    1389       2.5796
    1390       2.5919
    1391       2.5636
    1392       2.6230
    1393       2.6606
    1394       2.5975
    1395       2.6616
    1396       2.6045
    1397       2.6031
    1398       2.4894
    1399       2.4950
    1400       2.4768
    1401       2.4879
    1402       2.4608
    1403       2.4054
    1404       2.3818
    1405       2.4482
    1406       2.5705
    1407       2.5855
    1408       2.5865
    1409       2.6150
    1410       2.5262
    1411       2.5247
    1412       2.5250
    1413       2.5349
    1414       2.5928
    1415       2.6448
    1416       2.4888
    1417       2.5999
    1418       2.6761
    1419       2.6820
    1420       2.5228
    1421       2.5135
    1422       2.4313
    1423       2.5216
    1424       2.4969
    1425       2.3857
    1426       2.3997
    1427       2.4437
    1428       2.3951
    1429       2.4912
    1430       2.5266
    1431       2.4854
    1432       2.5205
    1433       2.5071
    1434       2.4722
    1435       2.4319
    1436       2.5206
    1437       2.4850
    1438       2.4446
    1439       2.5097
    1440       2.5923
    1441       2.5913
    1442       2.6035
    1443       2.5859
    1444       2.5503
    1445       2.5516
    1446       2.5828
    1447       2.4843
    1448       2.5046
    1449       2.5226
    1450       2.5210
    1451       2.4711
    1452       2.5057
    1453       2.3763
    1454       2.5107
    1455       2.4342
    1456       2.4859
    1457       2.4846
    1458       2.5694
    1459       2.6305
    1460       2.5692
    1461       2.5861
    1462       2.4842
    1463       2.4385
    1464       2.4227
    1465       2.3207
    1466       2.3671
    1467       2.3222
    1468       2.4225
    1469       2.4555
    1470       2.3967
    1471       2.5113
    1472       2.4277
    1473       2.5517
    1474       2.5191
    1475       2.5063
    1476       2.5610
    1477       2.6179
    1478       2.5621
    1479       2.4302
    1480       2.5254
    1481       2.4888
    1482       2.6249
    1483       2.5936
    1484       2.5096
    1485       2.5285
    1486       2.5543
    1487       2.6337
    1488       2.6666
    1489       2.5834
    1490       2.5483
    1491       2.5052
    1492       2.5120
    1493       2.4275
    1494       2.4559
    1495       2.4069
    1496       2.4145
    1497       2.4995
    1498       2.5777
    1499       2.6099
    1500       2.5621
    1501       2.5363
    1502       2.4599
    1503       2.5066
    1504       2.5111
    1505       2.4112
    1506       2.5073
    1507       2.5169
    1508       2.5095
    1509       2.5667
    1510       2.5063
    1511       2.5022
    1512       2.4901
    1513       2.4348
    1514       2.5374
    1515       2.5472
    1516       2.6070
    1517       2.5606
    1518       2.5815
    1519       2.5238
    1520       2.4352
    1521       2.5291
    1522       2.4388
    1523       2.4811
    1524       2.4609
    1525       2.4639
    1526       2.4150
    1527       2.3431
    1528       2.3921
    1529       2.4201
    1530       2.4294
    1531       2.4422
    1532       2.4653
    1533       2.4786
    1534       2.5414
    1535       2.4677
    1536       2.5667
    1537       2.5693
    1538       2.5516
    1539       2.5918
    1540       2.4773
    1541       2.4542
    1542       2.4787
    1543       2.4931
    1544       2.4130
    1545       2.5394
    1546       2.5380
    1547       2.5350
    1548       2.4970
    1549       2.5246
    1550       2.3999
    1551       2.4485
    1552       2.4168
    1553       2.4745
    1554       2.4577
    1555       2.4555
    1556       2.4287
    1557       2.4256
    1558       2.4463
    1559       2.3337
    1560       2.3350
    1561       2.3045
    1562       2.2937
    1563       2.3138
    1564       2.2830
    1565       2.3611
    1566       2.3564
    1567       2.4629
    1568       2.5207
    1569       2.5844
    1570       2.5789
    1571       2.5839
    1572       2.5910
    1573       2.5307
    1574       2.4969
    1575       2.5248
    1576       2.5913
    1577       2.5243
    1578       2.5482
    1579       2.5698
    1580       2.5694
    1581       2.4608
    1582       2.4757
    1583       2.4816
    1584       2.3700
    1585       2.4734
    1586       2.4743
    1587       2.3663
    1588       2.4747
    1589       2.3526
    1590       2.4302
    1591       2.4559
    1592       2.6256
    1593       2.5524
    1594       2.5943
    1595       2.5883
    1596       2.6175
    1597       2.5527
    1598       2.5261
    1599       2.4808
    1600       2.5011
    1601       2.4455
    1602       2.4231
    1603       2.3914
    1604       2.3928
    1605       2.4441
    1606       2.4884
    1607       2.5771
    1608       2.4766
    1609       2.4998
    1610       2.4869
    1611       2.4242
    1612       2.5068
    1613       2.5008
    1614       2.4002
    1615       2.4283
    1616       2.3467
    1617       2.3518
    1618       2.4560
    1619       2.4786
    1620       2.4374
    1621       2.5231
    1622       2.5342
    1623       2.5436
    1624       2.4774
    1625       2.5379
    1626       2.5866
    1627       2.5697
    1628       2.4765
    1629       2.4247
    1630       2.5295
    1631       2.5397
    1632       2.5065
    1633       2.4119
    1634       2.4038
    1635       2.4212
    1636       2.4525
    1637       2.4876
    1638       2.5026
    1639       2.4868
    1640       2.4665
    1641       2.5470
    1642       2.5336
    1643       2.5413
    1644       2.6488
    1645       2.5352
    1646       2.4567
    1647       2.3766
    1648       2.4781
    1649       2.4200
    1650       2.4356
    1651       2.3935
    1652       2.3144
    1653       2.2822
    1654       2.3111
    1655       2.3276
    1656       2.3269
    1657       2.2727
    1658       2.2499
    1659       2.3852
    1660       2.4450
    1661       2.3726
    1662       2.3838
    1663       2.3530
    1664       2.3018
    1665       2.3768
    1666       2.4954
    1667       2.4488
    1668       2.4569
    1669       2.4036
    1670       2.4415
    1671       2.5878
    1672       2.5365
    1673       2.5926
    1674       2.6536
    1675       2.5858
    1676       2.5562
    1677       2.5299
    1678       2.4690
    1679       2.3855
    1680       2.4455
    1681       2.3634
    1682       2.3792
    1683       2.4066
    1684       2.4545
    1685       2.4333
    1686       2.4914
    1687       2.5748
    1688       2.5375
    1689       2.5944
    1690       2.5690
    1691       2.5635
    1692       2.5569
    1693       2.5388
    1694       2.4819
    1695       2.4666
    1696       2.4390
    1697       2.4427
    1698       2.4198
    1699       2.4750
    1700       2.5497
    1701       2.5391
    1702       2.5505
    1703       2.4843
    1704       2.4641
    1705       2.4176
    1706       2.4448
    1707       2.4015
    1708       2.4750
    1709       2.4813
    1710       2.4895
    1711       2.4940
    1712       2.3862
    1713       2.4071
    1714       2.4329
    1715       2.5336
    1716       2.4692
    1717       2.3925
    1718       2.4256
    1719       2.4888
    1720       2.4127
    1721       2.4623
    1722       2.4713
    1723       2.5763
    1724       2.4534
    1725       2.4425
    1726       2.3994
    1727       2.3863
    1728       2.3830
    1729       2.3809
    1730       2.4700
    1731       2.3711
    1732       2.4046
    1733       2.4910
    1734       2.5545
    1735       2.4670
    1736       2.4551
    1737       2.3284
    1738       2.4226
    1739       2.3786
    1740       2.3917
    1741       2.3624
    1742       2.4095
    1743       2.4052
    1744       2.3747
    1745       2.3866
    1746       2.3960
    1747       2.3347
    1748       2.4094
    1749       2.4094
    1750       2.4247
    1751       2.3593
    1752       2.3592
    1753       2.2925
    1754       2.3395
    1755       2.4832
    1756       2.4358
    1757       2.4164
    1758       2.4442
    1759       2.6138
    1760       2.6524
    1761       2.5196
    1762       2.4595
    1763       2.4448
    1764       2.4446
    1765       2.4781
    1766       2.4802
    1767       2.4259
    1768       2.3488
    1769       2.3912
    1770       2.5140
    1771       2.4383
    1772       2.4208
    1773       2.3687
    1774       2.3483
    1775       2.4355
    1776       2.3747
    1777       2.4302
    1778       2.5285
    1779       2.4857
    1780       2.5034
    1781       2.4540
    1782       2.4146
    1783       2.3180
    1784       2.3442
    1785       2.4052
    1786       2.4570
    1787       2.4898
    1788       2.5528
    1789       2.5313
    1790       2.5726
    1791       2.5504
    1792       2.4224
    1793       2.4077
    1794       2.3384
    1795       2.4298
    1796       2.3674
    1797       2.4028
    1798       2.4172
    1799       2.3642
    1800       2.3873
    1801       2.4973
    1802       2.4811
    1803       2.5045
    1804       2.4896
    1805       2.4933
    1806       2.3803
    1807       2.3850
    1808       2.3672
    1809       2.4073
    1810       2.3709
    1811       2.3481
    1812       2.4864
    1813       2.4226
    1814       2.4676
    1815       2.3686
    1816       2.3773
    1817       2.4582
    1818       2.4145
    1819       2.3599
    1820       2.3426
    1821       2.3371
    1822       2.3611
    1823       2.2485
    1824       2.2515
    1825       2.2551
    1826       2.3243
    1827       2.3785
    1828       2.3247
    1829       2.3650
    1830       2.3163
    1831       2.3288
    1832       2.3560
    1833       2.2938
    1834       2.2727
    1835       2.2980
    1836       2.3138
    1837       2.3022
    1838       2.2353
    1839       2.2959
    1840       2.2776
    1841       2.2516
    1842       2.1845
    1843       2.2519
    1844       2.2535
    1845       2.3203
    1846       2.2680
    1847       2.2770
    1848       2.3235
    1849       2.4140
    1850       2.3867
    1851       2.3931
    1852       2.4275
    1853       2.4310
    1854       2.4171
    1855       2.3792
    1856       2.4213
    1857       2.5266
    1858       2.4209
    1859       2.3270
    1860       2.2819
    1861       2.3471
    1862       2.4397
    1863       2.3583
    1864       2.3562
    1865       2.3369
    1866       2.4042
    1867       2.3152
    1868       2.2964
    1869       2.2893
    1870       2.2678
    1871       2.2914
    1872       2.3209
    1873       2.2925
    1874       2.2563
    1875       2.2978
    1876       2.2601
    1877       2.3359
    1878       2.3352
    1879       2.2481
    1880       2.3490
    1881       2.3226
    1882       2.3657
    1883       2.3928
    1884       2.4336
    1885       2.3957
    1886       2.4060
    1887       2.3311
    1888       2.3399
    1889       2.3246
    1890       2.2725
    1891       2.2957
    1892       2.3150
    1893       2.2930
    1894       2.3431
    1895       2.2837
    1896       2.3469
    1897       2.4154
    1898       2.3530
    1899       2.3476
    1900       2.3586
    1901       2.3833
    1902       2.4321
    1903       2.4410
    1904       2.5363
    1905       2.6073
    1906       2.4745
    1907       2.5109
    1908       2.5339
    1909       2.4511
    1910       2.4546
    1911       2.5519
    1912       2.5378
    1913       2.5320
    1914       2.4634
    1915       2.4414
    1916       2.4158
    1917       2.4396
    1918       2.4223
    1919       2.4335
    1920       2.4125
    1921       2.4412
    1922       2.3774
    1923       2.4260
    1924       2.4983
    1925       2.5042
    1926       2.4724
    1927       2.4863
    1928       2.4433
    1929       2.4203
    1930       2.4493
    1931       2.3873
    1932       2.4294
    1933       2.3795
    1934       2.3272
    1935       2.3165
    1936       2.3513
    1937       2.3354
    1938       2.3595
    1939       2.4183
    1940       2.3647
    1941       2.3800
    1942       2.3516
    1943       2.3217
    1944       2.3058
    1945       2.4463
    1946       2.4966
    1947       2.3772
    1948       2.3918
    1949       2.3935
    1950       2.4239
    1951       2.4616
    1952       2.4915
    1953       2.4427
    1954       2.4806
    1955       2.4021
    1956       2.4222
    1957       2.3309
    1958       2.4223
    1959       2.3900
    1960       2.4320
    1961       2.3900
    1962       2.3803
    1963       2.3716
    1964       2.4070
    1965       2.3523
    1966       2.3403
    1967       2.3694
    1968       2.3576
    1969       2.2932
    1970       2.3249
    1971       2.3614
    1972       2.4187
    1973       2.3523
    1974       2.4078
    1975       2.3951
    1976       2.4559
    1977       2.3864
    1978       2.3839
    1979       2.3654
    1980       2.3962
    1981       2.3685
    1982       2.4239
    1983       2.4871
    1984       2.5484
    1985       2.5991
    1986       2.5867
    1987       2.6429
    1988       2.6036
    1989       2.5157
    1990       2.5513
    1991       2.5347
    1992       2.4654
    1993       2.4754
    1994       2.4585
    1995       2.4376
    1996       2.4689
    1997       2.3973
    1998       2.4948
    1999       2.5001
    2000       2.4274
    2001       2.4619
    2002       2.4892
    2003       2.4820
    2004       2.4347
    2005       2.3888
    2006       2.4301
    2007       2.3076
    2008       2.2933
    2009       2.2833
    2010       2.3030
    2011       2.2798
    2012       2.2405
    2013       2.3374
    2014       2.2952
    2015       2.2597
    2016       2.3047
    2017       2.3258
    2018       2.3774
    2019       2.3371
    2020       2.3185
    2021       2.4194
    2022       2.4509
    2023       2.5002
    2024       2.3808
    2025       2.3262
    2026       2.3862
    2027       2.3822
    2028       2.3432
    2029       2.2733
    2030       2.2911
    2031       2.3938
    2032       2.4184
    2033       2.3832
    2034       2.4615
    2035       2.4612
    2036       2.4769
    2037       2.4661
    2038       2.4869
    2039       2.6127
    2040       2.5917
    2041       2.6316
    2042       2.5742
    2043       2.6045
    2044       2.5328
    2045       2.4090
    2046       2.3531
    2047       2.3376
    2048       2.3476
    2049       2.3177
    2050       2.2491
    2051       2.3539
    2052       2.4445
    2053       2.3050
    2054       2.2639
    2055       2.3310
    2056       2.2942
    2057       2.3079
    2058       2.2501
    2059       2.3164
    2060       2.3304
    2061       2.3027
    2062       2.2274
    2063       2.2841
    2064       2.2394
    2065       2.2767
    2066       2.1950
    2067       2.2468
    2068       2.2609
    2069       2.2588
    2070       2.2619
    2071       2.2431
    2072       2.3191
    2073       2.2737
    2074       2.3869
    2075       2.3125
    2076       2.4326
    2077       2.4795
    2078       2.5013
    2079       2.4615
    2080       2.5282
    2081       2.4965
    2082       2.5482
    2083       2.4453
    2084       2.4717
    2085       2.5228
    2086       2.4180
    2087       2.3704
    2088       2.3676
    2089       2.4066
    2090       2.4362
    2091       2.4012
    2092       2.3807
    2093       2.3677
    2094       2.4045
    2095       2.4206
    2096       2.4121
    2097       2.4501
    2098       2.4174
    2099       2.3458
    2100       2.3581
    2101       2.3763
    2102       2.4307
    2103       2.4114
    2104       2.4046
    2105       2.4593
    2106       2.4034
    2107       2.3934
    2108       2.3606
    2109       2.3906
    2110       2.3458
    2111       2.3869
    2112       2.4009
    2113       2.3725
    2114       2.3159
    2115       2.2917
    2116       2.3876
    2117       2.4749
    2118       2.4552
    2119       2.4087
    2120       2.4290
    2121       2.5049
    2122       2.4357
    2123       2.3399
    2124       2.4362
    2125       2.3572
    2126       2.4800
    2127       2.5182
    2128       2.5557
    2129       2.4752
    2130       2.4656
    2131       2.5124
    2132       2.5305
    2133       2.5418
    2134       2.5651
    2135       2.5731
    2136       2.5735
    2137       2.4025
    2138       2.3757
    2139       2.3582
    2140       2.4065
    2141       2.5218
    2142       2.5271
    2143       2.5263
    2144       2.5527
    2145       2.6201
    2146       2.6530
    2147       2.6387
    2148       2.5546
    2149       2.5544
    2150       2.4706
    2151       2.5411
    2152       2.5166
    2153       2.6572
    2154       2.5514
    2155       2.4986
    2156       2.4246
    2157       2.4084
    2158       2.3581
    2159       2.4264
    2160       2.3855
    2161       2.3905
    2162       2.4825
    2163       2.5530
    2164       2.4622
    2165       2.4266
    2166       2.4859
    2167       2.5136
    2168       2.5281
    2169       2.5041
    2170       2.4128
    2171       2.4364
    2172       2.5051
    2173       2.5174
    2174       2.5610
    2175       2.5448
    2176       2.5427
    2177       2.5955
    2178       2.4818
    2179       2.5677
    2180       2.5503
    2181       2.4592
    2182       2.5264
    2183       2.4838
    2184       2.5964
    2185       2.5650
    2186       2.5657
    2187       2.6019
    2188       2.7437
    2189       2.6924
    2190       2.7242
    2191       2.6530
    2192       2.6850
    2193       2.7017
    2194       2.5611
    2195       2.5792
    2196       2.6387
    2197       2.5459
    2198       2.6001
    2199       2.5705
    2200       2.5708
    2201       2.5080
    2202       2.5642
    2203       2.6027
    2204       2.5078
    2205       2.5427
    2206       2.4610
    2207       2.5043
    2208       2.5187
    2209       2.5382
    2210       2.6296
    2211       2.6170
    2212       2.5171
    2213       2.4474
    2214       2.4689
    2215       2.4048
    2216       2.5500
    2217       2.5426
    2218       2.4488
    2219       2.4413
    2220       2.4784
    2221       2.3293
    2222       2.3894
    2223       2.4367
    2224       2.5809
    2225       2.4722
    2226       2.4951
    2227       2.4945
    2228       2.4668
    2229       2.4726
    2230       2.5790
    2231       2.6243
    2232       2.6636
    2233       2.6501
    2234       2.6305
    2235       2.7272
    2236       2.7073
    2237       2.6377
    2238       2.7174
    2239       2.6581
    2240       2.6136
    2241       2.6117
    2242       2.5980
    2243       2.6555
    2244       2.6092
    2245       2.5919
    2246       2.5613
    2247       2.6600
    2248       2.6224
    2249       2.6482
    2250       2.5702
    2251       2.5410
    2252       2.5454
    2253       2.5742
    2254       2.6219
    2255       2.5476
    2256       2.5068
    2257       2.4994
    2258       2.4681
    2259       2.5097
    2260       2.4771
    2261       2.4874
    2262       2.5238
    2263       2.4989
    2264       2.4270
    2265       2.4960
    2266       2.5014
    2267       2.5118
    2268       2.4873
    2269       2.4953
    2270       2.4548
    2271       2.4497
    2272       2.3743
    2273       2.3899
    2274       2.3768
    2275       2.4310
    2276       2.5330
    2277       2.4825
    2278       2.5065
    2279       2.4052
    2280       2.4543
    2281       2.3857
    2282       2.5426
    2283       2.5438
    2284       2.5098
    2285       2.4862
    2286       2.4764
    2287       2.5399
    2288       2.5011
    2289       2.5419
    2290       2.6603
    2291       2.6639
    2292       2.5323
    2293       2.5850
    2294       2.5513
    2295       2.6188
    2296       2.6237
    2297       2.7007
    2298       2.8108
    2299       2.8155
    2300       2.9222
    2301       2.9956
    2302       2.8412
    2303       2.7930
    2304       2.8775
    2305       2.8853
    2306       2.8710
    2307       2.7950
    2308       2.8275
    2309       2.8461
    2310       2.7808
    2311       2.8304
    2312       2.8331
    2313       2.8175
    2314       2.7453
    2315       2.7073
    2316       2.7103
    2317       2.7208
    2318       2.7864
    2319       2.6548
    2320       2.6335
    2321       2.5704
    2322       2.6385
    2323       2.6429
    2324       2.6483
    2325       2.6695
    2326       2.6798
    2327       2.6230
    2328       2.6334
    2329       2.6747
    2330       2.7901
    2331       2.6851
    2332       2.6417
    2333       2.6397
    2334       2.5598
    2335       2.5600
    2336       2.6086
    2337       2.6222
    2338       2.5352
    2339       2.5742
    2340       2.6444
    2341       2.7072
    2342       2.7070
    2343       2.6866
    2344       2.6215
    2345       2.6274
    2346       2.7083
    2347       2.5670
    2348       2.6515
    2349       2.6689
    2350       2.6623
    2351       2.6884
    2352       2.6603
    2353       2.7897
    2354       2.7681
    2355       2.7391
    2356       2.7868
    2357       2.9177
    2358       2.8302
    2359       2.7909
    2360       2.8117
    2361       2.7899
    2362       2.7983
    2363       2.7482
    2364       2.6837
    2365       2.7442
    2366       2.7720
    2367       2.8564
    2368       2.8734
    2369       2.9283
    2370       2.9102
    2371       2.8667
    2372       2.8140
    2373       2.8628
    2374       2.9516
    2375       2.9049
    2376       2.8548
    2377       2.8990
    2378       2.9272
    2379       2.9017
    2380       3.0109
    2381       2.9328
    2382       2.8503
    2383       2.8717
    2384       2.8513
    2385       2.8091
    2386       2.8519
    2387       2.9348
    2388       2.9212
    2389       2.8217
    2390       2.6510
    2391       2.5897
    2392       2.6492
    2393       2.7179
    2394       2.7260
    2395       2.7502
    2396       2.7544
    2397       2.7176
    2398       2.6533
    2399       2.6775
    2400       2.6761
    2401       2.7115
    2402       2.6864
    2403       2.6846
    2404       2.6669
    2405       2.6292
    2406       2.5998
    2407       2.7900
    2408       2.7832
    2409       2.6893
    2410       2.8484
    2411       2.7698
    2412       2.6847
    2413       2.5802
    2414       2.6691
    2415       2.6181
    2416       2.6721
    2417       2.7077
    2418       2.7258
    2419       2.7081
    2420       2.6152
    2421       2.5875
    2422       2.5447
    2423       2.4693
    2424       2.5985
    2425       2.6474
    2426       2.6532
    2427       2.6075
    2428       2.7064
    2429       2.6910
    2430       2.6253
    2431       2.6378
    2432       2.5347
    2433       2.5411
    2434       2.5435
    2435       2.6302
    2436       2.6517
    2437       2.5965
    2438       2.6877
    2439       2.4896
    2440       2.5742
    2441       2.6503
    2442       2.5876
    2443       2.5933
    2444       2.6288
    2445       2.6536
    2446       2.7132
    2447       2.7399
    2448       2.7820
    2449       2.6952
    2450       2.6667
    2451       2.5336
    2452       2.5537
    2453       2.6390
    2454       2.6550
    2455       2.6494
    2456       2.6437
    2457       2.6111
    2458       2.5651
    2459       2.6312
    2460       2.6381
    2461       2.6752
    2462       2.6385
    2463       2.6215
    2464       2.5288
    2465       2.5056
    2466       2.5950
    2467       2.5574
    2468       2.5387
    2469       2.5457
    2470       2.5363
    2471       2.5744
    2472       2.5344
    2473       2.5438
    2474       2.6575
    2475       2.6486
    2476       2.5823
    2477       2.5844
    2478       2.5622
    2479       2.4784
    2480       2.4299
    2481       2.4626
    2482       2.5315
    2483       2.5617
    2484       2.5287
    2485       2.5072
    2486       2.6012
    2487       2.5285
    2488       2.6001
    2489       2.7062
    2490       2.7586
    2491       2.7851
    2492       2.7523
    2493       2.7128
    2494       2.6831
    2495       2.6405
    2496       2.7388
    2497       2.7336
    2498       2.7171
    2499       2.7410
    2500       2.7364
