# Supplementary material for: Potential Inhibitors of Fascin From A Database of Marine Natural Products: A Virtual Screening and Molecular Dynamics Study
Source: Front Chem. 2021 Oct 7;9:719949. doi: 10.3389/fchem.2021.719949 (PMC8529705; doi:10.3389/fchem.2021.719949)
Supplement: Supplementary file 2 [file DataSheet1.ZIP › Raw Date for Manuscript-719949-reduced/Figure S1/Inhibitor 06/rmsd1.dat]

#Frame     RMSD_00002
       1       2.1054
       2       2.1187
       3       2.1833
       4       2.1521
       5       2.1127
       6       2.0875
       7       2.0098
       8       2.0029
       9       2.0802
      10       2.0047
      11       1.9683
      12       1.9922
      13       1.9883
      14       2.0046
      15       2.0233
      16       2.0071
      17       2.1625
      18       2.1660
      19       2.1142
      20       2.0779
      21       2.0293
      22       2.0571
      23       2.1248
      24       2.1366
      25       2.0705
      26       2.1078
      27       2.0864
      28       2.1023
      29       2.1164
      30       2.1088
      31       2.1084
      32       2.0826
      33       2.0527
      34       2.0123
      35       1.9898
      36       2.0688
      37       2.1479
      38       1.9784
      39       1.9261
      40       2.0155
      41       2.0190
      42       2.0129
      43       2.0575
      44       2.1123
      45       2.0657
      46       2.0353
      47       2.1368
      48       2.1811
      49       2.1135
      50       2.1972
      51       2.2573
      52       2.2866
      53       2.3176
      54       2.2437
      55       2.1772
      56       2.1192
      57       2.1502
      58       2.1094
      59       2.0797
      60       2.1528
      61       2.1593
      62       2.1877
      63       2.1516
      64       2.1875
      65       2.1988
      66       2.2310
      67       2.1785
      68       2.1512
      69       2.1027
      70       2.1176
      71       2.1314
      72       2.0599
      73       2.1219
      74       2.1473
      75       2.1194
      76       2.2061
      77       2.2630
      78       2.2425
      79       2.1503
      80       2.1122
      81       2.2121
      82       2.2586
      83       2.1805
      84       2.1635
      85       2.2947
      86       2.2965
      87       2.3223
      88       2.3622
      89       2.2893
      90       2.2755
      91       2.4499
      92       2.2908
      93       2.3678
      94       2.2601
      95       2.1543
      96       2.1849
      97       2.0872
      98       2.1127
      99       2.1145
     100       2.0855
     101       2.0980
     102       2.0025
     103       2.0016
     104       2.0699
     105       2.0734
     106       2.0521
     107       2.1100
     108       2.0862
     109       2.0142
     110       1.9738
     111       2.0101
     112       2.0872
     113       2.0673
     114       2.1006
     115       2.1031
     116       2.0899
     117       2.1307
     118       2.0648
     119       1.9809
     120       2.0186
     121       2.1128
     122       2.1154
     123       2.0247
     124       2.0376
     125       2.0677
     126       2.0359
     127       2.0124
     128       1.9847
     129       1.9500
     130       2.0340
     131       1.9773
     132       2.0491
     133       1.9981
     134       2.0538
     135       2.0207
     136       2.0600
     137       2.0434
     138       2.0400
     139       2.0739
     140       2.0732
     141       2.0963
     142       2.1107
     143       2.1076
     144       2.0709
     145       2.0541
     146       2.1183
     147       2.1155
     148       2.0075
     149       2.0634
     150       2.0739
     151       2.0503
     152       2.1309
     153       2.0884
     154       2.1404
     155       2.1650
     156       2.1735
     157       2.1067
     158       2.0793
     159       2.1280
     160       2.1434
     161       2.1372
     162       2.1465
     163       2.0714
     164       2.1050
     165       2.0657
     166       2.0617
     167       2.0598
     168       2.1043
     169       2.0938
     170       2.0909
     171       2.0794
     172       2.1985
     173       2.2047
     174       2.2263
     175       2.3188
     176       2.2102
     177       2.2128
     178       2.2533
     179       2.2218
     180       2.2050
     181       2.1941
     182       2.1895
     183       2.1811
     184       2.1935
     185       2.2624
     186       2.1821
     187       2.1269
     188       2.1787
     189       2.0643
     190       2.0996
     191       2.1254
     192       2.0790
     193       2.1939
     194       2.2191
     195       2.2408
     196       2.2670
     197       2.2381
     198       2.2030
     199       2.2071
     200       2.1373
     201       2.2453
     202       2.1907
     203       2.2151
     204       2.1756
     205       2.1891
     206       2.1703
     207       2.1275
     208       2.0950
     209       2.1013
     210       2.0789
     211       2.1733
     212       2.1326
     213       2.1138
     214       2.0683
     215       2.1565
     216       2.1088
     217       2.0474
     218       2.1805
     219       2.1709
     220       2.1354
     221       2.2046
     222       2.2263
     223       2.1613
     224       2.1951
     225       2.0887
     226       2.0955
     227       2.1061
     228       2.1131
     229       2.0765
     230       2.0904
     231       2.1062
     232       2.0560
     233       2.0814
     234       2.1051
     235       2.1191
     236       2.0980
     237       2.1378
     238       2.1409
     239       2.1409
     240       2.1404
     241       2.1180
     242       2.2707
     243       2.1893
     244       2.1770
     245       2.1479
     246       2.1631
     247       2.0954
     248       2.0950
     249       2.1893
     250       2.1138
     251       2.1329
     252       2.1402
     253       2.1585
     254       2.1763
     255       2.1202
     256       2.1147
     257       2.1193
     258       2.1287
     259       2.1751
     260       2.1516
     261       2.1456
     262       2.1485
     263       2.1584
     264       2.2489
     265       2.2959
     266       2.2818
     267       2.2518
     268       2.2973
     269       2.2959
     270       2.2632
     271       2.2675
     272       2.3412
     273       2.2880
     274       2.2518
     275       2.3267
     276       2.3296
     277       2.4063
     278       2.2145
     279       2.2435
     280       2.1954
     281       2.2227
     282       2.2546
     283       2.1915
     284       2.1334
     285       2.1573
     286       2.1762
     287       2.1957
     288       2.0963
     289       2.1219
     290       2.0200
     291       2.1405
     292       2.2173
     293       2.1575
     294       2.2217
     295       2.2546
     296       2.3007
     297       2.3518
     298       2.3399
     299       2.2817
     300       2.1953
     301       2.2580
     302       2.2132
     303       2.2337
     304       2.2456
     305       2.2779
     306       2.2935
     307       2.2545
     308       2.2997
     309       2.3512
     310       2.3132
     311       2.3916
     312       2.3136
     313       2.2113
     314       2.1975
     315       2.1655
     316       2.1214
     317       2.1574
     318       2.1701
     319       2.2454
     320       2.2086
     321       2.2342
     322       2.2895
     323       2.2639
     324       2.2412
     325       2.2444
     326       2.2287
     327       2.2599
     328       2.2517
     329       2.1995
     330       2.1921
     331       2.2331
     332       2.1819
     333       2.1524
     334       2.1547
     335       2.2049
     336       2.2013
     337       2.2626
     338       2.2112
     339       2.2176
     340       2.2527
     341       2.2513
     342       2.2818
     343       2.2806
     344       2.1960
     345       2.2023
     346       2.2507
     347       2.2424
     348       2.2023
     349       2.1976
     350       2.2689
     351       2.2723
     352       2.2510
     353       2.2277
     354       2.2215
     355       2.2803
     356       2.2868
     357       2.2277
     358       2.2980
     359       2.2253
     360       2.2058
     361       2.2321
     362       2.2619
     363       2.2536
     364       2.2979
     365       2.2939
     366       2.2411
     367       2.2865
     368       2.4031
     369       2.4467
     370       2.3514
     371       2.4153
     372       2.4961
     373       2.4829
     374       2.5401
     375       2.4633
     376       2.4786
     377       2.4667
     378       2.4036
     379       2.3651
     380       2.3651
     381       2.4685
     382       2.4657
     383       2.3473
     384       2.3516
     385       2.3461
     386       2.2075
     387       2.2402
     388       2.2320
     389       2.1137
     390       2.2397
     391       2.3056
     392       2.2386
     393       2.2907
     394       2.3079
     395       2.2858
     396       2.2937
     397       2.1794
     398       2.1651
     399       2.2522
     400       2.2590
     401       2.2760
     402       2.3268
     403       2.3780
     404       2.3864
     405       2.3080
     406       2.3362
     407       2.3296
     408       2.3290
     409       2.3205
     410       2.2771
     411       2.2725
     412       2.2811
     413       2.2245
     414       2.2921
     415       2.2168
     416       2.2541
     417       2.2777
     418       2.2711
     419       2.3249
     420       2.3395
     421       2.4134
     422       2.3256
     423       2.3910
     424       2.4582
     425       2.4784
     426       2.4541
     427       2.3810
     428       2.3057
     429       2.3854
     430       2.4031
     431       2.4205
     432       2.3920
     433       2.3746
     434       2.3649
     435       2.3329
     436       2.3248
     437       2.3279
     438       2.3667
     439       2.4302
     440       2.3830
     441       2.3550
     442       2.2627
     443       2.2036
     444       2.2259
     445       2.1975
     446       2.2482
     447       2.2606
     448       2.2234
     449       2.3169
     450       2.3383
     451       2.3253
     452       2.2532
     453       2.3250
     454       2.2919
     455       2.3133
     456       2.3300
     457       2.3101
     458       2.2245
     459       2.1783
     460       2.2667
     461       2.2929
     462       2.2921
     463       2.2590
     464       2.2786
     465       2.2563
     466       2.2502
     467       2.3062
     468       2.3224
     469       2.2134
     470       2.2432
     471       2.2174
     472       2.2160
     473       2.2047
     474       2.2814
     475       2.4097
     476       2.3897
     477       2.4267
     478       2.4224
     479       2.4248
     480       2.3639
     481       2.3966
     482       2.4492
     483       2.4228
     484       2.4553
     485       2.4914
     486       2.3742
     487       2.3454
     488       2.3943
     489       2.4220
     490       2.5008
     491       2.5707
     492       2.5745
     493       2.6380
     494       2.4625
     495       2.5201
     496       2.4557
     497       2.3982
     498       2.4487
     499       2.4151
     500       2.4153
     501       2.3955
     502       2.3972
     503       2.3914
     504       2.4132
     505       2.4788
     506       2.4965
     507       2.4885
     508       2.5170
     509       2.5955
     510       2.5273
     511       2.5602
     512       2.6719
     513       2.7589
     514       2.7348
     515       2.7846
     516       2.7387
     517       2.7716
     518       2.5777
     519       2.5641
     520       2.5026
     521       2.4742
     522       2.4653
     523       2.5137
     524       2.5314
     525       2.5613
     526       2.6044
     527       2.7227
     528       2.7353
     529       2.7122
     530       2.8375
     531       2.8005
     532       2.8335
     533       2.7731
     534       2.7000
     535       2.6041
     536       2.6219
     537       2.6273
     538       2.6969
     539       2.6121
     540       2.5555
     541       2.4296
     542       2.3943
     543       2.4817
     544       2.3793
     545       2.4308
     546       2.4512
     547       2.4886
     548       2.5514
     549       2.5646
     550       2.5673
     551       2.5919
     552       2.6320
     553       2.6914
     554       2.6743
     555       2.7025
     556       2.5734
     557       2.5251
     558       2.5454
     559       2.4587
     560       2.5567
     561       2.5138
     562       2.4732
     563       2.4977
     564       2.5118
     565       2.4283
     566       2.4556
     567       2.4274
     568       2.4561
     569       2.4926
     570       2.5007
     571       2.5143
     572       2.5220
     573       2.5245
     574       2.5488
     575       2.5099
     576       2.5071
     577       2.5988
     578       2.5977
     579       2.4268
     580       2.4952
     581       2.4886
     582       2.4649
     583       2.4045
     584       2.4268
     585       2.3740
     586       2.3763
     587       2.4239
     588       2.4958
     589       2.4915
     590       2.5159
     591       2.5211
     592       2.4519
     593       2.4977
     594       2.4379
     595       2.3889
     596       2.3817
     597       2.4806
     598       2.5653
     599       2.6709
     600       2.5820
     601       2.6240
     602       2.4820
     603       2.4902
     604       2.4630
     605       2.5002
     606       2.5336
     607       2.6131
     608       2.5725
     609       2.4961
     610       2.4728
     611       2.4856
     612       2.4277
     613       2.5059
     614       2.4086
     615       2.4738
     616       2.4064
     617       2.4575
     618       2.4254
     619       2.4117
     620       2.4863
     621       2.4634
     622       2.5263
     623       2.4960
     624       2.5007
     625       2.4610
     626       2.5228
     627       2.5666
     628       2.5232
     629       2.3125
     630       2.3232
     631       2.2503
     632       2.2247
     633       2.2410
     634       2.2846
     635       2.2688
     636       2.3492
     637       2.3155
     638       2.3003
     639       2.3220
     640       2.3193
     641       2.3020
     642       2.2922
     643       2.3057
     644       2.2802
     645       2.3444
     646       2.4136
     647       2.5092
     648       2.5799
     649       2.5904
     650       2.5227
     651       2.5237
     652       2.4714
     653       2.5366
     654       2.4551
     655       2.4802
     656       2.4591
     657       2.5335
     658       2.4700
     659       2.6081
     660       2.5683
     661       2.6115
     662       2.7087
     663       2.6956
     664       2.6661
     665       2.7006
     666       2.6359
     667       2.6823
     668       2.6902
     669       2.7148
     670       2.6962
     671       2.5866
     672       2.6372
     673       2.6856
     674       2.7797
     675       2.8245
     676       2.7758
     677       2.7415
     678       2.6558
     679       2.5912
     680       2.6421
     681       2.4796
     682       2.4169
     683       2.4603
     684       2.5728
     685       2.5523
     686       2.4688
     687       2.4420
     688       2.3945
     689       2.4519
     690       2.4371
     691       2.5018
     692       2.5593
     693       2.4849
     694       2.5647
     695       2.6334
     696       2.6107
     697       2.5543
     698       2.4188
     699       2.4458
     700       2.5112
     701       2.5519
     702       2.4908
     703       2.4467
     704       2.4896
     705       2.4269
     706       2.4980
     707       2.5227
     708       2.4559
     709       2.4303
     710       2.3800
     711       2.5071
     712       2.5216
     713       2.5397
     714       2.4138
     715       2.3448
     716       2.4757
     717       2.3614
     718       2.3950
     719       2.4306
     720       2.3643
     721       2.4860
     722       2.3290
     723       2.3884
     724       2.3224
     725       2.2968
     726       2.2979
     727       2.2958
     728       2.3417
     729       2.4271
     730       2.3211
     731       2.3409
     732       2.3223
     733       2.3446
     734       2.2538
     735       2.3804
     736       2.4054
     737       2.4659
     738       2.4664
     739       2.3685
     740       2.3590
     741       2.3788
     742       2.4495
     743       2.4685
     744       2.5979
     745       2.5509
     746       2.7123
     747       2.6568
     748       2.6956
     749       2.6048
     750       2.5970
     751       2.7109
     752       2.7810
     753       2.7282
     754       2.7101
     755       2.6471
     756       2.6659
     757       2.7577
     758       2.8786
     759       2.8292
     760       2.7907
     761       2.6533
     762       2.5739
     763       2.6800
     764       2.7202
     765       2.8461
     766       2.9851
     767       2.9041
     768       2.8354
     769       2.8562
     770       2.9465
     771       2.7832
     772       2.8065
     773       2.7503
     774       2.7445
     775       2.7699
     776       2.7909
     777       2.6818
     778       2.6602
     779       2.6795
     780       2.5698
     781       2.6933
     782       2.8129
     783       2.7609
     784       2.7992
     785       2.7821
     786       2.8532
     787       2.8245
     788       2.7483
     789       2.8675
     790       2.8268
     791       2.7350
     792       2.8524
     793       2.9308
     794       2.7773
     795       2.6846
     796       2.6986
     797       2.6189
     798       2.7381
     799       2.7171
     800       2.6648
     801       2.6454
     802       2.6414
     803       2.5956
     804       2.5440
     805       2.5713
     806       2.6176
     807       2.5392
     808       2.6069
     809       2.5144
     810       2.6012
     811       2.6807
     812       2.6041
     813       2.5931
     814       2.6535
     815       2.7500
     816       2.7525
     817       2.7812
     818       2.8169
     819       2.6657
     820       2.8460
     821       2.9141
     822       2.9081
     823       2.7473
     824       2.8594
     825       2.9251
     826       2.9195
     827       2.9684
     828       3.1177
     829       3.0142
     830       3.0704
     831       3.0199
     832       2.9434
     833       2.9999
     834       2.9407
     835       2.9640
     836       2.8650
     837       2.9067
     838       2.9826
     839       3.0016
     840       2.8461
     841       2.9398
     842       2.9556
     843       2.9434
     844       3.0363
     845       3.0010
     846       3.0340
     847       2.9690
     848       2.9970
     849       2.9399
     850       2.9523
     851       3.0284
     852       2.9801
     853       2.8582
     854       2.7656
     855       2.7904
     856       2.7455
     857       2.7550
     858       2.8778
     859       2.8669
     860       2.9280
     861       2.8948
     862       2.9368
     863       2.9600
     864       3.0010
     865       3.0110
     866       3.1350
     867       3.1357
     868       3.0818
     869       3.1009
     870       3.1023
     871       3.1486
     872       3.1248
     873       3.3272
     874       3.2249
     875       3.2426
     876       3.0689
     877       3.1009
     878       3.1987
     879       3.0975
     880       3.0699
     881       3.0947
     882       3.0912
     883       3.0328
     884       3.0335
     885       3.0327
     886       3.0352
     887       3.0355
     888       2.9647
     889       2.9708
     890       3.0100
     891       2.9255
     892       2.9855
     893       2.8572
     894       2.8511
     895       2.7736
     896       2.8446
     897       2.8581
     898       2.8509
     899       2.8417
     900       2.8955
     901       2.9482
     902       3.0498
     903       3.0189
     904       2.9436
     905       2.9836
     906       3.1178
     907       3.1779
     908       3.2419
     909       3.1360
     910       3.2097
     911       3.0890
     912       3.0770
     913       2.9008
     914       2.8874
     915       2.8637
     916       2.8188
     917       2.9190
     918       3.1331
     919       2.9919
     920       2.9595
     921       3.0794
     922       2.9729
     923       3.0063
     924       2.9083
     925       2.8907
     926       2.9977
     927       3.1912
     928       3.2005
     929       3.2458
     930       3.2007
     931       3.0553
     932       2.9336
     933       3.0048
     934       3.1485
     935       3.2597
     936       3.2381
     937       3.2369
     938       3.2315
     939       3.3886
     940       3.3000
     941       3.1916
     942       3.1456
     943       3.0938
     944       3.0574
     945       3.1980
     946       3.1223
     947       3.0017
     948       3.0721
     949       3.0870
     950       3.0515
     951       3.0917
     952       3.0778
     953       3.0126
     954       3.0918
     955       3.1240
     956       3.1212
     957       3.1119
     958       3.0476
     959       2.9331
     960       3.0639
     961       3.0016
     962       2.9645
     963       2.9860
     964       3.0007
     965       3.0022
     966       3.0233
     967       3.0792
     968       3.0765
     969       3.0322
     970       3.0300
     971       2.8199
     972       3.0331
     973       3.1087
     974       3.0549
     975       2.9197
     976       2.8613
     977       2.9454
     978       2.9792
     979       2.9011
     980       2.8491
     981       2.8865
     982       2.8420
     983       2.8652
     984       2.7595
     985       2.7606
     986       2.8271
     987       2.7648
     988       2.8684
     989       2.8047
     990       2.7697
     991       2.7087
     992       2.6698
     993       2.6325
     994       2.8007
     995       2.6981
     996       2.8258
     997       2.8308
     998       2.7456
     999       2.6840
    1000       2.7305
    1001       2.6989
    1002       2.8418
    1003       2.8581
    1004       2.7486
    1005       2.7598
    1006       2.8509
    1007       2.8998
    1008       2.7866
    1009       2.7820
    1010       2.8058
    1011       2.7566
    1012       2.7315
    1013       2.6743
    1014       2.6253
    1015       2.8211
    1016       2.8261
    1017       2.9294
    1018       2.8180
    1019       2.8689
    1020       2.8618
    1021       2.8702
    1022       2.9217
    1023       2.9469
    1024       2.8712
    1025       2.9753
    1026       2.8714
    1027       2.9318
    1028       2.9860
    1029       3.0083
    1030       3.0545
    1031       2.9810
    1032       2.8152
    1033       2.8762
    1034       3.0482
    1035       3.0572
    1036       3.0719
    1037       3.0844
    1038       3.2198
    1039       3.1650
    1040       3.2126
    1041       3.2584
    1042       3.2377
    1043       3.1579
    1044       3.1773
    1045       3.1587
    1046       2.9525
    1047       2.9676
    1048       3.0494
    1049       2.9845
    1050       3.0000
    1051       3.0633
    1052       3.1300
    1053       3.0689
    1054       3.0315
    1055       2.9935
    1056       3.0866
    1057       3.1888
    1058       2.9938
    1059       2.9009
    1060       2.8997
    1061       2.9971
    1062       2.9862
    1063       2.9756
    1064       3.0463
    1065       3.1771
    1066       3.0811
    1067       3.1062
    1068       3.1521
    1069       3.1469
    1070       3.0398
    1071       3.0541
    1072       2.9246
    1073       2.9307
    1074       2.8763
    1075       2.8661
    1076       3.0069
    1077       3.1626
    1078       3.0921
    1079       3.1431
    1080       3.0892
    1081       3.0831
    1082       3.0940
    1083       3.0738
    1084       3.0436
    1085       3.0645
    1086       2.9674
    1087       3.0913
    1088       3.0783
    1089       3.1582
    1090       3.1803
    1091       3.1841
    1092       3.1193
    1093       2.9570
    1094       2.9786
    1095       3.0038
    1096       3.0302
    1097       2.9401
    1098       2.7979
    1099       2.7929
    1100       2.7773
    1101       2.8435
    1102       2.8550
    1103       2.8847
    1104       2.8038
    1105       2.8339
    1106       2.8290
    1107       2.7795
    1108       2.7474
    1109       2.6937
    1110       2.7379
    1111       2.8007
    1112       2.8476
    1113       2.8102
    1114       2.7529
    1115       2.8686
    1116       2.8982
    1117       2.8478
    1118       2.9150
    1119       2.9133
    1120       2.9209
    1121       2.8441
    1122       2.8244
    1123       2.8550
    1124       2.8917
    1125       2.8931
    1126       2.7947
    1127       2.8170
    1128       2.7895
    1129       2.8201
    1130       2.8064
    1131       2.7838
    1132       2.7848
    1133       2.8507
    1134       2.9284
    1135       2.8299
    1136       2.8624
    1137       2.7734
    1138       2.8113
    1139       2.8781
    1140       2.9392
    1141       2.8811
    1142       2.8422
    1143       2.8424
    1144       2.9323
    1145       2.8953
    1146       2.8821
    1147       2.8937
    1148       2.8741
    1149       2.9045
    1150       2.9111
    1151       3.0090
    1152       2.7909
    1153       2.8784
    1154       2.7746
    1155       2.7615
    1156       2.7837
    1157       2.8446
    1158       2.8011
    1159       2.7945
    1160       2.7809
    1161       2.8005
    1162       2.7026
    1163       2.6597
    1164       2.6634
    1165       2.6986
    1166       2.7187
    1167       2.6502
    1168       2.7116
    1169       2.7018
    1170       2.6391
    1171       2.6781
    1172       2.6222
    1173       2.6822
    1174       2.6308
    1175       2.6569
    1176       2.5884
    1177       2.6041
    1178       2.6948
    1179       2.6090
    1180       2.6681
    1181       2.6480
    1182       2.5661
    1183       2.6946
    1184       2.7500
    1185       2.7725
    1186       2.7667
    1187       2.7422
    1188       2.8079
    1189       2.7231
    1190       2.7945
    1191       2.7355
    1192       2.6343
    1193       2.5814
    1194       2.6121
    1195       2.5503
    1196       2.5029
    1197       2.6061
    1198       2.6254
    1199       2.6247
    1200       2.6738
    1201       2.6592
    1202       2.7422
    1203       2.7229
    1204       2.6623
    1205       2.6187
    1206       2.5735
    1207       2.5524
    1208       2.5004
    1209       2.4898
    1210       2.5074
    1211       2.5509
    1212       2.4783
    1213       2.5152
    1214       2.4358
    1215       2.4190
    1216       2.4844
    1217       2.4141
    1218       2.2640
    1219       2.3396
    1220       2.3742
    1221       2.5017
    1222       2.4661
    1223       2.5790
    1224       2.6258
    1225       2.5181
    1226       2.5126
    1227       2.4588
    1228       2.4467
    1229       2.5349
    1230       2.5039
    1231       2.4904
    1232       2.5769
    1233       2.5420
    1234       2.5852
    1235       2.5646
    1236       2.5554
    1237       2.5482
    1238       2.5424
    1239       2.5533
    1240       2.5408
    1241       2.5430
    1242       2.5030
    1243       2.5184
    1244       2.5445
    1245       2.4843
    1246       2.4940
    1247       2.5005
    1248       2.4324
    1249       2.4122
    1250       2.4312
    1251       2.4981
    1252       2.5656
    1253       2.6649
    1254       2.6734
    1255       2.6645
    1256       2.6326
    1257       2.7038
    1258       2.7632
    1259       2.8229
    1260       2.7551
    1261       2.7127
    1262       2.6531
    1263       2.6027
    1264       2.6618
    1265       2.6795
    1266       2.7833
    1267       2.8504
    1268       2.8273
    1269       2.7830
    1270       2.6632
    1271       2.7149
    1272       2.7812
    1273       2.7568
    1274       2.8301
    1275       2.7416
    1276       2.7669
    1277       2.7846
    1278       2.7301
    1279       2.7716
    1280       2.6830
    1281       2.7771
    1282       2.7671
    1283       2.8680
    1284       2.8188
    1285       2.8881
    1286       2.8017
    1287       2.8443
    1288       2.7890
    1289       2.8333
    1290       2.7687
    1291       2.7836
    1292       2.8302
    1293       2.7200
    1294       2.7233
    1295       2.7326
    1296       2.7124
    1297       2.6182
    1298       2.6681
    1299       2.6668
    1300       2.6424
    1301       2.6055
    1302       2.4419
    1303       2.4763
    1304       2.4933
    1305       2.4047
    1306       2.4451
    1307       2.3992
    1308       2.4560
    1309       2.4319
    1310       2.5249
    1311       2.6239
    1312       2.5350
    1313       2.4628
    1314       2.4983
    1315       2.4216
    1316       2.5524
    1317       2.5358
    1318       2.6176
    1319       2.6299
    1320       2.7573
    1321       2.8450
    1322       2.7642
    1323       2.6599
    1324       2.6070
    1325       2.6866
    1326       2.7189
    1327       2.7141
    1328       2.7167
    1329       2.7630
    1330       2.7082
    1331       2.7025
    1332       2.8770
    1333       2.6438
    1334       2.7725
    1335       2.8226
    1336       2.7292
    1337       2.8396
    1338       2.9403
    1339       2.9619
    1340       2.9021
    1341       2.7802
    1342       2.7471
    1343       2.7292
    1344       2.8017
    1345       2.7520
    1346       2.7451
    1347       2.8230
    1348       2.8915
    1349       2.8340
    1350       2.8574
    1351       2.9220
    1352       2.7420
    1353       2.7878
    1354       2.9037
    1355       2.8299
    1356       2.8545
    1357       2.8559
    1358       2.8857
    1359       2.8356
    1360       2.9865
    1361       2.8569
    1362       2.8178
    1363       2.7348
    1364       2.8532
    1365       2.8870
    1366       2.8949
    1367       2.8225
    1368       2.9486
    1369       3.0290
    1370       3.2188
    1371       3.1158
    1372       3.1110
    1373       3.0393
    1374       3.0093
    1375       2.9817
    1376       2.8787
    1377       2.9880
    1378       3.1017
    1379       3.0789
    1380       2.9473
    1381       2.8834
    1382       2.8024
    1383       2.7980
    1384       2.7540
    1385       2.8952
    1386       2.9359
    1387       2.9790
    1388       2.8583
    1389       2.8233
    1390       2.8628
    1391       2.9424
    1392       2.9080
    1393       2.8252
    1394       2.8536
    1395       2.8506
    1396       2.7807
    1397       2.8484
    1398       2.7663
    1399       2.8320
    1400       2.8079
    1401       2.7670
    1402       2.7588
    1403       2.7451
    1404       2.8329
    1405       2.8469
    1406       2.7944
    1407       2.7323
    1408       2.8085
    1409       2.8306
    1410       2.6968
    1411       2.7953
    1412       2.7278
    1413       2.7755
    1414       2.7636
    1415       2.7500
    1416       2.8742
    1417       2.8048
    1418       2.8347
    1419       2.7667
    1420       2.7615
    1421       2.8620
    1422       2.8825
    1423       2.8225
    1424       2.7355
    1425       2.7962
    1426       2.7636
    1427       2.6969
    1428       2.7196
    1429       2.7151
    1430       2.6894
    1431       2.7315
    1432       2.7362
    1433       2.8552
    1434       2.7987
    1435       2.8447
    1436       2.7887
    1437       2.8902
    1438       2.9196
    1439       2.8451
    1440       2.9268
    1441       2.9198
    1442       2.9085
    1443       2.9853
    1444       3.0670
    1445       2.9388
    1446       2.9643
    1447       2.8802
    1448       2.9262
    1449       2.8108
    1450       2.8580
    1451       2.8601
    1452       2.7988
    1453       2.7625
    1454       2.8353
    1455       2.6974
    1456       2.9032
    1457       2.7797
    1458       2.9534
    1459       2.9339
    1460       2.9307
    1461       2.8919
    1462       2.9454
    1463       2.9518
    1464       3.0546
    1465       3.0382
    1466       3.0338
    1467       3.0614
    1468       3.0966
    1469       3.1134
    1470       3.0240
    1471       3.1619
    1472       3.0133
    1473       3.0184
    1474       2.9372
    1475       2.8857
    1476       3.0758
    1477       3.0778
    1478       3.2073
    1479       3.1175
    1480       3.0549
    1481       2.9527
    1482       2.9564
    1483       2.9879
    1484       3.0647
    1485       3.0094
    1486       3.0102
    1487       2.9523
    1488       3.0033
    1489       3.0428
    1490       3.1238
    1491       3.1088
    1492       2.9288
    1493       3.0467
    1494       3.0416
    1495       2.8540
    1496       2.8726
    1497       2.9667
    1498       2.8981
    1499       2.8077
    1500       2.9107
    1501       3.0243
    1502       3.0001
    1503       3.0241
    1504       2.9655
    1505       2.8815
    1506       2.9502
    1507       3.0350
    1508       3.0544
    1509       3.0483
    1510       2.9953
    1511       2.8691
    1512       2.8852
    1513       2.9366
    1514       2.9144
    1515       2.9163
    1516       3.1136
    1517       2.9428
    1518       2.8864
    1519       2.9279
    1520       2.8829
    1521       2.8233
    1522       2.8385
    1523       2.8932
    1524       2.9501
    1525       3.0239
    1526       2.9353
    1527       2.8119
    1528       2.8339
    1529       2.8608
    1530       2.8073
    1531       2.7980
    1532       2.7229
    1533       2.7802
    1534       2.8626
    1535       2.9023
    1536       2.7642
    1537       2.8615
    1538       2.8685
    1539       2.8063
    1540       2.7356
    1541       2.7630
    1542       2.6796
    1543       2.6741
    1544       2.5971
    1545       2.6857
    1546       2.7030
    1547       2.5784
    1548       2.6451
    1549       2.6724
    1550       2.6125
    1551       2.6097
    1552       2.6721
    1553       2.6892
    1554       2.6953
    1555       2.7897
    1556       2.7054
    1557       2.7341
    1558       2.7138
    1559       2.6451
    1560       2.6569
    1561       2.7441
    1562       2.8289
    1563       2.8053
    1564       2.9010
    1565       2.8530
    1566       2.8335
    1567       2.8165
    1568       2.9165
    1569       2.8415
    1570       2.8119
    1571       2.7748
    1572       2.8368
    1573       2.8242
    1574       2.7894
    1575       2.8239
    1576       2.7436
    1577       2.7772
    1578       2.6946
    1579       2.6327
    1580       2.6690
    1581       2.7078
    1582       2.7037
    1583       2.8466
    1584       2.7996
    1585       2.7165
    1586       2.7353
    1587       2.7771
    1588       2.7280
    1589       2.6535
    1590       2.7152
    1591       2.7171
    1592       2.7366
    1593       2.7548
    1594       2.7322
    1595       2.6844
    1596       2.7106
    1597       2.6453
    1598       2.6651
    1599       2.7097
    1600       2.7770
    1601       2.8627
    1602       2.8033
    1603       2.8131
    1604       2.8417
    1605       2.8257
    1606       2.8200
    1607       2.7611
    1608       2.7970
    1609       2.8104
    1610       2.8962
    1611       2.8951
    1612       2.9207
    1613       3.0130
    1614       3.0347
    1615       3.0025
    1616       2.9008
    1617       2.9106
    1618       3.0407
    1619       2.8873
    1620       2.7399
    1621       2.9090
    1622       2.8900
    1623       2.8490
    1624       2.9605
    1625       2.8606
    1626       2.9053
    1627       2.9452
    1628       2.9257
    1629       2.9002
    1630       2.8528
    1631       2.8523
    1632       2.8640
    1633       2.7684
    1634       2.7502
    1635       2.7876
    1636       2.8298
    1637       2.9265
    1638       2.8423
    1639       2.8759
    1640       2.8975
    1641       2.7853
    1642       2.8196
    1643       2.8274
    1644       2.7941
    1645       2.8117
    1646       2.7705
    1647       2.8526
    1648       2.8363
    1649       2.7783
    1650       2.8556
    1651       2.7256
    1652       2.7022
    1653       2.8880
    1654       2.8599
    1655       2.8643
    1656       3.0229
    1657       2.9488
    1658       2.8954
    1659       2.8678
    1660       2.9598
    1661       2.9450
    1662       2.8979
    1663       2.9673
    1664       2.9505
    1665       3.0693
    1666       3.0328
    1667       3.0198
    1668       2.9775
    1669       3.0490
    1670       2.9289
    1671       2.9389
    1672       2.8318
    1673       2.8877
    1674       2.9020
    1675       3.0271
    1676       3.0005
    1677       2.9714
    1678       2.9059
    1679       2.8263
    1680       2.7031
    1681       2.7184
    1682       2.7382
    1683       2.8008
    1684       2.8299
    1685       2.7710
    1686       2.7853
    1687       2.7360
    1688       2.6860
    1689       2.6499
    1690       2.6497
    1691       2.6618
    1692       2.7598
    1693       2.7886
    1694       2.8041
    1695       2.7580
    1696       2.7752
    1697       2.7916
    1698       2.6962
    1699       2.7465
    1700       2.8139
    1701       2.8224
    1702       2.8406
    1703       2.8958
    1704       2.9750
    1705       2.9386
    1706       2.8935
    1707       2.9192
    1708       2.9329
    1709       2.9734
    1710       2.9995
    1711       3.0295
    1712       3.1300
    1713       3.0490
    1714       3.1213
    1715       3.0654
    1716       2.9146
    1717       3.0034
    1718       3.0554
    1719       2.9757
    1720       3.0376
    1721       3.0376
    1722       3.0094
    1723       2.9945
    1724       2.9220
    1725       2.8291
    1726       2.8180
    1727       2.8004
    1728       2.8039
    1729       2.7423
    1730       2.7858
    1731       2.8068
    1732       2.7410
    1733       2.8115
    1734       2.8355
    1735       2.8163
    1736       2.7761
    1737       2.8104
    1738       2.7822
    1739       2.7230
    1740       2.8229
    1741       2.9227
    1742       2.9629
    1743       2.8463
    1744       2.8931
    1745       2.9227
    1746       2.9744
    1747       2.8455
    1748       2.9192
    1749       3.0101
    1750       3.0172
    1751       3.0996
    1752       3.0456
    1753       2.9786
    1754       3.1229
    1755       3.0744
    1756       3.0159
    1757       2.9497
    1758       2.9496
    1759       2.9642
    1760       2.9481
    1761       3.0734
    1762       3.0046
    1763       3.1138
    1764       3.1414
    1765       3.1149
    1766       3.2693
    1767       3.2246
    1768       3.1682
    1769       3.1497
    1770       3.2170
    1771       3.0958
    1772       3.0323
    1773       3.1846
    1774       3.2820
    1775       3.2624
    1776       3.3243
    1777       3.2131
    1778       3.3495
    1779       3.1798
    1780       3.2820
    1781       3.1662
    1782       3.2738
    1783       3.3062
    1784       3.1744
    1785       3.1116
    1786       3.0421
    1787       3.1192
    1788       3.2947
    1789       3.2293
    1790       3.3271
    1791       3.3904
    1792       3.5529
    1793       3.4837
    1794       3.4321
    1795       3.4374
    1796       3.3451
    1797       3.3498
    1798       3.2634
    1799       3.3047
    1800       3.3526
    1801       3.2714
    1802       3.2100
    1803       3.2575
    1804       3.2041
    1805       3.3187
    1806       3.1837
    1807       3.0905
    1808       3.0990
    1809       3.1065
    1810       3.1216
    1811       2.9897
    1812       3.1600
    1813       3.1870
    1814       3.2443
    1815       3.2686
    1816       3.2588
    1817       3.1005
    1818       3.1363
    1819       3.1128
    1820       3.0939
    1821       3.3033
    1822       3.2768
    1823       3.1617
    1824       3.0777
    1825       3.0037
    1826       3.0633
    1827       3.1174
    1828       3.1828
    1829       3.0664
    1830       3.1610
    1831       3.1989
    1832       3.2975
    1833       3.2874
    1834       3.2029
    1835       3.2396
    1836       3.2370
    1837       3.1919
    1838       3.3413
    1839       3.2850
    1840       3.2555
    1841       3.2602
    1842       3.2717
    1843       3.2486
    1844       3.2856
    1845       3.3443
    1846       3.4234
    1847       3.3506
    1848       3.3301
    1849       3.1247
    1850       3.1208
    1851       3.2816
    1852       3.2804
    1853       3.3592
    1854       3.3430
    1855       3.4492
    1856       3.5723
    1857       3.4246
    1858       3.4017
    1859       3.4100
    1860       3.3623
    1861       3.2998
    1862       3.1822
    1863       3.2219
    1864       3.2849
    1865       3.2976
    1866       3.2739
    1867       3.1280
    1868       3.1981
    1869       3.1277
    1870       3.1604
    1871       3.1153
    1872       3.1103
    1873       3.1436
    1874       3.2238
    1875       3.1880
    1876       3.2160
    1877       3.1428
    1878       3.1356
    1879       3.2766
    1880       3.1296
    1881       3.0970
    1882       3.0786
    1883       3.1294
    1884       3.1892
    1885       3.0781
    1886       3.0894
    1887       3.0832
    1888       3.1038
    1889       3.0505
    1890       3.0865
    1891       3.0130
    1892       3.0082
    1893       2.9880
    1894       3.0102
    1895       3.0187
    1896       2.8678
    1897       2.8746
    1898       2.9909
    1899       2.9476
    1900       2.9399
    1901       2.9381
    1902       2.6294
    1903       2.8139
    1904       2.7362
    1905       2.8297
    1906       2.8372
    1907       2.8757
    1908       2.8565
    1909       2.8558
    1910       2.8871
    1911       2.8600
    1912       2.8537
    1913       2.8262
    1914       2.8591
    1915       2.8496
    1916       2.8349
    1917       2.8591
    1918       2.9040
    1919       2.9035
    1920       3.0366
    1921       2.9950
    1922       3.0871
    1923       3.1368
    1924       3.1406
    1925       3.1904
    1926       3.0633
    1927       3.1921
    1928       3.2456
    1929       3.2338
    1930       3.2705
    1931       3.2450
    1932       3.2416
    1933       3.1707
    1934       3.2837
    1935       3.3660
    1936       3.3410
    1937       3.2294
    1938       3.1403
    1939       3.2617
    1940       3.1781
    1941       3.2520
    1942       3.2497
    1943       3.3455
    1944       3.1769
    1945       3.1553
    1946       3.0917
    1947       3.1417
    1948       3.1639
    1949       3.1834
    1950       3.2328
    1951       3.1890
    1952       3.1219
    1953       3.1805
    1954       3.2321
    1955       3.2236
    1956       3.2922
    1957       3.0969
    1958       3.1483
    1959       3.2020
    1960       3.1517
    1961       3.1069
    1962       3.2799
    1963       3.1878
    1964       3.2857
    1965       3.2796
    1966       3.1874
    1967       3.1932
    1968       3.1685
    1969       3.0429
    1970       3.0467
    1971       3.1611
    1972       3.1273
    1973       3.2202
    1974       3.1192
    1975       3.2491
    1976       3.1874
    1977       3.1355
    1978       3.1319
    1979       3.0474
    1980       2.9982
    1981       2.9633
    1982       2.9697
    1983       3.0825
    1984       3.0277
    1985       2.9283
    1986       2.8427
    1987       2.8696
    1988       2.9137
    1989       2.8822
    1990       2.9456
    1991       2.9223
    1992       2.9386
    1993       2.9740
    1994       2.9062
    1995       2.8560
    1996       2.9310
    1997       2.9479
    1998       2.9476
    1999       2.9616
    2000       2.9813
    2001       2.9476
    2002       2.8891
    2003       2.8340
    2004       2.9146
    2005       2.8788
    2006       2.8512
    2007       2.7942
    2008       2.8262
    2009       3.0139
    2010       2.8938
    2011       2.9678
    2012       2.9239
    2013       3.0814
    2014       2.9534
    2015       3.0083
    2016       2.9170
    2017       2.9454
    2018       2.9846
    2019       2.8686
    2020       2.8754
    2021       2.7940
    2022       2.8905
    2023       2.8394
    2024       2.8353
    2025       2.8335
    2026       2.7831
    2027       2.8072
    2028       2.7480
    2029       2.7755
    2030       2.8356
    2031       2.8680
    2032       2.7814
    2033       2.8309
    2034       2.8474
    2035       2.8294
    2036       2.7915
    2037       2.8419
    2038       2.7951
    2039       2.8912
    2040       2.8919
    2041       2.8924
    2042       2.9079
    2043       2.9015
    2044       2.9307
    2045       2.9662
    2046       2.8286
    2047       2.7565
    2048       2.8159
    2049       2.8686
    2050       2.8861
    2051       2.8024
    2052       2.7944
    2053       2.8600
    2054       2.8532
    2055       2.7666
    2056       2.7840
    2057       2.7835
    2058       2.8352
    2059       2.8953
    2060       2.9396
    2061       2.9692
    2062       3.0476
    2063       3.0107
    2064       3.0202
    2065       3.0590
    2066       3.1089
    2067       3.0916
    2068       3.0126
    2069       3.0437
    2070       2.8712
    2071       2.9469
    2072       2.9323
    2073       2.8703
    2074       2.8118
    2075       2.9272
    2076       2.9103
    2077       2.8383
    2078       2.8170
    2079       2.7878
    2080       2.7130
    2081       2.7282
    2082       2.8341
    2083       2.9073
    2084       2.8871
    2085       2.7361
    2086       2.7356
    2087       2.6851
    2088       2.7714
    2089       2.7768
    2090       2.8238
    2091       2.7244
    2092       2.8319
    2093       2.8234
    2094       2.8051
    2095       2.8066
    2096       2.8164
    2097       2.7426
    2098       2.7837
    2099       2.7609
    2100       2.7342
    2101       2.8429
    2102       2.8033
    2103       2.8013
    2104       2.7672
    2105       2.7715
    2106       2.6819
    2107       2.7284
    2108       2.7454
    2109       2.7273
    2110       2.7344
    2111       2.7290
    2112       2.7324
    2113       2.7345
    2114       2.7912
    2115       2.7249
    2116       2.7217
    2117       2.7168
    2118       2.7579
    2119       2.7519
    2120       2.6842
    2121       2.7666
    2122       2.7277
    2123       2.7113
    2124       2.7957
    2125       2.7297
    2126       2.5940
    2127       2.6139
    2128       2.6234
    2129       2.5559
    2130       2.5352
    2131       2.4960
    2132       2.4466
    2133       2.4965
    2134       2.6003
    2135       2.5408
    2136       2.5849
    2137       2.5763
    2138       2.5748
    2139       2.6164
    2140       2.6463
    2141       2.6373
    2142       2.7022
    2143       2.6491
    2144       2.6127
    2145       2.5914
    2146       2.5897
    2147       2.6845
    2148       2.6284
    2149       2.5213
    2150       2.4382
    2151       2.5979
    2152       2.5810
    2153       2.5891
    2154       2.6525
    2155       2.6333
    2156       2.6046
    2157       2.5729
    2158       2.5457
    2159       2.5995
    2160       2.5469
    2161       2.7058
    2162       2.6364
    2163       2.6060
    2164       2.5884
    2165       2.5251
    2166       2.5508
    2167       2.6037
    2168       2.5899
    2169       2.6220
    2170       2.5650
    2171       2.6719
    2172       2.6119
    2173       2.7242
    2174       2.6340
    2175       2.6557
    2176       2.6779
    2177       2.7005
    2178       2.7343
    2179       2.7572
    2180       2.7841
    2181       2.7299
    2182       2.7348
    2183       2.6833
    2184       2.6681
    2185       2.6898
    2186       2.6019
    2187       2.7440
    2188       2.8256
    2189       2.7473
    2190       2.7978
    2191       2.8438
    2192       2.8270
    2193       2.7682
    2194       2.8060
    2195       2.8117
    2196       2.6669
    2197       2.5971
    2198       2.6124
    2199       2.6427
    2200       2.6052
    2201       2.5761
    2202       2.6487
    2203       2.5393
    2204       2.5256
    2205       2.6008
    2206       2.5886
    2207       2.6369
    2208       2.5686
    2209       2.6847
    2210       2.7216
    2211       2.6596
    2212       2.7552
    2213       2.7788
    2214       2.7277
    2215       2.7871
    2216       2.7126
    2217       2.6602
    2218       2.7217
    2219       2.6380
    2220       2.6655
    2221       2.6845
    2222       2.7153
    2223       2.7152
    2224       2.7072
    2225       2.6313
    2226       2.7057
    2227       2.7691
    2228       2.6633
    2229       2.7728
    2230       2.8046
    2231       2.8411
    2232       2.8142
    2233       2.8275
    2234       2.8058
    2235       2.7453
    2236       2.7877
    2237       2.7352
    2238       2.9211
    2239       2.9032
    2240       2.9129
    2241       2.8194
    2242       2.8315
    2243       2.7736
    2244       2.7939
    2245       2.7110
    2246       2.7750
    2247       2.9051
    2248       2.8696
    2249       2.8810
    2250       2.9026
    2251       2.8493
    2252       3.0079
    2253       2.8980
    2254       2.8585
    2255       2.9266
    2256       2.8958
    2257       2.8396
    2258       2.8058
    2259       2.7960
    2260       2.7768
    2261       2.8457
    2262       2.8031
    2263       2.8698
    2264       2.8281
    2265       2.8543
    2266       2.8618
    2267       2.8100
    2268       3.0479
    2269       3.0604
    2270       3.0669
    2271       3.0105
    2272       3.1386
    2273       3.1255
    2274       3.1590
    2275       3.0234
    2276       3.0073
    2277       2.9669
    2278       3.0319
    2279       3.0682
    2280       2.9939
    2281       3.0130
    2282       2.9903
    2283       2.8654
    2284       2.8092
    2285       2.7118
    2286       2.8201
    2287       2.8250
    2288       2.7483
    2289       2.8984
    2290       2.8869
    2291       2.9699
    2292       2.9169
    2293       2.9116
    2294       2.8446
    2295       2.8827
    2296       2.9829
    2297       2.8735
    2298       2.7775
    2299       2.9313
    2300       2.8517
    2301       2.9546
    2302       2.8271
    2303       2.8177
    2304       2.9200
    2305       2.9567
    2306       2.9758
    2307       3.0325
    2308       3.0205
    2309       3.0570
    2310       3.0537
    2311       2.9195
    2312       2.9036
    2313       2.8394
    2314       2.7282
    2315       2.8107
    2316       2.8003
    2317       2.7873
    2318       2.9732
    2319       2.9319
    2320       2.7906
    2321       2.8809
    2322       2.7637
    2323       2.6874
    2324       2.6843
    2325       2.7872
    2326       2.7779
    2327       2.7807
    2328       2.7872
    2329       2.7633
    2330       2.6726
    2331       2.7001
    2332       2.6836
    2333       2.7299
    2334       2.8155
    2335       2.8409
    2336       2.9418
    2337       3.0074
    2338       2.9182
    2339       2.9069
    2340       2.9903
    2341       2.9561
    2342       2.9260
    2343       2.9244
    2344       3.0081
    2345       2.9502
    2346       2.7855
    2347       2.9058
    2348       2.8363
    2349       2.7536
    2350       2.7588
    2351       2.7554
    2352       2.7153
    2353       2.7792
    2354       2.7482
    2355       2.7804
    2356       2.7736
    2357       2.8008
    2358       2.8878
    2359       2.8258
    2360       2.7543
    2361       2.7893
    2362       2.8138
    2363       2.8111
    2364       2.7249
    2365       2.7116
    2366       2.8633
    2367       2.8743
    2368       2.8032
    2369       2.8577
    2370       2.8949
    2371       2.8439
    2372       2.9601
    2373       2.8692
    2374       2.9251
    2375       2.9573
    2376       2.8886
    2377       2.8535
    2378       2.9350
    2379       3.0445
    2380       2.9516
    2381       2.9233
    2382       2.8621
    2383       2.8021
    2384       2.9005
    2385       2.9189
    2386       2.9629
    2387       2.8871
    2388       2.8773
    2389       2.9055
    2390       2.9215
    2391       3.0772
    2392       3.1841
    2393       3.0724
    2394       3.0416
    2395       3.0137
    2396       2.9388
    2397       2.8938
    2398       2.8189
    2399       2.9777
    2400       2.9888
    2401       3.0534
    2402       3.0844
    2403       3.0550
    2404       3.1779
    2405       3.1081
    2406       3.1389
    2407       3.1532
    2408       3.2982
    2409       3.2815
    2410       3.3074
    2411       3.2971
    2412       3.3567
    2413       3.3239
    2414       3.4025
    2415       3.4627
    2416       3.4466
    2417       3.4360
    2418       3.3524
    2419       3.3359
    2420       3.3828
    2421       3.3106
    2422       3.1289
    2423       3.1415
    2424       3.1805
    2425       3.2047
    2426       3.0763
    2427       3.1475
    2428       3.1969
    2429       3.1488
    2430       3.1094
    2431       3.1761
    2432       3.1955
    2433       3.1821
    2434       3.2776
    2435       3.2169
    2436       3.2339
    2437       3.2909
    2438       3.2946
    2439       3.3582
    2440       3.3641
    2441       3.4518
    2442       3.5580
    2443       3.4743
    2444       3.3939
    2445       3.4429
    2446       3.4480
    2447       3.4435
    2448       3.3379
    2449       3.3053
    2450       3.2952
    2451       3.2644
    2452       3.3682
    2453       3.4418
    2454       3.3493
    2455       3.2609
    2456       3.3214
    2457       3.3257
    2458       3.2128
    2459       3.3663
    2460       3.4483
    2461       3.4953
    2462       3.3979
    2463       3.4684
    2464       3.5091
    2465       3.5688
    2466       3.6038
    2467       3.3653
    2468       3.4688
    2469       3.3612
    2470       3.3432
    2471       3.3345
    2472       3.3271
    2473       3.3729
    2474       3.4253
    2475       3.3296
    2476       3.3059
    2477       3.2357
    2478       3.3097
    2479       3.2166
    2480       3.1841
    2481       3.2290
    2482       3.2450
    2483       3.2036
    2484       3.1434
    2485       3.2833
    2486       3.2053
    2487       3.2195
    2488       3.0843
    2489       3.2460
    2490       3.2278
    2491       3.2041
    2492       3.3291
    2493       3.2492
    2494       3.2788
    2495       3.3220
    2496       3.3780
    2497       3.4057
    2498       3.3030
    2499       3.2121
    2500       3.2780
