# Supplementary material for: Potential Inhibitors of Fascin From A Database of Marine Natural Products: A Virtual Screening and Molecular Dynamics Study
Source: Front Chem. 2021 Oct 7;9:719949. doi: 10.3389/fchem.2021.719949 (PMC8529705; doi:10.3389/fchem.2021.719949)
Supplement: Supplementary file 2 [file DataSheet1.ZIP › Raw Date for Manuscript-719949-reduced/Figure S1/Inhibitor 06/rmsd2.dat]

#Frame     RMSD_00002
       1       2.1688
       2       2.2452
       3       2.2583
       4       2.3279
       5       2.1932
       6       2.1668
       7       2.2645
       8       2.2602
       9       2.1917
      10       2.1733
      11       2.1550
      12       2.1281
      13       2.1682
      14       2.1571
      15       2.1308
      16       2.1763
      17       2.1046
      18       2.1314
      19       2.2090
      20       2.2214
      21       2.3003
      22       2.2676
      23       2.2933
      24       2.3375
      25       2.3086
      26       2.2684
      27       2.2304
      28       2.2168
      29       2.1643
      30       2.1262
      31       2.1117
      32       2.1529
      33       2.2627
      34       2.2128
      35       2.1478
      36       2.2176
      37       2.2661
      38       2.2921
      39       2.3147
      40       2.2391
      41       2.3174
      42       2.4652
      43       2.4292
      44       2.4464
      45       2.2923
      46       2.3632
      47       2.3749
      48       2.5053
      49       2.4790
      50       2.6443
      51       2.5544
      52       2.5603
      53       2.5237
      54       2.6207
      55       2.6499
      56       2.6630
      57       2.6397
      58       2.5383
      59       2.5120
      60       2.4203
      61       2.5055
      62       2.4355
      63       2.4749
      64       2.4909
      65       2.4818
      66       2.3078
      67       2.3490
      68       2.2469
      69       2.2550
      70       2.3501
      71       2.5143
      72       2.5404
      73       2.5394
      74       2.4277
      75       2.3529
      76       2.3404
      77       2.4017
      78       2.3991
      79       2.3464
      80       2.3142
      81       2.3267
      82       2.3911
      83       2.2860
      84       2.2776
      85       2.2437
      86       2.2177
      87       2.2176
      88       2.2976
      89       2.3455
      90       2.3445
      91       2.3264
      92       2.3849
      93       2.4664
      94       2.3844
      95       2.3261
      96       2.3006
      97       2.3063
      98       2.3565
      99       2.2820
     100       2.3899
     101       2.3989
     102       2.3814
     103       2.4496
     104       2.5293
     105       2.4456
     106       2.4881
     107       2.6139
     108       2.7161
     109       2.5473
     110       2.5149
     111       2.4844
     112       2.4694
     113       2.4763
     114       2.4223
     115       2.3937
     116       2.2502
     117       2.1925
     118       2.1598
     119       2.1732
     120       2.1974
     121       2.1978
     122       2.1519
     123       2.3211
     124       2.2642
     125       2.3605
     126       2.3407
     127       2.3313
     128       2.2935
     129       2.2284
     130       2.2204
     131       2.2045
     132       2.3107
     133       2.4252
     134       2.3712
     135       2.2891
     136       2.3441
     137       2.3589
     138       2.4152
     139       2.3960
     140       2.3831
     141       2.3287
     142       2.3264
     143       2.2593
     144       2.3351
     145       2.2537
     146       2.2670
     147       2.2247
     148       2.2814
     149       2.3257
     150       2.2991
     151       2.3536
     152       2.3372
     153       2.3307
     154       2.3509
     155       2.4045
     156       2.4150
     157       2.3423
     158       2.4011
     159       2.3162
     160       2.3800
     161       2.3796
     162       2.4357
     163       2.2909
     164       2.3404
     165       2.4373
     166       2.4810
     167       2.5203
     168       2.5313
     169       2.5587
     170       2.5680
     171       2.4799
     172       2.5350
     173       2.6094
     174       2.5733
     175       2.6032
     176       2.5476
     177       2.4956
     178       2.4148
     179       2.4401
     180       2.3796
     181       2.3715
     182       2.4155
     183       2.3765
     184       2.3717
     185       2.3680
     186       2.3432
     187       2.3865
     188       2.3354
     189       2.2355
     190       2.2584
     191       2.2729
     192       2.2639
     193       2.3169
     194       2.3081
     195       2.2366
     196       2.2754
     197       2.2853
     198       2.3516
     199       2.2746
     200       2.3266
     201       2.3215
     202       2.3208
     203       2.3560
     204       2.3346
     205       2.4177
     206       2.3477
     207       2.2995
     208       2.2990
     209       2.2670
     210       2.3114
     211       2.3839
     212       2.3370
     213       2.3178
     214       2.3359
     215       2.2861
     216       2.2869
     217       2.3112
     218       2.3535
     219       2.3533
     220       2.2878
     221       2.3035
     222       2.3220
     223       2.3284
     224       2.2403
     225       2.2177
     226       2.3021
     227       2.4403
     228       2.4443
     229       2.4447
     230       2.3593
     231       2.3817
     232       2.3869
     233       2.5153
     234       2.5849
     235       2.4431
     236       2.4862
     237       2.5364
     238       2.5697
     239       2.4565
     240       2.4136
     241       2.4401
     242       2.5273
     243       2.4692
     244       2.4837
     245       2.5203
     246       2.5386
     247       2.5242
     248       2.4359
     249       2.4531
     250       2.5048
     251       2.5799
     252       2.6409
     253       2.6425
     254       2.7073
     255       2.7726
     256       2.7530
     257       2.6688
     258       2.6703
     259       2.6873
     260       2.6312
     261       2.6438
     262       2.6100
     263       2.6420
     264       2.6498
     265       2.7208
     266       2.5834
     267       2.4654
     268       2.4129
     269       2.5318
     270       2.5796
     271       2.5307
     272       2.5229
     273       2.4828
     274       2.4485
     275       2.4255
     276       2.4520
     277       2.4057
     278       2.4824
     279       2.3998
     280       2.5407
     281       2.4287
     282       2.3872
     283       2.3720
     284       2.4007
     285       2.3545
     286       2.5060
     287       2.5321
     288       2.4709
     289       2.5387
     290       2.4133
     291       2.3885
     292       2.4124
     293       2.4891
     294       2.4001
     295       2.3803
     296       2.3671
     297       2.4518
     298       2.3828
     299       2.4343
     300       2.4185
     301       2.4029
     302       2.3586
     303       2.3597
     304       2.3478
     305       2.3910
     306       2.3500
     307       2.2756
     308       2.3085
     309       2.2571
     310       2.2084
     311       2.3114
     312       2.3511
     313       2.3700
     314       2.4534
     315       2.4203
     316       2.4265
     317       2.4246
     318       2.4407
     319       2.4477
     320       2.4325
     321       2.3350
     322       2.4291
     323       2.4103
     324       2.5284
     325       2.5265
     326       2.4234
     327       2.3953
     328       2.4309
     329       2.4949
     330       2.4592
     331       2.4079
     332       2.2954
     333       2.3260
     334       2.4519
     335       2.5742
     336       2.4509
     337       2.4792
     338       2.4511
     339       2.3348
     340       2.2994
     341       2.2541
     342       2.2939
     343       2.2626
     344       2.2692
     345       2.3061
     346       2.2771
     347       2.3041
     348       2.3343
     349       2.4618
     350       2.4847
     351       2.5169
     352       2.5321
     353       2.5065
     354       2.4405
     355       2.5408
     356       2.5585
     357       2.5509
     358       2.4900
     359       2.4963
     360       2.4603
     361       2.4770
     362       2.5028
     363       2.4818
     364       2.4050
     365       2.3768
     366       2.3166
     367       2.4335
     368       2.5260
     369       2.4603
     370       2.4112
     371       2.3634
     372       2.3372
     373       2.3853
     374       2.4346
     375       2.4874
     376       2.4299
     377       2.4960
     378       2.3787
     379       2.3662
     380       2.4712
     381       2.3456
     382       2.3212
     383       2.2356
     384       2.2447
     385       2.2861
     386       2.2809
     387       2.3102
     388       2.3284
     389       2.2952
     390       2.2972
     391       2.2764
     392       2.2132
     393       2.3132
     394       2.3100
     395       2.3137
     396       2.3406
     397       2.3282
     398       2.2773
     399       2.3140
     400       2.2304
     401       2.2814
     402       2.2721
     403       2.3457
     404       2.3912
     405       2.4086
     406       2.3218
     407       2.3896
     408       2.4414
     409       2.4780
     410       2.4104
     411       2.4394
     412       2.4493
     413       2.4599
     414       2.4957
     415       2.4762
     416       2.4785
     417       2.4840
     418       2.5140
     419       2.4412
     420       2.4367
     421       2.4848
     422       2.5356
     423       2.4186
     424       2.4938
     425       2.4664
     426       2.4839
     427       2.4725
     428       2.4237
     429       2.3870
     430       2.4467
     431       2.4395
     432       2.4119
     433       2.4204
     434       2.5421
     435       2.5505
     436       2.6027
     437       2.5433
     438       2.5506
     439       2.4428
     440       2.3928
     441       2.4015
     442       2.3704
     443       2.3898
     444       2.3589
     445       2.3721
     446       2.4849
     447       2.5123
     448       2.5970
     449       2.4888
     450       2.5593
     451       2.4839
     452       2.4726
     453       2.4860
     454       2.5656
     455       2.4969
     456       2.4497
     457       2.4899
     458       2.4830
     459       2.4288
     460       2.4882
     461       2.4557
     462       2.3056
     463       2.3251
     464       2.3659
     465       2.3661
     466       2.3704
     467       2.4726
     468       2.4629
     469       2.3895
     470       2.4551
     471       2.3882
     472       2.3709
     473       2.3235
     474       2.3284
     475       2.4467
     476       2.3043
     477       2.2606
     478       2.3333
     479       2.3385
     480       2.4231
     481       2.3550
     482       2.4328
     483       2.3997
     484       2.4612
     485       2.4123
     486       2.3727
     487       2.4323
     488       2.3950
     489       2.4556
     490       2.4922
     491       2.5279
     492       2.3827
     493       2.3128
     494       2.3224
     495       2.2770
     496       2.3081
     497       2.2779
     498       2.3322
     499       2.4032
     500       2.3069
     501       2.3710
     502       2.4463
     503       2.4652
     504       2.3859
     505       2.3440
     506       2.4150
     507       2.3629
     508       2.4387
     509       2.4562
     510       2.5151
     511       2.4567
     512       2.4680
     513       2.4156
     514       2.3941
     515       2.4155
     516       2.3765
     517       2.3763
     518       2.2872
     519       2.3788
     520       2.4042
     521       2.3845
     522       2.3224
     523       2.3258
     524       2.3426
     525       2.3654
     526       2.4018
     527       2.4306
     528       2.4541
     529       2.4307
     530       2.3893
     531       2.4334
     532       2.4695
     533       2.3791
     534       2.3929
     535       2.4223
     536       2.3574
     537       2.3726
     538       2.3937
     539       2.4153
     540       2.4828
     541       2.4693
     542       2.4376
     543       2.4433
     544       2.4689
     545       2.5124
     546       2.4407
     547       2.4381
     548       2.5166
     549       2.4499
     550       2.3904
     551       2.4596
     552       2.4286
     553       2.4703
     554       2.4215
     555       2.3708
     556       2.3163
     557       2.3864
     558       2.4161
     559       2.4382
     560       2.4021
     561       2.3516
     562       2.3510
     563       2.4312
     564       2.4318
     565       2.4768
     566       2.4263
     567       2.4843
     568       2.4998
     569       2.5755
     570       2.7049
     571       2.5797
     572       2.6036
     573       2.5667
     574       2.5597
     575       2.5398
     576       2.5415
     577       2.4263
     578       2.4279
     579       2.4580
     580       2.3653
     581       2.3625
     582       2.4758
     583       2.4345
     584       2.4669
     585       2.4682
     586       2.4821
     587       2.4717
     588       2.4597
     589       2.4971
     590       2.4216
     591       2.4741
     592       2.4221
     593       2.4094
     594       2.5031
     595       2.5331
     596       2.5076
     597       2.5565
     598       2.5912
     599       2.5790
     600       2.6287
     601       2.5229
     602       2.4348
     603       2.4088
     604       2.4669
     605       2.5424
     606       2.5816
     607       2.5158
     608       2.4781
     609       2.4618
     610       2.5085
     611       2.4539
     612       2.5222
     613       2.5757
     614       2.4475
     615       2.4760
     616       2.5110
     617       2.5492
     618       2.4459
     619       2.4718
     620       2.4506
     621       2.5808
     622       2.5107
     623       2.4877
     624       2.5566
     625       2.5396
     626       2.5361
     627       2.5708
     628       2.5899
     629       2.5632
     630       2.5667
     631       2.6100
     632       2.5962
     633       2.5143
     634       2.4501
     635       2.4755
     636       2.4711
     637       2.4342
     638       2.5028
     639       2.4254
     640       2.5699
     641       2.5534
     642       2.6262
     643       2.6385
     644       2.5232
     645       2.4705
     646       2.4672
     647       2.5097
     648       2.5097
     649       2.4251
     650       2.4217
     651       2.3794
     652       2.3441
     653       2.4254
     654       2.5481
     655       2.4311
     656       2.4260
     657       2.4790
     658       2.5321
     659       2.5775
     660       2.4387
     661       2.4447
     662       2.5074
     663       2.4526
     664       2.4099
     665       2.4347
     666       2.4518
     667       2.4764
     668       2.4008
     669       2.4544
     670       2.4293
     671       2.3882
     672       2.4052
     673       2.3469
     674       2.4459
     675       2.4053
     676       2.3954
     677       2.3463
     678       2.3863
     679       2.4103
     680       2.4447
     681       2.4025
     682       2.4174
     683       2.4281
     684       2.4088
     685       2.4230
     686       2.4055
     687       2.5655
     688       2.5177
     689       2.5729
     690       2.5689
     691       2.6270
     692       2.6150
     693       2.5880
     694       2.5812
     695       2.5560
     696       2.5609
     697       2.6411
     698       2.6186
     699       2.6516
     700       2.6952
     701       2.7833
     702       2.7287
     703       2.6988
     704       2.6016
     705       2.5750
     706       2.5366
     707       2.5354
     708       2.5006
     709       2.5746
     710       2.7211
     711       2.6378
     712       2.6539
     713       2.6083
     714       2.6531
     715       2.6524
     716       2.6148
     717       2.6357
     718       2.6058
     719       2.6848
     720       2.6786
     721       2.7629
     722       2.6395
     723       2.6916
     724       2.6473
     725       2.5919
     726       2.5685
     727       2.6312
     728       2.5718
     729       2.5369
     730       2.4935
     731       2.5634
     732       2.5109
     733       2.4747
     734       2.5058
     735       2.5113
     736       2.6036
     737       2.6066
     738       2.6022
     739       2.5983
     740       2.4862
     741       2.5204
     742       2.5068
     743       2.4024
     744       2.4753
     745       2.4814
     746       2.4477
     747       2.5260
     748       2.6072
     749       2.5347
     750       2.4442
     751       2.4791
     752       2.5701
     753       2.5358
     754       2.6521
     755       2.5976
     756       2.6297
     757       2.5665
     758       2.5505
     759       2.6157
     760       2.5868
     761       2.5570
     762       2.4934
     763       2.5247
     764       2.4991
     765       2.4618
     766       2.4852
     767       2.4465
     768       2.5175
     769       2.4231
     770       2.4719
     771       2.4767
     772       2.5576
     773       2.5046
     774       2.5190
     775       2.5658
     776       2.4904
     777       2.5156
     778       2.5386
     779       2.4908
     780       2.4727
     781       2.4799
     782       2.4516
     783       2.4619
     784       2.4899
     785       2.4078
     786       2.4910
     787       2.5196
     788       2.5224
     789       2.4978
     790       2.4679
     791       2.4716
     792       2.5053
     793       2.4899
     794       2.4834
     795       2.3959
     796       2.4691
     797       2.5519
     798       2.5605
     799       2.5608
     800       2.5267
     801       2.6137
     802       2.6693
     803       2.7230
     804       2.6667
     805       2.7200
     806       2.7186
     807       2.7233
     808       2.6169
     809       2.6136
     810       2.6509
     811       2.6269
     812       2.6370
     813       2.5891
     814       2.5897
     815       2.6359
     816       2.6527
     817       2.6077
     818       2.5738
     819       2.5197
     820       2.5261
     821       2.5459
     822       2.4989
     823       2.4695
     824       2.4917
     825       2.5690
     826       2.4949
     827       2.4759
     828       2.5269
     829       2.5508
     830       2.4937
     831       2.5468
     832       2.5280
     833       2.4887
     834       2.5680
     835       2.4971
     836       2.4215
     837       2.4823
     838       2.5817
     839       2.6134
     840       2.6628
     841       2.5956
     842       2.5637
     843       2.5993
     844       2.5276
     845       2.5048
     846       2.5953
     847       2.5910
     848       2.6792
     849       2.6307
     850       2.6733
     851       2.6659
     852       2.7137
     853       2.7413
     854       2.8213
     855       2.8377
     856       2.8570
     857       2.7686
     858       2.7701
     859       2.8442
     860       2.7764
     861       2.7335
     862       2.7442
     863       2.8030
     864       2.7797
     865       2.6989
     866       2.6673
     867       2.6887
     868       2.7489
     869       2.7218
     870       2.7703
     871       2.8221
     872       2.7437
     873       2.6029
     874       2.5273
     875       2.4976
     876       2.6421
     877       2.6210
     878       2.6352
     879       2.6819
     880       2.6379
     881       2.6865
     882       2.6435
     883       2.5916
     884       2.5471
     885       2.6341
     886       2.7497
     887       2.7049
     888       2.6954
     889       2.6613
     890       2.7567
     891       2.7343
     892       2.7164
     893       2.6656
     894       2.7096
     895       2.7148
     896       2.6298
     897       2.6506
     898       2.6313
     899       2.7719
     900       2.7664
     901       2.6938
     902       2.7684
     903       2.6718
     904       2.7008
     905       2.8060
     906       2.8721
     907       2.7619
     908       2.7649
     909       2.7522
     910       2.7655
     911       2.7124
     912       2.7491
     913       2.6898
     914       2.6795
     915       2.6041
     916       2.6100
     917       2.7641
     918       2.7159
     919       2.7126
     920       2.7589
     921       2.7562
     922       2.7258
     923       2.6527
     924       2.6866
     925       2.6180
     926       2.7293
     927       2.7372
     928       2.7419
     929       2.7056
     930       2.7393
     931       2.7426
     932       2.7951
     933       2.7270
     934       2.6838
     935       2.7090
     936       2.6479
     937       2.7376
     938       2.7063
     939       2.7195
     940       2.6552
     941       2.7015
     942       2.7811
     943       2.6555
     944       2.6879
     945       2.6523
     946       2.5725
     947       2.5246
     948       2.4712
     949       2.4787
     950       2.5959
     951       2.6090
     952       2.7247
     953       2.7246
     954       2.6495
     955       2.7761
     956       2.7457
     957       2.7637
     958       2.8090
     959       2.6262
     960       2.7123
     961       2.6611
     962       2.7033
     963       2.7455
     964       2.6672
     965       2.7074
     966       2.6728
     967       2.6527
     968       2.6535
     969       2.5786
     970       2.5640
     971       2.6430
     972       2.5330
     973       2.5586
     974       2.3972
     975       2.4637
     976       2.4985
     977       2.5136
     978       2.5989
     979       2.6276
     980       2.6566
     981       2.6394
     982       2.6643
     983       2.6030
     984       2.5978
     985       2.5826
     986       2.7031
     987       2.6449
     988       2.6729
     989       2.6866
     990       2.6928
     991       2.6926
     992       2.6030
     993       2.6899
     994       2.6647
     995       2.5608
     996       2.5366
     997       2.6326
     998       2.6578
     999       2.6033
    1000       2.6260
    1001       2.6218
    1002       2.5791
    1003       2.5830
    1004       2.5654
    1005       2.6151
    1006       2.5984
    1007       2.6387
    1008       2.6825
    1009       2.5920
    1010       2.5822
    1011       2.6627
    1012       2.6221
    1013       2.5620
    1014       2.6027
    1015       2.5874
    1016       2.5923
    1017       2.5234
    1018       2.4892
    1019       2.5974
    1020       2.5518
    1021       2.4565
    1022       2.4582
    1023       2.4379
    1024       2.3720
    1025       2.3947
    1026       2.3446
    1027       2.3534
    1028       2.4203
    1029       2.4336
    1030       2.3865
    1031       2.4971
    1032       2.3052
    1033       2.3088
    1034       2.3420
    1035       2.4675
    1036       2.5573
    1037       2.6642
    1038       2.7017
    1039       2.5985
    1040       2.6367
    1041       2.6980
    1042       2.6803
    1043       2.6663
    1044       2.7077
    1045       2.7169
    1046       2.7216
    1047       2.6879
    1048       2.7057
    1049       2.6347
    1050       2.6928
    1051       2.7022
    1052       2.8769
    1053       2.8018
    1054       2.7876
    1055       2.8022
    1056       2.7664
    1057       2.7686
    1058       2.7134
    1059       2.6844
    1060       2.6635
    1061       2.6822
    1062       2.6832
    1063       2.6850
    1064       2.6932
    1065       2.7759
    1066       2.6927
    1067       2.6642
    1068       2.6253
    1069       2.7445
    1070       2.6564
    1071       2.7241
    1072       2.6372
    1073       2.6088
    1074       2.6223
    1075       2.5535
    1076       2.4890
    1077       2.5005
    1078       2.6299
    1079       2.6534
    1080       2.5978
    1081       2.5649
    1082       2.6090
    1083       2.5328
    1084       2.5358
    1085       2.4901
    1086       2.4243
    1087       2.3575
    1088       2.2983
    1089       2.2319
    1090       2.3384
    1091       2.2408
    1092       2.3039
    1093       2.1901
    1094       2.3154
    1095       2.2935
    1096       2.2418
    1097       2.3438
    1098       2.3231
    1099       2.3091
    1100       2.3281
    1101       2.3169
    1102       2.2417
    1103       2.2632
    1104       2.3230
    1105       2.3521
    1106       2.2668
    1107       2.1836
    1108       2.2921
    1109       2.2654
    1110       2.4253
    1111       2.4183
    1112       2.4101
    1113       2.3971
    1114       2.5269
    1115       2.5290
    1116       2.5126
    1117       2.4915
    1118       2.4148
    1119       2.4955
    1120       2.5149
    1121       2.6118
    1122       2.5680
    1123       2.6253
    1124       2.5815
    1125       2.5095
    1126       2.5239
    1127       2.5389
    1128       2.5054
    1129       2.5126
    1130       2.4827
    1131       2.5409
    1132       2.4718
    1133       2.4638
    1134       2.3805
    1135       2.3664
    1136       2.4126
    1137       2.4175
    1138       2.4709
    1139       2.4902
    1140       2.3733
    1141       2.3476
    1142       2.3183
    1143       2.3496
    1144       2.3304
    1145       2.3939
    1146       2.3242
    1147       2.4075
    1148       2.3682
    1149       2.3287
    1150       2.3124
    1151       2.3228
    1152       2.4385
    1153       2.4382
    1154       2.3823
    1155       2.5218
    1156       2.4518
    1157       2.5050
    1158       2.5482
    1159       2.4043
    1160       2.4201
    1161       2.4730
    1162       2.4140
    1163       2.4505
    1164       2.3961
    1165       2.3499
    1166       2.3978
    1167       2.3614
    1168       2.3074
    1169       2.3013
    1170       2.3561
    1171       2.4800
    1172       2.5168
    1173       2.5593
    1174       2.5671
    1175       2.6147
    1176       2.6870
    1177       2.6924
    1178       2.6922
    1179       2.6639
    1180       2.6240
    1181       2.5218
    1182       2.5422
    1183       2.4973
    1184       2.5271
    1185       2.4788
    1186       2.4904
    1187       2.4025
    1188       2.4720
    1189       2.4296
    1190       2.4427
    1191       2.5143
    1192       2.5553
    1193       2.4592
    1194       2.4125
    1195       2.3991
    1196       2.3424
    1197       2.4087
    1198       2.3795
    1199       2.3865
    1200       2.4826
    1201       2.4334
    1202       2.4255
    1203       2.4070
    1204       2.4573
    1205       2.4436
    1206       2.4348
    1207       2.4040
    1208       2.4043
    1209       2.4799
    1210       2.5807
    1211       2.5178
    1212       2.4555
    1213       2.4447
    1214       2.4681
    1215       2.5540
    1216       2.5255
    1217       2.5018
    1218       2.5080
    1219       2.5434
    1220       2.5655
    1221       2.5326
    1222       2.5409
    1223       2.5498
    1224       2.5033
    1225       2.4601
    1226       2.4338
    1227       2.3530
    1228       2.4574
    1229       2.4133
    1230       2.3876
    1231       2.4138
    1232       2.4696
    1233       2.4610
    1234       2.5075
    1235       2.4852
    1236       2.5898
    1237       2.6153
    1238       2.6299
    1239       2.5567
    1240       2.4831
    1241       2.4888
    1242       2.5087
    1243       2.5039
    1244       2.5658
    1245       2.5661
    1246       2.4884
    1247       2.5720
    1248       2.5895
    1249       2.6314
    1250       2.4816
    1251       2.4918
    1252       2.4310
    1253       2.5469
    1254       2.5088
    1255       2.5349
    1256       2.4778
    1257       2.4612
    1258       2.4247
    1259       2.3603
    1260       2.3807
    1261       2.3513
    1262       2.2717
    1263       2.3508
    1264       2.3743
    1265       2.3563
    1266       2.3333
    1267       2.3114
    1268       2.4355
    1269       2.3478
    1270       2.3711
    1271       2.3655
    1272       2.4362
    1273       2.3749
    1274       2.3712
    1275       2.4473
    1276       2.4058
    1277       2.3569
    1278       2.2654
    1279       2.2474
    1280       2.3334
    1281       2.3185
    1282       2.2956
    1283       2.2954
    1284       2.3444
    1285       2.4038
    1286       2.3785
    1287       2.3816
    1288       2.3525
    1289       2.3388
    1290       2.3326
    1291       2.2734
    1292       2.2605
    1293       2.3012
    1294       2.3108
    1295       2.2499
    1296       2.2945
    1297       2.3390
    1298       2.3459
    1299       2.3385
    1300       2.2949
    1301       2.2588
    1302       2.2183
    1303       2.2734
    1304       2.2521
    1305       2.2589
    1306       2.2913
    1307       2.3163
    1308       2.2724
    1309       2.3292
    1310       2.2714
    1311       2.2180
    1312       2.2182
    1313       2.1963
    1314       2.1954
    1315       2.2454
    1316       2.2454
    1317       2.2186
    1318       2.2310
    1319       2.1486
    1320       2.2683
    1321       2.2765
    1322       2.1941
    1323       2.2860
    1324       2.3379
    1325       2.3435
    1326       2.3379
    1327       2.4601
    1328       2.4266
    1329       2.3962
    1330       2.4094
    1331       2.4060
    1332       2.3984
    1333       2.3790
    1334       2.4637
    1335       2.4477
    1336       2.3858
    1337       2.4505
    1338       2.4032
    1339       2.3637
    1340       2.4317
    1341       2.4701
    1342       2.3617
    1343       2.3481
    1344       2.4136
    1345       2.4458
    1346       2.4786
    1347       2.4683
    1348       2.5275
    1349       2.5116
    1350       2.5175
    1351       2.5354
    1352       2.4589
    1353       2.5032
    1354       2.3578
    1355       2.3377
    1356       2.3068
    1357       2.3986
    1358       2.3892
    1359       2.3529
    1360       2.4222
    1361       2.3625
    1362       2.3830
    1363       2.4319
    1364       2.4840
    1365       2.4300
    1366       2.4759
    1367       2.5607
    1368       2.4991
    1369       2.3937
    1370       2.5463
    1371       2.5158
    1372       2.4314
    1373       2.4626
    1374       2.3630
    1375       2.3739
    1376       2.4212
    1377       2.3408
    1378       2.3150
    1379       2.3172
    1380       2.3059
    1381       2.3298
    1382       2.3905
    1383       2.4342
    1384       2.5136
    1385       2.5522
    1386       2.4274
    1387       2.3859
    1388       2.3977
    1389       2.4175
    1390       2.4262
    1391       2.4339
    1392       2.4598
    1393       2.4869
    1394       2.3914
    1395       2.3981
    1396       2.3335
    1397       2.3493
    1398       2.3178
    1399       2.3670
    1400       2.3893
    1401       2.3441
    1402       2.3532
    1403       2.3048
    1404       2.3623
    1405       2.3994
    1406       2.4204
    1407       2.5057
    1408       2.5022
    1409       2.4299
    1410       2.4728
    1411       2.4101
    1412       2.3358
    1413       2.3973
    1414       2.4580
    1415       2.5682
    1416       2.4959
    1417       2.4281
    1418       2.4165
    1419       2.4406
    1420       2.4163
    1421       2.4300
    1422       2.4104
    1423       2.3767
    1424       2.3669
    1425       2.4776
    1426       2.4050
    1427       2.3569
    1428       2.3635
    1429       2.3596
    1430       2.2562
    1431       2.2670
    1432       2.2306
    1433       2.1801
    1434       2.2351
    1435       2.2144
    1436       2.2096
    1437       2.1668
    1438       2.1593
    1439       2.1391
    1440       2.2001
    1441       2.1794
    1442       2.2516
    1443       2.1263
    1444       2.2329
    1445       2.2537
    1446       2.2662
    1447       2.3261
    1448       2.3081
    1449       2.3434
    1450       2.2819
    1451       2.2783
    1452       2.2924
    1453       2.2879
    1454       2.2572
    1455       2.2316
    1456       2.2285
    1457       2.2790
    1458       2.3083
    1459       2.3311
    1460       2.2873
    1461       2.2989
    1462       2.2667
    1463       2.2528
    1464       2.2770
    1465       2.2842
    1466       2.3243
    1467       2.3045
    1468       2.2520
    1469       2.2498
    1470       2.2213
    1471       2.2695
    1472       2.2962
    1473       2.3005
    1474       2.3831
    1475       2.3986
    1476       2.5026
    1477       2.4952
    1478       2.4180
    1479       2.4262
    1480       2.3684
    1481       2.2869
    1482       2.3621
    1483       2.3555
    1484       2.3396
    1485       2.4482
    1486       2.3993
    1487       2.3772
    1488       2.3623
    1489       2.3508
    1490       2.3516
    1491       2.4010
    1492       2.3505
    1493       2.3436
    1494       2.3488
    1495       2.3171
    1496       2.3317
    1497       2.2336
    1498       2.3191
    1499       2.2244
    1500       2.2178
    1501       2.1778
    1502       2.1576
    1503       2.1135
    1504       2.1414
    1505       2.2003
    1506       2.1126
    1507       2.1199
    1508       2.1313
    1509       2.1837
    1510       2.1626
    1511       2.2152
    1512       2.2432
    1513       2.1926
    1514       2.1834
    1515       2.2434
    1516       2.3192
    1517       2.3398
    1518       2.3492
    1519       2.3114
    1520       2.4679
    1521       2.4116
    1522       2.4538
    1523       2.3751
    1524       2.4561
    1525       2.3873
    1526       2.4158
    1527       2.3363
    1528       2.3464
    1529       2.2873
    1530       2.3293
    1531       2.2607
    1532       2.3404
    1533       2.3401
    1534       2.3865
    1535       2.3549
    1536       2.3673
    1537       2.2921
    1538       2.4017
    1539       2.4678
    1540       2.4712
    1541       2.3908
    1542       2.5050
    1543       2.4914
    1544       2.4334
    1545       2.3546
    1546       2.3797
    1547       2.3750
    1548       2.2380
    1549       2.3167
    1550       2.2927
    1551       2.2704
    1552       2.2449
    1553       2.2025
    1554       2.1663
    1555       2.2281
    1556       2.2240
    1557       2.3272
    1558       2.2916
    1559       2.4041
    1560       2.4074
    1561       2.3472
    1562       2.3630
    1563       2.3859
    1564       2.3133
    1565       2.2932
    1566       2.3062
    1567       2.3115
    1568       2.4002
    1569       2.4164
    1570       2.5400
    1571       2.4333
    1572       2.4007
    1573       2.4161
    1574       2.3543
    1575       2.2727
    1576       2.2522
    1577       2.2895
    1578       2.3525
    1579       2.3833
    1580       2.3474
    1581       2.3343
    1582       2.2354
    1583       2.2452
    1584       2.2202
    1585       2.2582
    1586       2.2333
    1587       2.2908
    1588       2.2141
    1589       2.2410
    1590       2.2313
    1591       2.1963
    1592       2.2006
    1593       2.1932
    1594       2.1694
    1595       2.2189
    1596       2.2151
    1597       2.3050
    1598       2.3172
    1599       2.2758
    1600       2.2391
    1601       2.2708
    1602       2.3360
    1603       2.3196
    1604       2.3336
    1605       2.3571
    1606       2.2693
    1607       2.3909
    1608       2.3943
    1609       2.3241
    1610       2.3410
    1611       2.3267
    1612       2.3238
    1613       2.3222
    1614       2.3500
    1615       2.3938
    1616       2.3529
    1617       2.4725
    1618       2.4456
    1619       2.3833
    1620       2.3834
    1621       2.3692
    1622       2.3768
    1623       2.2515
    1624       2.2873
    1625       2.2058
    1626       2.2207
    1627       2.2125
    1628       2.2398
    1629       2.2388
    1630       2.2617
    1631       2.2592
    1632       2.2573
    1633       2.2465
    1634       2.2855
    1635       2.1970
    1636       2.1991
    1637       2.2370
    1638       2.1939
    1639       2.2435
    1640       2.2394
    1641       2.2500
    1642       2.2615
    1643       2.3040
    1644       2.3395
    1645       2.2297
    1646       2.2419
    1647       2.2474
    1648       2.2889
    1649       2.2624
    1650       2.2091
    1651       2.1781
    1652       2.1477
    1653       2.1582
    1654       2.1161
    1655       2.0807
    1656       2.1440
    1657       2.1810
    1658       2.1794
    1659       2.1805
    1660       2.1658
    1661       2.0697
    1662       2.1087
    1663       2.1346
    1664       2.1131
    1665       2.2157
    1666       2.2212
    1667       2.2130
    1668       2.1989
    1669       2.1845
    1670       2.2262
    1671       2.2711
    1672       2.2493
    1673       2.2531
    1674       2.2360
    1675       2.3054
    1676       2.2577
    1677       2.2325
    1678       2.2088
    1679       2.2547
    1680       2.2567
    1681       2.2167
    1682       2.2900
    1683       2.2236
    1684       2.2164
    1685       2.2929
    1686       2.1818
    1687       2.2228
    1688       2.2051
    1689       2.0919
    1690       2.1875
    1691       2.1964
    1692       2.2875
    1693       2.2446
    1694       2.2763
    1695       2.2521
    1696       2.3494
    1697       2.2813
    1698       2.3456
    1699       2.2855
    1700       2.3469
    1701       2.2409
    1702       2.2163
    1703       2.3133
    1704       2.3269
    1705       2.3726
    1706       2.3373
    1707       2.4014
    1708       2.4608
    1709       2.3587
    1710       2.4533
    1711       2.4191
    1712       2.4588
    1713       2.5982
    1714       2.5808
    1715       2.5578
    1716       2.4740
    1717       2.4807
    1718       2.5217
    1719       2.4894
    1720       2.4419
    1721       2.4846
    1722       2.4209
    1723       2.4789
    1724       2.4181
    1725       2.4603
    1726       2.4763
    1727       2.5171
    1728       2.4861
    1729       2.4856
    1730       2.4951
    1731       2.4802
    1732       2.5016
    1733       2.6578
    1734       2.5540
    1735       2.4764
    1736       2.4341
    1737       2.5126
    1738       2.4909
    1739       2.5560
    1740       2.6129
    1741       2.6274
    1742       2.6490
    1743       2.6353
    1744       2.4639
    1745       2.4272
    1746       2.4281
    1747       2.4662
    1748       2.4225
    1749       2.4466
    1750       2.4561
    1751       2.4609
    1752       2.5310
    1753       2.4891
    1754       2.3907
    1755       2.4684
    1756       2.4005
    1757       2.4268
    1758       2.3356
    1759       2.3815
    1760       2.4517
    1761       2.4428
    1762       2.3328
    1763       2.3156
    1764       2.3861
    1765       2.3255
    1766       2.3648
    1767       2.3252
    1768       2.3713
    1769       2.2959
    1770       2.2731
    1771       2.2418
    1772       2.3057
    1773       2.2766
    1774       2.2136
    1775       2.2240
    1776       2.2528
    1777       2.3253
    1778       2.4020
    1779       2.4090
    1780       2.3880
    1781       2.3768
    1782       2.3482
    1783       2.3255
    1784       2.3626
    1785       2.4366
    1786       2.4736
    1787       2.4647
    1788       2.5105
    1789       2.4449
    1790       2.3963
    1791       2.3784
    1792       2.3327
    1793       2.2281
    1794       2.2565
    1795       2.2197
    1796       2.2425
    1797       2.2534
    1798       2.2748
    1799       2.2392
    1800       2.2222
    1801       2.2438
    1802       2.2424
    1803       2.2351
    1804       2.2248
    1805       2.2036
    1806       2.3387
    1807       2.2954
    1808       2.4516
    1809       2.3837
    1810       2.3388
    1811       2.2841
    1812       2.3592
    1813       2.3194
    1814       2.3206
    1815       2.3311
    1816       2.2674
    1817       2.2754
    1818       2.3027
    1819       2.2632
    1820       2.2232
    1821       2.1923
    1822       2.1685
    1823       2.1971
    1824       2.2186
    1825       2.3019
    1826       2.1968
    1827       2.3057
    1828       2.2574
    1829       2.2680
    1830       2.2356
    1831       2.2880
    1832       2.2432
    1833       2.3086
    1834       2.2541
    1835       2.2542
    1836       2.2766
    1837       2.2592
    1838       2.1998
    1839       2.2587
    1840       2.3522
    1841       2.3691
    1842       2.4202
    1843       2.3494
    1844       2.3526
    1845       2.3576
    1846       2.2759
    1847       2.2989
    1848       2.3771
    1849       2.3661
    1850       2.2991
    1851       2.3362
    1852       2.3123
    1853       2.3607
    1854       2.3771
    1855       2.3662
    1856       2.3145
    1857       2.2240
    1858       2.2666
    1859       2.2527
    1860       2.2026
    1861       2.1770
    1862       2.1774
    1863       2.1763
    1864       2.2208
    1865       2.1194
    1866       2.1793
    1867       2.2464
    1868       2.3131
    1869       2.2973
    1870       2.2372
    1871       2.2618
    1872       2.2102
    1873       2.2732
    1874       2.1948
    1875       2.1601
    1876       2.1637
    1877       2.1854
    1878       2.2375
    1879       2.2052
    1880       2.2343
    1881       2.1978
    1882       2.2751
    1883       2.1723
    1884       2.0920
    1885       2.1378
    1886       2.0802
    1887       2.1267
    1888       2.1465
    1889       2.1598
    1890       2.1422
    1891       2.1946
    1892       2.3165
    1893       2.4122
    1894       2.4158
    1895       2.3584
    1896       2.3084
    1897       2.2106
    1898       2.2516
    1899       2.2916
    1900       2.2985
    1901       2.2761
    1902       2.3068
    1903       2.3758
    1904       2.3323
    1905       2.3161
    1906       2.3163
    1907       2.2901
    1908       2.3452
    1909       2.3909
    1910       2.3441
    1911       2.4207
    1912       2.4674
    1913       2.4579
    1914       2.3662
    1915       2.3408
    1916       2.3201
    1917       2.3557
    1918       2.2297
    1919       2.2623
    1920       2.2832
    1921       2.3481
    1922       2.3967
    1923       2.3531
    1924       2.3464
    1925       2.4437
    1926       2.4464
    1927       2.3396
    1928       2.4280
    1929       2.4214
    1930       2.4883
    1931       2.5157
    1932       2.4551
    1933       2.4138
    1934       2.3534
    1935       2.4298
    1936       2.5039
    1937       2.4688
    1938       2.4612
    1939       2.4602
    1940       2.4338
    1941       2.5318
    1942       2.5499
    1943       2.5978
    1944       2.4422
    1945       2.4498
    1946       2.4856
    1947       2.4100
    1948       2.4556
    1949       2.4840
    1950       2.5365
    1951       2.5359
    1952       2.5124
    1953       2.4300
    1954       2.4835
    1955       2.4361
    1956       2.4281
    1957       2.4629
    1958       2.4930
    1959       2.4801
    1960       2.5691
    1961       2.4468
    1962       2.4118
    1963       2.4065
    1964       2.4754
    1965       2.4468
    1966       2.4689
    1967       2.5118
    1968       2.4775
    1969       2.5455
    1970       2.3818
    1971       2.4055
    1972       2.3615
    1973       2.3786
    1974       2.4063
    1975       2.3611
    1976       2.3412
    1977       2.4554
    1978       2.4497
    1979       2.3987
    1980       2.4467
    1981       2.3833
    1982       2.3761
    1983       2.3484
    1984       2.4396
    1985       2.4841
    1986       2.3885
    1987       2.3725
    1988       2.4400
    1989       2.4112
    1990       2.4263
    1991       2.3651
    1992       2.2618
    1993       2.3001
    1994       2.3079
    1995       2.3270
    1996       2.2394
    1997       2.3014
    1998       2.2836
    1999       2.3481
    2000       2.4420
    2001       2.3806
    2002       2.3761
    2003       2.2898
    2004       2.3557
    2005       2.3112
    2006       2.3554
    2007       2.4167
    2008       2.3785
    2009       2.3122
    2010       2.3656
    2011       2.3967
    2012       2.4122
    2013       2.4109
    2014       2.3655
    2015       2.3415
    2016       2.2904
    2017       2.3337
    2018       2.2945
    2019       2.2944
    2020       2.3559
    2021       2.2924
    2022       2.2708
    2023       2.2856
    2024       2.2478
    2025       2.1958
    2026       2.2860
    2027       2.2727
    2028       2.3173
    2029       2.3853
    2030       2.3332
    2031       2.3288
    2032       2.3809
    2033       2.3326
    2034       2.3215
    2035       2.3158
    2036       2.2231
    2037       2.2595
    2038       2.2199
    2039       2.2031
    2040       2.2109
    2041       2.1868
    2042       2.2164
    2043       2.2198
    2044       2.1943
    2045       2.2293
    2046       2.1758
    2047       2.1778
    2048       2.1173
    2049       2.1674
    2050       2.1485
    2051       2.1363
    2052       2.1968
    2053       2.1585
    2054       2.1908
    2055       2.2283
    2056       2.1528
    2057       2.1563
    2058       2.2534
    2059       2.3492
    2060       2.2976
    2061       2.2845
    2062       2.2679
    2063       2.2262
    2064       2.1416
    2065       2.2512
    2066       2.2662
    2067       2.2728
    2068       2.2112
    2069       2.2318
    2070       2.1682
    2071       2.1609
    2072       2.1365
    2073       2.2114
    2074       2.1522
    2075       2.1461
    2076       2.1631
    2077       2.2076
    2078       2.2233
    2079       2.2104
    2080       2.1377
    2081       2.1790
    2082       2.1920
    2083       2.2821
    2084       2.1955
    2085       2.1915
    2086       2.1616
    2087       2.1066
    2088       2.1866
    2089       2.2070
    2090       2.2613
    2091       2.2822
    2092       2.2429
    2093       2.3347
    2094       2.3707
    2095       2.3294
    2096       2.4014
    2097       2.3980
    2098       2.4009
    2099       2.4009
    2100       2.4342
    2101       2.4764
    2102       2.3339
    2103       2.3074
    2104       2.2745
    2105       2.2548
    2106       2.2938
    2107       2.2261
    2108       2.2667
    2109       2.2108
    2110       2.3351
    2111       2.3645
    2112       2.4288
    2113       2.3339
    2114       2.3799
    2115       2.3539
    2116       2.2666
    2117       2.2072
    2118       2.2925
    2119       2.2845
    2120       2.1957
    2121       2.2002
    2122       2.3922
    2123       2.3681
    2124       2.3253
    2125       2.2493
    2126       2.3037
    2127       2.2702
    2128       2.2376
    2129       2.1997
    2130       2.1422
    2131       2.2225
    2132       2.2169
    2133       2.2104
    2134       2.2532
    2135       2.4098
    2136       2.4042
    2137       2.4081
    2138       2.3683
    2139       2.2848
    2140       2.2348
    2141       2.2993
    2142       2.2889
    2143       2.1980
    2144       2.2678
    2145       2.2895
    2146       2.2732
    2147       2.2447
    2148       2.2530
    2149       2.2457
    2150       2.2589
    2151       2.2292
    2152       2.1775
    2153       2.2227
    2154       2.2582
    2155       2.2383
    2156       2.2421
    2157       2.2851
    2158       2.3338
    2159       2.2647
    2160       2.2488
    2161       2.2783
    2162       2.2837
    2163       2.3043
    2164       2.3293
    2165       2.3362
    2166       2.2856
    2167       2.2266
    2168       2.2987
    2169       2.3058
    2170       2.2297
    2171       2.2825
    2172       2.3269
    2173       2.2730
    2174       2.2668
    2175       2.2695
    2176       2.2073
    2177       2.2441
    2178       2.2142
    2179       2.2574
    2180       2.3145
    2181       2.4213
    2182       2.3748
    2183       2.3564
    2184       2.4219
    2185       2.3729
    2186       2.3430
    2187       2.3260
    2188       2.4072
    2189       2.4758
    2190       2.4697
    2191       2.5416
    2192       2.5395
    2193       2.5034
    2194       2.4112
    2195       2.3890
    2196       2.3404
    2197       2.2544
    2198       2.2465
    2199       2.2678
    2200       2.3442
    2201       2.3202
    2202       2.2696
    2203       2.3272
    2204       2.3356
    2205       2.4106
    2206       2.4006
    2207       2.4017
    2208       2.3209
    2209       2.3233
    2210       2.2602
    2211       2.2169
    2212       2.2174
    2213       2.2312
    2214       2.2027
    2215       2.2004
    2216       2.1648
    2217       2.2060
    2218       2.1439
    2219       2.1774
    2220       2.1705
    2221       2.1186
    2222       2.1774
    2223       2.1925
    2224       2.1473
    2225       2.1813
    2226       2.2530
    2227       2.2475
    2228       2.2533
    2229       2.1274
    2230       2.2032
    2231       2.2186
    2232       2.2577
    2233       2.3459
    2234       2.2892
    2235       2.3280
    2236       2.3288
    2237       2.2828
    2238       2.4088
    2239       2.3870
    2240       2.3818
    2241       2.3760
    2242       2.3067
    2243       2.2611
    2244       2.3781
    2245       2.3009
    2246       2.3063
    2247       2.2551
    2248       2.2158
    2249       2.2613
    2250       2.2899
    2251       2.1802
    2252       2.2034
    2253       2.3328
    2254       2.2871
    2255       2.2883
    2256       2.2782
    2257       2.2844
    2258       2.2974
    2259       2.3280
    2260       2.3004
    2261       2.2228
    2262       2.1901
    2263       2.2910
    2264       2.1937
    2265       2.2556
    2266       2.2316
    2267       2.2149
    2268       2.2335
    2269       2.2691
    2270       2.3292
    2271       2.3897
    2272       2.2170
    2273       2.1838
    2274       2.1265
    2275       2.0903
    2276       2.1161
    2277       2.0895
    2278       2.1675
    2279       2.2470
    2280       2.1473
    2281       2.1902
    2282       2.2234
    2283       2.1694
    2284       2.1970
    2285       2.2548
    2286       2.2169
    2287       2.1867
    2288       2.1730
    2289       2.1373
    2290       2.0665
    2291       2.1299
    2292       2.1104
    2293       2.2183
    2294       2.0846
    2295       2.1029
    2296       2.1056
    2297       2.1134
    2298       2.0701
    2299       2.0986
    2300       2.0498
    2301       2.0976
    2302       2.1220
    2303       2.0984
    2304       2.1652
    2305       2.1458
    2306       2.0560
    2307       2.1145
    2308       2.1863
    2309       2.1695
    2310       2.1293
    2311       2.1504
    2312       2.2001
    2313       2.2102
    2314       2.1788
    2315       2.1671
    2316       2.1748
    2317       2.2013
    2318       2.2373
    2319       2.2368
    2320       2.3065
    2321       2.3454
    2322       2.3922
    2323       2.3607
    2324       2.3404
    2325       2.3703
    2326       2.2928
    2327       2.4116
    2328       2.3738
    2329       2.3373
    2330       2.3419
    2331       2.3104
    2332       2.4282
    2333       2.4043
    2334       2.3398
    2335       2.3261
    2336       2.3409
    2337       2.2987
    2338       2.2824
    2339       2.3189
    2340       2.2595
    2341       2.2469
    2342       2.2056
    2343       2.1501
    2344       2.1608
    2345       2.1946
    2346       2.2247
    2347       2.2207
    2348       2.2907
    2349       2.4115
    2350       2.3983
    2351       2.3520
    2352       2.3338
    2353       2.3613
    2354       2.3198
    2355       2.2945
    2356       2.2612
    2357       2.2218
    2358       2.1843
    2359       2.1397
    2360       2.2039
    2361       2.2906
    2362       2.4134
    2363       2.3248
    2364       2.3540
    2365       2.4468
    2366       2.3695
    2367       2.3142
    2368       2.3451
    2369       2.3691
    2370       2.3638
    2371       2.3430
    2372       2.2781
    2373       2.2611
    2374       2.2608
    2375       2.2847
    2376       2.3127
    2377       2.2835
    2378       2.2532
    2379       2.2170
    2380       2.2373
    2381       2.2610
    2382       2.3094
    2383       2.4552
    2384       2.4833
    2385       2.4498
    2386       2.4042
    2387       2.4661
    2388       2.3734
    2389       2.3606
    2390       2.2636
    2391       2.2895
    2392       2.3576
    2393       2.4679
    2394       2.5192
    2395       2.5427
    2396       2.5294
    2397       2.4942
    2398       2.4419
    2399       2.4633
    2400       2.6100
    2401       2.5746
    2402       2.5419
    2403       2.4546
    2404       2.4025
    2405       2.4040
    2406       2.4225
    2407       2.3354
    2408       2.4661
    2409       2.5084
    2410       2.5168
    2411       2.4765
    2412       2.3534
    2413       2.2778
    2414       2.3368
    2415       2.3891
    2416       2.3538
    2417       2.2782
    2418       2.2208
    2419       2.2892
    2420       2.2701
    2421       2.3053
    2422       2.3078
    2423       2.3360
    2424       2.1968
    2425       2.2143
    2426       2.2098
    2427       2.1932
    2428       2.1056
    2429       2.1708
    2430       2.2057
    2431       2.1699
    2432       2.2084
    2433       2.2147
    2434       2.2511
    2435       2.3601
    2436       2.2760
    2437       2.2153
    2438       2.2795
    2439       2.3055
    2440       2.2716
    2441       2.3196
    2442       2.3457
    2443       2.2548
    2444       2.2773
    2445       2.2270
    2446       2.2207
    2447       2.2601
    2448       2.2039
    2449       2.2379
    2450       2.2052
    2451       2.2181
    2452       2.1556
    2453       2.1179
    2454       2.1456
    2455       2.1113
    2456       2.1144
    2457       2.0549
    2458       2.1180
    2459       2.1465
    2460       2.0590
    2461       2.0567
    2462       2.0873
    2463       2.1073
    2464       2.1512
    2465       2.2162
    2466       2.2462
    2467       2.2179
    2468       2.2841
    2469       2.3667
    2470       2.3520
    2471       2.3120
    2472       2.3632
    2473       2.3624
    2474       2.3506
    2475       2.3798
    2476       2.4020
    2477       2.3817
    2478       2.4158
    2479       2.3968
    2480       2.3379
    2481       2.2912
    2482       2.2994
    2483       2.2359
    2484       2.2010
    2485       2.2671
    2486       2.2316
    2487       2.2026
    2488       2.2738
    2489       2.2692
    2490       2.2935
    2491       2.1921
    2492       2.2306
    2493       2.2870
    2494       2.3632
    2495       2.2752
    2496       2.2773
    2497       2.2927
    2498       2.3023
    2499       2.2688
    2500       2.2521
