# Supplementary material for: Potential Inhibitors of Fascin From A Database of Marine Natural Products: A Virtual Screening and Molecular Dynamics Study
Source: Front Chem. 2021 Oct 7;9:719949. doi: 10.3389/fchem.2021.719949 (PMC8529705; doi:10.3389/fchem.2021.719949)
Supplement: Supplementary file 2 [file DataSheet1.ZIP › Raw Date for Manuscript-719949-reduced/Figure S1/Inhibitor 06/rmsd3.dat]

#Frame     RMSD_00002
       1       2.1900
       2       2.2735
       3       2.2528
       4       2.1585
       5       2.0967
       6       2.1593
       7       2.1855
       8       2.2503
       9       2.2428
      10       2.2814
      11       2.2501
      12       2.1796
      13       2.0767
      14       2.1416
      15       2.1143
      16       2.0932
      17       2.1620
      18       2.2738
      19       2.3058
      20       2.2906
      21       2.2612
      22       2.2715
      23       2.2912
      24       2.2128
      25       2.3056
      26       2.2118
      27       2.2608
      28       2.2488
      29       2.2775
      30       2.1189
      31       2.0497
      32       2.0692
      33       2.2436
      34       2.2896
      35       2.3823
      36       2.2369
      37       2.3708
      38       2.3237
      39       2.2746
      40       2.3386
      41       2.4948
      42       2.5721
      43       2.5482
      44       2.5240
      45       2.4405
      46       2.4406
      47       2.4037
      48       2.3486
      49       2.3477
      50       2.4161
      51       2.2825
      52       2.3049
      53       2.2886
      54       2.1968
      55       2.3238
      56       2.3167
      57       2.3570
      58       2.2840
      59       2.2088
      60       2.2436
      61       2.2255
      62       2.3638
      63       2.3787
      64       2.4601
      65       2.4998
      66       2.5316
      67       2.6594
      68       2.5818
      69       2.4390
      70       2.5559
      71       2.6292
      72       2.6815
      73       2.6465
      74       2.5794
      75       2.6787
      76       2.7658
      77       2.7109
      78       2.6342
      79       2.5743
      80       2.4342
      81       2.3643
      82       2.4045
      83       2.3969
      84       2.3645
      85       2.2818
      86       2.3594
      87       2.2569
      88       2.2311
      89       2.2519
      90       2.2694
      91       2.2929
      92       2.1986
      93       2.1786
      94       2.1891
      95       2.2286
      96       2.2285
      97       2.2412
      98       2.3421
      99       2.3172
     100       2.3335
     101       2.3274
     102       2.3136
     103       2.2855
     104       2.3254
     105       2.3704
     106       2.4106
     107       2.3424
     108       2.3964
     109       2.3815
     110       2.2939
     111       2.2585
     112       2.3582
     113       2.3633
     114       2.3572
     115       2.4277
     116       2.5337
     117       2.3985
     118       2.4746
     119       2.3347
     120       2.3395
     121       2.3345
     122       2.2313
     123       2.3048
     124       2.3005
     125       2.2871
     126       2.2358
     127       2.2773
     128       2.3095
     129       2.4678
     130       2.4250
     131       2.3790
     132       2.3718
     133       2.2802
     134       2.2893
     135       2.3418
     136       2.2072
     137       2.2867
     138       2.2842
     139       2.3709
     140       2.4141
     141       2.4836
     142       2.4009
     143       2.4384
     144       2.4850
     145       2.4364
     146       2.4861
     147       2.4539
     148       2.5056
     149       2.4927
     150       2.4842
     151       2.4750
     152       2.4827
     153       2.4381
     154       2.4170
     155       2.4233
     156       2.4141
     157       2.4152
     158       2.4674
     159       2.4839
     160       2.4606
     161       2.4659
     162       2.4981
     163       2.4643
     164       2.4267
     165       2.5824
     166       2.7146
     167       2.6247
     168       2.6508
     169       2.5800
     170       2.5684
     171       2.5087
     172       2.5298
     173       2.5408
     174       2.6278
     175       2.5413
     176       2.6504
     177       2.4728
     178       2.4039
     179       2.4470
     180       2.5338
     181       2.5961
     182       2.5901
     183       2.5676
     184       2.5943
     185       2.5163
     186       2.4814
     187       2.5916
     188       2.6066
     189       2.6201
     190       2.6766
     191       2.6492
     192       2.6540
     193       2.6242
     194       2.5907
     195       2.5050
     196       2.6799
     197       2.6683
     198       2.6512
     199       2.6483
     200       2.7269
     201       2.7683
     202       2.6618
     203       2.6590
     204       2.6281
     205       2.4601
     206       2.4706
     207       2.5148
     208       2.5247
     209       2.5767
     210       2.5487
     211       2.5229
     212       2.5609
     213       2.5049
     214       2.4432
     215       2.5466
     216       2.6228
     217       2.6895
     218       2.6529
     219       2.8305
     220       2.7287
     221       2.6905
     222       2.7108
     223       2.8277
     224       2.6889
     225       2.6675
     226       2.7173
     227       2.8312
     228       2.8589
     229       2.8916
     230       2.9482
     231       3.0487
     232       2.8946
     233       2.8335
     234       2.8467
     235       2.8970
     236       2.8377
     237       2.9021
     238       2.8450
     239       2.8394
     240       2.9014
     241       2.8777
     242       2.7883
     243       2.8720
     244       2.9443
     245       2.8069
     246       2.8442
     247       2.8004
     248       2.8509
     249       2.7746
     250       2.8125
     251       2.8208
     252       2.8157
     253       2.6845
     254       2.6831
     255       2.6880
     256       2.7067
     257       2.7775
     258       2.8363
     259       2.7138
     260       2.6816
     261       2.6561
     262       2.6588
     263       2.7391
     264       2.5951
     265       2.4737
     266       2.5702
     267       2.5801
     268       2.7606
     269       2.7414
     270       2.6861
     271       2.6451
     272       2.5875
     273       2.6568
     274       2.6865
     275       2.6584
     276       2.6806
     277       2.7132
     278       2.7670
     279       2.8961
     280       2.7113
     281       2.6089
     282       2.5853
     283       2.6578
     284       2.6792
     285       2.6956
     286       2.5595
     287       2.5284
     288       2.5985
     289       2.6054
     290       2.6331
     291       2.7146
     292       2.7740
     293       2.7941
     294       2.8025
     295       2.7135
     296       2.7393
     297       2.6611
     298       2.5327
     299       2.5845
     300       2.5544
     301       2.4957
     302       2.5330
     303       2.5198
     304       2.4450
     305       2.4488
     306       2.5689
     307       2.5152
     308       2.4568
     309       2.4485
     310       2.4778
     311       2.3381
     312       2.2761
     313       2.4250
     314       2.4748
     315       2.4186
     316       2.3676
     317       2.4136
     318       2.4761
     319       2.5073
     320       2.4886
     321       2.4831
     322       2.4985
     323       2.5127
     324       2.5054
     325       2.5350
     326       2.5286
     327       2.4662
     328       2.4223
     329       2.4901
     330       2.6436
     331       2.6720
     332       2.5019
     333       2.6024
     334       2.5834
     335       2.4888
     336       2.5038
     337       2.5322
     338       2.5146
     339       2.7031
     340       2.7168
     341       2.8691
     342       2.9371
     343       2.8559
     344       2.8481
     345       2.8894
     346       2.8465
     347       2.7068
     348       2.7236
     349       2.8365
     350       2.7515
     351       2.7378
     352       2.6842
     353       2.5558
     354       2.6767
     355       2.8318
     356       2.6857
     357       2.7244
     358       2.6128
     359       2.6144
     360       2.6170
     361       2.7563
     362       2.7078
     363       2.7417
     364       2.7436
     365       2.7945
     366       2.7199
     367       2.7320
     368       2.6510
     369       2.5837
     370       2.6548
     371       2.6528
     372       2.5495
     373       2.4889
     374       2.4576
     375       2.5565
     376       2.6471
     377       2.6542
     378       2.7234
     379       2.7619
     380       2.6659
     381       2.6039
     382       2.5114
     383       2.5152
     384       2.5385
     385       2.5721
     386       2.6952
     387       2.7558
     388       2.5843
     389       2.6077
     390       2.6326
     391       2.5922
     392       2.6577
     393       2.6078
     394       2.6426
     395       2.6797
     396       2.6317
     397       2.6275
     398       2.6715
     399       2.5961
     400       2.5461
     401       2.5230
     402       2.4940
     403       2.5562
     404       2.5376
     405       2.5220
     406       2.5327
     407       2.4978
     408       2.4942
     409       2.5701
     410       2.6478
     411       2.6512
     412       2.7252
     413       2.7360
     414       2.7337
     415       2.6223
     416       2.6110
     417       2.7076
     418       2.5091
     419       2.5769
     420       2.6306
     421       2.6337
     422       2.6360
     423       2.6879
     424       2.6257
     425       2.5921
     426       2.7046
     427       2.8150
     428       2.7240
     429       2.6507
     430       2.7180
     431       2.8279
     432       2.8839
     433       2.7853
     434       2.7800
     435       2.8322
     436       2.7521
     437       2.7697
     438       2.6961
     439       2.7874
     440       2.7311
     441       2.7450
     442       2.7213
     443       2.6207
     444       2.6254
     445       2.5611
     446       2.6260
     447       2.6980
     448       2.7228
     449       2.8199
     450       2.9017
     451       2.8949
     452       2.8719
     453       2.8780
     454       2.8547
     455       2.8751
     456       3.0005
     457       2.9703
     458       3.0039
     459       3.0481
     460       2.9897
     461       3.0549
     462       2.9414
     463       3.1281
     464       3.1322
     465       3.0935
     466       3.0699
     467       3.1631
     468       3.1804
     469       3.1102
     470       3.2078
     471       3.1546
     472       3.1284
     473       3.1992
     474       3.2044
     475       3.3707
     476       3.2797
     477       3.2052
     478       3.1689
     479       3.0979
     480       3.1334
     481       3.1789
     482       3.1197
     483       3.2264
     484       3.1900
     485       3.0440
     486       2.9794
     487       2.9851
     488       2.9146
     489       2.7344
     490       2.7163
     491       2.7663
     492       2.7351
     493       2.8376
     494       2.7786
     495       2.7427
     496       2.7054
     497       2.6683
     498       2.7064
     499       2.6913
     500       2.6904
     501       2.7662
     502       2.7692
     503       2.7622
     504       2.5607
     505       2.4909
     506       2.4696
     507       2.5004
     508       2.4691
     509       2.5134
     510       2.5563
     511       2.4816
     512       2.4024
     513       2.3334
     514       2.4192
     515       2.5939
     516       2.6161
     517       2.5623
     518       2.5238
     519       2.5285
     520       2.4647
     521       2.4902
     522       2.5098
     523       2.5447
     524       2.4673
     525       2.4430
     526       2.5522
     527       2.7439
     528       2.7222
     529       2.7060
     530       2.5148
     531       2.6454
     532       2.5120
     533       2.5066
     534       2.4960
     535       2.4404
     536       2.4393
     537       2.4905
     538       2.5361
     539       2.5250
     540       2.6268
     541       2.6513
     542       2.5604
     543       2.6146
     544       2.6323
     545       2.6080
     546       2.5897
     547       2.5457
     548       2.5677
     549       2.5386
     550       2.5216
     551       2.4668
     552       2.4402
     553       2.5237
     554       2.5263
     555       2.5546
     556       2.4586
     557       2.5180
     558       2.4810
     559       2.5278
     560       2.5918
     561       2.6468
     562       2.6480
     563       2.6183
     564       2.7011
     565       2.6948
     566       2.5997
     567       2.7304
     568       2.8051
     569       2.8014
     570       2.6463
     571       2.7083
     572       2.8134
     573       2.6524
     574       2.5837
     575       2.6127
     576       2.7193
     577       2.6625
     578       2.5541
     579       2.5219
     580       2.5959
     581       2.5701
     582       2.5625
     583       2.4990
     584       2.6129
     585       2.5507
     586       2.4831
     587       2.5685
     588       2.5517
     589       2.6430
     590       2.5348
     591       2.6327
     592       2.4547
     593       2.4213
     594       2.3975
     595       2.4137
     596       2.3206
     597       2.3941
     598       2.4689
     599       2.5433
     600       2.6125
     601       2.5583
     602       2.5321
     603       2.5043
     604       2.4982
     605       2.4073
     606       2.4016
     607       2.4431
     608       2.3668
     609       2.3916
     610       2.4105
     611       2.5201
     612       2.4818
     613       2.4587
     614       2.3112
     615       2.4004
     616       2.3839
     617       2.5150
     618       2.5041
     619       2.4374
     620       2.3407
     621       2.4297
     622       2.5642
     623       2.5401
     624       2.4314
     625       2.3555
     626       2.3899
     627       2.3997
     628       2.2891
     629       2.3271
     630       2.3236
     631       2.3454
     632       2.4208
     633       2.4477
     634       2.4039
     635       2.4883
     636       2.5157
     637       2.4576
     638       2.4075
     639       2.4090
     640       2.3313
     641       2.4511
     642       2.4547
     643       2.4531
     644       2.4928
     645       2.4814
     646       2.4240
     647       2.3780
     648       2.3042
     649       2.3054
     650       2.3305
     651       2.2950
     652       2.3312
     653       2.4605
     654       2.4092
     655       2.4050
     656       2.4690
     657       2.5556
     658       2.5813
     659       2.5819
     660       2.5641
     661       2.4942
     662       2.4556
     663       2.5214
     664       2.4586
     665       2.3857
     666       2.3313
     667       2.3780
     668       2.4411
     669       2.3544
     670       2.4007
     671       2.2826
     672       2.4043
     673       2.3842
     674       2.3694
     675       2.4395
     676       2.4014
     677       2.4251
     678       2.4336
     679       2.3669
     680       2.3545
     681       2.3004
     682       2.3793
     683       2.3904
     684       2.3847
     685       2.3446
     686       2.4029
     687       2.3712
     688       2.4200
     689       2.4134
     690       2.4449
     691       2.4911
     692       2.5519
     693       2.4391
     694       2.4335
     695       2.5058
     696       2.4012
     697       2.3762
     698       2.5265
     699       2.5498
     700       2.4497
     701       2.4640
     702       2.5362
     703       2.5714
     704       2.5952
     705       2.6119
     706       2.5917
     707       2.6328
     708       2.7023
     709       2.6425
     710       2.6546
     711       2.6749
     712       2.6256
     713       2.5925
     714       2.6414
     715       2.6063
     716       2.5906
     717       2.6857
     718       2.6378
     719       2.5908
     720       2.5669
     721       2.6265
     722       2.5995
     723       2.5661
     724       2.6207
     725       2.6380
     726       2.6965
     727       2.6792
     728       2.6441
     729       2.7541
     730       2.6991
     731       2.7101
     732       2.6332
     733       2.6834
     734       2.6001
     735       2.5072
     736       2.4601
     737       2.4542
     738       2.5058
     739       2.4866
     740       2.4663
     741       2.3719
     742       2.4356
     743       2.4893
     744       2.5328
     745       2.5367
     746       2.5514
     747       2.5912
     748       2.5872
     749       2.5817
     750       2.5608
     751       2.5916
     752       2.5624
     753       2.4994
     754       2.5886
     755       2.6067
     756       2.6185
     757       2.6032
     758       2.5527
     759       2.5620
     760       2.6130
     761       2.6530
     762       2.6372
     763       2.6367
     764       2.6112
     765       2.5785
     766       2.5365
     767       2.5032
     768       2.4061
     769       2.3714
     770       2.3237
     771       2.3123
     772       2.2411
     773       2.3729
     774       2.3917
     775       2.4226
     776       2.3658
     777       2.3119
     778       2.2891
     779       2.4340
     780       2.3766
     781       2.4002
     782       2.2783
     783       2.2777
     784       2.1380
     785       2.2377
     786       2.2410
     787       2.3568
     788       2.3681
     789       2.3647
     790       2.3745
     791       2.3684
     792       2.3205
     793       2.2488
     794       2.2984
     795       2.2769
     796       2.3559
     797       2.4005
     798       2.4056
     799       2.4453
     800       2.3870
     801       2.4596
     802       2.4302
     803       2.4399
     804       2.4766
     805       2.5502
     806       2.4677
     807       2.3856
     808       2.4346
     809       2.4273
     810       2.3942
     811       2.4133
     812       2.4358
     813       2.4247
     814       2.4903
     815       2.4893
     816       2.5417
     817       2.5600
     818       2.5843
     819       2.5871
     820       2.5379
     821       2.5205
     822       2.5200
     823       2.5259
     824       2.3865
     825       2.4491
     826       2.4027
     827       2.4439
     828       2.5647
     829       2.5515
     830       2.4601
     831       2.4934
     832       2.5129
     833       2.5084
     834       2.5109
     835       2.5309
     836       2.4205
     837       2.4427
     838       2.4837
     839       2.4970
     840       2.5732
     841       2.4955
     842       2.4204
     843       2.5239
     844       2.4468
     845       2.4962
     846       2.5848
     847       2.6039
     848       2.6206
     849       2.5796
     850       2.5108
     851       2.4252
     852       2.5228
     853       2.5346
     854       2.5564
     855       2.5166
     856       2.5494
     857       2.5564
     858       2.5435
     859       2.5239
     860       2.3880
     861       2.4735
     862       2.5412
     863       2.4477
     864       2.4898
     865       2.4550
     866       2.5232
     867       2.5139
     868       2.4326
     869       2.4981
     870       2.4662
     871       2.4770
     872       2.4903
     873       2.5038
     874       2.5820
     875       2.4718
     876       2.4210
     877       2.3293
     878       2.3254
     879       2.3819
     880       2.4483
     881       2.4766
     882       2.4135
     883       2.4512
     884       2.6190
     885       2.3969
     886       2.4602
     887       2.3875
     888       2.4558
     889       2.4498
     890       2.4297
     891       2.4450
     892       2.4738
     893       2.5306
     894       2.4994
     895       2.5796
     896       2.6025
     897       2.6001
     898       2.4650
     899       2.6799
     900       2.6110
     901       2.6255
     902       2.6339
     903       2.8028
     904       2.9035
     905       2.8886
     906       2.8926
     907       2.8532
     908       2.8366
     909       2.9149
     910       3.0156
     911       2.8643
     912       2.8311
     913       2.7969
     914       2.7056
     915       2.7386
     916       2.7156
     917       2.7711
     918       2.7597
     919       2.8513
     920       2.8529
     921       2.9510
     922       2.8592
     923       2.8491
     924       2.9214
     925       2.8307
     926       2.7565
     927       2.7102
     928       2.7124
     929       2.6806
     930       2.7136
     931       2.6424
     932       2.5676
     933       2.5302
     934       2.4684
     935       2.5481
     936       2.5067
     937       2.6326
     938       2.4854
     939       2.5103
     940       2.4339
     941       2.3478
     942       2.3932
     943       2.4798
     944       2.3400
     945       2.4667
     946       2.4838
     947       2.5607
     948       2.6003
     949       2.6468
     950       2.7288
     951       2.6725
     952       2.7089
     953       2.7469
     954       2.6530
     955       2.6256
     956       2.5310
     957       2.5328
     958       2.4802
     959       2.4430
     960       2.4921
     961       2.4810
     962       2.4150
     963       2.5167
     964       2.4836
     965       2.4999
     966       2.4749
     967       2.4661
     968       2.4307
     969       2.4333
     970       2.4463
     971       2.3730
     972       2.4592
     973       2.3667
     974       2.3768
     975       2.3659
     976       2.3479
     977       2.3658
     978       2.4107
     979       2.2961
     980       2.2796
     981       2.3468
     982       2.3017
     983       2.2792
     984       2.3339
     985       2.4623
     986       2.4761
     987       2.4616
     988       2.4266
     989       2.5131
     990       2.4154
     991       2.4539
     992       2.4643
     993       2.4465
     994       2.4647
     995       2.5042
     996       2.5336
     997       2.5503
     998       2.4896
     999       2.4812
    1000       2.4917
    1001       2.4524
    1002       2.4972
    1003       2.4771
    1004       2.4540
    1005       2.4473
    1006       2.4687
    1007       2.5677
    1008       2.6073
    1009       2.6230
    1010       2.5741
    1011       2.4985
    1012       2.4448
    1013       2.4561
    1014       2.4625
    1015       2.4967
    1016       2.4576
    1017       2.4998
    1018       2.5356
    1019       2.5535
    1020       2.4935
    1021       2.5108
    1022       2.4153
    1023       2.5289
    1024       2.6544
    1025       2.6624
    1026       2.6382
    1027       2.6699
    1028       2.7011
    1029       2.7472
    1030       2.8479
    1031       2.8596
    1032       2.8820
    1033       2.8384
    1034       2.7604
    1035       2.7302
    1036       2.6641
    1037       2.6409
    1038       2.6139
    1039       2.5763
    1040       2.5086
    1041       2.6030
    1042       2.6398
    1043       2.6002
    1044       2.5744
    1045       2.5839
    1046       2.6030
    1047       2.6199
    1048       2.5344
    1049       2.5055
    1050       2.4207
    1051       2.3745
    1052       2.4392
    1053       2.5002
    1054       2.6057
    1055       2.5210
    1056       2.5213
    1057       2.6294
    1058       2.6966
    1059       2.6394
    1060       2.8009
    1061       2.8417
    1062       2.8415
    1063       2.7957
    1064       2.8356
    1065       2.8793
    1066       2.8705
    1067       2.8410
    1068       2.9017
    1069       2.9106
    1070       2.8371
    1071       2.7287
    1072       2.6931
    1073       2.7672
    1074       2.6869
    1075       2.7087
    1076       2.8317
    1077       2.9882
    1078       2.8721
    1079       2.7940
    1080       2.6449
    1081       2.8551
    1082       2.8155
    1083       2.9001
    1084       3.0608
    1085       3.0393
    1086       2.9841
    1087       2.9003
    1088       2.9952
    1089       3.0198
    1090       3.0165
    1091       2.9778
    1092       2.9341
    1093       2.9429
    1094       2.9997
    1095       2.8923
    1096       2.8974
    1097       2.8468
    1098       2.8862
    1099       2.9228
    1100       2.9449
    1101       2.9400
    1102       2.9711
    1103       2.8558
    1104       2.8410
    1105       2.8578
    1106       2.8564
    1107       2.8902
    1108       2.8025
    1109       2.8751
    1110       2.8366
    1111       2.8837
    1112       2.9924
    1113       2.9842
    1114       2.9043
    1115       2.9420
    1116       2.8845
    1117       2.8483
    1118       2.7694
    1119       2.8037
    1120       2.8140
    1121       2.8317
    1122       2.8683
    1123       2.8479
    1124       2.8707
    1125       2.9262
    1126       2.6666
    1127       2.6369
    1128       2.6404
    1129       2.5833
    1130       2.5596
    1131       2.5781
    1132       2.6368
    1133       2.6434
    1134       2.4994
    1135       2.5796
    1136       2.5180
    1137       2.6252
    1138       2.6336
    1139       2.5947
    1140       2.5705
    1141       2.5415
    1142       2.5938
    1143       2.5196
    1144       2.5590
    1145       2.5279
    1146       2.4160
    1147       2.3865
    1148       2.4086
    1149       2.4015
    1150       2.3304
    1151       2.3284
    1152       2.3686
    1153       2.4072
    1154       2.3495
    1155       2.3303
    1156       2.4451
    1157       2.4633
    1158       2.4250
    1159       2.4971
    1160       2.4889
    1161       2.4802
    1162       2.3783
    1163       2.4811
    1164       2.4329
    1165       2.3628
    1166       2.3899
    1167       2.4362
    1168       2.4810
    1169       2.5794
    1170       2.6397
    1171       2.6731
    1172       2.6984
    1173       2.6993
    1174       2.6864
    1175       2.6207
    1176       2.5620
    1177       2.5505
    1178       2.6112
    1179       2.6031
    1180       2.5108
    1181       2.5880
    1182       2.5675
    1183       2.5495
    1184       2.6189
    1185       2.7362
    1186       2.6782
    1187       2.6103
    1188       2.6487
    1189       2.4808
    1190       2.6524
    1191       2.6800
    1192       2.6252
    1193       2.6729
    1194       2.5961
    1195       2.6088
    1196       2.6439
    1197       2.6737
    1198       2.6596
    1199       2.7379
    1200       2.7338
    1201       2.7877
    1202       2.7288
    1203       2.6580
    1204       2.5642
    1205       2.6356
    1206       2.5742
    1207       2.5394
    1208       2.6154
    1209       2.6171
    1210       2.6215
    1211       2.6535
    1212       2.6765
    1213       2.6750
    1214       2.6762
    1215       2.6239
    1216       2.5975
    1217       2.5983
    1218       2.6054
    1219       2.5715
    1220       2.5867
    1221       2.7132
    1222       2.7193
    1223       2.6990
    1224       2.7911
    1225       2.6655
    1226       2.5822
    1227       2.5748
    1228       2.6402
    1229       2.6327
    1230       2.6473
    1231       2.5927
    1232       2.5926
    1233       2.7054
    1234       2.6745
    1235       2.6247
    1236       2.6803
    1237       2.8122
    1238       2.7816
    1239       2.8329
    1240       2.8248
    1241       2.8776
    1242       2.8741
    1243       2.8469
    1244       2.8311
    1245       2.8239
    1246       2.7636
    1247       2.7780
    1248       2.7034
    1249       2.6767
    1250       2.7220
    1251       2.7118
    1252       2.6837
    1253       2.7024
    1254       2.8570
    1255       2.8352
    1256       2.7802
    1257       2.8093
    1258       2.7271
    1259       2.7485
    1260       2.6684
    1261       2.6960
    1262       2.6658
    1263       2.6973
    1264       2.6487
    1265       2.6917
    1266       2.7015
    1267       2.7236
    1268       2.7325
    1269       2.7048
    1270       2.7040
    1271       2.7447
    1272       2.8821
    1273       2.8482
    1274       2.8121
    1275       2.8249
    1276       2.6799
    1277       2.7468
    1278       2.7436
    1279       2.8418
    1280       2.9141
    1281       2.8484
    1282       2.7987
    1283       2.8138
    1284       2.8564
    1285       2.7919
    1286       2.8274
    1287       2.9066
    1288       2.8803
    1289       2.9531
    1290       2.9579
    1291       2.8799
    1292       2.7780
    1293       2.7972
    1294       2.7803
    1295       2.8026
    1296       2.7908
    1297       2.7225
    1298       2.7246
    1299       2.8559
    1300       2.8092
    1301       2.8491
    1302       2.9146
    1303       2.8111
    1304       2.8197
    1305       2.7943
    1306       2.8604
    1307       3.0440
    1308       3.0375
    1309       2.9663
    1310       2.8901
    1311       2.8661
    1312       2.7897
    1313       2.8738
    1314       2.9393
    1315       3.0314
    1316       3.1879
    1317       3.2004
    1318       3.2206
    1319       3.2625
    1320       3.3555
    1321       3.3375
    1322       3.2225
    1323       3.2477
    1324       3.1322
    1325       3.2310
    1326       3.2173
    1327       3.1169
    1328       3.2870
    1329       3.3705
    1330       3.3453
    1331       3.3731
    1332       3.3397
    1333       3.2788
    1334       3.2872
    1335       3.2208
    1336       3.1217
    1337       2.9069
    1338       2.8917
    1339       2.9324
    1340       2.9294
    1341       2.8715
    1342       2.9292
    1343       2.8506
    1344       2.8210
    1345       3.0192
    1346       3.0789
    1347       3.0078
    1348       2.9781
    1349       3.0652
    1350       3.0922
    1351       3.1378
    1352       3.0827
    1353       2.9871
    1354       3.1485
    1355       3.1197
    1356       3.1446
    1357       3.1661
    1358       3.0608
    1359       3.1118
    1360       3.1157
    1361       3.0977
    1362       3.1513
    1363       3.0843
    1364       3.0384
    1365       3.2052
    1366       3.1760
    1367       3.2610
    1368       3.1122
    1369       3.2098
    1370       3.2388
    1371       3.2719
    1372       3.2862
    1373       3.1899
    1374       3.1545
    1375       3.1873
    1376       3.2245
    1377       3.3449
    1378       3.2409
    1379       3.1803
    1380       3.1323
    1381       3.2477
    1382       3.2199
    1383       3.1601
    1384       3.1048
    1385       3.1060
    1386       3.0558
    1387       3.0901
    1388       3.1760
    1389       3.1150
    1390       3.1396
    1391       3.1736
    1392       3.1605
    1393       3.2201
    1394       3.0729
    1395       3.1059
    1396       3.1766
    1397       3.3040
    1398       3.1912
    1399       3.3299
    1400       3.4439
    1401       3.3357
    1402       3.2030
    1403       3.1583
    1404       3.2323
    1405       3.1184
    1406       3.2574
    1407       3.2608
    1408       3.2141
    1409       3.3458
    1410       3.3579
    1411       3.4483
    1412       3.2649
    1413       3.2604
    1414       3.4394
    1415       3.2317
    1416       3.1787
    1417       3.1960
    1418       3.1734
    1419       3.1605
    1420       3.1733
    1421       3.2150
    1422       3.1340
    1423       3.1451
    1424       3.1181
    1425       3.0628
    1426       3.2454
    1427       3.2510
    1428       3.2569
    1429       3.1564
    1430       3.1339
    1431       3.1819
    1432       3.1692
    1433       3.1531
    1434       3.1047
    1435       3.0995
    1436       2.9218
    1437       2.8828
    1438       2.8416
    1439       2.8901
    1440       2.9492
    1441       3.0607
    1442       3.0424
    1443       2.9919
    1444       2.9371
    1445       2.9626
    1446       2.9783
    1447       3.0317
    1448       3.1147
    1449       3.2373
    1450       3.2658
    1451       3.1915
    1452       3.2324
    1453       3.1749
    1454       3.2309
    1455       3.1288
    1456       3.1479
    1457       3.1728
    1458       3.1457
    1459       3.2022
    1460       3.2318
    1461       3.2399
    1462       3.3594
    1463       3.4425
    1464       3.3345
    1465       3.3404
    1466       3.4287
    1467       3.4068
    1468       3.3539
    1469       3.2943
    1470       3.3017
    1471       3.2675
    1472       3.2102
    1473       3.2308
    1474       3.1587
    1475       3.0742
    1476       2.8247
    1477       2.8963
    1478       2.9173
    1479       2.9880
    1480       2.9331
    1481       2.9033
    1482       2.8015
    1483       2.8591
    1484       2.9169
    1485       2.9945
    1486       3.0003
    1487       2.9336
    1488       2.8867
    1489       2.7933
    1490       2.9043
    1491       2.9627
    1492       2.9916
    1493       3.0336
    1494       3.0857
    1495       3.0955
    1496       2.9313
    1497       2.9468
    1498       2.9524
    1499       3.0313
    1500       3.0293
    1501       3.0267
    1502       2.9744
    1503       3.0148
    1504       3.0718
    1505       3.1403
    1506       3.0145
    1507       2.9810
    1508       2.9047
    1509       2.7945
    1510       2.7631
    1511       2.7734
    1512       2.7756
    1513       2.7634
    1514       2.8661
    1515       2.8460
    1516       2.8300
    1517       2.9798
    1518       2.8674
    1519       2.7942
    1520       2.7214
    1521       2.8189
    1522       2.8248
    1523       2.8854
    1524       2.9025
    1525       2.9462
    1526       2.9315
    1527       2.9417
    1528       2.9481
    1529       2.9330
    1530       2.9282
    1531       2.9426
    1532       2.9375
    1533       2.9814
    1534       2.8991
    1535       2.7203
    1536       2.8546
    1537       2.7198
    1538       2.7601
    1539       2.6212
    1540       2.6479
    1541       2.6223
    1542       2.6605
    1543       2.7616
    1544       2.8159
    1545       2.8647
    1546       2.9179
    1547       2.9509
    1548       2.9578
    1549       2.9302
    1550       2.9715
    1551       2.9266
    1552       2.9463
    1553       2.9571
    1554       2.9299
    1555       3.1377
    1556       3.0581
    1557       3.1358
    1558       3.1229
    1559       3.0799
    1560       3.2674
    1561       3.4321
    1562       3.2467
    1563       3.0637
    1564       3.1674
    1565       3.0231
    1566       2.9626
    1567       2.9848
    1568       2.9616
    1569       3.0567
    1570       2.9814
    1571       3.0646
    1572       3.0359
    1573       3.0797
    1574       2.9443
    1575       2.9100
    1576       3.0825
    1577       3.0609
    1578       2.9730
    1579       3.0739
    1580       3.0000
    1581       3.0270
    1582       3.0526
    1583       3.2281
    1584       3.1578
    1585       3.1703
    1586       3.1363
    1587       2.9548
    1588       2.9550
    1589       2.9828
    1590       2.8806
    1591       2.9294
    1592       3.0456
    1593       2.9155
    1594       2.8963
    1595       2.9247
    1596       2.8926
    1597       2.8307
    1598       2.8025
    1599       2.7476
    1600       2.8283
    1601       2.8067
    1602       2.8777
    1603       2.8861
    1604       2.8513
    1605       2.8630
    1606       2.9029
    1607       2.9338
    1608       2.9757
    1609       2.9845
    1610       3.0509
    1611       3.0191
    1612       2.9430
    1613       3.1031
    1614       3.0538
    1615       3.0095
    1616       3.0655
    1617       3.0631
    1618       3.1355
    1619       3.0052
    1620       3.1128
    1621       3.0332
    1622       3.0581
    1623       3.0012
    1624       3.0722
    1625       2.9350
    1626       2.9378
    1627       2.9464
    1628       2.9387
    1629       2.8739
    1630       2.9230
    1631       2.9586
    1632       2.8738
    1633       2.9567
    1634       2.8730
    1635       2.9155
    1636       2.9510
    1637       2.9399
    1638       2.9373
    1639       2.9149
    1640       2.9109
    1641       2.8072
    1642       2.8172
    1643       2.8096
    1644       2.9122
    1645       2.9264
    1646       2.9701
    1647       3.0831
    1648       3.1636
    1649       3.0707
    1650       3.1416
    1651       3.1530
    1652       3.0863
    1653       2.9652
    1654       2.8564
    1655       2.9854
    1656       3.1405
    1657       3.2220
    1658       3.1151
    1659       3.1440
    1660       3.1124
    1661       3.1060
    1662       3.1597
    1663       3.1271
    1664       3.1043
    1665       3.0945
    1666       2.9690
    1667       2.9542
    1668       2.8522
    1669       2.9205
    1670       2.8693
    1671       2.8403
    1672       2.9923
    1673       3.0715
    1674       3.0375
    1675       2.9852
    1676       2.9740
    1677       2.8501
    1678       2.8095
    1679       2.8259
    1680       2.9344
    1681       3.0073
    1682       2.9667
    1683       2.9288
    1684       2.9084
    1685       3.1055
    1686       3.0116
    1687       2.9747
    1688       2.9477
    1689       2.9720
    1690       3.0544
    1691       3.0943
    1692       2.9543
    1693       2.9312
    1694       2.9601
    1695       2.8647
    1696       2.9203
    1697       2.9770
    1698       2.9658
    1699       2.9107
    1700       2.8841
    1701       2.9109
    1702       2.9131
    1703       2.9958
    1704       2.9029
    1705       2.8000
    1706       2.7938
    1707       2.8394
    1708       2.9033
    1709       2.9222
    1710       2.8823
    1711       2.8608
    1712       2.8114
    1713       2.8314
    1714       2.8631
    1715       2.9491
    1716       2.9455
    1717       2.9799
    1718       2.9650
    1719       2.9365
    1720       2.9449
    1721       3.0075
    1722       2.8332
    1723       2.8579
    1724       2.8914
    1725       2.9559
    1726       2.8972
    1727       2.8992
    1728       2.9348
    1729       2.9761
    1730       2.9493
    1731       2.9229
    1732       2.8960
    1733       2.7809
    1734       2.8140
    1735       2.8185
    1736       2.8491
    1737       2.9723
    1738       2.9686
    1739       3.0167
    1740       3.0500
    1741       3.0074
    1742       3.0784
    1743       3.0415
    1744       2.9955
    1745       3.0008
    1746       3.0683
    1747       3.0217
    1748       2.9286
    1749       3.0298
    1750       2.9443
    1751       3.0370
    1752       3.0170
    1753       3.0607
    1754       2.9223
    1755       3.0171
    1756       2.9628
    1757       2.9280
    1758       2.9743
    1759       3.0609
    1760       3.0561
    1761       3.0295
    1762       2.9151
    1763       2.8261
    1764       2.8050
    1765       2.9174
    1766       2.9492
    1767       2.9029
    1768       2.9651
    1769       2.9319
    1770       2.9286
    1771       3.0749
    1772       2.9796
    1773       2.9887
    1774       2.8750
    1775       2.8763
    1776       2.8240
    1777       2.8239
    1778       2.7479
    1779       2.7840
    1780       2.7963
    1781       2.8370
    1782       2.8786
    1783       2.9652
    1784       2.9935
    1785       2.9943
    1786       3.0699
    1787       3.0600
    1788       3.1020
    1789       3.0818
    1790       3.1181
    1791       3.1619
    1792       3.1672
    1793       3.2676
    1794       3.2418
    1795       3.2343
    1796       3.1982
    1797       2.9990
    1798       3.0133
    1799       3.0034
    1800       3.0221
    1801       2.9391
    1802       2.9807
    1803       2.9818
    1804       2.8095
    1805       2.8572
    1806       2.8193
    1807       2.7560
    1808       2.8183
    1809       2.7912
    1810       2.7787
    1811       2.7417
    1812       2.6637
    1813       2.8057
    1814       2.8140
    1815       2.7989
    1816       2.8697
    1817       2.8772
    1818       2.9505
    1819       2.9561
    1820       3.1164
    1821       3.1037
    1822       3.1241
    1823       3.2940
    1824       3.2066
    1825       3.0307
    1826       3.0881
    1827       3.0806
    1828       3.1458
    1829       3.1940
    1830       3.1350
    1831       3.1434
    1832       3.0381
    1833       3.0780
    1834       3.1264
    1835       3.1687
    1836       3.3397
    1837       3.2346
    1838       3.2378
    1839       3.3016
    1840       3.2344
    1841       3.3111
    1842       3.3695
    1843       3.1681
    1844       3.1837
    1845       3.2362
    1846       2.9317
    1847       2.9723
    1848       3.0840
    1849       2.9969
    1850       2.9397
    1851       3.1482
    1852       3.2068
    1853       3.1223
    1854       3.1892
    1855       3.2114
    1856       3.1558
    1857       3.1872
    1858       3.3280
    1859       3.2237
    1860       3.2186
    1861       3.1362
    1862       3.0885
    1863       3.0981
    1864       3.1074
    1865       3.1056
    1866       3.0655
    1867       3.0154
    1868       3.0520
    1869       3.0598
    1870       2.9837
    1871       2.9337
    1872       2.9912
    1873       2.8680
    1874       2.8914
    1875       3.0487
    1876       3.1279
    1877       3.1138
    1878       3.0203
    1879       3.0211
    1880       3.0969
    1881       3.0767
    1882       2.9910
    1883       2.9751
    1884       2.9302
    1885       2.8931
    1886       2.8896
    1887       2.9285
    1888       2.9244
    1889       2.8193
    1890       2.8221
    1891       2.8815
    1892       2.8317
    1893       2.7033
    1894       2.7284
    1895       2.8627
    1896       2.8190
    1897       2.9114
    1898       2.8131
    1899       2.7574
    1900       2.7956
    1901       2.7354
    1902       2.7339
    1903       2.7785
    1904       2.8106
    1905       2.8760
    1906       2.8286
    1907       2.8982
    1908       2.9465
    1909       2.9105
    1910       3.0258
    1911       2.9534
    1912       3.0061
    1913       2.9201
    1914       3.0235
    1915       2.9625
    1916       2.9849
    1917       3.0631
    1918       2.8405
    1919       2.8198
    1920       2.9172
    1921       2.8802
    1922       2.8340
    1923       2.8713
    1924       2.8995
    1925       2.8872
    1926       3.0645
    1927       3.2092
    1928       3.1899
    1929       3.1049
    1930       3.0893
    1931       2.9984
    1932       2.9598
    1933       2.9837
    1934       3.0486
    1935       2.9899
    1936       2.9763
    1937       2.9676
    1938       2.8548
    1939       2.8651
    1940       2.8183
    1941       2.8877
    1942       2.9493
    1943       2.9050
    1944       2.9161
    1945       2.8554
    1946       2.8530
    1947       2.7932
    1948       2.8398
    1949       2.7296
    1950       2.7371
    1951       2.7857
    1952       2.8717
    1953       2.7666
    1954       2.6895
    1955       2.7326
    1956       2.8383
    1957       2.8422
    1958       2.9389
    1959       2.9634
    1960       2.8636
    1961       2.7587
    1962       2.8559
    1963       2.8790
    1964       2.8677
    1965       3.0227
    1966       2.9911
    1967       2.9998
    1968       2.9544
    1969       2.9599
    1970       2.9906
    1971       2.8828
    1972       2.9102
    1973       2.9049
    1974       3.0845
    1975       2.9513
    1976       3.0844
    1977       2.9866
    1978       2.9474
    1979       3.0084
    1980       3.0994
    1981       3.0484
    1982       2.9540
    1983       3.0958
    1984       3.0504
    1985       3.0264
    1986       3.1350
    1987       3.0117
    1988       3.0217
    1989       3.0879
    1990       3.1477
    1991       3.1335
    1992       3.0902
    1993       3.1470
    1994       3.1218
    1995       3.0622
    1996       3.0586
    1997       3.1099
    1998       3.1544
    1999       3.1638
    2000       3.2283
    2001       3.2993
    2002       3.2355
    2003       3.4067
    2004       3.3894
    2005       3.3229
    2006       3.1618
    2007       3.1784
    2008       3.2088
    2009       3.1374
    2010       3.1755
    2011       3.1686
    2012       3.2244
    2013       3.0794
    2014       2.9877
    2015       2.9690
    2016       3.0317
    2017       3.0283
    2018       2.9921
    2019       3.0820
    2020       3.0276
    2021       2.9001
    2022       2.9803
    2023       2.9707
    2024       2.9651
    2025       2.8721
    2026       2.9867
    2027       3.0473
    2028       3.0371
    2029       3.1644
    2030       3.1581
    2031       3.2241
    2032       3.1862
    2033       3.1182
    2034       3.2194
    2035       3.1434
    2036       3.0971
    2037       3.0924
    2038       3.1361
    2039       3.2449
    2040       3.2420
    2041       3.2897
    2042       3.1395
    2043       3.0177
    2044       2.9822
    2045       3.1611
    2046       3.0486
    2047       3.0670
    2048       3.1034
    2049       3.0606
    2050       3.0634
    2051       2.9573
    2052       2.8966
    2053       3.0055
    2054       2.9825
    2055       3.0008
    2056       3.0297
    2057       3.0998
    2058       3.0953
    2059       3.2513
    2060       3.1879
    2061       3.2680
    2062       3.2379
    2063       3.2026
    2064       3.1742
    2065       3.2581
    2066       3.2453
    2067       3.1167
    2068       3.0802
    2069       2.9786
    2070       2.9208
    2071       2.9434
    2072       2.9439
    2073       2.8857
    2074       2.9509
    2075       2.9931
    2076       2.9346
    2077       2.9599
    2078       2.9700
    2079       2.9705
    2080       2.9832
    2081       3.2066
    2082       2.9907
    2083       3.1155
    2084       3.0541
    2085       2.9715
    2086       2.9279
    2087       2.8722
    2088       2.8698
    2089       2.9767
    2090       2.9539
    2091       2.8725
    2092       3.0281
    2093       2.8876
    2094       2.9615
    2095       2.8870
    2096       2.9208
    2097       2.8814
    2098       2.8887
    2099       2.9173
    2100       2.9529
    2101       2.8709
    2102       2.9070
    2103       2.8885
    2104       2.8643
    2105       2.8849
    2106       2.8755
    2107       2.8603
    2108       2.9129
    2109       2.9209
    2110       2.8406
    2111       2.8085
    2112       2.7866
    2113       2.7868
    2114       2.7402
    2115       2.7102
    2116       2.7573
    2117       2.8388
    2118       2.7745
    2119       2.7660
    2120       2.7916
    2121       2.9033
    2122       2.9037
    2123       2.8703
    2124       2.8689
    2125       2.6851
    2126       2.6597
    2127       2.7481
    2128       2.7136
    2129       2.7012
    2130       2.6111
    2131       2.5642
    2132       2.6251
    2133       2.5749
    2134       2.5900
    2135       2.6741
    2136       2.6773
    2137       2.6434
    2138       2.6549
    2139       2.7160
    2140       2.7657
    2141       2.6397
    2142       2.6578
    2143       2.6819
    2144       2.7770
    2145       2.7530
    2146       2.7652
    2147       2.8224
    2148       2.8684
    2149       2.8379
    2150       2.8172
    2151       2.7999
    2152       2.8064
    2153       2.6909
    2154       2.6350
    2155       2.6427
    2156       2.7719
    2157       2.6882
    2158       2.8646
    2159       2.7641
    2160       2.7798
    2161       2.7649
    2162       2.6727
    2163       2.7154
    2164       2.6119
    2165       2.6406
    2166       2.5883
    2167       2.6364
    2168       2.5887
    2169       2.7182
    2170       2.7437
    2171       2.6406
    2172       2.6618
    2173       2.6922
    2174       2.6173
    2175       2.5876
    2176       2.6046
    2177       2.5098
    2178       2.6033
    2179       2.5814
    2180       2.5714
    2181       2.5843
    2182       2.7511
    2183       2.6570
    2184       2.7371
    2185       2.6742
    2186       2.7182
    2187       2.7603
    2188       2.7083
    2189       2.7736
    2190       2.7254
    2191       2.7179
    2192       2.6910
    2193       2.7214
    2194       2.6947
    2195       2.8706
    2196       2.8411
    2197       2.8679
    2198       2.9093
    2199       2.8758
    2200       2.9027
    2201       3.0214
    2202       2.9662
    2203       2.8663
    2204       2.8701
    2205       2.8254
    2206       2.7574
    2207       2.7541
    2208       2.8205
    2209       2.7535
    2210       2.7608
    2211       2.7385
    2212       2.7039
    2213       2.7206
    2214       2.7079
    2215       2.6235
    2216       2.6665
    2217       2.6995
    2218       2.7872
    2219       2.6860
    2220       2.7112
    2221       2.7274
    2222       2.7725
    2223       2.6660
    2224       2.6713
    2225       2.7183
    2226       2.6951
    2227       2.7112
    2228       2.7616
    2229       2.7851
    2230       2.7897
    2231       2.8122
    2232       2.7559
    2233       2.7645
    2234       2.6660
    2235       2.7521
    2236       2.7802
    2237       2.7373
    2238       2.7126
    2239       2.7095
    2240       2.7206
    2241       2.7674
    2242       2.6528
    2243       2.6995
    2244       2.5749
    2245       2.5943
    2246       2.6009
    2247       2.6791
    2248       2.6839
    2249       2.6729
    2250       2.8491
    2251       2.7811
    2252       2.7131
    2253       2.8137
    2254       2.8124
    2255       2.7660
    2256       2.7229
    2257       2.6972
    2258       2.6812
    2259       2.7106
    2260       2.7198
    2261       2.5879
    2262       2.7530
    2263       2.8361
    2264       2.8333
    2265       2.9212
    2266       3.0175
    2267       3.0530
    2268       2.9884
    2269       2.9038
    2270       2.8572
    2271       2.7871
    2272       2.7715
    2273       2.7527
    2274       2.8441
    2275       2.8386
    2276       2.7957
    2277       2.7498
    2278       2.9009
    2279       3.0543
    2280       3.0426
    2281       3.0757
    2282       3.1342
    2283       3.1689
    2284       3.0072
    2285       3.0028
    2286       3.0360
    2287       3.0655
    2288       3.0167
    2289       3.0528
    2290       3.0344
    2291       3.0634
    2292       2.9447
    2293       2.9749
    2294       2.9703
    2295       3.0895
    2296       3.0970
    2297       3.0696
    2298       3.0943
    2299       3.1203
    2300       3.0573
    2301       2.8901
    2302       2.9166
    2303       2.9621
    2304       2.8811
    2305       2.9233
    2306       3.0251
    2307       2.9142
    2308       2.8602
    2309       2.9861
    2310       2.8982
    2311       2.9477
    2312       3.0153
    2313       3.0747
    2314       3.1038
    2315       3.0667
    2316       3.1375
    2317       3.1337
    2318       3.1329
    2319       3.0994
    2320       3.0742
    2321       3.0660
    2322       3.1686
    2323       3.0855
    2324       3.1393
    2325       3.1111
    2326       3.2146
    2327       3.0654
    2328       3.1153
    2329       3.1516
    2330       2.9858
    2331       3.1380
    2332       3.1422
    2333       3.0880
    2334       3.1030
    2335       3.1298
    2336       3.1313
    2337       3.2011
    2338       3.0527
    2339       3.1085
    2340       2.9170
    2341       2.8767
    2342       2.9691
    2343       3.0277
    2344       2.9887
    2345       3.0354
    2346       3.0146
    2347       2.9955
    2348       2.9812
    2349       2.9970
    2350       2.9645
    2351       2.9775
    2352       2.8492
    2353       2.9009
    2354       2.7810
    2355       2.7323
    2356       2.7584
    2357       2.8318
    2358       2.9516
    2359       2.9374
    2360       2.9836
    2361       3.0510
    2362       2.9545
    2363       2.8438
    2364       2.8361
    2365       2.8759
    2366       2.8727
    2367       2.8179
    2368       2.8764
    2369       2.9880
    2370       2.9843
    2371       2.9023
    2372       2.9543
    2373       2.9534
    2374       2.9629
    2375       2.9275
    2376       2.9161
    2377       2.8125
    2378       2.7611
    2379       2.7794
    2380       2.7503
    2381       2.7822
    2382       2.9118
    2383       2.8697
    2384       2.8117
    2385       2.7841
    2386       2.8916
    2387       2.8300
    2388       2.8618
    2389       2.8159
    2390       2.7894
    2391       2.7358
    2392       2.7322
    2393       2.6618
    2394       2.6900
    2395       2.6556
    2396       2.7074
    2397       2.7383
    2398       2.8477
    2399       2.7948
    2400       2.7920
    2401       2.6982
    2402       2.6820
    2403       2.7133
    2404       2.6751
    2405       2.6315
    2406       2.5221
    2407       2.5809
    2408       2.7348
    2409       2.7655
    2410       2.7130
    2411       2.6702
    2412       2.7516
    2413       2.7549
    2414       2.7508
    2415       2.7365
    2416       2.7051
    2417       2.7227
    2418       2.7914
    2419       2.7968
    2420       2.8007
    2421       2.8987
    2422       2.7843
    2423       2.6887
    2424       2.7471
    2425       2.8737
    2426       2.6881
    2427       2.8604
    2428       2.8492
    2429       2.8092
    2430       2.8260
    2431       2.9338
    2432       2.8860
    2433       2.8897
    2434       2.8505
    2435       2.9009
    2436       2.9405
    2437       2.8234
    2438       2.8878
    2439       2.9205
    2440       3.0220
    2441       2.9631
    2442       2.8643
    2443       2.9284
    2444       2.9060
    2445       2.8169
    2446       2.7717
    2447       2.7708
    2448       2.6553
    2449       2.6668
    2450       2.6341
    2451       2.6296
    2452       2.6693
    2453       2.6165
    2454       2.5817
    2455       2.5409
    2456       2.5700
    2457       2.5267
    2458       2.4530
    2459       2.4350
    2460       2.5148
    2461       2.5657
    2462       2.6090
    2463       2.7445
    2464       2.5514
    2465       2.6336
    2466       2.6213
    2467       2.5099
    2468       2.5295
    2469       2.6329
    2470       2.5452
    2471       2.6096
    2472       2.6244
    2473       2.6227
    2474       2.5780
    2475       2.5747
    2476       2.6506
    2477       2.7131
    2478       2.6463
    2479       2.7506
    2480       2.7418
    2481       2.7610
    2482       2.5919
    2483       2.6825
    2484       2.6220
    2485       2.5874
    2486       2.5378
    2487       2.4430
    2488       2.3988
    2489       2.4144
    2490       2.4087
    2491       2.4540
    2492       2.3650
    2493       2.4402
    2494       2.4950
    2495       2.4106
    2496       2.4311
    2497       2.4050
    2498       2.4295
    2499       2.4896
    2500       2.4601
