# Supplementary material for: Potential Inhibitors of Fascin From A Database of Marine Natural Products: A Virtual Screening and Molecular Dynamics Study
Source: Front Chem. 2021 Oct 7;9:719949. doi: 10.3389/fchem.2021.719949 (PMC8529705; doi:10.3389/fchem.2021.719949)
Supplement: Supplementary file 2 [file DataSheet1.ZIP › Raw Date for Manuscript-719949-reduced/Figure S1/Inhibitor 06/rmsd4.dat]

#Frame     RMSD_00002
       1       1.8840
       2       1.9314
       3       1.9177
       4       1.9131
       5       1.8853
       6       1.9200
       7       1.9384
       8       1.9519
       9       1.9034
      10       1.9021
      11       1.9021
      12       1.9711
      13       1.9662
      14       1.9423
      15       1.9572
      16       1.9292
      17       1.9127
      18       1.9091
      19       1.9266
      20       1.9563
      21       1.9350
      22       1.9669
      23       1.9326
      24       1.9538
      25       1.9621
      26       2.1157
      27       2.1196
      28       2.0839
      29       2.0945
      30       2.0454
      31       2.0304
      32       2.0289
      33       2.0751
      34       2.1205
      35       2.0684
      36       2.0935
      37       2.1566
      38       2.1328
      39       2.1166
      40       2.0700
      41       2.0189
      42       2.1127
      43       2.1084
      44       2.1461
      45       2.0722
      46       2.1356
      47       2.1929
      48       2.1117
      49       2.1510
      50       2.1620
      51       2.1735
      52       2.1512
      53       2.1382
      54       2.0853
      55       2.1200
      56       2.1376
      57       2.1274
      58       2.1051
      59       2.1147
      60       2.0898
      61       2.0708
      62       2.0974
      63       2.1160
      64       2.1115
      65       2.1025
      66       2.0733
      67       2.0994
      68       2.1676
      69       2.0623
      70       2.1564
      71       2.1409
      72       2.1454
      73       2.2812
      74       2.2720
      75       2.2670
      76       2.3779
      77       2.2718
      78       2.3289
      79       2.2848
      80       2.2453
      81       2.2333
      82       2.3035
      83       2.2523
      84       2.2257
      85       2.3084
      86       2.3811
      87       2.4235
      88       2.3207
      89       2.2518
      90       2.2967
      91       2.2878
      92       2.3138
      93       2.3511
      94       2.3442
      95       2.3055
      96       2.2417
      97       2.3050
      98       2.3247
      99       2.2945
     100       2.2384
     101       2.1277
     102       2.1679
     103       2.2650
     104       2.2911
     105       2.2738
     106       2.1784
     107       2.2093
     108       2.2031
     109       2.2259
     110       2.1853
     111       2.2049
     112       2.1662
     113       2.1716
     114       2.2258
     115       2.1767
     116       2.2767
     117       2.1761
     118       2.1563
     119       2.2687
     120       2.2970
     121       2.3027
     122       2.2366
     123       2.1658
     124       2.2821
     125       2.2374
     126       2.2156
     127       2.1524
     128       2.1502
     129       2.1248
     130       2.2291
     131       2.1448
     132       2.1889
     133       2.1539
     134       2.1529
     135       2.2040
     136       2.2725
     137       2.2911
     138       2.3030
     139       2.3364
     140       2.3161
     141       2.2843
     142       2.3560
     143       2.2967
     144       2.3180
     145       2.2462
     146       2.2715
     147       2.2474
     148       2.2889
     149       2.3709
     150       2.3265
     151       2.2960
     152       2.2852
     153       2.3013
     154       2.2840
     155       2.3467
     156       2.3542
     157       2.4705
     158       2.4174
     159       2.2847
     160       2.2673
     161       2.2272
     162       2.1947
     163       2.2074
     164       2.2237
     165       2.1863
     166       2.2025
     167       2.1565
     168       2.1412
     169       2.1561
     170       2.1796
     171       2.1708
     172       2.1465
     173       2.2314
     174       2.1745
     175       2.1466
     176       2.1426
     177       2.1783
     178       2.1686
     179       2.1364
     180       2.1774
     181       2.2051
     182       2.2385
     183       2.1929
     184       2.2662
     185       2.2758
     186       2.2605
     187       2.2541
     188       2.2669
     189       2.3281
     190       2.3210
     191       2.3187
     192       2.3309
     193       2.3177
     194       2.2595
     195       2.2681
     196       2.3498
     197       2.2548
     198       2.1889
     199       2.1415
     200       2.1790
     201       2.1998
     202       2.1798
     203       2.1494
     204       2.1693
     205       2.1991
     206       2.2006
     207       2.0950
     208       2.0663
     209       2.0984
     210       2.0996
     211       2.1563
     212       2.2116
     213       2.2419
     214       2.2553
     215       2.1683
     216       2.2271
     217       2.1996
     218       2.2046
     219       2.1696
     220       2.0814
     221       2.0502
     222       2.1164
     223       2.1808
     224       2.1881
     225       2.1056
     226       2.1069
     227       2.1116
     228       2.1445
     229       2.2632
     230       2.2308
     231       2.2146
     232       2.2613
     233       2.2058
     234       2.1871
     235       2.2084
     236       2.1209
     237       2.1714
     238       2.1777
     239       2.1193
     240       2.0802
     241       2.1767
     242       2.1854
     243       2.1249
     244       2.1791
     245       2.2340
     246       2.1746
     247       2.2406
     248       2.2562
     249       2.2988
     250       2.3123
     251       2.2795
     252       2.2659
     253       2.2348
     254       2.2189
     255       2.1244
     256       2.1248
     257       2.1209
     258       2.1726
     259       2.1937
     260       2.1794
     261       2.1597
     262       2.2341
     263       2.2531
     264       2.1903
     265       2.1331
     266       2.0279
     267       2.0935
     268       2.0892
     269       2.0791
     270       2.0949
     271       2.1540
     272       2.0969
     273       2.0792
     274       2.1915
     275       2.1578
     276       2.2298
     277       2.2420
     278       2.2357
     279       2.2347
     280       2.2163
     281       2.3281
     282       2.2069
     283       2.2161
     284       2.2681
     285       2.2861
     286       2.3233
     287       2.2908
     288       2.2644
     289       2.2786
     290       2.2253
     291       2.1429
     292       2.1072
     293       2.1208
     294       2.2025
     295       2.1241
     296       2.1652
     297       2.1917
     298       2.1721
     299       2.2084
     300       2.2077
     301       2.2189
     302       2.1571
     303       2.1599
     304       2.0597
     305       2.1967
     306       2.2268
     307       2.1348
     308       2.1653
     309       2.1733
     310       2.2846
     311       2.3167
     312       2.3016
     313       2.3767
     314       2.3074
     315       2.3690
     316       2.3495
     317       2.3624
     318       2.3244
     319       2.3513
     320       2.3481
     321       2.3197
     322       2.2753
     323       2.3379
     324       2.2737
     325       2.2415
     326       2.3407
     327       2.3029
     328       2.3237
     329       2.3590
     330       2.2993
     331       2.3001
     332       2.3782
     333       2.4110
     334       2.3408
     335       2.3179
     336       2.3666
     337       2.3528
     338       2.3820
     339       2.3545
     340       2.3936
     341       2.4358
     342       2.3827
     343       2.4130
     344       2.4359
     345       2.3071
     346       2.3188
     347       2.3521
     348       2.4113
     349       2.3926
     350       2.3573
     351       2.3265
     352       2.5024
     353       2.3118
     354       2.3286
     355       2.3543
     356       2.4126
     357       2.4338
     358       2.3941
     359       2.3914
     360       2.2249
     361       2.2372
     362       2.2766
     363       2.4537
     364       2.3969
     365       2.4525
     366       2.4221
     367       2.3662
     368       2.4203
     369       2.3888
     370       2.3167
     371       2.3263
     372       2.3518
     373       2.3677
     374       2.4240
     375       2.3909
     376       2.4511
     377       2.4085
     378       2.4221
     379       2.4307
     380       2.4311
     381       2.4229
     382       2.3814
     383       2.3619
     384       2.3764
     385       2.3969
     386       2.2864
     387       2.2990
     388       2.2974
     389       2.2629
     390       2.1787
     391       2.1732
     392       2.1932
     393       2.1104
     394       2.0906
     395       2.0992
     396       2.1822
     397       2.1926
     398       2.1762
     399       2.3200
     400       2.3061
     401       2.3330
     402       2.4025
     403       2.3024
     404       2.4147
     405       2.4120
     406       2.4282
     407       2.4448
     408       2.4324
     409       2.4475
     410       2.4784
     411       2.5758
     412       2.5010
     413       2.4894
     414       2.3943
     415       2.3750
     416       2.3336
     417       2.3551
     418       2.3450
     419       2.4149
     420       2.3627
     421       2.4457
     422       2.3667
     423       2.3927
     424       2.3527
     425       2.4124
     426       2.4676
     427       2.4150
     428       2.4636
     429       2.4721
     430       2.4862
     431       2.4322
     432       2.4629
     433       2.3639
     434       2.4548
     435       2.4555
     436       2.4324
     437       2.4374
     438       2.4380
     439       2.4755
     440       2.3952
     441       2.3541
     442       2.2963
     443       2.3644
     444       2.3961
     445       2.2895
     446       2.2869
     447       2.2729
     448       2.3852
     449       2.3751
     450       2.4127
     451       2.3548
     452       2.3480
     453       2.3069
     454       2.3170
     455       2.2251
     456       2.2813
     457       2.2814
     458       2.2676
     459       2.3958
     460       2.3013
     461       2.3211
     462       2.3240
     463       2.3669
     464       2.3559
     465       2.3335
     466       2.2595
     467       2.2345
     468       2.3141
     469       2.2772
     470       2.2280
     471       2.3648
     472       2.2286
     473       2.3314
     474       2.2669
     475       2.2261
     476       2.1890
     477       2.2169
     478       2.1321
     479       2.1634
     480       2.1823
     481       2.2422
     482       2.2907
     483       2.2507
     484       2.2660
     485       2.2988
     486       2.2583
     487       2.2442
     488       2.2449
     489       2.1890
     490       2.1719
     491       2.2227
     492       2.2990
     493       2.3480
     494       2.2360
     495       2.2360
     496       2.2321
     497       2.2789
     498       2.2442
     499       2.2310
     500       2.1674
     501       2.2080
     502       2.1338
     503       2.1496
     504       2.1639
     505       2.1555
     506       2.1105
     507       2.1303
     508       2.1360
     509       2.2498
     510       2.2565
     511       2.2512
     512       2.2730
     513       2.2161
     514       2.3402
     515       2.3667
     516       2.3856
     517       2.3138
     518       2.3177
     519       2.3005
     520       2.2731
     521       2.2209
     522       2.2167
     523       2.2137
     524       2.3423
     525       2.2981
     526       2.2460
     527       2.3290
     528       2.1786
     529       2.2732
     530       2.1665
     531       2.1326
     532       2.1876
     533       2.1700
     534       2.2674
     535       2.2295
     536       2.2706
     537       2.2637
     538       2.3573
     539       2.4147
     540       2.3896
     541       2.4077
     542       2.4600
     543       2.4992
     544       2.5255
     545       2.5205
     546       2.4875
     547       2.4451
     548       2.3734
     549       2.2974
     550       2.3571
     551       2.3349
     552       2.3172
     553       2.3648
     554       2.3002
     555       2.3429
     556       2.3814
     557       2.4125
     558       2.3228
     559       2.3105
     560       2.3568
     561       2.3021
     562       2.3722
     563       2.3887
     564       2.3024
     565       2.3357
     566       2.2724
     567       2.3318
     568       2.3467
     569       2.3522
     570       2.3404
     571       2.3717
     572       2.3432
     573       2.3246
     574       2.4222
     575       2.3764
     576       2.3441
     577       2.3326
     578       2.3203
     579       2.3246
     580       2.3317
     581       2.2414
     582       2.2473
     583       2.3270
     584       2.3531
     585       2.3254
     586       2.3315
     587       2.2832
     588       2.2615
     589       2.2599
     590       2.3085
     591       2.2835
     592       2.2765
     593       2.2216
     594       2.2577
     595       2.2440
     596       2.2979
     597       2.3275
     598       2.2481
     599       2.1813
     600       2.1933
     601       2.1828
     602       2.2616
     603       2.2013
     604       2.2254
     605       2.2724
     606       2.1740
     607       2.2387
     608       2.2485
     609       2.1301
     610       2.1144
     611       2.0694
     612       2.1483
     613       2.1413
     614       2.1300
     615       2.1880
     616       2.2536
     617       2.2396
     618       2.3217
     619       2.3513
     620       2.2623
     621       2.3088
     622       2.3963
     623       2.4699
     624       2.4463
     625       2.4920
     626       2.5447
     627       2.4794
     628       2.3471
     629       2.2917
     630       2.3010
     631       2.3354
     632       2.3509
     633       2.3288
     634       2.3101
     635       2.3202
     636       2.3773
     637       2.3486
     638       2.3061
     639       2.3968
     640       2.2449
     641       2.2395
     642       2.2519
     643       2.2599
     644       2.2757
     645       2.2522
     646       2.2383
     647       2.2152
     648       2.2874
     649       2.2657
     650       2.2588
     651       2.2028
     652       2.2037
     653       2.2281
     654       2.2309
     655       2.2638
     656       2.3415
     657       2.3704
     658       2.4629
     659       2.5350
     660       2.4981
     661       2.5562
     662       2.5094
     663       2.4090
     664       2.4280
     665       2.4351
     666       2.4410
     667       2.4936
     668       2.5458
     669       2.4937
     670       2.5440
     671       2.4939
     672       2.4981
     673       2.4851
     674       2.5377
     675       2.5506
     676       2.5482
     677       2.5760
     678       2.6104
     679       2.6283
     680       2.5434
     681       2.4905
     682       2.5437
     683       2.6161
     684       2.5478
     685       2.4760
     686       2.4896
     687       2.5793
     688       2.6070
     689       2.5964
     690       2.7067
     691       2.7076
     692       2.6691
     693       2.6460
     694       2.5705
     695       2.6190
     696       2.4695
     697       2.5247
     698       2.4135
     699       2.4187
     700       2.4228
     701       2.5140
     702       2.4870
     703       2.4025
     704       2.4068
     705       2.4008
     706       2.4375
     707       2.3665
     708       2.4074
     709       2.3625
     710       2.2797
     711       2.3597
     712       2.3885
     713       2.3661
     714       2.4178
     715       2.4350
     716       2.4419
     717       2.4809
     718       2.4644
     719       2.4396
     720       2.4426
     721       2.4605
     722       2.3857
     723       2.4994
     724       2.4294
     725       2.4123
     726       2.4471
     727       2.4172
     728       2.3116
     729       2.3561
     730       2.4268
     731       2.4035
     732       2.4114
     733       2.4417
     734       2.4190
     735       2.4647
     736       2.4543
     737       2.4341
     738       2.3421
     739       2.4336
     740       2.3640
     741       2.4041
     742       2.3510
     743       2.3117
     744       2.3457
     745       2.3704
     746       2.4297
     747       2.3336
     748       2.3092
     749       2.3184
     750       2.3526
     751       2.4312
     752       2.4220
     753       2.4340
     754       2.4410
     755       2.5456
     756       2.4940
     757       2.4044
     758       2.4870
     759       2.4728
     760       2.5092
     761       2.4646
     762       2.4576
     763       2.4458
     764       2.5045
     765       2.5180
     766       2.5748
     767       2.5512
     768       2.4248
     769       2.4077
     770       2.4541
     771       2.5605
     772       2.5688
     773       2.5399
     774       2.4712
     775       2.3867
     776       2.4474
     777       2.4334
     778       2.4526
     779       2.5081
     780       2.4633
     781       2.4606
     782       2.4843
     783       2.5474
     784       2.5574
     785       2.5834
     786       2.6123
     787       2.6755
     788       2.6252
     789       2.7053
     790       2.6311
     791       2.6637
     792       2.7302
     793       2.5760
     794       2.5364
     795       2.5551
     796       2.5443
     797       2.4979
     798       2.5026
     799       2.5044
     800       2.4844
     801       2.3830
     802       2.3674
     803       2.4049
     804       2.4306
     805       2.4185
     806       2.3905
     807       2.4388
     808       2.5080
     809       2.5029
     810       2.4173
     811       2.3564
     812       2.3688
     813       2.3081
     814       2.2388
     815       2.2697
     816       2.3339
     817       2.4078
     818       2.5247
     819       2.4792
     820       2.4509
     821       2.5014
     822       2.4586
     823       2.3923
     824       2.4783
     825       2.4484
     826       2.5023
     827       2.4127
     828       2.3996
     829       2.4338
     830       2.3889
     831       2.4454
     832       2.3290
     833       2.3780
     834       2.3861
     835       2.4028
     836       2.3687
     837       2.3999
     838       2.3816
     839       2.3737
     840       2.3777
     841       2.4090
     842       2.4039
     843       2.4144
     844       2.4216
     845       2.3587
     846       2.3941
     847       2.4211
     848       2.5103
     849       2.5226
     850       2.4556
     851       2.4733
     852       2.5356
     853       2.4220
     854       2.3593
     855       2.4327
     856       2.3736
     857       2.4009
     858       2.4444
     859       2.4351
     860       2.4645
     861       2.4978
     862       2.4588
     863       2.4786
     864       2.5216
     865       2.4765
     866       2.4019
     867       2.4019
     868       2.3686
     869       2.3735
     870       2.3458
     871       2.3366
     872       2.4239
     873       2.3973
     874       2.3836
     875       2.4109
     876       2.4180
     877       2.4965
     878       2.4591
     879       2.5293
     880       2.4777
     881       2.5154
     882       2.5660
     883       2.5815
     884       2.5829
     885       2.5246
     886       2.5853
     887       2.5231
     888       2.4642
     889       2.4691
     890       2.5092
     891       2.4588
     892       2.4420
     893       2.4944
     894       2.5382
     895       2.5604
     896       2.5020
     897       2.6376
     898       2.5699
     899       2.4730
     900       2.5256
     901       2.5275
     902       2.5921
     903       2.5575
     904       2.4468
     905       2.4045
     906       2.4817
     907       2.5512
     908       2.6075
     909       2.5861
     910       2.6270
     911       2.5963
     912       2.6586
     913       2.6251
     914       2.5421
     915       2.5332
     916       2.5283
     917       2.4906
     918       2.3918
     919       2.4426
     920       2.4117
     921       2.4635
     922       2.4982
     923       2.4628
     924       2.4943
     925       2.4849
     926       2.4161
     927       2.4838
     928       2.4977
     929       2.6446
     930       2.5654
     931       2.5043
     932       2.5962
     933       2.6576
     934       2.4821
     935       2.4736
     936       2.5202
     937       2.5709
     938       2.4726
     939       2.5356
     940       2.5259
     941       2.4660
     942       2.5094
     943       2.5255
     944       2.4116
     945       2.4766
     946       2.5085
     947       2.4736
     948       2.4892
     949       2.4985
     950       2.5939
     951       2.6727
     952       2.6048
     953       2.6780
     954       2.5807
     955       2.5874
     956       2.5947
     957       2.4960
     958       2.4829
     959       2.4571
     960       2.5068
     961       2.4657
     962       2.4285
     963       2.3826
     964       2.3980
     965       2.4305
     966       2.4558
     967       2.4722
     968       2.4066
     969       2.3398
     970       2.3463
     971       2.3425
     972       2.3435
     973       2.3150
     974       2.2361
     975       2.2781
     976       2.3279
     977       2.3244
     978       2.3142
     979       2.3855
     980       2.2658
     981       2.3378
     982       2.4190
     983       2.4371
     984       2.3573
     985       2.3659
     986       2.3969
     987       2.4533
     988       2.4553
     989       2.4282
     990       2.3960
     991       2.3451
     992       2.4128
     993       2.5376
     994       2.3769
     995       2.3930
     996       2.4158
     997       2.4008
     998       2.4934
     999       2.5586
    1000       2.5630
    1001       2.5539
    1002       2.5397
    1003       2.4877
    1004       2.5221
    1005       2.5228
    1006       2.5511
    1007       2.5410
    1008       2.4382
    1009       2.4199
    1010       2.3526
    1011       2.2757
    1012       2.3142
    1013       2.3362
    1014       2.3951
    1015       2.3831
    1016       2.3106
    1017       2.3435
    1018       2.4195
    1019       2.4257
    1020       2.4199
    1021       2.3873
    1022       2.3979
    1023       2.4283
    1024       2.4485
    1025       2.4654
    1026       2.4204
    1027       2.3023
    1028       2.3164
    1029       2.3460
    1030       2.3231
    1031       2.3207
    1032       2.3851
    1033       2.4313
    1034       2.3839
    1035       2.3748
    1036       2.3763
    1037       2.3587
    1038       2.3567
    1039       2.3394
    1040       2.3373
    1041       2.2801
    1042       2.2936
    1043       2.2810
    1044       2.3095
    1045       2.2854
    1046       2.2930
    1047       2.3086
    1048       2.3922
    1049       2.3998
    1050       2.4174
    1051       2.4463
    1052       2.4315
    1053       2.3720
    1054       2.3912
    1055       2.3473
    1056       2.3904
    1057       2.3452
    1058       2.3327
    1059       2.2936
    1060       2.3601
    1061       2.3697
    1062       2.3631
    1063       2.3645
    1064       2.4163
    1065       2.4414
    1066       2.5269
    1067       2.4959
    1068       2.5580
    1069       2.5721
    1070       2.5823
    1071       2.5623
    1072       2.4930
    1073       2.5078
    1074       2.4973
    1075       2.4856
    1076       2.5510
    1077       2.5243
    1078       2.5470
    1079       2.5601
    1080       2.5755
    1081       2.6020
    1082       2.6377
    1083       2.6551
    1084       2.7204
    1085       2.7374
    1086       2.7497
    1087       2.7537
    1088       2.7405
    1089       2.6175
    1090       2.6541
    1091       2.6857
    1092       2.7002
    1093       2.6155
    1094       2.6669
    1095       2.5650
    1096       2.6533
    1097       2.6708
    1098       2.5766
    1099       2.5915
    1100       2.5674
    1101       2.6196
    1102       2.6648
    1103       2.6175
    1104       2.6512
    1105       2.6689
    1106       2.6500
    1107       2.6864
    1108       2.7100
    1109       2.7150
    1110       2.7338
    1111       2.7162
    1112       2.7259
    1113       2.7675
    1114       2.8221
    1115       2.7600
    1116       2.8184
    1117       2.7631
    1118       2.7196
    1119       2.7684
    1120       2.6716
    1121       2.8691
    1122       2.7497
    1123       2.7535
    1124       2.7696
    1125       2.7949
    1126       2.7102
    1127       2.7278
    1128       2.6946
    1129       2.6566
    1130       2.7306
    1131       2.7191
    1132       2.7208
    1133       2.6698
    1134       2.6839
    1135       2.5877
    1136       2.6142
    1137       2.6424
    1138       2.5672
    1139       2.5108
    1140       2.4522
    1141       2.4145
    1142       2.4830
    1143       2.5329
    1144       2.5628
    1145       2.5755
    1146       2.5577
    1147       2.5654
    1148       2.4946
    1149       2.5094
    1150       2.5118
    1151       2.5736
    1152       2.4209
    1153       2.4398
    1154       2.4809
    1155       2.5403
    1156       2.5293
    1157       2.4736
    1158       2.4533
    1159       2.3787
    1160       2.3922
    1161       2.3381
    1162       2.4102
    1163       2.4119
    1164       2.4643
    1165       2.4203
    1166       2.4402
    1167       2.3712
    1168       2.4631
    1169       2.5246
    1170       2.5264
    1171       2.5669
    1172       2.4437
    1173       2.4762
    1174       2.4747
    1175       2.4222
    1176       2.4444
    1177       2.4691
    1178       2.3950
    1179       2.4973
    1180       2.4023
    1181       2.3939
    1182       2.3721
    1183       2.4011
    1184       2.4906
    1185       2.5356
    1186       2.4073
    1187       2.4136
    1188       2.4530
    1189       2.4343
    1190       2.4325
    1191       2.4473
    1192       2.4863
    1193       2.4707
    1194       2.4780
    1195       2.4704
    1196       2.4601
    1197       2.4617
    1198       2.4187
    1199       2.4350
    1200       2.4828
    1201       2.5553
    1202       2.5248
    1203       2.5741
    1204       2.5252
    1205       2.5030
    1206       2.4225
    1207       2.4864
    1208       2.4888
    1209       2.5076
    1210       2.5230
    1211       2.5388
    1212       2.5847
    1213       2.6577
    1214       2.6377
    1215       2.6700
    1216       2.6443
    1217       2.5769
    1218       2.6534
    1219       2.5770
    1220       2.5406
    1221       2.5472
    1222       2.6174
    1223       2.6705
    1224       2.6095
    1225       2.6796
    1226       2.6777
    1227       2.6907
    1228       2.7155
    1229       2.6405
    1230       2.6316
    1231       2.6807
    1232       2.6148
    1233       2.5885
    1234       2.5835
    1235       2.5790
    1236       2.6490
    1237       2.6741
    1238       2.7314
    1239       2.6252
    1240       2.6926
    1241       2.7386
    1242       2.6510
    1243       2.6733
    1244       2.7599
    1245       2.7334
    1246       2.7900
    1247       2.8367
    1248       2.8666
    1249       2.8034
    1250       2.9568
    1251       2.8977
    1252       2.8814
    1253       2.8432
    1254       2.9435
    1255       2.9029
    1256       2.8203
    1257       2.8059
    1258       2.7933
    1259       2.7227
    1260       2.6689
    1261       2.6388
    1262       2.6272
    1263       2.6621
    1264       2.7117
    1265       2.6561
    1266       2.6650
    1267       2.7763
    1268       2.7594
    1269       2.7641
    1270       2.6969
    1271       2.7532
    1272       2.6920
    1273       2.7236
    1274       2.8628
    1275       2.8729
    1276       2.8566
    1277       2.8540
    1278       2.8285
    1279       2.7705
    1280       2.7184
    1281       2.7779
    1282       2.8223
    1283       2.6799
    1284       2.7252
    1285       2.6655
    1286       2.6859
    1287       2.7054
    1288       2.7439
    1289       2.7519
    1290       2.6413
    1291       2.7141
    1292       2.5810
    1293       2.6276
    1294       2.7128
    1295       2.7032
    1296       2.6514
    1297       2.7440
    1298       2.7974
    1299       2.8116
    1300       2.7053
    1301       2.8414
    1302       2.7577
    1303       2.7554
    1304       2.7203
    1305       2.6917
    1306       2.7195
    1307       2.7445
    1308       2.7660
    1309       2.7525
    1310       2.7883
    1311       2.7067
    1312       2.6377
    1313       2.6247
    1314       2.6185
    1315       2.7041
    1316       2.6400
    1317       2.6376
    1318       2.5727
    1319       2.6620
    1320       2.6753
    1321       2.6985
    1322       2.7079
    1323       2.8078
    1324       2.6979
    1325       2.6675
    1326       2.7123
    1327       2.6866
    1328       2.6908
    1329       2.7091
    1330       2.7503
    1331       2.7374
    1332       2.7249
    1333       2.7289
    1334       2.7234
    1335       2.7552
    1336       2.7278
    1337       2.7612
    1338       2.8314
    1339       2.8415
    1340       2.8912
    1341       2.9618
    1342       2.9500
    1343       2.9829
    1344       3.0819
    1345       2.9941
    1346       2.9711
    1347       3.0528
    1348       2.9832
    1349       2.9311
    1350       3.0384
    1351       2.9302
    1352       2.8960
    1353       2.8233
    1354       2.8421
    1355       2.8694
    1356       2.9274
    1357       3.0074
    1358       2.8807
    1359       2.9528
    1360       2.8322
    1361       2.7794
    1362       2.9693
    1363       2.8208
    1364       2.8711
    1365       2.8214
    1366       2.8235
    1367       2.8418
    1368       2.9534
    1369       3.0056
    1370       2.9169
    1371       2.8830
    1372       2.8991
    1373       2.8355
    1374       2.8478
    1375       2.8009
    1376       2.7939
    1377       2.7467
    1378       2.7314
    1379       2.7095
    1380       2.7386
    1381       2.7566
    1382       2.7886
    1383       2.6750
    1384       2.8452
    1385       2.8106
    1386       2.8142
    1387       2.6992
    1388       2.7346
    1389       2.7103
    1390       2.6988
    1391       2.6834
    1392       2.7411
    1393       2.6465
    1394       2.5934
    1395       2.6506
    1396       2.6695
    1397       2.6628
    1398       2.7286
    1399       2.5731
    1400       2.5539
    1401       2.5146
    1402       2.5710
    1403       2.5713
    1404       2.7041
    1405       2.6780
    1406       2.6516
    1407       2.6071
    1408       2.5927
    1409       2.5858
    1410       2.6427
    1411       2.6274
    1412       2.5902
    1413       2.5929
    1414       2.5538
    1415       2.5858
    1416       2.6328
    1417       2.6308
    1418       2.6335
    1419       2.5949
    1420       2.6580
    1421       2.7324
    1422       2.6831
    1423       2.6122
    1424       2.6582
    1425       2.6969
    1426       2.6130
    1427       2.6843
    1428       2.7143
    1429       2.7038
    1430       2.6720
    1431       2.7857
    1432       2.7534
    1433       2.7473
    1434       2.8394
    1435       2.7310
    1436       2.7069
    1437       2.6767
    1438       2.6719
    1439       2.6127
    1440       2.7228
    1441       2.7127
    1442       2.6288
    1443       2.6393
    1444       2.6562
    1445       2.6646
    1446       2.6436
    1447       2.6694
    1448       2.6419
    1449       2.6935
    1450       2.6184
    1451       2.6023
    1452       2.6453
    1453       2.7372
    1454       2.6559
    1455       2.7504
    1456       2.7287
    1457       2.7405
    1458       2.7428
    1459       2.8939
    1460       2.8843
    1461       2.9325
    1462       2.9296
    1463       2.9144
    1464       2.8828
    1465       2.9337
    1466       2.9421
    1467       2.9306
    1468       2.8916
    1469       2.9862
    1470       2.9472
    1471       2.9303
    1472       2.9251
    1473       2.9366
    1474       2.9115
    1475       2.8025
    1476       2.8169
    1477       2.8453
    1478       2.9008
    1479       2.9055
    1480       2.9416
    1481       2.9389
    1482       2.7648
    1483       2.7236
    1484       2.7402
    1485       2.7149
    1486       2.7848
    1487       2.7744
    1488       2.7605
    1489       2.7476
    1490       2.8621
    1491       2.7884
    1492       2.9922
    1493       2.9343
    1494       3.0210
    1495       2.9821
    1496       2.8754
    1497       2.8514
    1498       2.9633
    1499       2.9859
    1500       2.9896
    1501       2.9545
    1502       2.9540
    1503       2.9066
    1504       2.8185
    1505       2.8571
    1506       2.9441
    1507       2.8838
    1508       2.8875
    1509       2.8715
    1510       2.8195
    1511       2.7878
    1512       2.8047
    1513       2.8784
    1514       2.7624
    1515       2.9063
    1516       2.8788
    1517       2.8463
    1518       2.9268
    1519       2.8338
    1520       2.8406
    1521       2.8809
    1522       2.7967
    1523       2.8675
    1524       2.8044
    1525       2.8558
    1526       2.7532
    1527       2.7777
    1528       2.7500
    1529       2.7656
    1530       2.7763
    1531       2.7878
    1532       2.9005
    1533       2.8740
    1534       2.9147
    1535       2.9150
    1536       2.7498
    1537       2.8137
    1538       2.7555
    1539       2.8249
    1540       2.8338
    1541       2.8014
    1542       2.7116
    1543       2.8262
    1544       2.7812
    1545       2.7706
    1546       2.7786
    1547       2.7990
    1548       2.7367
    1549       2.8371
    1550       2.8221
    1551       2.8228
    1552       2.8093
    1553       2.7636
    1554       2.8769
    1555       2.8645
    1556       2.7748
    1557       2.8339
    1558       2.8729
    1559       2.8093
    1560       2.7895
    1561       2.8313
    1562       2.7753
    1563       2.8299
    1564       2.7942
    1565       2.7712
    1566       2.7719
    1567       2.7845
    1568       2.7346
    1569       2.6982
    1570       2.7591
    1571       2.7855
    1572       2.8852
    1573       2.8245
    1574       2.8385
    1575       2.9081
    1576       2.9709
    1577       3.0140
    1578       2.8407
    1579       2.8579
    1580       2.8219
    1581       2.8127
    1582       2.8035
    1583       2.7891
    1584       2.8028
    1585       2.6911
    1586       2.7357
    1587       2.7829
    1588       2.8420
    1589       2.7802
    1590       2.7608
    1591       2.7599
    1592       2.8206
    1593       2.7676
    1594       2.7799
    1595       2.8417
    1596       2.8296
    1597       2.8267
    1598       2.8180
    1599       2.8389
    1600       2.8080
    1601       2.7696
    1602       2.8422
    1603       2.9021
    1604       2.8777
    1605       2.9388
    1606       3.0625
    1607       2.9354
    1608       2.9161
    1609       3.0025
    1610       2.9537
    1611       2.9038
    1612       2.8964
    1613       2.8137
    1614       2.8148
    1615       2.8537
    1616       2.8312
    1617       2.8167
    1618       2.7176
    1619       2.6945
    1620       2.7138
    1621       2.7252
    1622       2.7765
    1623       2.7623
    1624       2.6465
    1625       2.5958
    1626       2.5790
    1627       2.5852
    1628       2.5588
    1629       2.6111
    1630       2.5923
    1631       2.6562
    1632       2.6559
    1633       2.6330
    1634       2.6707
    1635       2.6990
    1636       2.6349
    1637       2.6252
    1638       2.5994
    1639       2.5597
    1640       2.5550
    1641       2.6185
    1642       2.6103
    1643       2.6441
    1644       2.6904
    1645       2.7835
    1646       2.8053
    1647       2.6913
    1648       2.6442
    1649       2.6938
    1650       2.6289
    1651       2.6901
    1652       2.6877
    1653       2.6576
    1654       2.6766
    1655       2.7052
    1656       2.6953
    1657       2.5898
    1658       2.6886
    1659       2.6147
    1660       2.5728
    1661       2.6150
    1662       2.5878
    1663       2.6482
    1664       2.5698
    1665       2.6180
    1666       2.6957
    1667       2.6582
    1668       2.5853
    1669       2.6605
    1670       2.6330
    1671       2.6652
    1672       2.6628
    1673       2.6914
    1674       2.7044
    1675       2.6759
    1676       2.6232
    1677       2.6933
    1678       2.7312
    1679       2.8227
    1680       2.7364
    1681       2.7832
    1682       2.7458
    1683       2.6666
    1684       2.7280
    1685       2.6520
    1686       2.5702
    1687       2.6066
    1688       2.5924
    1689       2.7166
    1690       2.6667
    1691       2.7149
    1692       2.6493
    1693       2.6772
    1694       2.6631
    1695       2.7055
    1696       2.7145
    1697       2.7905
    1698       2.7710
    1699       2.8662
    1700       2.8238
    1701       2.7750
    1702       2.9037
    1703       2.8963
    1704       2.8663
    1705       2.7895
    1706       2.7349
    1707       2.7978
    1708       2.8131
    1709       2.7078
    1710       2.6552
    1711       2.6852
    1712       2.7110
    1713       2.8423
    1714       2.8368
    1715       2.7434
    1716       2.7798
    1717       2.7406
    1718       2.6991
    1719       2.6995
    1720       2.7647
    1721       2.8745
    1722       2.7931
    1723       2.7634
    1724       2.6716
    1725       2.6055
    1726       2.5802
    1727       2.6441
    1728       2.7045
    1729       2.6434
    1730       2.6060
    1731       2.6747
    1732       2.7623
    1733       2.7933
    1734       2.8025
    1735       2.6916
    1736       2.7288
    1737       2.6963
    1738       2.7030
    1739       2.6938
    1740       2.6481
    1741       2.6861
    1742       2.7342
    1743       2.6930
    1744       2.7351
    1745       2.8606
    1746       2.7341
    1747       2.6676
    1748       2.8009
    1749       2.7746
    1750       2.8207
    1751       2.7373
    1752       2.8102
    1753       2.7769
    1754       2.7555
    1755       2.7758
    1756       2.8326
    1757       2.8348
    1758       2.9236
    1759       2.8876
    1760       2.9402
    1761       2.9611
    1762       2.9803
    1763       2.9935
    1764       3.1072
    1765       3.0798
    1766       2.9841
    1767       3.0756
    1768       3.0320
    1769       2.9482
    1770       2.9495
    1771       2.8964
    1772       2.8426
    1773       2.8461
    1774       2.8137
    1775       2.7090
    1776       2.6467
    1777       2.6895
    1778       2.5950
    1779       2.6740
    1780       2.6611
    1781       2.7035
    1782       2.7448
    1783       2.6872
    1784       2.6643
    1785       2.6761
    1786       2.6716
    1787       2.6602
    1788       2.6636
    1789       2.5744
    1790       2.6962
    1791       2.6601
    1792       2.7197
    1793       2.6199
    1794       2.5854
    1795       2.5428
    1796       2.5625
    1797       2.6240
    1798       2.6857
    1799       2.6191
    1800       2.7013
    1801       2.7525
    1802       2.7548
    1803       2.6875
    1804       2.7239
    1805       2.7779
    1806       2.7675
    1807       2.7873
    1808       2.8143
    1809       2.8106
    1810       2.7972
    1811       2.8279
    1812       2.7667
    1813       2.7457
    1814       2.7293
    1815       2.7457
    1816       2.8532
    1817       2.9102
    1818       2.9360
    1819       2.8111
    1820       2.8029
    1821       2.7984
    1822       2.7175
    1823       2.6876
    1824       2.6466
    1825       2.7306
    1826       2.6926
    1827       2.8023
    1828       2.8549
    1829       2.9261
    1830       2.8514
    1831       2.8565
    1832       2.8457
    1833       2.8948
    1834       2.8572
    1835       2.7981
    1836       2.8102
    1837       2.7959
    1838       2.8766
    1839       2.9244
    1840       2.9637
    1841       2.8920
    1842       2.9019
    1843       2.8812
    1844       2.9052
    1845       2.9494
    1846       2.9561
    1847       3.1312
    1848       3.1307
    1849       3.1618
    1850       2.9387
    1851       2.9262
    1852       2.9237
    1853       2.8943
    1854       2.9165
    1855       2.9376
    1856       2.9509
    1857       2.9295
    1858       2.9693
    1859       2.9699
    1860       2.9745
    1861       3.0793
    1862       3.0023
    1863       2.8423
    1864       2.8953
    1865       2.8024
    1866       2.7776
    1867       2.7707
    1868       2.7272
    1869       2.7952
    1870       2.7439
    1871       2.8010
    1872       2.8165
    1873       2.8472
    1874       2.8026
    1875       2.7752
    1876       2.7680
    1877       2.7338
    1878       2.8930
    1879       2.9259
    1880       3.0376
    1881       2.8965
    1882       2.9830
    1883       2.9288
    1884       2.8481
    1885       2.9839
    1886       3.0672
    1887       2.9103
    1888       2.8285
    1889       2.8384
    1890       2.8122
    1891       2.7228
    1892       2.7270
    1893       2.6526
    1894       2.7748
    1895       2.7121
    1896       2.5767
    1897       2.7182
    1898       2.7294
    1899       2.7860
    1900       2.8373
    1901       2.9017
    1902       2.9152
    1903       2.8948
    1904       2.8261
    1905       2.8200
    1906       2.7945
    1907       2.7429
    1908       2.7726
    1909       2.7899
    1910       2.7690
    1911       2.7479
    1912       2.7674
    1913       2.7846
    1914       2.8476
    1915       2.8345
    1916       2.8237
    1917       2.8549
    1918       2.8307
    1919       2.8246
    1920       2.9199
    1921       2.8979
    1922       2.8328
    1923       2.8682
    1924       2.9431
    1925       2.9283
    1926       2.8380
    1927       2.7662
    1928       2.8736
    1929       2.8635
    1930       2.8647
    1931       2.7969
    1932       2.8347
    1933       2.8215
    1934       2.8226
    1935       2.9091
    1936       3.0486
    1937       3.0350
    1938       3.0095
    1939       2.9248
    1940       2.8911
    1941       2.8615
    1942       2.9095
    1943       2.9165
    1944       2.8622
    1945       2.8387
    1946       2.8399
    1947       2.7718
    1948       2.8259
    1949       2.8340
    1950       2.7407
    1951       2.8165
    1952       2.8387
    1953       2.7512
    1954       2.8828
    1955       2.8990
    1956       2.8810
    1957       2.8144
    1958       2.9854
    1959       2.9438
    1960       2.8290
    1961       2.8571
    1962       2.8612
    1963       2.8718
    1964       2.8107
    1965       2.8197
    1966       2.7826
    1967       2.7885
    1968       2.7002
    1969       2.6430
    1970       2.7119
    1971       2.8213
    1972       2.7212
    1973       2.7141
    1974       2.6876
    1975       2.7608
    1976       2.7975
    1977       2.8590
    1978       2.8477
    1979       2.7724
    1980       2.7185
    1981       2.7455
    1982       2.7727
    1983       2.7936
    1984       2.8014
    1985       2.8492
    1986       2.8157
    1987       2.8912
    1988       2.9621
    1989       2.8843
    1990       3.0273
    1991       2.9913
    1992       3.0442
    1993       2.9053
    1994       2.8261
    1995       2.7771
    1996       2.8060
    1997       2.8573
    1998       2.8476
    1999       2.8691
    2000       2.8721
    2001       2.8382
    2002       2.8047
    2003       2.9003
    2004       2.9039
    2005       2.8577
    2006       2.8396
    2007       2.8153
    2008       2.8647
    2009       2.9727
    2010       2.8017
    2011       2.7854
    2012       2.7339
    2013       2.6441
    2014       2.7008
    2015       2.6108
    2016       2.5956
    2017       2.6730
    2018       2.6284
    2019       2.6571
    2020       2.6963
    2021       2.7085
    2022       2.7550
    2023       2.6510
    2024       2.6458
    2025       2.6325
    2026       2.7538
    2027       2.7499
    2028       2.7463
    2029       2.8040
    2030       2.6961
    2031       2.6396
    2032       2.7455
    2033       2.7612
    2034       2.7668
    2035       2.8092
    2036       2.8206
    2037       2.8195
    2038       2.6992
    2039       2.6665
    2040       2.6388
    2041       2.7096
    2042       2.6939
    2043       2.7167
    2044       2.6848
    2045       2.7300
    2046       2.7686
    2047       2.7122
    2048       2.6586
    2049       2.6944
    2050       2.6063
    2051       2.6286
    2052       2.5958
    2053       2.7008
    2054       2.6726
    2055       2.7267
    2056       2.6515
    2057       2.8213
    2058       2.8427
    2059       2.8442
    2060       2.9324
    2061       3.0159
    2062       3.0899
    2063       2.9475
    2064       2.9001
    2065       2.9421
    2066       2.8457
    2067       2.8431
    2068       2.8257
    2069       2.8474
    2070       2.8385
    2071       2.8905
    2072       2.9280
    2073       2.8278
    2074       2.9400
    2075       2.8845
    2076       2.9207
    2077       3.0018
    2078       2.9641
    2079       2.9839
    2080       3.0003
    2081       3.0156
    2082       3.0383
    2083       3.1161
    2084       3.0286
    2085       3.0465
    2086       3.1412
    2087       3.1126
    2088       3.1890
    2089       3.1529
    2090       3.1031
    2091       3.0598
    2092       3.1072
    2093       3.1659
    2094       3.0931
    2095       3.0829
    2096       3.0982
    2097       3.1896
    2098       3.2363
    2099       3.0658
    2100       3.0899
    2101       2.9872
    2102       3.0412
    2103       2.9769
    2104       2.8990
    2105       3.0012
    2106       3.0371
    2107       2.9340
    2108       2.8624
    2109       2.9331
    2110       2.8781
    2111       2.8959
    2112       2.8721
    2113       2.9261
    2114       2.9573
    2115       2.9197
    2116       3.0066
    2117       2.9956
    2118       2.9984
    2119       3.0562
    2120       3.0504
    2121       2.9840
    2122       2.9320
    2123       3.1338
    2124       3.1200
    2125       3.0437
    2126       2.8429
    2127       2.9047
    2128       2.8223
    2129       2.8232
    2130       2.8401
    2131       2.8021
    2132       2.7696
    2133       2.8698
    2134       2.8224
    2135       2.6563
    2136       2.5829
    2137       2.5570
    2138       2.6220
    2139       2.6032
    2140       2.6703
    2141       2.7246
    2142       2.7619
    2143       2.8489
    2144       2.7683
    2145       2.8384
    2146       2.8053
    2147       2.6971
    2148       2.6676
    2149       2.7835
    2150       2.7014
    2151       2.7477
    2152       2.7203
    2153       2.5538
    2154       2.5758
    2155       2.6458
    2156       2.5069
    2157       2.5799
    2158       2.5493
    2159       2.5827
    2160       2.6076
    2161       2.5663
    2162       2.5715
    2163       2.6104
    2164       2.6416
    2165       2.6496
    2166       2.6256
    2167       2.7530
    2168       2.6178
    2169       2.5406
    2170       2.7292
    2171       2.7417
    2172       2.7491
    2173       2.7478
    2174       2.7274
    2175       2.7296
    2176       2.7367
    2177       2.6765
    2178       2.6493
    2179       2.7143
    2180       2.7507
    2181       2.7320
    2182       2.7184
    2183       2.6964
    2184       2.7089
    2185       2.8033
    2186       2.8238
    2187       2.9049
    2188       2.7651
    2189       2.7489
    2190       2.6922
    2191       2.7332
    2192       2.6566
    2193       2.7208
    2194       2.6569
    2195       2.6990
    2196       2.7110
    2197       2.6807
    2198       2.6526
    2199       2.6336
    2200       2.5643
    2201       2.7058
    2202       2.7011
    2203       2.6807
    2204       2.5809
    2205       2.5953
    2206       2.6122
    2207       2.6120
    2208       2.5962
    2209       2.5644
    2210       2.6799
    2211       2.6623
    2212       2.7558
    2213       2.7445
    2214       2.7200
    2215       2.7965
    2216       2.7797
    2217       2.8597
    2218       2.8474
    2219       2.9271
    2220       2.9517
    2221       2.8747
    2222       2.8685
    2223       2.8377
    2224       2.7724
    2225       2.9111
    2226       2.9245
    2227       2.8663
    2228       2.8445
    2229       2.9730
    2230       2.8554
    2231       2.7825
    2232       2.7541
    2233       2.8099
    2234       2.8357
    2235       2.8411
    2236       2.9020
    2237       2.9036
    2238       2.8636
    2239       2.9245
    2240       2.9231
    2241       2.8938
    2242       2.9070
    2243       2.7699
    2244       2.7561
    2245       2.7338
    2246       2.7177
    2247       2.7693
    2248       2.7238
    2249       2.7204
    2250       2.7329
    2251       2.7226
    2252       2.7878
    2253       2.6534
    2254       2.6252
    2255       2.6050
    2256       2.6287
    2257       2.6451
    2258       2.7071
    2259       2.7427
    2260       2.7435
    2261       2.7630
    2262       2.7062
    2263       2.6587
    2264       2.6573
    2265       2.6907
    2266       2.5836
    2267       2.6244
    2268       2.5820
    2269       2.6840
    2270       2.7370
    2271       2.7432
    2272       2.6900
    2273       2.6868
    2274       2.6116
    2275       2.6833
    2276       2.6025
    2277       2.6711
    2278       2.5941
    2279       2.6037
    2280       2.6397
    2281       2.6585
    2282       2.6704
    2283       2.6680
    2284       2.7183
    2285       2.7070
    2286       2.7987
    2287       2.7837
    2288       2.8710
    2289       2.8802
    2290       2.9033
    2291       2.8559
    2292       2.7372
    2293       2.8554
    2294       2.8078
    2295       2.8431
    2296       2.9037
    2297       2.8344
    2298       2.8064
    2299       2.7409
    2300       2.7418
    2301       2.8047
    2302       2.8026
    2303       2.7757
    2304       2.6940
    2305       2.8139
    2306       2.7324
    2307       2.6122
    2308       2.6916
    2309       2.7885
    2310       2.6973
    2311       2.6886
    2312       2.6162
    2313       2.5440
    2314       2.6144
    2315       2.6464
    2316       2.6162
    2317       2.6485
    2318       2.4848
    2319       2.6197
    2320       2.5952
    2321       2.5751
    2322       2.5348
    2323       2.5191
    2324       2.5590
    2325       2.5523
    2326       2.5991
    2327       2.5643
    2328       2.6228
    2329       2.6742
    2330       2.6663
    2331       2.6403
    2332       2.7331
    2333       2.6912
    2334       2.7577
    2335       2.7634
    2336       2.7635
    2337       2.6969
    2338       2.7119
    2339       2.7245
    2340       2.7512
    2341       2.7147
    2342       2.7671
    2343       2.8010
    2344       2.7647
    2345       2.6765
    2346       2.7425
    2347       2.7061
    2348       2.7592
    2349       2.7402
    2350       2.8302
    2351       2.7135
    2352       2.6997
    2353       2.6943
    2354       2.7424
    2355       2.6784
    2356       2.5770
    2357       2.6169
    2358       2.6534
    2359       2.6604
    2360       2.6756
    2361       2.6346
    2362       2.6400
    2363       2.6354
    2364       2.6571
    2365       2.6828
    2366       2.6847
    2367       2.6571
    2368       2.5952
    2369       2.6594
    2370       2.8302
    2371       2.7538
    2372       2.7631
    2373       2.6793
    2374       2.7398
    2375       2.7352
    2376       2.7002
    2377       2.8186
    2378       2.7854
    2379       2.6836
    2380       2.6414
    2381       2.6537
    2382       2.6109
    2383       2.6922
    2384       2.7394
    2385       2.6729
    2386       2.6776
    2387       2.6320
    2388       2.5972
    2389       2.5435
    2390       2.5512
    2391       2.6212
    2392       2.6834
    2393       2.5636
    2394       2.6473
    2395       2.6270
    2396       2.6154
    2397       2.6341
    2398       2.6239
    2399       2.6147
    2400       2.6921
    2401       2.6287
    2402       2.6925
    2403       2.6615
    2404       2.6588
    2405       2.6541
    2406       2.6186
    2407       2.6521
    2408       2.7035
    2409       2.6117
    2410       2.5321
    2411       2.6556
    2412       2.5870
    2413       2.5900
    2414       2.6098
    2415       2.5516
    2416       2.5839
    2417       2.6938
    2418       2.8002
    2419       2.8953
    2420       2.8592
    2421       2.7006
    2422       2.7450
    2423       2.7337
    2424       2.8040
    2425       2.8106
    2426       2.8612
    2427       2.8598
    2428       2.8466
    2429       2.8044
    2430       2.8220
    2431       2.9384
    2432       2.8956
    2433       2.8758
    2434       2.8723
    2435       2.8723
    2436       2.9449
    2437       2.8980
    2438       2.8233
    2439       2.8330
    2440       2.8618
    2441       2.8715
    2442       2.8787
    2443       2.7154
    2444       2.7230
    2445       2.7026
    2446       2.6585
    2447       2.6778
    2448       2.7027
    2449       2.7027
    2450       2.7170
    2451       2.7311
    2452       2.6966
    2453       2.7148
    2454       2.7288
    2455       2.6673
    2456       2.6209
    2457       2.6867
    2458       2.6724
    2459       2.6303
    2460       2.6521
    2461       2.6478
    2462       2.6727
    2463       2.6706
    2464       2.6898
    2465       2.6199
    2466       2.6869
    2467       2.7183
    2468       2.6809
    2469       2.7533
    2470       2.7256
    2471       2.7775
    2472       2.8142
    2473       2.7276
    2474       2.7158
    2475       2.6763
    2476       2.7229
    2477       2.7981
    2478       2.8431
    2479       2.7936
    2480       2.7606
    2481       2.7742
    2482       2.7162
    2483       2.7590
    2484       2.7190
    2485       2.6805
    2486       2.5829
    2487       2.6999
    2488       2.7696
    2489       2.7662
    2490       2.7928
    2491       2.7116
    2492       2.6328
    2493       2.6289
    2494       2.6989
    2495       2.6410
    2496       2.5759
    2497       2.5818
    2498       2.6169
    2499       2.6386
    2500       2.7687
