# Supplementary material for: Potential Inhibitors of Fascin From A Database of Marine Natural Products: A Virtual Screening and Molecular Dynamics Study
Source: Front Chem. 2021 Oct 7;9:719949. doi: 10.3389/fchem.2021.719949 (PMC8529705; doi:10.3389/fchem.2021.719949)
Supplement: Supplementary file 2 [file DataSheet1.ZIP › Raw Date for Manuscript-719949-reduced/Figure S1/Inhibitor 06/rmsd5.dat]

#Frame     RMSD_00002
       1       2.1896
       2       2.2087
       3       2.1798
       4       2.1188
       5       2.2652
       6       2.3384
       7       2.4239
       8       2.3496
       9       2.3191
      10       2.3095
      11       2.2932
      12       2.3342
      13       2.2058
      14       2.3645
      15       2.2737
      16       2.3535
      17       2.3018
      18       2.3092
      19       2.3057
      20       2.2890
      21       2.2088
      22       2.2451
      23       2.2471
      24       2.2228
      25       2.3029
      26       2.3235
      27       2.2955
      28       2.2961
      29       2.3242
      30       2.3661
      31       2.3429
      32       2.3451
      33       2.2544
      34       2.2606
      35       2.3026
      36       2.3023
      37       2.2633
      38       2.3142
      39       2.2775
      40       2.3281
      41       2.3158
      42       2.3112
      43       2.3759
      44       2.2949
      45       2.1786
      46       2.3277
      47       2.3638
      48       2.4100
      49       2.4021
      50       2.4455
      51       2.5222
      52       2.5533
      53       2.4847
      54       2.5073
      55       2.4919
      56       2.4874
      57       2.4224
      58       2.3695
      59       2.2890
      60       2.3070
      61       2.4442
      62       2.4533
      63       2.4030
      64       2.3741
      65       2.4821
      66       2.5841
      67       2.5802
      68       2.6409
      69       2.5856
      70       2.5354
      71       2.5586
      72       2.5661
      73       2.7281
      74       2.6194
      75       2.5697
      76       2.4775
      77       2.3999
      78       2.4776
      79       2.4853
      80       2.4271
      81       2.4109
      82       2.3698
      83       2.4784
      84       2.5072
      85       2.5147
      86       2.4934
      87       2.4651
      88       2.4493
      89       2.4896
      90       2.3057
      91       2.3490
      92       2.3657
      93       2.4327
      94       2.4857
      95       2.5769
      96       2.7555
      97       2.7611
      98       2.7944
      99       2.7324
     100       2.6620
     101       2.6177
     102       2.6331
     103       2.6187
     104       2.6167
     105       2.5276
     106       2.6795
     107       2.7225
     108       2.5973
     109       2.5046
     110       2.6250
     111       2.4608
     112       2.4968
     113       2.4939
     114       2.4351
     115       2.4363
     116       2.5441
     117       2.5746
     118       2.5726
     119       2.4807
     120       2.5499
     121       2.6274
     122       2.5771
     123       2.5307
     124       2.5726
     125       2.5975
     126       2.5659
     127       2.6381
     128       2.7557
     129       2.6565
     130       2.6254
     131       2.6706
     132       2.7406
     133       2.6606
     134       2.7680
     135       2.8182
     136       2.7928
     137       2.7521
     138       2.5944
     139       2.6586
     140       2.6449
     141       2.7233
     142       2.7061
     143       2.6879
     144       2.6905
     145       2.6670
     146       2.6807
     147       2.6890
     148       2.5985
     149       2.6892
     150       2.8060
     151       2.7139
     152       2.7459
     153       2.8136
     154       2.7346
     155       2.7238
     156       2.7448
     157       2.6629
     158       2.7193
     159       2.6674
     160       2.7621
     161       2.8270
     162       2.7768
     163       2.9563
     164       2.9851
     165       2.9456
     166       2.8653
     167       2.7922
     168       2.9144
     169       2.9614
     170       2.8335
     171       2.8268
     172       2.7921
     173       2.7960
     174       2.7805
     175       2.7215
     176       2.6626
     177       2.6385
     178       2.6175
     179       2.6801
     180       2.7663
     181       2.6818
     182       2.8002
     183       2.7948
     184       2.7422
     185       2.7452
     186       2.6847
     187       2.7196
     188       2.6383
     189       2.5073
     190       2.5452
     191       2.5387
     192       2.5203
     193       2.4043
     194       2.3518
     195       2.5182
     196       2.5356
     197       2.4824
     198       2.4511
     199       2.4226
     200       2.5862
     201       2.6220
     202       2.6775
     203       2.6438
     204       2.6177
     205       2.7203
     206       2.6536
     207       2.6862
     208       2.6686
     209       2.8121
     210       2.7096
     211       2.6598
     212       2.7676
     213       2.7517
     214       2.9557
     215       2.9049
     216       2.8187
     217       2.7494
     218       2.7799
     219       2.8439
     220       2.7610
     221       2.6436
     222       2.5326
     223       2.5683
     224       2.4711
     225       2.4285
     226       2.4741
     227       2.5288
     228       2.5381
     229       2.5271
     230       2.5410
     231       2.5870
     232       2.6747
     233       2.6885
     234       2.6288
     235       2.7320
     236       2.7039
     237       2.7483
     238       2.6449
     239       2.6369
     240       2.7453
     241       2.6174
     242       2.5617
     243       2.7101
     244       2.6517
     245       2.6628
     246       2.6954
     247       2.6181
     248       2.4550
     249       2.4957
     250       2.6418
     251       2.6374
     252       2.6387
     253       2.6358
     254       2.4656
     255       2.3884
     256       2.4089
     257       2.3751
     258       2.5224
     259       2.4896
     260       2.4323
     261       2.4819
     262       2.4815
     263       2.4552
     264       2.4044
     265       2.3627
     266       2.5880
     267       2.5795
     268       2.5326
     269       2.5778
     270       2.4169
     271       2.4148
     272       2.4303
     273       2.4093
     274       2.4246
     275       2.4725
     276       2.5540
     277       2.4915
     278       2.5362
     279       2.4383
     280       2.3975
     281       2.4453
     282       2.4227
     283       2.3971
     284       2.4294
     285       2.4380
     286       2.5246
     287       2.4903
     288       2.5046
     289       2.4607
     290       2.4648
     291       2.4037
     292       2.3763
     293       2.4288
     294       2.4462
     295       2.5219
     296       2.4680
     297       2.4977
     298       2.4400
     299       2.4054
     300       2.3552
     301       2.4845
     302       2.3193
     303       2.3024
     304       2.3173
     305       2.3785
     306       2.3648
     307       2.3217
     308       2.2624
     309       2.3010
     310       2.3148
     311       2.4071
     312       2.4490
     313       2.5187
     314       2.3212
     315       2.2459
     316       2.2309
     317       2.3602
     318       2.4042
     319       2.4921
     320       2.4555
     321       2.3687
     322       2.4286
     323       2.4922
     324       2.5460
     325       2.6373
     326       2.7023
     327       2.5292
     328       2.4428
     329       2.4347
     330       2.3451
     331       2.3736
     332       2.4438
     333       2.4805
     334       2.4122
     335       2.3694
     336       2.2978
     337       2.2047
     338       2.2431
     339       2.3443
     340       2.2699
     341       2.3522
     342       2.3666
     343       2.3721
     344       2.3079
     345       2.1366
     346       2.2417
     347       2.1262
     348       2.1609
     349       2.1783
     350       2.2157
     351       2.3040
     352       2.3177
     353       2.3771
     354       2.3309
     355       2.3180
     356       2.4097
     357       2.3450
     358       2.3934
     359       2.4062
     360       2.3339
     361       2.2997
     362       2.3053
     363       2.4597
     364       2.5167
     365       2.5266
     366       2.6059
     367       2.6226
     368       2.6109
     369       2.5173
     370       2.5422
     371       2.5554
     372       2.6415
     373       2.8245
     374       2.8549
     375       2.8579
     376       2.7465
     377       2.7447
     378       2.7406
     379       2.7374
     380       2.8113
     381       2.6879
     382       2.7279
     383       2.7494
     384       2.7378
     385       2.7539
     386       2.6610
     387       2.6387
     388       2.6863
     389       2.4701
     390       2.5061
     391       2.4628
     392       2.4049
     393       2.4012
     394       2.4141
     395       2.3682
     396       2.4932
     397       2.4485
     398       2.4866
     399       2.4342
     400       2.4034
     401       2.4087
     402       2.3683
     403       2.3171
     404       2.3802
     405       2.4395
     406       2.3035
     407       2.3776
     408       2.2215
     409       2.2681
     410       2.2139
     411       2.2265
     412       2.2218
     413       2.2533
     414       2.3208
     415       2.2984
     416       2.3033
     417       2.3905
     418       2.2774
     419       2.2772
     420       2.3593
     421       2.3504
     422       2.2969
     423       2.2831
     424       2.2826
     425       2.3133
     426       2.3303
     427       2.1897
     428       2.2956
     429       2.3948
     430       2.3995
     431       2.4053
     432       2.3697
     433       2.3840
     434       2.4714
     435       2.5673
     436       2.5413
     437       2.6739
     438       2.7089
     439       2.6114
     440       2.5800
     441       2.6645
     442       2.5717
     443       2.5808
     444       2.5958
     445       2.5770
     446       2.5922
     447       2.6152
     448       2.5633
     449       2.5577
     450       2.5995
     451       2.5715
     452       2.6021
     453       2.5079
     454       2.5568
     455       2.5285
     456       2.4480
     457       2.5041
     458       2.5614
     459       2.6253
     460       2.6109
     461       2.5668
     462       2.6280
     463       2.5405
     464       2.5197
     465       2.5162
     466       2.5865
     467       2.5974
     468       2.6496
     469       2.5111
     470       2.5251
     471       2.5854
     472       2.6256
     473       2.5339
     474       2.5940
     475       2.5432
     476       2.5491
     477       2.6748
     478       2.7255
     479       2.7314
     480       2.8598
     481       2.7476
     482       2.7477
     483       2.7503
     484       2.8667
     485       2.8777
     486       2.8965
     487       2.9125
     488       2.7969
     489       2.8074
     490       2.7431
     491       2.7318
     492       2.7152
     493       2.7029
     494       2.7256
     495       2.7271
     496       2.7375
     497       2.7490
     498       2.7680
     499       2.7860
     500       2.8118
     501       2.7860
     502       2.7502
     503       2.7703
     504       2.7363
     505       2.7108
     506       2.7364
     507       2.6976
     508       2.7520
     509       2.7465
     510       2.7867
     511       2.7654
     512       2.7708
     513       2.6733
     514       2.6391
     515       2.6109
     516       2.5583
     517       2.6615
     518       2.7184
     519       2.7768
     520       2.8493
     521       2.7322
     522       2.5826
     523       2.6990
     524       2.7091
     525       2.6820
     526       2.6562
     527       2.6645
     528       2.6240
     529       2.6556
     530       2.5570
     531       2.5548
     532       2.7062
     533       2.6395
     534       2.5299
     535       2.6100
     536       2.5233
     537       2.6344
     538       2.5655
     539       2.5534
     540       2.5990
     541       2.5633
     542       2.6102
     543       2.6233
     544       2.7424
     545       2.7620
     546       2.7011
     547       2.7292
     548       2.8025
     549       2.6480
     550       2.5813
     551       2.5460
     552       2.6814
     553       2.6254
     554       2.6072
     555       2.5900
     556       2.6028
     557       2.6505
     558       2.6052
     559       2.7204
     560       2.6627
     561       2.7240
     562       2.7436
     563       2.8371
     564       2.8009
     565       2.8747
     566       2.7170
     567       2.6611
     568       2.7874
     569       2.7077
     570       2.6069
     571       2.5981
     572       2.6122
     573       2.6421
     574       2.6893
     575       2.6646
     576       2.6115
     577       2.6212
     578       2.6522
     579       2.6484
     580       2.6902
     581       2.6640
     582       2.7989
     583       2.8190
     584       2.8460
     585       2.8841
     586       2.8211
     587       2.8399
     588       2.8678
     589       2.7637
     590       2.7851
     591       2.7797
     592       2.6825
     593       2.6905
     594       2.6177
     595       2.6294
     596       2.6164
     597       2.6435
     598       2.6490
     599       2.6515
     600       2.7098
     601       2.6309
     602       2.6704
     603       2.6066
     604       2.5840
     605       2.5750
     606       2.5519
     607       2.4374
     608       2.4356
     609       2.3775
     610       2.2508
     611       2.3949
     612       2.4014
     613       2.4165
     614       2.4023
     615       2.4004
     616       2.3199
     617       2.3257
     618       2.2932
     619       2.3880
     620       2.3730
     621       2.3369
     622       2.2959
     623       2.3966
     624       2.3907
     625       2.3205
     626       2.2870
     627       2.3744
     628       2.3774
     629       2.4373
     630       2.4011
     631       2.4737
     632       2.4412
     633       2.4358
     634       2.4595
     635       2.4740
     636       2.5304
     637       2.5039
     638       2.3992
     639       2.3612
     640       2.3198
     641       2.5002
     642       2.5167
     643       2.4143
     644       2.4293
     645       2.3648
     646       2.3560
     647       2.3224
     648       2.3610
     649       2.3646
     650       2.3448
     651       2.3867
     652       2.5234
     653       2.4867
     654       2.4702
     655       2.3790
     656       2.5185
     657       2.5154
     658       2.5435
     659       2.5037
     660       2.5319
     661       2.5040
     662       2.4305
     663       2.3899
     664       2.4150
     665       2.3681
     666       2.3936
     667       2.4223
     668       2.4550
     669       2.4869
     670       2.5482
     671       2.4831
     672       2.4672
     673       2.4707
     674       2.4499
     675       2.5187
     676       2.4262
     677       2.3886
     678       2.4285
     679       2.4521
     680       2.3921
     681       2.4684
     682       2.4499
     683       2.3668
     684       2.2534
     685       2.2818
     686       2.2827
     687       2.2658
     688       2.2353
     689       2.1436
     690       2.1997
     691       2.1004
     692       2.1687
     693       2.1165
     694       2.1957
     695       2.1706
     696       2.2573
     697       2.2856
     698       2.2539
     699       2.2781
     700       2.2998
     701       2.3417
     702       2.2957
     703       2.2579
     704       2.2621
     705       2.2440
     706       2.2229
     707       2.1998
     708       2.1207
     709       2.0577
     710       2.1055
     711       2.1323
     712       2.1507
     713       2.1178
     714       2.1630
     715       2.1407
     716       2.1067
     717       2.1232
     718       2.1437
     719       2.2031
     720       2.2580
     721       2.1483
     722       2.0630
     723       2.2518
     724       2.2333
     725       2.1783
     726       2.2583
     727       2.3105
     728       2.3379
     729       2.3185
     730       2.2581
     731       2.2327
     732       2.2133
     733       2.2272
     734       2.2717
     735       2.3748
     736       2.3933
     737       2.4396
     738       2.3123
     739       2.3165
     740       2.3402
     741       2.3249
     742       2.3255
     743       2.4138
     744       2.3563
     745       2.4787
     746       2.5052
     747       2.4294
     748       2.3986
     749       2.4137
     750       2.3791
     751       2.3619
     752       2.4149
     753       2.4263
     754       2.4431
     755       2.4230
     756       2.4853
     757       2.5028
     758       2.4550
     759       2.4034
     760       2.4683
     761       2.6097
     762       2.5662
     763       2.6292
     764       2.6233
     765       2.5666
     766       2.6129
     767       2.6166
     768       2.6217
     769       2.6073
     770       2.4686
     771       2.5510
     772       2.5494
     773       2.5128
     774       2.4726
     775       2.4002
     776       2.4008
     777       2.3951
     778       2.4580
     779       2.4719
     780       2.4687
     781       2.5140
     782       2.5606
     783       2.6392
     784       2.6880
     785       2.6105
     786       2.6479
     787       2.6565
     788       2.6960
     789       2.6654
     790       2.6754
     791       2.7542
     792       2.6938
     793       2.6498
     794       2.6385
     795       2.6709
     796       2.6246
     797       2.6407
     798       2.6303
     799       2.6202
     800       2.5329
     801       2.5303
     802       2.5555
     803       2.5907
     804       2.4668
     805       2.4747
     806       2.4480
     807       2.4365
     808       2.5031
     809       2.5437
     810       2.5206
     811       2.5729
     812       2.5166
     813       2.4672
     814       2.5900
     815       2.5054
     816       2.4994
     817       2.5092
     818       2.5711
     819       2.5752
     820       2.6004
     821       2.5420
     822       2.5957
     823       2.5440
     824       2.4978
     825       2.5994
     826       2.6442
     827       2.6211
     828       2.6425
     829       2.5913
     830       2.5849
     831       2.5505
     832       2.6135
     833       2.5839
     834       2.5010
     835       2.6417
     836       2.6325
     837       2.5985
     838       2.7992
     839       2.7158
     840       2.6767
     841       2.7188
     842       2.6136
     843       2.5563
     844       2.5864
     845       2.6298
     846       2.6421
     847       2.5758
     848       2.5877
     849       2.7100
     850       2.6993
     851       2.7257
     852       2.7308
     853       2.6481
     854       2.5577
     855       2.5465
     856       2.4323
     857       2.5232
     858       2.4582
     859       2.5102
     860       2.4485
     861       2.3880
     862       2.5601
     863       2.4910
     864       2.4786
     865       2.5395
     866       2.5430
     867       2.4472
     868       2.4790
     869       2.3480
     870       2.3598
     871       2.3553
     872       2.3315
     873       2.4071
     874       2.4732
     875       2.4953
     876       2.5919
     877       2.5682
     878       2.7169
     879       2.7572
     880       2.6796
     881       2.6584
     882       2.6650
     883       2.6237
     884       2.6475
     885       2.6673
     886       2.6826
     887       2.6525
     888       2.5008
     889       2.6467
     890       2.7391
     891       2.6054
     892       2.5404
     893       2.6116
     894       2.5214
     895       2.6566
     896       2.5704
     897       2.4833
     898       2.4715
     899       2.5448
     900       2.5976
     901       2.4589
     902       2.3947
     903       2.5440
     904       2.4814
     905       2.4489
     906       2.4932
     907       2.3528
     908       2.3851
     909       2.3054
     910       2.5157
     911       2.4405
     912       2.4390
     913       2.4117
     914       2.3556
     915       2.4809
     916       2.3730
     917       2.3030
     918       2.3268
     919       2.3896
     920       2.3117
     921       2.3054
     922       2.3338
     923       2.3514
     924       2.4491
     925       2.3110
     926       2.3571
     927       2.3979
     928       2.4540
     929       2.3938
     930       2.4378
     931       2.3448
     932       2.3561
     933       2.4448
     934       2.3442
     935       2.3533
     936       2.4334
     937       2.4821
     938       2.4047
     939       2.3978
     940       2.3275
     941       2.3552
     942       2.3354
     943       2.2834
     944       2.1971
     945       2.2077
     946       2.2043
     947       2.1939
     948       2.2700
     949       2.3291
     950       2.2202
     951       2.3271
     952       2.2076
     953       2.1693
     954       2.2471
     955       2.2342
     956       2.2670
     957       2.1709
     958       2.1340
     959       2.1506
     960       2.1382
     961       2.1779
     962       2.1736
     963       2.1684
     964       2.1572
     965       2.1643
     966       2.1133
     967       2.1716
     968       2.1428
     969       2.1139
     970       2.1293
     971       2.1652
     972       2.2022
     973       2.2838
     974       2.1498
     975       2.2065
     976       2.1729
     977       2.2586
     978       2.2568
     979       2.2964
     980       2.3130
     981       2.3693
     982       2.2647
     983       2.2967
     984       2.3562
     985       2.3449
     986       2.2869
     987       2.2271
     988       2.3060
     989       2.3158
     990       2.2940
     991       2.3247
     992       2.2853
     993       2.2000
     994       2.2457
     995       2.2237
     996       2.2301
     997       2.2716
     998       2.2552
     999       2.3344
    1000       2.1966
    1001       2.2082
    1002       2.2235
    1003       2.3718
    1004       2.4088
    1005       2.3553
    1006       2.3300
    1007       2.3154
    1008       2.2681
    1009       2.2678
    1010       2.2618
    1011       2.1979
    1012       2.2791
    1013       2.2309
    1014       2.3573
    1015       2.2643
    1016       2.3413
    1017       2.3680
    1018       2.3329
    1019       2.3742
    1020       2.4145
    1021       2.3670
    1022       2.3944
    1023       2.3527
    1024       2.3261
    1025       2.3710
    1026       2.4378
    1027       2.3754
    1028       2.4250
    1029       2.4444
    1030       2.4826
    1031       2.4628
    1032       2.5070
    1033       2.6385
    1034       2.6835
    1035       2.4774
    1036       2.6378
    1037       2.6425
    1038       2.6352
    1039       2.4972
    1040       2.4594
    1041       2.4697
    1042       2.4380
    1043       2.3141
    1044       2.3774
    1045       2.5470
    1046       2.6063
    1047       2.7017
    1048       2.5733
    1049       2.5175
    1050       2.4917
    1051       2.5804
    1052       2.4711
    1053       2.4591
    1054       2.4114
    1055       2.3601
    1056       2.2743
    1057       2.2453
    1058       2.2445
    1059       2.1786
    1060       2.2005
    1061       2.2785
    1062       2.2929
    1063       2.4022
    1064       2.3891
    1065       2.3983
    1066       2.3808
    1067       2.3857
    1068       2.3472
    1069       2.3716
    1070       2.3214
    1071       2.3484
    1072       2.3544
    1073       2.3285
    1074       2.4272
    1075       2.3645
    1076       2.3503
    1077       2.4780
    1078       2.4636
    1079       2.5572
    1080       2.5299
    1081       2.4171
    1082       2.4296
    1083       2.3623
    1084       2.4390
    1085       2.3489
    1086       2.3118
    1087       2.3853
    1088       2.3670
    1089       2.3149
    1090       2.3596
    1091       2.3202
    1092       2.3739
    1093       2.3749
    1094       2.3110
    1095       2.3694
    1096       2.2442
    1097       2.3548
    1098       2.3506
    1099       2.4142
    1100       2.4565
    1101       2.4272
    1102       2.3784
    1103       2.3728
    1104       2.2857
    1105       2.3250
    1106       2.2688
    1107       2.2362
    1108       2.2271
    1109       2.3012
    1110       2.2527
    1111       2.2551
    1112       2.2542
    1113       2.2619
    1114       2.2652
    1115       2.3096
    1116       2.3254
    1117       2.2638
    1118       2.2954
    1119       2.3577
    1120       2.3484
    1121       2.4568
    1122       2.4116
    1123       2.4163
    1124       2.4901
    1125       2.4413
    1126       2.3883
    1127       2.3633
    1128       2.3608
    1129       2.2322
    1130       2.3233
    1131       2.3030
    1132       2.2201
    1133       2.2292
    1134       2.2765
    1135       2.3361
    1136       2.3432
    1137       2.4308
    1138       2.3957
    1139       2.4554
    1140       2.3212
    1141       2.3118
    1142       2.2762
    1143       2.2766
    1144       2.2617
    1145       2.2755
    1146       2.3052
    1147       2.2665
    1148       2.2330
    1149       2.2108
    1150       2.2987
    1151       2.2867
    1152       2.2833
    1153       2.2793
    1154       2.3353
    1155       2.3449
    1156       2.3001
    1157       2.3160
    1158       2.2828
    1159       2.3097
    1160       2.2937
    1161       2.3451
    1162       2.2840
    1163       2.2971
    1164       2.3256
    1165       2.3706
    1166       2.3576
    1167       2.3071
    1168       2.4096
    1169       2.4037
    1170       2.2689
    1171       2.3034
    1172       2.3905
    1173       2.3246
    1174       2.3106
    1175       2.4143
    1176       2.3988
    1177       2.4113
    1178       2.3849
    1179       2.4275
    1180       2.3828
    1181       2.4070
    1182       2.3404
    1183       2.2978
    1184       2.2613
    1185       2.3658
    1186       2.3009
    1187       2.4048
    1188       2.3750
    1189       2.2812
    1190       2.2723
    1191       2.3354
    1192       2.4389
    1193       2.3798
    1194       2.4215
    1195       2.4672
    1196       2.4376
    1197       2.3796
    1198       2.4318
    1199       2.4408
    1200       2.3548
    1201       2.3659
    1202       2.3832
    1203       2.3894
    1204       2.3793
    1205       2.4894
    1206       2.5360
    1207       2.4973
    1208       2.5255
    1209       2.4594
    1210       2.4993
    1211       2.5213
    1212       2.5342
    1213       2.4670
    1214       2.4652
    1215       2.5164
    1216       2.4419
    1217       2.5665
    1218       2.5403
    1219       2.4779
    1220       2.4851
    1221       2.4580
    1222       2.5135
    1223       2.4376
    1224       2.6072
    1225       2.5569
    1226       2.6475
    1227       2.6151
    1228       2.6695
    1229       2.6718
    1230       2.6373
    1231       2.5924
    1232       2.5029
    1233       2.5566
    1234       2.4837
    1235       2.4920
    1236       2.5401
    1237       2.4920
    1238       2.4178
    1239       2.5233
    1240       2.4192
    1241       2.3950
    1242       2.4247
    1243       2.4747
    1244       2.4075
    1245       2.4598
    1246       2.4709
    1247       2.5366
    1248       2.5881
    1249       2.5556
    1250       2.6018
    1251       2.6876
    1252       2.7162
    1253       2.6920
    1254       2.5728
    1255       2.5657
    1256       2.5961
    1257       2.5278
    1258       2.6710
    1259       2.7203
    1260       2.5985
    1261       2.5583
    1262       2.5788
    1263       2.5294
    1264       2.5302
    1265       2.5214
    1266       2.4819
    1267       2.5688
    1268       2.4129
    1269       2.3890
    1270       2.5167
    1271       2.5016
    1272       2.4639
    1273       2.4187
    1274       2.4157
    1275       2.3567
    1276       2.4867
    1277       2.4592
    1278       2.4991
    1279       2.4135
    1280       2.5301
    1281       2.6016
    1282       2.5353
    1283       2.6506
    1284       2.7215
    1285       2.6609
    1286       2.7013
    1287       2.7273
    1288       2.8457
    1289       2.7266
    1290       2.7197
    1291       2.6473
    1292       2.6389
    1293       2.6771
    1294       2.6292
    1295       2.5555
    1296       2.5007
    1297       2.3737
    1298       2.3759
    1299       2.4760
    1300       2.3747
    1301       2.5153
    1302       2.5463
    1303       2.5258
    1304       2.5300
    1305       2.5161
    1306       2.5066
    1307       2.5371
    1308       2.4321
    1309       2.5038
    1310       2.6550
    1311       2.6096
    1312       2.5813
    1313       2.5708
    1314       2.5713
    1315       2.6011
    1316       2.5348
    1317       2.5858
    1318       2.4584
    1319       2.4928
    1320       2.3298
    1321       2.2844
    1322       2.2600
    1323       2.2648
    1324       2.2696
    1325       2.2735
    1326       2.2610
    1327       2.2915
    1328       2.2952
    1329       2.3168
    1330       2.3993
    1331       2.4011
    1332       2.3269
    1333       2.3736
    1334       2.3110
    1335       2.2490
    1336       2.2604
    1337       2.2778
    1338       2.3032
    1339       2.2332
    1340       2.2600
    1341       2.3082
    1342       2.3446
    1343       2.3703
    1344       2.4595
    1345       2.3966
    1346       2.3142
    1347       2.2904
    1348       2.3828
    1349       2.3413
    1350       2.3757
    1351       2.4204
    1352       2.3795
    1353       2.3665
    1354       2.2871
    1355       2.1982
    1356       2.2560
    1357       2.2251
    1358       2.2146
    1359       2.2218
    1360       2.2296
    1361       2.2855
    1362       2.2855
    1363       2.3217
    1364       2.3157
    1365       2.2936
    1366       2.2513
    1367       2.2850
    1368       2.4014
    1369       2.3402
    1370       2.3849
    1371       2.3899
    1372       2.3964
    1373       2.3917
    1374       2.4087
    1375       2.3863
    1376       2.3652
    1377       2.2779
    1378       2.3490
    1379       2.3449
    1380       2.4174
    1381       2.4304
    1382       2.4055
    1383       2.4970
    1384       2.4599
    1385       2.3267
    1386       2.2958
    1387       2.3185
    1388       2.3586
    1389       2.3283
    1390       2.3146
    1391       2.3474
    1392       2.2850
    1393       2.2813
    1394       2.2648
    1395       2.1435
    1396       2.1532
    1397       2.1078
    1398       2.1178
    1399       2.1220
    1400       2.1735
    1401       2.2010
    1402       2.2336
    1403       2.2845
    1404       2.2345
    1405       2.2065
    1406       2.2500
    1407       2.2199
    1408       2.1535
    1409       2.1289
    1410       2.1958
    1411       2.1837
    1412       2.1471
    1413       2.1864
    1414       2.2652
    1415       2.2569
    1416       2.2736
    1417       2.3183
    1418       2.2540
    1419       2.2416
    1420       2.2513
    1421       2.2968
    1422       2.3694
    1423       2.4697
    1424       2.4330
    1425       2.3576
    1426       2.3665
    1427       2.3669
    1428       2.3002
    1429       2.3663
    1430       2.3962
    1431       2.4722
    1432       2.4550
    1433       2.4511
    1434       2.4282
    1435       2.4087
    1436       2.4346
    1437       2.5317
    1438       2.4836
    1439       2.4243
    1440       2.4345
    1441       2.4371
    1442       2.4573
    1443       2.5244
    1444       2.4167
    1445       2.3882
    1446       2.3155
    1447       2.3907
    1448       2.3726
    1449       2.3973
    1450       2.3395
    1451       2.3041
    1452       2.3148
    1453       2.3292
    1454       2.3006
    1455       2.4124
    1456       2.4661
    1457       2.4466
    1458       2.5940
    1459       2.4694
    1460       2.5526
    1461       2.5509
    1462       2.4980
    1463       2.4046
    1464       2.4238
    1465       2.5084
    1466       2.5824
    1467       2.6071
    1468       2.6296
    1469       2.6046
    1470       2.5777
    1471       2.5710
    1472       2.5665
    1473       2.3639
    1474       2.3636
    1475       2.3713
    1476       2.3959
    1477       2.3952
    1478       2.3850
    1479       2.3981
    1480       2.3365
    1481       2.3458
    1482       2.3514
    1483       2.3578
    1484       2.4294
    1485       2.3381
    1486       2.3188
    1487       2.3109
    1488       2.3496
    1489       2.3243
    1490       2.2810
    1491       2.3210
    1492       2.3318
    1493       2.3129
    1494       2.4159
    1495       2.5164
    1496       2.4921
    1497       2.4509
    1498       2.4628
    1499       2.4755
    1500       2.5262
    1501       2.5273
    1502       2.4283
    1503       2.4347
    1504       2.3678
    1505       2.3689
    1506       2.3571
    1507       2.3609
    1508       2.4348
    1509       2.4458
    1510       2.4922
    1511       2.4948
    1512       2.5295
    1513       2.4927
    1514       2.5003
    1515       2.4731
    1516       2.3674
    1517       2.4347
    1518       2.4801
    1519       2.4293
    1520       2.4079
    1521       2.3769
    1522       2.3612
    1523       2.2461
    1524       2.1673
    1525       2.2407
    1526       2.3054
    1527       2.2522
    1528       2.2522
    1529       2.1721
    1530       2.2553
    1531       2.1967
    1532       2.1387
    1533       2.1687
    1534       2.1134
    1535       2.1434
    1536       2.1900
    1537       2.1935
    1538       2.2772
    1539       2.4066
    1540       2.2817
    1541       2.2757
    1542       2.3069
    1543       2.4161
    1544       2.3584
    1545       2.5345
    1546       2.4584
    1547       2.4232
    1548       2.3427
    1549       2.3216
    1550       2.3233
    1551       2.2240
    1552       2.2651
    1553       2.2497
    1554       2.1978
    1555       2.2879
    1556       2.3143
    1557       2.1695
    1558       2.2570
    1559       2.3108
    1560       2.2601
    1561       2.2923
    1562       2.3970
    1563       2.4614
    1564       2.5445
    1565       2.6005
    1566       2.4767
    1567       2.4783
    1568       2.5141
    1569       2.5241
    1570       2.4894
    1571       2.5110
    1572       2.4292
    1573       2.4536
    1574       2.4495
    1575       2.5622
    1576       2.4543
    1577       2.4630
    1578       2.4905
    1579       2.3448
    1580       2.3747
    1581       2.3859
    1582       2.4362
    1583       2.3533
    1584       2.4027
    1585       2.4212
    1586       2.3738
    1587       2.3798
    1588       2.4552
    1589       2.5079
    1590       2.3892
    1591       2.4068
    1592       2.4816
    1593       2.4242
    1594       2.3614
    1595       2.3790
    1596       2.4139
    1597       2.3285
    1598       2.3179
    1599       2.4304
    1600       2.3373
    1601       2.2998
    1602       2.3246
    1603       2.3297
    1604       2.4237
    1605       2.4661
    1606       2.4563
    1607       2.4778
    1608       2.4836
    1609       2.4904
    1610       2.5783
    1611       2.4104
    1612       2.3850
    1613       2.4228
    1614       2.3983
    1615       2.3271
    1616       2.3995
    1617       2.4282
    1618       2.3496
    1619       2.3007
    1620       2.3422
    1621       2.4335
    1622       2.3970
    1623       2.4379
    1624       2.5144
    1625       2.5223
    1626       2.5602
    1627       2.6132
    1628       2.5285
    1629       2.4714
    1630       2.4981
    1631       2.4305
    1632       2.3554
    1633       2.4316
    1634       2.4161
    1635       2.3606
    1636       2.4170
    1637       2.3710
    1638       2.4334
    1639       2.2873
    1640       2.2851
    1641       2.3153
    1642       2.3144
    1643       2.2951
    1644       2.4242
    1645       2.5508
    1646       2.5414
    1647       2.4632
    1648       2.4733
    1649       2.4746
    1650       2.5553
    1651       2.4946
    1652       2.4991
    1653       2.5925
    1654       2.5716
    1655       2.6638
    1656       2.5934
    1657       2.6444
    1658       2.6266
    1659       2.5420
    1660       2.4878
    1661       2.2896
    1662       2.2627
    1663       2.3061
    1664       2.3552
    1665       2.3923
    1666       2.3848
    1667       2.3516
    1668       2.2988
    1669       2.4409
    1670       2.4287
    1671       2.4137
    1672       2.4407
    1673       2.4915
    1674       2.4497
    1675       2.3875
    1676       2.4141
    1677       2.3533
    1678       2.4024
    1679       2.3159
    1680       2.3486
    1681       2.2020
    1682       2.1947
    1683       2.2171
    1684       2.1756
    1685       2.1605
    1686       2.2859
    1687       2.2855
    1688       2.4100
    1689       2.4260
    1690       2.4678
    1691       2.4128
    1692       2.4390
    1693       2.4389
    1694       2.4781
    1695       2.4020
    1696       2.3506
    1697       2.4330
    1698       2.4773
    1699       2.4528
    1700       2.4726
    1701       2.3582
    1702       2.4441
    1703       2.4323
    1704       2.4394
    1705       2.3428
    1706       2.3288
    1707       2.3534
    1708       2.4340
    1709       2.5956
    1710       2.4663
    1711       2.4543
    1712       2.3884
    1713       2.2785
    1714       2.3421
    1715       2.3728
    1716       2.3846
    1717       2.4095
    1718       2.3440
    1719       2.3317
    1720       2.3173
    1721       2.5004
    1722       2.4113
    1723       2.4148
    1724       2.4111
    1725       2.3267
    1726       2.4022
    1727       2.4419
    1728       2.4901
    1729       2.4700
    1730       2.4130
    1731       2.4233
    1732       2.3564
    1733       2.4067
    1734       2.4362
    1735       2.4425
    1736       2.5059
    1737       2.4777
    1738       2.4473
    1739       2.4545
    1740       2.3444
    1741       2.3147
    1742       2.3707
    1743       2.2780
    1744       2.3706
    1745       2.2594
    1746       2.3442
    1747       2.3543
    1748       2.2661
    1749       2.3578
    1750       2.4121
    1751       2.3493
    1752       2.3906
    1753       2.4201
    1754       2.3016
    1755       2.2935
    1756       2.3338
    1757       2.3461
    1758       2.4060
    1759       2.3307
    1760       2.3122
    1761       2.3475
    1762       2.1982
    1763       2.3539
    1764       2.3691
    1765       2.3263
    1766       2.4124
    1767       2.4056
    1768       2.3994
    1769       2.3353
    1770       2.3953
    1771       2.3441
    1772       2.3517
    1773       2.4242
    1774       2.3336
    1775       2.2865
    1776       2.3567
    1777       2.3588
    1778       2.3170
    1779       2.2273
    1780       2.2253
    1781       2.2266
    1782       2.2119
    1783       2.2600
    1784       2.1456
    1785       2.1995
    1786       2.1812
    1787       2.1897
    1788       2.2085
    1789       2.2652
    1790       2.1994
    1791       2.2017
    1792       2.2047
    1793       2.2218
    1794       2.2557
    1795       2.2289
    1796       2.1543
    1797       2.0460
    1798       2.0201
    1799       2.0268
    1800       2.0576
    1801       2.1798
    1802       2.1447
    1803       2.2774
    1804       2.1495
    1805       2.1391
    1806       2.1348
    1807       2.0971
    1808       2.0724
    1809       2.0280
    1810       2.0510
    1811       2.0741
    1812       2.0631
    1813       2.0681
    1814       2.1440
    1815       2.1367
    1816       2.0942
    1817       2.1311
    1818       2.0949
    1819       2.1458
    1820       2.1721
    1821       2.2238
    1822       2.1463
    1823       2.1388
    1824       2.1178
    1825       2.2059
    1826       2.2125
    1827       2.1711
    1828       2.2447
    1829       2.2402
    1830       2.1066
    1831       2.2839
    1832       2.1496
    1833       2.2292
    1834       2.1740
    1835       2.2076
    1836       2.2457
    1837       2.2631
    1838       2.2984
    1839       2.2475
    1840       2.3142
    1841       2.2968
    1842       2.2779
    1843       2.3984
    1844       2.3647
    1845       2.3232
    1846       2.3289
    1847       2.3963
    1848       2.4215
    1849       2.3924
    1850       2.4125
    1851       2.4293
    1852       2.3970
    1853       2.4627
    1854       2.4317
    1855       2.3353
    1856       2.4975
    1857       2.5277
    1858       2.4716
    1859       2.4657
    1860       2.4427
    1861       2.3930
    1862       2.3732
    1863       2.4243
    1864       2.4106
    1865       2.3825
    1866       2.3697
    1867       2.3434
    1868       2.3495
    1869       2.4315
    1870       2.4566
    1871       2.4317
    1872       2.3910
    1873       2.3561
    1874       2.4431
    1875       2.3576
    1876       2.3508
    1877       2.3041
    1878       2.2972
    1879       2.3253
    1880       2.4027
    1881       2.4417
    1882       2.3878
    1883       2.3878
    1884       2.3704
    1885       2.3537
    1886       2.3624
    1887       2.3157
    1888       2.2500
    1889       2.3608
    1890       2.2827
    1891       2.2936
    1892       2.2111
    1893       2.1876
    1894       2.2745
    1895       2.2377
    1896       2.2225
    1897       2.1824
    1898       2.1875
    1899       2.1675
    1900       2.2192
    1901       2.1706
    1902       2.1243
    1903       2.1782
    1904       2.2554
    1905       2.2213
    1906       2.2220
    1907       2.2167
    1908       2.2376
    1909       2.2379
    1910       2.3198
    1911       2.3055
    1912       2.2732
    1913       2.2264
    1914       2.2208
    1915       2.2833
    1916       2.2967
    1917       2.2366
    1918       2.2499
    1919       2.2649
    1920       2.2475
    1921       2.2465
    1922       2.2539
    1923       2.2636
    1924       2.3441
    1925       2.3555
    1926       2.3671
    1927       2.2193
    1928       2.2217
    1929       2.2861
    1930       2.2484
    1931       2.1994
    1932       2.2444
    1933       2.1628
    1934       2.1748
    1935       2.1692
    1936       2.2251
    1937       2.2028
    1938       2.2852
    1939       2.2678
    1940       2.2188
    1941       2.2802
    1942       2.2131
    1943       2.2746
    1944       2.3391
    1945       2.3498
    1946       2.2509
    1947       2.3239
    1948       2.3087
    1949       2.3795
    1950       2.3376
    1951       2.2649
    1952       2.2408
    1953       2.2577
    1954       2.1865
    1955       2.1462
    1956       2.1754
    1957       2.2099
    1958       2.1304
    1959       2.1549
    1960       2.1432
    1961       2.1746
    1962       2.2198
    1963       2.2268
    1964       2.2105
    1965       2.2248
    1966       2.3452
    1967       2.2769
    1968       2.3372
    1969       2.3834
    1970       2.4033
    1971       2.3911
    1972       2.3496
    1973       2.3447
    1974       2.3663
    1975       2.3806
    1976       2.4221
    1977       2.4320
    1978       2.3531
    1979       2.3064
    1980       2.3765
    1981       2.3440
    1982       2.4236
    1983       2.4039
    1984       2.4253
    1985       2.4871
    1986       2.4247
    1987       2.4738
    1988       2.4450
    1989       2.5362
    1990       2.5241
    1991       2.4828
    1992       2.4443
    1993       2.3128
    1994       2.3397
    1995       2.3855
    1996       2.4662
    1997       2.4674
    1998       2.4258
    1999       2.4814
    2000       2.4229
    2001       2.5146
    2002       2.4334
    2003       2.4034
    2004       2.3960
    2005       2.3595
    2006       2.3126
    2007       2.3850
    2008       2.3225
    2009       2.3614
    2010       2.4451
    2011       2.4493
    2012       2.4902
    2013       2.5340
    2014       2.5531
    2015       2.6146
    2016       2.6084
    2017       2.5328
    2018       2.4746
    2019       2.5677
    2020       2.4348
    2021       2.4872
    2022       2.3661
    2023       2.3281
    2024       2.4102
    2025       2.4401
    2026       2.3882
    2027       2.3616
    2028       2.4054
    2029       2.3871
    2030       2.3218
    2031       2.2819
    2032       2.2617
    2033       2.3198
    2034       2.3527
    2035       2.2911
    2036       2.3359
    2037       2.3035
    2038       2.3746
    2039       2.3561
    2040       2.4322
    2041       2.4066
    2042       2.3877
    2043       2.4540
    2044       2.4317
    2045       2.3906
    2046       2.3618
    2047       2.4452
    2048       2.4980
    2049       2.3807
    2050       2.3653
    2051       2.3564
    2052       2.4098
    2053       2.3707
    2054       2.3353
    2055       2.3582
    2056       2.3086
    2057       2.2517
    2058       2.1906
    2059       2.2546
    2060       2.1861
    2061       2.2802
    2062       2.2321
    2063       2.2958
    2064       2.3219
    2065       2.3754
    2066       2.3651
    2067       2.3872
    2068       2.4087
    2069       2.4297
    2070       2.4017
    2071       2.3190
    2072       2.3553
    2073       2.3681
    2074       2.3711
    2075       2.3597
    2076       2.3445
    2077       2.3366
    2078       2.3337
    2079       2.2983
    2080       2.2069
    2081       2.3580
    2082       2.3894
    2083       2.4087
    2084       2.3029
    2085       2.3922
    2086       2.4980
    2087       2.4761
    2088       2.5259
    2089       2.6011
    2090       2.5620
    2091       2.5221
    2092       2.4565
    2093       2.5502
    2094       2.5598
    2095       2.4702
    2096       2.3745
    2097       2.3475
    2098       2.3589
    2099       2.3750
    2100       2.4137
    2101       2.4207
    2102       2.4965
    2103       2.6192
    2104       2.5361
    2105       2.5669
    2106       2.5742
    2107       2.4360
    2108       2.3778
    2109       2.3544
    2110       2.3382
    2111       2.3717
    2112       2.3582
    2113       2.2742
    2114       2.2845
    2115       2.4228
    2116       2.5864
    2117       2.6461
    2118       2.6402
    2119       2.6819
    2120       2.6621
    2121       2.7138
    2122       2.6306
    2123       2.5956
    2124       2.5120
    2125       2.4754
    2126       2.5535
    2127       2.5552
    2128       2.6139
    2129       2.6216
    2130       2.5607
    2131       2.4867
    2132       2.4912
    2133       2.5063
    2134       2.5219
    2135       2.5505
    2136       2.5755
    2137       2.5522
    2138       2.4447
    2139       2.5599
    2140       2.5682
    2141       2.4418
    2142       2.4382
    2143       2.4910
    2144       2.4246
    2145       2.5030
    2146       2.4899
    2147       2.5205
    2148       2.5220
    2149       2.4701
    2150       2.4090
    2151       2.4103
    2152       2.4147
    2153       2.3812
    2154       2.3518
    2155       2.3680
    2156       2.4569
    2157       2.3780
    2158       2.4803
    2159       2.5017
    2160       2.4366
    2161       2.4490
    2162       2.5474
    2163       2.5422
    2164       2.5605
    2165       2.5283
    2166       2.6174
    2167       2.6529
    2168       2.6301
    2169       2.7780
    2170       2.6779
    2171       2.5903
    2172       2.5191
    2173       2.4568
    2174       2.4924
    2175       2.5132
    2176       2.5565
    2177       2.6174
    2178       2.5770
    2179       2.5062
    2180       2.4529
    2181       2.5628
    2182       2.4555
    2183       2.4360
    2184       2.5062
    2185       2.4815
    2186       2.5640
    2187       2.5756
    2188       2.6100
    2189       2.5299
    2190       2.5095
    2191       2.4565
    2192       2.4950
    2193       2.4515
    2194       2.5291
    2195       2.4175
    2196       2.4418
    2197       2.4153
    2198       2.4097
    2199       2.4523
    2200       2.4801
    2201       2.4209
    2202       2.4632
    2203       2.5429
    2204       2.5106
    2205       2.5422
    2206       2.5960
    2207       2.5635
    2208       2.5338
    2209       2.5878
    2210       2.5611
    2211       2.5969
    2212       2.5579
    2213       2.4844
    2214       2.3711
    2215       2.5067
    2216       2.5966
    2217       2.5832
    2218       2.4598
    2219       2.4835
    2220       2.3771
    2221       2.3865
    2222       2.3849
    2223       2.3532
    2224       2.2627
    2225       2.2946
    2226       2.3991
    2227       2.4374
    2228       2.3767
    2229       2.3889
    2230       2.4824
    2231       2.3892
    2232       2.3401
    2233       2.3941
    2234       2.4381
    2235       2.4883
    2236       2.3772
    2237       2.3889
    2238       2.3493
    2239       2.3170
    2240       2.3498
    2241       2.3756
    2242       2.3825
    2243       2.3018
    2244       2.3335
    2245       2.3293
    2246       2.3337
    2247       2.4148
    2248       2.4024
    2249       2.3372
    2250       2.4118
    2251       2.4575
    2252       2.4767
    2253       2.4876
    2254       2.4695
    2255       2.4660
    2256       2.5142
    2257       2.5591
    2258       2.4821
    2259       2.6064
    2260       2.5649
    2261       2.5266
    2262       2.5079
    2263       2.4729
    2264       2.4795
    2265       2.4813
    2266       2.5500
    2267       2.5601
    2268       2.6000
    2269       2.7316
    2270       2.6794
    2271       2.5813
    2272       2.5050
    2273       2.5617
    2274       2.5079
    2275       2.5343
    2276       2.4867
    2277       2.4181
    2278       2.4709
    2279       2.5064
    2280       2.4834
    2281       2.5540
    2282       2.6005
    2283       2.5902
    2284       2.6177
    2285       2.5449
    2286       2.6063
    2287       2.5971
    2288       2.5652
    2289       2.6442
    2290       2.6143
    2291       2.5674
    2292       2.4291
    2293       2.3414
    2294       2.3922
    2295       2.4332
    2296       2.3838
    2297       2.4751
    2298       2.5566
    2299       2.6669
    2300       2.6861
    2301       2.6578
    2302       2.6680
    2303       2.7035
    2304       2.7282
    2305       2.6435
    2306       2.6857
    2307       2.7117
    2308       2.6057
    2309       2.5377
    2310       2.5561
    2311       2.5013
    2312       2.6573
    2313       2.6259
    2314       2.5555
    2315       2.6331
    2316       2.6049
    2317       2.6946
    2318       2.7141
    2319       2.6542
    2320       2.6100
    2321       2.6170
    2322       2.6329
    2323       2.6008
    2324       2.5622
    2325       2.6584
    2326       2.6238
    2327       2.6448
    2328       2.5667
    2329       2.6153
    2330       2.5748
    2331       2.6146
    2332       2.6385
    2333       2.5941
    2334       2.5758
    2335       2.5020
    2336       2.5348
    2337       2.5470
    2338       2.4107
    2339       2.4832
    2340       2.5322
    2341       2.5925
    2342       2.5856
    2343       2.5386
    2344       2.4510
    2345       2.5296
    2346       2.5175
    2347       2.5248
    2348       2.5014
    2349       2.4127
    2350       2.4795
    2351       2.5375
    2352       2.5596
    2353       2.4754
    2354       2.4877
    2355       2.5350
    2356       2.5249
    2357       2.5152
    2358       2.4839
    2359       2.5028
    2360       2.5544
    2361       2.6116
    2362       2.5244
    2363       2.5668
    2364       2.5206
    2365       2.4817
    2366       2.4505
    2367       2.4372
    2368       2.4135
    2369       2.4465
    2370       2.4338
    2371       2.4930
    2372       2.4548
    2373       2.4826
    2374       2.4511
    2375       2.4414
    2376       2.3592
    2377       2.3301
    2378       2.3701
    2379       2.4048
    2380       2.3382
    2381       2.2873
    2382       2.3110
    2383       2.3798
    2384       2.3643
    2385       2.4844
    2386       2.5031
    2387       2.5762
    2388       2.5676
    2389       2.5726
    2390       2.5243
    2391       2.5577
    2392       2.6881
    2393       2.5605
    2394       2.5438
    2395       2.5712
    2396       2.5712
    2397       2.5365
    2398       2.5161
    2399       2.5949
    2400       2.5791
    2401       2.6313
    2402       2.8014
    2403       2.6966
    2404       2.7753
    2405       2.9151
    2406       2.8661
    2407       2.8395
    2408       2.8991
    2409       2.8028
    2410       2.8062
    2411       2.8496
    2412       2.8500
    2413       2.8686
    2414       2.8919
    2415       2.8382
    2416       2.7110
    2417       2.6894
    2418       2.6647
    2419       2.6706
    2420       2.7484
    2421       2.7469
    2422       2.8381
    2423       2.8301
    2424       2.7979
    2425       2.6631
    2426       2.7318
    2427       2.6904
    2428       2.6135
    2429       2.7677
    2430       2.6330
    2431       2.6894
    2432       2.7054
    2433       2.6994
    2434       2.7609
    2435       2.8872
    2436       2.8656
    2437       2.9418
    2438       2.9492
    2439       2.9179
    2440       3.0029
    2441       2.9991
    2442       3.0120
    2443       2.9941
    2444       3.0446
    2445       3.0144
    2446       2.9392
    2447       2.9874
    2448       3.0113
    2449       2.8923
    2450       3.0552
    2451       3.0596
    2452       2.9765
    2453       2.9621
    2454       3.0139
    2455       3.0557
    2456       2.9624
    2457       2.9184
    2458       2.9579
    2459       2.9009
    2460       2.8649
    2461       2.9138
    2462       2.8875
    2463       2.7865
    2464       2.7564
    2465       2.9184
    2466       2.7729
    2467       2.7984
    2468       2.8360
    2469       2.8304
    2470       2.8350
    2471       2.9026
    2472       2.8817
    2473       2.9299
    2474       3.0304
    2475       3.1401
    2476       3.0531
    2477       3.0034
    2478       3.0275
    2479       3.1021
    2480       3.0603
    2481       3.0062
    2482       2.9601
    2483       3.0467
    2484       3.2209
    2485       3.1331
    2486       3.0550
    2487       3.0289
    2488       3.0976
    2489       3.0922
    2490       3.1076
    2491       3.0316
    2492       2.9856
    2493       2.9240
    2494       2.9854
    2495       2.8902
    2496       2.9375
    2497       2.8400
    2498       2.9037
    2499       2.8500
    2500       2.7636
