# Supplementary material for: Potential Inhibitors of Fascin From A Database of Marine Natural Products: A Virtual Screening and Molecular Dynamics Study
Source: Front Chem. 2021 Oct 7;9:719949. doi: 10.3389/fchem.2021.719949 (PMC8529705; doi:10.3389/fchem.2021.719949)
Supplement: Supplementary file 2 [file DataSheet1.ZIP › Raw Date for Manuscript-719949-reduced/Figure S1/Inhibitor 07/rmsd1.dat]

#Frame     RMSD_00002
       1       1.8816
       2       1.8511
       3       1.9401
       4       1.9632
       5       1.9130
       6       1.9610
       7       1.9845
       8       1.9373
       9       1.9233
      10       2.0634
      11       2.0619
      12       2.1269
      13       2.1362
      14       2.0973
      15       2.0738
      16       2.0822
      17       2.0662
      18       1.9956
      19       1.9424
      20       1.9322
      21       1.9268
      22       1.9510
      23       1.9309
      24       1.8475
      25       1.9548
      26       1.9877
      27       1.9744
      28       1.9195
      29       1.9860
      30       1.8476
      31       1.8838
      32       1.8291
      33       1.8328
      34       1.9070
      35       1.9430
      36       1.8909
      37       1.8371
      38       1.8330
      39       1.8567
      40       1.9653
      41       1.9728
      42       1.8853
      43       1.8990
      44       1.9097
      45       1.9652
      46       2.0581
      47       1.9874
      48       2.0838
      49       2.0453
      50       2.0417
      51       1.9933
      52       2.1131
      53       2.1457
      54       2.0713
      55       2.1250
      56       2.0531
      57       2.0566
      58       2.1097
      59       2.1539
      60       2.1591
      61       2.0131
      62       1.9998
      63       2.0360
      64       2.0313
      65       2.0321
      66       2.1348
      67       2.0580
      68       2.0514
      69       2.0549
      70       2.1105
      71       2.0753
      72       1.9895
      73       2.0900
      74       2.1302
      75       2.0425
      76       2.0596
      77       2.0916
      78       2.0749
      79       2.0354
      80       2.0109
      81       2.0058
      82       1.9290
      83       2.0182
      84       2.0153
      85       1.9680
      86       1.9800
      87       1.9326
      88       1.8630
      89       1.9261
      90       1.9820
      91       1.9245
      92       2.0141
      93       2.0065
      94       2.0192
      95       2.0644
      96       2.1163
      97       2.1389
      98       2.1794
      99       2.2067
     100       2.0400
     101       2.1492
     102       2.0433
     103       2.1222
     104       2.0483
     105       2.1278
     106       2.0608
     107       2.1480
     108       2.1527
     109       2.2074
     110       2.1980
     111       2.1787
     112       2.1715
     113       2.0943
     114       2.1438
     115       2.1211
     116       2.0668
     117       2.0652
     118       2.0249
     119       2.0748
     120       2.0140
     121       2.0454
     122       1.9584
     123       1.9688
     124       1.9414
     125       1.9512
     126       1.9958
     127       2.0316
     128       2.1031
     129       2.0918
     130       2.0133
     131       1.9926
     132       1.9331
     133       1.9970
     134       2.0731
     135       2.0520
     136       1.9975
     137       2.0593
     138       2.0710
     139       1.9904
     140       2.0341
     141       2.0958
     142       2.0591
     143       2.0435
     144       2.0608
     145       2.0606
     146       2.0821
     147       2.0249
     148       2.0900
     149       2.1125
     150       2.1560
     151       2.1546
     152       2.2080
     153       2.1325
     154       2.1035
     155       1.9244
     156       2.0711
     157       2.0553
     158       2.0412
     159       2.1321
     160       2.1690
     161       2.2571
     162       2.1817
     163       2.0544
     164       2.1226
     165       1.9592
     166       2.0404
     167       2.0034
     168       2.1772
     169       2.1311
     170       2.0366
     171       2.1013
     172       2.0932
     173       2.1391
     174       2.0820
     175       2.1105
     176       2.1441
     177       2.0587
     178       2.1231
     179       2.0877
     180       2.0440
     181       2.0509
     182       2.0453
     183       2.0460
     184       2.0629
     185       2.1271
     186       2.1190
     187       2.1777
     188       2.1456
     189       2.0576
     190       2.0758
     191       2.1607
     192       2.0408
     193       2.0309
     194       2.0856
     195       2.0948
     196       2.1258
     197       2.0371
     198       2.0175
     199       1.9917
     200       2.0072
     201       2.0289
     202       2.0595
     203       2.0271
     204       2.0467
     205       2.1542
     206       2.0907
     207       2.0402
     208       2.0579
     209       2.0507
     210       2.1076
     211       2.0651
     212       1.9946
     213       1.9945
     214       1.9991
     215       1.9246
     216       1.9422
     217       1.9560
     218       2.1268
     219       2.0460
     220       2.1196
     221       2.0064
     222       2.0510
     223       2.0823
     224       2.0370
     225       2.0766
     226       2.1244
     227       2.1119
     228       2.1640
     229       2.2129
     230       2.1863
     231       2.2439
     232       2.3000
     233       2.1942
     234       2.1811
     235       2.1127
     236       2.0171
     237       2.0146
     238       1.9842
     239       2.1046
     240       2.1492
     241       2.0645
     242       2.1412
     243       2.1937
     244       2.2001
     245       2.1828
     246       2.1615
     247       2.1196
     248       2.0218
     249       1.9722
     250       2.0772
     251       2.1706
     252       2.1418
     253       2.0860
     254       2.1085
     255       2.0902
     256       2.0868
     257       2.1006
     258       2.2605
     259       2.2345
     260       2.1846
     261       2.1562
     262       2.1859
     263       2.1613
     264       2.1780
     265       2.2710
     266       2.1083
     267       2.1571
     268       2.1675
     269       2.2634
     270       2.2139
     271       2.2448
     272       2.2482
     273       2.2643
     274       2.2904
     275       2.2515
     276       2.2222
     277       2.1872
     278       2.1014
     279       2.1613
     280       2.1551
     281       2.2461
     282       2.2290
     283       2.3153
     284       2.3348
     285       2.2645
     286       2.1876
     287       2.2526
     288       2.1436
     289       2.1768
     290       2.0842
     291       2.0746
     292       2.0643
     293       2.0408
     294       2.0059
     295       1.9518
     296       2.0339
     297       1.9854
     298       1.9937
     299       2.0070
     300       2.0249
     301       2.1009
     302       2.1146
     303       2.1376
     304       2.1696
     305       2.1434
     306       2.2170
     307       2.2290
     308       2.2031
     309       2.1198
     310       2.1095
     311       2.1413
     312       2.1270
     313       2.1677
     314       2.1688
     315       2.1486
     316       2.1086
     317       2.1285
     318       2.0947
     319       2.0378
     320       1.9937
     321       2.0902
     322       2.1921
     323       2.1673
     324       2.1276
     325       2.2579
     326       2.2362
     327       2.2078
     328       2.1504
     329       2.1783
     330       2.2839
     331       2.2072
     332       2.1904
     333       2.1770
     334       2.1462
     335       2.1469
     336       2.1640
     337       2.1252
     338       2.1388
     339       2.0837
     340       2.0592
     341       2.1865
     342       2.1643
     343       2.1486
     344       2.0971
     345       2.0922
     346       2.1107
     347       2.1369
     348       2.1546
     349       2.1960
     350       2.1630
     351       2.0616
     352       2.0708
     353       2.0477
     354       2.0359
     355       2.0705
     356       2.0599
     357       2.1036
     358       2.0607
     359       2.0751
     360       2.0988
     361       2.1038
     362       2.0940
     363       2.0513
     364       2.0319
     365       2.1148
     366       2.0595
     367       2.0312
     368       2.1122
     369       2.1495
     370       2.1191
     371       2.0507
     372       2.0823
     373       2.0754
     374       2.0903
     375       2.1137
     376       2.1381
     377       2.1192
     378       2.0976
     379       2.1639
     380       2.1759
     381       2.1810
     382       2.2254
     383       2.1380
     384       2.0735
     385       2.0936
     386       2.1439
     387       2.2019
     388       2.2022
     389       2.2620
     390       2.2587
     391       2.2314
     392       2.1536
     393       2.1056
     394       2.1293
     395       2.1168
     396       2.0208
     397       2.0532
     398       1.9887
     399       1.9951
     400       2.0312
     401       2.0109
     402       2.1228
     403       2.1645
     404       2.0960
     405       2.0666
     406       2.1415
     407       2.0851
     408       2.1548
     409       2.1130
     410       2.1316
     411       2.1500
     412       2.0540
     413       2.1006
     414       2.0601
     415       2.1271
     416       2.1458
     417       2.1480
     418       2.1222
     419       2.0858
     420       2.1499
     421       2.1332
     422       2.2382
     423       2.2258
     424       2.2245
     425       2.2019
     426       2.2774
     427       2.3493
     428       2.5153
     429       2.4986
     430       2.5762
     431       2.5583
     432       2.5231
     433       2.4930
     434       2.4703
     435       2.3739
     436       2.3939
     437       2.4674
     438       2.3891
     439       2.3103
     440       2.4303
     441       2.4075
     442       2.4189
     443       2.3711
     444       2.2721
     445       2.4237
     446       2.4712
     447       2.5248
     448       2.5701
     449       2.4800
     450       2.5846
     451       2.4352
     452       2.4993
     453       2.4096
     454       2.4119
     455       2.4590
     456       2.5008
     457       2.4707
     458       2.3664
     459       2.2475
     460       2.2011
     461       2.2790
     462       2.2434
     463       2.3329
     464       2.4966
     465       2.4799
     466       2.4499
     467       2.4574
     468       2.5504
     469       2.4590
     470       2.3377
     471       2.3711
     472       2.4735
     473       2.5478
     474       2.6493
     475       2.7355
     476       2.7841
     477       2.6943
     478       2.6195
     479       2.4826
     480       2.3327
     481       2.3409
     482       2.4630
     483       2.4627
     484       2.3386
     485       2.4101
     486       2.5096
     487       2.4982
     488       2.5672
     489       2.4748
     490       2.3816
     491       2.3502
     492       2.3319
     493       2.3317
     494       2.3240
     495       2.3587
     496       2.3884
     497       2.3826
     498       2.2769
     499       2.1997
     500       2.2156
     501       2.3603
     502       2.3652
     503       2.3187
     504       2.2602
     505       2.2934
     506       2.2979
     507       2.3712
     508       2.3341
     509       2.3490
     510       2.2216
     511       2.2542
     512       2.2734
     513       2.2814
     514       2.2740
     515       2.3394
     516       2.2674
     517       2.3403
     518       2.3405
     519       2.3651
     520       2.3246
     521       2.3364
     522       2.4387
     523       2.4748
     524       2.4222
     525       2.5112
     526       2.3923
     527       2.3180
     528       2.2316
     529       2.2127
     530       2.1713
     531       2.1861
     532       2.2329
     533       2.2105
     534       2.2939
     535       2.3673
     536       2.2131
     537       2.3401
     538       2.3564
     539       2.2338
     540       2.1725
     541       2.1386
     542       2.1767
     543       2.1597
     544       2.1713
     545       2.2049
     546       2.1589
     547       2.1231
     548       2.1414
     549       2.1418
     550       2.2010
     551       2.2063
     552       2.3104
     553       2.1638
     554       2.2585
     555       2.2204
     556       2.2771
     557       2.3512
     558       2.2776
     559       2.3026
     560       2.2588
     561       2.2178
     562       2.1600
     563       2.1753
     564       2.2180
     565       2.2004
     566       2.1644
     567       2.2648
     568       2.2927
     569       2.2750
     570       2.2474
     571       2.1690
     572       2.2627
     573       2.3084
     574       2.2127
     575       2.1857
     576       2.1954
     577       2.2105
     578       2.1851
     579       2.2079
     580       2.3330
     581       2.2349
     582       2.3318
     583       2.2907
     584       2.2070
     585       2.2124
     586       2.2425
     587       2.1894
     588       2.1955
     589       2.1600
     590       2.1269
     591       2.1464
     592       2.1688
     593       2.1719
     594       2.2336
     595       2.1619
     596       2.1624
     597       2.1460
     598       2.1278
     599       2.1400
     600       2.1378
     601       2.1360
     602       2.0790
     603       2.0955
     604       2.1258
     605       2.0647
     606       2.0498
     607       1.9531
     608       2.0107
     609       2.0612
     610       2.1051
     611       2.1010
     612       2.1717
     613       2.2279
     614       2.1381
     615       2.2475
     616       2.2103
     617       2.2727
     618       2.3050
     619       2.2060
     620       2.1513
     621       2.1208
     622       2.1822
     623       2.1728
     624       2.1846
     625       2.2168
     626       2.2494
     627       2.1122
     628       2.0948
     629       2.0868
     630       2.1073
     631       2.1824
     632       2.1551
     633       2.2846
     634       2.2308
     635       2.1969
     636       2.3183
     637       2.3587
     638       2.3974
     639       2.4210
     640       2.3152
     641       2.2990
     642       2.3403
     643       2.3420
     644       2.3390
     645       2.2588
     646       2.2616
     647       2.3286
     648       2.2534
     649       2.2935
     650       2.2724
     651       2.2819
     652       2.1894
     653       2.2605
     654       2.2235
     655       2.1360
     656       2.1052
     657       2.1372
     658       2.0277
     659       2.0536
     660       2.0558
     661       2.0729
     662       2.0838
     663       2.0461
     664       2.0155
     665       2.0503
     666       2.1271
     667       2.0995
     668       2.1105
     669       2.0636
     670       2.0332
     671       2.0612
     672       2.0736
     673       2.0683
     674       2.1135
     675       2.0935
     676       2.0526
     677       2.0855
     678       2.1249
     679       2.0625
     680       2.1189
     681       2.1204
     682       2.1592
     683       2.1738
     684       2.0982
     685       2.0356
     686       2.0660
     687       2.0481
     688       2.0291
     689       2.0163
     690       1.9428
     691       1.9694
     692       2.0265
     693       2.0791
     694       2.1485
     695       2.1465
     696       2.3293
     697       2.2772
     698       2.2729
     699       2.3121
     700       2.3974
     701       2.3338
     702       2.3807
     703       2.4121
     704       2.2487
     705       2.2074
     706       2.2339
     707       2.1737
     708       2.2521
     709       2.4098
     710       2.4495
     711       2.4424
     712       2.5987
     713       2.5844
     714       2.5900
     715       2.6026
     716       2.5479
     717       2.5352
     718       2.5019
     719       2.5429
     720       2.4983
     721       2.4670
     722       2.2755
     723       2.2115
     724       2.3187
     725       2.3325
     726       2.3288
     727       2.3084
     728       2.3475
     729       2.4049
     730       2.4073
     731       2.4576
     732       2.4510
     733       2.4122
     734       2.4428
     735       2.4431
     736       2.2753
     737       2.2654
     738       2.1575
     739       2.2038
     740       2.1591
     741       2.2768
     742       2.3043
     743       2.2320
     744       2.2806
     745       2.2014
     746       2.1943
     747       2.2012
     748       2.1456
     749       2.1094
     750       2.1886
     751       2.1958
     752       2.1473
     753       2.2197
     754       2.1777
     755       2.2335
     756       2.3044
     757       2.2191
     758       2.1579
     759       2.2069
     760       2.1652
     761       2.1897
     762       2.1592
     763       2.1943
     764       2.1555
     765       2.1231
     766       2.0423
     767       2.1136
     768       2.0605
     769       2.0419
     770       2.2271
     771       2.1067
     772       2.1564
     773       2.2261
     774       2.1498
     775       2.1040
     776       2.1194
     777       2.0624
     778       2.0907
     779       2.1363
     780       2.1905
     781       2.2106
     782       2.1521
     783       2.0272
     784       1.9878
     785       2.0596
     786       2.0565
     787       2.0751
     788       2.1296
     789       2.0711
     790       2.0943
     791       2.1623
     792       2.1677
     793       2.2039
     794       2.2394
     795       2.2568
     796       2.2178
     797       2.2029
     798       2.2540
     799       2.1587
     800       2.2180
     801       2.2555
     802       2.1699
     803       2.1139
     804       2.2490
     805       2.1934
     806       2.2168
     807       2.2091
     808       2.2638
     809       2.3136
     810       2.3046
     811       2.2250
     812       2.1623
     813       2.1627
     814       2.1792
     815       2.2010
     816       2.2268
     817       2.3092
     818       2.3376
     819       2.2640
     820       2.2843
     821       2.2363
     822       2.2542
     823       2.2916
     824       2.2788
     825       2.2702
     826       2.1943
     827       2.0511
     828       2.1357
     829       2.0744
     830       2.0801
     831       2.0778
     832       2.0818
     833       2.1180
     834       2.1108
     835       2.0549
     836       2.0144
     837       2.0302
     838       2.1046
     839       2.1292
     840       2.1004
     841       2.0556
     842       2.0402
     843       2.0142
     844       2.0149
     845       2.0354
     846       2.0210
     847       2.0422
     848       2.0182
     849       2.0106
     850       2.0789
     851       2.1541
     852       2.2010
     853       2.2873
     854       2.2450
     855       2.3679
     856       2.3893
     857       2.3839
     858       2.4244
     859       2.4226
     860       2.3746
     861       2.3193
     862       2.3660
     863       2.3685
     864       2.3904
     865       2.3913
     866       2.3930
     867       2.3804
     868       2.3407
     869       2.3300
     870       2.2356
     871       2.2260
     872       2.2934
     873       2.2406
     874       2.2027
     875       2.1574
     876       2.1363
     877       2.1775
     878       2.2273
     879       2.2234
     880       2.2886
     881       2.3045
     882       2.3178
     883       2.4365
     884       2.4662
     885       2.4172
     886       2.3921
     887       2.4176
     888       2.4777
     889       2.3856
     890       2.2845
     891       2.2384
     892       2.2351
     893       2.1154
     894       2.2409
     895       2.1770
     896       2.1178
     897       2.1650
     898       2.1708
     899       2.1306
     900       2.1163
     901       2.1168
     902       2.2129
     903       2.2906
     904       2.2693
     905       2.1845
     906       2.2297
     907       2.1964
     908       2.2157
     909       2.2126
     910       2.2462
     911       2.3212
     912       2.2292
     913       2.1858
     914       2.1355
     915       2.2125
     916       2.2452
     917       2.3320
     918       2.3793
     919       2.2139
     920       2.3082
     921       2.2483
     922       2.2914
     923       2.3073
     924       2.3330
     925       2.2643
     926       2.2624
     927       2.2613
     928       2.2967
     929       2.3193
     930       2.2635
     931       2.2958
     932       2.3112
     933       2.2343
     934       2.3444
     935       2.3451
     936       2.3047
     937       2.2346
     938       2.2799
     939       2.3041
     940       2.3326
     941       2.2642
     942       2.3561
     943       2.2144
     944       2.2480
     945       2.2881
     946       2.2493
     947       2.3644
     948       2.4114
     949       2.3979
     950       2.3763
     951       2.4192
     952       2.4977
     953       2.4161
     954       2.4908
     955       2.5182
     956       2.4973
     957       2.4777
     958       2.5138
     959       2.4858
     960       2.5628
     961       2.4013
     962       2.3708
     963       2.4634
     964       2.4460
     965       2.4078
     966       2.3794
     967       2.2926
     968       2.3110
     969       2.3362
     970       2.3361
     971       2.2888
     972       2.3126
     973       2.2571
     974       2.2603
     975       2.2716
     976       2.3067
     977       2.3132
     978       2.3281
     979       2.2948
     980       2.3239
     981       2.3923
     982       2.3787
     983       2.4141
     984       2.3381
     985       2.3454
     986       2.3486
     987       2.3458
     988       2.3751
     989       2.4806
     990       2.4602
     991       2.4943
     992       2.4731
     993       2.4800
     994       2.5266
     995       2.5525
     996       2.5461
     997       2.4781
     998       2.3423
     999       2.3455
    1000       2.3838
    1001       2.4672
    1002       2.3742
    1003       2.4402
    1004       2.4289
    1005       2.3943
    1006       2.3979
    1007       2.3502
    1008       2.3961
    1009       2.4449
    1010       2.4047
    1011       2.4085
    1012       2.5107
    1013       2.5693
    1014       2.5119
    1015       2.5054
    1016       2.4778
    1017       2.3766
    1018       2.3655
    1019       2.3754
    1020       2.4354
    1021       2.4017
    1022       2.3577
    1023       2.2931
    1024       2.3204
    1025       2.2929
    1026       2.3644
    1027       2.3150
    1028       2.3240
    1029       2.3477
    1030       2.3268
    1031       2.5017
    1032       2.5639
    1033       2.4552
    1034       2.4124
    1035       2.3945
    1036       2.4223
    1037       2.3006
    1038       2.3872
    1039       2.4179
    1040       2.3012
    1041       2.3107
    1042       2.3259
    1043       2.3993
    1044       2.3319
    1045       2.3309
    1046       2.3248
    1047       2.3069
    1048       2.2937
    1049       2.3161
    1050       2.3063
    1051       2.3102
    1052       2.4107
    1053       2.3716
    1054       2.3578
    1055       2.4101
    1056       2.3710
    1057       2.3352
    1058       2.3826
    1059       2.3500
    1060       2.4294
    1061       2.2958
    1062       2.3815
    1063       2.3735
    1064       2.3570
    1065       2.3590
    1066       2.3487
    1067       2.3559
    1068       2.3579
    1069       2.4381
    1070       2.4716
    1071       2.4041
    1072       2.4198
    1073       2.3947
    1074       2.5024
    1075       2.4902
    1076       2.3956
    1077       2.4172
    1078       2.4599
    1079       2.4768
    1080       2.4223
    1081       2.4848
    1082       2.4322
    1083       2.4209
    1084       2.4005
    1085       2.3888
    1086       2.3451
    1087       2.3494
    1088       2.3238
    1089       2.2982
    1090       2.3386
    1091       2.3030
    1092       2.3288
    1093       2.2544
    1094       2.2659
    1095       2.2209
    1096       2.2385
    1097       2.1985
    1098       2.1600
    1099       2.1705
    1100       2.2988
    1101       2.3633
    1102       2.3727
    1103       2.3778
    1104       2.4059
    1105       2.4342
    1106       2.3821
    1107       2.3900
    1108       2.3646
    1109       2.2616
    1110       2.3364
    1111       2.3412
    1112       2.3418
    1113       2.3367
    1114       2.3215
    1115       2.3159
    1116       2.3337
    1117       2.3652
    1118       2.3684
    1119       2.3610
    1120       2.2558
    1121       2.3494
    1122       2.3626
    1123       2.2877
    1124       2.3130
    1125       2.3521
    1126       2.2969
    1127       2.3038
    1128       2.2939
    1129       2.4337
    1130       2.3023
    1131       2.3069
    1132       2.3655
    1133       2.3868
    1134       2.3238
    1135       2.2662
    1136       2.2708
    1137       2.2273
    1138       2.3490
    1139       2.4124
    1140       2.4060
    1141       2.4644
    1142       2.3463
    1143       2.3670
    1144       2.3994
    1145       2.3890
    1146       2.2743
    1147       2.3503
    1148       2.3328
    1149       2.3547
    1150       2.2457
    1151       2.2741
    1152       2.3110
    1153       2.4003
    1154       2.2709
    1155       2.2041
    1156       2.2222
    1157       2.3060
    1158       2.3768
    1159       2.3791
    1160       2.3627
    1161       2.2785
    1162       2.2384
    1163       2.2906
    1164       2.3159
    1165       2.3747
    1166       2.3540
    1167       2.2890
    1168       2.3677
    1169       2.4031
    1170       2.3403
    1171       2.4804
    1172       2.4048
    1173       2.4038
    1174       2.3904
    1175       2.3834
    1176       2.4420
    1177       2.4780
    1178       2.5361
    1179       2.4392
    1180       2.5225
    1181       2.4998
    1182       2.6212
    1183       2.4785
    1184       2.5262
    1185       2.5304
    1186       2.5086
    1187       2.5261
    1188       2.5125
    1189       2.4493
    1190       2.5153
    1191       2.4035
    1192       2.4463
    1193       2.4359
    1194       2.4237
    1195       2.3822
    1196       2.3920
    1197       2.4374
    1198       2.4364
    1199       2.3438
    1200       2.2656
    1201       2.2980
    1202       2.3145
    1203       2.3309
    1204       2.3726
    1205       2.4733
    1206       2.4340
    1207       2.5221
    1208       2.5132
    1209       2.5123
    1210       2.6182
    1211       2.5579
    1212       2.6049
    1213       2.6266
    1214       2.5564
    1215       2.5373
    1216       2.5492
    1217       2.5779
    1218       2.4943
    1219       2.4810
    1220       2.4868
    1221       2.4409
    1222       2.3927
    1223       2.4263
    1224       2.4694
    1225       2.5045
    1226       2.5472
    1227       2.5242
    1228       2.5143
    1229       2.6251
    1230       2.6267
    1231       2.5980
    1232       2.6019
    1233       2.5690
    1234       2.5576
    1235       2.5838
    1236       2.5347
    1237       2.5132
    1238       2.4905
    1239       2.4633
    1240       2.5357
    1241       2.4775
    1242       2.4717
    1243       2.4424
    1244       2.4332
    1245       2.3647
    1246       2.3783
    1247       2.4100
    1248       2.3992
    1249       2.4421
    1250       2.3930
    1251       2.4758
    1252       2.3812
    1253       2.3142
    1254       2.3135
    1255       2.3970
    1256       2.4015
    1257       2.4463
    1258       2.4008
    1259       2.3135
    1260       2.3569
    1261       2.4296
    1262       2.3658
    1263       2.3612
    1264       2.3689
    1265       2.3354
    1266       2.3066
    1267       2.2661
    1268       2.2550
    1269       2.2587
    1270       2.3577
    1271       2.2951
    1272       2.3215
    1273       2.3793
    1274       2.3981
    1275       2.4567
    1276       2.4571
    1277       2.4743
    1278       2.4681
    1279       2.4975
    1280       2.5237
    1281       2.4268
    1282       2.4730
    1283       2.4973
    1284       2.3883
    1285       2.4875
    1286       2.4876
    1287       2.4100
    1288       2.4081
    1289       2.4003
    1290       2.4814
    1291       2.4385
    1292       2.4754
    1293       2.5880
    1294       2.6074
    1295       2.4931
    1296       2.4746
    1297       2.4125
    1298       2.4372
    1299       2.3693
    1300       2.4642
    1301       2.4080
    1302       2.4205
    1303       2.4722
    1304       2.5398
    1305       2.5041
    1306       2.5026
    1307       2.5672
    1308       2.6542
    1309       2.4731
    1310       2.4245
    1311       2.3975
    1312       2.3629
    1313       2.3571
    1314       2.3584
    1315       2.3538
    1316       2.3596
    1317       2.3377
    1318       2.3265
    1319       2.3795
    1320       2.4400
    1321       2.4606
    1322       2.4500
    1323       2.4951
    1324       2.6565
    1325       2.5813
    1326       2.4413
    1327       2.5188
    1328       2.4644
    1329       2.5498
    1330       2.5182
    1331       2.5096
    1332       2.5578
    1333       2.5418
    1334       2.5465
    1335       2.6119
    1336       2.5976
    1337       2.5763
    1338       2.5557
    1339       2.6089
    1340       2.6651
    1341       2.6053
    1342       2.6674
    1343       2.5178
    1344       2.4804
    1345       2.4309
    1346       2.4394
    1347       2.3784
    1348       2.4741
    1349       2.4493
    1350       2.5067
    1351       2.5224
    1352       2.4324
    1353       2.4988
    1354       2.5317
    1355       2.4601
    1356       2.4295
    1357       2.4715
    1358       2.3748
    1359       2.3947
    1360       2.4056
    1361       2.3803
    1362       2.3722
    1363       2.4029
    1364       2.3583
    1365       2.2850
    1366       2.3141
    1367       2.3160
    1368       2.3499
    1369       2.4850
    1370       2.5092
    1371       2.4379
    1372       2.4514
    1373       2.4582
    1374       2.3892
    1375       2.4031
    1376       2.3453
    1377       2.4348
    1378       2.3936
    1379       2.3538
    1380       2.3965
    1381       2.4635
    1382       2.3705
    1383       2.4464
    1384       2.4268
    1385       2.4635
    1386       2.4607
    1387       2.4547
    1388       2.5090
    1389       2.5208
    1390       2.4417
    1391       2.4636
    1392       2.4085
    1393       2.4836
    1394       2.4845
    1395       2.4979
    1396       2.5580
    1397       2.5518
    1398       2.5187
    1399       2.4142
    1400       2.4013
    1401       2.4459
    1402       2.4521
    1403       2.4575
    1404       2.4774
    1405       2.3749
    1406       2.2817
    1407       2.3087
    1408       2.3444
    1409       2.3391
    1410       2.3584
    1411       2.3332
    1412       2.2804
    1413       2.3716
    1414       2.3054
    1415       2.3768
    1416       2.3383
    1417       2.3765
    1418       2.4743
    1419       2.3892
    1420       2.3053
    1421       2.3377
    1422       2.3262
    1423       2.3444
    1424       2.3472
    1425       2.2709
    1426       2.2330
    1427       2.2064
    1428       2.2864
    1429       2.2952
    1430       2.2943
    1431       2.3085
    1432       2.3576
    1433       2.3588
    1434       2.3667
    1435       2.2794
    1436       2.3040
    1437       2.2104
    1438       2.2790
    1439       2.1975
    1440       2.2649
    1441       2.2311
    1442       2.2745
    1443       2.4059
    1444       2.3889
    1445       2.3390
    1446       2.2490
    1447       2.3080
    1448       2.3851
    1449       2.3273
    1450       2.3477
    1451       2.3888
    1452       2.3716
    1453       2.3925
    1454       2.3447
    1455       2.3509
    1456       2.3648
    1457       2.4488
    1458       2.4422
    1459       2.4241
    1460       2.3831
    1461       2.3658
    1462       2.3782
    1463       2.3675
    1464       2.4103
    1465       2.4090
    1466       2.4441
    1467       2.5104
    1468       2.4829
    1469       2.4183
    1470       2.4655
    1471       2.4213
    1472       2.3572
    1473       2.4203
    1474       2.3570
    1475       2.2962
    1476       2.3407
    1477       2.2900
    1478       2.3097
    1479       2.2814
    1480       2.2999
    1481       2.3409
    1482       2.2598
    1483       2.2626
    1484       2.2362
    1485       2.2350
    1486       2.1999
    1487       2.3389
    1488       2.2371
    1489       2.2449
    1490       2.2087
    1491       2.3252
    1492       2.2860
    1493       2.2894
    1494       2.2353
    1495       2.2676
    1496       2.3305
    1497       2.2959
    1498       2.3589
    1499       2.3010
    1500       2.3689
    1501       2.3881
    1502       2.5139
    1503       2.5472
    1504       2.4509
    1505       2.4573
    1506       2.3330
    1507       2.3372
    1508       2.3733
    1509       2.4654
    1510       2.3985
    1511       2.4734
    1512       2.5139
    1513       2.4630
    1514       2.4084
    1515       2.3025
    1516       2.4077
    1517       2.3336
    1518       2.3481
    1519       2.3326
    1520       2.4078
    1521       2.3469
    1522       2.3323
    1523       2.3914
    1524       2.3520
    1525       2.2884
    1526       2.3084
    1527       2.3907
    1528       2.4322
    1529       2.4612
    1530       2.4679
    1531       2.4593
    1532       2.5752
    1533       2.5379
    1534       2.6623
    1535       2.5411
    1536       2.5256
    1537       2.4357
    1538       2.4600
    1539       2.4981
    1540       2.4441
    1541       2.5694
    1542       2.5148
    1543       2.4449
    1544       2.5218
    1545       2.4884
    1546       2.4950
    1547       2.3485
    1548       2.3558
    1549       2.4215
    1550       2.4354
    1551       2.4819
    1552       2.3816
    1553       2.4031
    1554       2.4149
    1555       2.3860
    1556       2.3583
    1557       2.4042
    1558       2.4403
    1559       2.5199
    1560       2.5145
    1561       2.5173
    1562       2.5295
    1563       2.5683
    1564       2.4433
    1565       2.4239
    1566       2.3672
    1567       2.4896
    1568       2.4949
    1569       2.3393
    1570       2.4149
    1571       2.4257
    1572       2.4097
    1573       2.4055
    1574       2.4665
    1575       2.4445
    1576       2.4429
    1577       2.4977
    1578       2.6167
    1579       2.5316
    1580       2.3885
    1581       2.4284
    1582       2.4596
    1583       2.4681
    1584       2.4587
    1585       2.4386
    1586       2.4251
    1587       2.4317
    1588       2.4168
    1589       2.3468
    1590       2.3173
    1591       2.2566
    1592       2.2729
    1593       2.2258
    1594       2.2848
    1595       2.3637
    1596       2.3796
    1597       2.3623
    1598       2.3516
    1599       2.3477
    1600       2.4094
    1601       2.4493
    1602       2.4575
    1603       2.4699
    1604       2.5162
    1605       2.4767
    1606       2.4136
    1607       2.3846
    1608       2.4040
    1609       2.4187
    1610       2.4939
    1611       2.3781
    1612       2.4128
    1613       2.3992
    1614       2.2756
    1615       2.3042
    1616       2.3155
    1617       2.3815
    1618       2.3605
    1619       2.4331
    1620       2.5078
    1621       2.4266
    1622       2.4814
    1623       2.5462
    1624       2.4006
    1625       2.5253
    1626       2.4374
    1627       2.5071
    1628       2.4771
    1629       2.4683
    1630       2.4585
    1631       2.4183
    1632       2.3497
    1633       2.2185
    1634       2.2769
    1635       2.4006
    1636       2.5205
    1637       2.5494
    1638       2.5909
    1639       2.5108
    1640       2.5213
    1641       2.6155
    1642       2.5279
    1643       2.5024
    1644       2.6802
    1645       2.5263
    1646       2.5191
    1647       2.3950
    1648       2.4644
    1649       2.5212
    1650       2.4570
    1651       2.5425
    1652       2.5760
    1653       2.6494
    1654       2.6516
    1655       2.5954
    1656       2.6260
    1657       2.6976
    1658       2.5525
    1659       2.5065
    1660       2.5504
    1661       2.4767
    1662       2.4345
    1663       2.4156
    1664       2.4399
    1665       2.4868
    1666       2.4605
    1667       2.5062
    1668       2.5281
    1669       2.4615
    1670       2.4303
    1671       2.3710
    1672       2.4060
    1673       2.3915
    1674       2.3869
    1675       2.4102
    1676       2.4172
    1677       2.4096
    1678       2.4073
    1679       2.3213
    1680       2.5223
    1681       2.4936
    1682       2.4917
    1683       2.3994
    1684       2.5318
    1685       2.4005
    1686       2.5494
    1687       2.5395
    1688       2.5223
    1689       2.4755
    1690       2.4996
    1691       2.5414
    1692       2.5453
    1693       2.4884
    1694       2.5174
    1695       2.5953
    1696       2.5491
    1697       2.5364
    1698       2.5566
    1699       2.5017
    1700       2.5134
    1701       2.5335
    1702       2.4275
    1703       2.5206
    1704       2.5641
    1705       2.4692
    1706       2.5157
    1707       2.5746
    1708       2.5458
    1709       2.4859
    1710       2.4589
    1711       2.3470
    1712       2.3051
    1713       2.3040
    1714       2.3315
    1715       2.3021
    1716       2.3129
    1717       2.3307
    1718       2.2945
    1719       2.2592
    1720       2.2649
    1721       2.3107
    1722       2.2727
    1723       2.2973
    1724       2.2814
    1725       2.3031
    1726       2.3254
    1727       2.2378
    1728       2.3516
    1729       2.3473
    1730       2.3642
    1731       2.3348
    1732       2.4146
    1733       2.2622
    1734       2.3528
    1735       2.3535
    1736       2.3374
    1737       2.4193
    1738       2.5110
    1739       2.5301
    1740       2.5562
    1741       2.5284
    1742       2.5249
    1743       2.5448
    1744       2.5589
    1745       2.5386
    1746       2.4933
    1747       2.6357
    1748       2.4986
    1749       2.4538
    1750       2.4918
    1751       2.5438
    1752       2.4516
    1753       2.3561
    1754       2.3304
    1755       2.3360
    1756       2.3362
    1757       2.4245
    1758       2.4069
    1759       2.5171
    1760       2.5576
    1761       2.5292
    1762       2.5613
    1763       2.4638
    1764       2.4428
    1765       2.4646
    1766       2.4912
    1767       2.4432
    1768       2.4611
    1769       2.4963
    1770       2.4828
    1771       2.4031
    1772       2.4282
    1773       2.4072
    1774       2.4356
    1775       2.3869
    1776       2.5218
    1777       2.4794
    1778       2.4194
    1779       2.3981
    1780       2.4303
    1781       2.5329
    1782       2.3766
    1783       2.4093
    1784       2.3714
    1785       2.3725
    1786       2.3461
    1787       2.5258
    1788       2.4578
    1789       2.4822
    1790       2.3983
    1791       2.4053
    1792       2.4319
    1793       2.4832
    1794       2.4581
    1795       2.3985
    1796       2.3999
    1797       2.3709
    1798       2.4138
    1799       2.4240
    1800       2.4016
    1801       2.5332
    1802       2.4038
    1803       2.4370
    1804       2.4496
    1805       2.4123
    1806       2.2702
    1807       2.3826
    1808       2.4380
    1809       2.4466
    1810       2.4538
    1811       2.4661
    1812       2.5550
    1813       2.5763
    1814       2.6159
    1815       2.5546
    1816       2.6201
    1817       2.5778
    1818       2.5243
    1819       2.5764
    1820       2.5076
    1821       2.4818
    1822       2.4114
    1823       2.4404
    1824       2.4511
    1825       2.4207
    1826       2.5273
    1827       2.4825
    1828       2.4204
    1829       2.3775
    1830       2.4080
    1831       2.4100
    1832       2.3994
    1833       2.3676
    1834       2.5076
    1835       2.4479
    1836       2.4356
    1837       2.5961
    1838       2.4769
    1839       2.4348
    1840       2.4348
    1841       2.3509
    1842       2.4482
    1843       2.4152
    1844       2.4705
    1845       2.4485
    1846       2.3893
    1847       2.3853
    1848       2.3526
    1849       2.3535
    1850       2.3730
    1851       2.3013
    1852       2.2997
    1853       2.2974
    1854       2.3071
    1855       2.2339
    1856       2.2786
    1857       2.2599
    1858       2.2506
    1859       2.2527
    1860       2.2064
    1861       2.2293
    1862       2.1719
    1863       2.2504
    1864       2.2690
    1865       2.2250
    1866       2.2891
    1867       2.2416
    1868       2.3792
    1869       2.4236
    1870       2.3597
    1871       2.4248
    1872       2.3544
    1873       2.2947
    1874       2.3871
    1875       2.3490
    1876       2.3889
    1877       2.4186
    1878       2.4452
    1879       2.4599
    1880       2.3821
    1881       2.3719
    1882       2.3632
    1883       2.3560
    1884       2.2781
    1885       2.3667
    1886       2.3392
    1887       2.3560
    1888       2.2490
    1889       2.3299
    1890       2.4201
    1891       2.3836
    1892       2.3215
    1893       2.3588
    1894       2.3000
    1895       2.4007
    1896       2.4764
    1897       2.5157
    1898       2.4754
    1899       2.5051
    1900       2.5052
    1901       2.5106
    1902       2.4391
    1903       2.4036
    1904       2.4495
    1905       2.4426
    1906       2.3679
    1907       2.5071
    1908       2.4983
    1909       2.3760
    1910       2.3212
    1911       2.3463
    1912       2.3858
    1913       2.3355
    1914       2.4071
    1915       2.4549
    1916       2.4736
    1917       2.4330
    1918       2.2923
    1919       2.2963
    1920       2.2112
    1921       2.3306
    1922       2.3605
    1923       2.2551
    1924       2.3608
    1925       2.3208
    1926       2.3477
    1927       2.3248
    1928       2.4090
    1929       2.3519
    1930       2.4206
    1931       2.4400
    1932       2.4548
    1933       2.4273
    1934       2.3994
    1935       2.3901
    1936       2.4589
    1937       2.4639
    1938       2.3655
    1939       2.4473
    1940       2.4764
    1941       2.4521
    1942       2.3873
    1943       2.3576
    1944       2.3732
    1945       2.4889
    1946       2.4913
    1947       2.4751
    1948       2.3856
    1949       2.3154
    1950       2.3909
    1951       2.4071
    1952       2.3289
    1953       2.3950
    1954       2.4147
    1955       2.4181
    1956       2.4315
    1957       2.4481
    1958       2.4171
    1959       2.4201
    1960       2.4019
    1961       2.4350
    1962       2.4092
    1963       2.4247
    1964       2.3706
    1965       2.3924
    1966       2.4031
    1967       2.4225
    1968       2.3956
    1969       2.3368
    1970       2.3184
    1971       2.3806
    1972       2.3382
    1973       2.4217
    1974       2.4252
    1975       2.4327
    1976       2.4474
    1977       2.4038
    1978       2.3696
    1979       2.4168
    1980       2.4039
    1981       2.2756
    1982       2.4581
    1983       2.4787
    1984       2.4448
    1985       2.4279
    1986       2.4357
    1987       2.4792
    1988       2.5310
    1989       2.4940
    1990       2.4047
    1991       2.3791
    1992       2.2752
    1993       2.3053
    1994       2.2783
    1995       2.2922
    1996       2.3115
    1997       2.4093
    1998       2.3273
    1999       2.3033
    2000       2.2551
    2001       2.2153
    2002       2.3902
    2003       2.3291
    2004       2.1799
    2005       2.2834
    2006       2.2903
    2007       2.2710
    2008       2.2822
    2009       2.2756
    2010       2.3624
    2011       2.3780
    2012       2.3114
    2013       2.3328
    2014       2.2606
    2015       2.3113
    2016       2.3881
    2017       2.3914
    2018       2.4076
    2019       2.3585
    2020       2.3994
    2021       2.4375
    2022       2.4394
    2023       2.3311
    2024       2.3608
    2025       2.3394
    2026       2.3662
    2027       2.3695
    2028       2.3258
    2029       2.4409
    2030       2.4787
    2031       2.5132
    2032       2.4107
    2033       2.3366
    2034       2.4070
    2035       2.4481
    2036       2.4609
    2037       2.4611
    2038       2.3718
    2039       2.3515
    2040       2.3727
    2041       2.3252
    2042       2.4185
    2043       2.3323
    2044       2.4631
    2045       2.4673
    2046       2.4628
    2047       2.4448
    2048       2.4141
    2049       2.4108
    2050       2.4308
    2051       2.4579
    2052       2.4460
    2053       2.4476
    2054       2.4272
    2055       2.4007
    2056       2.3835
    2057       2.4428
    2058       2.5556
    2059       2.5163
    2060       2.4806
    2061       2.4500
    2062       2.5113
    2063       2.4184
    2064       2.3839
    2065       2.4318
    2066       2.4607
    2067       2.4643
    2068       2.4633
    2069       2.4367
    2070       2.4680
    2071       2.4380
    2072       2.4338
    2073       2.4303
    2074       2.3766
    2075       2.3260
    2076       2.3456
    2077       2.3708
    2078       2.4450
    2079       2.4505
    2080       2.4320
    2081       2.4656
    2082       2.5293
    2083       2.4913
    2084       2.5143
    2085       2.4560
    2086       2.4022
    2087       2.4017
    2088       2.4844
    2089       2.4773
    2090       2.4624
    2091       2.6321
    2092       2.5756
    2093       2.5185
    2094       2.4420
    2095       2.3985
    2096       2.4143
    2097       2.4580
    2098       2.4959
    2099       2.5860
    2100       2.6951
    2101       2.7747
    2102       2.5855
    2103       2.4824
    2104       2.4832
    2105       2.4782
    2106       2.5385
    2107       2.5417
    2108       2.4849
    2109       2.4149
    2110       2.4644
    2111       2.4323
    2112       2.3901
    2113       2.4283
    2114       2.4688
    2115       2.4091
    2116       2.3640
    2117       2.4337
    2118       2.5100
    2119       2.5091
    2120       2.5025
    2121       2.5808
    2122       2.5561
    2123       2.4447
    2124       2.4384
    2125       2.4581
    2126       2.4052
    2127       2.3925
    2128       2.4421
    2129       2.2867
    2130       2.3269
    2131       2.3438
    2132       2.2900
    2133       2.2986
    2134       2.3477
    2135       2.4223
    2136       2.4433
    2137       2.4221
    2138       2.4615
    2139       2.3429
    2140       2.4372
    2141       2.4105
    2142       2.3791
    2143       2.4511
    2144       2.4144
    2145       2.4542
    2146       2.5345
    2147       2.4697
    2148       2.4348
    2149       2.4091
    2150       2.4899
    2151       2.4412
    2152       2.3878
    2153       2.4622
    2154       2.4913
    2155       2.5215
    2156       2.4792
    2157       2.4200
    2158       2.4846
    2159       2.5568
    2160       2.4110
    2161       2.3137
    2162       2.3671
    2163       2.4132
    2164       2.3380
    2165       2.4554
    2166       2.3841
    2167       2.4746
    2168       2.5360
    2169       2.4374
    2170       2.4238
    2171       2.4511
    2172       2.3959
    2173       2.4435
    2174       2.4860
    2175       2.4715
    2176       2.3743
    2177       2.4764
    2178       2.4266
    2179       2.4540
    2180       2.3947
    2181       2.3804
    2182       2.3860
    2183       2.3772
    2184       2.2920
    2185       2.3689
    2186       2.3912
    2187       2.4294
    2188       2.3279
    2189       2.2863
    2190       2.3226
    2191       2.3483
    2192       2.3762
    2193       2.4022
    2194       2.4141
    2195       2.3399
    2196       2.3565
    2197       2.3771
    2198       2.3960
    2199       2.3665
    2200       2.3981
    2201       2.3922
    2202       2.4165
    2203       2.3649
    2204       2.3474
    2205       2.3085
    2206       2.3970
    2207       2.3938
    2208       2.4176
    2209       2.4094
    2210       2.4167
    2211       2.4075
    2212       2.4213
    2213       2.4198
    2214       2.4511
    2215       2.4472
    2216       2.4408
    2217       2.4423
    2218       2.3817
    2219       2.4226
    2220       2.4786
    2221       2.4287
    2222       2.3784
    2223       2.3032
    2224       2.2848
    2225       2.2880
    2226       2.2382
    2227       2.2499
    2228       2.2764
    2229       2.3595
    2230       2.3813
    2231       2.2939
    2232       2.2618
    2233       2.3302
    2234       2.3044
    2235       2.3352
    2236       2.3083
    2237       2.2809
    2238       2.3745
    2239       2.3943
    2240       2.4935
    2241       2.3800
    2242       2.4632
    2243       2.3186
    2244       2.3648
    2245       2.3302
    2246       2.3370
    2247       2.4635
    2248       2.4110
    2249       2.3565
    2250       2.4006
    2251       2.3611
    2252       2.4085
    2253       2.4025
    2254       2.2735
    2255       2.2666
    2256       2.2886
    2257       2.2791
    2258       2.2970
    2259       2.3372
    2260       2.2933
    2261       2.3507
    2262       2.4332
    2263       2.3635
    2264       2.3524
    2265       2.3813
    2266       2.3338
    2267       2.3436
    2268       2.3146
    2269       2.3352
    2270       2.2823
    2271       2.3295
    2272       2.3515
    2273       2.3206
    2274       2.2458
    2275       2.1766
    2276       2.2543
    2277       2.2701
    2278       2.3051
    2279       2.3348
    2280       2.3495
    2281       2.3379
    2282       2.2836
    2283       2.3450
    2284       2.3180
    2285       2.2528
    2286       2.2935
    2287       2.3369
    2288       2.4036
    2289       2.4383
    2290       2.4104
    2291       2.3618
    2292       2.4672
    2293       2.4874
    2294       2.4090
    2295       2.5209
    2296       2.4484
    2297       2.4711
    2298       2.3265
    2299       2.3432
    2300       2.3356
    2301       2.4359
    2302       2.4258
    2303       2.3274
    2304       2.3478
    2305       2.2894
    2306       2.3495
    2307       2.3600
    2308       2.2616
    2309       2.2461
    2310       2.3521
    2311       2.2751
    2312       2.2012
    2313       2.2498
    2314       2.3294
    2315       2.3108
    2316       2.3736
    2317       2.2968
    2318       2.3787
    2319       2.3033
    2320       2.2858
    2321       2.3432
    2322       2.3851
    2323       2.3958
    2324       2.4187
    2325       2.3811
    2326       2.3382
    2327       2.3172
    2328       2.2955
    2329       2.3123
    2330       2.2735
    2331       2.3370
    2332       2.3766
    2333       2.4085
    2334       2.4159
    2335       2.4276
    2336       2.3954
    2337       2.3371
    2338       2.3573
    2339       2.4873
    2340       2.4840
    2341       2.4473
    2342       2.4417
    2343       2.4881
    2344       2.3972
    2345       2.3776
    2346       2.4010
    2347       2.3224
    2348       2.3976
    2349       2.4341
    2350       2.4018
    2351       2.5500
    2352       2.4887
    2353       2.4720
    2354       2.4705
    2355       2.4036
    2356       2.3842
    2357       2.3939
    2358       2.4342
    2359       2.3728
    2360       2.3757
    2361       2.4010
    2362       2.4042
    2363       2.3510
    2364       2.3066
    2365       2.3710
    2366       2.2847
    2367       2.2781
    2368       2.3253
    2369       2.2972
    2370       2.3097
    2371       2.3457
    2372       2.4291
    2373       2.4488
    2374       2.4763
    2375       2.4806
    2376       2.5063
    2377       2.5966
    2378       2.5132
    2379       2.5785
    2380       2.6030
    2381       2.5635
    2382       2.4696
    2383       2.5128
    2384       2.5246
    2385       2.4376
    2386       2.3864
    2387       2.3274
    2388       2.3632
    2389       2.3058
    2390       2.3831
    2391       2.3419
    2392       2.4018
    2393       2.4290
    2394       2.2895
    2395       2.3688
    2396       2.3937
    2397       2.3579
    2398       2.3917
    2399       2.3694
    2400       2.3196
    2401       2.3656
    2402       2.3614
    2403       2.3485
    2404       2.3405
    2405       2.3723
    2406       2.3147
    2407       2.3081
    2408       2.3108
    2409       2.3499
    2410       2.3422
    2411       2.3139
    2412       2.3664
    2413       2.3383
    2414       2.3829
    2415       2.3969
    2416       2.4213
    2417       2.3509
    2418       2.3900
    2419       2.3845
    2420       2.4580
    2421       2.3564
    2422       2.2958
    2423       2.2641
    2424       2.2460
    2425       2.2998
    2426       2.3075
    2427       2.3350
    2428       2.2557
    2429       2.3599
    2430       2.2978
    2431       2.3803
    2432       2.3876
    2433       2.3973
    2434       2.4051
    2435       2.3634
    2436       2.2994
    2437       2.4070
    2438       2.4308
    2439       2.4406
    2440       2.4314
    2441       2.4513
    2442       2.4183
    2443       2.5406
    2444       2.4286
    2445       2.4947
    2446       2.5421
    2447       2.5157
    2448       2.5002
    2449       2.5731
    2450       2.6325
    2451       2.6380
    2452       2.8124
    2453       2.6801
    2454       2.6529
    2455       2.6317
    2456       2.5575
    2457       2.7585
    2458       2.7358
    2459       2.6554
    2460       2.4923
    2461       2.4132
    2462       2.4595
    2463       2.4726
    2464       2.5268
    2465       2.6378
    2466       2.5980
    2467       2.5875
    2468       2.5866
    2469       2.7523
    2470       2.7824
    2471       2.6837
    2472       2.6593
    2473       2.7937
    2474       2.7656
    2475       2.7325
    2476       2.6387
    2477       2.6537
    2478       2.5393
    2479       2.6147
    2480       2.6714
    2481       2.6252
    2482       2.5928
    2483       2.5555
    2484       2.5283
    2485       2.5812
    2486       2.4567
    2487       2.3721
    2488       2.4996
    2489       2.4936
    2490       2.4943
    2491       2.4191
    2492       2.4202
    2493       2.4506
    2494       2.5467
    2495       2.5224
    2496       2.4792
    2497       2.4750
    2498       2.5057
    2499       2.4685
    2500       2.3893
