# Supplementary material for: Potential Inhibitors of Fascin From A Database of Marine Natural Products: A Virtual Screening and Molecular Dynamics Study
Source: Front Chem. 2021 Oct 7;9:719949. doi: 10.3389/fchem.2021.719949 (PMC8529705; doi:10.3389/fchem.2021.719949)
Supplement: Supplementary file 2 [file DataSheet1.ZIP › Raw Date for Manuscript-719949-reduced/Figure S1/Inhibitor 07/rmsd2.dat]

#Frame     RMSD_00002
       1       2.0732
       2       2.0967
       3       2.0410
       4       2.0822
       5       2.1000
       6       2.1484
       7       2.1447
       8       2.1479
       9       2.1922
      10       2.0908
      11       2.1631
      12       2.1825
      13       2.1281
      14       2.1509
      15       2.1297
      16       2.0662
      17       2.1125
      18       2.1223
      19       2.1314
      20       2.1301
      21       2.0644
      22       2.1211
      23       2.1275
      24       2.1113
      25       2.0876
      26       2.1793
      27       2.1778
      28       2.2157
      29       2.2060
      30       2.1665
      31       2.1654
      32       2.0955
      33       2.1286
      34       2.1439
      35       2.1326
      36       2.1455
      37       2.1186
      38       2.0970
      39       2.1943
      40       2.1289
      41       2.1300
      42       2.2180
      43       2.1401
      44       2.1397
      45       2.1231
      46       2.1145
      47       2.1472
      48       2.2132
      49       2.1545
      50       2.1336
      51       2.1340
      52       2.1466
      53       2.0318
      54       2.0234
      55       2.0649
      56       2.0724
      57       2.0736
      58       2.0457
      59       2.0647
      60       2.0365
      61       2.1056
      62       2.1149
      63       2.1292
      64       2.1423
      65       2.1849
      66       2.1587
      67       2.1633
      68       2.2198
      69       2.2785
      70       2.3486
      71       2.3571
      72       2.3184
      73       2.3374
      74       2.2656
      75       2.2937
      76       2.2688
      77       2.3537
      78       2.3946
      79       2.3230
      80       2.3377
      81       2.3477
      82       2.2924
      83       2.2537
      84       2.2450
      85       2.3605
      86       2.3723
      87       2.3712
      88       2.3108
      89       2.2960
      90       2.2415
      91       2.1629
      92       2.1584
      93       2.1818
      94       2.2703
      95       2.2771
      96       2.3246
      97       2.3482
      98       2.3385
      99       2.3310
     100       2.4024
     101       2.4050
     102       2.3884
     103       2.3302
     104       2.3044
     105       2.3792
     106       2.3572
     107       2.3352
     108       2.3063
     109       2.3616
     110       2.4373
     111       2.4446
     112       2.3971
     113       2.4229
     114       2.4152
     115       2.3224
     116       2.2695
     117       2.2485
     118       2.2788
     119       2.2695
     120       2.3409
     121       2.3449
     122       2.4367
     123       2.3713
     124       2.4253
     125       2.3294
     126       2.3755
     127       2.3548
     128       2.4087
     129       2.3784
     130       2.3326
     131       2.3647
     132       2.4189
     133       2.4343
     134       2.5083
     135       2.5282
     136       2.4925
     137       2.4277
     138       2.4640
     139       2.4217
     140       2.4213
     141       2.4217
     142       2.3696
     143       2.4165
     144       2.4133
     145       2.4002
     146       2.4207
     147       2.3887
     148       2.3852
     149       2.3627
     150       2.4276
     151       2.3983
     152       2.3859
     153       2.4441
     154       2.5320
     155       2.5163
     156       2.5157
     157       2.5299
     158       2.5359
     159       2.5452
     160       2.6028
     161       2.5110
     162       2.4032
     163       2.4392
     164       2.4557
     165       2.3954
     166       2.4369
     167       2.4132
     168       2.4094
     169       2.5055
     170       2.6349
     171       2.4925
     172       2.4024
     173       2.4204
     174       2.4475
     175       2.4935
     176       2.5286
     177       2.5270
     178       2.5284
     179       2.5765
     180       2.5554
     181       2.5504
     182       2.4670
     183       2.5508
     184       2.5454
     185       2.5611
     186       2.5660
     187       2.5234
     188       2.5660
     189       2.5385
     190       2.5557
     191       2.5590
     192       2.5819
     193       2.5756
     194       2.5803
     195       2.5681
     196       2.5691
     197       2.5372
     198       2.5140
     199       2.5136
     200       2.5524
     201       2.6387
     202       2.5217
     203       2.7119
     204       2.6905
     205       2.6833
     206       2.6255
     207       2.6526
     208       2.5709
     209       2.5563
     210       2.5528
     211       2.6179
     212       2.5086
     213       2.6514
     214       2.6485
     215       2.6370
     216       2.6612
     217       2.5631
     218       2.5519
     219       2.6593
     220       2.6828
     221       2.6398
     222       2.5966
     223       2.4965
     224       2.5015
     225       2.5823
     226       2.5040
     227       2.5686
     228       2.5784
     229       2.5610
     230       2.5218
     231       2.5469
     232       2.5258
     233       2.4682
     234       2.5530
     235       2.4733
     236       2.4173
     237       2.3948
     238       2.4114
     239       2.4800
     240       2.5040
     241       2.5944
     242       2.5288
     243       2.5884
     244       2.6632
     245       2.6148
     246       2.6980
     247       2.7159
     248       2.7343
     249       2.7250
     250       2.7528
     251       2.7891
     252       2.7344
     253       2.7759
     254       2.7742
     255       2.6775
     256       2.6372
     257       2.6798
     258       2.7463
     259       2.8338
     260       2.7838
     261       2.7109
     262       2.7354
     263       2.7370
     264       2.6426
     265       2.5935
     266       2.5809
     267       2.5687
     268       2.7541
     269       2.7602
     270       2.7772
     271       2.7191
     272       2.6908
     273       2.7416
     274       2.7108
     275       2.6013
     276       2.5749
     277       2.6250
     278       2.7614
     279       2.6685
     280       2.6807
     281       2.7692
     282       2.6638
     283       2.6080
     284       2.6509
     285       2.6410
     286       2.6785
     287       2.6983
     288       2.7197
     289       2.6330
     290       2.5424
     291       2.5744
     292       2.5865
     293       2.5720
     294       2.5747
     295       2.5873
     296       2.6223
     297       2.6479
     298       2.5982
     299       2.5394
     300       2.5458
     301       2.5187
     302       2.5301
     303       2.5359
     304       2.5589
     305       2.5818
     306       2.5672
     307       2.6047
     308       2.5511
     309       2.6406
     310       2.5689
     311       2.6007
     312       2.5728
     313       2.6026
     314       2.6900
     315       2.7265
     316       2.6940
     317       2.7520
     318       2.6733
     319       2.7736
     320       2.6898
     321       2.7387
     322       2.7218
     323       2.6873
     324       2.6493
     325       2.6152
     326       2.6883
     327       2.6693
     328       2.7122
     329       2.7141
     330       2.6097
     331       2.6220
     332       2.6107
     333       2.6935
     334       2.6540
     335       2.6985
     336       2.6667
     337       2.6599
     338       2.6448
     339       2.6767
     340       2.7060
     341       2.6572
     342       2.6152
     343       2.6579
     344       2.6393
     345       2.6599
     346       2.5911
     347       2.6083
     348       2.6229
     349       2.5883
     350       2.6011
     351       2.5242
     352       2.5723
     353       2.5886
     354       2.6414
     355       2.6430
     356       2.6308
     357       2.6425
     358       2.6495
     359       2.5482
     360       2.6308
     361       2.6958
     362       2.6123
     363       2.6110
     364       2.5797
     365       2.5773
     366       2.6079
     367       2.7057
     368       2.6646
     369       2.6558
     370       2.7404
     371       2.6872
     372       2.7866
     373       2.7457
     374       2.6968
     375       2.6876
     376       2.6778
     377       2.6736
     378       2.6180
     379       2.5627
     380       2.6123
     381       2.5859
     382       2.5851
     383       2.6007
     384       2.7151
     385       2.5861
     386       2.6798
     387       2.7311
     388       2.6306
     389       2.7097
     390       2.7362
     391       2.6052
     392       2.6348
     393       2.8185
     394       2.6934
     395       2.5921
     396       2.5759
     397       2.6129
     398       2.6721
     399       2.6607
     400       2.5977
     401       2.6580
     402       2.6545
     403       2.7064
     404       2.7691
     405       2.7295
     406       2.7780
     407       2.7144
     408       2.7733
     409       2.7972
     410       2.8139
     411       2.7848
     412       2.7271
     413       2.6819
     414       2.7936
     415       2.8570
     416       2.7669
     417       2.7944
     418       2.8436
     419       2.7228
     420       2.6722
     421       2.6390
     422       2.6596
     423       2.6819
     424       2.5969
     425       2.6810
     426       2.6393
     427       2.5632
     428       2.6379
     429       2.6290
     430       2.7019
     431       2.6728
     432       2.7014
     433       2.6788
     434       2.6684
     435       2.7022
     436       2.6299
     437       2.6146
     438       2.5545
     439       2.6043
     440       2.5923
     441       2.7108
     442       2.7004
     443       2.7778
     444       2.7807
     445       2.6285
     446       2.6141
     447       2.5993
     448       2.6247
     449       2.5907
     450       2.5452
     451       2.6604
     452       2.6305
     453       2.5888
     454       2.6341
     455       2.5664
     456       2.6428
     457       2.5609
     458       2.6088
     459       2.5747
     460       2.6213
     461       2.6188
     462       2.6442
     463       2.6692
     464       2.7269
     465       2.5908
     466       2.5984
     467       2.6033
     468       2.5341
     469       2.6293
     470       2.5750
     471       2.5175
     472       2.5407
     473       2.5479
     474       2.4541
     475       2.4456
     476       2.5249
     477       2.5401
     478       2.4876
     479       2.4889
     480       2.5323
     481       2.5718
     482       2.5618
     483       2.5626
     484       2.5061
     485       2.6003
     486       2.6476
     487       2.6343
     488       2.6936
     489       2.7197
     490       2.6896
     491       2.7120
     492       2.6695
     493       2.6356
     494       2.6730
     495       2.6338
     496       2.6217
     497       2.5966
     498       2.6893
     499       2.6304
     500       2.6259
     501       2.6231
     502       2.6540
     503       2.6821
     504       2.6205
     505       2.6312
     506       2.6461
     507       2.6205
     508       2.6061
     509       2.6090
     510       2.6957
     511       2.6758
     512       2.6926
     513       2.6969
     514       2.6478
     515       2.7252
     516       2.6544
     517       2.6643
     518       2.6842
     519       2.7428
     520       2.7121
     521       2.7132
     522       2.6377
     523       2.5796
     524       2.6038
     525       2.5960
     526       2.5813
     527       2.6069
     528       2.6520
     529       2.6221
     530       2.6906
     531       2.6589
     532       2.6910
     533       2.7514
     534       2.6812
     535       2.6805
     536       2.6246
     537       2.6178
     538       2.6468
     539       2.6243
     540       2.6096
     541       2.6165
     542       2.6235
     543       2.6650
     544       2.6627
     545       2.6973
     546       2.6210
     547       2.6269
     548       2.5876
     549       2.6780
     550       2.7018
     551       2.7069
     552       2.7131
     553       2.6914
     554       2.7084
     555       2.6806
     556       2.6542
     557       2.7095
     558       2.6631
     559       2.7122
     560       2.6818
     561       2.5849
     562       2.6028
     563       2.6359
     564       2.6567
     565       2.6479
     566       2.6179
     567       2.5969
     568       2.5404
     569       2.6795
     570       2.5241
     571       2.5576
     572       2.5301
     573       2.4980
     574       2.5109
     575       2.6177
     576       2.6001
     577       2.5662
     578       2.5789
     579       2.5498
     580       2.5912
     581       2.6502
     582       2.5775
     583       2.6097
     584       2.5854
     585       2.6167
     586       2.6626
     587       2.6368
     588       2.6427
     589       2.6810
     590       2.6333
     591       2.5784
     592       2.6250
     593       2.6519
     594       2.6982
     595       2.6431
     596       2.6863
     597       2.6214
     598       2.6857
     599       2.6038
     600       2.6593
     601       2.6511
     602       2.5845
     603       2.5534
     604       2.6171
     605       2.6571
     606       2.6155
     607       2.6377
     608       2.6293
     609       2.6439
     610       2.6229
     611       2.5949
     612       2.6161
     613       2.6626
     614       2.6886
     615       2.7054
     616       2.6593
     617       2.6685
     618       2.7036
     619       2.7086
     620       2.6233
     621       2.6769
     622       2.6043
     623       2.6966
     624       2.6602
     625       2.6996
     626       2.6590
     627       2.6148
     628       2.6701
     629       2.6630
     630       2.6779
     631       2.6976
     632       2.6927
     633       2.6784
     634       2.6848
     635       2.6790
     636       2.7157
     637       2.7730
     638       2.7301
     639       2.7696
     640       2.8410
     641       2.8363
     642       2.7427
     643       2.7596
     644       2.7377
     645       2.7497
     646       2.6567
     647       2.5761
     648       2.7020
     649       2.6542
     650       2.6390
     651       2.6199
     652       2.6905
     653       2.6535
     654       2.7489
     655       2.6423
     656       2.6710
     657       2.5676
     658       2.5940
     659       2.6173
     660       2.7011
     661       2.6847
     662       2.6814
     663       2.6741
     664       2.7052
     665       2.7528
     666       2.7396
     667       2.6352
     668       2.6643
     669       2.6982
     670       2.6438
     671       2.6470
     672       2.6244
     673       2.6262
     674       2.6210
     675       2.7048
     676       2.7392
     677       2.7243
     678       2.7085
     679       2.7179
     680       2.6569
     681       2.5984
     682       2.6674
     683       2.7258
     684       2.6921
     685       2.6767
     686       2.6773
     687       2.6303
     688       2.5907
     689       2.6678
     690       2.6422
     691       2.6629
     692       2.6256
     693       2.6724
     694       2.7170
     695       2.6409
     696       2.6034
     697       2.5651
     698       2.5644
     699       2.6045
     700       2.5864
     701       2.6267
     702       2.6173
     703       2.6352
     704       2.6038
     705       2.6261
     706       2.5354
     707       2.5148
     708       2.4188
     709       2.5527
     710       2.5677
     711       2.6468
     712       2.6213
     713       2.5765
     714       2.5779
     715       2.5488
     716       2.5814
     717       2.5207
     718       2.5471
     719       2.5688
     720       2.5314
     721       2.5609
     722       2.5926
     723       2.5569
     724       2.5231
     725       2.5008
     726       2.5933
     727       2.5482
     728       2.5238
     729       2.5420
     730       2.5263
     731       2.5331
     732       2.5994
     733       2.5702
     734       2.5598
     735       2.5992
     736       2.6129
     737       2.5229
     738       2.4936
     739       2.5601
     740       2.5632
     741       2.4868
     742       2.5171
     743       2.4447
     744       2.5915
     745       2.5339
     746       2.5433
     747       2.5114
     748       2.5116
     749       2.5661
     750       2.5850
     751       2.5817
     752       2.6095
     753       2.5852
     754       2.5679
     755       2.5783
     756       2.6204
     757       2.5161
     758       2.4743
     759       2.5159
     760       2.5189
     761       2.4983
     762       2.5565
     763       2.5437
     764       2.5756
     765       2.4974
     766       2.5461
     767       2.5471
     768       2.5578
     769       2.5181
     770       2.5159
     771       2.5458
     772       2.5512
     773       2.5776
     774       2.5161
     775       2.5141
     776       2.5199
     777       2.4204
     778       2.4622
     779       2.4687
     780       2.4524
     781       2.4663
     782       2.4475
     783       2.4735
     784       2.4512
     785       2.5285
     786       2.5496
     787       2.5410
     788       2.5644
     789       2.5744
     790       2.5755
     791       2.5988
     792       2.7067
     793       2.6942
     794       2.5890
     795       2.6321
     796       2.5789
     797       2.6199
     798       2.6801
     799       2.6664
     800       2.6495
     801       2.7287
     802       2.6609
     803       2.6150
     804       2.5793
     805       2.5232
     806       2.5155
     807       2.5071
     808       2.5120
     809       2.5022
     810       2.6113
     811       2.6073
     812       2.6647
     813       2.6091
     814       2.5787
     815       2.5595
     816       2.6534
     817       2.5578
     818       2.5643
     819       2.5336
     820       2.4910
     821       2.5413
     822       2.4492
     823       2.4971
     824       2.6274
     825       2.6403
     826       2.5845
     827       2.5441
     828       2.6232
     829       2.5734
     830       2.5064
     831       2.5920
     832       2.5492
     833       2.5570
     834       2.5741
     835       2.5709
     836       2.5409
     837       2.5783
     838       2.6000
     839       2.5542
     840       2.6217
     841       2.6068
     842       2.4852
     843       2.5297
     844       2.5103
     845       2.5730
     846       2.5880
     847       2.5965
     848       2.5761
     849       2.6375
     850       2.6621
     851       2.6353
     852       2.6155
     853       2.6504
     854       2.6203
     855       2.6083
     856       2.6053
     857       2.5087
     858       2.6258
     859       2.5753
     860       2.6088
     861       2.5988
     862       2.5280
     863       2.5240
     864       2.5467
     865       2.5549
     866       2.5066
     867       2.5481
     868       2.5087
     869       2.5764
     870       2.5421
     871       2.5687
     872       2.5909
     873       2.5412
     874       2.5973
     875       2.5655
     876       2.5334
     877       2.5800
     878       2.6509
     879       2.5723
     880       2.5696
     881       2.6131
     882       2.5986
     883       2.5850
     884       2.6216
     885       2.6342
     886       2.5556
     887       2.6423
     888       2.5609
     889       2.5618
     890       2.5917
     891       2.5418
     892       2.5507
     893       2.5763
     894       2.5880
     895       2.6264
     896       2.5399
     897       2.6301
     898       2.5095
     899       2.5440
     900       2.5241
     901       2.5890
     902       2.5321
     903       2.5998
     904       2.6201
     905       2.5980
     906       2.5052
     907       2.5778
     908       2.6052
     909       2.5536
     910       2.5681
     911       2.5565
     912       2.6246
     913       2.6311
     914       2.6482
     915       2.6272
     916       2.6642
     917       2.6190
     918       2.5875
     919       2.6261
     920       2.5754
     921       2.4967
     922       2.5899
     923       2.5419
     924       2.5561
     925       2.5211
     926       2.4558
     927       2.4966
     928       2.5075
     929       2.4923
     930       2.5517
     931       2.5159
     932       2.5322
     933       2.4935
     934       2.5922
     935       2.5800
     936       2.5565
     937       2.5474
     938       2.5301
     939       2.6418
     940       2.5803
     941       2.5534
     942       2.6084
     943       2.5537
     944       2.5950
     945       2.5454
     946       2.6089
     947       2.6002
     948       2.5608
     949       2.5074
     950       2.6449
     951       2.5773
     952       2.6202
     953       2.5735
     954       2.5937
     955       2.5547
     956       2.5929
     957       2.5069
     958       2.4957
     959       2.5477
     960       2.4440
     961       2.5688
     962       2.6338
     963       2.5785
     964       2.5154
     965       2.5890
     966       2.5300
     967       2.5832
     968       2.6294
     969       2.7049
     970       2.7107
     971       2.7146
     972       2.6876
     973       2.6709
     974       2.7296
     975       2.6778
     976       2.6452
     977       2.6415
     978       2.6427
     979       2.6235
     980       2.5793
     981       2.5856
     982       2.6784
     983       2.6680
     984       2.6336
     985       2.6017
     986       2.6133
     987       2.6973
     988       2.5574
     989       2.5437
     990       2.5400
     991       2.5669
     992       2.5760
     993       2.5938
     994       2.5979
     995       2.6097
     996       2.5941
     997       2.5734
     998       2.6436
     999       2.5568
    1000       2.5462
    1001       2.5858
    1002       2.6202
    1003       2.5789
    1004       2.5280
    1005       2.5083
    1006       2.4533
    1007       2.5197
    1008       2.4987
    1009       2.5585
    1010       2.5438
    1011       2.4376
    1012       2.5299
    1013       2.5540
    1014       2.5325
    1015       2.6234
    1016       2.6050
    1017       2.5793
    1018       2.5581
    1019       2.5428
    1020       2.5279
    1021       2.5437
    1022       2.5298
    1023       2.5900
    1024       2.6058
    1025       2.7449
    1026       2.7085
    1027       2.5984
    1028       2.6679
    1029       2.6772
    1030       2.7318
    1031       2.6206
    1032       2.6418
    1033       2.6028
    1034       2.5571
    1035       2.5920
    1036       2.5546
    1037       2.5458
    1038       2.5404
    1039       2.5277
    1040       2.5502
    1041       2.5157
    1042       2.5536
    1043       2.5441
    1044       2.5926
    1045       2.6226
    1046       2.5692
    1047       2.5854
    1048       2.6136
    1049       2.5699
    1050       2.5889
    1051       2.6026
    1052       2.6420
    1053       2.5323
    1054       2.6149
    1055       2.5597
    1056       2.5587
    1057       2.5434
    1058       2.5467
    1059       2.4853
    1060       2.5266
    1061       2.5116
    1062       2.4660
    1063       2.4991
    1064       2.5106
    1065       2.5634
    1066       2.5753
    1067       2.6226
    1068       2.6408
    1069       2.6552
    1070       2.5798
    1071       2.5969
    1072       2.5479
    1073       2.5805
    1074       2.5323
    1075       2.5113
    1076       2.4350
    1077       2.5625
    1078       2.5972
    1079       2.5930
    1080       2.5948
    1081       2.5208
    1082       2.5537
    1083       2.5620
    1084       2.5172
    1085       2.5158
    1086       2.4536
    1087       2.4884
    1088       2.4856
    1089       2.4538
    1090       2.4905
    1091       2.5501
    1092       2.5836
    1093       2.6025
    1094       2.6116
    1095       2.6276
    1096       2.5879
    1097       2.5689
    1098       2.6224
    1099       2.5357
    1100       2.5092
    1101       2.5450
    1102       2.5781
    1103       2.5579
    1104       2.5893
    1105       2.5047
    1106       2.5221
    1107       2.5145
    1108       2.4866
    1109       2.5252
    1110       2.5178
    1111       2.5743
    1112       2.5732
    1113       2.4464
    1114       2.4502
    1115       2.4759
    1116       2.5072
    1117       2.4999
    1118       2.5656
    1119       2.5556
    1120       2.5577
    1121       2.5285
    1122       2.4812
    1123       2.4375
    1124       2.4837
    1125       2.4487
    1126       2.4716
    1127       2.5407
    1128       2.5521
    1129       2.5863
    1130       2.5527
    1131       2.5856
    1132       2.6227
    1133       2.5548
    1134       2.6400
    1135       2.5493
    1136       2.5705
    1137       2.6188
    1138       2.6298
    1139       2.5952
    1140       2.6331
    1141       2.6786
    1142       2.5970
    1143       2.5644
    1144       2.5238
    1145       2.5800
    1146       2.6155
    1147       2.5476
    1148       2.6322
    1149       2.5825
    1150       2.6170
    1151       2.5803
    1152       2.5812
    1153       2.5544
    1154       2.6233
    1155       2.6475
    1156       2.6642
    1157       2.6424
    1158       2.6444
    1159       2.7208
    1160       2.6836
    1161       2.6592
    1162       2.7956
    1163       2.7462
    1164       2.6780
    1165       2.6867
    1166       2.6274
    1167       2.5752
    1168       2.5803
    1169       2.5759
    1170       2.6199
    1171       2.5926
    1172       2.5620
    1173       2.5705
    1174       2.5277
    1175       2.5095
    1176       2.4929
    1177       2.5617
    1178       2.5929
    1179       2.5627
    1180       2.5827
    1181       2.6035
    1182       2.6711
    1183       2.6651
    1184       2.6661
    1185       2.6741
    1186       2.8071
    1187       2.7543
    1188       2.8250
    1189       2.8042
    1190       2.7982
    1191       2.6758
    1192       2.8037
    1193       2.7434
    1194       2.7854
    1195       2.7758
    1196       2.7249
    1197       2.7377
    1198       2.6759
    1199       2.6709
    1200       2.6790
    1201       2.6949
    1202       2.7537
    1203       2.8054
    1204       2.7233
    1205       2.7162
    1206       2.7141
    1207       2.6377
    1208       2.6069
    1209       2.6846
    1210       2.6692
    1211       2.7168
    1212       2.6533
    1213       2.5905
    1214       2.6527
    1215       2.6792
    1216       2.6464
    1217       2.6697
    1218       2.6443
    1219       2.6770
    1220       2.6617
    1221       2.6425
    1222       2.6971
    1223       2.6523
    1224       2.6616
    1225       2.7359
    1226       2.7032
    1227       2.6819
    1228       2.7201
    1229       2.8203
    1230       2.8113
    1231       2.8273
    1232       2.8077
    1233       2.7902
    1234       2.8397
    1235       2.7054
    1236       2.6759
    1237       2.7049
    1238       2.6957
    1239       2.7148
    1240       2.6634
    1241       2.6501
    1242       2.6962
    1243       2.6455
    1244       2.6569
    1245       2.7004
    1246       2.7107
    1247       2.7304
    1248       2.7138
    1249       2.6576
    1250       2.6530
    1251       2.6739
    1252       2.6452
    1253       2.6684
    1254       2.7080
    1255       2.6974
    1256       2.7177
    1257       2.6922
    1258       2.7526
    1259       2.6750
    1260       2.6698
    1261       2.7398
    1262       2.7671
    1263       2.7501
    1264       2.6488
    1265       2.6636
    1266       2.6739
    1267       2.7294
    1268       2.7245
    1269       2.7806
    1270       2.7863
    1271       2.7659
    1272       2.7594
    1273       2.7491
    1274       2.8221
    1275       2.8725
    1276       2.8430
    1277       2.7453
    1278       2.7955
    1279       2.7278
    1280       2.6869
    1281       2.6582
    1282       2.6292
    1283       2.5316
    1284       2.5944
    1285       2.5818
    1286       2.4869
    1287       2.5102
    1288       2.5561
    1289       2.4884
    1290       2.5283
    1291       2.4975
    1292       2.5017
    1293       2.4961
    1294       2.4948
    1295       2.5768
    1296       2.4869
    1297       2.4815
    1298       2.5650
    1299       2.5817
    1300       2.6462
    1301       2.6171
    1302       2.6918
    1303       2.6452
    1304       2.5718
    1305       2.6391
    1306       2.7042
    1307       2.6911
    1308       2.7355
    1309       2.7668
    1310       2.7740
    1311       2.8149
    1312       2.7254
    1313       2.8078
    1314       2.7698
    1315       2.6674
    1316       2.7091
    1317       2.8410
    1318       2.8183
    1319       2.8411
    1320       2.8130
    1321       2.8554
    1322       2.8914
    1323       2.8914
    1324       2.7895
    1325       2.7511
    1326       2.6506
    1327       2.7106
    1328       2.6780
    1329       2.6929
    1330       2.6183
    1331       2.6813
    1332       2.6749
    1333       2.6538
    1334       2.7133
    1335       2.6787
    1336       2.6173
    1337       2.7251
    1338       2.6587
    1339       2.6777
    1340       2.6684
    1341       2.6154
    1342       2.7280
    1343       2.7910
    1344       2.8171
    1345       2.7280
    1346       2.7942
    1347       2.8142
    1348       2.7565
    1349       2.7579
    1350       2.7216
    1351       2.7542
    1352       2.7428
    1353       2.7786
    1354       2.8114
    1355       2.8329
    1356       2.7884
    1357       2.7520
    1358       2.7186
    1359       2.6782
    1360       2.7460
    1361       2.7069
    1362       2.7143
    1363       2.7304
    1364       2.7920
    1365       2.7769
    1366       2.7187
    1367       2.7743
    1368       2.7512
    1369       2.7583
    1370       2.8288
    1371       2.8189
    1372       2.7889
    1373       2.7809
    1374       2.8219
    1375       2.7223
    1376       2.7929
    1377       2.6803
    1378       2.6792
    1379       2.6773
    1380       2.6802
    1381       2.7106
    1382       2.7603
    1383       2.8068
    1384       2.8197
    1385       2.7767
    1386       2.7137
    1387       2.7613
    1388       2.7836
    1389       2.8538
    1390       2.8882
    1391       2.9081
    1392       2.9950
    1393       2.9930
    1394       2.8735
    1395       2.8722
    1396       2.8559
    1397       2.8446
    1398       2.7363
    1399       2.7261
    1400       2.7100
    1401       2.7538
    1402       2.7709
    1403       2.7714
    1404       2.6955
    1405       2.6985
    1406       2.6884
    1407       2.6993
    1408       2.6931
    1409       2.7554
    1410       2.6816
    1411       2.6698
    1412       2.6530
    1413       2.6449
    1414       2.6460
    1415       2.5933
    1416       2.6513
    1417       2.6160
    1418       2.6147
    1419       2.6831
    1420       2.6941
    1421       2.6445
    1422       2.7562
    1423       2.7440
    1424       2.7585
    1425       2.6901
    1426       2.6674
    1427       2.7182
    1428       2.5912
    1429       2.7135
    1430       2.6290
    1431       2.6101
    1432       2.6523
    1433       2.5753
    1434       2.5444
    1435       2.6683
    1436       2.6673
    1437       2.5724
    1438       2.5641
    1439       2.6137
    1440       2.5792
    1441       2.6426
    1442       2.6113
    1443       2.6648
    1444       2.5916
    1445       2.6060
    1446       2.6495
    1447       2.6823
    1448       2.5539
    1449       2.5590
    1450       2.5240
    1451       2.4883
    1452       2.4223
    1453       2.5262
    1454       2.4902
    1455       2.5675
    1456       2.6071
    1457       2.6006
    1458       2.6253
    1459       2.6289
    1460       2.6023
    1461       2.5896
    1462       2.5169
    1463       2.5681
    1464       2.5282
    1465       2.5382
    1466       2.5452
    1467       2.6075
    1468       2.6784
    1469       2.6660
    1470       2.6454
    1471       2.7263
    1472       2.7051
    1473       2.6502
    1474       2.7931
    1475       2.7049
    1476       2.7412
    1477       2.6944
    1478       2.6978
    1479       2.6763
    1480       2.6196
    1481       2.6000
    1482       2.6529
    1483       2.7121
    1484       2.6688
    1485       2.6518
    1486       2.6462
    1487       2.7602
    1488       2.6679
    1489       2.6736
    1490       2.6271
    1491       2.6173
    1492       2.6580
    1493       2.6671
    1494       2.6559
    1495       2.7211
    1496       2.7718
    1497       2.7227
    1498       2.7773
    1499       2.7715
    1500       2.6300
    1501       2.5903
    1502       2.6738
    1503       2.6917
    1504       2.7572
    1505       2.6948
    1506       2.6614
    1507       2.6435
    1508       2.5948
    1509       2.6425
    1510       2.6520
    1511       2.7126
    1512       2.6213
    1513       2.6533
    1514       2.6121
    1515       2.6010
    1516       2.6582
    1517       2.6018
    1518       2.6400
    1519       2.6418
    1520       2.6934
    1521       2.6974
    1522       2.6576
    1523       2.6810
    1524       2.6226
    1525       2.6205
    1526       2.6329
    1527       2.5758
    1528       2.6683
    1529       2.6544
    1530       2.7176
    1531       2.7147
    1532       2.8003
    1533       2.7654
    1534       2.6840
    1535       2.6393
    1536       2.6513
    1537       2.6615
    1538       2.6237
    1539       2.6187
    1540       2.5779
    1541       2.6346
    1542       2.6739
    1543       2.6418
    1544       2.6579
    1545       2.6181
    1546       2.6526
    1547       2.7317
    1548       2.6762
    1549       2.6975
    1550       2.6459
    1551       2.7176
    1552       2.6589
    1553       2.6127
    1554       2.6473
    1555       2.7953
    1556       2.6738
    1557       2.6165
    1558       2.6013
    1559       2.6442
    1560       2.6734
    1561       2.6780
    1562       2.7464
    1563       2.7296
    1564       2.7517
    1565       2.6909
    1566       2.7614
    1567       2.6962
    1568       2.7224
    1569       2.6554
    1570       2.7073
    1571       2.6630
    1572       2.6073
    1573       2.6283
    1574       2.6364
    1575       2.5480
    1576       2.5623
    1577       2.5696
    1578       2.7066
    1579       2.6294
    1580       2.6271
    1581       2.6119
    1582       2.5615
    1583       2.5417
    1584       2.5673
    1585       2.5969
    1586       2.6558
    1587       2.5980
    1588       2.5656
    1589       2.6206
    1590       2.5985
    1591       2.6028
    1592       2.5839
    1593       2.5257
    1594       2.6157
    1595       2.6283
    1596       2.6129
    1597       2.5587
    1598       2.5507
    1599       2.5799
    1600       2.5699
    1601       2.5289
    1602       2.5874
    1603       2.6069
    1604       2.6255
    1605       2.6683
    1606       2.6765
    1607       2.6556
    1608       2.6055
    1609       2.5439
    1610       2.5868
    1611       2.5233
    1612       2.5253
    1613       2.5629
    1614       2.5155
    1615       2.6189
    1616       2.6591
    1617       2.6081
    1618       2.6080
    1619       2.7333
    1620       2.6901
    1621       2.6411
    1622       2.6555
    1623       2.6991
    1624       2.6424
    1625       2.5941
    1626       2.6686
    1627       2.7116
    1628       2.6270
    1629       2.7347
    1630       2.7198
    1631       2.7321
    1632       2.8367
    1633       2.7849
    1634       2.8132
    1635       2.7672
    1636       2.7727
    1637       2.7158
    1638       2.8236
    1639       2.8402
    1640       2.6797
    1641       2.6976
    1642       2.7134
    1643       2.7083
    1644       2.7518
    1645       2.8092
    1646       2.8918
    1647       2.9369
    1648       2.9249
    1649       2.9376
    1650       2.8685
    1651       2.8879
    1652       2.9019
    1653       2.9427
    1654       2.9090
    1655       2.8653
    1656       2.8753
    1657       2.8195
    1658       2.8103
    1659       2.7974
    1660       2.7614
    1661       2.7018
    1662       2.7834
    1663       2.6984
    1664       2.7172
    1665       2.7155
    1666       2.7009
    1667       2.7858
    1668       2.7317
    1669       2.6933
    1670       2.6702
    1671       2.6887
    1672       2.7726
    1673       2.8855
    1674       2.8290
    1675       2.7786
    1676       2.7356
    1677       2.8230
    1678       2.8110
    1679       2.7812
    1680       2.7758
    1681       2.7724
    1682       2.7794
    1683       2.7907
    1684       2.6806
    1685       2.6281
    1686       2.6397
    1687       2.6516
    1688       2.7443
    1689       2.7382
    1690       2.7356
    1691       2.7683
    1692       2.6651
    1693       2.6840
    1694       2.5700
    1695       2.5618
    1696       2.5961
    1697       2.5620
    1698       2.5664
    1699       2.5908
    1700       2.5336
    1701       2.5103
    1702       2.5423
    1703       2.6036
    1704       2.5681
    1705       2.6413
    1706       2.6480
    1707       2.6083
    1708       2.6261
    1709       2.6354
    1710       2.6296
    1711       2.6319
    1712       2.6801
    1713       2.6235
    1714       2.6109
    1715       2.7088
    1716       2.6815
    1717       2.5716
    1718       2.6122
    1719       2.5785
    1720       2.6029
    1721       2.6774
    1722       2.6712
    1723       2.7594
    1724       2.7825
    1725       2.6633
    1726       2.6638
    1727       2.6693
    1728       2.6769
    1729       2.7150
    1730       2.6080
    1731       2.5878
    1732       2.6388
    1733       2.6911
    1734       2.7418
    1735       2.7703
    1736       2.6842
    1737       2.7900
    1738       2.7264
    1739       2.7485
    1740       2.6879
    1741       2.7375
    1742       2.7543
    1743       2.6699
    1744       2.7382
    1745       2.8067
    1746       2.7047
    1747       2.6452
    1748       2.6769
    1749       2.6678
    1750       2.6174
    1751       2.6582
    1752       2.6409
    1753       2.6894
    1754       2.6186
    1755       2.6042
    1756       2.6506
    1757       2.6281
    1758       2.6897
    1759       2.6684
    1760       2.7340
    1761       2.7336
    1762       2.7569
    1763       2.7066
    1764       2.6985
    1765       2.7652
    1766       2.8130
    1767       2.8125
    1768       2.7780
    1769       2.7280
    1770       2.6859
    1771       2.7032
    1772       2.7178
    1773       2.7042
    1774       2.7137
    1775       2.6772
    1776       2.6774
    1777       2.6506
    1778       2.6668
    1779       2.6263
    1780       2.7166
    1781       2.7155
    1782       2.6959
    1783       2.6780
    1784       2.7293
    1785       2.7844
    1786       2.7301
    1787       2.7185
    1788       2.7162
    1789       2.7921
    1790       2.7179
    1791       2.7510
    1792       2.8740
    1793       2.7789
    1794       2.7568
    1795       2.7795
    1796       2.7467
    1797       2.8088
    1798       2.7544
    1799       2.8378
    1800       2.8370
    1801       2.8509
    1802       2.7168
    1803       2.8184
    1804       2.7057
    1805       2.7711
    1806       2.7657
    1807       2.7245
    1808       2.7335
    1809       2.6093
    1810       2.6912
    1811       2.7780
    1812       2.7894
    1813       2.6886
    1814       2.7140
    1815       2.6588
    1816       2.6631
    1817       2.6809
    1818       2.6776
    1819       2.7180
    1820       2.6871
    1821       2.6962
    1822       2.6481
    1823       2.6480
    1824       2.7384
    1825       2.6315
    1826       2.6710
    1827       2.6720
    1828       2.6974
    1829       2.6920
    1830       2.7147
    1831       2.6424
    1832       2.6843
    1833       2.6764
    1834       2.6258
    1835       2.5623
    1836       2.6439
    1837       2.6445
    1838       2.6000
    1839       2.5369
    1840       2.5498
    1841       2.5872
    1842       2.5443
    1843       2.6137
    1844       2.6120
    1845       2.6490
    1846       2.6396
    1847       2.6211
    1848       2.6232
    1849       2.6659
    1850       2.7213
    1851       2.7625
    1852       2.6106
    1853       2.6214
    1854       2.5994
    1855       2.6619
    1856       2.5829
    1857       2.6152
    1858       2.5832
    1859       2.6220
    1860       2.5829
    1861       2.5540
    1862       2.5842
    1863       2.6116
    1864       2.5360
    1865       2.5318
    1866       2.5677
    1867       2.5851
    1868       2.5359
    1869       2.5912
    1870       2.6009
    1871       2.4954
    1872       2.5819
    1873       2.5221
    1874       2.5672
    1875       2.6265
    1876       2.5646
    1877       2.6170
    1878       2.6274
    1879       2.6325
    1880       2.6663
    1881       2.6175
    1882       2.5908
    1883       2.6106
    1884       2.6420
    1885       2.6020
    1886       2.6970
    1887       2.7023
    1888       2.6561
    1889       2.5816
    1890       2.6588
    1891       2.6631
    1892       2.6295
    1893       2.6233
    1894       2.6512
    1895       2.6337
    1896       2.6323
    1897       2.6105
    1898       2.5928
    1899       2.6903
    1900       2.6292
    1901       2.6045
    1902       2.5970
    1903       2.6176
    1904       2.5834
    1905       2.5556
    1906       2.5490
    1907       2.6094
    1908       2.6231
    1909       2.7199
    1910       2.8075
    1911       2.8092
    1912       2.7709
    1913       2.7937
    1914       2.7580
    1915       2.6757
    1916       2.7488
    1917       2.7402
    1918       2.7092
    1919       2.8013
    1920       2.7523
    1921       2.7201
    1922       2.8597
    1923       2.8657
    1924       2.7850
    1925       2.8005
    1926       2.7899
    1927       2.7485
    1928       2.7924
    1929       2.7674
    1930       2.7219
    1931       2.7653
    1932       2.7478
    1933       2.7468
    1934       2.6739
    1935       2.6906
    1936       2.7512
    1937       2.6718
    1938       2.7358
    1939       2.6979
    1940       2.7827
    1941       2.6964
    1942       2.7434
    1943       2.6981
    1944       2.7041
    1945       2.6803
    1946       2.7886
    1947       2.7706
    1948       2.7377
    1949       2.7123
    1950       2.6931
    1951       2.7993
    1952       2.8150
    1953       2.7847
    1954       2.6816
    1955       2.7802
    1956       2.7345
    1957       2.7236
    1958       2.7644
    1959       2.8037
    1960       2.8393
    1961       2.8640
    1962       2.8962
    1963       2.8435
    1964       2.9378
    1965       2.8382
    1966       2.9255
    1967       2.8944
    1968       2.8251
    1969       2.8122
    1970       2.8148
    1971       2.7193
    1972       2.8059
    1973       2.8358
    1974       2.8692
    1975       2.7938
    1976       2.8315
    1977       2.7336
    1978       2.7244
    1979       2.7037
    1980       2.7744
    1981       2.7410
    1982       2.7864
    1983       2.8489
    1984       2.8173
    1985       2.7770
    1986       2.8259
    1987       2.8089
    1988       2.8356
    1989       2.7965
    1990       2.7919
    1991       2.8321
    1992       2.8393
    1993       2.8059
    1994       2.7895
    1995       2.8147
    1996       2.7842
    1997       2.8540
    1998       2.8879
    1999       2.8974
    2000       2.8741
    2001       2.9066
    2002       2.9530
    2003       2.9385
    2004       2.9679
    2005       2.9172
    2006       2.7818
    2007       2.7572
    2008       2.7236
    2009       2.8109
    2010       2.7862
    2011       2.8346
    2012       2.7508
    2013       2.8013
    2014       2.8347
    2015       2.8588
    2016       2.8883
    2017       2.9370
    2018       2.8736
    2019       2.8370
    2020       2.8562
    2021       2.8812
    2022       2.8445
    2023       2.8550
    2024       2.8348
    2025       2.8423
    2026       2.8477
    2027       3.0283
    2028       2.9609
    2029       2.9163
    2030       2.9772
    2031       3.0147
    2032       2.9100
    2033       2.9365
    2034       2.9531
    2035       2.9983
    2036       2.9188
    2037       2.8850
    2038       2.8940
    2039       2.9448
    2040       2.9346
    2041       2.9964
    2042       3.0191
    2043       3.0338
    2044       3.1039
    2045       3.0831
    2046       3.1591
    2047       3.2386
    2048       3.3193
    2049       3.3080
    2050       3.2733
    2051       3.3479
    2052       3.2421
    2053       3.2448
    2054       3.2603
    2055       3.1574
    2056       3.2441
    2057       3.2151
    2058       3.2738
    2059       3.2326
    2060       3.3350
    2061       3.3332
    2062       3.3600
    2063       3.3310
    2064       3.2311
    2065       3.2717
    2066       3.2467
    2067       3.2274
    2068       3.2598
    2069       3.3014
    2070       3.3106
    2071       3.2921
    2072       3.3092
    2073       3.3987
    2074       3.4006
    2075       3.4166
    2076       3.3355
    2077       3.3611
    2078       3.2105
    2079       3.3257
    2080       3.3664
    2081       3.2969
    2082       3.3614
    2083       3.4163
    2084       3.3490
    2085       3.2738
    2086       3.1993
    2087       3.1828
    2088       3.0784
    2089       3.1186
    2090       3.1965
    2091       3.2043
    2092       3.1518
    2093       3.1556
    2094       3.1026
    2095       3.1302
    2096       3.2293
    2097       3.2316
    2098       3.1665
    2099       3.2154
    2100       3.2119
    2101       3.2794
    2102       3.1805
    2103       3.2360
    2104       3.2983
    2105       3.4456
    2106       3.4648
    2107       3.3646
    2108       3.3697
    2109       3.3768
    2110       3.4420
    2111       3.4593
    2112       3.4685
    2113       3.4632
    2114       3.4077
    2115       3.3587
    2116       3.3519
    2117       3.3591
    2118       3.2775
    2119       3.3078
    2120       3.3874
    2121       3.3261
    2122       3.3302
    2123       3.3529
    2124       3.4602
    2125       3.3861
    2126       3.3684
    2127       3.3801
    2128       3.4188
    2129       3.4808
    2130       3.4454
    2131       3.4757
    2132       3.5050
    2133       3.4238
    2134       3.4423
    2135       3.3556
    2136       3.2347
    2137       3.2528
    2138       3.2503
    2139       3.2885
    2140       3.2415
    2141       3.2773
    2142       3.3019
    2143       3.3152
    2144       3.2283
    2145       3.3713
    2146       3.3832
    2147       3.3338
    2148       3.3224
    2149       3.2621
    2150       3.3859
    2151       3.4208
    2152       3.6046
    2153       3.3719
    2154       3.3250
    2155       3.3760
    2156       3.3677
    2157       3.3887
    2158       3.3333
    2159       3.2985
    2160       3.1715
    2161       3.2393
    2162       3.2462
    2163       3.3162
    2164       3.4083
    2165       3.4429
    2166       3.3718
    2167       3.4731
    2168       3.3449
    2169       3.4092
    2170       3.4235
    2171       3.4641
    2172       3.4916
    2173       3.4532
    2174       3.4429
    2175       3.2679
    2176       3.4109
    2177       3.3386
    2178       3.2624
    2179       3.1494
    2180       3.1178
    2181       2.9773
    2182       3.0091
    2183       3.0467
    2184       3.0876
    2185       3.0414
    2186       3.0918
    2187       3.1248
    2188       3.0726
    2189       3.0224
    2190       3.0353
    2191       3.0205
    2192       3.0288
    2193       3.0059
    2194       3.0117
    2195       2.9033
    2196       2.9286
    2197       2.9170
    2198       2.9808
    2199       2.9822
    2200       2.9536
    2201       2.8889
    2202       2.9686
    2203       2.9381
    2204       3.0036
    2205       2.9967
    2206       2.9926
    2207       2.9998
    2208       2.9837
    2209       3.0252
    2210       3.0087
    2211       2.9465
    2212       2.8301
    2213       2.8374
    2214       2.8278
    2215       2.9215
    2216       2.8242
    2217       2.8348
    2218       2.7936
    2219       2.8481
    2220       2.8188
    2221       2.8751
    2222       2.7948
    2223       2.8367
    2224       2.8604
    2225       2.8628
    2226       2.8894
    2227       2.9417
    2228       2.8761
    2229       2.9512
    2230       3.0064
    2231       2.9608
    2232       2.8855
    2233       2.8814
    2234       2.8517
    2235       2.9262
    2236       2.8807
    2237       2.8980
    2238       2.9142
    2239       2.8223
    2240       2.9542
    2241       2.8347
    2242       2.8599
    2243       2.7979
    2244       2.8206
    2245       2.8262
    2246       2.8064
    2247       2.8014
    2248       2.7999
    2249       2.8975
    2250       2.8393
    2251       2.8239
    2252       2.9276
    2253       2.8723
    2254       2.9135
    2255       2.9694
    2256       2.9378
    2257       2.7769
    2258       2.7397
    2259       2.7910
    2260       2.8019
    2261       2.8446
    2262       2.8883
    2263       2.9167
    2264       2.9170
    2265       2.9176
    2266       2.8509
    2267       2.8507
    2268       2.8618
    2269       2.9607
    2270       3.0648
    2271       3.0125
    2272       3.0133
    2273       3.0091
    2274       3.0472
    2275       2.9689
    2276       2.9721
    2277       3.0480
    2278       3.0002
    2279       3.0359
    2280       2.9613
    2281       2.9243
    2282       2.9005
    2283       2.9271
    2284       2.9708
    2285       2.9147
    2286       2.9210
    2287       2.9457
    2288       2.9272
    2289       2.8502
    2290       2.8457
    2291       2.8687
    2292       2.8987
    2293       2.8824
    2294       2.9733
    2295       2.9528
    2296       3.0100
    2297       2.9603
    2298       3.0111
    2299       2.9668
    2300       2.9512
    2301       2.9267
    2302       3.0181
    2303       2.9532
    2304       3.0014
    2305       2.9648
    2306       2.8567
    2307       2.8597
    2308       2.8716
    2309       2.9207
    2310       2.8894
    2311       2.8825
    2312       2.8220
    2313       2.8276
    2314       2.8273
    2315       2.7623
    2316       2.7586
    2317       2.7438
    2318       2.8170
    2319       2.8123
    2320       2.8979
    2321       2.9081
    2322       2.9051
    2323       2.7734
    2324       2.8451
    2325       2.8357
    2326       2.8477
    2327       2.8403
    2328       2.8823
    2329       2.9024
    2330       2.9588
    2331       2.8818
    2332       2.8308
    2333       2.9011
    2334       2.8398
    2335       2.8044
    2336       2.7781
    2337       2.7744
    2338       2.8717
    2339       2.8271
    2340       2.7304
    2341       2.8306
    2342       2.8205
    2343       2.9137
    2344       2.8717
    2345       2.9701
    2346       2.9604
    2347       2.9165
    2348       2.8751
    2349       2.9462
    2350       2.9484
    2351       3.0497
    2352       3.0169
    2353       3.0015
    2354       2.9227
    2355       2.8622
    2356       2.7970
    2357       2.9488
    2358       2.9936
    2359       2.9080
    2360       2.8149
    2361       2.7811
    2362       2.7610
    2363       2.8355
    2364       2.8699
    2365       2.8036
    2366       2.8062
    2367       2.7753
    2368       2.8363
    2369       2.8846
    2370       2.9203
    2371       2.9582
    2372       2.8479
    2373       2.8671
    2374       2.7996
    2375       2.9519
    2376       3.0428
    2377       2.9998
    2378       2.9870
    2379       2.9838
    2380       2.9790
    2381       2.8882
    2382       2.9096
    2383       2.8939
    2384       2.8821
    2385       2.9520
    2386       2.9290
    2387       2.9280
    2388       3.0075
    2389       3.0318
    2390       3.0124
    2391       3.0142
    2392       3.0412
    2393       3.0071
    2394       2.9439
    2395       2.9053
    2396       2.8900
    2397       2.8966
    2398       2.9359
    2399       2.9719
    2400       2.9619
    2401       2.9287
    2402       2.9397
    2403       2.9901
    2404       2.9582
    2405       2.9804
    2406       2.9999
    2407       2.9703
    2408       2.9496
    2409       2.9660
    2410       3.0089
    2411       3.0709
    2412       3.0244
    2413       3.0322
    2414       2.7761
    2415       2.7762
    2416       2.8790
    2417       2.8574
    2418       2.8547
    2419       2.8612
    2420       2.8433
    2421       2.8923
    2422       2.8550
    2423       3.0138
    2424       2.9907
    2425       2.9257
    2426       2.9497
    2427       2.9772
    2428       2.8950
    2429       2.9038
    2430       2.9231
    2431       2.9424
    2432       2.9674
    2433       2.9238
    2434       2.8575
    2435       2.8989
    2436       2.8279
    2437       2.8876
    2438       2.7826
    2439       2.8524
    2440       2.8551
    2441       2.9014
    2442       2.8696
    2443       2.8615
    2444       2.8504
    2445       2.8347
    2446       2.8942
    2447       2.8534
    2448       2.8638
    2449       2.8748
    2450       2.8422
    2451       2.9263
    2452       2.9177
    2453       2.9602
    2454       2.8831
    2455       2.7806
    2456       2.7929
    2457       2.7916
    2458       2.8361
    2459       2.7789
    2460       2.7255
    2461       2.8828
    2462       2.7475
    2463       2.7887
    2464       2.7236
    2465       2.8018
    2466       2.7659
    2467       2.8341
    2468       2.8171
    2469       2.8852
    2470       2.8674
    2471       2.8540
    2472       2.8266
    2473       2.8188
    2474       2.8171
    2475       2.8205
    2476       2.8708
    2477       2.8286
    2478       2.8775
    2479       2.8842
    2480       2.8585
    2481       2.8241
    2482       2.8785
    2483       2.8993
    2484       2.8496
    2485       2.8127
    2486       2.8754
    2487       2.8259
    2488       2.8005
    2489       2.8707
    2490       2.8041
    2491       2.7432
    2492       2.7320
    2493       2.7612
    2494       2.7609
    2495       2.6563
    2496       2.7066
    2497       2.7085
    2498       2.6171
    2499       2.6041
    2500       2.6688
