# Supplementary material for: Potential Inhibitors of Fascin From A Database of Marine Natural Products: A Virtual Screening and Molecular Dynamics Study
Source: Front Chem. 2021 Oct 7;9:719949. doi: 10.3389/fchem.2021.719949 (PMC8529705; doi:10.3389/fchem.2021.719949)
Supplement: Supplementary file 2 [file DataSheet1.ZIP › Raw Date for Manuscript-719949-reduced/Figure S1/Inhibitor 07/rmsd3.dat]

#Frame     RMSD_00002
       1       2.1165
       2       2.1224
       3       2.0442
       4       2.1309
       5       2.1169
       6       2.1487
       7       2.1850
       8       2.1472
       9       2.0990
      10       2.0513
      11       2.0800
      12       2.1122
      13       2.0546
      14       2.1497
      15       2.1304
      16       2.1434
      17       2.0941
      18       2.1276
      19       2.1382
      20       2.1994
      21       2.1256
      22       2.0752
      23       2.1014
      24       2.0731
      25       2.0654
      26       1.9982
      27       2.0417
      28       2.0577
      29       2.0863
      30       2.0738
      31       2.0300
      32       2.0438
      33       1.9610
      34       1.9698
      35       2.0104
      36       1.9768
      37       1.9731
      38       2.0167
      39       2.0032
      40       2.0425
      41       2.0653
      42       2.0688
      43       1.9924
      44       2.0000
      45       1.9927
      46       2.0686
      47       2.0684
      48       2.0539
      49       2.0162
      50       2.1157
      51       2.0428
      52       2.1024
      53       2.1621
      54       2.1470
      55       2.2133
      56       2.2136
      57       2.1498
      58       2.1994
      59       2.1890
      60       2.2491
      61       2.1523
      62       2.1554
      63       2.1961
      64       2.2243
      65       2.2008
      66       2.2088
      67       2.0886
      68       2.0927
      69       2.0835
      70       2.0604
      71       2.0830
      72       2.1751
      73       2.2143
      74       2.2483
      75       2.2258
      76       2.2353
      77       2.1485
      78       2.2631
      79       2.2724
      80       2.1816
      81       2.1876
      82       2.3004
      83       2.3195
      84       2.2536
      85       2.1849
      86       2.0813
      87       2.1975
      88       2.2386
      89       2.2896
      90       2.2126
      91       2.3623
      92       2.3723
      93       2.3872
      94       2.4940
      95       2.3993
      96       2.3918
      97       2.3424
      98       2.3617
      99       2.4134
     100       2.2921
     101       2.2512
     102       2.1940
     103       2.2349
     104       2.0410
     105       2.1064
     106       2.0739
     107       2.0699
     108       2.2019
     109       2.2153
     110       2.1250
     111       2.0719
     112       2.1727
     113       2.1726
     114       2.1668
     115       2.0995
     116       2.1940
     117       2.1762
     118       2.2196
     119       2.2447
     120       2.2463
     121       2.2357
     122       2.2397
     123       2.1141
     124       2.2495
     125       2.2636
     126       2.3048
     127       2.2555
     128       2.3446
     129       2.3611
     130       2.3025
     131       2.2629
     132       2.2612
     133       2.2418
     134       2.2312
     135       2.2148
     136       2.2131
     137       2.2006
     138       2.1711
     139       2.1700
     140       2.2339
     141       2.2191
     142       2.1786
     143       2.1845
     144       2.2842
     145       2.2344
     146       2.3384
     147       2.3445
     148       2.3311
     149       2.2545
     150       2.3381
     151       2.2986
     152       2.3558
     153       2.2943
     154       2.3009
     155       2.3046
     156       2.3562
     157       2.3135
     158       2.2687
     159       2.2520
     160       2.2778
     161       2.3017
     162       2.2297
     163       2.2458
     164       2.1676
     165       2.2058
     166       2.2332
     167       2.2139
     168       2.2222
     169       2.2675
     170       2.2596
     171       2.1820
     172       2.2189
     173       2.1896
     174       2.2313
     175       2.2554
     176       2.2025
     177       2.1569
     178       2.2622
     179       2.2556
     180       2.2666
     181       2.3245
     182       2.3254
     183       2.2563
     184       2.2849
     185       2.2483
     186       2.1589
     187       2.1632
     188       2.2632
     189       2.2217
     190       2.1920
     191       2.2287
     192       2.2231
     193       2.2823
     194       2.2395
     195       2.2322
     196       2.3974
     197       2.3491
     198       2.3957
     199       2.3259
     200       2.2894
     201       2.2885
     202       2.1977
     203       2.3066
     204       2.2484
     205       2.1985
     206       2.2882
     207       2.2676
     208       2.1279
     209       2.1268
     210       2.1535
     211       2.1862
     212       2.2265
     213       2.1680
     214       2.1759
     215       2.2340
     216       2.2077
     217       2.1891
     218       2.1901
     219       2.1838
     220       2.2224
     221       2.3323
     222       2.2896
     223       2.2529
     224       2.1876
     225       2.2194
     226       2.2331
     227       2.2767
     228       2.2406
     229       2.2515
     230       2.2338
     231       2.3525
     232       2.4126
     233       2.3702
     234       2.2440
     235       2.2524
     236       2.2192
     237       2.2374
     238       2.2413
     239       2.2394
     240       2.2158
     241       2.2097
     242       2.1751
     243       2.2035
     244       2.2317
     245       2.2884
     246       2.1985
     247       2.2209
     248       2.2539
     249       2.2768
     250       2.3049
     251       2.2991
     252       2.2168
     253       2.2980
     254       2.2371
     255       2.1946
     256       2.2049
     257       2.2341
     258       2.3081
     259       2.2846
     260       2.2560
     261       2.2515
     262       2.2542
     263       2.2724
     264       2.2689
     265       2.2666
     266       2.2736
     267       2.2555
     268       2.3439
     269       2.3495
     270       2.3440
     271       2.2386
     272       2.3080
     273       2.3817
     274       2.3011
     275       2.3465
     276       2.3771
     277       2.3757
     278       2.2869
     279       2.4130
     280       2.3518
     281       2.3936
     282       2.3957
     283       2.3617
     284       2.2788
     285       2.3397
     286       2.3648
     287       2.4191
     288       2.2794
     289       2.2888
     290       2.2671
     291       2.3473
     292       2.3050
     293       2.3057
     294       2.2660
     295       2.1802
     296       2.2306
     297       2.2998
     298       2.2960
     299       2.2979
     300       2.3351
     301       2.3988
     302       2.4536
     303       2.3450
     304       2.3243
     305       2.2613
     306       2.1576
     307       2.1649
     308       2.2352
     309       2.4173
     310       2.2739
     311       2.3856
     312       2.3970
     313       2.4277
     314       2.3791
     315       2.4507
     316       2.4087
     317       2.3186
     318       2.3448
     319       2.2868
     320       2.4373
     321       2.3556
     322       2.4192
     323       2.3970
     324       2.3437
     325       2.3218
     326       2.3546
     327       2.3477
     328       2.3343
     329       2.2690
     330       2.1583
     331       2.1284
     332       2.0941
     333       2.1122
     334       2.1039
     335       2.1649
     336       2.1345
     337       2.1404
     338       2.0762
     339       2.1216
     340       2.1857
     341       2.0841
     342       2.1355
     343       2.1253
     344       2.1642
     345       2.1263
     346       2.1390
     347       2.1219
     348       2.1161
     349       2.0310
     350       2.0874
     351       1.9927
     352       1.9533
     353       2.0121
     354       2.0294
     355       2.0178
     356       2.0560
     357       2.1064
     358       2.0641
     359       1.9919
     360       2.0275
     361       2.0259
     362       1.9761
     363       2.0356
     364       2.0083
     365       1.9640
     366       2.0183
     367       2.0525
     368       2.0224
     369       1.9996
     370       2.0262
     371       2.0309
     372       1.9571
     373       2.0601
     374       2.0288
     375       1.9699
     376       2.0110
     377       1.9183
     378       1.9787
     379       1.9814
     380       2.0120
     381       2.0453
     382       2.0517
     383       2.0968
     384       2.1066
     385       2.1564
     386       2.2075
     387       2.2511
     388       2.1810
     389       2.1012
     390       2.1095
     391       2.2077
     392       2.1798
     393       2.2239
     394       2.1501
     395       2.1813
     396       2.1891
     397       2.1906
     398       2.2008
     399       2.0569
     400       2.0566
     401       2.1197
     402       2.1643
     403       2.1571
     404       2.1655
     405       2.1537
     406       2.1171
     407       2.1311
     408       2.1070
     409       2.1577
     410       2.2120
     411       2.2845
     412       2.2554
     413       2.2575
     414       2.3149
     415       2.2371
     416       2.2805
     417       2.1245
     418       2.2677
     419       2.2797
     420       2.2653
     421       2.2710
     422       2.3483
     423       2.4416
     424       2.3401
     425       2.4163
     426       2.4978
     427       2.3989
     428       2.4101
     429       2.4148
     430       2.4260
     431       2.4407
     432       2.4492
     433       2.4557
     434       2.4965
     435       2.3853
     436       2.3426
     437       2.3886
     438       2.2894
     439       2.2599
     440       2.2652
     441       2.2541
     442       2.2319
     443       2.2192
     444       2.2775
     445       2.2827
     446       2.2002
     447       2.2405
     448       2.2076
     449       2.2452
     450       2.1587
     451       2.2011
     452       2.1458
     453       2.2357
     454       2.1859
     455       2.1442
     456       2.1203
     457       2.1361
     458       2.0809
     459       2.0995
     460       2.2404
     461       2.2377
     462       2.2404
     463       2.1388
     464       2.1777
     465       2.1771
     466       2.2132
     467       2.1911
     468       2.2413
     469       2.2798
     470       2.2600
     471       2.4156
     472       2.3886
     473       2.3369
     474       2.3011
     475       2.2675
     476       2.2589
     477       2.2818
     478       2.3235
     479       2.3540
     480       2.3698
     481       2.3680
     482       2.3748
     483       2.4306
     484       2.4046
     485       2.2875
     486       2.2333
     487       2.2681
     488       2.2569
     489       2.3534
     490       2.4175
     491       2.3279
     492       2.2645
     493       2.1752
     494       2.1911
     495       2.3024
     496       2.2545
     497       2.2316
     498       2.2365
     499       2.1657
     500       2.1177
     501       2.1508
     502       2.1710
     503       2.2419
     504       2.2064
     505       2.2765
     506       2.2557
     507       2.3218
     508       2.3358
     509       2.4513
     510       2.4169
     511       2.4706
     512       2.3175
     513       2.2591
     514       2.2502
     515       2.2670
     516       2.2386
     517       2.2231
     518       2.2598
     519       2.2146
     520       2.2086
     521       2.3450
     522       2.3205
     523       2.3237
     524       2.3139
     525       2.3290
     526       2.2825
     527       2.2693
     528       2.2827
     529       2.3671
     530       2.4376
     531       2.4589
     532       2.3172
     533       2.3167
     534       2.3056
     535       2.3233
     536       2.3186
     537       2.3436
     538       2.4314
     539       2.3726
     540       2.3143
     541       2.2108
     542       2.1961
     543       2.2972
     544       2.3832
     545       2.2648
     546       2.2794
     547       2.2933
     548       2.2463
     549       2.2664
     550       2.3805
     551       2.3562
     552       2.4244
     553       2.4742
     554       2.4627
     555       2.4814
     556       2.5203
     557       2.4360
     558       2.5022
     559       2.4529
     560       2.3453
     561       2.4757
     562       2.3365
     563       2.2265
     564       2.2743
     565       2.1921
     566       2.2328
     567       2.3501
     568       2.2685
     569       2.2983
     570       2.2677
     571       2.3157
     572       2.2889
     573       2.3906
     574       2.4093
     575       2.4833
     576       2.4398
     577       2.4277
     578       2.3411
     579       2.3439
     580       2.2933
     581       2.3129
     582       2.2575
     583       2.3124
     584       2.4010
     585       2.3009
     586       2.3195
     587       2.3774
     588       2.4308
     589       2.4773
     590       2.3485
     591       2.2783
     592       2.3720
     593       2.4010
     594       2.3689
     595       2.4149
     596       2.4216
     597       2.3773
     598       2.4035
     599       2.4365
     600       2.3572
     601       2.3120
     602       2.3067
     603       2.3114
     604       2.2288
     605       2.1862
     606       2.2580
     607       2.2655
     608       2.2583
     609       2.2827
     610       2.2940
     611       2.3234
     612       2.3332
     613       2.1867
     614       2.0986
     615       2.1015
     616       2.2070
     617       2.1884
     618       2.1996
     619       2.1951
     620       2.1770
     621       2.1945
     622       2.1551
     623       2.1271
     624       2.1173
     625       2.1195
     626       2.1411
     627       2.0671
     628       2.0681
     629       2.0685
     630       2.0603
     631       2.0995
     632       2.0822
     633       2.0786
     634       2.0631
     635       2.0541
     636       2.0532
     637       2.0999
     638       2.1751
     639       2.2171
     640       2.2136
     641       2.2556
     642       2.3250
     643       2.3205
     644       2.3448
     645       2.2854
     646       2.3288
     647       2.2766
     648       2.3399
     649       2.3453
     650       2.3761
     651       2.3991
     652       2.4375
     653       2.3796
     654       2.3593
     655       2.3796
     656       2.4540
     657       2.4241
     658       2.3741
     659       2.3552
     660       2.4535
     661       2.5199
     662       2.5102
     663       2.4852
     664       2.4931
     665       2.5387
     666       2.5166
     667       2.4546
     668       2.5666
     669       2.4786
     670       2.4107
     671       2.4045
     672       2.3498
     673       2.2916
     674       2.3612
     675       2.3198
     676       2.3161
     677       2.3194
     678       2.2757
     679       2.2028
     680       2.3022
     681       2.2500
     682       2.2566
     683       2.2908
     684       2.1897
     685       2.3780
     686       2.3988
     687       2.3863
     688       2.4249
     689       2.3984
     690       2.3733
     691       2.3413
     692       2.3357
     693       2.4126
     694       2.3594
     695       2.3132
     696       2.3646
     697       2.3067
     698       2.3552
     699       2.2706
     700       2.3389
     701       2.3772
     702       2.3244
     703       2.3297
     704       2.2396
     705       2.2712
     706       2.1831
     707       2.1564
     708       2.2191
     709       2.2318
     710       2.2261
     711       2.2478
     712       2.2997
     713       2.2939
     714       2.2825
     715       2.3285
     716       2.3085
     717       2.2449
     718       2.2757
     719       2.2667
     720       2.2500
     721       2.1773
     722       2.1874
     723       2.2133
     724       2.2729
     725       2.3184
     726       2.3857
     727       2.3632
     728       2.3461
     729       2.4045
     730       2.3645
     731       2.3464
     732       2.4869
     733       2.4645
     734       2.4192
     735       2.4312
     736       2.4623
     737       2.4568
     738       2.4549
     739       2.5114
     740       2.4722
     741       2.4245
     742       2.4068
     743       2.3941
     744       2.3370
     745       2.3219
     746       2.4371
     747       2.5256
     748       2.5369
     749       2.5599
     750       2.5239
     751       2.5052
     752       2.4673
     753       2.4463
     754       2.4795
     755       2.4250
     756       2.4394
     757       2.4799
     758       2.5033
     759       2.5336
     760       2.5171
     761       2.5089
     762       2.3868
     763       2.4150
     764       2.3978
     765       2.3081
     766       2.4309
     767       2.4905
     768       2.3696
     769       2.3717
     770       2.4556
     771       2.4877
     772       2.4455
     773       2.3987
     774       2.3862
     775       2.3405
     776       2.3186
     777       2.3698
     778       2.4424
     779       2.3976
     780       2.3893
     781       2.3678
     782       2.3382
     783       2.4075
     784       2.3540
     785       2.3807
     786       2.3848
     787       2.4074
     788       2.4633
     789       2.4624
     790       2.4824
     791       2.4979
     792       2.5084
     793       2.4150
     794       2.3861
     795       2.4719
     796       2.3740
     797       2.4277
     798       2.4153
     799       2.4038
     800       2.3246
     801       2.3723
     802       2.3934
     803       2.3339
     804       2.3398
     805       2.3948
     806       2.2865
     807       2.1858
     808       2.2389
     809       2.3115
     810       2.3059
     811       2.2080
     812       2.2231
     813       2.2564
     814       2.2716
     815       2.2748
     816       2.2672
     817       2.3675
     818       2.3863
     819       2.3548
     820       2.4112
     821       2.4011
     822       2.3753
     823       2.3719
     824       2.4002
     825       2.4345
     826       2.3225
     827       2.3218
     828       2.2213
     829       2.3198
     830       2.3464
     831       2.3800
     832       2.3120
     833       2.3404
     834       2.3605
     835       2.3520
     836       2.3459
     837       2.3929
     838       2.3500
     839       2.2902
     840       2.2478
     841       2.3698
     842       2.3989
     843       2.3181
     844       2.3838
     845       2.3276
     846       2.3580
     847       2.4103
     848       2.4710
     849       2.4630
     850       2.4790
     851       2.5267
     852       2.6205
     853       2.6378
     854       2.5459
     855       2.4853
     856       2.4005
     857       2.3719
     858       2.3908
     859       2.4387
     860       2.4221
     861       2.3993
     862       2.3100
     863       2.3570
     864       2.4180
     865       2.4607
     866       2.4920
     867       2.3982
     868       2.3188
     869       2.3024
     870       2.3470
     871       2.4031
     872       2.3287
     873       2.3570
     874       2.3748
     875       2.3834
     876       2.3161
     877       2.3728
     878       2.3552
     879       2.3897
     880       2.4268
     881       2.3475
     882       2.2671
     883       2.3584
     884       2.4470
     885       2.3991
     886       2.3853
     887       2.4491
     888       2.5660
     889       2.5048
     890       2.4040
     891       2.5174
     892       2.5361
     893       2.5709
     894       2.4581
     895       2.5070
     896       2.5328
     897       2.3911
     898       2.3063
     899       2.3996
     900       2.3082
     901       2.3407
     902       2.2844
     903       2.3625
     904       2.3624
     905       2.3899
     906       2.3718
     907       2.4795
     908       2.5219
     909       2.4879
     910       2.4100
     911       2.3871
     912       2.4602
     913       2.3788
     914       2.3013
     915       2.2757
     916       2.4120
     917       2.4646
     918       2.4633
     919       2.4694
     920       2.5276
     921       2.4723
     922       2.5198
     923       2.5683
     924       2.5086
     925       2.4795
     926       2.4477
     927       2.4070
     928       2.4023
     929       2.4364
     930       2.4022
     931       2.3827
     932       2.4870
     933       2.4583
     934       2.4602
     935       2.4376
     936       2.4438
     937       2.4882
     938       2.6565
     939       2.6055
     940       2.5633
     941       2.5238
     942       2.4215
     943       2.3606
     944       2.3315
     945       2.3975
     946       2.3795
     947       2.5090
     948       2.4886
     949       2.5487
     950       2.5171
     951       2.5768
     952       2.5669
     953       2.5925
     954       2.5683
     955       2.5428
     956       2.5049
     957       2.4340
     958       2.3779
     959       2.4291
     960       2.3858
     961       2.3088
     962       2.2582
     963       2.2940
     964       2.3788
     965       2.3466
     966       2.2562
     967       2.2787
     968       2.2484
     969       2.2415
     970       2.3556
     971       2.3395
     972       2.3219
     973       2.4077
     974       2.3516
     975       2.3802
     976       2.3882
     977       2.4157
     978       2.3731
     979       2.4262
     980       2.4464
     981       2.4329
     982       2.4123
     983       2.4862
     984       2.4315
     985       2.4219
     986       2.3544
     987       2.4541
     988       2.4253
     989       2.4116
     990       2.4266
     991       2.3419
     992       2.3141
     993       2.2408
     994       2.2911
     995       2.3460
     996       2.3796
     997       2.3696
     998       2.3819
     999       2.3374
    1000       2.3063
    1001       2.2812
    1002       2.3830
    1003       2.3694
    1004       2.3564
    1005       2.3754
    1006       2.3817
    1007       2.3442
    1008       2.3581
    1009       2.3733
    1010       2.3710
    1011       2.3510
    1012       2.3473
    1013       2.4117
    1014       2.3523
    1015       2.2991
    1016       2.2456
    1017       2.3665
    1018       2.3442
    1019       2.3536
    1020       2.3549
    1021       2.3656
    1022       2.3149
    1023       2.3703
    1024       2.3017
    1025       2.3182
    1026       2.4310
    1027       2.3437
    1028       2.3350
    1029       2.3415
    1030       2.2816
    1031       2.3004
    1032       2.3810
    1033       2.3118
    1034       2.2822
    1035       2.3291
    1036       2.3727
    1037       2.3893
    1038       2.3234
    1039       2.4655
    1040       2.3754
    1041       2.3759
    1042       2.3585
    1043       2.3558
    1044       2.3682
    1045       2.3510
    1046       2.2614
    1047       2.2521
    1048       2.3774
    1049       2.3306
    1050       2.3118
    1051       2.2698
    1052       2.3953
    1053       2.2297
    1054       2.2315
    1055       2.3642
    1056       2.3174
    1057       2.2237
    1058       2.2669
    1059       2.3651
    1060       2.3546
    1061       2.4076
    1062       2.3135
    1063       2.2798
    1064       2.3529
    1065       2.3513
    1066       2.4110
    1067       2.2409
    1068       2.2992
    1069       2.3814
    1070       2.2708
    1071       2.3056
    1072       2.3731
    1073       2.3192
    1074       2.2943
    1075       2.3886
    1076       2.3958
    1077       2.3649
    1078       2.3473
    1079       2.3527
    1080       2.3456
    1081       2.3963
    1082       2.4354
    1083       2.3542
    1084       2.2683
    1085       2.4131
    1086       2.3269
    1087       2.3274
    1088       2.3334
    1089       2.3696
    1090       2.2546
    1091       2.2701
    1092       2.2604
    1093       2.2751
    1094       2.2798
    1095       2.2622
    1096       2.1796
    1097       2.2487
    1098       2.2318
    1099       2.2039
    1100       2.2130
    1101       2.2779
    1102       2.3751
    1103       2.4135
    1104       2.2709
    1105       2.3155
    1106       2.2382
    1107       2.2742
    1108       2.3059
    1109       2.3787
    1110       2.3199
    1111       2.3448
    1112       2.3374
    1113       2.3799
    1114       2.3725
    1115       2.3208
    1116       2.2658
    1117       2.3440
    1118       2.3871
    1119       2.3596
    1120       2.3534
    1121       2.3496
    1122       2.4507
    1123       2.4323
    1124       2.2955
    1125       2.3919
    1126       2.2804
    1127       2.4023
    1128       2.3784
    1129       2.3959
    1130       2.3952
    1131       2.4226
    1132       2.3461
    1133       2.3203
    1134       2.2597
    1135       2.3667
    1136       2.3231
    1137       2.2276
    1138       2.3480
    1139       2.3565
    1140       2.3434
    1141       2.5141
    1142       2.3806
    1143       2.4650
    1144       2.3186
    1145       2.3532
    1146       2.3656
    1147       2.2667
    1148       2.2993
    1149       2.2630
    1150       2.1774
    1151       2.2132
    1152       2.1970
    1153       2.2061
    1154       2.2183
    1155       2.2384
    1156       2.1534
    1157       2.1273
    1158       2.2688
    1159       2.2473
    1160       2.3374
    1161       2.2746
    1162       2.2659
    1163       2.2578
    1164       2.2850
    1165       2.2977
    1166       2.3854
    1167       2.3376
    1168       2.3831
    1169       2.3282
    1170       2.2765
    1171       2.2422
    1172       2.2451
    1173       2.2945
    1174       2.3308
    1175       2.3689
    1176       2.4393
    1177       2.4331
    1178       2.4615
    1179       2.3918
    1180       2.3933
    1181       2.3386
    1182       2.2650
    1183       2.2598
    1184       2.1819
    1185       2.1620
    1186       2.2209
    1187       2.1853
    1188       2.2323
    1189       2.2493
    1190       2.2541
    1191       2.2933
    1192       2.3085
    1193       2.2724
    1194       2.2850
    1195       2.2858
    1196       2.2724
    1197       2.2527
    1198       2.3183
    1199       2.3670
    1200       2.2733
    1201       2.2464
    1202       2.3466
    1203       2.2435
    1204       2.1937
    1205       2.2261
    1206       2.1850
    1207       2.1917
    1208       2.1919
    1209       2.2052
    1210       2.2558
    1211       2.2603
    1212       2.2884
    1213       2.3409
    1214       2.1972
    1215       2.2006
    1216       2.2716
    1217       2.2755
    1218       2.3327
    1219       2.3361
    1220       2.3761
    1221       2.2674
    1222       2.2633
    1223       2.2665
    1224       2.2622
    1225       2.2360
    1226       2.2060
    1227       2.1304
    1228       2.1031
    1229       2.1042
    1230       2.1830
    1231       2.1045
    1232       2.1696
    1233       2.1571
    1234       2.1651
    1235       2.1572
    1236       2.1788
    1237       2.2439
    1238       2.2399
    1239       2.2189
    1240       2.2022
    1241       2.1565
    1242       2.1377
    1243       2.1462
    1244       2.2041
    1245       2.1942
    1246       2.2211
    1247       2.2271
    1248       2.2278
    1249       2.2856
    1250       2.2950
    1251       2.2253
    1252       2.3243
    1253       2.3305
    1254       2.3603
    1255       2.3388
    1256       2.2589
    1257       2.3805
    1258       2.2682
    1259       2.3211
    1260       2.2635
    1261       2.2570
    1262       2.3132
    1263       2.3371
    1264       2.3385
    1265       2.2867
    1266       2.2478
    1267       2.2326
    1268       2.2340
    1269       2.2219
    1270       2.3456
    1271       2.2497
    1272       2.1826
    1273       2.1804
    1274       2.2815
    1275       2.2642
    1276       2.2927
    1277       2.2892
    1278       2.2667
    1279       2.2053
    1280       2.2725
    1281       2.2347
    1282       2.2465
    1283       2.2076
    1284       2.1844
    1285       2.1709
    1286       2.1199
    1287       2.1357
    1288       2.1175
    1289       2.1142
    1290       2.2137
    1291       2.1802
    1292       2.2524
    1293       2.1834
    1294       2.1770
    1295       2.2165
    1296       2.1664
    1297       2.0793
    1298       2.1380
    1299       2.1488
    1300       2.1223
    1301       2.1243
    1302       2.1263
    1303       2.2100
    1304       2.1549
    1305       2.2100
    1306       2.1146
    1307       2.1618
    1308       2.1929
    1309       2.1420
    1310       2.1481
    1311       2.2164
    1312       2.2140
    1313       2.1850
    1314       2.1774
    1315       2.0918
    1316       2.0707
    1317       2.0754
    1318       2.0759
    1319       2.0865
    1320       2.0976
    1321       2.1104
    1322       2.1512
    1323       2.1272
    1324       2.1071
    1325       2.1335
    1326       2.1694
    1327       2.1404
    1328       2.0306
    1329       2.1306
    1330       2.0912
    1331       2.1439
    1332       2.1134
    1333       2.1035
    1334       2.1269
    1335       2.1390
    1336       2.2020
    1337       2.1647
    1338       2.2266
    1339       2.2094
    1340       2.2134
    1341       2.2783
    1342       2.3318
    1343       2.4182
    1344       2.4745
    1345       2.5188
    1346       2.3758
    1347       2.4424
    1348       2.5228
    1349       2.4237
    1350       2.4108
    1351       2.3752
    1352       2.2825
    1353       2.2490
    1354       2.2823
    1355       2.3692
    1356       2.3821
    1357       2.3919
    1358       2.4064
    1359       2.3258
    1360       2.3083
    1361       2.2771
    1362       2.3213
    1363       2.3619
    1364       2.3641
    1365       2.3613
    1366       2.3071
    1367       2.3091
    1368       2.3619
    1369       2.3890
    1370       2.4313
    1371       2.2596
    1372       2.3707
    1373       2.3784
    1374       2.2865
    1375       2.3641
    1376       2.3180
    1377       2.2563
    1378       2.3513
    1379       2.3998
    1380       2.3390
    1381       2.2810
    1382       2.2685
    1383       2.2531
    1384       2.3359
    1385       2.3003
    1386       2.2616
    1387       2.2815
    1388       2.2714
    1389       2.3207
    1390       2.3284
    1391       2.2697
    1392       2.2873
    1393       2.2599
    1394       2.1688
    1395       2.2277
    1396       2.2294
    1397       2.1812
    1398       2.2067
    1399       2.1999
    1400       2.2704
    1401       2.3520
    1402       2.3256
    1403       2.3407
    1404       2.3037
    1405       2.3696
    1406       2.3538
    1407       2.2966
    1408       2.2357
    1409       2.2217
    1410       2.2725
    1411       2.2125
    1412       2.2920
    1413       2.3362
    1414       2.2286
    1415       2.2562
    1416       2.2255
    1417       2.2521
    1418       2.2018
    1419       2.2534
    1420       2.1827
    1421       2.2409
    1422       2.3756
    1423       2.3778
    1424       2.3505
    1425       2.2658
    1426       2.1977
    1427       2.2440
    1428       2.1779
    1429       2.2038
    1430       2.1868
    1431       2.1176
    1432       2.1892
    1433       2.2156
    1434       2.1804
    1435       2.2512
    1436       2.2932
    1437       2.2956
    1438       2.3684
    1439       2.3269
    1440       2.3268
    1441       2.3344
    1442       2.2818
    1443       2.2156
    1444       2.2224
    1445       2.1952
    1446       2.2846
    1447       2.3508
    1448       2.3085
    1449       2.2797
    1450       2.2450
    1451       2.2974
    1452       2.2298
    1453       2.2753
    1454       2.3218
    1455       2.2887
    1456       2.3492
    1457       2.2951
    1458       2.3728
    1459       2.3420
    1460       2.3103
    1461       2.2747
    1462       2.2964
    1463       2.2725
    1464       2.2290
    1465       2.3247
    1466       2.2872
    1467       2.2836
    1468       2.3282
    1469       2.3276
    1470       2.3028
    1471       2.2664
    1472       2.2848
    1473       2.2717
    1474       2.2257
    1475       2.1834
    1476       2.2231
    1477       2.3148
    1478       2.3307
    1479       2.3553
    1480       2.2845
    1481       2.3785
    1482       2.3384
    1483       2.3614
    1484       2.2728
    1485       2.3360
    1486       2.2235
    1487       2.2657
    1488       2.2443
    1489       2.2975
    1490       2.2911
    1491       2.3298
    1492       2.2806
    1493       2.3230
    1494       2.3971
    1495       2.3138
    1496       2.3602
    1497       2.3743
    1498       2.2163
    1499       2.2117
    1500       2.1514
    1501       2.2518
    1502       2.1741
    1503       2.1221
    1504       2.1652
    1505       2.1178
    1506       2.1078
    1507       2.2044
    1508       2.2899
    1509       2.3827
    1510       2.4494
    1511       2.4100
    1512       2.3880
    1513       2.3368
    1514       2.2776
    1515       2.2649
    1516       2.2182
    1517       2.3051
    1518       2.3245
    1519       2.3220
    1520       2.3288
    1521       2.3165
    1522       2.3134
    1523       2.3805
    1524       2.4134
    1525       2.4491
    1526       2.3668
    1527       2.3674
    1528       2.4090
    1529       2.2733
    1530       2.2760
    1531       2.3057
    1532       2.3216
    1533       2.2954
    1534       2.2444
    1535       2.1965
    1536       2.1992
    1537       2.2014
    1538       2.2473
    1539       2.2305
    1540       2.2155
    1541       2.2018
    1542       2.2649
    1543       2.2226
    1544       2.2583
    1545       2.2460
    1546       2.2090
    1547       2.2387
    1548       2.2372
    1549       2.3463
    1550       2.3805
    1551       2.4357
    1552       2.3411
    1553       2.3099
    1554       2.3563
    1555       2.3688
    1556       2.2656
    1557       2.3086
    1558       2.3423
    1559       2.2432
    1560       2.2926
    1561       2.1697
    1562       2.2852
    1563       2.2742
    1564       2.2168
    1565       2.3272
    1566       2.3107
    1567       2.3080
    1568       2.3915
    1569       2.4776
    1570       2.3865
    1571       2.4127
    1572       2.3507
    1573       2.3781
    1574       2.4011
    1575       2.4243
    1576       2.4876
    1577       2.3815
    1578       2.3680
    1579       2.3303
    1580       2.3314
    1581       2.3054
    1582       2.3738
    1583       2.4585
    1584       2.3960
    1585       2.3912
    1586       2.3690
    1587       2.3421
    1588       2.3150
    1589       2.4383
    1590       2.4131
    1591       2.4379
    1592       2.3882
    1593       2.4882
    1594       2.5274
    1595       2.5753
    1596       2.6348
    1597       2.5733
    1598       2.6619
    1599       2.5301
    1600       2.5766
    1601       2.5895
    1602       2.6110
    1603       2.5726
    1604       2.4888
    1605       2.5753
    1606       2.6480
    1607       2.6732
    1608       2.6385
    1609       2.5803
    1610       2.6645
    1611       2.6973
    1612       2.6730
    1613       2.6691
    1614       2.6665
    1615       2.6588
    1616       2.7922
    1617       2.8351
    1618       2.7385
    1619       2.7064
    1620       2.6208
    1621       2.6764
    1622       2.8121
    1623       2.6973
    1624       2.5684
    1625       2.5525
    1626       2.5358
    1627       2.5485
    1628       2.5566
    1629       2.4847
    1630       2.4793
    1631       2.5512
    1632       2.4671
    1633       2.6013
    1634       2.5858
    1635       2.5562
    1636       2.5149
    1637       2.4339
    1638       2.4838
    1639       2.4796
    1640       2.5461
    1641       2.4413
    1642       2.4546
    1643       2.4542
    1644       2.5028
    1645       2.5696
    1646       2.6104
    1647       2.7019
    1648       2.6506
    1649       2.6274
    1650       2.4713
    1651       2.4508
    1652       2.4813
    1653       2.5182
    1654       2.4986
    1655       2.5992
    1656       2.5164
    1657       2.5178
    1658       2.4885
    1659       2.4821
    1660       2.3740
    1661       2.3165
    1662       2.3683
    1663       2.4898
    1664       2.3365
    1665       2.3720
    1666       2.3802
    1667       2.4267
    1668       2.4177
    1669       2.3421
    1670       2.3191
    1671       2.4087
    1672       2.4697
    1673       2.5234
    1674       2.4091
    1675       2.4353
    1676       2.2834
    1677       2.3166
    1678       2.2210
    1679       2.2560
    1680       2.3100
    1681       2.4382
    1682       2.4388
    1683       2.4499
    1684       2.4526
    1685       2.3851
    1686       2.3604
    1687       2.3837
    1688       2.2845
    1689       2.3803
    1690       2.2506
    1691       2.3022
    1692       2.2742
    1693       2.4268
    1694       2.3532
    1695       2.4042
    1696       2.4932
    1697       2.3847
    1698       2.3685
    1699       2.3042
    1700       2.2740
    1701       2.3639
    1702       2.3441
    1703       2.2284
    1704       2.3507
    1705       2.3791
    1706       2.3756
    1707       2.4177
    1708       2.3442
    1709       2.3431
    1710       2.3305
    1711       2.2361
    1712       2.3265
    1713       2.3759
    1714       2.3084
    1715       2.3625
    1716       2.3023
    1717       2.3027
    1718       2.1942
    1719       2.2395
    1720       2.2469
    1721       2.3154
    1722       2.2681
    1723       2.1917
    1724       2.2347
    1725       2.2125
    1726       2.2149
    1727       2.3330
    1728       2.3612
    1729       2.4459
    1730       2.3936
    1731       2.3789
    1732       2.3343
    1733       2.3340
    1734       2.2779
    1735       2.3642
    1736       2.4252
    1737       2.4857
    1738       2.4334
    1739       2.4414
    1740       2.4607
    1741       2.3657
    1742       2.3629
    1743       2.3271
    1744       2.3228
    1745       2.3025
    1746       2.3665
    1747       2.3786
    1748       2.4679
    1749       2.4814
    1750       2.4514
    1751       2.3865
    1752       2.4479
    1753       2.3728
    1754       2.3275
    1755       2.3278
    1756       2.4220
    1757       2.3375
    1758       2.3566
    1759       2.4332
    1760       2.4714
    1761       2.4109
    1762       2.4264
    1763       2.3743
    1764       2.2940
    1765       2.3138
    1766       2.3863
    1767       2.4596
    1768       2.4593
    1769       2.4400
    1770       2.4174
    1771       2.4060
    1772       2.3467
    1773       2.3434
    1774       2.4000
    1775       2.4417
    1776       2.4727
    1777       2.4926
    1778       2.4106
    1779       2.4133
    1780       2.4563
    1781       2.4309
    1782       2.4265
    1783       2.4304
    1784       2.3621
    1785       2.4153
    1786       2.4094
    1787       2.3729
    1788       2.3275
    1789       2.4479
    1790       2.4432
    1791       2.3771
    1792       2.3203
    1793       2.3763
    1794       2.3550
    1795       2.2863
    1796       2.3489
    1797       2.3649
    1798       2.3597
    1799       2.3324
    1800       2.3435
    1801       2.3346
    1802       2.4209
    1803       2.4317
    1804       2.4873
    1805       2.3860
    1806       2.3454
    1807       2.3239
    1808       2.2561
    1809       2.3781
    1810       2.3586
    1811       2.2544
    1812       2.2291
    1813       2.1707
    1814       2.2517
    1815       2.2129
    1816       2.2235
    1817       2.2031
    1818       2.2423
    1819       2.2401
    1820       2.2283
    1821       2.2182
    1822       2.2998
    1823       2.3301
    1824       2.2525
    1825       2.2965
    1826       2.3263
    1827       2.3697
    1828       2.3490
    1829       2.3375
    1830       2.3525
    1831       2.3241
    1832       2.3045
    1833       2.3051
    1834       2.2643
    1835       2.3333
    1836       2.3759
    1837       2.4483
    1838       2.4797
    1839       2.4571
    1840       2.4131
    1841       2.4441
    1842       2.3836
    1843       2.3876
    1844       2.3972
    1845       2.3117
    1846       2.3063
    1847       2.4186
    1848       2.4788
    1849       2.4718
    1850       2.3704
    1851       2.3601
    1852       2.3045
    1853       2.3293
    1854       2.2020
    1855       2.2466
    1856       2.2819
    1857       2.2523
    1858       2.2615
    1859       2.2524
    1860       2.2693
    1861       2.3807
    1862       2.3691
    1863       2.3345
    1864       2.2669
    1865       2.2599
    1866       2.2877
    1867       2.2735
    1868       2.2804
    1869       2.2882
    1870       2.3313
    1871       2.3876
    1872       2.3338
    1873       2.3542
    1874       2.3189
    1875       2.3338
    1876       2.2335
    1877       2.2965
    1878       2.2765
    1879       2.2173
    1880       2.2450
    1881       2.3320
    1882       2.2875
    1883       2.3687
    1884       2.4256
    1885       2.3515
    1886       2.3734
    1887       2.3935
    1888       2.3487
    1889       2.3152
    1890       2.2691
    1891       2.2516
    1892       2.2538
    1893       2.3747
    1894       2.3234
    1895       2.4060
    1896       2.4845
    1897       2.4030
    1898       2.3667
    1899       2.3796
    1900       2.2745
    1901       2.3426
    1902       2.2993
    1903       2.3162
    1904       2.2769
    1905       2.3767
    1906       2.3653
    1907       2.4482
    1908       2.3396
    1909       2.4088
    1910       2.3093
    1911       2.2997
    1912       2.3686
    1913       2.3338
    1914       2.2323
    1915       2.2932
    1916       2.3762
    1917       2.3341
    1918       2.2972
    1919       2.2564
    1920       2.2175
    1921       2.2100
    1922       2.1815
    1923       2.2328
    1924       2.1814
    1925       2.2081
    1926       2.1696
    1927       2.2788
    1928       2.2799
    1929       2.2894
    1930       2.3368
    1931       2.2335
    1932       2.2296
    1933       2.1505
    1934       2.2045
    1935       2.2482
    1936       2.2339
    1937       2.2066
    1938       2.2896
    1939       2.1861
    1940       2.1476
    1941       2.2569
    1942       2.2448
    1943       2.2288
    1944       2.2994
    1945       2.1821
    1946       2.1717
    1947       2.1857
    1948       2.1591
    1949       2.1668
    1950       2.1799
    1951       2.1108
    1952       2.2009
    1953       2.2290
    1954       2.1557
    1955       2.1757
    1956       2.2301
    1957       2.2502
    1958       2.1655
    1959       2.1672
    1960       2.1954
    1961       2.2392
    1962       2.2274
    1963       2.2100
    1964       2.2366
    1965       2.2279
    1966       2.3196
    1967       2.2931
    1968       2.2912
    1969       2.3085
    1970       2.3425
    1971       2.2673
    1972       2.3009
    1973       2.2391
    1974       2.3032
    1975       2.2686
    1976       2.3559
    1977       2.2585
    1978       2.1736
    1979       2.2613
    1980       2.2504
    1981       2.2638
    1982       2.2879
    1983       2.3730
    1984       2.4035
    1985       2.3415
    1986       2.3585
    1987       2.3729
    1988       2.3441
    1989       2.3596
    1990       2.2657
    1991       2.2622
    1992       2.2161
    1993       2.3009
    1994       2.3274
    1995       2.2595
    1996       2.3176
    1997       2.3113
    1998       2.2417
    1999       2.2690
    2000       2.2805
    2001       2.2394
    2002       2.2403
    2003       2.3148
    2004       2.3122
    2005       2.2998
    2006       2.3494
    2007       2.3327
    2008       2.3524
    2009       2.3611
    2010       2.4123
    2011       2.3736
    2012       2.3973
    2013       2.3880
    2014       2.3252
    2015       2.3543
    2016       2.3501
    2017       2.3136
    2018       2.4785
    2019       2.4713
    2020       2.5107
    2021       2.4880
    2022       2.4792
    2023       2.4717
    2024       2.4663
    2025       2.4992
    2026       2.5261
    2027       2.4597
    2028       2.5013
    2029       2.4109
    2030       2.3797
    2031       2.3628
    2032       2.4573
    2033       2.4275
    2034       2.5115
    2035       2.4325
    2036       2.4787
    2037       2.5032
    2038       2.4775
    2039       2.5415
    2040       2.6112
    2041       2.5456
    2042       2.4909
    2043       2.5271
    2044       2.3935
    2045       2.3241
    2046       2.3753
    2047       2.5361
    2048       2.5052
    2049       2.5319
    2050       2.4487
    2051       2.4871
    2052       2.5102
    2053       2.4856
    2054       2.4639
    2055       2.3980
    2056       2.4510
    2057       2.5148
    2058       2.4716
    2059       2.4831
    2060       2.5717
    2061       2.4495
    2062       2.4949
    2063       2.3574
    2064       2.3679
    2065       2.4243
    2066       2.5483
    2067       2.5128
    2068       2.5453
    2069       2.4383
    2070       2.5207
    2071       2.5147
    2072       2.4427
    2073       2.5538
    2074       2.5768
    2075       2.5244
    2076       2.4592
    2077       2.4677
    2078       2.4737
    2079       2.3503
    2080       2.4306
    2081       2.4428
    2082       2.5080
    2083       2.6623
    2084       2.4513
    2085       2.4940
    2086       2.6035
    2087       2.4851
    2088       2.5603
    2089       2.5706
    2090       2.5503
    2091       2.5596
    2092       2.4927
    2093       2.4895
    2094       2.3899
    2095       2.3834
    2096       2.4533
    2097       2.4533
    2098       2.4521
    2099       2.4026
    2100       2.5111
    2101       2.6502
    2102       2.6293
    2103       2.5588
    2104       2.5646
    2105       2.4517
    2106       2.4432
    2107       2.4200
    2108       2.3513
    2109       2.3581
    2110       2.3953
    2111       2.3572
    2112       2.1617
    2113       2.3042
    2114       2.2040
    2115       2.1672
    2116       2.2084
    2117       2.1989
    2118       2.2505
    2119       2.2688
    2120       2.3063
    2121       2.2714
    2122       2.3872
    2123       2.3354
    2124       2.4383
    2125       2.5082
    2126       2.4612
    2127       2.4797
    2128       2.4872
    2129       2.4441
    2130       2.4959
    2131       2.4201
    2132       2.5554
    2133       2.5271
    2134       2.6327
    2135       2.7017
    2136       2.6764
    2137       2.5846
    2138       2.6013
    2139       2.5906
    2140       2.6224
    2141       2.6186
    2142       2.5496
    2143       2.5365
    2144       2.5793
    2145       2.6259
    2146       2.7315
    2147       2.6846
    2148       2.6238
    2149       2.6678
    2150       2.6886
    2151       2.5965
    2152       2.5343
    2153       2.4958
    2154       2.4443
    2155       2.4651
    2156       2.5447
    2157       2.4864
    2158       2.4640
    2159       2.4867
    2160       2.4598
    2161       2.3863
    2162       2.4956
    2163       2.4504
    2164       2.5510
    2165       2.5246
    2166       2.5305
    2167       2.5264
    2168       2.5342
    2169       2.4997
    2170       2.4460
    2171       2.4433
    2172       2.4935
    2173       2.5382
    2174       2.3835
    2175       2.3875
    2176       2.4186
    2177       2.4501
    2178       2.4698
    2179       2.3626
    2180       2.3790
    2181       2.3606
    2182       2.3174
    2183       2.2976
    2184       2.2824
    2185       2.2465
    2186       2.2748
    2187       2.2795
    2188       2.2091
    2189       2.2044
    2190       2.3780
    2191       2.3882
    2192       2.3241
    2193       2.4310
    2194       2.4179
    2195       2.4057
    2196       2.4999
    2197       2.5171
    2198       2.4624
    2199       2.5323
    2200       2.5585
    2201       2.6044
    2202       2.5938
    2203       2.5954
    2204       2.6652
    2205       2.6023
    2206       2.5107
    2207       2.4613
    2208       2.4687
    2209       2.4293
    2210       2.4631
    2211       2.3850
    2212       2.5884
    2213       2.4986
    2214       2.4780
    2215       2.5884
    2216       2.7104
    2217       2.7675
    2218       2.8602
    2219       2.7619
    2220       2.7446
    2221       2.6906
    2222       2.7448
    2223       2.6943
    2224       2.7950
    2225       2.8898
    2226       2.7543
    2227       2.8015
    2228       2.7683
    2229       2.7063
    2230       2.6032
    2231       2.5908
    2232       2.6232
    2233       2.7579
    2234       2.7042
    2235       2.5751
    2236       2.5677
    2237       2.4668
    2238       2.5225
    2239       2.4915
    2240       2.6323
    2241       2.5307
    2242       2.4967
    2243       2.3781
    2244       2.4379
    2245       2.4482
    2246       2.4589
    2247       2.5027
    2248       2.5456
    2249       2.5982
    2250       2.5822
    2251       2.6370
    2252       2.5982
    2253       2.5775
    2254       2.5681
    2255       2.4608
    2256       2.4798
    2257       2.4921
    2258       2.5379
    2259       2.4301
    2260       2.5695
    2261       2.5409
    2262       2.5653
    2263       2.4942
    2264       2.5492
    2265       2.5682
    2266       2.5554
    2267       2.5136
    2268       2.5742
    2269       2.5222
    2270       2.5053
    2271       2.5038
    2272       2.5229
    2273       2.5633
    2274       2.4942
    2275       2.4914
    2276       2.5388
    2277       2.5488
    2278       2.5317
    2279       2.4531
    2280       2.4946
    2281       2.5220
    2282       2.4408
    2283       2.6089
    2284       2.5594
    2285       2.4954
    2286       2.5428
    2287       2.4772
    2288       2.4982
    2289       2.5831
    2290       2.6134
    2291       2.6147
    2292       2.6292
    2293       2.6273
    2294       2.6284
    2295       2.6355
    2296       2.6434
    2297       2.6829
    2298       2.6506
    2299       2.6439
    2300       2.6382
    2301       2.6169
    2302       2.5607
    2303       2.6840
    2304       2.5814
    2305       2.6118
    2306       2.6514
    2307       2.6955
    2308       2.4989
    2309       2.4916
    2310       2.3729
    2311       2.4233
    2312       2.5242
    2313       2.3867
    2314       2.4223
    2315       2.3635
    2316       2.3866
    2317       2.3778
    2318       2.3958
    2319       2.4233
    2320       2.3450
    2321       2.2424
    2322       2.3336
    2323       2.3728
    2324       2.3947
    2325       2.4651
    2326       2.4591
    2327       2.4936
    2328       2.4074
    2329       2.3162
    2330       2.3884
    2331       2.4249
    2332       2.4849
    2333       2.4041
    2334       2.4384
    2335       2.4257
    2336       2.3685
    2337       2.3516
    2338       2.3771
    2339       2.3790
    2340       2.4185
    2341       2.3754
    2342       2.4567
    2343       2.4715
    2344       2.5001
    2345       2.5631
    2346       2.6461
    2347       2.5738
    2348       2.6258
    2349       2.5186
    2350       2.5349
    2351       2.6183
    2352       2.5848
    2353       2.6005
    2354       2.5711
    2355       2.6166
    2356       2.5345
    2357       2.4732
    2358       2.4843
    2359       2.5046
    2360       2.5128
    2361       2.4899
    2362       2.5170
    2363       2.6255
    2364       2.6525
    2365       2.7256
    2366       2.6423
    2367       2.8052
    2368       2.8763
    2369       2.9123
    2370       2.8754
    2371       2.7649
    2372       2.7462
    2373       2.8144
    2374       2.7731
    2375       2.6212
    2376       2.6630
    2377       2.5613
    2378       2.4368
    2379       2.4292
    2380       2.4421
    2381       2.4269
    2382       2.5085
    2383       2.4182
    2384       2.4145
    2385       2.4587
    2386       2.5352
    2387       2.3995
    2388       2.3796
    2389       2.3406
    2390       2.3363
    2391       2.4347
    2392       2.4673
    2393       2.5026
    2394       2.5299
    2395       2.4923
    2396       2.4358
    2397       2.3952
    2398       2.3721
    2399       2.4880
    2400       2.4505
    2401       2.4268
    2402       2.4730
    2403       2.3069
    2404       2.3731
    2405       2.4405
    2406       2.5399
    2407       2.5594
    2408       2.5669
    2409       2.4854
    2410       2.5298
    2411       2.6056
    2412       2.6372
    2413       2.5108
    2414       2.5801
    2415       2.5154
    2416       2.5145
    2417       2.4361
    2418       2.4680
    2419       2.4470
    2420       2.4673
    2421       2.5100
    2422       2.4633
    2423       2.5792
    2424       2.5983
    2425       2.5844
    2426       2.5607
    2427       2.6934
    2428       2.6861
    2429       2.6426
    2430       2.5745
    2431       2.6521
    2432       2.6692
    2433       2.7442
    2434       2.7255
    2435       2.7580
    2436       2.6759
    2437       2.7634
    2438       2.8195
    2439       2.7429
    2440       2.7362
    2441       2.6343
    2442       2.6647
    2443       2.5139
    2444       2.5974
    2445       2.5102
    2446       2.5916
    2447       2.5597
    2448       2.5433
    2449       2.4089
    2450       2.3729
    2451       2.4106
    2452       2.4704
    2453       2.3499
    2454       2.4062
    2455       2.3411
    2456       2.3169
    2457       2.2653
    2458       2.3594
    2459       2.2806
    2460       2.3932
    2461       2.3727
    2462       2.3546
    2463       2.3501
    2464       2.3161
    2465       2.3488
    2466       2.3710
    2467       2.4093
    2468       2.4488
    2469       2.3261
    2470       2.3518
    2471       2.3383
    2472       2.3745
    2473       2.3766
    2474       2.3359
    2475       2.4289
    2476       2.3901
    2477       2.3766
    2478       2.4249
    2479       2.4448
    2480       2.3891
    2481       2.4205
    2482       2.3696
    2483       2.4032
    2484       2.4064
    2485       2.4334
    2486       2.4518
    2487       2.4083
    2488       2.4680
    2489       2.4238
    2490       2.4181
    2491       2.4363
    2492       2.4905
    2493       2.4311
    2494       2.4565
    2495       2.3728
    2496       2.5243
    2497       2.5084
    2498       2.5327
    2499       2.6170
    2500       2.6719
