# Supplementary material for: Potential Inhibitors of Fascin From A Database of Marine Natural Products: A Virtual Screening and Molecular Dynamics Study
Source: Front Chem. 2021 Oct 7;9:719949. doi: 10.3389/fchem.2021.719949 (PMC8529705; doi:10.3389/fchem.2021.719949)
Supplement: Supplementary file 2 [file DataSheet1.ZIP › Raw Date for Manuscript-719949-reduced/Figure S1/Inhibitor 07/rmsd4.dat]

#Frame     RMSD_00002
       1       2.2266
       2       2.2046
       3       2.2610
       4       2.2956
       5       2.3581
       6       2.3251
       7       2.2287
       8       2.2830
       9       2.2961
      10       2.3890
      11       2.3883
      12       2.4534
      13       2.2393
      14       2.3384
      15       2.3236
      16       2.2806
      17       2.2941
      18       2.3730
      19       2.4393
      20       2.3858
      21       2.4039
      22       2.4048
      23       2.3301
      24       2.3956
      25       2.3440
      26       2.4020
      27       2.4086
      28       2.3903
      29       2.4017
      30       2.3871
      31       2.3153
      32       2.3304
      33       2.2595
      34       2.2445
      35       2.2448
      36       2.2599
      37       2.2787
      38       2.3002
      39       2.2855
      40       2.3031
      41       2.2453
      42       2.2826
      43       2.2114
      44       2.3375
      45       2.2818
      46       2.3978
      47       2.3583
      48       2.2444
      49       2.3368
      50       2.2460
      51       2.1786
      52       2.2483
      53       2.2677
      54       2.2927
      55       2.3477
      56       2.3994
      57       2.2801
      58       2.3043
      59       2.3336
      60       2.3089
      61       2.3193
      62       2.3111
      63       2.3142
      64       2.3893
      65       2.3494
      66       2.3133
      67       2.2975
      68       2.2658
      69       2.2718
      70       2.3027
      71       2.2692
      72       2.2938
      73       2.4066
      74       2.3941
      75       2.3301
      76       2.3104
      77       2.1979
      78       2.2088
      79       2.3524
      80       2.3167
      81       2.2473
      82       2.3686
      83       2.4334
      84       2.3675
      85       2.4053
      86       2.4400
      87       2.2537
      88       2.2852
      89       2.3355
      90       2.3329
      91       2.4302
      92       2.4296
      93       2.4291
      94       2.3900
      95       2.3676
      96       2.3923
      97       2.4474
      98       2.4121
      99       2.3964
     100       2.4193
     101       2.3802
     102       2.4142
     103       2.3753
     104       2.3472
     105       2.3233
     106       2.2775
     107       2.2412
     108       2.2088
     109       2.1026
     110       2.1699
     111       2.1752
     112       2.1895
     113       2.1810
     114       2.0576
     115       2.1268
     116       2.1800
     117       2.1403
     118       2.1846
     119       2.2518
     120       2.2942
     121       2.2310
     122       2.2559
     123       2.2507
     124       2.2905
     125       2.3036
     126       2.2763
     127       2.2767
     128       2.2952
     129       2.3128
     130       2.3396
     131       2.2890
     132       2.2812
     133       2.4068
     134       2.3563
     135       2.3235
     136       2.2766
     137       2.2914
     138       2.3728
     139       2.3730
     140       2.3070
     141       2.3440
     142       2.3431
     143       2.4006
     144       2.3927
     145       2.3931
     146       2.4174
     147       2.4333
     148       2.4137
     149       2.4583
     150       2.4526
     151       2.4065
     152       2.4085
     153       2.3681
     154       2.3461
     155       2.3259
     156       2.3526
     157       2.2961
     158       2.3136
     159       2.3070
     160       2.3351
     161       2.2912
     162       2.2860
     163       2.3622
     164       2.3351
     165       2.2900
     166       2.2636
     167       2.3471
     168       2.3344
     169       2.3215
     170       2.3044
     171       2.2688
     172       2.3168
     173       2.3819
     174       2.3936
     175       2.4138
     176       2.3808
     177       2.3562
     178       2.3723
     179       2.3789
     180       2.4158
     181       2.4176
     182       2.3766
     183       2.4457
     184       2.3164
     185       2.3603
     186       2.3861
     187       2.4136
     188       2.3605
     189       2.3564
     190       2.3054
     191       2.2472
     192       2.2859
     193       2.2029
     194       2.2259
     195       2.2411
     196       2.3328
     197       2.2747
     198       2.2933
     199       2.3285
     200       2.3554
     201       2.2360
     202       2.2727
     203       2.1874
     204       2.1592
     205       2.1217
     206       2.1885
     207       2.1815
     208       2.1938
     209       2.1693
     210       2.1772
     211       2.1428
     212       2.1783
     213       2.1985
     214       2.1432
     215       2.2135
     216       2.2034
     217       2.2251
     218       2.1590
     219       2.1944
     220       2.2370
     221       2.1746
     222       2.1189
     223       2.0960
     224       2.1881
     225       2.1970
     226       2.2349
     227       2.2251
     228       2.2784
     229       2.2852
     230       2.2030
     231       2.1213
     232       2.1190
     233       2.2017
     234       2.2432
     235       2.2838
     236       2.3194
     237       2.2343
     238       2.2440
     239       2.2590
     240       2.2847
     241       2.0965
     242       2.1519
     243       2.1088
     244       2.1080
     245       2.2120
     246       2.2172
     247       2.3385
     248       2.3285
     249       2.2881
     250       2.3950
     251       2.4817
     252       2.4006
     253       2.3862
     254       2.3819
     255       2.3518
     256       2.3877
     257       2.4134
     258       2.3618
     259       2.3555
     260       2.2733
     261       2.3700
     262       2.2643
     263       2.2497
     264       2.1620
     265       2.1632
     266       2.2060
     267       2.2438
     268       2.2330
     269       2.3215
     270       2.3345
     271       2.3486
     272       2.3319
     273       2.3685
     274       2.3369
     275       2.3964
     276       2.3251
     277       2.3752
     278       2.3025
     279       2.2535
     280       2.2511
     281       2.2746
     282       2.2264
     283       2.2258
     284       2.1568
     285       2.1195
     286       2.1650
     287       2.1191
     288       2.1298
     289       2.0828
     290       2.1577
     291       2.1461
     292       2.2357
     293       2.2101
     294       2.1632
     295       2.1559
     296       2.1818
     297       2.1141
     298       2.2304
     299       2.2553
     300       2.2355
     301       2.3304
     302       2.1601
     303       2.1860
     304       2.1956
     305       2.2434
     306       2.2239
     307       2.1610
     308       2.1643
     309       2.1973
     310       2.2534
     311       2.3302
     312       2.2969
     313       2.3199
     314       2.2506
     315       2.2161
     316       2.2038
     317       2.1921
     318       2.2344
     319       2.2078
     320       2.2123
     321       2.2774
     322       2.3055
     323       2.2636
     324       2.3265
     325       2.2555
     326       2.2278
     327       2.2663
     328       2.3589
     329       2.3461
     330       2.3479
     331       2.2937
     332       2.3455
     333       2.2615
     334       2.3882
     335       2.4385
     336       2.4934
     337       2.5562
     338       2.4948
     339       2.4668
     340       2.4620
     341       2.4732
     342       2.4546
     343       2.4675
     344       2.4456
     345       2.3952
     346       2.4838
     347       2.4091
     348       2.4063
     349       2.4041
     350       2.3158
     351       2.3780
     352       2.2658
     353       2.2303
     354       2.3145
     355       2.3350
     356       2.3003
     357       2.3056
     358       2.3673
     359       2.2169
     360       2.1868
     361       2.1994
     362       2.2117
     363       2.2288
     364       2.1848
     365       2.2038
     366       2.1046
     367       2.1171
     368       2.0931
     369       2.1744
     370       2.1498
     371       2.1911
     372       2.2851
     373       2.2911
     374       2.2673
     375       2.3681
     376       2.4428
     377       2.4033
     378       2.3162
     379       2.3257
     380       2.4814
     381       2.3825
     382       2.4117
     383       2.4139
     384       2.4627
     385       2.4840
     386       2.3062
     387       2.3039
     388       2.4685
     389       2.3934
     390       2.2987
     391       2.3862
     392       2.4656
     393       2.3630
     394       2.3918
     395       2.4045
     396       2.4832
     397       2.4473
     398       2.3617
     399       2.2557
     400       2.3234
     401       2.2539
     402       2.3828
     403       2.3583
     404       2.2901
     405       2.2144
     406       2.1511
     407       2.1627
     408       2.2325
     409       2.2246
     410       2.2399
     411       2.2027
     412       2.1942
     413       2.2447
     414       2.2438
     415       2.1695
     416       2.2530
     417       2.2623
     418       2.2676
     419       2.4435
     420       2.4504
     421       2.4465
     422       2.4414
     423       2.4027
     424       2.3482
     425       2.3549
     426       2.3565
     427       2.3106
     428       2.3240
     429       2.2974
     430       2.2969
     431       2.3145
     432       2.3354
     433       2.2906
     434       2.2987
     435       2.4720
     436       2.4103
     437       2.4653
     438       2.5704
     439       2.5143
     440       2.5171
     441       2.4747
     442       2.4688
     443       2.4520
     444       2.4763
     445       2.4549
     446       2.4772
     447       2.5520
     448       2.4326
     449       2.3452
     450       2.3446
     451       2.3963
     452       2.3420
     453       2.2886
     454       2.2591
     455       2.2526
     456       2.3258
     457       2.2384
     458       2.2496
     459       2.2752
     460       2.2991
     461       2.2776
     462       2.3099
     463       2.2927
     464       2.3958
     465       2.3607
     466       2.3470
     467       2.2913
     468       2.2609
     469       2.2657
     470       2.2650
     471       2.2320
     472       2.3296
     473       2.3944
     474       2.3575
     475       2.2471
     476       2.2459
     477       2.3398
     478       2.2809
     479       2.2443
     480       2.2926
     481       2.2465
     482       2.1853
     483       2.2887
     484       2.3054
     485       2.2365
     486       2.3161
     487       2.2412
     488       2.2153
     489       2.2102
     490       2.2390
     491       2.2669
     492       2.3294
     493       2.4145
     494       2.3883
     495       2.3891
     496       2.3770
     497       2.4071
     498       2.3439
     499       2.3322
     500       2.3732
     501       2.4905
     502       2.3984
     503       2.4001
     504       2.4056
     505       2.4216
     506       2.4069
     507       2.4190
     508       2.3873
     509       2.4956
     510       2.6168
     511       2.6261
     512       2.5126
     513       2.4721
     514       2.5241
     515       2.4332
     516       2.4105
     517       2.3913
     518       2.4519
     519       2.4053
     520       2.3720
     521       2.3729
     522       2.3709
     523       2.3188
     524       2.3521
     525       2.3579
     526       2.3033
     527       2.2348
     528       2.2666
     529       2.3275
     530       2.3476
     531       2.3646
     532       2.3594
     533       2.2479
     534       2.3217
     535       2.2718
     536       2.2792
     537       2.2774
     538       2.3055
     539       2.2495
     540       2.3524
     541       2.3236
     542       2.4585
     543       2.2952
     544       2.2587
     545       2.3442
     546       2.2900
     547       2.3347
     548       2.3027
     549       2.2659
     550       2.2398
     551       2.3374
     552       2.4287
     553       2.5093
     554       2.4446
     555       2.2973
     556       2.2889
     557       2.2272
     558       2.2388
     559       2.2471
     560       2.1994
     561       2.1976
     562       2.2201
     563       2.3173
     564       2.3028
     565       2.2901
     566       2.2973
     567       2.4241
     568       2.4027
     569       2.4316
     570       2.4513
     571       2.4220
     572       2.4973
     573       2.4229
     574       2.3379
     575       2.3094
     576       2.3812
     577       2.3556
     578       2.4097
     579       2.3612
     580       2.4386
     581       2.5395
     582       2.4559
     583       2.4095
     584       2.5858
     585       2.4819
     586       2.4825
     587       2.3576
     588       2.3542
     589       2.3941
     590       2.4097
     591       2.3899
     592       2.3099
     593       2.3122
     594       2.3959
     595       2.4848
     596       2.5065
     597       2.5160
     598       2.3987
     599       2.4053
     600       2.3431
     601       2.3008
     602       2.3149
     603       2.2571
     604       2.2051
     605       2.1496
     606       2.2183
     607       2.2319
     608       2.2369
     609       2.1866
     610       2.1404
     611       2.1711
     612       2.2223
     613       2.1699
     614       2.1118
     615       2.2564
     616       2.1922
     617       2.1275
     618       2.1592
     619       2.0869
     620       2.1105
     621       2.1553
     622       2.1130
     623       2.1769
     624       2.2000
     625       2.2022
     626       2.2631
     627       2.2390
     628       2.2440
     629       2.2801
     630       2.3123
     631       2.2889
     632       2.1918
     633       2.2153
     634       2.2705
     635       2.3156
     636       2.3600
     637       2.3684
     638       2.4744
     639       2.4404
     640       2.4358
     641       2.3125
     642       2.2823
     643       2.3106
     644       2.3079
     645       2.2710
     646       2.1348
     647       2.0956
     648       2.1371
     649       2.2703
     650       2.3774
     651       2.3210
     652       2.2371
     653       2.2084
     654       2.2892
     655       2.2417
     656       2.2683
     657       2.3045
     658       2.3453
     659       2.2951
     660       2.2164
     661       2.3484
     662       2.3100
     663       2.2736
     664       2.3338
     665       2.3648
     666       2.5270
     667       2.4507
     668       2.3819
     669       2.3548
     670       2.4175
     671       2.3893
     672       2.5415
     673       2.5339
     674       2.4766
     675       2.5448
     676       2.6498
     677       2.7760
     678       2.8037
     679       2.6931
     680       2.6183
     681       2.6431
     682       2.7357
     683       2.5978
     684       2.6063
     685       2.6837
     686       2.6593
     687       2.6818
     688       2.7583
     689       2.6827
     690       2.7043
     691       2.6977
     692       2.5916
     693       2.7272
     694       2.6978
     695       2.7509
     696       2.6997
     697       2.7106
     698       2.6827
     699       2.7885
     700       2.7392
     701       2.7683
     702       2.6139
     703       2.6579
     704       2.7468
     705       2.7712
     706       2.6126
     707       2.7319
     708       2.6665
     709       2.6248
     710       2.7473
     711       2.8272
     712       2.7690
     713       2.6795
     714       2.7198
     715       2.7260
     716       2.5820
     717       2.6496
     718       2.6247
     719       2.6110
     720       2.6422
     721       2.6220
     722       2.6914
     723       2.6722
     724       2.7115
     725       2.7099
     726       2.6398
     727       2.5953
     728       2.5310
     729       2.4505
     730       2.4721
     731       2.5014
     732       2.5721
     733       2.5726
     734       2.6082
     735       2.7228
     736       2.7915
     737       2.7058
     738       2.7370
     739       2.7089
     740       2.6448
     741       2.5806
     742       2.5297
     743       2.5790
     744       2.5246
     745       2.6818
     746       2.6273
     747       2.6386
     748       2.6567
     749       2.6825
     750       2.7449
     751       2.7672
     752       2.7250
     753       2.8513
     754       2.7819
     755       2.7358
     756       2.7942
     757       2.7256
     758       2.7195
     759       2.7154
     760       2.6787
     761       2.6208
     762       2.7018
     763       2.6618
     764       2.6881
     765       2.7007
     766       2.7064
     767       2.7273
     768       2.6214
     769       2.6443
     770       2.7745
     771       2.7895
     772       2.7532
     773       2.7397
     774       2.7999
     775       2.6966
     776       2.6087
     777       2.6802
     778       2.6933
     779       2.6758
     780       2.7307
     781       2.6776
     782       2.6293
     783       2.4949
     784       2.5304
     785       2.4866
     786       2.4905
     787       2.4451
     788       2.4683
     789       2.4541
     790       2.5286
     791       2.5635
     792       2.5157
     793       2.5325
     794       2.5568
     795       2.5704
     796       2.5102
     797       2.5221
     798       2.5272
     799       2.5412
     800       2.7138
     801       2.6448
     802       2.7276
     803       2.7317
     804       2.7271
     805       2.7403
     806       2.6964
     807       2.7983
     808       2.7679
     809       2.7338
     810       2.7970
     811       2.7660
     812       2.7561
     813       2.6470
     814       2.6719
     815       2.6693
     816       2.5978
     817       2.5658
     818       2.5285
     819       2.5589
     820       2.5593
     821       2.5177
     822       2.4498
     823       2.4639
     824       2.5087
     825       2.5655
     826       2.6394
     827       2.5486
     828       2.5828
     829       2.4376
     830       2.5280
     831       2.5690
     832       2.5566
     833       2.5640
     834       2.5162
     835       2.4490
     836       2.5154
     837       2.5626
     838       2.5287
     839       2.5359
     840       2.5588
     841       2.5554
     842       2.6030
     843       2.5110
     844       2.5589
     845       2.6203
     846       2.5861
     847       2.6956
     848       2.7132
     849       2.6521
     850       2.7456
     851       2.6847
     852       2.7676
     853       2.6826
     854       2.6801
     855       2.7293
     856       2.7118
     857       2.7492
     858       2.7241
     859       2.8080
     860       2.7960
     861       2.7837
     862       2.8327
     863       2.8168
     864       2.7768
     865       2.7623
     866       2.7983
     867       2.6274
     868       2.5882
     869       2.5594
     870       2.5389
     871       2.5537
     872       2.4864
     873       2.6160
     874       2.7436
     875       2.5733
     876       2.7003
     877       2.6319
     878       2.5407
     879       2.5204
     880       2.4528
     881       2.5233
     882       2.5596
     883       2.4973
     884       2.5441
     885       2.5617
     886       2.5376
     887       2.5905
     888       2.7297
     889       2.6512
     890       2.6058
     891       2.6097
     892       2.6229
     893       2.6467
     894       2.6228
     895       2.6113
     896       2.4654
     897       2.4992
     898       2.5242
     899       2.5292
     900       2.5371
     901       2.5238
     902       2.4558
     903       2.4698
     904       2.4170
     905       2.5396
     906       2.5084
     907       2.5178
     908       2.4240
     909       2.4672
     910       2.4719
     911       2.5252
     912       2.4514
     913       2.4564
     914       2.5644
     915       2.5353
     916       2.5330
     917       2.4975
     918       2.5444
     919       2.5256
     920       2.4724
     921       2.4730
     922       2.5525
     923       2.4408
     924       2.4719
     925       2.4563
     926       2.4918
     927       2.4505
     928       2.4866
     929       2.4578
     930       2.6046
     931       2.4553
     932       2.4834
     933       2.4927
     934       2.5397
     935       2.5600
     936       2.5578
     937       2.4511
     938       2.4630
     939       2.5622
     940       2.4827
     941       2.4688
     942       2.5379
     943       2.5480
     944       2.5451
     945       2.6574
     946       2.7020
     947       2.7152
     948       2.6425
     949       2.5919
     950       2.6648
     951       2.7018
     952       2.6496
     953       2.6075
     954       2.7121
     955       2.6829
     956       2.6956
     957       2.7351
     958       2.7423
     959       2.6914
     960       2.7307
     961       2.6944
     962       2.6255
     963       2.6303
     964       2.6285
     965       2.6851
     966       2.8143
     967       2.9056
     968       2.7752
     969       2.7579
     970       2.8448
     971       2.9761
     972       2.8148
     973       2.8635
     974       2.9460
     975       2.8536
     976       2.8556
     977       2.8720
     978       2.7691
     979       2.7646
     980       2.8276
     981       2.7949
     982       2.8201
     983       2.8549
     984       2.8160
     985       2.8052
     986       2.7252
     987       2.7712
     988       2.8706
     989       2.8570
     990       2.7455
     991       2.6517
     992       2.7123
     993       2.7026
     994       2.6826
     995       2.7028
     996       2.7880
     997       2.7316
     998       2.8773
     999       2.9236
    1000       2.9886
    1001       2.8960
    1002       2.9232
    1003       2.9693
    1004       2.8633
    1005       3.0056
    1006       2.9989
    1007       2.9450
    1008       2.7546
    1009       2.7163
    1010       2.7629
    1011       2.7878
    1012       2.7543
    1013       2.7089
    1014       2.7546
    1015       2.6364
    1016       2.5395
    1017       2.5756
    1018       2.6667
    1019       2.5894
    1020       2.6652
    1021       2.6147
    1022       2.7552
    1023       2.8624
    1024       2.8072
    1025       2.6661
    1026       2.7015
    1027       2.7177
    1028       2.7943
    1029       2.8680
    1030       2.9332
    1031       2.8009
    1032       2.6680
    1033       2.6334
    1034       2.6531
    1035       2.6165
    1036       2.6700
    1037       2.6292
    1038       2.5878
    1039       2.5702
    1040       2.5533
    1041       2.5867
    1042       2.5820
    1043       2.6153
    1044       2.5928
    1045       2.5735
    1046       2.5585
    1047       2.6409
    1048       2.6800
    1049       2.5975
    1050       2.4887
    1051       2.6296
    1052       2.5664
    1053       2.6320
    1054       2.6153
    1055       2.6088
    1056       2.7319
    1057       2.6026
    1058       2.6550
    1059       2.6070
    1060       2.6464
    1061       2.6243
    1062       2.5514
    1063       2.6162
    1064       2.7219
    1065       2.6875
    1066       2.6573
    1067       2.7339
    1068       2.6186
    1069       2.6878
    1070       2.7081
    1071       2.6583
    1072       2.6672
    1073       2.6805
    1074       2.7190
    1075       2.6429
    1076       2.6401
    1077       2.6436
    1078       2.5751
    1079       2.5698
    1080       2.5665
    1081       2.5743
    1082       2.5827
    1083       2.5552
    1084       2.4981
    1085       2.4646
    1086       2.4870
    1087       2.4782
    1088       2.4624
    1089       2.4456
    1090       2.3889
    1091       2.4143
    1092       2.4672
    1093       2.5303
    1094       2.5027
    1095       2.5737
    1096       2.5769
    1097       2.4870
    1098       2.4639
    1099       2.4194
    1100       2.3895
    1101       2.3562
    1102       2.3508
    1103       2.3729
    1104       2.3519
    1105       2.3687
    1106       2.4346
    1107       2.4663
    1108       2.4836
    1109       2.4678
    1110       2.4605
    1111       2.4009
    1112       2.3931
    1113       2.3716
    1114       2.4456
    1115       2.4024
    1116       2.3965
    1117       2.4765
    1118       2.4116
    1119       2.3897
    1120       2.4795
    1121       2.4354
    1122       2.4284
    1123       2.4234
    1124       2.3965
    1125       2.5322
    1126       2.5442
    1127       2.5303
    1128       2.5458
    1129       2.4911
    1130       2.4873
    1131       2.5652
    1132       2.5147
    1133       2.4494
    1134       2.3953
    1135       2.4984
    1136       2.5477
    1137       2.5724
    1138       2.5360
    1139       2.5651
    1140       2.5282
    1141       2.6037
    1142       2.6341
    1143       2.6985
    1144       2.5903
    1145       2.5445
    1146       2.4634
    1147       2.5440
    1148       2.5856
    1149       2.6117
    1150       2.5422
    1151       2.5172
    1152       2.5312
    1153       2.6525
    1154       2.5844
    1155       2.6200
    1156       2.6535
    1157       2.4979
    1158       2.4390
    1159       2.4277
    1160       2.3939
    1161       2.4432
    1162       2.4432
    1163       2.4786
    1164       2.4777
    1165       2.3833
    1166       2.4386
    1167       2.3601
    1168       2.3515
    1169       2.3074
    1170       2.2601
    1171       2.3026
    1172       2.2757
    1173       2.3514
    1174       2.3428
    1175       2.4754
    1176       2.4287
    1177       2.4212
    1178       2.5317
    1179       2.4740
    1180       2.4439
    1181       2.4801
    1182       2.4635
    1183       2.5179
    1184       2.5066
    1185       2.4703
    1186       2.4506
    1187       2.4957
    1188       2.5367
    1189       2.5587
    1190       2.5808
    1191       2.6247
    1192       2.5107
    1193       2.5608
    1194       2.6664
    1195       2.7935
    1196       2.7490
    1197       2.7883
    1198       2.6259
    1199       2.6666
    1200       2.7082
    1201       2.5352
    1202       2.4930
    1203       2.4978
    1204       2.5025
    1205       2.5822
    1206       2.6269
    1207       2.6083
    1208       2.5379
    1209       2.5498
    1210       2.4461
    1211       2.4623
    1212       2.4141
    1213       2.4878
    1214       2.4393
    1215       2.3744
    1216       2.4100
    1217       2.4155
    1218       2.4501
    1219       2.4146
    1220       2.5038
    1221       2.4538
    1222       2.5880
    1223       2.5439
    1224       2.4855
    1225       2.5473
    1226       2.4367
    1227       2.2984
    1228       2.4608
    1229       2.4386
    1230       2.4637
    1231       2.3716
    1232       2.4077
    1233       2.4971
    1234       2.6307
    1235       2.6523
    1236       2.5396
    1237       2.5526
    1238       2.4737
    1239       2.4584
    1240       2.4107
    1241       2.3690
    1242       2.3255
    1243       2.3376
    1244       2.3530
    1245       2.3838
    1246       2.4422
    1247       2.4119
    1248       2.4216
    1249       2.4599
    1250       2.4824
    1251       2.4832
    1252       2.3564
    1253       2.3165
    1254       2.3722
    1255       2.4224
    1256       2.3728
    1257       2.3721
    1258       2.4213
    1259       2.3553
    1260       2.4537
    1261       2.4408
    1262       2.4755
    1263       2.5383
    1264       2.5123
    1265       2.4680
    1266       2.4356
    1267       2.4375
    1268       2.4703
    1269       2.5472
    1270       2.4408
    1271       2.5085
    1272       2.5561
    1273       2.4780
    1274       2.4432
    1275       2.4684
    1276       2.4040
    1277       2.4133
    1278       2.3488
    1279       2.3558
    1280       2.3944
    1281       2.3303
    1282       2.3149
    1283       2.2851
    1284       2.3953
    1285       2.4627
    1286       2.6261
    1287       2.6262
    1288       2.5588
    1289       2.5739
    1290       2.5985
    1291       2.6115
    1292       2.6274
    1293       2.5345
    1294       2.5766
    1295       2.5631
    1296       2.5222
    1297       2.5859
    1298       2.5053
    1299       2.5172
    1300       2.5638
    1301       2.4904
    1302       2.5562
    1303       2.5538
    1304       2.4463
    1305       2.4939
    1306       2.6061
    1307       2.5288
    1308       2.4962
    1309       2.5190
    1310       2.4634
    1311       2.4461
    1312       2.4490
    1313       2.4071
    1314       2.4361
    1315       2.3889
    1316       2.4381
    1317       2.4168
    1318       2.4443
    1319       2.5173
    1320       2.4319
    1321       2.4559
    1322       2.3874
    1323       2.4693
    1324       2.4614
    1325       2.4344
    1326       2.4545
    1327       2.4786
    1328       2.4946
    1329       2.5291
    1330       2.5810
    1331       2.5050
    1332       2.5345
    1333       2.5864
    1334       2.6381
    1335       2.6146
    1336       2.6330
    1337       2.6648
    1338       2.5978
    1339       2.6619
    1340       2.5989
    1341       2.6214
    1342       2.6320
    1343       2.6538
    1344       2.5820
    1345       2.5453
    1346       2.5348
    1347       2.4135
    1348       2.4759
    1349       2.5592
    1350       2.5028
    1351       2.5781
    1352       2.4513
    1353       2.4954
    1354       2.5700
    1355       2.5913
    1356       2.5302
    1357       2.5503
    1358       2.5901
    1359       2.5979
    1360       2.6194
    1361       2.7037
    1362       2.6375
    1363       2.5733
    1364       2.4897
    1365       2.4856
    1366       2.4635
    1367       2.4186
    1368       2.3999
    1369       2.3825
    1370       2.3646
    1371       2.4708
    1372       2.3503
    1373       2.3115
    1374       2.3710
    1375       2.4007
    1376       2.3675
    1377       2.3677
    1378       2.3839
    1379       2.3196
    1380       2.3544
    1381       2.3517
    1382       2.3830
    1383       2.3986
    1384       2.4331
    1385       2.4471
    1386       2.4503
    1387       2.5193
    1388       2.5940
    1389       2.5225
    1390       2.6015
    1391       2.5299
    1392       2.5882
    1393       2.5388
    1394       2.5871
    1395       2.5730
    1396       2.5054
    1397       2.4857
    1398       2.6324
    1399       2.6340
    1400       2.7002
    1401       2.6645
    1402       2.6074
    1403       2.5656
    1404       2.5605
    1405       2.5263
    1406       2.5949
    1407       2.6914
    1408       2.7309
    1409       2.6091
    1410       2.5957
    1411       2.6339
    1412       2.5229
    1413       2.5018
    1414       2.5508
    1415       2.5747
    1416       2.5808
    1417       2.6426
    1418       2.6014
    1419       2.4984
    1420       2.5746
    1421       2.5371
    1422       2.5688
    1423       2.5899
    1424       2.6936
    1425       2.6425
    1426       2.5608
    1427       2.5871
    1428       2.5320
    1429       2.5837
    1430       2.6218
    1431       2.5920
    1432       2.6361
    1433       2.6441
    1434       2.6644
    1435       2.6532
    1436       2.6257
    1437       2.5954
    1438       2.4879
    1439       2.4836
    1440       2.6064
    1441       2.6013
    1442       2.6678
    1443       2.6781
    1444       2.6320
    1445       2.6344
    1446       2.6828
    1447       2.6581
    1448       2.5739
    1449       2.6641
    1450       2.6035
    1451       2.6097
    1452       2.6213
    1453       2.5470
    1454       2.5775
    1455       2.5930
    1456       2.6356
    1457       2.5376
    1458       2.6310
    1459       2.4876
    1460       2.6082
    1461       2.6543
    1462       2.6247
    1463       2.7508
    1464       2.7021
    1465       2.7162
    1466       2.6541
    1467       2.7325
    1468       2.6990
    1469       2.5758
    1470       2.6340
    1471       2.6448
    1472       2.5247
    1473       2.5563
    1474       2.5519
    1475       2.5246
    1476       2.5833
    1477       2.5798
    1478       2.5231
    1479       2.5473
    1480       2.5188
    1481       2.4715
    1482       2.4781
    1483       2.3501
    1484       2.4680
    1485       2.4757
    1486       2.3863
    1487       2.3688
    1488       2.4495
    1489       2.4685
    1490       2.4112
    1491       2.3458
    1492       2.3958
    1493       2.2950
    1494       2.3388
    1495       2.3086
    1496       2.4267
    1497       2.5549
    1498       2.5475
    1499       2.4930
    1500       2.4875
    1501       2.5641
    1502       2.5476
    1503       2.6428
    1504       2.5055
    1505       2.4489
    1506       2.4062
    1507       2.4632
    1508       2.4303
    1509       2.4335
    1510       2.4595
    1511       2.3799
    1512       2.3860
    1513       2.4417
    1514       2.4928
    1515       2.5443
    1516       2.4719
    1517       2.5866
    1518       2.5796
    1519       2.5744
    1520       2.5911
    1521       2.5760
    1522       2.4942
    1523       2.5439
    1524       2.5544
    1525       2.4968
    1526       2.5304
    1527       2.5562
    1528       2.5153
    1529       2.4620
    1530       2.4266
    1531       2.4058
    1532       2.3669
    1533       2.3371
    1534       2.4206
    1535       2.4470
    1536       2.4381
    1537       2.4069
    1538       2.4259
    1539       2.5033
    1540       2.4816
    1541       2.4137
    1542       2.5217
    1543       2.4416
    1544       2.4545
    1545       2.5513
    1546       2.5454
    1547       2.5964
    1548       2.5614
    1549       2.5642
    1550       2.5554
    1551       2.5348
    1552       2.5859
    1553       2.4689
    1554       2.4566
    1555       2.4417
    1556       2.4157
    1557       2.5350
    1558       2.5075
    1559       2.5210
    1560       2.4965
    1561       2.5334
    1562       2.5550
    1563       2.4983
    1564       2.5078
    1565       2.4752
    1566       2.5905
    1567       2.5491
    1568       2.5513
    1569       2.6085
    1570       2.5781
    1571       2.5257
    1572       2.4401
    1573       2.4804
    1574       2.4710
    1575       2.5634
    1576       2.5340
    1577       2.5044
    1578       2.5012
    1579       2.4600
    1580       2.5372
    1581       2.5340
    1582       2.3520
    1583       2.4476
    1584       2.4201
    1585       2.4537
    1586       2.4433
    1587       2.5591
    1588       2.5823
    1589       2.6555
    1590       2.8142
    1591       2.8034
    1592       2.8346
    1593       2.7697
    1594       2.8689
    1595       2.7524
    1596       2.7638
    1597       2.7766
    1598       2.6410
    1599       2.6337
    1600       2.5497
    1601       2.5390
    1602       2.5533
    1603       2.4769
    1604       2.4306
    1605       2.4039
    1606       2.4160
    1607       2.3932
    1608       2.3159
    1609       2.3587
    1610       2.4081
    1611       2.3554
    1612       2.3746
    1613       2.4707
    1614       2.4475
    1615       2.3958
    1616       2.3598
    1617       2.3104
    1618       2.3033
    1619       2.3275
    1620       2.4402
    1621       2.5342
    1622       2.4766
    1623       2.4921
    1624       2.3644
    1625       2.3554
    1626       2.3461
    1627       2.4304
    1628       2.4469
    1629       2.4449
    1630       2.3857
    1631       2.3326
    1632       2.4358
    1633       2.4005
    1634       2.3859
    1635       2.3695
    1636       2.4496
    1637       2.3545
    1638       2.4457
    1639       2.3703
    1640       2.3954
    1641       2.3934
    1642       2.3659
    1643       2.4438
    1644       2.4579
    1645       2.4092
    1646       2.4823
    1647       2.4878
    1648       2.3771
    1649       2.3919
    1650       2.3764
    1651       2.3240
    1652       2.3839
    1653       2.3621
    1654       2.4088
    1655       2.3785
    1656       2.4806
    1657       2.4334
    1658       2.5012
    1659       2.4734
    1660       2.5327
    1661       2.3950
    1662       2.4683
    1663       2.4516
    1664       2.4793
    1665       2.4945
    1666       2.5221
    1667       2.4702
    1668       2.4405
    1669       2.4811
    1670       2.4593
    1671       2.4270
    1672       2.4532
    1673       2.5159
    1674       2.4878
    1675       2.5557
    1676       2.4495
    1677       2.5533
    1678       2.4959
    1679       2.5238
    1680       2.4469
    1681       2.4432
    1682       2.4511
    1683       2.4955
    1684       2.4726
    1685       2.4132
    1686       2.4339
    1687       2.4966
    1688       2.5558
    1689       2.4555
    1690       2.5007
    1691       2.5567
    1692       2.5022
    1693       2.5216
    1694       2.6062
    1695       2.5612
    1696       2.5381
    1697       2.5123
    1698       2.5724
    1699       2.5958
    1700       2.6208
    1701       2.6190
    1702       2.5897
    1703       2.6669
    1704       2.6366
    1705       2.7155
    1706       2.7721
    1707       2.7033
    1708       2.8012
    1709       2.7231
    1710       2.7745
    1711       2.7617
    1712       2.7438
    1713       2.7547
    1714       2.8536
    1715       2.8419
    1716       2.8014
    1717       2.8711
    1718       2.8939
    1719       2.8466
    1720       2.9066
    1721       2.7671
    1722       2.6322
    1723       2.6342
    1724       2.6615
    1725       2.7061
    1726       2.7004
    1727       2.6259
    1728       2.6798
    1729       2.6974
    1730       2.6710
    1731       2.6996
    1732       2.7262
    1733       2.7870
    1734       2.6283
    1735       2.6732
    1736       2.5597
    1737       2.6058
    1738       2.6527
    1739       2.7609
    1740       2.7009
    1741       2.7630
    1742       2.6999
    1743       2.5735
    1744       2.5529
    1745       2.5186
    1746       2.4191
    1747       2.4317
    1748       2.4240
    1749       2.5462
    1750       2.5943
    1751       2.5220
    1752       2.4673
    1753       2.4411
    1754       2.4773
    1755       2.4310
    1756       2.5012
    1757       2.4812
    1758       2.4536
    1759       2.5262
    1760       2.4950
    1761       2.5379
    1762       2.4752
    1763       2.4941
    1764       2.4334
    1765       2.5321
    1766       2.5525
    1767       2.5120
    1768       2.5058
    1769       2.4283
    1770       2.4479
    1771       2.4512
    1772       2.4582
    1773       2.5088
    1774       2.4613
    1775       2.4882
    1776       2.6009
    1777       2.6030
    1778       2.6684
    1779       2.6188
    1780       2.5452
    1781       2.5815
    1782       2.5960
    1783       2.6184
    1784       2.4464
    1785       2.4235
    1786       2.4660
    1787       2.4419
    1788       2.4391
    1789       2.4145
    1790       2.3384
    1791       2.3968
    1792       2.5002
    1793       2.5154
    1794       2.4998
    1795       2.5214
    1796       2.5058
    1797       2.5508
    1798       2.6207
    1799       2.6505
    1800       2.5903
    1801       2.5921
    1802       2.5592
    1803       2.5188
    1804       2.4178
    1805       2.4956
    1806       2.5498
    1807       2.5685
    1808       2.5850
    1809       2.4969
    1810       2.5829
    1811       2.4981
    1812       2.5281
    1813       2.5145
    1814       2.4819
    1815       2.4889
    1816       2.4558
    1817       2.4276
    1818       2.4803
    1819       2.5375
    1820       2.5950
    1821       2.6536
    1822       2.7791
    1823       2.8027
    1824       2.8448
    1825       2.8500
    1826       2.8583
    1827       2.7688
    1828       2.7346
    1829       2.8613
    1830       2.8988
    1831       2.8645
    1832       2.7695
    1833       2.8990
    1834       2.8961
    1835       2.8082
    1836       2.9435
    1837       2.9145
    1838       2.9918
    1839       2.9128
    1840       2.9083
    1841       2.8183
    1842       2.7337
    1843       2.7354
    1844       2.8784
    1845       2.9428
    1846       2.8914
    1847       2.8703
    1848       2.9306
    1849       2.9810
    1850       3.0080
    1851       3.1158
    1852       3.1136
    1853       3.1429
    1854       3.1219
    1855       3.0947
    1856       2.9749
    1857       2.9826
    1858       2.9927
    1859       2.9967
    1860       2.9748
    1861       2.9418
    1862       2.8895
    1863       2.8143
    1864       2.8275
    1865       2.8189
    1866       2.6614
    1867       2.7534
    1868       2.6990
    1869       2.7563
    1870       2.8041
    1871       2.7736
    1872       2.7956
    1873       2.7808
    1874       2.7368
    1875       2.7854
    1876       2.8843
    1877       2.7559
    1878       2.7493
    1879       2.8487
    1880       2.7548
    1881       2.6887
    1882       2.6883
    1883       2.7372
    1884       2.7076
    1885       2.6834
    1886       2.7451
    1887       2.7568
    1888       2.6364
    1889       2.6539
    1890       2.7209
    1891       2.7275
    1892       2.6305
    1893       2.6795
    1894       2.5745
    1895       2.5543
    1896       2.6226
    1897       2.5718
    1898       2.6150
    1899       2.4984
    1900       2.4628
    1901       2.4729
    1902       2.5571
    1903       2.5474
    1904       2.5500
    1905       2.4465
    1906       2.4660
    1907       2.4736
    1908       2.4960
    1909       2.6241
    1910       2.5235
    1911       2.5129
    1912       2.4773
    1913       2.4998
    1914       2.5267
    1915       2.6464
    1916       2.6779
    1917       2.6437
    1918       2.6172
    1919       2.6413
    1920       2.7528
    1921       2.7966
    1922       2.6027
    1923       2.5857
    1924       2.6033
    1925       2.6914
    1926       2.8075
    1927       2.8279
    1928       2.7791
    1929       2.7259
    1930       2.6753
    1931       2.6291
    1932       2.6360
    1933       2.5808
    1934       2.6340
    1935       2.5464
    1936       2.5027
    1937       2.4654
    1938       2.4983
    1939       2.5225
    1940       2.4419
    1941       2.3687
    1942       2.5179
    1943       2.4441
    1944       2.5800
    1945       2.5976
    1946       2.5926
    1947       2.5578
    1948       2.4444
    1949       2.4432
    1950       2.5185
    1951       2.6299
    1952       2.5299
    1953       2.6963
    1954       2.7198
    1955       2.6697
    1956       2.8074
    1957       2.7219
    1958       2.7799
    1959       2.7717
    1960       2.6259
    1961       2.6154
    1962       2.6217
    1963       2.5840
    1964       2.5732
    1965       2.5467
    1966       2.4716
    1967       2.4632
    1968       2.4922
    1969       2.4786
    1970       2.5776
    1971       2.6369
    1972       2.6145
    1973       2.5362
    1974       2.5033
    1975       2.5725
    1976       2.6392
    1977       2.5404
    1978       2.6273
    1979       2.6505
    1980       2.5873
    1981       2.5231
    1982       2.5388
    1983       2.4962
    1984       2.4490
    1985       2.5503
    1986       2.4577
    1987       2.4779
    1988       2.5094
    1989       2.6448
    1990       2.5936
    1991       2.5909
    1992       2.6148
    1993       2.4736
    1994       2.4511
    1995       2.4531
    1996       2.4675
    1997       2.3845
    1998       2.3731
    1999       2.3273
    2000       2.3767
    2001       2.3701
    2002       2.5087
    2003       2.5471
    2004       2.6562
    2005       2.5506
    2006       2.5531
    2007       2.3981
    2008       2.4295
    2009       2.5011
    2010       2.5159
    2011       2.5096
    2012       2.5857
    2013       2.5188
    2014       2.4823
    2015       2.5078
    2016       2.5391
    2017       2.4961
    2018       2.5185
    2019       2.4139
    2020       2.4072
    2021       2.4726
    2022       2.4989
    2023       2.5064
    2024       2.5065
    2025       2.3745
    2026       2.3753
    2027       2.4058
    2028       2.2450
    2029       2.3124
    2030       2.4403
    2031       2.4113
    2032       2.3520
    2033       2.3731
    2034       2.2460
    2035       2.2712
    2036       2.3688
    2037       2.4328
    2038       2.3244
    2039       2.4128
    2040       2.3910
    2041       2.3589
    2042       2.3205
    2043       2.3428
    2044       2.3795
    2045       2.4933
    2046       2.4194
    2047       2.4467
    2048       2.4872
    2049       2.4157
    2050       2.4077
    2051       2.3900
    2052       2.3832
    2053       2.3786
    2054       2.4743
    2055       2.4605
    2056       2.5322
    2057       2.4902
    2058       2.3856
    2059       2.3942
    2060       2.3655
    2061       2.3920
    2062       2.4437
    2063       2.5224
    2064       2.5615
    2065       2.5104
    2066       2.6439
    2067       2.6254
    2068       2.5212
    2069       2.6233
    2070       2.5063
    2071       2.5466
    2072       2.5032
    2073       2.4747
    2074       2.5875
    2075       2.4757
    2076       2.4304
    2077       2.4440
    2078       2.5179
    2079       2.4858
    2080       2.4236
    2081       2.3414
    2082       2.4036
    2083       2.3494
    2084       2.4364
    2085       2.4407
    2086       2.5309
    2087       2.5304
    2088       2.5546
    2089       2.5728
    2090       2.5319
    2091       2.5512
    2092       2.5572
    2093       2.5605
    2094       2.5111
    2095       2.5033
    2096       2.4863
    2097       2.5284
    2098       2.5124
    2099       2.5900
    2100       2.5029
    2101       2.4886
    2102       2.5568
    2103       2.6054
    2104       2.5862
    2105       2.5877
    2106       2.4581
    2107       2.4117
    2108       2.4461
    2109       2.4490
    2110       2.5165
    2111       2.5933
    2112       2.6048
    2113       2.7450
    2114       2.5970
    2115       2.5862
    2116       2.6113
    2117       2.4738
    2118       2.4943
    2119       2.5889
    2120       2.5729
    2121       2.4432
    2122       2.5074
    2123       2.4217
    2124       2.4711
    2125       2.4434
    2126       2.4773
    2127       2.5052
    2128       2.4482
    2129       2.4397
    2130       2.4566
    2131       2.4842
    2132       2.5419
    2133       2.4478
    2134       2.5741
    2135       2.6004
    2136       2.4724
    2137       2.4902
    2138       2.5135
    2139       2.4692
    2140       2.4484
    2141       2.4911
    2142       2.4843
    2143       2.5695
    2144       2.5629
    2145       2.5072
    2146       2.5681
    2147       2.5295
    2148       2.5487
    2149       2.6036
    2150       2.6511
    2151       2.6675
    2152       2.6268
    2153       2.7242
    2154       2.5848
    2155       2.5713
    2156       2.5536
    2157       2.5234
    2158       2.4533
    2159       2.5089
    2160       2.5048
    2161       2.4704
    2162       2.5428
    2163       2.5729
    2164       2.5832
    2165       2.6483
    2166       2.6004
    2167       2.5944
    2168       2.7336
    2169       2.6426
    2170       2.6406
    2171       2.6387
    2172       2.6177
    2173       2.5993
    2174       2.6018
    2175       2.6795
    2176       2.5797
    2177       2.5545
    2178       2.6410
    2179       2.6803
    2180       2.6380
    2181       2.6849
    2182       2.7128
    2183       2.6553
    2184       2.5725
    2185       2.6318
    2186       2.5526
    2187       2.4826
    2188       2.5739
    2189       2.5831
    2190       2.6000
    2191       2.6444
    2192       2.6533
    2193       2.5864
    2194       2.5000
    2195       2.5824
    2196       2.6263
    2197       2.5522
    2198       2.6105
    2199       2.5369
    2200       2.6391
    2201       2.6421
    2202       2.6069
    2203       2.5992
    2204       2.5982
    2205       2.6435
    2206       2.6465
    2207       2.5951
    2208       2.5761
    2209       2.5027
    2210       2.5237
    2211       2.5000
    2212       2.5051
    2213       2.5160
    2214       2.6042
    2215       2.5473
    2216       2.6329
    2217       2.6921
    2218       2.6814
    2219       2.7451
    2220       2.7494
    2221       2.6677
    2222       2.5727
    2223       2.6309
    2224       2.6130
    2225       2.5934
    2226       2.6622
    2227       2.6696
    2228       2.7250
    2229       2.7434
    2230       2.5927
    2231       2.5586
    2232       2.5671
    2233       2.5986
    2234       2.5789
    2235       2.5144
    2236       2.5506
    2237       2.4864
    2238       2.5195
    2239       2.3820
    2240       2.4510
    2241       2.4011
    2242       2.4383
    2243       2.4916
    2244       2.4067
    2245       2.4774
    2246       2.5336
    2247       2.5161
    2248       2.5785
    2249       2.6415
    2250       2.5412
    2251       2.6198
    2252       2.6478
    2253       2.7493
    2254       2.7039
    2255       2.7903
    2256       2.7399
    2257       2.6756
    2258       2.7073
    2259       2.5983
    2260       2.6031
    2261       2.5363
    2262       2.6742
    2263       2.5920
    2264       2.5360
    2265       2.4930
    2266       2.5431
    2267       2.6393
    2268       2.5072
    2269       2.5233
    2270       2.4527
    2271       2.5624
    2272       2.5180
    2273       2.4996
    2274       2.5831
    2275       2.5243
    2276       2.4797
    2277       2.5383
    2278       2.4660
    2279       2.5184
    2280       2.5297
    2281       2.5701
    2282       2.4500
    2283       2.5111
    2284       2.5309
    2285       2.4471
    2286       2.5736
    2287       2.4895
    2288       2.5858
    2289       2.5344
    2290       2.6702
    2291       2.6183
    2292       2.6194
    2293       2.5011
    2294       2.5117
    2295       2.5490
    2296       2.6238
    2297       2.5887
    2298       2.5240
    2299       2.5511
    2300       2.5165
    2301       2.6445
    2302       2.5930
    2303       2.5735
    2304       2.5388
    2305       2.5610
    2306       2.5862
    2307       2.6785
    2308       2.7279
    2309       2.7748
    2310       2.7880
    2311       2.8168
    2312       2.8443
    2313       2.9979
    2314       3.0385
    2315       2.9577
    2316       2.8651
    2317       2.9971
    2318       2.8511
    2319       2.7937
    2320       2.7279
    2321       2.7496
    2322       2.7352
    2323       2.6437
    2324       2.6096
    2325       2.6226
    2326       2.5652
    2327       2.6428
    2328       2.5912
    2329       2.5048
    2330       2.6755
    2331       2.7040
    2332       2.5760
    2333       2.5454
    2334       2.5559
    2335       2.6409
    2336       2.6760
    2337       2.6821
    2338       2.7705
    2339       2.6692
    2340       2.6385
    2341       2.7092
    2342       2.7725
    2343       2.7250
    2344       2.5885
    2345       2.5248
    2346       2.6012
    2347       2.6127
    2348       2.7391
    2349       2.7658
    2350       2.6428
    2351       2.6006
    2352       2.5487
    2353       2.6166
    2354       2.7174
    2355       2.8062
    2356       2.7696
    2357       2.6628
    2358       2.6394
    2359       2.6440
    2360       2.5705
    2361       2.5468
    2362       2.5332
    2363       2.5584
    2364       2.6275
    2365       2.5783
    2366       2.4530
    2367       2.4601
    2368       2.3828
    2369       2.3686
    2370       2.4519
    2371       2.5273
    2372       2.4689
    2373       2.4550
    2374       2.4748
    2375       2.5229
    2376       2.4692
    2377       2.4609
    2378       2.5479
    2379       2.4552
    2380       2.4889
    2381       2.4129
    2382       2.4716
    2383       2.3715
    2384       2.5167
    2385       2.5043
    2386       2.4805
    2387       2.4906
    2388       2.4602
    2389       2.4868
    2390       2.4722
    2391       2.5204
    2392       2.4812
    2393       2.5222
    2394       2.6305
    2395       2.5678
    2396       2.6576
    2397       2.6681
    2398       2.6771
    2399       2.6184
    2400       2.6183
    2401       2.6928
    2402       2.7011
    2403       2.6428
    2404       2.7616
    2405       2.6559
    2406       2.6815
    2407       2.6218
    2408       2.6988
    2409       2.6462
    2410       2.6276
    2411       2.6408
    2412       2.6559
    2413       2.6228
    2414       2.6419
    2415       2.6944
    2416       2.5963
    2417       2.5225
    2418       2.5769
    2419       2.5884
    2420       2.6200
    2421       2.5437
    2422       2.5476
    2423       2.5146
    2424       2.4783
    2425       2.4139
    2426       2.5237
    2427       2.4188
    2428       2.4998
    2429       2.4817
    2430       2.5042
    2431       2.4463
    2432       2.3835
    2433       2.4193
    2434       2.4567
    2435       2.4318
    2436       2.5100
    2437       2.6073
    2438       2.4787
    2439       2.5061
    2440       2.4853
    2441       2.3764
    2442       2.3552
    2443       2.4734
    2444       2.4120
    2445       2.4273
    2446       2.4516
    2447       2.4798
    2448       2.5036
    2449       2.6123
    2450       2.5593
    2451       2.5784
    2452       2.5063
    2453       2.5567
    2454       2.5944
    2455       2.5256
    2456       2.4753
    2457       2.4481
    2458       2.5405
    2459       2.5694
    2460       2.5867
    2461       2.6546
    2462       2.6553
    2463       2.6108
    2464       2.5547
    2465       2.5841
    2466       2.6392
    2467       2.5775
    2468       2.6752
    2469       2.7129
    2470       2.6332
    2471       2.6765
    2472       2.6637
    2473       2.7117
    2474       2.7257
    2475       2.6655
    2476       2.6420
    2477       2.5418
    2478       2.5248
    2479       2.5579
    2480       2.5350
    2481       2.4670
    2482       2.5661
    2483       2.5378
    2484       2.6290
    2485       2.5595
    2486       2.6492
    2487       2.6361
    2488       2.7199
    2489       2.5918
    2490       2.6492
    2491       2.6609
    2492       2.6025
    2493       2.6456
    2494       2.6157
    2495       2.6594
    2496       2.6966
    2497       2.7371
    2498       2.7631
    2499       2.6557
    2500       2.6771
