# Supplementary material for: Potential Inhibitors of Fascin From A Database of Marine Natural Products: A Virtual Screening and Molecular Dynamics Study
Source: Front Chem. 2021 Oct 7;9:719949. doi: 10.3389/fchem.2021.719949 (PMC8529705; doi:10.3389/fchem.2021.719949)
Supplement: Supplementary file 2 [file DataSheet1.ZIP › Raw Date for Manuscript-719949-reduced/Figure S1/Inhibitor 07/rmsd5.dat]

#Frame     RMSD_00002
       1       2.0262
       2       2.1506
       3       2.1675
       4       2.1409
       5       2.1152
       6       2.0247
       7       2.1511
       8       2.1687
       9       2.1908
      10       2.1659
      11       2.1687
      12       2.1358
      13       2.0497
      14       2.1266
      15       2.1346
      16       2.0665
      17       2.0359
      18       1.9742
      19       2.0514
      20       2.0948
      21       2.0387
      22       2.0497
      23       2.1489
      24       2.0456
      25       2.0693
      26       2.0201
      27       2.0281
      28       1.9945
      29       1.9875
      30       1.9538
      31       1.8961
      32       1.8014
      33       1.8486
      34       1.8738
      35       1.8547
      36       1.9283
      37       1.9411
      38       1.9317
      39       1.9902
      40       1.9681
      41       2.0436
      42       2.0506
      43       1.9255
      44       1.9060
      45       1.9487
      46       1.9335
      47       1.9761
      48       1.9753
      49       2.0176
      50       1.9582
      51       2.0471
      52       1.9996
      53       2.1047
      54       2.0693
      55       2.1492
      56       2.0988
      57       2.0109
      58       1.9183
      59       2.0446
      60       2.0856
      61       2.0618
      62       2.0712
      63       2.0316
      64       2.0108
      65       1.9870
      66       1.9244
      67       2.0042
      68       2.0981
      69       2.1430
      70       2.1509
      71       2.0819
      72       2.1021
      73       2.0922
      74       2.0178
      75       1.9837
      76       1.9100
      77       1.9835
      78       2.0110
      79       2.0304
      80       2.0511
      81       2.0756
      82       2.0225
      83       1.9499
      84       2.0114
      85       2.0081
      86       1.9964
      87       2.0709
      88       2.1296
      89       2.0363
      90       2.0981
      91       2.1182
      92       2.1337
      93       2.0406
      94       1.9596
      95       2.0504
      96       2.1186
      97       2.0914
      98       2.0463
      99       1.9473
     100       1.9317
     101       2.0063
     102       1.9787
     103       2.0348
     104       2.0257
     105       2.0334
     106       2.0656
     107       2.1244
     108       2.0938
     109       2.1366
     110       2.1288
     111       2.1555
     112       2.1050
     113       2.1441
     114       2.1412
     115       2.1734
     116       2.2358
     117       2.2448
     118       2.1934
     119       2.1731
     120       2.1769
     121       2.1671
     122       2.0858
     123       2.0759
     124       2.0574
     125       2.1476
     126       2.0663
     127       2.1307
     128       2.1073
     129       2.0965
     130       2.1714
     131       2.1534
     132       2.1960
     133       2.1865
     134       2.1654
     135       2.1918
     136       2.1792
     137       2.1144
     138       2.1421
     139       2.3251
     140       2.3159
     141       2.3865
     142       2.2461
     143       2.2817
     144       2.3322
     145       2.2793
     146       2.2100
     147       2.2120
     148       2.2981
     149       2.1600
     150       2.1789
     151       2.1036
     152       2.1056
     153       2.0789
     154       2.1087
     155       2.0287
     156       2.1212
     157       2.1559
     158       2.0762
     159       2.1007
     160       2.0296
     161       2.0633
     162       2.0710
     163       2.1049
     164       2.0510
     165       2.1272
     166       2.1022
     167       2.1155
     168       2.1267
     169       2.1827
     170       2.1960
     171       2.1703
     172       2.2300
     173       2.1904
     174       2.1678
     175       2.2385
     176       2.1985
     177       2.1876
     178       2.1779
     179       2.1932
     180       2.1575
     181       2.1527
     182       2.1345
     183       2.2096
     184       2.1959
     185       2.2417
     186       2.2241
     187       2.1645
     188       2.1175
     189       2.0827
     190       2.1256
     191       2.0965
     192       2.1491
     193       2.1179
     194       2.1640
     195       2.1454
     196       2.1111
     197       2.2022
     198       2.1900
     199       2.3770
     200       2.3878
     201       2.4082
     202       2.2771
     203       2.3410
     204       2.2998
     205       2.3647
     206       2.2902
     207       2.3854
     208       2.1753
     209       2.1843
     210       2.1803
     211       2.1950
     212       2.1817
     213       2.2080
     214       2.1403
     215       2.1402
     216       2.1639
     217       2.0859
     218       2.1711
     219       2.0940
     220       2.1213
     221       2.1497
     222       2.1940
     223       2.1723
     224       2.2004
     225       2.2018
     226       2.1612
     227       2.1479
     228       2.0861
     229       2.0768
     230       2.1031
     231       2.0878
     232       2.0408
     233       2.0228
     234       2.0154
     235       2.1199
     236       2.0802
     237       2.1129
     238       2.1678
     239       2.1491
     240       2.1549
     241       2.3302
     242       2.2662
     243       2.2888
     244       2.3265
     245       2.3324
     246       2.3276
     247       2.2857
     248       2.2053
     249       2.2589
     250       2.2042
     251       2.1597
     252       2.2271
     253       2.2324
     254       2.1424
     255       2.1662
     256       2.1649
     257       2.1689
     258       2.1197
     259       2.0775
     260       2.0616
     261       2.0973
     262       2.0884
     263       2.0877
     264       2.1577
     265       2.1195
     266       2.1407
     267       2.0873
     268       2.0847
     269       2.0372
     270       2.0177
     271       2.0387
     272       1.9651
     273       2.0366
     274       2.0000
     275       1.9697
     276       1.9826
     277       2.0147
     278       2.0296
     279       2.0806
     280       2.0797
     281       2.1484
     282       2.1280
     283       2.0780
     284       2.1168
     285       2.1968
     286       2.0923
     287       2.0202
     288       1.9989
     289       2.0334
     290       2.0111
     291       2.0045
     292       1.9712
     293       1.9774
     294       1.9921
     295       1.9922
     296       2.0031
     297       2.0626
     298       2.0699
     299       2.0123
     300       1.9924
     301       2.0617
     302       2.1508
     303       2.1447
     304       2.0376
     305       2.0075
     306       1.9166
     307       2.0279
     308       2.0020
     309       2.0138
     310       2.0270
     311       2.0329
     312       2.1907
     313       2.0948
     314       2.1518
     315       2.2593
     316       2.2691
     317       2.2002
     318       2.2029
     319       2.3359
     320       2.2567
     321       2.1957
     322       2.1851
     323       2.1470
     324       2.1005
     325       2.1211
     326       2.1058
     327       2.0905
     328       2.1778
     329       2.1335
     330       2.0971
     331       2.2008
     332       2.0627
     333       2.1308
     334       2.0806
     335       2.0661
     336       2.0786
     337       2.1266
     338       2.1370
     339       2.0996
     340       2.1175
     341       2.0880
     342       2.0728
     343       2.0368
     344       2.0570
     345       2.0779
     346       2.0496
     347       1.9964
     348       2.0865
     349       2.0724
     350       2.0716
     351       2.0428
     352       2.0585
     353       2.1459
     354       2.1388
     355       2.1955
     356       2.1182
     357       2.1772
     358       2.0935
     359       2.0179
     360       2.0110
     361       1.9598
     362       2.0026
     363       2.0631
     364       2.0189
     365       2.1023
     366       2.1402
     367       2.1336
     368       2.1151
     369       2.2448
     370       2.3208
     371       2.2626
     372       2.1703
     373       2.2440
     374       2.3556
     375       2.1822
     376       2.1890
     377       2.2263
     378       2.2520
     379       2.1337
     380       2.1932
     381       2.1416
     382       2.2184
     383       2.2052
     384       2.1320
     385       2.2496
     386       2.2346
     387       2.2658
     388       2.2953
     389       2.1906
     390       2.2583
     391       2.1852
     392       2.2428
     393       2.1556
     394       2.0639
     395       2.0214
     396       2.0390
     397       2.1117
     398       2.0773
     399       2.1194
     400       2.0947
     401       2.0762
     402       2.1444
     403       2.1406
     404       2.1397
     405       2.0263
     406       2.0323
     407       2.0853
     408       2.0338
     409       1.9666
     410       1.9820
     411       2.0312
     412       2.0527
     413       2.0499
     414       2.0808
     415       2.0403
     416       2.1139
     417       2.0860
     418       2.1528
     419       2.0708
     420       2.1335
     421       2.2286
     422       2.1343
     423       2.1252
     424       2.1294
     425       2.1656
     426       2.1292
     427       2.1368
     428       2.1487
     429       2.1287
     430       2.0391
     431       2.1059
     432       2.0065
     433       1.9800
     434       2.0203
     435       1.9941
     436       2.0126
     437       2.0186
     438       1.9715
     439       1.9749
     440       1.9875
     441       1.9456
     442       1.9086
     443       2.0183
     444       1.9828
     445       2.0677
     446       2.0093
     447       2.0368
     448       1.9703
     449       1.9406
     450       2.0351
     451       2.0867
     452       2.0751
     453       2.1309
     454       2.1045
     455       2.0325
     456       2.1438
     457       2.0880
     458       2.0389
     459       2.0363
     460       1.9859
     461       2.0459
     462       1.9887
     463       1.9623
     464       1.9885
     465       1.9986
     466       1.9822
     467       2.0755
     468       2.0173
     469       1.9571
     470       1.9931
     471       1.9661
     472       1.9454
     473       2.0030
     474       2.0390
     475       2.0742
     476       2.0181
     477       1.9295
     478       1.9851
     479       1.8671
     480       1.8743
     481       1.8757
     482       1.9188
     483       1.9207
     484       1.9917
     485       1.9916
     486       1.9424
     487       1.9514
     488       1.9224
     489       1.9299
     490       1.9533
     491       1.8869
     492       1.9334
     493       2.0405
     494       1.9670
     495       1.9487
     496       2.0114
     497       2.0819
     498       2.0306
     499       2.0311
     500       1.9889
     501       2.0374
     502       2.0344
     503       2.1623
     504       2.0560
     505       2.1135
     506       2.0712
     507       2.1895
     508       2.1413
     509       2.1313
     510       2.0753
     511       2.1984
     512       2.1043
     513       2.0478
     514       2.1333
     515       2.1318
     516       2.2480
     517       2.2803
     518       2.2699
     519       2.2227
     520       2.2208
     521       2.2002
     522       2.2096
     523       2.2029
     524       2.1908
     525       2.2262
     526       2.1875
     527       2.1496
     528       2.1095
     529       2.1317
     530       2.1372
     531       2.0761
     532       2.0946
     533       2.1581
     534       2.1678
     535       2.1283
     536       2.1604
     537       2.1646
     538       2.0868
     539       2.1358
     540       2.0536
     541       2.1136
     542       2.0446
     543       2.0437
     544       2.0747
     545       2.0592
     546       2.0728
     547       2.1023
     548       2.0819
     549       2.0354
     550       2.0645
     551       1.9639
     552       1.9588
     553       2.0885
     554       2.0963
     555       2.1546
     556       2.1486
     557       2.0946
     558       2.0394
     559       2.0393
     560       2.1397
     561       2.1324
     562       2.1538
     563       2.1860
     564       2.1623
     565       2.0966
     566       2.1219
     567       2.1643
     568       2.2060
     569       2.1642
     570       2.1954
     571       2.1062
     572       2.1131
     573       2.0649
     574       2.1809
     575       2.2006
     576       2.2340
     577       2.1316
     578       2.2418
     579       2.1999
     580       2.1618
     581       2.2075
     582       2.1855
     583       2.1412
     584       2.2004
     585       2.3198
     586       2.2901
     587       2.2167
     588       2.1988
     589       2.2707
     590       2.4340
     591       2.4176
     592       2.3278
     593       2.2248
     594       2.3321
     595       2.2510
     596       2.2898
     597       2.2906
     598       2.3394
     599       2.3662
     600       2.2815
     601       2.2357
     602       2.3252
     603       2.3541
     604       2.4170
     605       2.5252
     606       2.3648
     607       2.3999
     608       2.4049
     609       2.4221
     610       2.3550
     611       2.3070
     612       2.3655
     613       2.3217
     614       2.3470
     615       2.4593
     616       2.5267
     617       2.3547
     618       2.3250
     619       2.3026
     620       2.4352
     621       2.3863
     622       2.3400
     623       2.3776
     624       2.3980
     625       2.3196
     626       2.3167
     627       2.3935
     628       2.4176
     629       2.4065
     630       2.3981
     631       2.2970
     632       2.3352
     633       2.3142
     634       2.3529
     635       2.4158
     636       2.4283
     637       2.4847
     638       2.4613
     639       2.4718
     640       2.4214
     641       2.3525
     642       2.3730
     643       2.4070
     644       2.3388
     645       2.4147
     646       2.4062
     647       2.4730
     648       2.6042
     649       2.5837
     650       2.5490
     651       2.5303
     652       2.4562
     653       2.4739
     654       2.4590
     655       2.4962
     656       2.2846
     657       2.3029
     658       2.3227
     659       2.4864
     660       2.3770
     661       2.3601
     662       2.2769
     663       2.3327
     664       2.4461
     665       2.3642
     666       2.2268
     667       2.1892
     668       2.2078
     669       2.2870
     670       2.2546
     671       2.2311
     672       2.2276
     673       2.2241
     674       2.2312
     675       2.2438
     676       2.1761
     677       2.1646
     678       2.1904
     679       2.1787
     680       2.1903
     681       2.1823
     682       2.2795
     683       2.2312
     684       2.2678
     685       2.1979
     686       2.1851
     687       2.2354
     688       2.2621
     689       2.2838
     690       2.2535
     691       2.2643
     692       2.3793
     693       2.2536
     694       2.2609
     695       2.2674
     696       2.4163
     697       2.4333
     698       2.3219
     699       2.2842
     700       2.2672
     701       2.2339
     702       2.3552
     703       2.3599
     704       2.3521
     705       2.2110
     706       2.2555
     707       2.1485
     708       2.2255
     709       2.2336
     710       2.1932
     711       2.2735
     712       2.1698
     713       2.2691
     714       2.3565
     715       2.2929
     716       2.3263
     717       2.3581
     718       2.3767
     719       2.3805
     720       2.3536
     721       2.3409
     722       2.3081
     723       2.2988
     724       2.2986
     725       2.2109
     726       2.2211
     727       2.2739
     728       2.2303
     729       2.2692
     730       2.2323
     731       2.2739
     732       2.2633
     733       2.2015
     734       2.3184
     735       2.3081
     736       2.3093
     737       2.3886
     738       2.3499
     739       2.3313
     740       2.3685
     741       2.4269
     742       2.4764
     743       2.4123
     744       2.4536
     745       2.4704
     746       2.4173
     747       2.4762
     748       2.4311
     749       2.4697
     750       2.4235
     751       2.3500
     752       2.2411
     753       2.1624
     754       2.2442
     755       2.2858
     756       2.3175
     757       2.2656
     758       2.2704
     759       2.3528
     760       2.3971
     761       2.2593
     762       2.1910
     763       2.1501
     764       2.1631
     765       2.1863
     766       2.0797
     767       1.9735
     768       2.0919
     769       2.1558
     770       2.0649
     771       2.0687
     772       2.0691
     773       2.1114
     774       2.0619
     775       2.0948
     776       2.2479
     777       2.2027
     778       2.0667
     779       2.0972
     780       2.1731
     781       2.3057
     782       2.1644
     783       2.1941
     784       2.3256
     785       2.3428
     786       2.1424
     787       2.2381
     788       2.2701
     789       2.2092
     790       2.1060
     791       2.1896
     792       2.0779
     793       2.1046
     794       2.1548
     795       2.1995
     796       2.2401
     797       2.3630
     798       2.3221
     799       2.3492
     800       2.3499
     801       2.3091
     802       2.3335
     803       2.2209
     804       2.2476
     805       2.1532
     806       2.0882
     807       2.1606
     808       2.2217
     809       2.1809
     810       2.2401
     811       2.1977
     812       2.1836
     813       2.2225
     814       2.2097
     815       2.1679
     816       2.1497
     817       2.1654
     818       2.0709
     819       2.0503
     820       2.0507
     821       2.0922
     822       2.0115
     823       2.1785
     824       2.1686
     825       2.1571
     826       2.0835
     827       2.0846
     828       2.0080
     829       2.0050
     830       1.9548
     831       2.0576
     832       2.0717
     833       2.1441
     834       2.0802
     835       2.1529
     836       2.0959
     837       2.1539
     838       2.2285
     839       2.1862
     840       2.2368
     841       2.2403
     842       2.1707
     843       2.2120
     844       2.2472
     845       2.2928
     846       2.2238
     847       2.1807
     848       2.1671
     849       2.1772
     850       2.1852
     851       2.1349
     852       2.0968
     853       2.1369
     854       2.2177
     855       2.2062
     856       2.2428
     857       2.2722
     858       2.2882
     859       2.2027
     860       2.1800
     861       2.2074
     862       2.2230
     863       2.2111
     864       2.3402
     865       2.3005
     866       2.2768
     867       2.2770
     868       2.2137
     869       2.2046
     870       2.2301
     871       2.3341
     872       2.3014
     873       2.3015
     874       2.3124
     875       2.2471
     876       2.2283
     877       2.2453
     878       2.2405
     879       2.2307
     880       2.3413
     881       2.2425
     882       2.2776
     883       2.2258
     884       2.2302
     885       2.1711
     886       2.0867
     887       2.0821
     888       2.1496
     889       2.1120
     890       2.0899
     891       2.1847
     892       2.1862
     893       2.1646
     894       2.1876
     895       2.2102
     896       2.1719
     897       2.1337
     898       2.1387
     899       2.1191
     900       2.1885
     901       2.2077
     902       2.2020
     903       2.2062
     904       2.1958
     905       2.2081
     906       2.2633
     907       2.2707
     908       2.2510
     909       2.1840
     910       2.1228
     911       2.0434
     912       2.0803
     913       2.1141
     914       2.1357
     915       2.0771
     916       2.1032
     917       2.0602
     918       2.0994
     919       2.0560
     920       2.0885
     921       2.1282
     922       2.1200
     923       2.1641
     924       2.1320
     925       2.1698
     926       2.2505
     927       2.2702
     928       2.1828
     929       2.1908
     930       2.2629
     931       2.2226
     932       2.2280
     933       2.1072
     934       2.0838
     935       2.0474
     936       2.0314
     937       2.0400
     938       2.0236
     939       1.9458
     940       2.0119
     941       2.0132
     942       2.0851
     943       2.0780
     944       2.1104
     945       2.0993
     946       2.1261
     947       2.2079
     948       2.1972
     949       2.1337
     950       2.0753
     951       2.0810
     952       2.0730
     953       2.1156
     954       1.9826
     955       1.9150
     956       1.9536
     957       1.9387
     958       1.9766
     959       2.0581
     960       1.9783
     961       2.0446
     962       2.0970
     963       2.0699
     964       2.0521
     965       2.0938
     966       2.1288
     967       2.0313
     968       2.0426
     969       1.9973
     970       2.0472
     971       2.0674
     972       2.0712
     973       2.0515
     974       2.0240
     975       2.0390
     976       2.0870
     977       2.1510
     978       2.1786
     979       2.1007
     980       2.0725
     981       2.1066
     982       2.1580
     983       2.1548
     984       2.2196
     985       2.2369
     986       2.2855
     987       2.2293
     988       2.3002
     989       2.2955
     990       2.2782
     991       2.2770
     992       2.2961
     993       2.2539
     994       2.1634
     995       2.1318
     996       2.2303
     997       2.3478
     998       2.2534
     999       2.2852
    1000       2.2849
    1001       2.3005
    1002       2.3968
    1003       2.3645
    1004       2.3251
    1005       2.3342
    1006       2.3378
    1007       2.4323
    1008       2.4437
    1009       2.3061
    1010       2.3341
    1011       2.2904
    1012       2.2642
    1013       2.2782
    1014       2.2702
    1015       2.3572
    1016       2.3395
    1017       2.3321
    1018       2.2371
    1019       2.2602
    1020       2.3228
    1021       2.3583
    1022       2.4001
    1023       2.3070
    1024       2.3423
    1025       2.3187
    1026       2.2781
    1027       2.3342
    1028       2.2975
    1029       2.2645
    1030       2.2658
    1031       2.3197
    1032       2.4013
    1033       2.3542
    1034       2.2542
    1035       2.3385
    1036       2.3605
    1037       2.4420
    1038       2.3727
    1039       2.3734
    1040       2.5549
    1041       2.4959
    1042       2.4090
    1043       2.3582
    1044       2.2789
    1045       2.3961
    1046       2.3691
    1047       2.3756
    1048       2.2407
    1049       2.2141
    1050       2.1853
    1051       2.2120
    1052       2.1962
    1053       2.2522
    1054       2.2734
    1055       2.3824
    1056       2.2970
    1057       2.3280
    1058       2.3232
    1059       2.3386
    1060       2.3341
    1061       2.3547
    1062       2.4063
    1063       2.3477
    1064       2.2999
    1065       2.2564
    1066       2.2444
    1067       2.3161
    1068       2.3454
    1069       2.2208
    1070       2.2851
    1071       2.2805
    1072       2.3064
    1073       2.2164
    1074       2.2271
    1075       2.2052
    1076       2.2157
    1077       2.1968
    1078       2.2275
    1079       2.2997
    1080       2.3717
    1081       2.3030
    1082       2.3033
    1083       2.3564
    1084       2.3706
    1085       2.3677
    1086       2.4170
    1087       2.4440
    1088       2.3911
    1089       2.4389
    1090       2.4490
    1091       2.5355
    1092       2.4592
    1093       2.4522
    1094       2.4922
    1095       2.5369
    1096       2.5917
    1097       2.6167
    1098       2.5307
    1099       2.4239
    1100       2.4386
    1101       2.4535
    1102       2.5568
    1103       2.6137
    1104       2.5469
    1105       2.4772
    1106       2.5201
    1107       2.5124
    1108       2.5347
    1109       2.5257
    1110       2.5576
    1111       2.5405
    1112       2.4966
    1113       2.4138
    1114       2.4381
    1115       2.4697
    1116       2.4452
    1117       2.4784
    1118       2.4513
    1119       2.5532
    1120       2.4798
    1121       2.4235
    1122       2.5403
    1123       2.5659
    1124       2.5228
    1125       2.5330
    1126       2.4719
    1127       2.5093
    1128       2.5351
    1129       2.4503
    1130       2.4595
    1131       2.4905
    1132       2.6216
    1133       2.5867
    1134       2.5250
    1135       2.5398
    1136       2.5983
    1137       2.5631
    1138       2.5127
    1139       2.4881
    1140       2.5028
    1141       2.5176
    1142       2.4362
    1143       2.4021
    1144       2.4617
    1145       2.5240
    1146       2.5637
    1147       2.4926
    1148       2.5278
    1149       2.5349
    1150       2.5576
    1151       2.5156
    1152       2.4953
    1153       2.4913
    1154       2.4553
    1155       2.4405
    1156       2.4287
    1157       2.5295
    1158       2.4252
    1159       2.4891
    1160       2.4829
    1161       2.4343
    1162       2.5101
    1163       2.4279
    1164       2.3947
    1165       2.4426
    1166       2.3973
    1167       2.3768
    1168       2.4358
    1169       2.4094
    1170       2.4514
    1171       2.4106
    1172       2.3793
    1173       2.3640
    1174       2.4469
    1175       2.4764
    1176       2.5587
    1177       2.6429
    1178       2.6762
    1179       2.6194
    1180       2.6359
    1181       2.7513
    1182       2.7530
    1183       2.6786
    1184       2.7590
    1185       2.6794
    1186       2.5751
    1187       2.6374
    1188       2.6760
    1189       2.6791
    1190       2.6076
    1191       2.6606
    1192       2.7011
    1193       2.7098
    1194       2.7263
    1195       2.6277
    1196       2.6153
    1197       2.6233
    1198       2.6702
    1199       2.6663
    1200       2.6093
    1201       2.5701
    1202       2.5743
    1203       2.5334
    1204       2.5902
    1205       2.6649
    1206       2.6620
    1207       2.6317
    1208       2.5858
    1209       2.7093
    1210       2.7192
    1211       2.7112
    1212       2.6522
    1213       2.6717
    1214       2.5743
    1215       2.5625
    1216       2.5673
    1217       2.6234
    1218       2.6432
    1219       2.6265
    1220       2.6895
    1221       2.7058
    1222       2.7404
    1223       2.7326
    1224       2.5771
    1225       2.5996
    1226       2.5367
    1227       2.5431
    1228       2.4761
    1229       2.5086
    1230       2.5356
    1231       2.4943
    1232       2.5106
    1233       2.4993
    1234       2.5203
    1235       2.5662
    1236       2.5619
    1237       2.5408
    1238       2.5564
    1239       2.6059
    1240       2.6637
    1241       2.5738
    1242       2.6140
    1243       2.6449
    1244       2.5917
    1245       2.5838
    1246       2.5852
    1247       2.5392
    1248       2.5255
    1249       2.5437
    1250       2.5700
    1251       2.5966
    1252       2.5869
    1253       2.5732
    1254       2.5400
    1255       2.5779
    1256       2.6645
    1257       2.6758
    1258       2.6215
    1259       2.5793
    1260       2.5497
    1261       2.6055
    1262       2.6105
    1263       2.6267
    1264       2.6840
    1265       2.6765
    1266       2.6975
    1267       2.6297
    1268       2.7055
    1269       2.6570
    1270       2.5995
    1271       2.5441
    1272       2.5690
    1273       2.5701
    1274       2.5299
    1275       2.5572
    1276       2.5536
    1277       2.5286
    1278       2.5391
    1279       2.5248
    1280       2.5431
    1281       2.5787
    1282       2.4842
    1283       2.4543
    1284       2.4575
    1285       2.3686
    1286       2.5078
    1287       2.6371
    1288       2.6569
    1289       2.6164
    1290       2.6266
    1291       2.5649
    1292       2.5385
    1293       2.5326
    1294       2.4394
    1295       2.6102
    1296       2.5287
    1297       2.6736
    1298       2.6366
    1299       2.6015
    1300       2.5920
    1301       2.6207
    1302       2.6533
    1303       2.6393
    1304       2.6476
    1305       2.6740
    1306       2.6877
    1307       2.6487
    1308       2.7233
    1309       2.6705
    1310       2.6478
    1311       2.5159
    1312       2.5802
    1313       2.5980
    1314       2.6442
    1315       2.7062
    1316       2.7399
    1317       2.7645
    1318       2.8023
    1319       2.7679
    1320       2.8345
    1321       2.7961
    1322       2.7741
    1323       2.6981
    1324       2.6737
    1325       2.7002
    1326       2.7286
    1327       2.7304
    1328       2.7886
    1329       2.8036
    1330       2.8495
    1331       2.8677
    1332       2.8349
    1333       2.8514
    1334       2.7554
    1335       2.7177
    1336       2.7844
    1337       2.7887
    1338       2.6907
    1339       2.7156
    1340       2.8392
    1341       2.8107
    1342       2.7754
    1343       2.7864
    1344       2.7173
    1345       2.7935
    1346       2.7216
    1347       2.7478
    1348       2.8572
    1349       2.8256
    1350       2.8273
    1351       2.7779
    1352       2.7711
    1353       2.8013
    1354       2.8574
    1355       2.7877
    1356       2.8040
    1357       2.7562
    1358       2.7699
    1359       2.8313
    1360       2.8900
    1361       3.0080
    1362       2.9629
    1363       2.8941
    1364       2.8866
    1365       2.8438
    1366       2.8229
    1367       2.8654
    1368       2.8442
    1369       2.8522
    1370       2.8465
    1371       2.8471
    1372       2.8310
    1373       2.8601
    1374       2.9213
    1375       2.8349
    1376       2.7971
    1377       2.8680
    1378       2.7818
    1379       2.7397
    1380       2.7760
    1381       2.7209
    1382       2.7929
    1383       2.8061
    1384       2.7495
    1385       2.7587
    1386       2.7171
    1387       2.8203
    1388       2.8591
    1389       2.8494
    1390       2.8358
    1391       2.7422
    1392       2.7552
    1393       2.7290
    1394       2.6979
    1395       2.7827
    1396       2.7496
    1397       2.7559
    1398       2.7596
    1399       2.8350
    1400       2.8616
    1401       2.8863
    1402       2.8860
    1403       2.9281
    1404       2.9586
    1405       2.8428
    1406       2.8494
    1407       2.9312
    1408       2.9083
    1409       2.8828
    1410       2.9017
    1411       2.9295
    1412       2.9008
    1413       2.7898
    1414       2.7871
    1415       2.7977
    1416       2.7632
    1417       2.7740
    1418       2.7288
    1419       2.7428
    1420       2.7354
    1421       2.7329
    1422       2.9066
    1423       2.8302
    1424       2.8119
    1425       2.7004
    1426       2.7424
    1427       2.7194
    1428       2.7469
    1429       2.6811
    1430       2.7264
    1431       2.6600
    1432       2.6419
    1433       2.6508
    1434       2.5797
    1435       2.6113
    1436       2.6652
    1437       2.6625
    1438       2.7200
    1439       2.7113
    1440       2.6599
    1441       2.6536
    1442       2.6265
    1443       2.5403
    1444       2.6103
    1445       2.5986
    1446       2.6744
    1447       2.6939
    1448       2.6514
    1449       2.5896
    1450       2.5837
    1451       2.5210
    1452       2.5999
    1453       2.5918
    1454       2.6320
    1455       2.6600
    1456       2.7082
    1457       2.6266
    1458       2.5766
    1459       2.5553
    1460       2.5302
    1461       2.5378
    1462       2.5753
    1463       2.6079
    1464       2.5952
    1465       2.5119
    1466       2.5210
    1467       2.5164
    1468       2.5125
    1469       2.6170
    1470       2.5996
    1471       2.5806
    1472       2.6006
    1473       2.6782
    1474       2.7348
    1475       2.6401
    1476       2.6490
    1477       2.5623
    1478       2.6808
    1479       2.7019
    1480       2.7441
    1481       2.6522
    1482       2.6286
    1483       2.6178
    1484       2.6544
    1485       2.6405
    1486       2.5818
    1487       2.6442
    1488       2.5719
    1489       2.5404
    1490       2.5881
    1491       2.5806
    1492       2.6729
    1493       2.7914
    1494       2.7788
    1495       2.7660
    1496       2.8301
    1497       2.7573
    1498       2.8120
    1499       2.7065
    1500       2.6781
    1501       2.6090
    1502       2.6686
    1503       2.6366
    1504       2.5654
    1505       2.5978
    1506       2.5348
    1507       2.6953
    1508       2.6968
    1509       2.6063
    1510       2.7168
    1511       2.6894
    1512       2.7686
    1513       2.7898
    1514       2.7561
    1515       2.7473
    1516       2.6797
    1517       2.7279
    1518       2.7094
    1519       2.6306
    1520       2.6806
    1521       2.7738
    1522       2.7403
    1523       2.6968
    1524       2.6437
    1525       2.6579
    1526       2.6847
    1527       2.6395
    1528       2.7172
    1529       2.7262
    1530       2.7295
    1531       2.5394
    1532       2.5226
    1533       2.5178
    1534       2.6386
    1535       2.6550
    1536       2.6055
    1537       2.5003
    1538       2.4965
    1539       2.5295
    1540       2.5517
    1541       2.4763
    1542       2.4525
    1543       2.4898
    1544       2.4611
    1545       2.4246
    1546       2.4971
    1547       2.5048
    1548       2.5165
    1549       2.4903
    1550       2.4863
    1551       2.5117
    1552       2.4196
    1553       2.4730
    1554       2.5052
    1555       2.4747
    1556       2.3607
    1557       2.4035
    1558       2.4259
    1559       2.4914
    1560       2.5572
    1561       2.5193
    1562       2.5634
    1563       2.5701
    1564       2.5209
    1565       2.5967
    1566       2.5791
    1567       2.5160
    1568       2.5027
    1569       2.6142
    1570       2.6302
    1571       2.6663
    1572       2.5872
    1573       2.5500
    1574       2.5685
    1575       2.6755
    1576       2.5203
    1577       2.5350
    1578       2.5833
    1579       2.5083
    1580       2.5519
    1581       2.5659
    1582       2.5873
    1583       2.5788
    1584       2.5478
    1585       2.5263
    1586       2.5521
    1587       2.4613
    1588       2.4745
    1589       2.3734
    1590       2.4699
    1591       2.5623
    1592       2.5739
    1593       2.6496
    1594       2.5422
    1595       2.4823
    1596       2.4274
    1597       2.3521
    1598       2.3609
    1599       2.4475
    1600       2.5333
    1601       2.5370
    1602       2.4828
    1603       2.4259
    1604       2.5733
    1605       2.5655
    1606       2.5743
    1607       2.4863
    1608       2.5471
    1609       2.5111
    1610       2.6785
    1611       2.5596
    1612       2.5744
    1613       2.5949
    1614       2.6317
    1615       2.6211
    1616       2.6372
    1617       2.6474
    1618       2.6497
    1619       2.5441
    1620       2.5493
    1621       2.5615
    1622       2.7417
    1623       2.8176
    1624       2.7592
    1625       2.7682
    1626       2.5968
    1627       2.6174
    1628       2.5932
    1629       2.6815
    1630       2.6484
    1631       2.5953
    1632       2.5623
    1633       2.6634
    1634       2.7303
    1635       2.6411
    1636       2.6212
    1637       2.6615
    1638       2.6544
    1639       2.6771
    1640       2.5609
    1641       2.5997
    1642       2.5147
    1643       2.5812
    1644       2.5570
    1645       2.5479
    1646       2.4547
    1647       2.6230
    1648       2.4660
    1649       2.5217
    1650       2.5256
    1651       2.5859
    1652       2.6258
    1653       2.7312
    1654       2.6602
    1655       2.6161
    1656       2.5934
    1657       2.6983
    1658       2.7417
    1659       2.7263
    1660       2.7705
    1661       2.6527
    1662       2.7177
    1663       2.7550
    1664       2.7412
    1665       2.7894
    1666       2.7606
    1667       2.6357
    1668       2.7065
    1669       2.7023
    1670       2.6793
    1671       2.6889
    1672       2.6356
    1673       2.7227
    1674       2.6974
    1675       2.5919
    1676       2.6442
    1677       2.6525
    1678       2.6482
    1679       2.7244
    1680       2.6342
    1681       2.5837
    1682       2.5163
    1683       2.4948
    1684       2.5787
    1685       2.5545
    1686       2.6741
    1687       2.7063
    1688       2.6366
    1689       2.6364
    1690       2.6626
    1691       2.6725
    1692       2.6283
    1693       2.6065
    1694       2.6427
    1695       2.6443
    1696       2.6813
    1697       2.5480
    1698       2.5807
    1699       2.4936
    1700       2.5367
    1701       2.5943
    1702       2.6418
    1703       2.7163
    1704       2.6342
    1705       2.6594
    1706       2.6458
    1707       2.5596
    1708       2.4254
    1709       2.4968
    1710       2.5027
    1711       2.5360
    1712       2.5153
    1713       2.4543
    1714       2.5298
    1715       2.4978
    1716       2.5656
    1717       2.5497
    1718       2.6511
    1719       2.6642
    1720       2.5834
    1721       2.5412
    1722       2.6245
    1723       2.6610
    1724       2.7133
    1725       2.6578
    1726       2.7277
    1727       2.7807
    1728       2.8583
    1729       2.6743
    1730       2.6222
    1731       2.6980
    1732       2.6854
    1733       2.6436
    1734       2.6828
    1735       2.7324
    1736       2.7629
    1737       2.7728
    1738       2.7812
    1739       2.6078
    1740       2.5193
    1741       2.6183
    1742       2.7439
    1743       2.7336
    1744       2.6096
    1745       2.6163
    1746       2.6649
    1747       2.7158
    1748       2.6632
    1749       2.6556
    1750       2.6613
    1751       2.6257
    1752       2.6125
    1753       2.6350
    1754       2.7074
    1755       2.6461
    1756       2.7159
    1757       2.8729
    1758       2.8174
    1759       2.7407
    1760       2.7710
    1761       2.7865
    1762       2.6910
    1763       2.7127
    1764       2.7315
    1765       2.7765
    1766       2.7916
    1767       2.7695
    1768       2.9085
    1769       2.9246
    1770       2.8761
    1771       2.7784
    1772       2.9104
    1773       2.7537
    1774       2.7914
    1775       2.6881
    1776       2.7396
    1777       2.7439
    1778       2.8417
    1779       2.8755
    1780       2.7649
    1781       2.7958
    1782       2.8764
    1783       2.9067
    1784       2.9104
    1785       2.8269
    1786       2.7875
    1787       2.7149
    1788       2.7749
    1789       2.7575
    1790       2.6703
    1791       2.6480
    1792       2.7143
    1793       2.7121
    1794       2.5882
    1795       2.7059
    1796       2.6582
    1797       2.7205
    1798       2.7484
    1799       2.7928
    1800       2.8315
    1801       2.8540
    1802       2.7984
    1803       2.8491
    1804       2.8089
    1805       2.7888
    1806       2.7850
    1807       2.8602
    1808       2.7803
    1809       2.8047
    1810       2.7733
    1811       2.6878
    1812       2.6711
    1813       2.7369
    1814       2.9174
    1815       2.8405
    1816       2.8332
    1817       2.9610
    1818       3.0125
    1819       3.0795
    1820       3.0269
    1821       3.0522
    1822       3.0161
    1823       3.1037
    1824       3.0563
    1825       3.0621
    1826       3.0081
    1827       3.0064
    1828       2.9007
    1829       2.8024
    1830       2.8265
    1831       2.7800
    1832       2.8511
    1833       2.9232
    1834       2.9495
    1835       2.8482
    1836       2.8658
    1837       2.8915
    1838       2.8156
    1839       2.7523
    1840       2.6957
    1841       2.7291
    1842       2.7552
    1843       2.6965
    1844       2.8304
    1845       2.7904
    1846       2.8132
    1847       2.8977
    1848       2.8983
    1849       2.8123
    1850       2.7801
    1851       2.6902
    1852       2.5769
    1853       2.6390
    1854       2.6654
    1855       2.6109
    1856       2.6075
    1857       2.6212
    1858       2.6082
    1859       2.6196
    1860       2.6567
    1861       2.6925
    1862       2.7625
    1863       2.7077
    1864       2.6415
    1865       2.5754
    1866       2.6204
    1867       2.7257
    1868       2.7587
    1869       2.7286
    1870       2.6983
    1871       2.7155
    1872       2.7005
    1873       2.6362
    1874       2.5606
    1875       2.7119
    1876       2.7612
    1877       2.5960
    1878       2.5803
    1879       2.6391
    1880       2.7018
    1881       2.6711
    1882       2.6546
    1883       2.7283
    1884       2.7769
    1885       2.7270
    1886       2.7729
    1887       2.7327
    1888       2.7671
    1889       2.7739
    1890       2.7803
    1891       2.6776
    1892       2.7554
    1893       2.7328
    1894       2.6382
    1895       2.6878
    1896       2.6835
    1897       2.6779
    1898       2.5989
    1899       2.6371
    1900       2.5899
    1901       2.6814
    1902       2.7304
    1903       2.7435
    1904       2.6502
    1905       2.6184
    1906       2.6712
    1907       2.6661
    1908       2.6677
    1909       2.6307
    1910       2.6125
    1911       2.5578
    1912       2.5879
    1913       2.6400
    1914       2.6204
    1915       2.6489
    1916       2.7999
    1917       2.7187
    1918       2.6740
    1919       2.6131
    1920       2.6356
    1921       2.6945
    1922       2.7446
    1923       2.6550
    1924       2.7468
    1925       2.6680
    1926       2.6959
    1927       2.5784
    1928       2.5775
    1929       2.6246
    1930       2.6677
    1931       2.6707
    1932       2.7391
    1933       2.7799
    1934       2.7575
    1935       2.7836
    1936       2.7361
    1937       2.7537
    1938       2.6580
    1939       2.6635
    1940       2.6429
    1941       2.5869
    1942       2.6324
    1943       2.6620
    1944       2.7599
    1945       2.7249
    1946       2.6807
    1947       2.6515
    1948       2.6942
    1949       2.6242
    1950       2.7581
    1951       2.7038
    1952       2.6563
    1953       2.7126
    1954       2.7797
    1955       2.8191
    1956       2.8238
    1957       2.8477
    1958       2.8218
    1959       2.8862
    1960       2.8273
    1961       2.8327
    1962       2.8537
    1963       2.7666
    1964       2.7369
    1965       2.7184
    1966       2.7929
    1967       2.7134
    1968       2.7514
    1969       2.7298
    1970       2.7464
    1971       2.7707
    1972       2.6978
    1973       2.6408
    1974       2.7094
    1975       2.6883
    1976       2.7502
    1977       2.7280
    1978       2.7979
    1979       2.7453
    1980       2.7912
    1981       2.8034
    1982       2.8975
    1983       2.8415
    1984       2.8062
    1985       2.7266
    1986       2.8522
    1987       2.9299
    1988       2.8458
    1989       2.6663
    1990       2.7671
    1991       2.7290
    1992       2.6835
    1993       2.7525
    1994       2.7990
    1995       2.7610
    1996       2.7513
    1997       2.7331
    1998       2.7752
    1999       2.8905
    2000       2.8253
    2001       2.7838
    2002       2.7710
    2003       2.8926
    2004       2.9384
    2005       2.9697
    2006       3.0245
    2007       3.0414
    2008       2.9842
    2009       2.9005
    2010       2.8312
    2011       2.8647
    2012       2.7983
    2013       2.7516
    2014       2.7327
    2015       2.8137
    2016       2.8410
    2017       2.7717
    2018       2.8765
    2019       2.8568
    2020       2.7943
    2021       2.7920
    2022       2.8456
    2023       2.7486
    2024       2.8299
    2025       2.8280
    2026       2.8612
    2027       2.8297
    2028       2.8486
    2029       2.8549
    2030       2.8049
    2031       2.8741
    2032       2.9613
    2033       2.9675
    2034       2.9690
    2035       2.9052
    2036       2.8831
    2037       2.8887
    2038       2.9569
    2039       2.8896
    2040       2.8327
    2041       2.8444
    2042       2.9242
    2043       2.9937
    2044       2.9535
    2045       3.0451
    2046       2.8887
    2047       2.9075
    2048       2.8809
    2049       2.8419
    2050       2.9639
    2051       2.9278
    2052       3.0004
    2053       3.0920
    2054       3.1785
    2055       3.1062
    2056       3.1174
    2057       3.1108
    2058       3.1310
    2059       3.1439
    2060       3.1221
    2061       3.0565
    2062       3.0111
    2063       3.0629
    2064       3.0768
    2065       2.9536
    2066       3.0343
    2067       2.9882
    2068       2.9673
    2069       3.0017
    2070       2.9478
    2071       3.0101
    2072       3.0094
    2073       3.0615
    2074       3.0612
    2075       3.1152
    2076       3.0616
    2077       2.9381
    2078       2.9726
    2079       2.9726
    2080       2.9906
    2081       2.9753
    2082       2.9815
    2083       2.8635
    2084       3.0892
    2085       3.0420
    2086       3.0572
    2087       3.0334
    2088       2.9907
    2089       2.9061
    2090       3.0075
    2091       3.0140
    2092       3.0407
    2093       3.1607
    2094       3.1457
    2095       3.1711
    2096       3.1319
    2097       3.1655
    2098       3.0655
    2099       3.0535
    2100       2.9814
    2101       2.9571
    2102       2.9823
    2103       3.0252
    2104       3.0615
    2105       3.1123
    2106       3.1618
    2107       3.1676
    2108       3.2145
    2109       3.1845
    2110       3.0579
    2111       3.0129
    2112       3.0303
    2113       3.0685
    2114       2.9591
    2115       3.0092
    2116       3.0616
    2117       2.9789
    2118       3.0712
    2119       2.9908
    2120       2.9418
    2121       2.9400
    2122       2.9946
    2123       3.0945
    2124       3.1484
    2125       3.1120
    2126       3.0767
    2127       3.0344
    2128       2.9531
    2129       2.9807
    2130       3.0378
    2131       3.0778
    2132       3.0663
    2133       3.0713
    2134       3.0362
    2135       3.0044
    2136       3.0782
    2137       3.0545
    2138       3.0235
    2139       2.9773
    2140       2.9498
    2141       2.9728
    2142       3.0888
    2143       3.0421
    2144       3.1604
    2145       3.2039
    2146       3.1589
    2147       3.1164
    2148       2.9960
    2149       2.9512
    2150       2.8454
    2151       2.8554
    2152       2.8094
    2153       2.7768
    2154       2.7992
    2155       2.8215
    2156       2.8170
    2157       2.7634
    2158       2.8128
    2159       2.7486
    2160       2.8042
    2161       2.8676
    2162       2.9042
    2163       2.8877
    2164       2.9690
    2165       2.9958
    2166       3.1403
    2167       3.1296
    2168       3.1032
    2169       3.0814
    2170       3.0768
    2171       3.0724
    2172       3.0981
    2173       3.1393
    2174       3.1847
    2175       3.1194
    2176       3.1761
    2177       3.0638
    2178       3.0045
    2179       3.0347
    2180       3.0186
    2181       2.9682
    2182       2.8592
    2183       2.8100
    2184       2.8093
    2185       2.9128
    2186       2.9182
    2187       2.9337
    2188       2.8893
    2189       2.8390
    2190       2.8169
    2191       2.8883
    2192       2.8438
    2193       2.9187
    2194       2.9264
    2195       2.9418
    2196       2.9736
    2197       2.9562
    2198       3.0028
    2199       2.9722
    2200       2.9998
    2201       3.0658
    2202       3.1664
    2203       3.1693
    2204       3.2155
    2205       3.1654
    2206       3.2119
    2207       3.1689
    2208       3.1145
    2209       3.0597
    2210       3.0694
    2211       3.0111
    2212       2.9936
    2213       2.9650
    2214       2.9271
    2215       3.0161
    2216       3.0373
    2217       3.0395
    2218       3.0357
    2219       2.9139
    2220       3.0968
    2221       3.2492
    2222       3.1979
    2223       3.1463
    2224       3.0422
    2225       3.0583
    2226       3.1120
    2227       3.1434
    2228       3.1914
    2229       3.2202
    2230       3.2371
    2231       3.3115
    2232       3.2339
    2233       3.2565
    2234       3.3545
    2235       3.2459
    2236       3.2356
    2237       3.2157
    2238       3.2279
    2239       3.1833
    2240       3.2526
    2241       3.2697
    2242       3.2575
    2243       3.1964
    2244       3.3192
    2245       3.3082
    2246       3.2906
    2247       3.3307
    2248       3.3018
    2249       3.4243
    2250       3.4974
    2251       3.3405
    2252       3.3488
    2253       3.2359
    2254       3.2583
    2255       3.1959
    2256       3.1111
    2257       3.1110
    2258       3.1999
    2259       3.1093
    2260       3.0845
    2261       3.1289
    2262       3.1448
    2263       3.0727
    2264       3.1033
    2265       3.1198
    2266       3.1597
    2267       3.1141
    2268       3.0914
    2269       3.1874
    2270       3.2063
    2271       3.2063
    2272       3.1327
    2273       3.0657
    2274       3.1778
    2275       3.1685
    2276       3.2590
    2277       3.3320
    2278       3.3676
    2279       3.3580
    2280       3.4116
    2281       3.3858
    2282       3.4109
    2283       3.2790
    2284       3.2378
    2285       3.3526
    2286       3.3106
    2287       3.2472
    2288       3.1177
    2289       3.1616
    2290       3.1374
    2291       2.9581
    2292       3.0515
    2293       3.0364
    2294       3.1551
    2295       3.1566
    2296       3.1700
    2297       3.1278
    2298       3.1840
    2299       3.1234
    2300       3.1174
    2301       3.2373
    2302       3.3173
    2303       3.2865
    2304       3.3023
    2305       3.2451
    2306       3.2446
    2307       3.1144
    2308       3.0554
    2309       3.0442
    2310       2.9847
    2311       3.0943
    2312       3.2064
    2313       3.1994
    2314       3.2359
    2315       3.3213
    2316       3.3857
    2317       3.4622
    2318       3.3627
    2319       3.4687
    2320       3.5441
    2321       3.5950
    2322       3.5845
    2323       3.5341
    2324       3.3645
    2325       3.3538
    2326       3.4088
    2327       3.4302
    2328       3.3630
    2329       3.4277
    2330       3.4348
    2331       3.2910
    2332       3.2303
    2333       3.3239
    2334       3.4265
    2335       3.3689
    2336       3.3341
    2337       3.2544
    2338       3.1958
    2339       3.1347
    2340       3.1741
    2341       3.0983
    2342       3.0996
    2343       3.0859
    2344       3.1571
    2345       3.2108
    2346       3.2132
    2347       3.2111
    2348       3.2629
    2349       3.2787
    2350       3.1542
    2351       3.1008
    2352       3.2076
    2353       3.1116
    2354       3.1543
    2355       3.1625
    2356       3.1781
    2357       3.1880
    2358       3.1354
    2359       3.1781
    2360       3.2528
    2361       3.1775
    2362       3.1553
    2363       3.1148
    2364       3.1043
    2365       3.0967
    2366       3.0562
    2367       3.1188
    2368       3.0865
    2369       2.9972
    2370       3.0567
    2371       3.1714
    2372       3.1210
    2373       3.0794
    2374       3.0992
    2375       3.1267
    2376       3.0977
    2377       3.0572
    2378       2.9946
    2379       2.9582
    2380       2.9440
    2381       2.9657
    2382       2.9190
    2383       2.9394
    2384       2.9166
    2385       2.9024
    2386       2.9583
    2387       2.9758
    2388       3.0267
    2389       3.0176
    2390       3.0260
    2391       2.9679
    2392       3.0033
    2393       3.0094
    2394       2.9625
    2395       2.8653
    2396       2.9527
    2397       3.0135
    2398       2.9754
    2399       2.9349
    2400       2.9916
    2401       3.1044
    2402       3.1342
    2403       2.9868
    2404       3.0037
    2405       3.0369
    2406       2.9988
    2407       2.9897
    2408       2.8907
    2409       2.8631
    2410       2.9191
    2411       2.8860
    2412       2.8289
    2413       2.8279
    2414       2.7659
    2415       2.8645
    2416       2.8699
    2417       2.8245
    2418       2.8519
    2419       2.9639
    2420       2.9041
    2421       2.9775
    2422       2.9745
    2423       2.8942
    2424       2.9639
    2425       2.9746
    2426       2.8761
    2427       2.8994
    2428       2.9574
    2429       2.9956
    2430       2.9276
    2431       2.8600
    2432       2.8581
    2433       2.9338
    2434       2.9835
    2435       2.9808
    2436       3.0069
    2437       3.0084
    2438       3.0773
    2439       3.1041
    2440       3.0533
    2441       3.0188
    2442       2.9818
    2443       2.9775
    2444       3.0074
    2445       3.0702
    2446       3.1239
    2447       3.1868
    2448       3.1707
    2449       3.2078
    2450       3.2353
    2451       3.2829
    2452       3.2087
    2453       3.2192
    2454       3.2614
    2455       3.1627
    2456       3.0569
    2457       3.1255
    2458       3.0527
    2459       3.1124
    2460       3.0106
    2461       3.0420
    2462       3.0988
    2463       3.2218
    2464       3.1820
    2465       3.1174
    2466       3.0577
    2467       3.1491
    2468       3.0715
    2469       3.0721
    2470       3.1567
    2471       3.1332
    2472       3.1491
    2473       3.1780
    2474       3.2392
    2475       3.2555
    2476       3.3286
    2477       3.2569
    2478       3.3122
    2479       3.2777
    2480       3.2747
    2481       3.2158
    2482       3.2776
    2483       3.2311
    2484       3.1470
    2485       3.1769
    2486       3.1657
    2487       3.1198
    2488       3.1732
    2489       3.1446
    2490       3.0956
    2491       3.1831
    2492       3.1134
    2493       3.1014
    2494       3.0676
    2495       3.0657
    2496       3.0926
    2497       3.1340
    2498       3.1441
    2499       3.1729
    2500       3.1055
