# Supplementary material for: Potential Inhibitors of Fascin From A Database of Marine Natural Products: A Virtual Screening and Molecular Dynamics Study
Source: Front Chem. 2021 Oct 7;9:719949. doi: 10.3389/fchem.2021.719949 (PMC8529705; doi:10.3389/fchem.2021.719949)
Supplement: Supplementary file 2 [file DataSheet1.ZIP › Raw Date for Manuscript-719949-reduced/Figure S1/Inhibitor 08/rmsd1.dat]

#Frame     RMSD_00002
       1       2.1050
       2       2.2037
       3       2.1666
       4       2.1365
       5       2.2117
       6       2.1861
       7       2.2264
       8       2.1049
       9       2.1821
      10       2.1602
      11       2.0591
      12       2.1506
      13       2.1897
      14       2.1476
      15       2.1080
      16       2.1279
      17       2.0747
      18       2.1221
      19       2.1848
      20       2.1623
      21       2.1975
      22       2.1957
      23       2.1897
      24       2.1144
      25       2.1611
      26       2.1223
      27       2.1488
      28       2.1251
      29       2.1184
      30       2.1694
      31       2.1329
      32       2.1137
      33       2.1109
      34       2.1137
      35       2.1887
      36       2.1781
      37       2.2133
      38       2.1708
      39       2.2053
      40       2.2418
      41       2.1943
      42       2.2126
      43       2.2857
      44       2.3161
      45       2.2866
      46       2.2942
      47       2.4473
      48       2.4495
      49       2.3532
      50       2.3465
      51       2.3634
      52       2.3781
      53       2.3509
      54       2.4241
      55       2.4884
      56       2.5172
      57       2.4891
      58       2.5011
      59       2.4415
      60       2.4373
      61       2.5008
      62       2.5193
      63       2.4163
      64       2.4750
      65       2.3283
      66       2.3483
      67       2.4346
      68       2.4102
      69       2.3592
      70       2.4306
      71       2.4577
      72       2.5202
      73       2.5211
      74       2.4705
      75       2.5314
      76       2.5069
      77       2.5154
      78       2.4496
      79       2.3739
      80       2.3849
      81       2.3197
      82       2.3476
      83       2.4135
      84       2.3774
      85       2.4969
      86       2.3868
      87       2.4284
      88       2.4922
      89       2.4572
      90       2.5166
      91       2.4547
      92       2.4370
      93       2.5183
      94       2.5550
      95       2.5519
      96       2.4921
      97       2.5051
      98       2.6033
      99       2.5890
     100       2.5541
     101       2.5681
     102       2.6211
     103       2.6613
     104       2.7484
     105       2.7267
     106       2.6585
     107       2.6438
     108       2.5405
     109       2.6079
     110       2.6473
     111       2.4764
     112       2.4389
     113       2.4237
     114       2.3944
     115       2.3133
     116       2.2924
     117       2.2765
     118       2.4076
     119       2.4120
     120       2.3949
     121       2.3879
     122       2.4159
     123       2.3980
     124       2.3993
     125       2.3447
     126       2.2905
     127       2.4007
     128       2.3580
     129       2.3394
     130       2.2961
     131       2.2731
     132       2.1943
     133       2.2471
     134       2.3589
     135       2.3865
     136       2.3712
     137       2.3674
     138       2.3315
     139       2.3374
     140       2.4033
     141       2.4311
     142       2.5447
     143       2.4662
     144       2.5071
     145       2.4856
     146       2.4565
     147       2.5121
     148       2.5176
     149       2.5616
     150       2.5066
     151       2.5453
     152       2.5815
     153       2.6136
     154       2.6723
     155       2.5643
     156       2.5528
     157       2.5526
     158       2.5680
     159       2.4802
     160       2.5473
     161       2.5452
     162       2.5792
     163       2.4734
     164       2.4808
     165       2.5265
     166       2.5338
     167       2.4987
     168       2.4948
     169       2.4344
     170       2.5387
     171       2.4914
     172       2.5064
     173       2.5139
     174       2.4778
     175       2.4139
     176       2.4584
     177       2.5047
     178       2.5146
     179       2.4033
     180       2.3739
     181       2.4105
     182       2.4480
     183       2.5437
     184       2.5904
     185       2.6892
     186       2.7491
     187       2.5464
     188       2.5368
     189       2.5885
     190       2.7564
     191       2.7207
     192       2.7407
     193       2.6176
     194       2.5706
     195       2.5622
     196       2.4822
     197       2.5052
     198       2.5640
     199       2.4493
     200       2.4159
     201       2.4458
     202       2.4675
     203       2.4519
     204       2.3987
     205       2.2818
     206       2.3359
     207       2.3318
     208       2.2679
     209       2.3066
     210       2.4395
     211       2.4520
     212       2.3981
     213       2.3798
     214       2.5014
     215       2.5561
     216       2.4929
     217       2.5525
     218       2.5100
     219       2.5450
     220       2.5370
     221       2.6107
     222       2.4973
     223       2.5077
     224       2.4455
     225       2.3916
     226       2.3815
     227       2.4476
     228       2.4082
     229       2.3959
     230       2.3934
     231       2.4267
     232       2.5091
     233       2.4571
     234       2.5212
     235       2.6168
     236       2.5817
     237       2.6825
     238       2.6681
     239       2.5081
     240       2.4315
     241       2.3693
     242       2.4117
     243       2.4322
     244       2.5400
     245       2.4093
     246       2.3550
     247       2.3611
     248       2.3691
     249       2.5318
     250       2.4394
     251       2.4749
     252       2.4750
     253       2.4764
     254       2.3318
     255       2.3879
     256       2.3810
     257       2.4394
     258       2.4891
     259       2.5084
     260       2.5668
     261       2.5275
     262       2.5867
     263       2.5588
     264       2.5501
     265       2.5001
     266       2.4961
     267       2.4156
     268       2.4537
     269       2.4154
     270       2.3802
     271       2.3740
     272       2.3731
     273       2.3203
     274       2.3325
     275       2.3874
     276       2.2783
     277       2.2759
     278       2.2475
     279       2.2434
     280       2.2821
     281       2.3785
     282       2.4124
     283       2.4658
     284       2.3832
     285       2.3413
     286       2.4006
     287       2.4423
     288       2.5042
     289       2.4896
     290       2.4679
     291       2.4592
     292       2.3236
     293       2.3323
     294       2.4064
     295       2.4120
     296       2.4502
     297       2.4252
     298       2.3815
     299       2.4122
     300       2.4714
     301       2.4180
     302       2.3600
     303       2.4088
     304       2.4203
     305       2.5553
     306       2.5239
     307       2.4006
     308       2.3945
     309       2.4184
     310       2.4517
     311       2.5376
     312       2.4755
     313       2.4958
     314       2.4590
     315       2.5506
     316       2.6281
     317       2.5158
     318       2.4789
     319       2.5168
     320       2.4608
     321       2.5006
     322       2.5322
     323       2.4559
     324       2.5522
     325       2.4503
     326       2.4587
     327       2.4726
     328       2.4717
     329       2.4894
     330       2.4637
     331       2.5347
     332       2.5200
     333       2.4999
     334       2.5722
     335       2.5076
     336       2.5956
     337       2.5335
     338       2.5389
     339       2.5257
     340       2.4889
     341       2.5322
     342       2.6014
     343       2.5753
     344       2.4999
     345       2.3148
     346       2.4668
     347       2.3597
     348       2.4200
     349       2.4233
     350       2.3835
     351       2.2980
     352       2.2465
     353       2.2996
     354       2.2381
     355       2.2902
     356       2.2924
     357       2.2220
     358       2.2369
     359       2.3398
     360       2.3357
     361       2.2923
     362       2.3185
     363       2.3679
     364       2.3842
     365       2.4195
     366       2.2619
     367       2.3669
     368       2.3504
     369       2.4004
     370       2.3019
     371       2.3621
     372       2.2619
     373       2.2155
     374       2.2544
     375       2.3288
     376       2.3524
     377       2.3108
     378       2.3662
     379       2.2693
     380       2.2544
     381       2.2355
     382       2.4200
     383       2.5219
     384       2.4983
     385       2.5280
     386       2.4473
     387       2.4741
     388       2.4131
     389       2.4065
     390       2.4793
     391       2.4042
     392       2.3881
     393       2.4754
     394       2.4950
     395       2.7146
     396       2.6542
     397       2.6623
     398       2.4913
     399       2.4264
     400       2.4591
     401       2.4783
     402       2.5274
     403       2.4580
     404       2.4444
     405       2.3473
     406       2.2574
     407       2.2952
     408       2.2845
     409       2.3239
     410       2.3319
     411       2.3919
     412       2.3035
     413       2.3503
     414       2.4301
     415       2.3853
     416       2.3685
     417       2.4436
     418       2.3462
     419       2.4277
     420       2.3333
     421       2.4124
     422       2.3370
     423       2.3264
     424       2.2035
     425       2.2846
     426       2.3075
     427       2.3437
     428       2.3539
     429       2.3643
     430       2.3375
     431       2.3168
     432       2.2955
     433       2.3273
     434       2.3152
     435       2.3199
     436       2.2864
     437       2.2708
     438       2.3368
     439       2.3725
     440       2.3758
     441       2.2874
     442       2.2732
     443       2.3346
     444       2.3351
     445       2.2418
     446       2.3248
     447       2.3434
     448       2.3595
     449       2.2874
     450       2.2920
     451       2.3062
     452       2.2189
     453       2.2541
     454       2.3264
     455       2.2631
     456       2.2054
     457       2.2448
     458       2.2223
     459       2.3112
     460       2.2777
     461       2.3495
     462       2.3010
     463       2.2488
     464       2.2177
     465       2.2641
     466       2.2698
     467       2.3476
     468       2.3379
     469       2.3781
     470       2.3599
     471       2.3086
     472       2.3082
     473       2.3034
     474       2.3857
     475       2.3599
     476       2.4297
     477       2.4242
     478       2.3510
     479       2.3144
     480       2.3387
     481       2.4189
     482       2.4351
     483       2.4979
     484       2.4802
     485       2.4202
     486       2.4805
     487       2.4482
     488       2.3651
     489       2.4345
     490       2.3405
     491       2.4034
     492       2.4141
     493       2.4218
     494       2.3546
     495       2.2824
     496       2.2224
     497       2.2147
     498       2.2297
     499       2.2279
     500       2.3097
     501       2.2803
     502       2.2481
     503       2.3153
     504       2.3705
     505       2.3906
     506       2.3572
     507       2.3729
     508       2.3296
     509       2.3052
     510       2.3340
     511       2.3693
     512       2.4102
     513       2.3213
     514       2.3131
     515       2.4075
     516       2.3240
     517       2.3674
     518       2.3810
     519       2.4264
     520       2.4261
     521       2.3580
     522       2.4767
     523       2.4554
     524       2.3820
     525       2.4198
     526       2.4668
     527       2.4372
     528       2.4364
     529       2.5042
     530       2.4220
     531       2.3944
     532       2.4583
     533       2.3847
     534       2.4107
     535       2.4024
     536       2.3915
     537       2.3131
     538       2.3880
     539       2.3709
     540       2.3904
     541       2.4588
     542       2.3593
     543       2.3829
     544       2.4544
     545       2.3530
     546       2.2425
     547       2.3264
     548       2.2741
     549       2.3055
     550       2.3193
     551       2.3844
     552       2.3177
     553       2.2984
     554       2.2446
     555       2.2548
     556       2.2712
     557       2.2647
     558       2.3122
     559       2.3282
     560       2.4364
     561       2.2901
     562       2.3389
     563       2.3964
     564       2.3967
     565       2.3917
     566       2.4069
     567       2.3432
     568       2.3261
     569       2.3781
     570       2.4427
     571       2.3805
     572       2.4641
     573       2.3325
     574       2.3861
     575       2.3602
     576       2.3073
     577       2.3083
     578       2.3992
     579       2.3827
     580       2.3161
     581       2.2649
     582       2.2725
     583       2.3171
     584       2.2967
     585       2.3343
     586       2.3252
     587       2.2519
     588       2.3436
     589       2.4106
     590       2.3345
     591       2.3357
     592       2.3653
     593       2.2980
     594       2.2857
     595       2.4425
     596       2.2796
     597       2.4148
     598       2.3572
     599       2.3994
     600       2.4668
     601       2.4169
     602       2.5220
     603       2.5484
     604       2.5721
     605       2.4335
     606       2.4224
     607       2.3953
     608       2.4044
     609       2.2775
     610       2.3952
     611       2.4666
     612       2.4041
     613       2.3461
     614       2.3172
     615       2.2798
     616       2.4696
     617       2.3924
     618       2.4000
     619       2.3099
     620       2.3386
     621       2.2512
     622       2.2266
     623       2.2207
     624       2.2285
     625       2.2499
     626       2.2530
     627       2.2807
     628       2.2655
     629       2.3125
     630       2.4587
     631       2.5195
     632       2.5877
     633       2.6253
     634       2.6549
     635       2.6330
     636       2.5291
     637       2.4737
     638       2.5110
     639       2.3674
     640       2.3650
     641       2.4770
     642       2.3814
     643       2.4704
     644       2.4868
     645       2.4551
     646       2.4405
     647       2.4840
     648       2.5098
     649       2.5177
     650       2.4857
     651       2.4137
     652       2.3934
     653       2.4993
     654       2.5402
     655       2.5682
     656       2.5533
     657       2.5207
     658       2.5370
     659       2.6384
     660       2.5972
     661       2.5584
     662       2.5021
     663       2.3980
     664       2.5501
     665       2.4863
     666       2.4470
     667       2.4736
     668       2.5020
     669       2.4540
     670       2.4459
     671       2.4998
     672       2.4265
     673       2.3336
     674       2.2935
     675       2.2605
     676       2.3134
     677       2.3489
     678       2.4143
     679       2.4121
     680       2.4311
     681       2.5276
     682       2.6046
     683       2.6247
     684       2.5586
     685       2.5044
     686       2.5050
     687       2.4298
     688       2.5480
     689       2.4048
     690       2.4139
     691       2.3818
     692       2.4414
     693       2.4235
     694       2.4408
     695       2.4899
     696       2.5189
     697       2.6800
     698       2.7216
     699       2.5603
     700       2.5877
     701       2.5580
     702       2.5871
     703       2.5401
     704       2.6503
     705       2.5819
     706       2.5772
     707       2.5478
     708       2.5179
     709       2.5566
     710       2.4765
     711       2.4846
     712       2.4811
     713       2.4498
     714       2.4523
     715       2.3975
     716       2.3644
     717       2.3024
     718       2.3162
     719       2.3696
     720       2.3437
     721       2.3664
     722       2.3167
     723       2.3236
     724       2.3250
     725       2.2339
     726       2.2604
     727       2.2980
     728       2.3467
     729       2.2871
     730       2.3116
     731       2.2331
     732       2.3763
     733       2.2799
     734       2.3676
     735       2.2723
     736       2.3953
     737       2.3659
     738       2.4154
     739       2.3754
     740       2.3968
     741       2.3308
     742       2.2958
     743       2.3198
     744       2.2873
     745       2.3534
     746       2.3326
     747       2.3289
     748       2.4209
     749       2.4386
     750       2.4995
     751       2.4362
     752       2.4102
     753       2.5167
     754       2.5084
     755       2.5431
     756       2.3960
     757       2.4095
     758       2.5290
     759       2.4410
     760       2.4695
     761       2.5081
     762       2.4292
     763       2.2994
     764       2.3819
     765       2.3051
     766       2.3007
     767       2.4189
     768       2.3488
     769       2.2970
     770       2.3324
     771       2.4953
     772       2.4279
     773       2.3937
     774       2.3106
     775       2.2614
     776       2.2744
     777       2.2344
     778       2.3257
     779       2.2774
     780       2.2861
     781       2.1942
     782       2.2240
     783       2.1985
     784       2.2558
     785       2.2028
     786       2.3121
     787       2.3885
     788       2.3779
     789       2.3529
     790       2.4166
     791       2.3715
     792       2.3563
     793       2.4602
     794       2.5440
     795       2.4995
     796       2.4303
     797       2.5028
     798       2.3668
     799       2.3300
     800       2.2866
     801       2.4301
     802       2.3679
     803       2.3272
     804       2.4283
     805       2.4110
     806       2.4021
     807       2.3951
     808       2.3859
     809       2.3191
     810       2.4133
     811       2.3698
     812       2.3037
     813       2.3474
     814       2.2901
     815       2.3012
     816       2.2920
     817       2.2706
     818       2.1494
     819       2.1237
     820       2.1263
     821       2.1618
     822       2.1852
     823       2.1963
     824       2.2308
     825       2.2611
     826       2.2046
     827       2.1379
     828       2.2204
     829       2.1928
     830       2.1729
     831       2.1933
     832       2.1657
     833       2.2024
     834       2.2283
     835       2.2198
     836       2.2267
     837       2.1668
     838       2.2466
     839       2.1701
     840       2.1055
     841       2.1291
     842       2.1448
     843       2.1351
     844       2.2037
     845       2.1910
     846       2.2180
     847       2.2628
     848       2.2292
     849       2.1997
     850       2.3335
     851       2.3360
     852       2.2048
     853       2.2711
     854       2.3329
     855       2.3464
     856       2.3209
     857       2.2282
     858       2.2143
     859       2.2297
     860       2.3157
     861       2.3955
     862       2.4024
     863       2.3061
     864       2.2620
     865       2.3102
     866       2.3508
     867       2.3892
     868       2.3239
     869       2.3984
     870       2.4292
     871       2.3465
     872       2.3900
     873       2.4298
     874       2.3533
     875       2.3650
     876       2.2820
     877       2.2675
     878       2.3271
     879       2.1901
     880       2.1671
     881       2.2378
     882       2.2473
     883       2.1891
     884       2.1894
     885       2.2323
     886       2.1755
     887       2.1831
     888       2.2068
     889       2.2821
     890       2.2098
     891       2.2077
     892       2.2803
     893       2.2023
     894       2.2188
     895       2.2298
     896       2.1883
     897       2.2236
     898       2.2807
     899       2.2713
     900       2.1909
     901       2.1664
     902       2.2225
     903       2.3001
     904       2.2715
     905       2.1837
     906       2.2545
     907       2.2732
     908       2.2932
     909       2.3097
     910       2.3726
     911       2.4547
     912       2.2943
     913       2.2749
     914       2.4421
     915       2.4303
     916       2.4026
     917       2.3927
     918       2.3385
     919       2.4576
     920       2.4521
     921       2.4012
     922       2.4401
     923       2.3962
     924       2.3316
     925       2.3276
     926       2.3029
     927       2.3703
     928       2.3279
     929       2.3436
     930       2.4189
     931       2.4714
     932       2.3420
     933       2.3359
     934       2.1475
     935       2.2098
     936       2.1604
     937       2.1947
     938       2.1692
     939       2.2251
     940       2.2073
     941       2.1080
     942       2.1037
     943       2.1232
     944       2.0849
     945       2.1251
     946       2.1233
     947       2.1457
     948       2.1547
     949       2.1463
     950       2.1714
     951       2.1966
     952       2.1700
     953       2.1596
     954       2.1628
     955       2.2500
     956       2.2769
     957       2.3136
     958       2.3309
     959       2.2703
     960       2.2321
     961       2.2687
     962       2.2370
     963       2.3058
     964       2.3306
     965       2.3219
     966       2.3233
     967       2.3468
     968       2.3379
     969       2.3416
     970       2.3922
     971       2.4647
     972       2.4623
     973       2.4447
     974       2.4894
     975       2.4499
     976       2.4261
     977       2.3700
     978       2.2947
     979       2.3582
     980       2.3994
     981       2.3469
     982       2.3166
     983       2.3164
     984       2.3202
     985       2.2738
     986       2.3049
     987       2.3181
     988       2.3294
     989       2.3752
     990       2.3610
     991       2.4168
     992       2.4196
     993       2.4301
     994       2.3430
     995       2.4074
     996       2.3733
     997       2.3752
     998       2.3633
     999       2.4069
    1000       2.4293
    1001       2.3546
    1002       2.2978
    1003       2.3425
    1004       2.3444
    1005       2.2935
    1006       2.3160
    1007       2.3340
    1008       2.3712
    1009       2.3277
    1010       2.4269
    1011       2.4053
    1012       2.3372
    1013       2.3578
    1014       2.3866
    1015       2.4745
    1016       2.5261
    1017       2.4227
    1018       2.4617
    1019       2.4861
    1020       2.4528
    1021       2.3503
    1022       2.3594
    1023       2.3847
    1024       2.3252
    1025       2.2456
    1026       2.2584
    1027       2.3287
    1028       2.3877
    1029       2.3634
    1030       2.2565
    1031       2.2797
    1032       2.1955
    1033       2.2681
    1034       2.3230
    1035       2.3983
    1036       2.3423
    1037       2.3937
    1038       2.3666
    1039       2.3326
    1040       2.3291
    1041       2.3192
    1042       2.3605
    1043       2.2985
    1044       2.3792
    1045       2.4468
    1046       2.4322
    1047       2.3948
    1048       2.4527
    1049       2.4196
    1050       2.4801
    1051       2.4319
    1052       2.4267
    1053       2.3450
    1054       2.3373
    1055       2.2866
    1056       2.2471
    1057       2.2163
    1058       2.2458
    1059       2.2417
    1060       2.2788
    1061       2.2191
    1062       2.2313
    1063       2.2418
    1064       2.2428
    1065       2.2561
    1066       2.2137
    1067       2.2188
    1068       2.2241
    1069       2.1863
    1070       2.2196
    1071       2.1744
    1072       2.2938
    1073       2.2939
    1074       2.2507
    1075       2.1972
    1076       2.1920
    1077       2.2801
    1078       2.2748
    1079       2.2966
    1080       2.3703
    1081       2.4039
    1082       2.4439
    1083       2.4585
    1084       2.4187
    1085       2.2883
    1086       2.3049
    1087       2.2332
    1088       2.4029
    1089       2.3169
    1090       2.3900
    1091       2.3451
    1092       2.3618
    1093       2.3613
    1094       2.2633
    1095       2.1740
    1096       2.1557
    1097       2.2190
    1098       2.3046
    1099       2.3199
    1100       2.3771
    1101       2.3063
    1102       2.2991
    1103       2.2978
    1104       2.3727
    1105       2.4016
    1106       2.4397
    1107       2.3467
    1108       2.4013
    1109       2.3923
    1110       2.3776
    1111       2.3315
    1112       2.3180
    1113       2.3538
    1114       2.3886
    1115       2.4338
    1116       2.3027
    1117       2.4186
    1118       2.4732
    1119       2.5784
    1120       2.4322
    1121       2.4395
    1122       2.4198
    1123       2.4267
    1124       2.4176
    1125       2.4455
    1126       2.4156
    1127       2.4067
    1128       2.4842
    1129       2.4402
    1130       2.2953
    1131       2.2462
    1132       2.2384
    1133       2.2572
    1134       2.2901
    1135       2.3745
    1136       2.3809
    1137       2.4914
    1138       2.4972
    1139       2.4374
    1140       2.5267
    1141       2.4088
    1142       2.3061
    1143       2.3128
    1144       2.2333
    1145       2.3477
    1146       2.3886
    1147       2.3476
    1148       2.2708
    1149       2.3381
    1150       2.3354
    1151       2.2685
    1152       2.2605
    1153       2.3052
    1154       2.3550
    1155       2.3658
    1156       2.4530
    1157       2.3211
    1158       2.3697
    1159       2.3343
    1160       2.3028
    1161       2.3445
    1162       2.4427
    1163       2.4900
    1164       2.5431
    1165       2.5295
    1166       2.5195
    1167       2.5161
    1168       2.5026
    1169       2.4590
    1170       2.4267
    1171       2.4766
    1172       2.4163
    1173       2.4005
    1174       2.3881
    1175       2.3242
    1176       2.4013
    1177       2.3018
    1178       2.3287
    1179       2.3315
    1180       2.2124
    1181       2.2032
    1182       2.1931
    1183       2.2673
    1184       2.2363
    1185       2.2217
    1186       2.2533
    1187       2.2359
    1188       2.3033
    1189       2.2933
    1190       2.2989
    1191       2.3435
    1192       2.2684
    1193       2.2497
    1194       2.3822
    1195       2.3761
    1196       2.4620
    1197       2.3749
    1198       2.3548
    1199       2.3573
    1200       2.3650
    1201       2.3823
    1202       2.3884
    1203       2.3646
    1204       2.4656
    1205       2.3627
    1206       2.4018
    1207       2.4444
    1208       2.3326
    1209       2.4029
    1210       2.4428
    1211       2.3648
    1212       2.4378
    1213       2.4658
    1214       2.3706
    1215       2.3557
    1216       2.3205
    1217       2.2419
    1218       2.1985
    1219       2.2169
    1220       2.2835
    1221       2.3684
    1222       2.3746
    1223       2.4016
    1224       2.3808
    1225       2.4230
    1226       2.3699
    1227       2.3731
    1228       2.3173
    1229       2.2905
    1230       2.2992
    1231       2.3381
    1232       2.3679
    1233       2.4116
    1234       2.4805
    1235       2.5033
    1236       2.4824
    1237       2.4354
    1238       2.4049
    1239       2.3596
    1240       2.3454
    1241       2.2830
    1242       2.2545
    1243       2.3207
    1244       2.2626
    1245       2.3325
    1246       2.3650
    1247       2.4060
    1248       2.5081
    1249       2.4094
    1250       2.5130
    1251       2.4774
    1252       2.3271
    1253       2.4025
    1254       2.3904
    1255       2.3008
    1256       2.3731
    1257       2.2922
    1258       2.3040
    1259       2.3228
    1260       2.2734
    1261       2.2843
    1262       2.2884
    1263       2.3761
    1264       2.3962
    1265       2.4107
    1266       2.4361
    1267       2.4493
    1268       2.4129
    1269       2.3449
    1270       2.3836
    1271       2.3549
    1272       2.3016
    1273       2.2515
    1274       2.3050
    1275       2.2957
    1276       2.2495
    1277       2.3404
    1278       2.3463
    1279       2.4024
    1280       2.3286
    1281       2.3375
    1282       2.3511
    1283       2.3791
    1284       2.3025
    1285       2.3513
    1286       2.2857
    1287       2.2705
    1288       2.2939
    1289       2.2796
    1290       2.3268
    1291       2.3559
    1292       2.3528
    1293       2.3687
    1294       2.3352
    1295       2.3257
    1296       2.3514
    1297       2.2888
    1298       2.2471
    1299       2.3106
    1300       2.2803
    1301       2.3129
    1302       2.2070
    1303       2.2321
    1304       2.3214
    1305       2.2816
    1306       2.4506
    1307       2.4436
    1308       2.5256
    1309       2.4355
    1310       2.4741
    1311       2.4980
    1312       2.4069
    1313       2.3589
    1314       2.4138
    1315       2.4674
    1316       2.4143
    1317       2.4227
    1318       2.4907
    1319       2.5074
    1320       2.5707
    1321       2.4297
    1322       2.5058
    1323       2.5427
    1324       2.6315
    1325       2.5754
    1326       2.4875
    1327       2.3020
    1328       2.2971
    1329       2.3524
    1330       2.3414
    1331       2.2601
    1332       2.2136
    1333       2.2690
    1334       2.2690
    1335       2.2620
    1336       2.3785
    1337       2.3896
    1338       2.2922
    1339       2.3458
    1340       2.3483
    1341       2.3645
    1342       2.4369
    1343       2.3130
    1344       2.4105
    1345       2.3972
    1346       2.3802
    1347       2.4134
    1348       2.4061
    1349       2.4619
    1350       2.4503
    1351       2.3458
    1352       2.4253
    1353       2.4075
    1354       2.3861
    1355       2.4366
    1356       2.4419
    1357       2.4326
    1358       2.4789
    1359       2.4575
    1360       2.4509
    1361       2.3247
    1362       2.3097
    1363       2.2978
    1364       2.3123
    1365       2.3204
    1366       2.3684
    1367       2.3926
    1368       2.2649
    1369       2.3187
    1370       2.3707
    1371       2.3442
    1372       2.3392
    1373       2.2951
    1374       2.2668
    1375       2.3138
    1376       2.3587
    1377       2.3540
    1378       2.3811
    1379       2.3195
    1380       2.3457
    1381       2.3453
    1382       2.3458
    1383       2.2547
    1384       2.3299
    1385       2.3391
    1386       2.3239
    1387       2.3391
    1388       2.3256
    1389       2.3559
    1390       2.4542
    1391       2.4175
    1392       2.4862
    1393       2.4810
    1394       2.4123
    1395       2.4190
    1396       2.3660
    1397       2.3735
    1398       2.3486
    1399       2.3804
    1400       2.3153
    1401       2.3533
    1402       2.2983
    1403       2.2584
    1404       2.2284
    1405       2.2532
    1406       2.2197
    1407       2.1873
    1408       2.1903
    1409       2.1550
    1410       2.1537
    1411       2.1537
    1412       2.1267
    1413       2.1572
    1414       2.2166
    1415       2.1812
    1416       2.2022
    1417       2.1146
    1418       2.0937
    1419       2.1618
    1420       2.1250
    1421       2.1933
    1422       2.2347
    1423       2.2107
    1424       2.2294
    1425       2.2572
    1426       2.2890
    1427       2.2692
    1428       2.2071
    1429       2.1720
    1430       2.2545
    1431       2.2343
    1432       2.2540
    1433       2.2618
    1434       2.2904
    1435       2.3016
    1436       2.2281
    1437       2.2392
    1438       2.2700
    1439       2.2278
    1440       2.2357
    1441       2.3177
    1442       2.2519
    1443       2.2009
    1444       2.1851
    1445       2.1499
    1446       2.1657
    1447       2.1249
    1448       2.1000
    1449       2.1717
    1450       2.1311
    1451       2.0743
    1452       2.0476
    1453       2.0368
    1454       2.1096
    1455       2.1681
    1456       2.1962
    1457       2.2469
    1458       2.2303
    1459       2.2601
    1460       2.2371
    1461       2.3195
    1462       2.3677
    1463       2.2410
    1464       2.2911
    1465       2.2394
    1466       2.1729
    1467       2.2325
    1468       2.2721
    1469       2.1302
    1470       2.2360
    1471       2.1496
    1472       2.2022
    1473       2.2782
    1474       2.2913
    1475       2.3788
    1476       2.3567
    1477       2.3300
    1478       2.2920
    1479       2.3393
    1480       2.2802
    1481       2.2701
    1482       2.3969
    1483       2.3070
    1484       2.4363
    1485       2.4286
    1486       2.4595
    1487       2.4781
    1488       2.5299
    1489       2.4930
    1490       2.4142
    1491       2.4103
    1492       2.3707
    1493       2.4019
    1494       2.3348
    1495       2.4734
    1496       2.5191
    1497       2.4849
    1498       2.4098
    1499       2.3569
    1500       2.3641
    1501       2.2982
    1502       2.2851
    1503       2.2986
    1504       2.2703
    1505       2.3676
    1506       2.3711
    1507       2.3011
    1508       2.3175
    1509       2.3994
    1510       2.4880
    1511       2.5255
    1512       2.4759
    1513       2.3598
    1514       2.2898
    1515       2.2966
    1516       2.3171
    1517       2.2266
    1518       2.3031
    1519       2.3289
    1520       2.3845
    1521       2.3477
    1522       2.4122
    1523       2.4138
    1524       2.4260
    1525       2.3661
    1526       2.4750
    1527       2.3686
    1528       2.3873
    1529       2.4171
    1530       2.3937
    1531       2.4195
    1532       2.4292
    1533       2.4366
    1534       2.4863
    1535       2.4425
    1536       2.4277
    1537       2.4004
    1538       2.3870
    1539       2.3507
    1540       2.4203
    1541       2.3485
    1542       2.3577
    1543       2.2815
    1544       2.1904
    1545       2.1699
    1546       2.2124
    1547       2.2436
    1548       2.1962
    1549       2.2522
    1550       2.2409
    1551       2.2041
    1552       2.2789
    1553       2.2497
    1554       2.2862
    1555       2.2972
    1556       2.3077
    1557       2.3130
    1558       2.3496
    1559       2.3241
    1560       2.4095
    1561       2.3400
    1562       2.4014
    1563       2.3537
    1564       2.3796
    1565       2.3165
    1566       2.3728
    1567       2.3900
    1568       2.2824
    1569       2.3176
    1570       2.2907
    1571       2.2956
    1572       2.3290
    1573       2.3280
    1574       2.4104
    1575       2.3801
    1576       2.3645
    1577       2.3366
    1578       2.3588
    1579       2.4479
    1580       2.4026
    1581       2.4170
    1582       2.4433
    1583       2.4136
    1584       2.3973
    1585       2.4133
    1586       2.4617
    1587       2.6000
    1588       2.5662
    1589       2.5180
    1590       2.5532
    1591       2.5131
    1592       2.7006
    1593       2.5466
    1594       2.5951
    1595       2.6075
    1596       2.6057
    1597       2.5288
    1598       2.4860
    1599       2.4913
    1600       2.4610
    1601       2.3754
    1602       2.4274
    1603       2.4155
    1604       2.3913
    1605       2.4220
    1606       2.3596
    1607       2.3851
    1608       2.3945
    1609       2.4493
    1610       2.3471
    1611       2.3633
    1612       2.3167
    1613       2.2570
    1614       2.4584
    1615       2.5212
    1616       2.4385
    1617       2.4662
    1618       2.5221
    1619       2.5288
    1620       2.3870
    1621       2.3922
    1622       2.4412
    1623       2.4042
    1624       2.3901
    1625       2.4257
    1626       2.4621
    1627       2.5223
    1628       2.5318
    1629       2.4620
    1630       2.4499
    1631       2.4480
    1632       2.4630
    1633       2.4308
    1634       2.5215
    1635       2.4378
    1636       2.3469
    1637       2.3423
    1638       2.3870
    1639       2.3970
    1640       2.4235
    1641       2.4028
    1642       2.4014
    1643       2.3848
    1644       2.3170
    1645       2.3384
    1646       2.3640
    1647       2.2954
    1648       2.3276
    1649       2.3865
    1650       2.3286
    1651       2.4175
    1652       2.4302
    1653       2.4180
    1654       2.5066
    1655       2.4621
    1656       2.4735
    1657       2.3593
    1658       2.3542
    1659       2.2943
    1660       2.3548
    1661       2.3875
    1662       2.3495
    1663       2.3558
    1664       2.4285
    1665       2.4169
    1666       2.4453
    1667       2.3224
    1668       2.3397
    1669       2.3588
    1670       2.2745
    1671       2.2962
    1672       2.2731
    1673       2.2996
    1674       2.3152
    1675       2.3473
    1676       2.3590
    1677       2.4628
    1678       2.4684
    1679       2.3941
    1680       2.4145
    1681       2.4000
    1682       2.4683
    1683       2.4914
    1684       2.4992
    1685       2.6036
    1686       2.5001
    1687       2.4433
    1688       2.3970
    1689       2.3794
    1690       2.4187
    1691       2.4169
    1692       2.3330
    1693       2.3375
    1694       2.4489
    1695       2.4289
    1696       2.3823
    1697       2.4307
    1698       2.3529
    1699       2.2901
    1700       2.2910
    1701       2.3128
    1702       2.2982
    1703       2.3293
    1704       2.4022
    1705       2.3921
    1706       2.3549
    1707       2.3159
    1708       2.3048
    1709       2.2983
    1710       2.2405
    1711       2.2885
    1712       2.2201
    1713       2.2401
    1714       2.2344
    1715       2.3063
    1716       2.3213
    1717       2.3937
    1718       2.4352
    1719       2.4511
    1720       2.4940
    1721       2.4373
    1722       2.3905
    1723       2.4556
    1724       2.5001
    1725       2.5705
    1726       2.4014
    1727       2.4408
    1728       2.4408
    1729       2.4016
    1730       2.5055
    1731       2.5130
    1732       2.5579
    1733       2.5451
    1734       2.5296
    1735       2.5587
    1736       2.6275
    1737       2.5694
    1738       2.7099
    1739       2.7011
    1740       2.6114
    1741       2.6131
    1742       2.6230
    1743       2.6821
    1744       2.6725
    1745       2.5643
    1746       2.6537
    1747       2.5986
    1748       2.5787
    1749       2.4630
    1750       2.4979
    1751       2.5417
    1752       2.5684
    1753       2.5244
    1754       2.6043
    1755       2.5714
    1756       2.5381
    1757       2.4782
    1758       2.5819
    1759       2.5668
    1760       2.5430
    1761       2.5775
    1762       2.5027
    1763       2.6753
    1764       2.6951
    1765       2.6617
    1766       2.7676
    1767       2.8220
    1768       2.7389
    1769       2.6702
    1770       2.7151
    1771       2.5977
    1772       2.5233
    1773       2.5098
    1774       2.4196
    1775       2.3814
    1776       2.2703
    1777       2.3137
    1778       2.3238
    1779       2.2995
    1780       2.2585
    1781       2.3899
    1782       2.2817
    1783       2.3180
    1784       2.3299
    1785       2.3696
    1786       2.3887
    1787       2.3839
    1788       2.3741
    1789       2.3269
    1790       2.3307
    1791       2.2569
    1792       2.1583
    1793       2.2093
    1794       2.1986
    1795       2.2285
    1796       2.2445
    1797       2.2191
    1798       2.2505
    1799       2.2965
    1800       2.3012
    1801       2.2048
    1802       2.2672
    1803       2.2616
    1804       2.2675
    1805       2.2757
    1806       2.3298
    1807       2.3881
    1808       2.3658
    1809       2.4158
    1810       2.3788
    1811       2.5105
    1812       2.4298
    1813       2.4557
    1814       2.5449
    1815       2.5402
    1816       2.6148
    1817       2.6611
    1818       2.5436
    1819       2.5600
    1820       2.7049
    1821       2.6805
    1822       2.7862
    1823       2.7286
    1824       2.6927
    1825       2.7373
    1826       2.7495
    1827       2.7541
    1828       2.8177
    1829       2.7101
    1830       2.6900
    1831       2.6250
    1832       2.6107
    1833       2.6070
    1834       2.6738
    1835       2.7043
    1836       2.6277
    1837       2.6091
    1838       2.5361
    1839       2.5853
    1840       2.5937
    1841       2.6271
    1842       2.6272
    1843       2.5381
    1844       2.5543
    1845       2.5258
    1846       2.5527
    1847       2.5449
    1848       2.5059
    1849       2.4306
    1850       2.4942
    1851       2.4682
    1852       2.5543
    1853       2.4741
    1854       2.4462
    1855       2.4884
    1856       2.4468
    1857       2.3915
    1858       2.4255
    1859       2.4199
    1860       2.4753
    1861       2.4123
    1862       2.3163
    1863       2.1835
    1864       2.3155
    1865       2.3289
    1866       2.3297
    1867       2.3529
    1868       2.2582
    1869       2.2640
    1870       2.3544
    1871       2.2838
    1872       2.3454
    1873       2.3300
    1874       2.3785
    1875       2.3835
    1876       2.3892
    1877       2.4245
    1878       2.3778
    1879       2.3464
    1880       2.3882
    1881       2.3741
    1882       2.3942
    1883       2.3258
    1884       2.3388
    1885       2.3270
    1886       2.1939
    1887       2.2446
    1888       2.2473
    1889       2.3118
    1890       2.2166
    1891       2.2618
    1892       2.3134
    1893       2.3558
    1894       2.3972
    1895       2.4214
    1896       2.4638
    1897       2.4577
    1898       2.3659
    1899       2.3152
    1900       2.3622
    1901       2.3669
    1902       2.3482
    1903       2.3470
    1904       2.3601
    1905       2.3524
    1906       2.2936
    1907       2.2827
    1908       2.3409
    1909       2.4833
    1910       2.4035
    1911       2.4058
    1912       2.4302
    1913       2.3969
    1914       2.3960
    1915       2.3987
    1916       2.2672
    1917       2.2637
    1918       2.4296
    1919       2.4185
    1920       2.3934
    1921       2.3656
    1922       2.5234
    1923       2.4826
    1924       2.4704
    1925       2.4292
    1926       2.3499
    1927       2.3467
    1928       2.2750
    1929       2.2471
    1930       2.1829
    1931       2.2964
    1932       2.3083
    1933       2.3271
    1934       2.3258
    1935       2.3354
    1936       2.2610
    1937       2.3176
    1938       2.3268
    1939       2.3631
    1940       2.3371
    1941       2.1991
    1942       2.3207
    1943       2.2483
    1944       2.3122
    1945       2.2819
    1946       2.3249
    1947       2.4088
    1948       2.3745
    1949       2.3183
    1950       2.3703
    1951       2.3081
    1952       2.3368
    1953       2.2648
    1954       2.2871
    1955       2.3163
    1956       2.2301
    1957       2.2451
    1958       2.2760
    1959       2.3521
    1960       2.3303
    1961       2.3106
    1962       2.2060
    1963       2.1718
    1964       2.2900
    1965       2.2895
    1966       2.2805
    1967       2.2604
    1968       2.2708
    1969       2.2749
    1970       2.2373
    1971       2.2466
    1972       2.2423
    1973       2.1743
    1974       2.2714
    1975       2.3566
    1976       2.3726
    1977       2.3854
    1978       2.3777
    1979       2.2755
    1980       2.3071
    1981       2.2447
    1982       2.1737
    1983       2.2767
    1984       2.1949
    1985       2.3111
    1986       2.1673
    1987       2.2358
    1988       2.1309
    1989       2.1126
    1990       2.1128
    1991       2.1064
    1992       2.1488
    1993       2.1910
    1994       2.2620
    1995       2.1845
    1996       2.3018
    1997       2.2032
    1998       2.1821
    1999       2.0960
    2000       2.1947
    2001       2.2437
    2002       2.2680
    2003       2.2818
    2004       2.2729
    2005       2.2899
    2006       2.2873
    2007       2.3302
    2008       2.3527
    2009       2.3820
    2010       2.3543
    2011       2.3494
    2012       2.3712
    2013       2.4071
    2014       2.2978
    2015       2.3260
    2016       2.3184
    2017       2.3835
    2018       2.3809
    2019       2.4577
    2020       2.4031
    2021       2.4653
    2022       2.3096
    2023       2.3851
    2024       2.4688
    2025       2.4638
    2026       2.5275
    2027       2.4382
    2028       2.3987
    2029       2.4127
    2030       2.2788
    2031       2.3783
    2032       2.3965
    2033       2.4240
    2034       2.3863
    2035       2.3771
    2036       2.3981
    2037       2.2806
    2038       2.2332
    2039       2.2408
    2040       2.2300
    2041       2.2680
    2042       2.1666
    2043       2.2001
    2044       2.2327
    2045       2.1667
    2046       2.1544
    2047       2.1323
    2048       2.0821
    2049       2.1411
    2050       2.1806
    2051       2.1712
    2052       2.1824
    2053       2.1285
    2054       2.2059
    2055       2.2294
    2056       2.3108
    2057       2.2338
    2058       2.3489
    2059       2.1871
    2060       2.1759
    2061       2.1756
    2062       2.1838
    2063       2.2218
    2064       2.1726
    2065       2.1903
    2066       2.1050
    2067       2.1528
    2068       2.2444
    2069       2.2717
    2070       2.2351
    2071       2.2443
    2072       2.1815
    2073       2.1351
    2074       2.2103
    2075       2.2393
    2076       2.2376
    2077       2.2169
    2078       2.3298
    2079       2.2843
    2080       2.1917
    2081       2.3548
    2082       2.4147
    2083       2.3732
    2084       2.2982
    2085       2.3599
    2086       2.4178
    2087       2.4036
    2088       2.4177
    2089       2.5163
    2090       2.5264
    2091       2.4204
    2092       2.4487
    2093       2.3653
    2094       2.5230
    2095       2.3875
    2096       2.3782
    2097       2.3595
    2098       2.3416
    2099       2.3774
    2100       2.3994
    2101       2.3780
    2102       2.2555
    2103       2.2521
    2104       2.3044
    2105       2.3216
    2106       2.3540
    2107       2.3551
    2108       2.3745
    2109       2.4576
    2110       2.4358
    2111       2.4709
    2112       2.2991
    2113       2.3878
    2114       2.2615
    2115       2.3015
    2116       2.3885
    2117       2.4429
    2118       2.5581
    2119       2.5523
    2120       2.5372
    2121       2.4104
    2122       2.4534
    2123       2.4675
    2124       2.4971
    2125       2.4844
    2126       2.4156
    2127       2.3960
    2128       2.4875
    2129       2.4836
    2130       2.5384
    2131       2.5832
    2132       2.5074
    2133       2.4218
    2134       2.3668
    2135       2.3529
    2136       2.5042
    2137       2.4651
    2138       2.4447
    2139       2.3483
    2140       2.3114
    2141       2.2842
    2142       2.2911
    2143       2.3848
    2144       2.2891
    2145       2.3518
    2146       2.3360
    2147       2.3227
    2148       2.2961
    2149       2.3412
    2150       2.3169
    2151       2.2332
    2152       2.2169
    2153       2.2236
    2154       2.3148
    2155       2.2895
    2156       2.2614
    2157       2.2065
    2158       2.1227
    2159       2.1498
    2160       2.2316
    2161       2.2376
    2162       2.2801
    2163       2.2474
    2164       2.2344
    2165       2.2180
    2166       2.2359
    2167       2.2557
    2168       2.2116
    2169       2.2776
    2170       2.2245
    2171       2.1407
    2172       2.2030
    2173       2.2718
    2174       2.3295
    2175       2.2627
    2176       2.2351
    2177       2.2181
    2178       2.1921
    2179       2.2296
    2180       2.1405
    2181       2.1566
    2182       2.1126
    2183       2.2045
    2184       2.1953
    2185       2.1438
    2186       2.1620
    2187       2.1005
    2188       2.1571
    2189       2.0696
    2190       2.1645
    2191       2.1376
    2192       2.1650
    2193       2.1868
    2194       2.1562
    2195       2.2523
    2196       2.2348
    2197       2.1778
    2198       2.2155
    2199       2.2034
    2200       2.2300
    2201       2.2495
    2202       2.2302
    2203       2.2599
    2204       2.1528
    2205       2.2363
    2206       2.1778
    2207       2.1597
    2208       2.1947
    2209       2.2794
    2210       2.1793
    2211       2.1684
    2212       2.2199
    2213       2.2196
    2214       2.2225
    2215       2.2545
    2216       2.3392
    2217       2.3094
    2218       2.1456
    2219       2.1619
    2220       2.2355
    2221       2.1262
    2222       2.1980
    2223       2.2799
    2224       2.2714
    2225       2.1776
    2226       2.1604
    2227       2.1476
    2228       2.2000
    2229       2.1883
    2230       2.1842
    2231       2.1735
    2232       2.1403
    2233       2.1527
    2234       2.1922
    2235       2.2259
    2236       2.3715
    2237       2.3252
    2238       2.3229
    2239       2.3237
    2240       2.4261
    2241       2.4514
    2242       2.4812
    2243       2.4966
    2244       2.5040
    2245       2.4437
    2246       2.2691
    2247       2.2228
    2248       2.3061
    2249       2.2853
    2250       2.2415
    2251       2.2481
    2252       2.2014
    2253       2.1636
    2254       2.2112
    2255       2.1489
    2256       2.1939
    2257       2.1958
    2258       2.2066
    2259       2.1950
    2260       2.1591
    2261       2.2260
    2262       2.2154
    2263       2.2828
    2264       2.2441
    2265       2.2671
    2266       2.1608
    2267       2.1173
    2268       2.1965
    2269       2.1701
    2270       2.1340
    2271       2.1878
    2272       2.2337
    2273       2.2711
    2274       2.3137
    2275       2.3232
    2276       2.2304
    2277       2.1202
    2278       2.1522
    2279       2.1733
    2280       2.1483
    2281       2.1850
    2282       2.1297
    2283       2.0757
    2284       2.1138
    2285       2.0800
    2286       2.1426
    2287       2.1541
    2288       2.1911
    2289       2.1996
    2290       2.1170
    2291       2.1060
    2292       2.1755
    2293       2.1155
    2294       2.1196
    2295       2.0949
    2296       2.2024
    2297       2.2129
    2298       2.1916
    2299       2.1526
    2300       2.1233
    2301       2.1429
    2302       2.1657
    2303       2.1417
    2304       2.2056
    2305       2.1994
    2306       2.2142
    2307       2.1589
    2308       2.2028
    2309       2.1379
    2310       2.1345
    2311       2.1629
    2312       2.2036
    2313       2.2357
    2314       2.2576
    2315       2.2604
    2316       2.2404
    2317       2.2460
    2318       2.2581
    2319       2.2992
    2320       2.2133
    2321       2.2274
    2322       2.2382
    2323       2.0748
    2324       2.1261
    2325       2.0895
    2326       2.1935
    2327       2.0994
    2328       2.0576
    2329       2.1633
    2330       2.1771
    2331       2.1329
    2332       2.0997
    2333       2.1076
    2334       2.1256
    2335       2.1657
    2336       2.0988
    2337       2.0951
    2338       2.1927
    2339       2.2021
    2340       2.2313
    2341       2.2235
    2342       2.2599
    2343       2.2153
    2344       2.1542
    2345       2.1982
    2346       2.2245
    2347       2.1717
    2348       2.2312
    2349       2.1826
    2350       2.1943
    2351       2.1924
    2352       2.1118
    2353       2.1440
    2354       2.2061
    2355       2.2249
    2356       2.1673
    2357       2.2039
    2358       2.2104
    2359       2.1706
    2360       2.1913
    2361       2.0856
    2362       2.1148
    2363       2.1503
    2364       2.1632
    2365       2.1942
    2366       2.0893
    2367       2.1121
    2368       2.1794
    2369       2.1737
    2370       2.1313
    2371       2.1156
    2372       2.1218
    2373       2.1267
    2374       2.1419
    2375       2.1639
    2376       2.0327
    2377       2.1287
    2378       2.1376
    2379       2.1689
    2380       2.1425
    2381       2.2133
    2382       2.1997
    2383       2.1188
    2384       2.1691
    2385       2.1953
    2386       2.2083
    2387       2.1779
    2388       2.2338
    2389       2.2487
    2390       2.2399
    2391       2.3197
    2392       2.2081
    2393       2.2325
    2394       2.1957
    2395       2.3425
    2396       2.3646
    2397       2.2680
    2398       2.1859
    2399       2.2799
    2400       2.3625
    2401       2.3795
    2402       2.3133
    2403       2.2890
    2404       2.2034
    2405       2.2247
    2406       2.2481
    2407       2.2439
    2408       2.2537
    2409       2.2399
    2410       2.3122
    2411       2.2556
    2412       2.2819
    2413       2.2791
    2414       2.2842
    2415       2.3390
    2416       2.2823
    2417       2.3560
    2418       2.3146
    2419       2.2542
    2420       2.3085
    2421       2.2769
    2422       2.2892
    2423       2.3950
    2424       2.4255
    2425       2.3755
    2426       2.3184
    2427       2.3389
    2428       2.3330
    2429       2.3801
    2430       2.3554
    2431       2.3800
    2432       2.3749
    2433       2.3225
    2434       2.4223
    2435       2.3353
    2436       2.3657
    2437       2.3224
    2438       2.3234
    2439       2.3255
    2440       2.3417
    2441       2.3553
    2442       2.3344
    2443       2.3395
    2444       2.3056
    2445       2.3548
    2446       2.3881
    2447       2.4104
    2448       2.4169
    2449       2.4861
    2450       2.4475
    2451       2.4240
    2452       2.4624
    2453       2.5074
    2454       2.4017
    2455       2.3937
    2456       2.5101
    2457       2.5129
    2458       2.4527
    2459       2.4779
    2460       2.4477
    2461       2.3564
    2462       2.4537
    2463       2.4025
    2464       2.4058
    2465       2.3461
    2466       2.3670
    2467       2.3042
    2468       2.3416
    2469       2.3347
    2470       2.3810
    2471       2.4322
    2472       2.4179
    2473       2.4408
    2474       2.3536
    2475       2.3005
    2476       2.3124
    2477       2.2847
    2478       2.2259
    2479       2.2262
    2480       2.3110
    2481       2.2372
    2482       2.2926
    2483       2.3848
    2484       2.3465
    2485       2.3125
    2486       2.2435
    2487       2.1969
    2488       2.2196
    2489       2.3035
    2490       2.2767
    2491       2.2013
    2492       2.1910
    2493       2.2113
    2494       2.2669
    2495       2.3999
    2496       2.3537
    2497       2.3566
    2498       2.3714
    2499       2.2631
    2500       2.3351
