# Supplementary material for: Potential Inhibitors of Fascin From A Database of Marine Natural Products: A Virtual Screening and Molecular Dynamics Study
Source: Front Chem. 2021 Oct 7;9:719949. doi: 10.3389/fchem.2021.719949 (PMC8529705; doi:10.3389/fchem.2021.719949)
Supplement: Supplementary file 2 [file DataSheet1.ZIP › Raw Date for Manuscript-719949-reduced/Figure S1/Inhibitor 08/rmsd2.dat]

#Frame     RMSD_00002
       1       2.5033
       2       2.3809
       3       2.2545
       4       2.3508
       5       2.3410
       6       2.3409
       7       2.3843
       8       2.2791
       9       2.3270
      10       2.3755
      11       2.4218
      12       2.3654
      13       2.3674
      14       2.4187
      15       2.4203
      16       2.3952
      17       2.3674
      18       2.4130
      19       2.5634
      20       2.5337
      21       2.6069
      22       2.5398
      23       2.6732
      24       2.6669
      25       2.6107
      26       2.6079
      27       2.7145
      28       2.6098
      29       2.6764
      30       2.7057
      31       2.6445
      32       2.6162
      33       2.6188
      34       2.5617
      35       2.6853
      36       2.5459
      37       2.7145
      38       2.5863
      39       2.6036
      40       2.4786
      41       2.4810
      42       2.5485
      43       2.5747
      44       2.4686
      45       2.4584
      46       2.4663
      47       2.5965
      48       2.6349
      49       2.6548
      50       2.6038
      51       2.6340
      52       2.6926
      53       2.6291
      54       2.5943
      55       2.6109
      56       2.5458
      57       2.5048
      58       2.4952
      59       2.5542
      60       2.4171
      61       2.3967
      62       2.2879
      63       2.2468
      64       2.3806
      65       2.4817
      66       2.3907
      67       2.4338
      68       2.3879
      69       2.3897
      70       2.4815
      71       2.5195
      72       2.4781
      73       2.4649
      74       2.4490
      75       2.3980
      76       2.5495
      77       2.4709
      78       2.4318
      79       2.4883
      80       2.4782
      81       2.4601
      82       2.4620
      83       2.5269
      84       2.5768
      85       2.5495
      86       2.3933
      87       2.4581
      88       2.4196
      89       2.3153
      90       2.3458
      91       2.4168
      92       2.4283
      93       2.4822
      94       2.4535
      95       2.4426
      96       2.4452
      97       2.5422
      98       2.4505
      99       2.5038
     100       2.5050
     101       2.5489
     102       2.5525
     103       2.5130
     104       2.4835
     105       2.4896
     106       2.4488
     107       2.4073
     108       2.3775
     109       2.4153
     110       2.4684
     111       2.3738
     112       2.4147
     113       2.4458
     114       2.4217
     115       2.4248
     116       2.4723
     117       2.4436
     118       2.3479
     119       2.3485
     120       2.3230
     121       2.2859
     122       2.3270
     123       2.3356
     124       2.3166
     125       2.2839
     126       2.3697
     127       2.4483
     128       2.4890
     129       2.5414
     130       2.4648
     131       2.5306
     132       2.5365
     133       2.4515
     134       2.5922
     135       2.5599
     136       2.6140
     137       2.5001
     138       2.5144
     139       2.4961
     140       2.4404
     141       2.6216
     142       2.4769
     143       2.5068
     144       2.5294
     145       2.5786
     146       2.5840
     147       2.5518
     148       2.5144
     149       2.5574
     150       2.5430
     151       2.5059
     152       2.4150
     153       2.3593
     154       2.4429
     155       2.4666
     156       2.4536
     157       2.4314
     158       2.3759
     159       2.4528
     160       2.5063
     161       2.4317
     162       2.4421
     163       2.5338
     164       2.5155
     165       2.4332
     166       2.4845
     167       2.6527
     168       2.6429
     169       2.6746
     170       2.6484
     171       2.5996
     172       2.6038
     173       2.6438
     174       2.6192
     175       2.5272
     176       2.5547
     177       2.5319
     178       2.5719
     179       2.6344
     180       2.6252
     181       2.5569
     182       2.6527
     183       2.6575
     184       2.5751
     185       2.5947
     186       2.5895
     187       2.6097
     188       2.5698
     189       2.6897
     190       2.5772
     191       2.6798
     192       2.6386
     193       2.5681
     194       2.5673
     195       2.5200
     196       2.5923
     197       2.5575
     198       2.3985
     199       2.5081
     200       2.6288
     201       2.6333
     202       2.5184
     203       2.5283
     204       2.4847
     205       2.4999
     206       2.5193
     207       2.4951
     208       2.6229
     209       2.6512
     210       2.5936
     211       2.6311
     212       2.4842
     213       2.4506
     214       2.4083
     215       2.5402
     216       2.6246
     217       2.6160
     218       2.6146
     219       2.5290
     220       2.5455
     221       2.5264
     222       2.6114
     223       2.5221
     224       2.4950
     225       2.5627
     226       2.5985
     227       2.6195
     228       2.6240
     229       2.5684
     230       2.5638
     231       2.5177
     232       2.5128
     233       2.5023
     234       2.5277
     235       2.5184
     236       2.4666
     237       2.4791
     238       2.3949
     239       2.3979
     240       2.3311
     241       2.3071
     242       2.3893
     243       2.5040
     244       2.4573
     245       2.4501
     246       2.3877
     247       2.4433
     248       2.4705
     249       2.4600
     250       2.5053
     251       2.4476
     252       2.4124
     253       2.3309
     254       2.3535
     255       2.4019
     256       2.4688
     257       2.5106
     258       2.5468
     259       2.5406
     260       2.6272
     261       2.6173
     262       2.5310
     263       2.6360
     264       2.6729
     265       2.6187
     266       2.5825
     267       2.6645
     268       2.7204
     269       2.6813
     270       2.6792
     271       2.6444
     272       2.6432
     273       2.7406
     274       2.8486
     275       2.9739
     276       2.9554
     277       2.8914
     278       2.9175
     279       2.8754
     280       2.7510
     281       2.7525
     282       2.7216
     283       2.7622
     284       2.7438
     285       2.7457
     286       2.7811
     287       2.7680
     288       2.6555
     289       2.6556
     290       2.6723
     291       2.6295
     292       2.5874
     293       2.5375
     294       2.5981
     295       2.5740
     296       2.5613
     297       2.4841
     298       2.5033
     299       2.5715
     300       2.5809
     301       2.5707
     302       2.5153
     303       2.5347
     304       2.5525
     305       2.5375
     306       2.5725
     307       2.4914
     308       2.4842
     309       2.4991
     310       2.4859
     311       2.4379
     312       2.4094
     313       2.4534
     314       2.5133
     315       2.4686
     316       2.4876
     317       2.4608
     318       2.4778
     319       2.6384
     320       2.6001
     321       2.5255
     322       2.5762
     323       2.5813
     324       2.5982
     325       2.4843
     326       2.4353
     327       2.4774
     328       2.4743
     329       2.4257
     330       2.4720
     331       2.4771
     332       2.4818
     333       2.5297
     334       2.5247
     335       2.4772
     336       2.4752
     337       2.5330
     338       2.5296
     339       2.4651
     340       2.5409
     341       2.5325
     342       2.6032
     343       2.6054
     344       2.6300
     345       2.5873
     346       2.5805
     347       2.6358
     348       2.5519
     349       2.6107
     350       2.6201
     351       2.6215
     352       2.6740
     353       2.6450
     354       2.6579
     355       2.6004
     356       2.6352
     357       2.6093
     358       2.6212
     359       2.7836
     360       2.8129
     361       2.7481
     362       2.8123
     363       2.7774
     364       2.7950
     365       2.7291
     366       2.8026
     367       2.8814
     368       2.8601
     369       2.8920
     370       2.9040
     371       2.9032
     372       2.9104
     373       2.9152
     374       2.8510
     375       2.8917
     376       2.8897
     377       2.9029
     378       2.9372
     379       2.8965
     380       2.9224
     381       2.8825
     382       2.8631
     383       2.8106
     384       2.8085
     385       2.7937
     386       2.8013
     387       2.7391
     388       2.7343
     389       2.7626
     390       2.7558
     391       2.7298
     392       2.7165
     393       2.7604
     394       2.7054
     395       2.7576
     396       2.7076
     397       2.7467
     398       2.6892
     399       2.6061
     400       2.6300
     401       2.5519
     402       2.6231
     403       2.6183
     404       2.6090
     405       2.6834
     406       2.6122
     407       2.6480
     408       2.6770
     409       2.6406
     410       2.7262
     411       2.7413
     412       2.6840
     413       2.7503
     414       2.7422
     415       2.7816
     416       2.8754
     417       2.8942
     418       2.9364
     419       2.8473
     420       2.8357
     421       2.7342
     422       2.7489
     423       2.7590
     424       2.8261
     425       2.6803
     426       2.6920
     427       2.6928
     428       2.6638
     429       2.7190
     430       2.7055
     431       2.7449
     432       2.7561
     433       2.7931
     434       2.7957
     435       2.7965
     436       2.7488
     437       2.7574
     438       2.7355
     439       2.7663
     440       2.7589
     441       2.7653
     442       2.6905
     443       2.7719
     444       2.7669
     445       2.7498
     446       2.7839
     447       2.7714
     448       2.7010
     449       2.7182
     450       2.7752
     451       2.7747
     452       2.7694
     453       2.7790
     454       2.7573
     455       2.6364
     456       2.7532
     457       2.6779
     458       2.7036
     459       2.7890
     460       2.6693
     461       2.6444
     462       2.5924
     463       2.6619
     464       2.6261
     465       2.6156
     466       2.5509
     467       2.5790
     468       2.6729
     469       2.5454
     470       2.5180
     471       2.5450
     472       2.5896
     473       2.5416
     474       2.5224
     475       2.6168
     476       2.6811
     477       2.6661
     478       2.6556
     479       2.6575
     480       2.6930
     481       2.6988
     482       2.8255
     483       2.6858
     484       2.6754
     485       2.7472
     486       2.7993
     487       2.8084
     488       2.7727
     489       2.8106
     490       2.8617
     491       2.8149
     492       2.7775
     493       2.8316
     494       2.9001
     495       2.8703
     496       2.8472
     497       2.8424
     498       2.9010
     499       3.0221
     500       2.9380
     501       2.8928
     502       2.8880
     503       2.7942
     504       2.8166
     505       2.8702
     506       2.8189
     507       2.7310
     508       2.8473
     509       2.7959
     510       2.8329
     511       2.9334
     512       2.8806
     513       2.8700
     514       2.9809
     515       2.9510
     516       2.8983
     517       2.8886
     518       2.8882
     519       2.9074
     520       2.8623
     521       2.8582
     522       2.8634
     523       2.9448
     524       2.9991
     525       3.0835
     526       3.0225
     527       2.9956
     528       3.1174
     529       3.2058
     530       3.1040
     531       3.0666
     532       3.0369
     533       3.1249
     534       3.1210
     535       3.1652
     536       3.1712
     537       3.1547
     538       3.1953
     539       3.0871
     540       3.1413
     541       3.1369
     542       3.1190
     543       3.1160
     544       3.1758
     545       3.1130
     546       3.1224
     547       3.0982
     548       3.1290
     549       3.1448
     550       3.1391
     551       3.0557
     552       3.1021
     553       3.2138
     554       3.1913
     555       3.2109
     556       3.2431
     557       3.2660
     558       3.2445
     559       3.2735
     560       3.2725
     561       3.2799
     562       3.2089
     563       3.2770
     564       3.1087
     565       3.1212
     566       3.0086
     567       2.9989
     568       2.9355
     569       2.9384
     570       2.9130
     571       2.9606
     572       2.8908
     573       2.9124
     574       2.9906
     575       3.0277
     576       2.9902
     577       3.0075
     578       2.9532
     579       2.9012
     580       2.8726
     581       2.8415
     582       2.7576
     583       2.8377
     584       2.8429
     585       2.7599
     586       2.7178
     587       2.7708
     588       2.7725
     589       2.8252
     590       2.7896
     591       2.7878
     592       2.8345
     593       2.9099
     594       2.8934
     595       2.8527
     596       2.9648
     597       2.8588
     598       2.8985
     599       2.9034
     600       2.9179
     601       2.9416
     602       2.9206
     603       3.1022
     604       3.0465
     605       3.1216
     606       3.0411
     607       2.9134
     608       2.8608
     609       2.8316
     610       2.8447
     611       2.7499
     612       2.7622
     613       2.8234
     614       2.8165
     615       2.8371
     616       2.7690
     617       2.7771
     618       2.7812
     619       2.8532
     620       2.9373
     621       2.8831
     622       2.8520
     623       2.7731
     624       2.8069
     625       2.9131
     626       2.8667
     627       2.8844
     628       2.8462
     629       2.8395
     630       2.7652
     631       2.9294
     632       2.8473
     633       2.8733
     634       2.9410
     635       2.9984
     636       3.0024
     637       2.9954
     638       2.9671
     639       2.9404
     640       3.0302
     641       2.9362
     642       3.0491
     643       3.0351
     644       3.0704
     645       3.0824
     646       3.1823
     647       3.1411
     648       3.1568
     649       3.1006
     650       3.0409
     651       3.1785
     652       3.1594
     653       3.1060
     654       2.9959
     655       3.0349
     656       3.0497
     657       3.0485
     658       3.1459
     659       3.2389
     660       3.2680
     661       3.2853
     662       3.2804
     663       3.3923
     664       3.4643
     665       3.4138
     666       3.5039
     667       3.4195
     668       3.3128
     669       3.3032
     670       3.2457
     671       3.2896
     672       3.3316
     673       3.3279
     674       3.3493
     675       3.3971
     676       3.4818
     677       3.5470
     678       3.4526
     679       3.3802
     680       3.3622
     681       3.2769
     682       3.2326
     683       3.2277
     684       3.2282
     685       3.1716
     686       3.0152
     687       3.0481
     688       3.0967
     689       3.1076
     690       3.0033
     691       3.0353
     692       3.1308
     693       3.0599
     694       3.0896
     695       3.1715
     696       3.2719
     697       3.2238
     698       3.2488
     699       3.1660
     700       3.1572
     701       3.1565
     702       3.1986
     703       3.1438
     704       3.1218
     705       2.9917
     706       3.1025
     707       3.0632
     708       2.9233
     709       3.0211
     710       3.0243
     711       3.0543
     712       3.0425
     713       3.1011
     714       2.9814
     715       2.9428
     716       2.9470
     717       2.9258
     718       3.0001
     719       3.0572
     720       2.9859
     721       2.9531
     722       2.9375
     723       2.8891
     724       2.8840
     725       2.8738
     726       2.8660
     727       2.9210
     728       2.9465
     729       2.8730
     730       2.9256
     731       2.9037
     732       2.8049
     733       2.7490
     734       2.8430
     735       2.9174
     736       2.8831
     737       2.8326
     738       2.8501
     739       2.8219
     740       2.8127
     741       2.8228
     742       2.9036
     743       3.0586
     744       3.1026
     745       3.1160
     746       3.1139
     747       3.0737
     748       3.0384
     749       3.0245
     750       3.1088
     751       3.0435
     752       3.0452
     753       2.9603
     754       3.0243
     755       3.0013
     756       2.9370
     757       2.9258
     758       2.9749
     759       2.9207
     760       2.8596
     761       2.9643
     762       2.9745
     763       3.0819
     764       3.0383
     765       3.0351
     766       3.0648
     767       3.0789
     768       3.0808
     769       3.2619
     770       3.1686
     771       3.1139
     772       3.0819
     773       3.1739
     774       3.0797
     775       3.0393
     776       3.0916
     777       3.1992
     778       3.1612
     779       3.1670
     780       3.1543
     781       3.1797
     782       3.1330
     783       3.2039
     784       3.1544
     785       3.1804
     786       3.2810
     787       3.2702
     788       3.1873
     789       3.1611
     790       3.1244
     791       2.9313
     792       2.9210
     793       2.9616
     794       2.9700
     795       3.0699
     796       3.1436
     797       3.2253
     798       3.1857
     799       3.3284
     800       3.3055
     801       3.2228
     802       3.2246
     803       3.3688
     804       3.4054
     805       3.3839
     806       3.3418
     807       3.2961
     808       3.2850
     809       3.2646
     810       3.1759
     811       3.3048
     812       3.1898
     813       3.2614
     814       3.1059
     815       3.1218
     816       3.1303
     817       3.1226
     818       3.1485
     819       3.0760
     820       3.1803
     821       3.1337
     822       3.0880
     823       3.1024
     824       3.1504
     825       3.0909
     826       3.1764
     827       3.1516
     828       3.1676
     829       3.2189
     830       3.2823
     831       3.2822
     832       3.2407
     833       3.4689
     834       3.3135
     835       3.3710
     836       3.3515
     837       3.4454
     838       3.4303
     839       3.4363
     840       3.3951
     841       3.2599
     842       3.2452
     843       3.2562
     844       3.1434
     845       3.1275
     846       3.1270
     847       3.0862
     848       3.0777
     849       3.0163
     850       3.0785
     851       3.0232
     852       2.8848
     853       2.8944
     854       2.8579
     855       2.8293
     856       2.8298
     857       2.8583
     858       2.8024
     859       2.7382
     860       2.7493
     861       2.7651
     862       2.8429
     863       2.8743
     864       2.7938
     865       2.9077
     866       2.8946
     867       2.8834
     868       2.9532
     869       2.9820
     870       2.9521
     871       2.9939
     872       3.0068
     873       3.0768
     874       3.0077
     875       3.0062
     876       2.9405
     877       2.9056
     878       2.8616
     879       2.9101
     880       2.8912
     881       2.9041
     882       2.9369
     883       2.9433
     884       2.8935
     885       2.8433
     886       2.8512
     887       2.8347
     888       2.7951
     889       2.7952
     890       2.8568
     891       2.8329
     892       2.7946
     893       2.7869
     894       2.7748
     895       2.7771
     896       2.8248
     897       2.7897
     898       2.7650
     899       2.6915
     900       2.6985
     901       2.6406
     902       2.6969
     903       2.6277
     904       2.6290
     905       2.5765
     906       2.6826
     907       2.7120
     908       2.7781
     909       2.7545
     910       2.8192
     911       2.8295
     912       2.9005
     913       2.8973
     914       2.9546
     915       3.0104
     916       2.8985
     917       2.9176
     918       2.8131
     919       2.8354
     920       2.8714
     921       2.8118
     922       2.7935
     923       2.7938
     924       2.7166
     925       2.6801
     926       2.7652
     927       2.7868
     928       2.7998
     929       2.8196
     930       2.7603
     931       2.6816
     932       2.7605
     933       2.7758
     934       2.7277
     935       2.7688
     936       2.7223
     937       2.7969
     938       2.7943
     939       2.8088
     940       2.9089
     941       2.7738
     942       2.7784
     943       2.8675
     944       2.8521
     945       2.8447
     946       2.8350
     947       2.7392
     948       2.6936
     949       2.6558
     950       2.6310
     951       2.6651
     952       2.7519
     953       2.6872
     954       2.6522
     955       2.5547
     956       2.6309
     957       2.6923
     958       2.6250
     959       2.6118
     960       2.6318
     961       2.6126
     962       2.6136
     963       2.6417
     964       2.6757
     965       2.5992
     966       2.5653
     967       2.5939
     968       2.5213
     969       2.5671
     970       2.5373
     971       2.5724
     972       2.5623
     973       2.5678
     974       2.5782
     975       2.6067
     976       2.6057
     977       2.5588
     978       2.6598
     979       2.6545
     980       2.6688
     981       2.6325
     982       2.6414
     983       2.6186
     984       2.5998
     985       2.6525
     986       2.6816
     987       2.6360
     988       2.7148
     989       2.6487
     990       2.6821
     991       2.7039
     992       2.7231
     993       2.7154
     994       2.6750
     995       2.7550
     996       2.8060
     997       2.6374
     998       2.8284
     999       2.7881
    1000       2.7681
    1001       2.7823
    1002       2.7117
    1003       2.6320
    1004       2.6499
    1005       2.6482
    1006       2.7238
    1007       2.7709
    1008       2.7781
    1009       2.7811
    1010       2.7338
    1011       2.7092
    1012       2.7576
    1013       2.7517
    1014       2.7036
    1015       2.6939
    1016       2.6491
    1017       2.7030
    1018       2.6641
    1019       2.6818
    1020       2.6809
    1021       2.6266
    1022       2.5985
    1023       2.6564
    1024       2.6207
    1025       2.5299
    1026       2.6348
    1027       2.6439
    1028       2.6214
    1029       2.6552
    1030       2.6759
    1031       2.7936
    1032       2.7453
    1033       2.6787
    1034       2.6347
    1035       2.7429
    1036       2.7874
    1037       2.8254
    1038       2.8350
    1039       2.8270
    1040       2.7735
    1041       2.7680
    1042       2.7660
    1043       2.7512
    1044       2.8518
    1045       2.7838
    1046       2.6456
    1047       2.6384
    1048       2.7938
    1049       2.7900
    1050       2.7634
    1051       2.6643
    1052       2.7024
    1053       2.6926
    1054       2.6746
    1055       2.6319
    1056       2.6108
    1057       2.6694
    1058       2.6265
    1059       2.6219
    1060       2.6849
    1061       2.7359
    1062       2.7340
    1063       2.7024
    1064       2.6530
    1065       2.6926
    1066       2.6895
    1067       2.7644
    1068       2.7004
    1069       2.7910
    1070       2.7683
    1071       2.7473
    1072       2.6840
    1073       2.6266
    1074       2.6668
    1075       2.6368
    1076       2.6603
    1077       2.6844
    1078       2.6220
    1079       2.6438
    1080       2.6827
    1081       2.6787
    1082       2.6298
    1083       2.6537
    1084       2.6824
    1085       2.7138
    1086       2.7467
    1087       2.6645
    1088       2.6723
    1089       2.7322
    1090       2.7316
    1091       2.7154
    1092       2.6659
    1093       2.6987
    1094       2.7723
    1095       2.7530
    1096       2.7291
    1097       2.7657
    1098       2.7470
    1099       2.7040
    1100       2.6956
    1101       2.6605
    1102       2.6428
    1103       2.6112
    1104       2.7012
    1105       2.6276
    1106       2.6916
    1107       2.7050
    1108       2.7744
    1109       2.8497
    1110       2.7401
    1111       2.9815
    1112       2.8786
    1113       2.8516
    1114       2.8908
    1115       2.8525
    1116       2.8149
    1117       2.7865
    1118       2.8937
    1119       2.6798
    1120       2.7114
    1121       2.6260
    1122       2.8167
    1123       2.7344
    1124       2.7708
    1125       2.7755
    1126       2.7458
    1127       2.7464
    1128       2.6156
    1129       2.7093
    1130       2.7086
    1131       2.7328
    1132       2.8361
    1133       2.8180
    1134       2.8303
    1135       2.8090
    1136       2.7743
    1137       2.7414
    1138       2.8170
    1139       2.7729
    1140       2.8069
    1141       2.7870
    1142       2.6989
    1143       2.6895
    1144       2.6817
    1145       2.7690
    1146       2.7949
    1147       2.6897
    1148       2.7250
    1149       2.7828
    1150       2.7840
    1151       2.7752
    1152       2.7891
    1153       2.8130
    1154       2.8887
    1155       2.8546
    1156       2.8759
    1157       2.7880
    1158       2.8837
    1159       2.9189
    1160       2.8968
    1161       2.8342
    1162       2.9373
    1163       2.9219
    1164       3.0152
    1165       2.9308
    1166       2.9236
    1167       2.9139
    1168       2.8970
    1169       2.9346
    1170       3.0855
    1171       3.0416
    1172       3.0357
    1173       3.1083
    1174       3.0164
    1175       2.9978
    1176       2.9272
    1177       3.0288
    1178       3.0940
    1179       3.1506
    1180       3.0391
    1181       3.0124
    1182       3.0855
    1183       3.0206
    1184       3.0466
    1185       3.0532
    1186       2.9767
    1187       2.9445
    1188       3.0745
    1189       2.8843
    1190       2.9163
    1191       2.9932
    1192       3.0565
    1193       3.0193
    1194       3.1103
    1195       3.0991
    1196       3.1640
    1197       3.1896
    1198       3.1601
    1199       3.2530
    1200       3.3139
    1201       3.2529
    1202       3.2963
    1203       3.4076
    1204       3.3811
    1205       3.3628
    1206       3.2903
    1207       3.3348
    1208       3.2290
    1209       3.1796
    1210       3.1892
    1211       3.2228
    1212       3.1698
    1213       3.0990
    1214       3.0377
    1215       3.0599
    1216       3.0346
    1217       3.0037
    1218       3.0622
    1219       3.0695
    1220       3.1063
    1221       3.1667
    1222       3.3311
    1223       3.3802
    1224       3.3750
    1225       3.3468
    1226       3.3034
    1227       3.2738
    1228       3.3018
    1229       3.5511
    1230       3.5241
    1231       3.5036
    1232       3.4897
    1233       3.4505
    1234       3.4789
    1235       3.3493
    1236       3.3099
    1237       3.2174
    1238       3.2428
    1239       3.2664
    1240       3.2857
    1241       3.2919
    1242       3.2853
    1243       3.3346
    1244       3.3029
    1245       3.2502
    1246       3.1794
    1247       3.0395
    1248       3.0624
    1249       3.0973
    1250       3.1016
    1251       3.0261
    1252       3.1246
    1253       3.1634
    1254       3.1333
    1255       3.1527
    1256       3.0465
    1257       3.1616
    1258       3.0630
    1259       2.9901
    1260       3.0340
    1261       2.9737
    1262       3.0726
    1263       3.2261
    1264       3.2800
    1265       3.3038
    1266       3.1614
    1267       3.1632
    1268       3.1241
    1269       3.2120
    1270       3.1936
    1271       3.1371
    1272       3.1158
    1273       3.2693
    1274       3.2754
    1275       3.1728
    1276       3.1746
    1277       3.1066
    1278       3.1516
    1279       3.2039
    1280       3.2704
    1281       3.1548
    1282       3.1623
    1283       3.1725
    1284       3.2117
    1285       3.2325
    1286       3.2403
    1287       3.2928
    1288       3.2848
    1289       3.1802
    1290       3.2834
    1291       3.3575
    1292       3.1843
    1293       3.1222
    1294       3.2174
    1295       3.2477
    1296       3.2651
    1297       3.3618
    1298       3.3685
    1299       3.3537
    1300       3.4621
    1301       3.4810
    1302       3.6027
    1303       3.5813
    1304       3.4623
    1305       3.5864
    1306       3.6782
    1307       3.6339
    1308       3.4845
    1309       3.4672
    1310       3.4295
    1311       3.2956
    1312       3.3259
    1313       3.2905
    1314       3.2618
    1315       3.1956
    1316       3.2230
    1317       3.1522
    1318       3.2464
    1319       3.2111
    1320       3.1617
    1321       3.1976
    1322       3.1506
    1323       3.1889
    1324       3.1105
    1325       3.0692
    1326       3.0888
    1327       3.0964
    1328       3.1514
    1329       3.1911
    1330       3.1227
    1331       2.9882
    1332       3.0395
    1333       3.0710
    1334       3.0639
    1335       3.1331
    1336       3.2888
    1337       3.1906
    1338       3.1788
    1339       3.2577
    1340       3.1703
    1341       3.2363
    1342       3.2387
    1343       3.2989
    1344       3.1708
    1345       3.2918
    1346       3.2924
    1347       3.4182
    1348       3.3227
    1349       3.3005
    1350       3.2885
    1351       3.2806
    1352       3.1987
    1353       3.2115
    1354       3.2544
    1355       3.2302
    1356       3.3357
    1357       3.3489
    1358       3.4302
    1359       3.4022
    1360       3.3713
    1361       3.3816
    1362       3.4151
    1363       3.5369
    1364       3.4783
    1365       3.5989
    1366       3.5121
    1367       3.4791
    1368       3.4933
    1369       3.3786
    1370       3.3157
    1371       3.4991
    1372       3.4594
    1373       3.3838
    1374       3.3532
    1375       3.3034
    1376       3.2531
    1377       3.2240
    1378       3.2413
    1379       3.2442
    1380       3.2137
    1381       3.1402
    1382       3.1072
    1383       3.1343
    1384       3.1857
    1385       3.1513
    1386       3.1802
    1387       3.2310
    1388       3.2615
    1389       3.2867
    1390       3.2847
    1391       3.1878
    1392       3.1919
    1393       3.2237
    1394       3.3050
    1395       3.3438
    1396       3.3776
    1397       3.3861
    1398       3.3923
    1399       3.3480
    1400       3.3136
    1401       3.3250
    1402       3.3857
    1403       3.3241
    1404       3.2580
    1405       3.3239
    1406       3.3245
    1407       3.3438
    1408       3.4602
    1409       3.5370
    1410       3.4968
    1411       3.4437
    1412       3.4801
    1413       3.4970
    1414       3.4947
    1415       3.4533
    1416       3.4651
    1417       3.4257
    1418       3.4786
    1419       3.3634
    1420       3.3924
    1421       3.3889
    1422       3.4668
    1423       3.5873
    1424       3.6141
    1425       3.5711
    1426       3.4707
    1427       3.5378
    1428       3.3984
    1429       3.3913
    1430       3.3888
    1431       3.4080
    1432       3.5205
    1433       3.4608
    1434       3.4098
    1435       3.3573
    1436       3.3553
    1437       3.3416
    1438       3.4183
    1439       3.4058
    1440       3.3844
    1441       3.4713
    1442       3.5983
    1443       3.4464
    1444       3.4048
    1445       3.3870
    1446       3.3812
    1447       3.3108
    1448       3.3364
    1449       3.4406
    1450       3.3488
    1451       3.2412
    1452       3.3656
    1453       3.4390
    1454       3.4553
    1455       3.4779
    1456       3.4776
    1457       3.4317
    1458       3.5456
    1459       3.4992
    1460       3.4942
    1461       3.5225
    1462       3.4193
    1463       3.5816
    1464       3.6130
    1465       3.6136
    1466       3.6858
    1467       3.7478
    1468       3.6527
    1469       3.6596
    1470       3.6871
    1471       3.6792
    1472       3.6712
    1473       3.6693
    1474       3.6674
    1475       3.6270
    1476       3.6873
    1477       3.6399
    1478       3.6479
    1479       3.7212
    1480       3.7108
    1481       3.7611
    1482       3.6946
    1483       3.7792
    1484       3.7851
    1485       3.8360
    1486       3.7536
    1487       3.7908
    1488       3.8108
    1489       3.8078
    1490       3.8848
    1491       3.7842
    1492       3.8817
    1493       3.8947
    1494       3.9349
    1495       3.8028
    1496       3.8230
    1497       3.8339
    1498       3.8081
    1499       3.7587
    1500       3.7266
    1501       3.6464
    1502       3.6537
    1503       3.8394
    1504       3.8589
    1505       3.8475
    1506       3.9606
    1507       3.9633
    1508       3.9385
    1509       3.9415
    1510       3.8901
    1511       3.8669
    1512       3.9294
    1513       3.8247
    1514       3.8400
    1515       3.8405
    1516       3.9054
    1517       3.9931
    1518       3.8999
    1519       3.8955
    1520       3.7341
    1521       3.6576
    1522       3.6124
    1523       3.5596
    1524       3.6320
    1525       3.6765
    1526       3.6900
    1527       3.5878
    1528       3.5719
    1529       3.6535
    1530       3.6122
    1531       3.7760
    1532       3.8295
    1533       3.7958
    1534       3.8418
    1535       3.9150
    1536       3.8839
    1537       3.8884
    1538       3.9658
    1539       3.9409
    1540       3.9300
    1541       3.8785
    1542       3.9129
    1543       3.9259
    1544       3.9395
    1545       3.9052
    1546       3.9935
    1547       3.9893
    1548       3.8500
    1549       3.8945
    1550       3.9642
    1551       4.1362
    1552       3.9956
    1553       4.0869
    1554       4.1286
    1555       4.1819
    1556       4.2641
    1557       4.2325
    1558       4.1673
    1559       4.3004
    1560       4.2154
    1561       4.2643
    1562       4.1792
    1563       4.2487
    1564       4.2203
    1565       4.1793
    1566       4.1460
    1567       4.2040
    1568       4.1572
    1569       4.1412
    1570       4.1608
    1571       4.1145
    1572       4.1820
    1573       4.0585
    1574       4.0842
    1575       4.0746
    1576       4.0219
    1577       4.0576
    1578       4.0173
    1579       4.0409
    1580       4.0106
    1581       3.9320
    1582       4.0436
    1583       4.0127
    1584       4.0382
    1585       4.0961
    1586       4.1492
    1587       3.9271
    1588       3.8174
    1589       3.8353
    1590       3.8657
    1591       3.8844
    1592       3.9213
    1593       4.0470
    1594       4.0930
    1595       4.0692
    1596       4.0871
    1597       4.1123
    1598       4.0423
    1599       4.0133
    1600       3.9860
    1601       3.9888
    1602       4.0035
    1603       3.9510
    1604       3.9900
    1605       4.1088
    1606       4.1573
    1607       4.0919
    1608       4.0101
    1609       4.0512
    1610       4.0949
    1611       3.9263
    1612       3.8990
    1613       3.9230
    1614       3.8721
    1615       3.8468
    1616       3.7966
    1617       3.7037
    1618       3.7850
    1619       3.9249
    1620       3.8250
    1621       3.8781
    1622       3.8512
    1623       3.8141
    1624       3.8109
    1625       3.6870
    1626       3.8136
    1627       3.8127
    1628       3.7168
    1629       3.7294
    1630       3.7816
    1631       3.8124
    1632       3.8025
    1633       3.8652
    1634       3.8414
    1635       3.9777
    1636       4.0323
    1637       4.0122
    1638       3.8788
    1639       3.8591
    1640       3.8588
    1641       3.8170
    1642       3.8085
    1643       3.6963
    1644       3.7281
    1645       3.6538
    1646       3.8158
    1647       3.7165
    1648       3.6729
    1649       3.7311
    1650       3.6822
    1651       3.7026
    1652       3.7382
    1653       3.7081
    1654       3.6357
    1655       3.5942
    1656       3.4534
    1657       3.5054
    1658       3.6224
    1659       3.5568
    1660       3.5027
    1661       3.5539
    1662       3.4926
    1663       3.3623
    1664       3.4348
    1665       3.3734
    1666       3.4541
    1667       3.5936
    1668       3.5407
    1669       3.4705
    1670       3.4285
    1671       3.4176
    1672       3.3192
    1673       3.3147
    1674       3.3273
    1675       3.2235
    1676       3.2290
    1677       3.2427
    1678       3.1956
    1679       3.2165
    1680       3.1548
    1681       3.0994
    1682       3.1863
    1683       3.0861
    1684       3.0578
    1685       3.0870
    1686       3.1591
    1687       3.0752
    1688       3.0184
    1689       3.1745
    1690       3.1316
    1691       3.2765
    1692       3.1592
    1693       3.1387
    1694       3.1781
    1695       3.1868
    1696       3.1974
    1697       3.2600
    1698       3.1922
    1699       3.2793
    1700       3.2403
    1701       3.3597
    1702       3.3174
    1703       3.3269
    1704       3.2433
    1705       3.3045
    1706       3.2422
    1707       3.2730
    1708       3.4799
    1709       3.5927
    1710       3.7025
    1711       3.6658
    1712       3.7206
    1713       3.6588
    1714       3.6752
    1715       3.7251
    1716       3.6546
    1717       3.7947
    1718       3.7850
    1719       3.8497
    1720       3.7779
    1721       3.9311
    1722       3.8132
    1723       3.8106
    1724       3.8061
    1725       3.8124
    1726       3.7230
    1727       3.8300
    1728       3.7472
    1729       3.8216
    1730       3.8799
    1731       3.7405
    1732       3.6686
    1733       3.7480
    1734       3.8249
    1735       3.9410
    1736       3.9860
    1737       3.9202
    1738       3.8492
    1739       3.7619
    1740       3.6926
    1741       3.7640
    1742       3.7187
    1743       3.6764
    1744       3.6374
    1745       3.6019
    1746       3.5453
    1747       3.5714
    1748       3.6402
    1749       3.5823
    1750       3.6400
    1751       3.6570
    1752       3.7619
    1753       3.6991
    1754       3.6793
    1755       3.6406
    1756       3.5828
    1757       3.5759
    1758       3.7366
    1759       3.6003
    1760       3.7185
    1761       3.5498
    1762       3.4525
    1763       3.4328
    1764       3.3798
    1765       3.3122
    1766       3.2943
    1767       3.2536
    1768       3.2853
    1769       3.1957
    1770       3.3749
    1771       3.3974
    1772       3.4894
    1773       3.4290
    1774       3.4750
    1775       3.4141
    1776       3.5830
    1777       3.6991
    1778       3.7209
    1779       3.8008
    1780       3.7459
    1781       3.8504
    1782       3.7669
    1783       3.7133
    1784       3.6353
    1785       3.5462
    1786       3.5013
    1787       3.5361
    1788       3.5192
    1789       3.5892
    1790       3.5774
    1791       3.3677
    1792       3.3439
    1793       3.3565
    1794       3.3461
    1795       3.3439
    1796       3.4610
    1797       3.4905
    1798       3.4294
    1799       3.3852
    1800       3.3011
    1801       3.2298
    1802       3.1967
    1803       3.2595
    1804       3.2957
    1805       3.3139
    1806       3.3061
    1807       3.2952
    1808       3.3679
    1809       3.3533
    1810       3.4137
    1811       3.3833
    1812       3.4301
    1813       3.3184
    1814       3.2474
    1815       3.3038
    1816       3.2062
    1817       3.2372
    1818       3.1594
    1819       3.1986
    1820       3.3198
    1821       3.2804
    1822       3.3757
    1823       3.3863
    1824       3.4277
    1825       3.4498
    1826       3.4855
    1827       3.5087
    1828       3.3593
    1829       3.3391
    1830       3.3193
    1831       3.1521
    1832       3.1292
    1833       3.2114
    1834       3.2770
    1835       3.1791
    1836       3.3056
    1837       3.2893
    1838       3.3821
    1839       3.2741
    1840       3.3478
    1841       3.3349
    1842       3.4169
    1843       3.3850
    1844       3.3921
    1845       3.3479
    1846       3.3288
    1847       3.3651
    1848       3.4780
    1849       3.5317
    1850       3.4939
    1851       3.5971
    1852       3.6111
    1853       3.4298
    1854       3.4404
    1855       3.3680
    1856       3.2568
    1857       3.3529
    1858       3.5588
    1859       3.5136
    1860       3.4031
    1861       3.3624
    1862       3.4338
    1863       3.4827
    1864       3.5999
    1865       3.6423
    1866       3.7063
    1867       3.6403
    1868       3.7118
    1869       3.8982
    1870       3.8459
    1871       3.7792
    1872       3.8528
    1873       3.8120
    1874       3.8938
    1875       4.0443
    1876       4.0052
    1877       3.9704
    1878       3.9020
    1879       3.9212
    1880       3.9908
    1881       3.9304
    1882       3.8833
    1883       3.8948
    1884       3.9418
    1885       3.9882
    1886       3.9732
    1887       3.8922
    1888       3.7682
    1889       3.8375
    1890       3.8349
    1891       3.8262
    1892       3.7322
    1893       3.8094
    1894       3.7928
    1895       3.7435
    1896       3.7351
    1897       3.7515
    1898       3.7509
    1899       3.7203
    1900       3.7507
    1901       3.7440
    1902       3.7911
    1903       3.7182
    1904       3.7364
    1905       3.7529
    1906       3.9388
    1907       3.9420
    1908       3.9017
    1909       3.9118
    1910       3.9001
    1911       3.9373
    1912       3.9268
    1913       4.0311
    1914       3.9844
    1915       3.8778
    1916       3.8934
    1917       3.8419
    1918       3.8092
    1919       3.7124
    1920       3.6892
    1921       3.7667
    1922       3.6236
    1923       3.6547
    1924       3.6699
    1925       3.6243
    1926       3.5866
    1927       3.5924
    1928       3.5730
    1929       3.5217
    1930       3.4997
    1931       3.5358
    1932       3.6587
    1933       3.8199
    1934       3.9197
    1935       3.9781
    1936       3.9791
    1937       4.0296
    1938       3.9599
    1939       3.9708
    1940       3.9202
    1941       3.9617
    1942       4.0316
    1943       4.0419
    1944       4.0445
    1945       3.9504
    1946       3.9937
    1947       3.9977
    1948       3.9922
    1949       4.0272
    1950       4.0909
    1951       4.0357
    1952       3.9855
    1953       3.9618
    1954       4.0045
    1955       4.0086
    1956       4.0176
    1957       3.9841
    1958       3.9664
    1959       3.9189
    1960       3.8478
    1961       3.8288
    1962       3.7449
    1963       3.7472
    1964       3.8114
    1965       3.7559
    1966       3.7004
    1967       3.7387
    1968       3.6521
    1969       3.6910
    1970       3.7018
    1971       3.6470
    1972       3.7659
    1973       3.7528
    1974       3.7488
    1975       3.6002
    1976       3.5197
    1977       3.5262
    1978       3.5820
    1979       3.5889
    1980       3.6247
    1981       3.6697
    1982       3.6873
    1983       3.6972
    1984       3.7788
    1985       3.7834
    1986       3.6865
    1987       3.6025
    1988       3.6696
    1989       3.7582
    1990       3.8205
    1991       3.8208
    1992       3.7731
    1993       3.8478
    1994       3.9592
    1995       3.9692
    1996       4.0071
    1997       3.9089
    1998       3.9021
    1999       4.0429
    2000       3.9391
    2001       3.9176
    2002       3.9774
    2003       3.8550
    2004       3.8680
    2005       3.7515
    2006       3.8885
    2007       3.7541
    2008       3.6858
    2009       3.6977
    2010       3.6900
    2011       3.6912
    2012       3.7492
    2013       3.6134
    2014       3.6537
    2015       3.5489
    2016       3.6114
    2017       3.4718
    2018       3.5371
    2019       3.5919
    2020       3.6745
    2021       3.6216
    2022       3.7116
    2023       3.7871
    2024       3.9262
    2025       3.8495
    2026       3.9538
    2027       3.9557
    2028       3.8888
    2029       3.9940
    2030       3.8730
    2031       3.9148
    2032       3.8445
    2033       3.8448
    2034       3.8955
    2035       3.8697
    2036       3.9154
    2037       3.9403
    2038       3.9942
    2039       3.9559
    2040       4.0689
    2041       3.9610
    2042       3.9102
    2043       3.8686
    2044       3.9826
    2045       3.9796
    2046       3.9359
    2047       4.0947
    2048       4.0206
    2049       3.9361
    2050       3.9117
    2051       4.0397
    2052       4.0599
    2053       4.1919
    2054       4.1252
    2055       4.3338
    2056       4.1620
    2057       4.1235
    2058       3.9407
    2059       3.8918
    2060       3.8869
    2061       3.8537
    2062       3.7540
    2063       3.7838
    2064       3.7930
    2065       3.8293
    2066       3.7052
    2067       3.8993
    2068       3.7484
    2069       3.8684
    2070       3.7614
    2071       3.6065
    2072       3.6531
    2073       3.7142
    2074       3.6728
    2075       3.5959
    2076       3.6851
    2077       3.6497
    2078       3.6799
    2079       3.6032
    2080       3.6345
    2081       3.5989
    2082       3.5411
    2083       3.6348
    2084       3.7175
    2085       3.7802
    2086       3.6769
    2087       3.5770
    2088       3.6147
    2089       3.6555
    2090       3.5879
    2091       3.6590
    2092       3.7451
    2093       3.7643
    2094       3.8655
    2095       3.8792
    2096       4.0362
    2097       3.8451
    2098       3.9004
    2099       3.8489
    2100       3.8350
    2101       3.7704
    2102       3.7508
    2103       3.9306
    2104       3.8991
    2105       4.0561
    2106       4.1056
    2107       4.0566
    2108       4.0864
    2109       4.0070
    2110       3.8493
    2111       3.8645
    2112       3.8677
    2113       3.8572
    2114       3.9605
    2115       3.9983
    2116       4.0736
    2117       3.9953
    2118       4.0752
    2119       4.1650
    2120       4.0432
    2121       4.1463
    2122       4.1024
    2123       4.1755
    2124       4.1952
    2125       4.1492
    2126       4.1797
    2127       4.1507
    2128       4.0714
    2129       4.1342
    2130       4.0573
    2131       4.2153
    2132       4.2288
    2133       4.2290
    2134       4.3153
    2135       4.3038
    2136       4.2189
    2137       4.2159
    2138       4.2276
    2139       4.0652
    2140       4.0187
    2141       3.9299
    2142       4.0279
    2143       3.9203
    2144       3.9216
    2145       3.9501
    2146       3.9811
    2147       4.0340
    2148       3.9928
    2149       4.0453
    2150       3.9924
    2151       3.9151
    2152       3.9481
    2153       3.9911
    2154       4.0722
    2155       3.9084
    2156       4.0049
    2157       4.0226
    2158       3.9792
    2159       3.9581
    2160       3.9447
    2161       4.0552
    2162       4.0452
    2163       3.9124
    2164       3.9647
    2165       3.8026
    2166       3.8572
    2167       3.8378
    2168       3.9135
    2169       3.9805
    2170       4.0561
    2171       3.9307
    2172       4.0441
    2173       4.0911
    2174       4.0188
    2175       3.9952
    2176       3.8648
    2177       3.8345
    2178       3.9320
    2179       3.9894
    2180       4.1705
    2181       4.1071
    2182       4.1579
    2183       4.1493
    2184       4.1116
    2185       4.2003
    2186       4.0012
    2187       4.0018
    2188       3.9536
    2189       3.9241
    2190       3.9748
    2191       3.9771
    2192       3.9740
    2193       3.8805
    2194       3.8260
    2195       3.7892
    2196       3.9208
    2197       4.0092
    2198       3.9143
    2199       3.9680
    2200       3.7688
    2201       3.8159
    2202       3.7703
    2203       3.6356
    2204       3.7384
    2205       3.7600
    2206       3.6887
    2207       3.7509
    2208       3.8024
    2209       3.8902
    2210       3.7930
    2211       3.8285
    2212       3.6623
    2213       3.6520
    2214       3.6033
    2215       3.6451
    2216       3.5984
    2217       3.6659
    2218       3.6483
    2219       3.6561
    2220       3.6626
    2221       3.5565
    2222       3.7349
    2223       3.6989
    2224       3.8791
    2225       3.7945
    2226       3.9168
    2227       3.9233
    2228       3.8951
    2229       3.9530
    2230       3.9330
    2231       3.9453
    2232       4.0209
    2233       4.0540
    2234       3.9987
    2235       4.0058
    2236       3.9364
    2237       3.8991
    2238       3.8194
    2239       3.9022
    2240       3.8823
    2241       3.9038
    2242       3.9267
    2243       3.7904
    2244       3.7538
    2245       3.6727
    2246       3.7496
    2247       3.7490
    2248       3.7631
    2249       3.6815
    2250       3.6999
    2251       3.7006
    2252       3.8274
    2253       3.8976
    2254       3.8574
    2255       3.8276
    2256       3.9161
    2257       3.8572
    2258       3.8354
    2259       3.7639
    2260       3.7545
    2261       3.8199
    2262       3.8014
    2263       3.8906
    2264       3.9443
    2265       3.8266
    2266       4.0385
    2267       3.8669
    2268       3.8765
    2269       3.8887
    2270       3.9412
    2271       3.9069
    2272       3.9209
    2273       4.0453
    2274       4.0149
    2275       3.9781
    2276       3.9145
    2277       3.9531
    2278       3.8451
    2279       3.8033
    2280       3.8632
    2281       3.8722
    2282       3.7918
    2283       3.7197
    2284       3.7778
    2285       3.7362
    2286       3.7756
    2287       3.7324
    2288       3.8431
    2289       3.7518
    2290       3.7905
    2291       3.7427
    2292       3.6742
    2293       3.6602
    2294       3.7459
    2295       3.7137
    2296       3.5780
    2297       3.5183
    2298       3.6601
    2299       3.5753
    2300       3.5669
    2301       3.6350
    2302       3.8126
    2303       3.8295
    2304       3.7083
    2305       3.6931
    2306       3.6557
    2307       3.5011
    2308       3.4962
    2309       3.4406
    2310       3.4621
    2311       3.6390
    2312       3.5321
    2313       3.5413
    2314       3.5679
    2315       3.5144
    2316       3.6592
    2317       3.6737
    2318       3.7363
    2319       3.6815
    2320       3.7750
    2321       3.6588
    2322       3.6220
    2323       3.4881
    2324       3.5127
    2325       3.4262
    2326       3.3353
    2327       3.2224
    2328       3.2808
    2329       3.3462
    2330       3.3986
    2331       3.3951
    2332       3.3510
    2333       3.4453
    2334       3.4495
    2335       3.4711
    2336       3.4101
    2337       3.5061
    2338       3.5852
    2339       3.5799
    2340       3.6404
    2341       3.6963
    2342       3.5659
    2343       3.6883
    2344       3.6368
    2345       3.5395
    2346       3.4488
    2347       3.5051
    2348       3.5058
    2349       3.4202
    2350       3.3901
    2351       3.4098
    2352       3.4537
    2353       3.4476
    2354       3.6305
    2355       3.6888
    2356       3.7101
    2357       3.6883
    2358       3.7139
    2359       3.7030
    2360       3.6602
    2361       3.5308
    2362       3.4975
    2363       3.5229
    2364       3.4340
    2365       3.5769
    2366       3.6471
    2367       3.5898
    2368       3.4503
    2369       3.4244
    2370       3.3971
    2371       3.4151
    2372       3.2893
    2373       3.3103
    2374       3.2857
    2375       3.3305
    2376       3.2470
    2377       3.2906
    2378       3.2059
    2379       3.2118
    2380       3.2157
    2381       3.3209
    2382       3.4047
    2383       3.4167
    2384       3.3878
    2385       3.3588
    2386       3.3014
    2387       3.4142
    2388       3.2930
    2389       3.2878
    2390       3.2166
    2391       3.2084
    2392       3.3428
    2393       3.4596
    2394       3.4458
    2395       3.3753
    2396       3.4772
    2397       3.4113
    2398       3.5225
    2399       3.6181
    2400       3.4750
    2401       3.5313
    2402       3.3899
    2403       3.4051
    2404       3.4653
    2405       3.5421
    2406       3.4423
    2407       3.4336
    2408       3.3355
    2409       3.3691
    2410       3.4101
    2411       3.3940
    2412       3.3507
    2413       3.3295
    2414       3.3383
    2415       3.4341
    2416       3.4723
    2417       3.3481
    2418       3.3929
    2419       3.4441
    2420       3.4214
    2421       3.4631
    2422       3.4184
    2423       3.4872
    2424       3.4925
    2425       3.4864
    2426       3.3950
    2427       3.4500
    2428       3.4768
    2429       3.3947
    2430       3.4944
    2431       3.5014
    2432       3.5021
    2433       3.4880
    2434       3.4301
    2435       3.4359
    2436       3.4089
    2437       3.4619
    2438       3.4493
    2439       3.4073
    2440       3.3768
    2441       3.3527
    2442       3.4498
    2443       3.3534
    2444       3.3790
    2445       3.2791
    2446       3.1560
    2447       3.2311
    2448       3.2856
    2449       3.1452
    2450       3.1853
    2451       3.1313
    2452       3.0997
    2453       3.2028
    2454       3.0664
    2455       3.0119
    2456       2.9825
    2457       3.0098
    2458       2.9777
    2459       2.9794
    2460       3.0033
    2461       2.9498
    2462       3.0461
    2463       3.0857
    2464       3.0883
    2465       3.0614
    2466       2.8340
    2467       2.9345
    2468       2.9767
    2469       3.0374
    2470       3.0224
    2471       2.9941
    2472       2.8915
    2473       2.9584
    2474       2.9954
    2475       3.0178
    2476       3.0364
    2477       3.0368
    2478       3.0416
    2479       2.9854
    2480       2.9371
    2481       2.8954
    2482       2.9765
    2483       3.0353
    2484       2.9388
    2485       3.0633
    2486       3.0702
    2487       3.0835
    2488       3.2166
    2489       3.1431
    2490       3.2808
    2491       3.2529
    2492       3.3650
    2493       3.3268
    2494       3.3650
    2495       3.1133
    2496       3.1301
    2497       3.0579
    2498       3.1170
    2499       3.1438
    2500       3.0290
