# Supplementary material for: Potential Inhibitors of Fascin From A Database of Marine Natural Products: A Virtual Screening and Molecular Dynamics Study
Source: Front Chem. 2021 Oct 7;9:719949. doi: 10.3389/fchem.2021.719949 (PMC8529705; doi:10.3389/fchem.2021.719949)
Supplement: Supplementary file 2 [file DataSheet1.ZIP › Raw Date for Manuscript-719949-reduced/Figure S1/Inhibitor 08/rmsd3.dat]

#Frame     RMSD_00002
       1       2.1559
       2       2.1314
       3       2.0805
       4       2.0184
       5       2.0136
       6       2.0192
       7       2.1013
       8       2.1563
       9       2.2479
      10       2.2914
      11       2.2609
      12       2.2715
      13       2.2691
      14       2.3207
      15       2.1641
      16       2.0901
      17       2.1269
      18       2.0194
      19       2.1063
      20       2.0098
      21       1.9552
      22       2.0200
      23       1.9364
      24       1.9426
      25       2.0079
      26       1.9681
      27       1.9313
      28       1.9538
      29       2.0685
      30       2.1368
      31       2.0752
      32       1.9505
      33       2.0382
      34       2.1128
      35       2.0497
      36       2.1783
      37       2.1730
      38       2.1108
      39       2.1239
      40       2.1448
      41       2.1713
      42       2.1154
      43       2.1112
      44       2.0868
      45       2.0973
      46       2.1642
      47       2.1494
      48       2.0610
      49       2.0596
      50       2.0517
      51       2.0574
      52       2.1281
      53       2.0880
      54       2.0702
      55       1.9843
      56       1.9831
      57       2.0387
      58       1.9883
      59       1.9778
      60       2.0935
      61       2.0881
      62       2.0569
      63       1.9195
      64       1.9648
      65       1.9669
      66       1.9452
      67       1.9204
      68       1.9668
      69       1.9392
      70       2.0091
      71       2.0321
      72       2.0049
      73       1.9667
      74       1.9581
      75       2.0009
      76       2.0361
      77       2.1134
      78       2.1187
      79       2.1859
      80       2.2742
      81       2.2278
      82       2.2952
      83       2.2341
      84       2.1747
      85       2.1457
      86       2.2133
      87       2.1179
      88       2.2303
      89       2.1766
      90       2.2494
      91       2.1105
      92       2.1736
      93       2.2452
      94       2.2875
      95       2.2751
      96       2.2119
      97       2.2407
      98       2.1742
      99       2.1443
     100       2.1725
     101       2.1523
     102       2.1198
     103       2.1246
     104       2.2037
     105       2.2053
     106       2.2885
     107       2.2215
     108       2.2451
     109       2.2456
     110       2.1487
     111       2.2507
     112       2.2837
     113       2.2955
     114       2.3326
     115       2.3270
     116       2.2639
     117       2.2489
     118       2.2797
     119       2.3649
     120       2.3020
     121       2.2610
     122       2.2532
     123       2.2528
     124       2.2633
     125       2.2532
     126       2.2066
     127       2.3096
     128       2.2227
     129       2.1305
     130       2.0962
     131       2.1542
     132       2.1746
     133       2.1661
     134       2.1946
     135       2.1571
     136       2.0445
     137       2.0237
     138       2.0544
     139       1.9956
     140       2.0274
     141       2.0082
     142       1.9438
     143       2.0072
     144       2.0210
     145       1.9614
     146       2.0477
     147       2.0188
     148       2.0762
     149       2.1608
     150       2.2087
     151       2.2941
     152       2.3172
     153       2.3007
     154       2.3052
     155       2.3533
     156       2.3724
     157       2.4319
     158       2.4050
     159       2.4018
     160       2.3412
     161       2.3410
     162       2.2807
     163       2.2869
     164       2.3121
     165       2.3298
     166       2.3496
     167       2.3907
     168       2.4289
     169       2.4797
     170       2.4911
     171       2.4991
     172       2.5220
     173       2.4297
     174       2.5008
     175       2.4524
     176       2.3800
     177       2.3751
     178       2.3355
     179       2.4241
     180       2.3531
     181       2.3396
     182       2.2389
     183       2.3008
     184       2.3582
     185       2.3688
     186       2.4011
     187       2.4571
     188       2.3735
     189       2.5106
     190       2.3415
     191       2.3757
     192       2.3172
     193       2.3964
     194       2.3766
     195       2.3302
     196       2.4290
     197       2.3671
     198       2.3683
     199       2.3495
     200       2.3816
     201       2.4582
     202       2.3751
     203       2.4546
     204       2.4141
     205       2.4451
     206       2.4275
     207       2.4641
     208       2.4667
     209       2.3900
     210       2.3480
     211       2.5062
     212       2.4317
     213       2.4393
     214       2.3693
     215       2.4583
     216       2.4261
     217       2.3584
     218       2.3846
     219       2.4597
     220       2.4921
     221       2.4320
     222       2.4273
     223       2.4342
     224       2.3406
     225       2.3151
     226       2.2103
     227       2.2154
     228       2.2389
     229       2.3342
     230       2.2562
     231       2.2221
     232       2.2060
     233       2.1841
     234       2.2303
     235       2.2374
     236       2.1911
     237       2.1703
     238       2.2608
     239       2.2366
     240       2.3624
     241       2.2638
     242       2.3019
     243       2.3666
     244       2.4182
     245       2.4133
     246       2.4278
     247       2.4170
     248       2.3342
     249       2.3684
     250       2.4063
     251       2.3538
     252       2.3260
     253       2.3623
     254       2.3684
     255       2.4352
     256       2.3940
     257       2.3531
     258       2.3736
     259       2.4975
     260       2.4728
     261       2.3555
     262       2.2767
     263       2.3612
     264       2.3675
     265       2.4035
     266       2.3468
     267       2.2953
     268       2.3133
     269       2.4186
     270       2.3309
     271       2.3348
     272       2.3128
     273       2.3760
     274       2.4103
     275       2.3687
     276       2.3767
     277       2.5648
     278       2.4088
     279       2.3689
     280       2.3513
     281       2.4210
     282       2.4046
     283       2.4192
     284       2.3643
     285       2.4405
     286       2.4561
     287       2.5194
     288       2.3885
     289       2.3053
     290       2.4096
     291       2.4053
     292       2.3980
     293       2.3478
     294       2.3237
     295       2.3104
     296       2.3743
     297       2.3928
     298       2.3435
     299       2.3554
     300       2.4609
     301       2.3530
     302       2.3631
     303       2.3304
     304       2.2778
     305       2.4067
     306       2.3420
     307       2.3143
     308       2.2594
     309       2.2499
     310       2.2151
     311       2.2698
     312       2.3517
     313       2.3755
     314       2.4169
     315       2.3498
     316       2.3502
     317       2.3616
     318       2.2967
     319       2.2696
     320       2.1546
     321       2.2979
     322       2.2929
     323       2.3006
     324       2.2946
     325       2.2495
     326       2.2526
     327       2.2675
     328       2.3460
     329       2.3205
     330       2.3684
     331       2.4056
     332       2.4671
     333       2.4189
     334       2.4196
     335       2.3001
     336       2.3795
     337       2.3960
     338       2.2826
     339       2.3760
     340       2.4287
     341       2.4426
     342       2.4761
     343       2.5787
     344       2.4988
     345       2.5454
     346       2.5191
     347       2.4742
     348       2.4725
     349       2.4143
     350       2.4677
     351       2.4371
     352       2.4992
     353       2.5114
     354       2.4692
     355       2.6207
     356       2.5692
     357       2.6151
     358       2.6972
     359       2.6010
     360       2.5138
     361       2.5653
     362       2.4328
     363       2.4956
     364       2.5784
     365       2.6038
     366       2.6345
     367       2.6097
     368       2.4472
     369       2.3813
     370       2.3151
     371       2.3884
     372       2.3050
     373       2.3589
     374       2.4209
     375       2.4550
     376       2.4571
     377       2.5185
     378       2.4965
     379       2.4771
     380       2.4325
     381       2.5682
     382       2.5705
     383       2.6261
     384       2.6793
     385       2.8468
     386       2.7388
     387       2.7238
     388       2.6577
     389       2.6009
     390       2.5472
     391       2.5287
     392       2.5626
     393       2.5802
     394       2.5515
     395       2.6027
     396       2.6497
     397       2.6983
     398       2.7112
     399       2.7176
     400       2.6648
     401       2.5190
     402       2.5875
     403       2.5048
     404       2.5212
     405       2.6083
     406       2.5788
     407       2.6310
     408       2.5201
     409       2.4400
     410       2.4169
     411       2.3591
     412       2.3198
     413       2.3961
     414       2.4351
     415       2.4184
     416       2.3555
     417       2.2300
     418       2.2398
     419       2.2306
     420       2.2675
     421       2.2475
     422       2.1463
     423       2.2614
     424       2.2195
     425       2.2271
     426       2.3163
     427       2.2690
     428       2.3613
     429       2.3943
     430       2.3553
     431       2.2840
     432       2.2684
     433       2.3766
     434       2.3229
     435       2.3347
     436       2.4530
     437       2.3709
     438       2.3857
     439       2.3796
     440       2.3818
     441       2.3962
     442       2.3875
     443       2.3750
     444       2.3101
     445       2.2875
     446       2.2835
     447       2.3236
     448       2.4554
     449       2.4618
     450       2.3518
     451       2.3428
     452       2.4056
     453       2.3823
     454       2.3389
     455       2.4138
     456       2.4127
     457       2.3656
     458       2.4160
     459       2.4500
     460       2.4052
     461       2.3149
     462       2.3921
     463       2.3961
     464       2.3508
     465       2.3381
     466       2.3513
     467       2.4436
     468       2.3830
     469       2.2497
     470       2.2659
     471       2.2188
     472       2.2243
     473       2.2958
     474       2.2884
     475       2.2469
     476       2.3222
     477       2.2626
     478       2.3009
     479       2.3819
     480       2.2868
     481       2.3076
     482       2.2825
     483       2.3016
     484       2.2612
     485       2.2622
     486       2.2935
     487       2.3524
     488       2.3613
     489       2.3042
     490       2.3255
     491       2.2904
     492       2.4726
     493       2.4914
     494       2.5744
     495       2.5334
     496       2.5090
     497       2.5077
     498       2.4054
     499       2.4689
     500       2.5653
     501       2.4487
     502       2.4540
     503       2.3984
     504       2.3192
     505       2.3980
     506       2.3469
     507       2.3037
     508       2.2855
     509       2.3588
     510       2.3372
     511       2.3795
     512       2.3084
     513       2.3215
     514       2.3311
     515       2.3063
     516       2.2916
     517       2.2871
     518       2.3614
     519       2.4175
     520       2.4277
     521       2.4234
     522       2.4034
     523       2.5252
     524       2.4619
     525       2.4067
     526       2.4525
     527       2.3632
     528       2.2877
     529       2.2941
     530       2.3316
     531       2.3708
     532       2.3774
     533       2.2287
     534       2.3718
     535       2.3791
     536       2.5666
     537       2.6033
     538       2.4933
     539       2.4267
     540       2.4435
     541       2.4229
     542       2.3423
     543       2.3834
     544       2.3079
     545       2.3174
     546       2.4025
     547       2.3717
     548       2.4314
     549       2.3438
     550       2.4273
     551       2.4183
     552       2.4039
     553       2.5095
     554       2.5081
     555       2.4160
     556       2.4143
     557       2.5483
     558       2.4344
     559       2.4537
     560       2.4200
     561       2.4537
     562       2.4825
     563       2.5497
     564       2.5278
     565       2.4494
     566       2.4976
     567       2.4756
     568       2.4891
     569       2.4721
     570       2.4600
     571       2.3674
     572       2.3010
     573       2.3570
     574       2.2679
     575       2.2611
     576       2.2908
     577       2.3170
     578       2.3715
     579       2.3595
     580       2.3918
     581       2.4003
     582       2.4718
     583       2.4594
     584       2.4584
     585       2.5802
     586       2.6119
     587       2.4443
     588       2.4179
     589       2.3682
     590       2.3907
     591       2.3569
     592       2.3929
     593       2.3491
     594       2.4091
     595       2.3678
     596       2.4131
     597       2.5248
     598       2.5110
     599       2.6291
     600       2.5346
     601       2.6238
     602       2.6182
     603       2.4984
     604       2.4940
     605       2.4949
     606       2.6204
     607       2.6070
     608       2.5920
     609       2.5517
     610       2.5204
     611       2.4515
     612       2.3882
     613       2.3654
     614       2.4373
     615       2.4505
     616       2.4979
     617       2.5827
     618       2.4731
     619       2.5013
     620       2.3909
     621       2.4233
     622       2.3373
     623       2.2965
     624       2.2675
     625       2.2858
     626       2.3895
     627       2.3500
     628       2.3066
     629       2.4490
     630       2.3634
     631       2.2926
     632       2.3465
     633       2.3289
     634       2.2731
     635       2.2096
     636       2.3281
     637       2.4305
     638       2.4129
     639       2.3834
     640       2.4091
     641       2.4074
     642       2.5841
     643       2.5172
     644       2.5569
     645       2.5047
     646       2.4414
     647       2.4442
     648       2.4201
     649       2.3602
     650       2.3359
     651       2.3367
     652       2.3533
     653       2.3825
     654       2.4136
     655       2.4048
     656       2.4056
     657       2.4787
     658       2.5546
     659       2.6208
     660       2.6070
     661       2.5493
     662       2.4706
     663       2.3511
     664       2.3776
     665       2.3893
     666       2.3763
     667       2.3793
     668       2.3670
     669       2.3288
     670       2.3684
     671       2.4627
     672       2.4215
     673       2.3691
     674       2.4170
     675       2.4555
     676       2.4723
     677       2.5480
     678       2.5399
     679       2.4873
     680       2.4496
     681       2.4011
     682       2.4225
     683       2.4825
     684       2.4860
     685       2.4139
     686       2.4839
     687       2.4752
     688       2.4767
     689       2.4287
     690       2.4647
     691       2.5410
     692       2.6026
     693       2.5714
     694       2.6233
     695       2.5778
     696       2.7011
     697       2.5326
     698       2.5193
     699       2.6070
     700       2.4783
     701       2.4924
     702       2.3884
     703       2.5013
     704       2.4301
     705       2.4837
     706       2.4666
     707       2.5018
     708       2.5294
     709       2.5170
     710       2.4860
     711       2.5904
     712       2.5560
     713       2.5813
     714       2.5363
     715       2.5037
     716       2.4027
     717       2.4071
     718       2.3869
     719       2.4246
     720       2.3913
     721       2.3166
     722       2.3444
     723       2.3214
     724       2.3043
     725       2.2616
     726       2.3107
     727       2.2686
     728       2.3311
     729       2.3349
     730       2.3278
     731       2.2994
     732       2.3841
     733       2.2913
     734       2.3556
     735       2.3046
     736       2.3310
     737       2.4250
     738       2.3807
     739       2.3565
     740       2.4213
     741       2.4128
     742       2.3931
     743       2.3423
     744       2.2785
     745       2.2929
     746       2.3279
     747       2.3302
     748       2.2717
     749       2.2486
     750       2.2480
     751       2.3293
     752       2.4351
     753       2.4153
     754       2.5261
     755       2.5053
     756       2.5179
     757       2.4911
     758       2.4085
     759       2.5786
     760       2.5789
     761       2.4706
     762       2.4155
     763       2.5306
     764       2.5446
     765       2.4946
     766       2.3663
     767       2.4041
     768       2.4423
     769       2.6030
     770       2.5881
     771       2.5171
     772       2.5441
     773       2.4832
     774       2.4938
     775       2.5538
     776       2.4768
     777       2.4782
     778       2.5355
     779       2.5382
     780       2.5173
     781       2.4486
     782       2.4561
     783       2.3533
     784       2.4466
     785       2.3875
     786       2.5298
     787       2.4771
     788       2.4097
     789       2.4301
     790       2.3841
     791       2.4564
     792       2.5271
     793       2.5972
     794       2.6192
     795       2.4728
     796       2.5899
     797       2.4140
     798       2.4076
     799       2.5209
     800       2.5019
     801       2.5122
     802       2.5203
     803       2.6378
     804       2.6224
     805       2.7008
     806       2.7377
     807       2.7441
     808       2.7448
     809       2.7966
     810       2.7005
     811       2.6952
     812       2.6371
     813       2.6940
     814       2.7333
     815       2.6502
     816       2.6400
     817       2.6784
     818       2.6699
     819       2.6854
     820       2.6802
     821       2.6919
     822       2.7607
     823       2.8687
     824       2.7961
     825       2.7467
     826       2.6144
     827       2.6682
     828       2.6109
     829       2.7425
     830       2.6228
     831       2.7263
     832       2.7545
     833       2.6346
     834       2.6386
     835       2.6965
     836       2.6822
     837       2.6336
     838       2.5917
     839       2.6279
     840       2.5501
     841       2.5714
     842       2.5854
     843       2.5354
     844       2.4973
     845       2.5485
     846       2.7080
     847       2.6083
     848       2.7352
     849       2.6564
     850       2.6107
     851       2.5465
     852       2.4999
     853       2.4621
     854       2.4645
     855       2.4942
     856       2.6115
     857       2.5990
     858       2.5912
     859       2.6420
     860       2.4772
     861       2.5369
     862       2.4680
     863       2.5195
     864       2.6805
     865       2.7322
     866       2.7531
     867       2.6118
     868       2.6308
     869       2.6303
     870       2.5807
     871       2.6542
     872       2.5501
     873       2.4817
     874       2.4574
     875       2.4996
     876       2.4746
     877       2.5480
     878       2.5575
     879       2.6656
     880       2.7228
     881       2.6231
     882       2.7201
     883       2.7478
     884       2.6791
     885       2.6632
     886       2.7372
     887       2.7263
     888       2.7384
     889       2.7589
     890       2.7548
     891       2.6774
     892       2.6591
     893       2.7069
     894       2.6450
     895       2.7181
     896       2.6697
     897       2.5998
     898       2.7425
     899       2.6455
     900       2.6150
     901       2.6573
     902       2.6873
     903       2.7554
     904       2.6926
     905       2.5554
     906       2.4922
     907       2.5317
     908       2.5153
     909       2.4317
     910       2.5634
     911       2.4992
     912       2.5313
     913       2.4659
     914       2.4767
     915       2.5543
     916       2.5735
     917       2.5564
     918       2.5204
     919       2.4462
     920       2.4010
     921       2.4333
     922       2.3497
     923       2.3866
     924       2.4577
     925       2.4888
     926       2.4145
     927       2.3242
     928       2.3133
     929       2.2357
     930       2.2936
     931       2.3514
     932       2.3424
     933       2.3847
     934       2.3767
     935       2.3864
     936       2.2909
     937       2.2627
     938       2.3724
     939       2.2856
     940       2.3020
     941       2.3878
     942       2.4050
     943       2.4391
     944       2.3898
     945       2.2637
     946       2.3541
     947       2.4292
     948       2.4688
     949       2.4068
     950       2.4226
     951       2.4780
     952       2.3976
     953       2.4436
     954       2.4238
     955       2.5057
     956       2.5451
     957       2.4251
     958       2.3641
     959       2.3900
     960       2.4022
     961       2.3383
     962       2.4365
     963       2.4016
     964       2.3720
     965       2.2457
     966       2.2429
     967       2.3486
     968       2.4560
     969       2.4760
     970       2.4494
     971       2.4634
     972       2.5497
     973       2.4951
     974       2.4575
     975       2.4611
     976       2.4148
     977       2.3513
     978       2.3895
     979       2.3101
     980       2.2586
     981       2.1766
     982       2.1661
     983       2.1418
     984       2.2110
     985       2.2091
     986       2.1903
     987       2.2205
     988       2.2204
     989       2.1848
     990       2.2450
     991       2.1424
     992       2.2077
     993       2.3169
     994       2.3066
     995       2.3978
     996       2.3767
     997       2.3881
     998       2.3244
     999       2.2740
    1000       2.3856
    1001       2.3715
    1002       2.3235
    1003       2.2812
    1004       2.3748
    1005       2.3789
    1006       2.4091
    1007       2.4479
    1008       2.3057
    1009       2.2981
    1010       2.2781
    1011       2.3178
    1012       2.1998
    1013       2.2774
    1014       2.3262
    1015       2.2808
    1016       2.3281
    1017       2.3672
    1018       2.4278
    1019       2.3548
    1020       2.3439
    1021       2.3562
    1022       2.3200
    1023       2.3116
    1024       2.3905
    1025       2.3624
    1026       2.4630
    1027       2.4081
    1028       2.4304
    1029       2.4625
    1030       2.4272
    1031       2.3739
    1032       2.3960
    1033       2.3308
    1034       2.3142
    1035       2.3514
    1036       2.3990
    1037       2.3956
    1038       2.3960
    1039       2.3997
    1040       2.3531
    1041       2.3069
    1042       2.3365
    1043       2.2852
    1044       2.2905
    1045       2.2613
    1046       2.2658
    1047       2.3650
    1048       2.4090
    1049       2.4143
    1050       2.4652
    1051       2.3451
    1052       2.3385
    1053       2.3132
    1054       2.3017
    1055       2.3347
    1056       2.3149
    1057       2.3953
    1058       2.4255
    1059       2.3955
    1060       2.3969
    1061       2.3373
    1062       2.3758
    1063       2.3402
    1064       2.3122
    1065       2.2826
    1066       2.2283
    1067       2.2774
    1068       2.2285
    1069       2.2180
    1070       2.1460
    1071       2.2706
    1072       2.1764
    1073       2.2204
    1074       2.2699
    1075       2.2908
    1076       2.2398
    1077       2.1878
    1078       2.2024
    1079       2.2713
    1080       2.2409
    1081       2.3570
    1082       2.3246
    1083       2.3062
    1084       2.2907
    1085       2.2257
    1086       2.2279
    1087       2.2844
    1088       2.2035
    1089       2.1772
    1090       2.1562
    1091       2.0589
    1092       2.0723
    1093       2.1035
    1094       2.1529
    1095       2.2342
    1096       2.2535
    1097       2.3825
    1098       2.2929
    1099       2.2480
    1100       2.3007
    1101       2.2735
    1102       2.2332
    1103       2.3296
    1104       2.3450
    1105       2.4220
    1106       2.3542
    1107       2.4463
    1108       2.4526
    1109       2.3825
    1110       2.4639
    1111       2.4520
    1112       2.3539
    1113       2.3562
    1114       2.3853
    1115       2.3305
    1116       2.2945
    1117       2.4414
    1118       2.3931
    1119       2.3474
    1120       2.4777
    1121       2.3865
    1122       2.2955
    1123       2.2528
    1124       2.3568
    1125       2.3247
    1126       2.4780
    1127       2.5406
    1128       2.6320
    1129       2.6568
    1130       2.6193
    1131       2.5047
    1132       2.5278
    1133       2.5913
    1134       2.6423
    1135       2.5754
    1136       2.5437
    1137       2.5048
    1138       2.3786
    1139       2.3927
    1140       2.4402
    1141       2.4506
    1142       2.4157
    1143       2.5271
    1144       2.5596
    1145       2.5432
    1146       2.5479
    1147       2.4600
    1148       2.4748
    1149       2.5577
    1150       2.5944
    1151       2.5232
    1152       2.4689
    1153       2.4829
    1154       2.4440
    1155       2.5032
    1156       2.5211
    1157       2.5695
    1158       2.5325
    1159       2.5165
    1160       2.6143
    1161       2.6619
    1162       2.6291
    1163       2.7000
    1164       2.7459
    1165       2.7360
    1166       2.6585
    1167       2.6956
    1168       2.6360
    1169       2.6535
    1170       2.5847
    1171       2.6269
    1172       2.7071
    1173       2.6814
    1174       2.7700
    1175       2.6730
    1176       2.6503
    1177       2.5714
    1178       2.5325
    1179       2.6125
    1180       2.6207
    1181       2.5840
    1182       2.6838
    1183       2.6299
    1184       2.6520
    1185       2.5817
    1186       2.6336
    1187       2.6376
    1188       2.6197
    1189       2.5186
    1190       2.5971
    1191       2.6923
    1192       2.5744
    1193       2.6406
    1194       2.6508
    1195       2.6583
    1196       2.7637
    1197       2.5662
    1198       2.5643
    1199       2.5213
    1200       2.5141
    1201       2.5731
    1202       2.7027
    1203       2.7385
    1204       2.6591
    1205       2.7702
    1206       2.6309
    1207       2.4948
    1208       2.5293
    1209       2.5529
    1210       2.5208
    1211       2.4798
    1212       2.4493
    1213       2.4193
    1214       2.4508
    1215       2.4702
    1216       2.4206
    1217       2.4879
    1218       2.4627
    1219       2.6499
    1220       2.6880
    1221       2.7350
    1222       2.6708
    1223       2.6623
    1224       2.6015
    1225       2.5943
    1226       2.4672
    1227       2.4815
    1228       2.4618
    1229       2.4295
    1230       2.4214
    1231       2.4677
    1232       2.3742
    1233       2.4028
    1234       2.3645
    1235       2.4117
    1236       2.2549
    1237       2.2895
    1238       2.2203
    1239       2.3771
    1240       2.4304
    1241       2.4269
    1242       2.4021
    1243       2.3812
    1244       2.3871
    1245       2.4316
    1246       2.3380
    1247       2.3657
    1248       2.4890
    1249       2.5716
    1250       2.6335
    1251       2.5117
    1252       2.5915
    1253       2.6562
    1254       2.6286
    1255       2.4560
    1256       2.4450
    1257       2.3468
    1258       2.3145
    1259       2.2681
    1260       2.3713
    1261       2.4947
    1262       2.4549
    1263       2.4739
    1264       2.4846
    1265       2.5951
    1266       2.6096
    1267       2.5366
    1268       2.4627
    1269       2.4879
    1270       2.5035
    1271       2.4389
    1272       2.4631
    1273       2.5262
    1274       2.5728
    1275       2.6452
    1276       2.7053
    1277       2.6995
    1278       2.6981
    1279       2.8641
    1280       2.8454
    1281       2.7213
    1282       2.6886
    1283       2.6263
    1284       2.5780
    1285       2.4709
    1286       2.5284
    1287       2.5271
    1288       2.4811
    1289       2.4747
    1290       2.4482
    1291       2.5018
    1292       2.4923
    1293       2.4064
    1294       2.3888
    1295       2.4073
    1296       2.4322
    1297       2.3346
    1298       2.2864
    1299       2.3014
    1300       2.3549
    1301       2.3667
    1302       2.3716
    1303       2.3895
    1304       2.4533
    1305       2.3635
    1306       2.4959
    1307       2.4248
    1308       2.3490
    1309       2.2711
    1310       2.2750
    1311       2.2049
    1312       2.2662
    1313       2.2589
    1314       2.2343
    1315       2.1954
    1316       2.1744
    1317       2.1913
    1318       2.2130
    1319       2.1407
    1320       2.2421
    1321       2.3232
    1322       2.2632
    1323       2.2112
    1324       2.2096
    1325       2.2617
    1326       2.3290
    1327       2.3724
    1328       2.3285
    1329       2.3014
    1330       2.3522
    1331       2.3201
    1332       2.3657
    1333       2.3220
    1334       2.3218
    1335       2.3126
    1336       2.2068
    1337       2.3122
    1338       2.3073
    1339       2.1942
    1340       2.2660
    1341       2.2803
    1342       2.3250
    1343       2.2909
    1344       2.3409
    1345       2.2855
    1346       2.3111
    1347       2.2931
    1348       2.2832
    1349       2.2210
    1350       2.3500
    1351       2.3752
    1352       2.4240
    1353       2.3862
    1354       2.4358
    1355       2.5725
    1356       2.4213
    1357       2.3797
    1358       2.3546
    1359       2.2815
    1360       2.2986
    1361       2.3734
    1362       2.4673
    1363       2.4436
    1364       2.3054
    1365       2.2674
    1366       2.2190
    1367       2.3193
    1368       2.3414
    1369       2.3959
    1370       2.3844
    1371       2.4346
    1372       2.3196
    1373       2.3847
    1374       2.3080
    1375       2.2941
    1376       2.2834
    1377       2.2807
    1378       2.2372
    1379       2.2569
    1380       2.2253
    1381       2.2374
    1382       2.3057
    1383       2.2579
    1384       2.3714
    1385       2.3371
    1386       2.3813
    1387       2.3897
    1388       2.3977
    1389       2.3471
    1390       2.3332
    1391       2.2369
    1392       2.3318
    1393       2.4004
    1394       2.3399
    1395       2.2946
    1396       2.1756
    1397       2.1985
    1398       2.3704
    1399       2.2745
    1400       2.3536
    1401       2.3068
    1402       2.3477
    1403       2.4166
    1404       2.3296
    1405       2.3526
    1406       2.3928
    1407       2.4786
    1408       2.3657
    1409       2.4489
    1410       2.4104
    1411       2.4017
    1412       2.3241
    1413       2.4122
    1414       2.3781
    1415       2.4818
    1416       2.4766
    1417       2.5298
    1418       2.5218
    1419       2.5552
    1420       2.5848
    1421       2.6504
    1422       2.5791
    1423       2.6139
    1424       2.5863
    1425       2.5570
    1426       2.5269
    1427       2.5049
    1428       2.4490
    1429       2.4642
    1430       2.5961
    1431       2.4764
    1432       2.4443
    1433       2.3990
    1434       2.5391
    1435       2.4974
    1436       2.5645
    1437       2.5118
    1438       2.5058
    1439       2.4267
    1440       2.2915
    1441       2.3191
    1442       2.3083
    1443       2.3444
    1444       2.2779
    1445       2.3472
    1446       2.3956
    1447       2.3107
    1448       2.2663
    1449       2.1910
    1450       2.3003
    1451       2.2125
    1452       2.2139
    1453       2.2403
    1454       2.3483
    1455       2.3851
    1456       2.4009
    1457       2.4138
    1458       2.3827
    1459       2.2271
    1460       2.1692
    1461       2.1059
    1462       2.1474
    1463       2.1676
    1464       2.1917
    1465       2.1725
    1466       2.1451
    1467       2.1499
    1468       2.1464
    1469       2.1940
    1470       2.1295
    1471       2.1804
    1472       2.2034
    1473       2.1364
    1474       2.1000
    1475       2.0763
    1476       2.0706
    1477       2.0484
    1478       2.0661
    1479       2.0149
    1480       2.0292
    1481       2.0439
    1482       2.1179
    1483       2.1379
    1484       2.1162
    1485       2.1332
    1486       2.1267
    1487       2.1837
    1488       2.2506
    1489       2.2194
    1490       2.2967
    1491       2.1294
    1492       2.0605
    1493       2.0771
    1494       2.1383
    1495       2.1776
    1496       2.1744
    1497       2.1880
    1498       2.1781
    1499       2.1174
    1500       2.1501
    1501       2.1762
    1502       2.1966
    1503       2.1354
    1504       2.2496
    1505       2.2249
    1506       2.2299
    1507       2.2169
    1508       2.2011
    1509       2.1543
    1510       2.1766
    1511       2.1579
    1512       2.2592
    1513       2.2517
    1514       2.1575
    1515       2.2386
    1516       2.1906
    1517       2.2943
    1518       2.1989
    1519       2.1721
    1520       2.1648
    1521       2.1619
    1522       2.1097
    1523       2.1682
    1524       2.1570
    1525       2.1935
    1526       2.1581
    1527       2.1175
    1528       2.0897
    1529       2.1219
    1530       2.2559
    1531       2.1980
    1532       2.2238
    1533       2.2024
    1534       2.2596
    1535       2.2420
    1536       2.2559
    1537       2.2332
    1538       2.1883
    1539       2.2259
    1540       2.1301
    1541       2.2114
    1542       2.1637
    1543       2.0949
    1544       2.0805
    1545       2.1058
    1546       2.0992
    1547       2.0819
    1548       2.1108
    1549       2.0997
    1550       2.1250
    1551       2.1963
    1552       2.2421
    1553       2.1411
    1554       2.1913
    1555       2.1789
    1556       2.1987
    1557       2.1517
    1558       2.1624
    1559       2.1429
    1560       2.1700
    1561       2.1640
    1562       2.1709
    1563       2.2735
    1564       2.2038
    1565       2.1742
    1566       2.1717
    1567       2.1926
    1568       2.2143
    1569       2.1954
    1570       2.1740
    1571       2.1962
    1572       2.1904
    1573       2.1886
    1574       2.1782
    1575       2.1575
    1576       2.1321
    1577       2.0954
    1578       2.1753
    1579       2.1943
    1580       2.1846
    1581       2.1515
    1582       2.1267
    1583       2.2242
    1584       2.2541
    1585       2.3062
    1586       2.3163
    1587       2.2828
    1588       2.3217
    1589       2.3532
    1590       2.2762
    1591       2.3028
    1592       2.2681
    1593       2.2641
    1594       2.2092
    1595       2.1989
    1596       2.2111
    1597       2.1828
    1598       2.2500
    1599       2.2194
    1600       2.1733
    1601       2.1413
    1602       2.2749
    1603       2.1893
    1604       2.1786
    1605       2.1252
    1606       2.1582
    1607       2.1957
    1608       2.1878
    1609       2.0762
    1610       2.0290
    1611       2.0262
    1612       2.0598
    1613       2.0990
    1614       2.1015
    1615       2.0896
    1616       2.0427
    1617       2.0750
    1618       2.0664
    1619       2.0053
    1620       2.0458
    1621       2.1328
    1622       2.2059
    1623       2.1943
    1624       2.2741
    1625       2.2206
    1626       2.2765
    1627       2.2469
    1628       2.2491
    1629       2.2434
    1630       2.2555
    1631       2.2538
    1632       2.2772
    1633       2.2230
    1634       2.2371
    1635       2.2293
    1636       2.1853
    1637       2.1365
    1638       2.1727
    1639       2.1892
    1640       2.1869
    1641       2.2640
    1642       2.2659
    1643       2.3713
    1644       2.4542
    1645       2.3848
    1646       2.3727
    1647       2.5066
    1648       2.6467
    1649       2.5885
    1650       2.6384
    1651       2.6749
    1652       2.6801
    1653       2.7311
    1654       2.7800
    1655       2.8336
    1656       2.8091
    1657       2.7818
    1658       2.8307
    1659       2.6932
    1660       2.5956
    1661       2.5945
    1662       2.7108
    1663       2.6517
    1664       2.5606
    1665       2.5831
    1666       2.4389
    1667       2.3994
    1668       2.3851
    1669       2.4779
    1670       2.4268
    1671       2.3217
    1672       2.3480
    1673       2.3172
    1674       2.3785
    1675       2.3602
    1676       2.4181
    1677       2.3955
    1678       2.2837
    1679       2.2731
    1680       2.3857
    1681       2.4051
    1682       2.3659
    1683       2.3175
    1684       2.3526
    1685       2.2802
    1686       2.2849
    1687       2.2816
    1688       2.2691
    1689       2.2676
    1690       2.2748
    1691       2.2114
    1692       2.2378
    1693       2.2160
    1694       2.3006
    1695       2.3013
    1696       2.2043
    1697       2.1729
    1698       2.1409
    1699       2.2531
    1700       2.3061
    1701       2.2716
    1702       2.2640
    1703       2.3139
    1704       2.3603
    1705       2.2317
    1706       2.1166
    1707       2.1172
    1708       2.1640
    1709       2.0608
    1710       2.1341
    1711       2.0834
    1712       2.1338
    1713       2.1249
    1714       2.1951
    1715       2.1590
    1716       2.2206
    1717       2.2264
    1718       2.2802
    1719       2.3994
    1720       2.4351
    1721       2.3013
    1722       2.2608
    1723       2.4052
    1724       2.4730
    1725       2.5346
    1726       2.5299
    1727       2.4436
    1728       2.3741
    1729       2.3241
    1730       2.3764
    1731       2.3492
    1732       2.3548
    1733       2.2948
    1734       2.2947
    1735       2.3144
    1736       2.2735
    1737       2.1982
    1738       2.2203
    1739       2.2562
    1740       2.2631
    1741       2.2051
    1742       2.1918
    1743       2.2165
    1744       2.2476
    1745       2.2463
    1746       2.2406
    1747       2.2430
    1748       2.3003
    1749       2.2970
    1750       2.3733
    1751       2.3009
    1752       2.2302
    1753       2.2729
    1754       2.2540
    1755       2.3284
    1756       2.2747
    1757       2.2882
    1758       2.2780
    1759       2.2896
    1760       2.3172
    1761       2.2788
    1762       2.3017
    1763       2.3222
    1764       2.3257
    1765       2.3178
    1766       2.3317
    1767       2.3643
    1768       2.3340
    1769       2.3424
    1770       2.2780
    1771       2.3336
    1772       2.2779
    1773       2.3216
    1774       2.3161
    1775       2.3863
    1776       2.2986
    1777       2.3318
    1778       2.3508
    1779       2.3255
    1780       2.3005
    1781       2.4397
    1782       2.4929
    1783       2.3449
    1784       2.4033
    1785       2.4373
    1786       2.4271
    1787       2.3541
    1788       2.4232
    1789       2.3882
    1790       2.4552
    1791       2.3194
    1792       2.3471
    1793       2.3369
    1794       2.3342
    1795       2.3665
    1796       2.3441
    1797       2.3238
    1798       2.3044
    1799       2.2155
    1800       2.2546
    1801       2.3138
    1802       2.3343
    1803       2.2596
    1804       2.3357
    1805       2.4111
    1806       2.3162
    1807       2.3709
    1808       2.3498
    1809       2.3076
    1810       2.3163
    1811       2.3691
    1812       2.3750
    1813       2.3476
    1814       2.3895
    1815       2.3278
    1816       2.2866
    1817       2.2911
    1818       2.3022
    1819       2.2249
    1820       2.1726
    1821       2.1902
    1822       2.2493
    1823       2.2868
    1824       2.2733
    1825       2.3602
    1826       2.3593
    1827       2.4008
    1828       2.4059
    1829       2.3202
    1830       2.2279
    1831       2.2484
    1832       2.2643
    1833       2.2093
    1834       2.2517
    1835       2.2072
    1836       2.2032
    1837       2.2357
    1838       2.1947
    1839       2.1759
    1840       2.1664
    1841       2.1596
    1842       2.1647
    1843       2.2047
    1844       2.2071
    1845       2.3279
    1846       2.3442
    1847       2.2882
    1848       2.2525
    1849       2.2526
    1850       2.4054
    1851       2.3418
    1852       2.3494
    1853       2.3702
    1854       2.3428
    1855       2.1886
    1856       2.2579
    1857       2.2265
    1858       2.2463
    1859       2.3150
    1860       2.2624
    1861       2.3760
    1862       2.3435
    1863       2.3182
    1864       2.3695
    1865       2.3533
    1866       2.3043
    1867       2.2363
    1868       2.3167
    1869       2.3207
    1870       2.2924
    1871       2.3215
    1872       2.2524
    1873       2.3163
    1874       2.4042
    1875       2.4671
    1876       2.4335
    1877       2.3754
    1878       2.3444
    1879       2.3957
    1880       2.3967
    1881       2.3705
    1882       2.3732
    1883       2.3590
    1884       2.3770
    1885       2.3904
    1886       2.3882
    1887       2.3651
    1888       2.3822
    1889       2.4294
    1890       2.3455
    1891       2.3430
    1892       2.3984
    1893       2.4142
    1894       2.5351
    1895       2.5249
    1896       2.5631
    1897       2.5771
    1898       2.5612
    1899       2.5294
    1900       2.5439
    1901       2.4067
    1902       2.4720
    1903       2.4357
    1904       2.3840
    1905       2.4269
    1906       2.4048
    1907       2.4027
    1908       2.4059
    1909       2.4422
    1910       2.4135
    1911       2.4045
    1912       2.4391
    1913       2.3978
    1914       2.5580
    1915       2.5289
    1916       2.4568
    1917       2.5372
    1918       2.5537
    1919       2.6366
    1920       2.6335
    1921       2.6077
    1922       2.6142
    1923       2.5623
    1924       2.5960
    1925       2.5781
    1926       2.6403
    1927       2.5590
    1928       2.5696
    1929       2.4681
    1930       2.5215
    1931       2.4263
    1932       2.3966
    1933       2.3516
    1934       2.3258
    1935       2.3242
    1936       2.3870
    1937       2.4358
    1938       2.3863
    1939       2.3882
    1940       2.3849
    1941       2.3467
    1942       2.2890
    1943       2.2866
    1944       2.2388
    1945       2.2581
    1946       2.2331
    1947       2.2443
    1948       2.2007
    1949       2.1503
    1950       2.2117
    1951       2.2016
    1952       2.2032
    1953       2.1932
    1954       2.2310
    1955       2.2184
    1956       2.2555
    1957       2.3019
    1958       2.2755
    1959       2.2844
    1960       2.3733
    1961       2.3029
    1962       2.3138
    1963       2.3187
    1964       2.2828
    1965       2.3698
    1966       2.3683
    1967       2.4022
    1968       2.4302
    1969       2.4008
    1970       2.4041
    1971       2.4136
    1972       2.2976
    1973       2.3232
    1974       2.2722
    1975       2.3309
    1976       2.2790
    1977       2.1935
    1978       2.2751
    1979       2.3509
    1980       2.3868
    1981       2.3604
    1982       2.2961
    1983       2.3912
    1984       2.3623
    1985       2.3994
    1986       2.4839
    1987       2.4396
    1988       2.4711
    1989       2.4177
    1990       2.3221
    1991       2.3282
    1992       2.3626
    1993       2.4353
    1994       2.5307
    1995       2.4877
    1996       2.4376
    1997       2.4463
    1998       2.4423
    1999       2.4486
    2000       2.3757
    2001       2.4783
    2002       2.5078
    2003       2.5105
    2004       2.5117
    2005       2.4631
    2006       2.5153
    2007       2.4738
    2008       2.5469
    2009       2.4386
    2010       2.4483
    2011       2.5569
    2012       2.4454
    2013       2.4328
    2014       2.4425
    2015       2.4907
    2016       2.5304
    2017       2.5217
    2018       2.5026
    2019       2.4806
    2020       2.3989
    2021       2.3196
    2022       2.2992
    2023       2.3564
    2024       2.4058
    2025       2.4159
    2026       2.4333
    2027       2.4136
    2028       2.3333
    2029       2.4583
    2030       2.3330
    2031       2.4210
    2032       2.3899
    2033       2.3871
    2034       2.3749
    2035       2.3326
    2036       2.3006
    2037       2.3014
    2038       2.4596
    2039       2.4266
    2040       2.3650
    2041       2.3517
    2042       2.3990
    2043       2.4560
    2044       2.3072
    2045       2.3428
    2046       2.3417
    2047       2.3665
    2048       2.4129
    2049       2.3530
    2050       2.3568
    2051       2.3443
    2052       2.3282
    2053       2.4422
    2054       2.4777
    2055       2.5290
    2056       2.4624
    2057       2.4256
    2058       2.4103
    2059       2.4102
    2060       2.4100
    2061       2.4022
    2062       2.4120
    2063       2.5089
    2064       2.4433
    2065       2.4866
    2066       2.4222
    2067       2.4659
    2068       2.3660
    2069       2.3588
    2070       2.3297
    2071       2.3317
    2072       2.3985
    2073       2.3425
    2074       2.4343
    2075       2.5037
    2076       2.5131
    2077       2.4360
    2078       2.5198
    2079       2.4838
    2080       2.4141
    2081       2.4123
    2082       2.3878
    2083       2.2930
    2084       2.2460
    2085       2.2706
    2086       2.3318
    2087       2.4626
    2088       2.4370
    2089       2.4581
    2090       2.4172
    2091       2.3489
    2092       2.3827
    2093       2.3336
    2094       2.3237
    2095       2.3622
    2096       2.2842
    2097       2.3447
    2098       2.3430
    2099       2.3765
    2100       2.4380
    2101       2.3741
    2102       2.4718
    2103       2.4587
    2104       2.5130
    2105       2.4713
    2106       2.3830
    2107       2.4595
    2108       2.4900
    2109       2.4913
    2110       2.4490
    2111       2.4516
    2112       2.4739
    2113       2.4790
    2114       2.4051
    2115       2.3943
    2116       2.3642
    2117       2.3755
    2118       2.4595
    2119       2.4296
    2120       2.4196
    2121       2.4091
    2122       2.3579
    2123       2.3434
    2124       2.4016
    2125       2.3826
    2126       2.4828
    2127       2.3999
    2128       2.4340
    2129       2.5921
    2130       2.5337
    2131       2.5055
    2132       2.4154
    2133       2.4865
    2134       2.4375
    2135       2.4737
    2136       2.4174
    2137       2.3346
    2138       2.3334
    2139       2.3655
    2140       2.3811
    2141       2.3451
    2142       2.3296
    2143       2.3734
    2144       2.3590
    2145       2.3505
    2146       2.3336
    2147       2.3190
    2148       2.3036
    2149       2.2724
    2150       2.2732
    2151       2.3204
    2152       2.3911
    2153       2.5069
    2154       2.5249
    2155       2.4514
    2156       2.5158
    2157       2.5578
    2158       2.7177
    2159       2.7022
    2160       2.5770
    2161       2.6341
    2162       2.5584
    2163       2.6108
    2164       2.5695
    2165       2.5676
    2166       2.5624
    2167       2.5381
    2168       2.4855
    2169       2.5904
    2170       2.5671
    2171       2.5412
    2172       2.6069
    2173       2.5126
    2174       2.5415
    2175       2.5378
    2176       2.5112
    2177       2.4708
    2178       2.4939
    2179       2.6673
    2180       2.6305
    2181       2.6454
    2182       2.5249
    2183       2.5347
    2184       2.4914
    2185       2.4174
    2186       2.3763
    2187       2.4150
    2188       2.4723
    2189       2.4494
    2190       2.4511
    2191       2.3983
    2192       2.4047
    2193       2.3451
    2194       2.3871
    2195       2.4081
    2196       2.3623
    2197       2.3378
    2198       2.4266
    2199       2.5318
    2200       2.5614
    2201       2.6259
    2202       2.6375
    2203       2.6279
    2204       2.6485
    2205       2.6442
    2206       2.6445
    2207       2.6614
    2208       2.5394
    2209       2.5091
    2210       2.4656
    2211       2.5393
    2212       2.5306
    2213       2.4481
    2214       2.4976
    2215       2.4039
    2216       2.4754
    2217       2.4947
    2218       2.5316
    2219       2.4331
    2220       2.5366
    2221       2.5354
    2222       2.5378
    2223       2.3609
    2224       2.3776
    2225       2.3969
    2226       2.4634
    2227       2.4118
    2228       2.4329
    2229       2.4081
    2230       2.4742
    2231       2.4533
    2232       2.5893
    2233       2.5832
    2234       2.6089
    2235       2.5973
    2236       2.5915
    2237       2.5449
    2238       2.4602
    2239       2.4138
    2240       2.4211
    2241       2.4803
    2242       2.5426
    2243       2.3846
    2244       2.4302
    2245       2.4550
    2246       2.4715
    2247       2.5078
    2248       2.5583
    2249       2.6239
    2250       2.7030
    2251       2.6635
    2252       2.6498
    2253       2.7088
    2254       2.5041
    2255       2.5496
    2256       2.5318
    2257       2.5602
    2258       2.5665
    2259       2.5717
    2260       2.5256
    2261       2.5592
    2262       2.5553
    2263       2.5117
    2264       2.4332
    2265       2.5043
    2266       2.4374
    2267       2.5400
    2268       2.5476
    2269       2.4567
    2270       2.4575
    2271       2.4794
    2272       2.4809
    2273       2.4999
    2274       2.5690
    2275       2.5796
    2276       2.5236
    2277       2.4881
    2278       2.4066
    2279       2.4293
    2280       2.5349
    2281       2.4305
    2282       2.4604
    2283       2.4806
    2284       2.5012
    2285       2.5105
    2286       2.4826
    2287       2.5127
    2288       2.4989
    2289       2.4026
    2290       2.5089
    2291       2.4321
    2292       2.4376
    2293       2.4857
    2294       2.3976
    2295       2.4995
    2296       2.4954
    2297       2.3886
    2298       2.4167
    2299       2.4320
    2300       2.3952
    2301       2.4126
    2302       2.4959
    2303       2.4448
    2304       2.4273
    2305       2.4631
    2306       2.4956
    2307       2.6533
    2308       2.5748
    2309       2.5101
    2310       2.5775
    2311       2.5791
    2312       2.5321
    2313       2.5466
    2314       2.4799
    2315       2.5262
    2316       2.7704
    2317       2.7128
    2318       2.7072
    2319       2.7284
    2320       2.7143
    2321       2.6572
    2322       2.6406
    2323       2.6682
    2324       2.6784
    2325       2.7419
    2326       2.8276
    2327       2.8898
    2328       2.8407
    2329       2.8031
    2330       2.8134
    2331       2.8501
    2332       2.8063
    2333       2.8423
    2334       2.8165
    2335       2.8611
    2336       2.8470
    2337       2.8281
    2338       2.7504
    2339       2.6565
    2340       2.5753
    2341       2.5849
    2342       2.6940
    2343       2.6250
    2344       2.7252
    2345       2.6344
    2346       2.7902
    2347       2.7019
    2348       2.7325
    2349       2.7480
    2350       2.7635
    2351       2.6232
    2352       2.5636
    2353       2.5984
    2354       2.6515
    2355       2.6404
    2356       2.6452
    2357       2.7541
    2358       2.6701
    2359       2.6497
    2360       2.6605
    2361       2.7378
    2362       2.7759
    2363       2.6930
    2364       2.6603
    2365       2.5882
    2366       2.6182
    2367       2.6094
    2368       2.5901
    2369       2.6756
    2370       2.7387
    2371       2.7100
    2372       2.8201
    2373       2.7961
    2374       2.7107
    2375       2.8171
    2376       2.7571
    2377       2.8102
    2378       2.8128
    2379       2.7512
    2380       2.8159
    2381       2.7721
    2382       2.7112
    2383       2.7183
    2384       2.7044
    2385       2.7460
    2386       2.6943
    2387       2.6631
    2388       2.6260
    2389       2.5740
    2390       2.6724
    2391       2.7028
    2392       2.6834
    2393       2.6714
    2394       2.6718
    2395       2.7064
    2396       2.7358
    2397       2.6869
    2398       2.6398
    2399       2.6451
    2400       2.7333
    2401       2.7159
    2402       2.7273
    2403       2.7685
    2404       2.8410
    2405       2.7893
    2406       2.8527
    2407       2.9156
    2408       2.8559
    2409       2.8716
    2410       2.8945
    2411       2.8733
    2412       2.8092
    2413       2.8657
    2414       2.7783
    2415       2.7371
    2416       2.6757
    2417       2.6832
    2418       2.6712
    2419       2.6293
    2420       2.5423
    2421       2.5218
    2422       2.5038
    2423       2.4978
    2424       2.4546
    2425       2.3669
    2426       2.4303
    2427       2.4819
    2428       2.4463
    2429       2.4529
    2430       2.3866
    2431       2.4635
    2432       2.4415
    2433       2.3979
    2434       2.3291
    2435       2.3822
    2436       2.3834
    2437       2.3917
    2438       2.4108
    2439       2.4087
    2440       2.5049
    2441       2.4694
    2442       2.4456
    2443       2.3670
    2444       2.4846
    2445       2.4638
    2446       2.4589
    2447       2.5009
    2448       2.6523
    2449       2.6134
    2450       2.6513
    2451       2.5845
    2452       2.6060
    2453       2.6701
    2454       2.5552
    2455       2.4389
    2456       2.4032
    2457       2.6012
    2458       2.5836
    2459       2.5049
    2460       2.6347
    2461       2.5528
    2462       2.4650
    2463       2.5097
    2464       2.5235
    2465       2.5949
    2466       2.5337
    2467       2.6212
    2468       2.5276
    2469       2.5486
    2470       2.5030
    2471       2.5129
    2472       2.5024
    2473       2.5490
    2474       2.4636
    2475       2.5006
    2476       2.5319
    2477       2.4596
    2478       2.3554
    2479       2.2729
    2480       2.3090
    2481       2.3475
    2482       2.4707
    2483       2.5570
    2484       2.4547
    2485       2.5798
    2486       2.5101
    2487       2.5258
    2488       2.5728
    2489       2.4601
    2490       2.5194
    2491       2.4742
    2492       2.4978
    2493       2.5006
    2494       2.4357
    2495       2.5389
    2496       2.4864
    2497       2.6001
    2498       2.6211
    2499       2.6419
    2500       2.5980
