# Supplementary material for: Potential Inhibitors of Fascin From A Database of Marine Natural Products: A Virtual Screening and Molecular Dynamics Study
Source: Front Chem. 2021 Oct 7;9:719949. doi: 10.3389/fchem.2021.719949 (PMC8529705; doi:10.3389/fchem.2021.719949)
Supplement: Supplementary file 2 [file DataSheet1.ZIP › Raw Date for Manuscript-719949-reduced/Figure S1/Inhibitor 08/rmsd4.dat]

#Frame     RMSD_00002
       1       1.9639
       2       1.9490
       3       2.0114
       4       2.0304
       5       1.9019
       6       1.9211
       7       1.9197
       8       1.9003
       9       1.9310
      10       1.8689
      11       1.9849
      12       1.9963
      13       1.9399
      14       2.0105
      15       2.0223
      16       2.0324
      17       2.0394
      18       2.0533
      19       2.0554
      20       2.1555
      21       2.1237
      22       2.1125
      23       2.0804
      24       2.1308
      25       2.2143
      26       2.2100
      27       2.0985
      28       2.1244
      29       2.0664
      30       2.0864
      31       2.2637
      32       2.2501
      33       2.2401
      34       1.9968
      35       1.9827
      36       1.9750
      37       1.9897
      38       2.0096
      39       2.0404
      40       2.0383
      41       2.0284
      42       2.0914
      43       2.1273
      44       2.1053
      45       2.0553
      46       2.0260
      47       2.0342
      48       2.0484
      49       2.0219
      50       2.0836
      51       2.1730
      52       2.2155
      53       2.1815
      54       2.0504
      55       2.1127
      56       2.0958
      57       2.0858
      58       2.0442
      59       2.0675
      60       2.0538
      61       2.1158
      62       2.1862
      63       2.1853
      64       2.1513
      65       2.1082
      66       2.1554
      67       2.2354
      68       2.1944
      69       2.1623
      70       2.1530
      71       2.1280
      72       2.1280
      73       2.1254
      74       2.1366
      75       2.1811
      76       2.1340
      77       2.1623
      78       2.0550
      79       2.0983
      80       2.0722
      81       2.0659
      82       2.0933
      83       2.1000
      84       2.1212
      85       2.0948
      86       2.1649
      87       2.1147
      88       2.1270
      89       2.2165
      90       2.2220
      91       2.2421
      92       2.1716
      93       2.0920
      94       2.1107
      95       2.1789
      96       2.1668
      97       2.1876
      98       2.1614
      99       2.1657
     100       2.1046
     101       2.0545
     102       2.0603
     103       2.0455
     104       2.0465
     105       2.1342
     106       2.0892
     107       2.1121
     108       2.1108
     109       2.1432
     110       2.1413
     111       2.1179
     112       2.1386
     113       2.0575
     114       2.0948
     115       2.0654
     116       2.0902
     117       2.1519
     118       2.0441
     119       2.1594
     120       2.2035
     121       2.1256
     122       2.1173
     123       2.1139
     124       2.2054
     125       2.1701
     126       2.1735
     127       2.1679
     128       2.2293
     129       2.1442
     130       2.1589
     131       2.2250
     132       2.0657
     133       2.1272
     134       2.1415
     135       2.1502
     136       2.0723
     137       2.1696
     138       2.0684
     139       2.0742
     140       2.1344
     141       2.1398
     142       2.1197
     143       2.1144
     144       2.2147
     145       2.1331
     146       2.1590
     147       2.0867
     148       2.1003
     149       2.1333
     150       2.2082
     151       2.1796
     152       2.2232
     153       2.1920
     154       2.2124
     155       2.1297
     156       2.1164
     157       2.2077
     158       2.1255
     159       2.1777
     160       2.2144
     161       2.1563
     162       2.1518
     163       2.1720
     164       2.2244
     165       2.2470
     166       2.2303
     167       2.2906
     168       2.3907
     169       2.3214
     170       2.2295
     171       2.1196
     172       2.1951
     173       2.1738
     174       2.1048
     175       2.1924
     176       2.2528
     177       2.2098
     178       2.1433
     179       2.2008
     180       2.1894
     181       2.0894
     182       2.1671
     183       2.1783
     184       2.1869
     185       2.1523
     186       2.1571
     187       2.1584
     188       2.1086
     189       2.1397
     190       2.0733
     191       2.0936
     192       2.1006
     193       2.1405
     194       2.0839
     195       2.1291
     196       2.1283
     197       2.0691
     198       2.0428
     199       2.0510
     200       2.1105
     201       2.1171
     202       2.1860
     203       2.1309
     204       2.1431
     205       2.0565
     206       2.1044
     207       1.9951
     208       1.9917
     209       1.9480
     210       1.8965
     211       2.0028
     212       2.0058
     213       2.0432
     214       2.1084
     215       2.0869
     216       2.1014
     217       2.0228
     218       1.9906
     219       2.0502
     220       2.1283
     221       2.1209
     222       2.2019
     223       2.1613
     224       2.1929
     225       2.2530
     226       2.1744
     227       2.1812
     228       2.3180
     229       2.4216
     230       2.3174
     231       2.3076
     232       2.2516
     233       2.3126
     234       2.2503
     235       2.3356
     236       2.3804
     237       2.3607
     238       2.2776
     239       2.3437
     240       2.2750
     241       2.1877
     242       2.2598
     243       2.2719
     244       2.2789
     245       2.2983
     246       2.2378
     247       2.2056
     248       2.3119
     249       2.2940
     250       2.3007
     251       2.3059
     252       2.2230
     253       2.3080
     254       2.2574
     255       2.1452
     256       2.2706
     257       2.2353
     258       2.2655
     259       2.3002
     260       2.2011
     261       2.2186
     262       2.2488
     263       2.3007
     264       2.3460
     265       2.2834
     266       2.2244
     267       2.2099
     268       2.2578
     269       2.1272
     270       2.1765
     271       2.1722
     272       2.1891
     273       2.1356
     274       2.2570
     275       2.1111
     276       2.0578
     277       2.0206
     278       2.0816
     279       2.2101
     280       2.2115
     281       2.2558
     282       2.1340
     283       2.2214
     284       2.2577
     285       2.2176
     286       2.1804
     287       2.2072
     288       2.3051
     289       2.1883
     290       2.1375
     291       2.2399
     292       2.1863
     293       2.1003
     294       2.1263
     295       2.2151
     296       2.1761
     297       2.1209
     298       2.1795
     299       2.1801
     300       2.2062
     301       2.2255
     302       2.2214
     303       2.1914
     304       2.1022
     305       2.0793
     306       2.1162
     307       2.1802
     308       2.1292
     309       2.1665
     310       2.1093
     311       2.0141
     312       2.0479
     313       2.0268
     314       2.0221
     315       2.0374
     316       2.0152
     317       2.1247
     318       2.1528
     319       2.1790
     320       2.2118
     321       2.2080
     322       2.2545
     323       2.1867
     324       2.1882
     325       2.1381
     326       2.0849
     327       2.1739
     328       2.0916
     329       2.2115
     330       2.1550
     331       2.2395
     332       2.2801
     333       2.1472
     334       2.1244
     335       2.2074
     336       2.1317
     337       2.2020
     338       2.1583
     339       2.1596
     340       2.2124
     341       2.2839
     342       2.1646
     343       2.1498
     344       2.1828
     345       2.1374
     346       2.2273
     347       2.2886
     348       2.1711
     349       2.0983
     350       2.1488
     351       2.0938
     352       2.1132
     353       2.0856
     354       2.1593
     355       2.2258
     356       2.2296
     357       2.1601
     358       2.2383
     359       2.2572
     360       2.2826
     361       2.1719
     362       2.2316
     363       2.2090
     364       2.1136
     365       2.0904
     366       2.0701
     367       2.0620
     368       2.0904
     369       2.1019
     370       2.1279
     371       2.1723
     372       2.1613
     373       2.2227
     374       2.1402
     375       2.1338
     376       2.2555
     377       2.2122
     378       2.2073
     379       2.1680
     380       2.1504
     381       2.1931
     382       2.1740
     383       2.1990
     384       2.2043
     385       2.2386
     386       2.1998
     387       2.1610
     388       2.1874
     389       2.1981
     390       2.2539
     391       2.1931
     392       2.2476
     393       2.2360
     394       2.2692
     395       2.2748
     396       2.2098
     397       2.2019
     398       2.1981
     399       2.2090
     400       2.2126
     401       2.2116
     402       2.1965
     403       2.1676
     404       2.1949
     405       2.2540
     406       2.2687
     407       2.2349
     408       2.3092
     409       2.2731
     410       2.2819
     411       2.3527
     412       2.2488
     413       2.1940
     414       2.2113
     415       2.2388
     416       2.1932
     417       2.2630
     418       2.2208
     419       2.1726
     420       2.1536
     421       2.1609
     422       2.2318
     423       2.2084
     424       2.1751
     425       2.2491
     426       2.1842
     427       2.1608
     428       2.2150
     429       2.1896
     430       2.2715
     431       2.1964
     432       2.2736
     433       2.2460
     434       2.3270
     435       2.3852
     436       2.4648
     437       2.4640
     438       2.4657
     439       2.4044
     440       2.5158
     441       2.4465
     442       2.4211
     443       2.4101
     444       2.3814
     445       2.3897
     446       2.4145
     447       2.5268
     448       2.5013
     449       2.4247
     450       2.4098
     451       2.3741
     452       2.4394
     453       2.4140
     454       2.4183
     455       2.4664
     456       2.3958
     457       2.4186
     458       2.4284
     459       2.3196
     460       2.2671
     461       2.2237
     462       2.2343
     463       2.2631
     464       2.2720
     465       2.1402
     466       2.1748
     467       2.2921
     468       2.2300
     469       2.2347
     470       2.2683
     471       2.3087
     472       2.2496
     473       2.3458
     474       2.2652
     475       2.2533
     476       2.3370
     477       2.3361
     478       2.3240
     479       2.3570
     480       2.3607
     481       2.3403
     482       2.2605
     483       2.3737
     484       2.3365
     485       2.3320
     486       2.2692
     487       2.3104
     488       2.3857
     489       2.3848
     490       2.3267
     491       2.2243
     492       2.2166
     493       2.2610
     494       2.3357
     495       2.2896
     496       2.4203
     497       2.2861
     498       2.3128
     499       2.3202
     500       2.3246
     501       2.3220
     502       2.4246
     503       2.3696
     504       2.3293
     505       2.3665
     506       2.3924
     507       2.3511
     508       2.3934
     509       2.3691
     510       2.4383
     511       2.4177
     512       2.3199
     513       2.2646
     514       2.2661
     515       2.3006
     516       2.3423
     517       2.3444
     518       2.3909
     519       2.2677
     520       2.4256
     521       2.4329
     522       2.4883
     523       2.4459
     524       2.3003
     525       2.3569
     526       2.3309
     527       2.2665
     528       2.2676
     529       2.2268
     530       2.2686
     531       2.1401
     532       2.2250
     533       2.1305
     534       2.1794
     535       2.3027
     536       2.1586
     537       2.2115
     538       2.2712
     539       2.2836
     540       2.2962
     541       2.2632
     542       2.3449
     543       2.3189
     544       2.3898
     545       2.4106
     546       2.3283
     547       2.3725
     548       2.3729
     549       2.3541
     550       2.3679
     551       2.3077
     552       2.3408
     553       2.3156
     554       2.2767
     555       2.2972
     556       2.2416
     557       2.3147
     558       2.3033
     559       2.3112
     560       2.3402
     561       2.1841
     562       2.3643
     563       2.3616
     564       2.2995
     565       2.4807
     566       2.4103
     567       2.3705
     568       2.3788
     569       2.2717
     570       2.3220
     571       2.3726
     572       2.4036
     573       2.3479
     574       2.2762
     575       2.3129
     576       2.2965
     577       2.2815
     578       2.2818
     579       2.2531
     580       2.3284
     581       2.3048
     582       2.3874
     583       2.4427
     584       2.4103
     585       2.2967
     586       2.2488
     587       2.2722
     588       2.2917
     589       2.2405
     590       2.2371
     591       2.2139
     592       2.3070
     593       2.3985
     594       2.3115
     595       2.1954
     596       2.3271
     597       2.3342
     598       2.2629
     599       2.2990
     600       2.3079
     601       2.3416
     602       2.3364
     603       2.3945
     604       2.4601
     605       2.4742
     606       2.4662
     607       2.5438
     608       2.4242
     609       2.4657
     610       2.4702
     611       2.4230
     612       2.3895
     613       2.3580
     614       2.3893
     615       2.5023
     616       2.4708
     617       2.5167
     618       2.5539
     619       2.4159
     620       2.3834
     621       2.3642
     622       2.3406
     623       2.3103
     624       2.2887
     625       2.3620
     626       2.4719
     627       2.4136
     628       2.3986
     629       2.3877
     630       2.3825
     631       2.3804
     632       2.3958
     633       2.4284
     634       2.3226
     635       2.2402
     636       2.3339
     637       2.4036
     638       2.3915
     639       2.2922
     640       2.1930
     641       2.3753
     642       2.3282
     643       2.2969
     644       2.2856
     645       2.2618
     646       2.2760
     647       2.2629
     648       2.2777
     649       2.1960
     650       2.1325
     651       2.2008
     652       2.2218
     653       2.2611
     654       2.2119
     655       2.3131
     656       2.3751
     657       2.3575
     658       2.3225
     659       2.2932
     660       2.2742
     661       2.2868
     662       2.3158
     663       2.3163
     664       2.2860
     665       2.3611
     666       2.3348
     667       2.3657
     668       2.3239
     669       2.3018
     670       2.2915
     671       2.4088
     672       2.3049
     673       2.3257
     674       2.3420
     675       2.4269
     676       2.3789
     677       2.4157
     678       2.4571
     679       2.4791
     680       2.4466
     681       2.3462
     682       2.3337
     683       2.3102
     684       2.2595
     685       2.2916
     686       2.2799
     687       2.2409
     688       2.2751
     689       2.2739
     690       2.2609
     691       2.3400
     692       2.3990
     693       2.3105
     694       2.2244
     695       2.2360
     696       2.2908
     697       2.2990
     698       2.2892
     699       2.3618
     700       2.3568
     701       2.2677
     702       2.2540
     703       2.2605
     704       2.2381
     705       2.1805
     706       2.2129
     707       2.2185
     708       2.2569
     709       2.2321
     710       2.2896
     711       2.2537
     712       2.3683
     713       2.3244
     714       2.2615
     715       2.2569
     716       2.2497
     717       2.3295
     718       2.2735
     719       2.1982
     720       2.1678
     721       2.2026
     722       2.1760
     723       2.0802
     724       2.2145
     725       2.2507
     726       2.2887
     727       2.2098
     728       2.3855
     729       2.2822
     730       2.3540
     731       2.3393
     732       2.2726
     733       2.3217
     734       2.3316
     735       2.3751
     736       2.3268
     737       2.3813
     738       2.2884
     739       2.3455
     740       2.3683
     741       2.2519
     742       2.2269
     743       2.2832
     744       2.3687
     745       2.3275
     746       2.4028
     747       2.3918
     748       2.4152
     749       2.4851
     750       2.4650
     751       2.4036
     752       2.4757
     753       2.4817
     754       2.4107
     755       2.3630
     756       2.3572
     757       2.3579
     758       2.3496
     759       2.3754
     760       2.3257
     761       2.3574
     762       2.3820
     763       2.3887
     764       2.4463
     765       2.4294
     766       2.4595
     767       2.3694
     768       2.5893
     769       2.4834
     770       2.4857
     771       2.4470
     772       2.4125
     773       2.3023
     774       2.3026
     775       2.3129
     776       2.2531
     777       2.3543
     778       2.3818
     779       2.4758
     780       2.4636
     781       2.3622
     782       2.3407
     783       2.3941
     784       2.3349
     785       2.2592
     786       2.2831
     787       2.2323
     788       2.3108
     789       2.3178
     790       2.2924
     791       2.3003
     792       2.2484
     793       2.3346
     794       2.2689
     795       2.2735
     796       2.2378
     797       2.1640
     798       2.1438
     799       2.2081
     800       2.1992
     801       2.2883
     802       2.2582
     803       2.3384
     804       2.2935
     805       2.2493
     806       2.2003
     807       2.2920
     808       2.2394
     809       2.3052
     810       2.2678
     811       2.2795
     812       2.2661
     813       2.2542
     814       2.1812
     815       2.1725
     816       2.2052
     817       2.1728
     818       2.2021
     819       2.2604
     820       2.2920
     821       2.2778
     822       2.2751
     823       2.3170
     824       2.3259
     825       2.2868
     826       2.3619
     827       2.4193
     828       2.3991
     829       2.3654
     830       2.2810
     831       2.2684
     832       2.3467
     833       2.3969
     834       2.4389
     835       2.4275
     836       2.4259
     837       2.4203
     838       2.4472
     839       2.3711
     840       2.3568
     841       2.4016
     842       2.4327
     843       2.3466
     844       2.3956
     845       2.3546
     846       2.4074
     847       2.3342
     848       2.3241
     849       2.3308
     850       2.2949
     851       2.2994
     852       2.2819
     853       2.3428
     854       2.2880
     855       2.3844
     856       2.1856
     857       2.2170
     858       2.2597
     859       2.2061
     860       2.2547
     861       2.2024
     862       2.2218
     863       2.1795
     864       2.1921
     865       2.2178
     866       2.2503
     867       2.2942
     868       2.3362
     869       2.3283
     870       2.2389
     871       2.2632
     872       2.1729
     873       2.1873
     874       2.2102
     875       2.2689
     876       2.2290
     877       2.1665
     878       2.1951
     879       2.2481
     880       2.2454
     881       2.2007
     882       2.3546
     883       2.2910
     884       2.2319
     885       2.2649
     886       2.1817
     887       2.2604
     888       2.2814
     889       2.3151
     890       2.3154
     891       2.2959
     892       2.3339
     893       2.2335
     894       2.2757
     895       2.2650
     896       2.2520
     897       2.2656
     898       2.3977
     899       2.4247
     900       2.3926
     901       2.3967
     902       2.4169
     903       2.4567
     904       2.5022
     905       2.5418
     906       2.5824
     907       2.5858
     908       2.5502
     909       2.6014
     910       2.6053
     911       2.5466
     912       2.5433
     913       2.5018
     914       2.4788
     915       2.5075
     916       2.4647
     917       2.5947
     918       2.5296
     919       2.5154
     920       2.3973
     921       2.4934
     922       2.5027
     923       2.5349
     924       2.4361
     925       2.4450
     926       2.4652
     927       2.5943
     928       2.5428
     929       2.5057
     930       2.5969
     931       2.5388
     932       2.5739
     933       2.6937
     934       2.6235
     935       2.6568
     936       2.5831
     937       2.4744
     938       2.4914
     939       2.4226
     940       2.5511
     941       2.5277
     942       2.6194
     943       2.5581
     944       2.6205
     945       2.5733
     946       2.5529
     947       2.5039
     948       2.5402
     949       2.6079
     950       2.5719
     951       2.4778
     952       2.4382
     953       2.4468
     954       2.4970
     955       2.4408
     956       2.3339
     957       2.4105
     958       2.3860
     959       2.3523
     960       2.3467
     961       2.4397
     962       2.5380
     963       2.5120
     964       2.4967
     965       2.6636
     966       2.5513
     967       2.6496
     968       2.5965
     969       2.5916
     970       2.6176
     971       2.6440
     972       2.7692
     973       2.7069
     974       2.7182
     975       2.7892
     976       2.7755
     977       2.7593
     978       2.6920
     979       2.6923
     980       2.7602
     981       2.7019
     982       2.7612
     983       2.8327
     984       2.7403
     985       2.7242
     986       2.7360
     987       2.7399
     988       2.6573
     989       2.5739
     990       2.6211
     991       2.5766
     992       2.5705
     993       2.5299
     994       2.4317
     995       2.4143
     996       2.3400
     997       2.3426
     998       2.2875
     999       2.2991
    1000       2.2761
    1001       2.3091
    1002       2.3857
    1003       2.3636
    1004       2.3556
    1005       2.3320
    1006       2.3825
    1007       2.4300
    1008       2.5150
    1009       2.4768
    1010       2.4719
    1011       2.5282
    1012       2.4417
    1013       2.4847
    1014       2.5013
    1015       2.4673
    1016       2.4799
    1017       2.4913
    1018       2.3926
    1019       2.3903
    1020       2.3397
    1021       2.2825
    1022       2.2460
    1023       2.1777
    1024       2.1839
    1025       2.2550
    1026       2.3185
    1027       2.3109
    1028       2.3683
    1029       2.4160
    1030       2.2821
    1031       2.2766
    1032       2.3007
    1033       2.2591
    1034       2.3017
    1035       2.3924
    1036       2.3308
    1037       2.4089
    1038       2.4250
    1039       2.4789
    1040       2.5718
    1041       2.4963
    1042       2.6059
    1043       2.5416
    1044       2.4111
    1045       2.2918
    1046       2.2630
    1047       2.3616
    1048       2.3539
    1049       2.3324
    1050       2.2752
    1051       2.2317
    1052       2.2335
    1053       2.2059
    1054       2.2086
    1055       2.1079
    1056       2.1931
    1057       2.1416
    1058       2.2359
    1059       2.2345
    1060       2.2551
    1061       2.2122
    1062       2.1638
    1063       2.1937
    1064       2.2469
    1065       2.2871
    1066       2.2393
    1067       2.2770
    1068       2.2162
    1069       2.2759
    1070       2.2410
    1071       2.2861
    1072       2.2678
    1073       2.1870
    1074       2.2173
    1075       2.2270
    1076       2.3008
    1077       2.3144
    1078       2.2966
    1079       2.1854
    1080       2.1851
    1081       2.2532
    1082       2.1780
    1083       2.2472
    1084       2.2826
    1085       2.2483
    1086       2.2611
    1087       2.2635
    1088       2.3182
    1089       2.3159
    1090       2.2249
    1091       2.3654
    1092       2.3870
    1093       2.4191
    1094       2.4091
    1095       2.2952
    1096       2.2761
    1097       2.2789
    1098       2.2922
    1099       2.2961
    1100       2.3183
    1101       2.2975
    1102       2.3394
    1103       2.3412
    1104       2.3257
    1105       2.3485
    1106       2.2479
    1107       2.2721
    1108       2.3678
    1109       2.2275
    1110       2.2206
    1111       2.2016
    1112       2.1261
    1113       2.2902
    1114       2.3437
    1115       2.2980
    1116       2.3317
    1117       2.3474
    1118       2.4037
    1119       2.4187
    1120       2.4571
    1121       2.4362
    1122       2.4728
    1123       2.4377
    1124       2.4015
    1125       2.4019
    1126       2.4147
    1127       2.3798
    1128       2.4378
    1129       2.4570
    1130       2.4675
    1131       2.4196
    1132       2.3377
    1133       2.3362
    1134       2.4784
    1135       2.4054
    1136       2.4643
    1137       2.5087
    1138       2.5346
    1139       2.5157
    1140       2.4739
    1141       2.4796
    1142       2.4438
    1143       2.4348
    1144       2.4747
    1145       2.5305
    1146       2.4270
    1147       2.3516
    1148       2.4126
    1149       2.3994
    1150       2.3848
    1151       2.4467
    1152       2.3671
    1153       2.3617
    1154       2.3243
    1155       2.3739
    1156       2.3473
    1157       2.3037
    1158       2.2143
    1159       2.3144
    1160       2.3339
    1161       2.3426
    1162       2.2766
    1163       2.2635
    1164       2.2496
    1165       2.1598
    1166       2.2387
    1167       2.2497
    1168       2.3731
    1169       2.3663
    1170       2.3576
    1171       2.3180
    1172       2.3788
    1173       2.3486
    1174       2.3324
    1175       2.2962
    1176       2.2193
    1177       2.2313
    1178       2.2096
    1179       2.2504
    1180       2.3119
    1181       2.3123
    1182       2.3670
    1183       2.3664
    1184       2.3364
    1185       2.4670
    1186       2.4066
    1187       2.4403
    1188       2.4296
    1189       2.4669
    1190       2.4334
    1191       2.4793
    1192       2.4811
    1193       2.4505
    1194       2.4517
    1195       2.4956
    1196       2.5302
    1197       2.6127
    1198       2.6374
    1199       2.5889
    1200       2.5372
    1201       2.6429
    1202       2.6218
    1203       2.7114
    1204       2.6060
    1205       2.4898
    1206       2.5854
    1207       2.5105
    1208       2.5170
    1209       2.5783
    1210       2.6599
    1211       2.5962
    1212       2.5406
    1213       2.5711
    1214       2.6046
    1215       2.6425
    1216       2.6089
    1217       2.4840
    1218       2.5261
    1219       2.4766
    1220       2.5228
    1221       2.5025
    1222       2.5253
    1223       2.5038
    1224       2.5467
    1225       2.5306
    1226       2.4359
    1227       2.4372
    1228       2.4406
    1229       2.4761
    1230       2.5534
    1231       2.4860
    1232       2.5034
    1233       2.4670
    1234       2.4865
    1235       2.6521
    1236       2.6183
    1237       2.5319
    1238       2.5327
    1239       2.5371
    1240       2.5176
    1241       2.5160
    1242       2.5160
    1243       2.6279
    1244       2.5955
    1245       2.5929
    1246       2.4368
    1247       2.5505
    1248       2.4789
    1249       2.4907
    1250       2.4949
    1251       2.4436
    1252       2.5941
    1253       2.5591
    1254       2.4978
    1255       2.5063
    1256       2.5037
    1257       2.3740
    1258       2.4399
    1259       2.4116
    1260       2.4008
    1261       2.4069
    1262       2.4476
    1263       2.5296
    1264       2.5079
    1265       2.4737
    1266       2.5172
    1267       2.5995
    1268       2.6255
    1269       2.5189
    1270       2.5624
    1271       2.5280
    1272       2.5766
    1273       2.6381
    1274       2.4244
    1275       2.4232
    1276       2.3776
    1277       2.4059
    1278       2.4242
    1279       2.4293
    1280       2.3626
    1281       2.3561
    1282       2.4139
    1283       2.4055
    1284       2.3398
    1285       2.3442
    1286       2.3963
    1287       2.4296
    1288       2.4820
    1289       2.3670
    1290       2.4054
    1291       2.4951
    1292       2.5080
    1293       2.5241
    1294       2.4606
    1295       2.5007
    1296       2.4339
    1297       2.5014
    1298       2.5007
    1299       2.4924
    1300       2.4718
    1301       2.4307
    1302       2.4008
    1303       2.3937
    1304       2.3253
    1305       2.3384
    1306       2.4136
    1307       2.5079
    1308       2.4873
    1309       2.4839
    1310       2.4870
    1311       2.5095
    1312       2.3975
    1313       2.4147
    1314       2.3672
    1315       2.4539
    1316       2.4493
    1317       2.5122
    1318       2.4692
    1319       2.3626
    1320       2.3775
    1321       2.3227
    1322       2.2890
    1323       2.3518
    1324       2.3378
    1325       2.3913
    1326       2.4768
    1327       2.5971
    1328       2.4672
    1329       2.3692
    1330       2.2899
    1331       2.3847
    1332       2.2845
    1333       2.1903
    1334       2.2918
    1335       2.3379
    1336       2.4026
    1337       2.3559
    1338       2.3043
    1339       2.4243
    1340       2.3812
    1341       2.4432
    1342       2.5170
    1343       2.5136
    1344       2.3658
    1345       2.4333
    1346       2.4096
    1347       2.3937
    1348       2.3862
    1349       2.4197
    1350       2.4259
    1351       2.3764
    1352       2.4464
    1353       2.4374
    1354       2.4386
    1355       2.3649
    1356       2.3761
    1357       2.3512
    1358       2.4199
    1359       2.3307
    1360       2.4078
    1361       2.4821
    1362       2.3825
    1363       2.4122
    1364       2.3750
    1365       2.3602
    1366       2.4098
    1367       2.3136
    1368       2.3988
    1369       2.3576
    1370       2.2765
    1371       2.3782
    1372       2.3296
    1373       2.3730
    1374       2.2978
    1375       2.3535
    1376       2.3541
    1377       2.3334
    1378       2.3586
    1379       2.2969
    1380       2.2867
    1381       2.2859
    1382       2.3401
    1383       2.3835
    1384       2.3973
    1385       2.4155
    1386       2.4295
    1387       2.3766
    1388       2.4036
    1389       2.4983
    1390       2.5014
    1391       2.5469
    1392       2.4577
    1393       2.4549
    1394       2.3364
    1395       2.3803
    1396       2.3583
    1397       2.3437
    1398       2.3169
    1399       2.3675
    1400       2.3620
    1401       2.3353
    1402       2.2592
    1403       2.3176
    1404       2.3168
    1405       2.3134
    1406       2.2965
    1407       2.3068
    1408       2.2949
    1409       2.3120
    1410       2.3672
    1411       2.4285
    1412       2.5043
    1413       2.4818
    1414       2.4781
    1415       2.4573
    1416       2.5192
    1417       2.4538
    1418       2.4491
    1419       2.4913
    1420       2.5362
    1421       2.5146
    1422       2.4724
    1423       2.4426
    1424       2.4401
    1425       2.3692
    1426       2.3404
    1427       2.4095
    1428       2.3779
    1429       2.3785
    1430       2.4259
    1431       2.4269
    1432       2.4533
    1433       2.3917
    1434       2.3963
    1435       2.3963
    1436       2.4720
    1437       2.4618
    1438       2.5067
    1439       2.4334
    1440       2.4383
    1441       2.3894
    1442       2.4517
    1443       2.3321
    1444       2.3505
    1445       2.3456
    1446       2.3174
    1447       2.3170
    1448       2.4745
    1449       2.4861
    1450       2.3886
    1451       2.4483
    1452       2.4952
    1453       2.4747
    1454       2.5352
    1455       2.4835
    1456       2.4112
    1457       2.4046
    1458       2.4421
    1459       2.4867
    1460       2.4451
    1461       2.3797
    1462       2.4571
    1463       2.4190
    1464       2.4154
    1465       2.3818
    1466       2.4023
    1467       2.3092
    1468       2.3793
    1469       2.4434
    1470       2.4210
    1471       2.2993
    1472       2.4757
    1473       2.5874
    1474       2.3996
    1475       2.3668
    1476       2.3229
    1477       2.3935
    1478       2.3687
    1479       2.3374
    1480       2.2834
    1481       2.3317
    1482       2.4114
    1483       2.4416
    1484       2.4394
    1485       2.5403
    1486       2.4831
    1487       2.4931
    1488       2.4970
    1489       2.5833
    1490       2.5102
    1491       2.5438
    1492       2.5026
    1493       2.4410
    1494       2.3622
    1495       2.4322
    1496       2.4170
    1497       2.4662
    1498       2.4593
    1499       2.3561
    1500       2.4033
    1501       2.3646
    1502       2.3105
    1503       2.3939
    1504       2.4709
    1505       2.4327
    1506       2.5837
    1507       2.5937
    1508       2.5362
    1509       2.3946
    1510       2.4143
    1511       2.3832
    1512       2.3365
    1513       2.2670
    1514       2.3019
    1515       2.3385
    1516       2.3088
    1517       2.3264
    1518       2.3127
    1519       2.4234
    1520       2.3792
    1521       2.3683
    1522       2.3733
    1523       2.3665
    1524       2.3136
    1525       2.2221
    1526       2.1923
    1527       2.2689
    1528       2.2847
    1529       2.2840
    1530       2.3104
    1531       2.3565
    1532       2.2648
    1533       2.2854
    1534       2.2534
    1535       2.2623
    1536       2.2565
    1537       2.2872
    1538       2.2611
    1539       2.2366
    1540       2.3720
    1541       2.3237
    1542       2.2892
    1543       2.2891
    1544       2.2264
    1545       2.2097
    1546       2.3227
    1547       2.3691
    1548       2.3952
    1549       2.4111
    1550       2.4306
    1551       2.3481
    1552       2.4333
    1553       2.4233
    1554       2.4000
    1555       2.3906
    1556       2.3261
    1557       2.3377
    1558       2.3506
    1559       2.4233
    1560       2.5065
    1561       2.4544
    1562       2.4426
    1563       2.4649
    1564       2.5178
    1565       2.4203
    1566       2.3955
    1567       2.3735
    1568       2.3933
    1569       2.4007
    1570       2.3798
    1571       2.3846
    1572       2.4718
    1573       2.4939
    1574       2.3822
    1575       2.4816
    1576       2.4143
    1577       2.4100
    1578       2.3322
    1579       2.4085
    1580       2.3818
    1581       2.3950
    1582       2.3520
    1583       2.3873
    1584       2.4167
    1585       2.3908
    1586       2.3777
    1587       2.4127
    1588       2.4115
    1589       2.4737
    1590       2.4777
    1591       2.4718
    1592       2.5442
    1593       2.5423
    1594       2.5567
    1595       2.5724
    1596       2.5946
    1597       2.4564
    1598       2.4629
    1599       2.4135
    1600       2.3751
    1601       2.4259
    1602       2.4126
    1603       2.3900
    1604       2.5422
    1605       2.4975
    1606       2.4875
    1607       2.3987
    1608       2.3765
    1609       2.4379
    1610       2.5265
    1611       2.4657
    1612       2.4458
    1613       2.4593
    1614       2.4151
    1615       2.4609
    1616       2.4250
    1617       2.4994
    1618       2.4299
    1619       2.4252
    1620       2.3818
    1621       2.4976
    1622       2.6285
    1623       2.5782
    1624       2.4849
    1625       2.5532
    1626       2.5004
    1627       2.5237
    1628       2.4851
    1629       2.4976
    1630       2.4856
    1631       2.5257
    1632       2.4497
    1633       2.4634
    1634       2.5369
    1635       2.6668
    1636       2.6124
    1637       2.5801
    1638       2.6220
    1639       2.5232
    1640       2.5687
    1641       2.5668
    1642       2.6137
    1643       2.5723
    1644       2.5331
    1645       2.5062
    1646       2.5056
    1647       2.4999
    1648       2.4409
    1649       2.4768
    1650       2.4350
    1651       2.5251
    1652       2.5553
    1653       2.5425
    1654       2.6109
    1655       2.6128
    1656       2.5716
    1657       2.5029
    1658       2.4936
    1659       2.4803
    1660       2.5398
    1661       2.5147
    1662       2.5131
    1663       2.4367
    1664       2.4200
    1665       2.4437
    1666       2.4460
    1667       2.4752
    1668       2.4860
    1669       2.5510
    1670       2.4813
    1671       2.3929
    1672       2.4867
    1673       2.4463
    1674       2.3605
    1675       2.4412
    1676       2.4329
    1677       2.3466
    1678       2.4402
    1679       2.3627
    1680       2.3521
    1681       2.3179
    1682       2.3953
    1683       2.4081
    1684       2.4761
    1685       2.3992
    1686       2.4013
    1687       2.5076
    1688       2.4865
    1689       2.5009
    1690       2.4967
    1691       2.5276
    1692       2.5289
    1693       2.4927
    1694       2.5173
    1695       2.4729
    1696       2.5817
    1697       2.4753
    1698       2.4837
    1699       2.6245
    1700       2.5157
    1701       2.5322
    1702       2.5458
    1703       2.5812
    1704       2.5590
    1705       2.6285
    1706       2.5356
    1707       2.6272
    1708       2.6109
    1709       2.6981
    1710       2.6507
    1711       2.6128
    1712       2.6316
    1713       2.5883
    1714       2.6596
    1715       2.6428
    1716       2.5772
    1717       2.6679
    1718       2.7031
    1719       2.6591
    1720       2.6966
    1721       2.5112
    1722       2.4678
    1723       2.5160
    1724       2.4377
    1725       2.5012
    1726       2.4866
    1727       2.5182
    1728       2.5843
    1729       2.4800
    1730       2.5234
    1731       2.4534
    1732       2.4659
    1733       2.5159
    1734       2.4411
    1735       2.4489
    1736       2.4043
    1737       2.4866
    1738       2.5143
    1739       2.4649
    1740       2.4764
    1741       2.5033
    1742       2.5204
    1743       2.6324
    1744       2.5938
    1745       2.5389
    1746       2.6577
    1747       2.7784
    1748       2.6912
    1749       2.8131
    1750       2.7430
    1751       2.6715
    1752       2.5756
    1753       2.6647
    1754       2.5493
    1755       2.6388
    1756       2.5811
    1757       2.6322
    1758       2.5346
    1759       2.5553
    1760       2.5549
    1761       2.5172
    1762       2.5597
    1763       2.5040
    1764       2.5786
    1765       2.4925
    1766       2.5444
    1767       2.6096
    1768       2.5237
    1769       2.5383
    1770       2.5153
    1771       2.5764
    1772       2.5408
    1773       2.5687
    1774       2.5122
    1775       2.4891
    1776       2.5707
    1777       2.5522
    1778       2.5477
    1779       2.5088
    1780       2.5345
    1781       2.6145
    1782       2.5208
    1783       2.5741
    1784       2.6594
    1785       2.7137
    1786       2.6696
    1787       2.6520
    1788       2.6790
    1789       2.5992
    1790       2.5358
    1791       2.5429
    1792       2.6049
    1793       2.4774
    1794       2.5331
    1795       2.5776
    1796       2.6502
    1797       2.5825
    1798       2.6483
    1799       2.5965
    1800       2.6739
    1801       2.6578
    1802       2.5873
    1803       2.5133
    1804       2.4784
    1805       2.5511
    1806       2.5303
    1807       2.4162
    1808       2.4522
    1809       2.4524
    1810       2.4479
    1811       2.4929
    1812       2.5397
    1813       2.5333
    1814       2.5223
    1815       2.4982
    1816       2.4233
    1817       2.4711
    1818       2.5237
    1819       2.3906
    1820       2.4029
    1821       2.4145
    1822       2.5556
    1823       2.4884
    1824       2.4910
    1825       2.4849
    1826       2.4690
    1827       2.4432
    1828       2.3968
    1829       2.3609
    1830       2.4914
    1831       2.3872
    1832       2.3282
    1833       2.3045
    1834       2.3020
    1835       2.3485
    1836       2.4468
    1837       2.3330
    1838       2.2848
    1839       2.3844
    1840       2.2548
    1841       2.2756
    1842       2.3021
    1843       2.3832
    1844       2.3941
    1845       2.3049
    1846       2.3825
    1847       2.3822
    1848       2.4521
    1849       2.3338
    1850       2.2512
    1851       2.4313
    1852       2.3514
    1853       2.4157
    1854       2.4375
    1855       2.4260
    1856       2.5709
    1857       2.4454
    1858       2.3914
    1859       2.3759
    1860       2.4415
    1861       2.4468
    1862       2.5074
    1863       2.5577
    1864       2.5587
    1865       2.5452
    1866       2.5127
    1867       2.5584
    1868       2.5531
    1869       2.4582
    1870       2.4648
    1871       2.5539
    1872       2.5067
    1873       2.4509
    1874       2.3016
    1875       2.3877
    1876       2.4452
    1877       2.4466
    1878       2.4982
    1879       2.4111
    1880       2.4409
    1881       2.4708
    1882       2.4967
    1883       2.3915
    1884       2.3447
    1885       2.2601
    1886       2.3282
    1887       2.4544
    1888       2.3781
    1889       2.3790
    1890       2.3795
    1891       2.3718
    1892       2.3966
    1893       2.3485
    1894       2.4291
    1895       2.4085
    1896       2.4391
    1897       2.5378
    1898       2.6832
    1899       2.6593
    1900       2.6498
    1901       2.6097
    1902       2.6011
    1903       2.5657
    1904       2.4745
    1905       2.4218
    1906       2.4717
    1907       2.4000
    1908       2.4728
    1909       2.5525
    1910       2.5644
    1911       2.6451
    1912       2.5804
    1913       2.6200
    1914       2.6253
    1915       2.6471
    1916       2.6427
    1917       2.6242
    1918       2.6167
    1919       2.6693
    1920       2.5475
    1921       2.6019
    1922       2.6968
    1923       2.6677
    1924       2.6138
    1925       2.5149
    1926       2.5807
    1927       2.5676
    1928       2.6675
    1929       2.6394
    1930       2.6600
    1931       2.6620
    1932       2.6939
    1933       2.6058
    1934       2.6285
    1935       2.5920
    1936       2.5814
    1937       2.5597
    1938       2.5870
    1939       2.5150
    1940       2.5399
    1941       2.5821
    1942       2.5276
    1943       2.5473
    1944       2.5468
    1945       2.4791
    1946       2.5853
    1947       2.4660
    1948       2.5039
    1949       2.5850
    1950       2.5062
    1951       2.4760
    1952       2.6087
    1953       2.5912
    1954       2.6147
    1955       2.4972
    1956       2.5155
    1957       2.5147
    1958       2.4058
    1959       2.3659
    1960       2.4697
    1961       2.3628
    1962       2.3616
    1963       2.3634
    1964       2.3651
    1965       2.3565
    1966       2.4607
    1967       2.4521
    1968       2.3847
    1969       2.4117
    1970       2.3674
    1971       2.3358
    1972       2.4586
    1973       2.5242
    1974       2.4537
    1975       2.4030
    1976       2.4548
    1977       2.4979
    1978       2.4614
    1979       2.4530
    1980       2.5236
    1981       2.5377
    1982       2.5992
    1983       2.5597
    1984       2.6700
    1985       2.6175
    1986       2.5923
    1987       2.5972
    1988       2.5895
    1989       2.5336
    1990       2.5384
    1991       2.5843
    1992       2.5970
    1993       2.6908
    1994       2.6159
    1995       2.5868
    1996       2.5385
    1997       2.5278
    1998       2.5706
    1999       2.5104
    2000       2.4426
    2001       2.4376
    2002       2.3993
    2003       2.4199
    2004       2.4619
    2005       2.3979
    2006       2.5065
    2007       2.4919
    2008       2.5895
    2009       2.5005
    2010       2.4163
    2011       2.4499
    2012       2.3904
    2013       2.3948
    2014       2.4746
    2015       2.4856
    2016       2.5025
    2017       2.5605
    2018       2.4722
    2019       2.5151
    2020       2.5933
    2021       2.5315
    2022       2.4689
    2023       2.3780
    2024       2.2916
    2025       2.3583
    2026       2.3779
    2027       2.4047
    2028       2.2852
    2029       2.2996
    2030       2.2560
    2031       2.3078
    2032       2.2921
    2033       2.2412
    2034       2.2817
    2035       2.2765
    2036       2.2243
    2037       2.2553
    2038       2.3062
    2039       2.2643
    2040       2.2274
    2041       2.2243
    2042       2.2713
    2043       2.2296
    2044       2.2656
    2045       2.3166
    2046       2.3390
    2047       2.4320
    2048       2.4710
    2049       2.4345
    2050       2.4081
    2051       2.3739
    2052       2.3796
    2053       2.4222
    2054       2.3536
    2055       2.3820
    2056       2.3778
    2057       2.4392
    2058       2.4707
    2059       2.4289
    2060       2.4345
    2061       2.4460
    2062       2.3988
    2063       2.3671
    2064       2.3845
    2065       2.3672
    2066       2.3902
    2067       2.4321
    2068       2.4246
    2069       2.3402
    2070       2.4348
    2071       2.4050
    2072       2.4770
    2073       2.3778
    2074       2.4327
    2075       2.4128
    2076       2.4022
    2077       2.3625
    2078       2.4554
    2079       2.5715
    2080       2.5479
    2081       2.5182
    2082       2.5068
    2083       2.3871
    2084       2.4009
    2085       2.4023
    2086       2.4065
    2087       2.4443
    2088       2.3849
    2089       2.4493
    2090       2.4143
    2091       2.3724
    2092       2.4401
    2093       2.4347
    2094       2.4850
    2095       2.4543
    2096       2.3667
    2097       2.3514
    2098       2.3749
    2099       2.3749
    2100       2.3500
    2101       2.3493
    2102       2.3432
    2103       2.4569
    2104       2.3813
    2105       2.4405
    2106       2.4673
    2107       2.4179
    2108       2.3685
    2109       2.3735
    2110       2.3883
    2111       2.3296
    2112       2.3452
    2113       2.3574
    2114       2.4063
    2115       2.4018
    2116       2.3277
    2117       2.3584
    2118       2.4000
    2119       2.3649
    2120       2.3843
    2121       2.4194
    2122       2.4307
    2123       2.4934
    2124       2.3723
    2125       2.5432
    2126       2.5059
    2127       2.5295
    2128       2.5546
    2129       2.5009
    2130       2.5658
    2131       2.5297
    2132       2.4542
    2133       2.5247
    2134       2.6043
    2135       2.5428
    2136       2.4723
    2137       2.4975
    2138       2.4793
    2139       2.4227
    2140       2.4597
    2141       2.4789
    2142       2.5146
    2143       2.5552
    2144       2.6089
    2145       2.5983
    2146       2.5211
    2147       2.5238
    2148       2.3674
    2149       2.3751
    2150       2.5333
    2151       2.5149
    2152       2.4513
    2153       2.4620
    2154       2.4454
    2155       2.4135
    2156       2.4189
    2157       2.4453
    2158       2.3899
    2159       2.3325
    2160       2.3420
    2161       2.3056
    2162       2.3234
    2163       2.3550
    2164       2.3703
    2165       2.3837
    2166       2.4027
    2167       2.3310
    2168       2.3840
    2169       2.4265
    2170       2.4474
    2171       2.4826
    2172       2.4011
    2173       2.4576
    2174       2.4849
    2175       2.4170
    2176       2.4081
    2177       2.3314
    2178       2.3833
    2179       2.3773
    2180       2.3699
    2181       2.3795
    2182       2.3898
    2183       2.4215
    2184       2.4198
    2185       2.5010
    2186       2.4617
    2187       2.4073
    2188       2.4967
    2189       2.4664
    2190       2.4441
    2191       2.4764
    2192       2.5353
    2193       2.4222
    2194       2.3831
    2195       2.4436
    2196       2.3857
    2197       2.4740
    2198       2.5089
    2199       2.5429
    2200       2.5348
    2201       2.5500
    2202       2.4617
    2203       2.5947
    2204       2.5353
    2205       2.4725
    2206       2.5323
    2207       2.5182
    2208       2.5478
    2209       2.4902
    2210       2.4114
    2211       2.4231
    2212       2.3637
    2213       2.4227
    2214       2.5673
    2215       2.4803
    2216       2.4676
    2217       2.3243
    2218       2.3253
    2219       2.4133
    2220       2.4309
    2221       2.4824
    2222       2.4180
    2223       2.2997
    2224       2.3388
    2225       2.2610
    2226       2.3017
    2227       2.3310
    2228       2.3586
    2229       2.3153
    2230       2.3339
    2231       2.4184
    2232       2.3979
    2233       2.4738
    2234       2.3188
    2235       2.3941
    2236       2.3503
    2237       2.3143
    2238       2.3779
    2239       2.3962
    2240       2.4015
    2241       2.3858
    2242       2.4182
    2243       2.3712
    2244       2.4021
    2245       2.3112
    2246       2.3163
    2247       2.4084
    2248       2.3793
    2249       2.4552
    2250       2.2973
    2251       2.3057
    2252       2.2962
    2253       2.2828
    2254       2.3181
    2255       2.3359
    2256       2.4061
    2257       2.3261
    2258       2.3508
    2259       2.3930
    2260       2.3712
    2261       2.4535
    2262       2.4340
    2263       2.4255
    2264       2.3463
    2265       2.2962
    2266       2.2632
    2267       2.3814
    2268       2.3910
    2269       2.4583
    2270       2.2891
    2271       2.2954
    2272       2.2773
    2273       2.3192
    2274       2.3882
    2275       2.3451
    2276       2.3333
    2277       2.4048
    2278       2.3806
    2279       2.3529
    2280       2.3768
    2281       2.5105
    2282       2.5521
    2283       2.5651
    2284       2.6438
    2285       2.5553
    2286       2.5980
    2287       2.5784
    2288       2.6870
    2289       2.7985
    2290       2.7372
    2291       2.7992
    2292       2.8200
    2293       2.8227
    2294       2.8004
    2295       2.7139
    2296       2.7532
    2297       2.7057
    2298       2.6746
    2299       2.5909
    2300       2.5299
    2301       2.4351
    2302       2.4764
    2303       2.5152
    2304       2.5502
    2305       2.5905
    2306       2.4860
    2307       2.4514
    2308       2.3748
    2309       2.3007
    2310       2.3409
    2311       2.3927
    2312       2.4574
    2313       2.5154
    2314       2.5189
    2315       2.5943
    2316       2.4455
    2317       2.3834
    2318       2.3816
    2319       2.3815
    2320       2.3809
    2321       2.3350
    2322       2.3170
    2323       2.2966
    2324       2.4029
    2325       2.3314
    2326       2.3536
    2327       2.3342
    2328       2.3433
    2329       2.2783
    2330       2.3194
    2331       2.3222
    2332       2.3204
    2333       2.4385
    2334       2.3821
    2335       2.2975
    2336       2.3092
    2337       2.3540
    2338       2.3318
    2339       2.3697
    2340       2.3451
    2341       2.3249
    2342       2.2711
    2343       2.2572
    2344       2.2541
    2345       2.3114
    2346       2.4702
    2347       2.4505
    2348       2.3656
    2349       2.3659
    2350       2.3744
    2351       2.3558
    2352       2.4323
    2353       2.4059
    2354       2.3206
    2355       2.3070
    2356       2.2516
    2357       2.2160
    2358       2.2687
    2359       2.3097
    2360       2.3317
    2361       2.3400
    2362       2.4924
    2363       2.4580
    2364       2.5232
    2365       2.4426
    2366       2.4904
    2367       2.4300
    2368       2.3867
    2369       2.4990
    2370       2.4169
    2371       2.4417
    2372       2.4543
    2373       2.4906
    2374       2.5005
    2375       2.3667
    2376       2.4187
    2377       2.5015
    2378       2.4333
    2379       2.5014
    2380       2.4538
    2381       2.4817
    2382       2.4738
    2383       2.5420
    2384       2.4977
    2385       2.5332
    2386       2.4311
    2387       2.4690
    2388       2.4250
    2389       2.4773
    2390       2.4327
    2391       2.3832
    2392       2.4466
    2393       2.4159
    2394       2.3997
    2395       2.4302
    2396       2.4043
    2397       2.5484
    2398       2.4828
    2399       2.4361
    2400       2.3522
    2401       2.3915
    2402       2.3799
    2403       2.3422
    2404       2.2581
    2405       2.3405
    2406       2.2708
    2407       2.2762
    2408       2.2685
    2409       2.2570
    2410       2.2309
    2411       2.2494
    2412       2.3475
    2413       2.4033
    2414       2.3421
    2415       2.2842
    2416       2.2909
    2417       2.2488
    2418       2.3413
    2419       2.3775
    2420       2.2955
    2421       2.3337
    2422       2.3173
    2423       2.4063
    2424       2.4260
    2425       2.4596
    2426       2.5414
    2427       2.4969
    2428       2.4456
    2429       2.4313
    2430       2.3752
    2431       2.4228
    2432       2.3286
    2433       2.5334
    2434       2.5452
    2435       2.5107
    2436       2.5496
    2437       2.5835
    2438       2.5110
    2439       2.5196
    2440       2.4987
    2441       2.4095
    2442       2.3497
    2443       2.4021
    2444       2.4594
    2445       2.3239
    2446       2.4083
    2447       2.3900
    2448       2.3451
    2449       2.3672
    2450       2.3195
    2451       2.2997
    2452       2.3404
    2453       2.2887
    2454       2.2565
    2455       2.2568
    2456       2.3031
    2457       2.3031
    2458       2.2750
    2459       2.3964
    2460       2.4044
    2461       2.3808
    2462       2.4009
    2463       2.3790
    2464       2.3386
    2465       2.3031
    2466       2.3398
    2467       2.2966
    2468       2.2552
    2469       2.3740
    2470       2.3107
    2471       2.2452
    2472       2.2038
    2473       2.2477
    2474       2.2068
    2475       2.2083
    2476       2.2113
    2477       2.2464
    2478       2.2922
    2479       2.3902
    2480       2.2810
    2481       2.2602
    2482       2.2507
    2483       2.2542
    2484       2.2559
    2485       2.3229
    2486       2.3028
    2487       2.2350
    2488       2.2860
    2489       2.2077
    2490       2.1525
    2491       2.1249
    2492       2.2391
    2493       2.2195
    2494       2.2488
    2495       2.2655
    2496       2.2924
    2497       2.2285
    2498       2.2737
    2499       2.3307
    2500       2.3015
