# Supplementary material for: Potential Inhibitors of Fascin From A Database of Marine Natural Products: A Virtual Screening and Molecular Dynamics Study
Source: Front Chem. 2021 Oct 7;9:719949. doi: 10.3389/fchem.2021.719949 (PMC8529705; doi:10.3389/fchem.2021.719949)
Supplement: Supplementary file 2 [file DataSheet1.ZIP › Raw Date for Manuscript-719949-reduced/Figure S1/Inhibitor 08/rmsd5.dat]

#Frame     RMSD_00002
       1       1.8932
       2       1.9348
       3       1.9308
       4       1.9701
       5       1.9516
       6       1.9038
       7       1.8998
       8       1.9319
       9       2.0015
      10       1.9804
      11       1.8759
      12       1.8956
      13       1.9248
      14       1.9416
      15       2.0718
      16       2.0320
      17       2.0992
      18       2.0684
      19       2.0349
      20       2.0047
      21       2.0281
      22       2.0385
      23       2.0012
      24       2.0546
      25       2.0673
      26       2.1476
      27       2.1383
      28       2.0683
      29       2.0255
      30       2.0004
      31       2.0233
      32       2.0370
      33       2.0531
      34       1.9610
      35       1.9666
      36       1.9548
      37       2.0429
      38       2.0085
      39       2.0613
      40       1.9675
      41       1.9404
      42       2.0272
      43       2.0155
      44       1.9878
      45       2.0096
      46       2.0256
      47       2.0329
      48       2.0096
      49       2.0073
      50       1.9654
      51       1.9822
      52       2.0281
      53       1.9950
      54       2.0681
      55       2.0841
      56       2.1045
      57       2.0828
      58       2.0997
      59       2.1144
      60       2.1346
      61       2.1201
      62       2.1292
      63       2.1109
      64       2.1488
      65       2.2832
      66       2.2320
      67       2.2517
      68       2.1796
      69       2.2278
      70       2.2302
      71       2.1493
      72       2.1597
      73       2.1620
      74       2.1890
      75       2.1651
      76       2.2787
      77       2.3011
      78       2.2691
      79       2.2162
      80       2.2442
      81       2.2998
      82       2.2506
      83       2.2388
      84       2.2505
      85       2.2658
      86       2.2718
      87       2.2538
      88       2.1852
      89       2.2004
      90       2.2104
      91       2.0805
      92       2.1138
      93       2.2424
      94       2.2249
      95       2.2481
      96       2.1942
      97       2.1372
      98       2.1774
      99       2.1263
     100       2.1006
     101       2.1402
     102       2.0767
     103       2.0445
     104       2.0365
     105       2.0907
     106       2.0868
     107       2.1043
     108       2.0037
     109       2.0621
     110       2.0411
     111       2.0480
     112       2.0605
     113       2.1022
     114       2.0618
     115       2.0183
     116       2.0165
     117       2.0382
     118       2.0564
     119       2.1195
     120       2.0306
     121       2.0338
     122       1.9613
     123       1.9523
     124       2.0745
     125       2.1570
     126       2.1626
     127       2.0415
     128       2.0532
     129       2.0340
     130       1.9907
     131       2.0669
     132       2.1813
     133       2.0834
     134       2.0588
     135       2.1466
     136       2.0085
     137       1.9558
     138       1.9928
     139       2.0037
     140       2.0919
     141       1.9487
     142       2.0122
     143       2.0971
     144       2.1140
     145       2.0980
     146       1.9741
     147       1.9337
     148       2.0584
     149       2.0091
     150       2.0747
     151       2.1020
     152       2.0546
     153       2.1249
     154       2.1321
     155       2.0815
     156       2.1339
     157       2.1431
     158       2.1826
     159       2.1644
     160       2.0581
     161       2.0283
     162       2.0794
     163       2.1874
     164       2.1563
     165       2.1792
     166       2.2012
     167       2.2338
     168       2.1883
     169       2.1505
     170       2.1688
     171       2.2074
     172       2.1551
     173       2.0763
     174       2.0764
     175       2.1246
     176       2.1125
     177       2.0326
     178       2.1046
     179       2.1401
     180       2.1256
     181       2.1425
     182       2.1626
     183       2.0826
     184       2.0856
     185       2.1210
     186       2.1976
     187       2.2568
     188       2.1948
     189       2.2481
     190       2.1698
     191       2.1602
     192       2.2925
     193       2.1771
     194       2.2202
     195       2.2061
     196       2.1576
     197       2.2233
     198       2.1695
     199       2.0923
     200       2.1988
     201       2.2195
     202       2.3492
     203       2.4065
     204       2.3828
     205       2.4056
     206       2.3405
     207       2.2896
     208       2.3173
     209       2.3532
     210       2.3572
     211       2.2426
     212       2.2891
     213       2.3452
     214       2.3034
     215       2.3374
     216       2.2857
     217       2.2216
     218       2.2530
     219       2.1728
     220       2.2320
     221       2.3046
     222       2.4135
     223       2.4831
     224       2.4402
     225       2.3708
     226       2.3264
     227       2.3164
     228       2.2343
     229       2.2342
     230       2.1842
     231       2.2020
     232       2.1929
     233       2.2241
     234       2.1704
     235       2.1384
     236       2.1812
     237       2.2314
     238       2.2788
     239       2.3591
     240       2.3401
     241       2.2991
     242       2.2917
     243       2.2978
     244       2.2548
     245       2.3170
     246       2.3646
     247       2.4973
     248       2.3058
     249       2.4239
     250       2.2258
     251       2.2481
     252       2.2085
     253       2.2058
     254       2.1045
     255       2.0597
     256       2.0366
     257       2.0814
     258       2.0086
     259       2.0681
     260       2.1138
     261       2.0322
     262       2.0359
     263       2.0913
     264       2.0244
     265       2.0282
     266       2.0360
     267       2.0169
     268       2.0018
     269       2.0949
     270       2.1997
     271       2.1284
     272       2.1962
     273       2.1927
     274       2.2631
     275       2.4232
     276       2.3624
     277       2.2786
     278       2.3034
     279       2.3275
     280       2.3098
     281       2.2868
     282       2.2430
     283       2.2021
     284       2.1507
     285       2.1305
     286       2.0701
     287       2.1143
     288       2.2420
     289       2.2294
     290       2.3631
     291       2.2976
     292       2.2725
     293       2.3483
     294       2.2819
     295       2.3322
     296       2.3448
     297       2.3759
     298       2.3286
     299       2.2606
     300       2.2752
     301       2.2933
     302       2.2112
     303       2.2580
     304       2.2641
     305       2.2879
     306       2.1896
     307       2.1917
     308       2.2412
     309       2.2945
     310       2.2812
     311       2.2109
     312       2.3766
     313       2.3176
     314       2.3364
     315       2.3347
     316       2.2654
     317       2.2100
     318       2.3436
     319       2.4538
     320       2.4527
     321       2.3859
     322       2.3468
     323       2.2552
     324       2.3053
     325       2.2827
     326       2.2222
     327       2.3020
     328       2.3350
     329       2.4471
     330       2.5694
     331       2.5790
     332       2.5539
     333       2.5897
     334       2.5068
     335       2.4674
     336       2.5120
     337       2.4265
     338       2.4932
     339       2.4913
     340       2.5377
     341       2.5238
     342       2.4598
     343       2.3824
     344       2.3146
     345       2.3375
     346       2.3081
     347       2.3509
     348       2.3748
     349       2.3705
     350       2.3049
     351       2.3599
     352       2.3705
     353       2.4511
     354       2.5022
     355       2.2910
     356       2.3564
     357       2.4200
     358       2.4580
     359       2.4236
     360       2.4808
     361       2.4609
     362       2.3270
     363       2.4390
     364       2.3808
     365       2.4424
     366       2.4085
     367       2.4559
     368       2.4039
     369       2.4003
     370       2.4138
     371       2.4546
     372       2.5586
     373       2.4916
     374       2.5979
     375       2.5734
     376       2.6488
     377       2.6650
     378       2.7566
     379       2.8375
     380       2.7531
     381       2.8162
     382       2.6504
     383       2.6452
     384       2.5587
     385       2.7155
     386       2.7291
     387       2.6911
     388       2.5600
     389       2.5445
     390       2.5358
     391       2.4868
     392       2.4880
     393       2.4480
     394       2.5587
     395       2.4543
     396       2.4186
     397       2.5184
     398       2.4376
     399       2.4253
     400       2.4836
     401       2.5075
     402       2.4274
     403       2.3724
     404       2.4115
     405       2.3474
     406       2.3275
     407       2.4024
     408       2.3977
     409       2.2851
     410       2.2198
     411       2.3360
     412       2.3176
     413       2.3087
     414       2.2267
     415       2.2819
     416       2.2698
     417       2.2433
     418       2.3281
     419       2.2642
     420       2.2622
     421       2.3163
     422       2.2947
     423       2.4521
     424       2.4332
     425       2.3870
     426       2.3940
     427       2.4045
     428       2.4020
     429       2.5195
     430       2.4861
     431       2.4459
     432       2.3640
     433       2.4456
     434       2.4346
     435       2.3751
     436       2.3892
     437       2.3869
     438       2.2542
     439       2.2872
     440       2.3639
     441       2.3833
     442       2.3960
     443       2.3535
     444       2.4475
     445       2.4051
     446       2.3694
     447       2.3467
     448       2.3557
     449       2.3714
     450       2.4036
     451       2.3814
     452       2.4394
     453       2.4253
     454       2.5125
     455       2.5562
     456       2.6125
     457       2.5473
     458       2.5278
     459       2.5113
     460       2.5382
     461       2.5186
     462       2.5567
     463       2.6031
     464       2.5756
     465       2.5205
     466       2.6173
     467       2.7302
     468       2.7495
     469       2.6692
     470       2.6415
     471       2.6553
     472       2.6273
     473       2.6895
     474       2.5893
     475       2.5958
     476       2.6703
     477       2.7514
     478       2.8240
     479       2.7305
     480       2.5542
     481       2.3872
     482       2.4491
     483       2.3668
     484       2.4614
     485       2.3546
     486       2.3397
     487       2.3934
     488       2.3871
     489       2.5164
     490       2.4835
     491       2.4622
     492       2.4993
     493       2.5113
     494       2.5557
     495       2.4638
     496       2.4770
     497       2.5321
     498       2.4964
     499       2.5248
     500       2.4944
     501       2.4602
     502       2.5611
     503       2.5956
     504       2.6090
     505       2.5124
     506       2.4396
     507       2.5293
     508       2.5068
     509       2.4571
     510       2.5026
     511       2.5186
     512       2.6037
     513       2.5520
     514       2.5192
     515       2.5933
     516       2.4916
     517       2.5108
     518       2.5130
     519       2.5716
     520       2.5858
     521       2.5191
     522       2.5167
     523       2.4818
     524       2.4666
     525       2.5061
     526       2.4413
     527       2.5569
     528       2.5348
     529       2.6151
     530       2.6085
     531       2.5731
     532       2.4681
     533       2.4669
     534       2.4697
     535       2.4689
     536       2.5029
     537       2.5701
     538       2.5541
     539       2.5810
     540       2.4874
     541       2.5856
     542       2.3870
     543       2.3613
     544       2.3393
     545       2.3469
     546       2.3864
     547       2.5246
     548       2.4560
     549       2.4279
     550       2.3679
     551       2.3996
     552       2.4299
     553       2.3835
     554       2.4783
     555       2.4761
     556       2.5527
     557       2.4982
     558       2.4880
     559       2.5658
     560       2.5472
     561       2.6345
     562       2.6186
     563       2.6857
     564       2.6686
     565       2.6834
     566       2.6704
     567       2.6641
     568       2.5819
     569       2.5446
     570       2.4341
     571       2.4134
     572       2.4733
     573       2.3682
     574       2.2686
     575       2.2817
     576       2.2788
     577       2.3056
     578       2.2541
     579       2.3334
     580       2.4120
     581       2.4491
     582       2.3063
     583       2.3576
     584       2.2901
     585       2.3400
     586       2.3193
     587       2.2703
     588       2.3579
     589       2.2931
     590       2.2809
     591       2.4032
     592       2.4026
     593       2.3438
     594       2.4472
     595       2.3372
     596       2.4147
     597       2.5338
     598       2.4929
     599       2.5043
     600       2.5308
     601       2.5194
     602       2.4661
     603       2.4095
     604       2.4896
     605       2.4335
     606       2.5847
     607       2.6110
     608       2.4592
     609       2.3781
     610       2.4622
     611       2.4418
     612       2.4174
     613       2.5113
     614       2.5570
     615       2.5361
     616       2.4590
     617       2.5178
     618       2.6191
     619       2.5089
     620       2.5682
     621       2.5997
     622       2.5384
     623       2.5080
     624       2.6020
     625       2.5783
     626       2.5312
     627       2.5971
     628       2.5222
     629       2.5004
     630       2.4250
     631       2.3429
     632       2.2985
     633       2.4071
     634       2.4728
     635       2.4534
     636       2.4509
     637       2.4092
     638       2.4311
     639       2.4344
     640       2.4625
     641       2.4456
     642       2.3775
     643       2.2766
     644       2.3385
     645       2.3289
     646       2.3985
     647       2.4437
     648       2.4717
     649       2.5623
     650       2.5889
     651       2.5592
     652       2.5047
     653       2.4269
     654       2.2986
     655       2.3232
     656       2.3232
     657       2.3204
     658       2.3857
     659       2.3581
     660       2.3409
     661       2.4051
     662       2.4211
     663       2.4033
     664       2.5433
     665       2.4874
     666       2.5650
     667       2.5214
     668       2.5403
     669       2.4429
     670       2.4797
     671       2.5220
     672       2.4412
     673       2.3421
     674       2.3671
     675       2.3005
     676       2.3686
     677       2.3224
     678       2.2966
     679       2.3719
     680       2.3127
     681       2.3723
     682       2.3115
     683       2.3791
     684       2.4381
     685       2.4674
     686       2.4105
     687       2.4251
     688       2.4217
     689       2.3884
     690       2.4043
     691       2.3706
     692       2.3646
     693       2.2931
     694       2.3782
     695       2.3410
     696       2.3723
     697       2.2608
     698       2.2233
     699       2.2984
     700       2.3085
     701       2.3115
     702       2.3979
     703       2.3186
     704       2.3919
     705       2.4105
     706       2.4526
     707       2.4554
     708       2.3541
     709       2.3530
     710       2.3983
     711       2.3950
     712       2.3601
     713       2.3507
     714       2.4184
     715       2.4543
     716       2.2679
     717       2.2835
     718       2.3012
     719       2.2471
     720       2.2663
     721       2.3103
     722       2.2461
     723       2.2586
     724       2.2962
     725       2.3239
     726       2.3779
     727       2.3716
     728       2.3184
     729       2.3448
     730       2.3405
     731       2.3729
     732       2.4269
     733       2.4254
     734       2.4644
     735       2.4034
     736       2.4251
     737       2.3641
     738       2.3490
     739       2.2853
     740       2.2701
     741       2.3822
     742       2.3328
     743       2.3661
     744       2.2708
     745       2.3103
     746       2.3190
     747       2.4128
     748       2.3842
     749       2.3887
     750       2.3031
     751       2.3198
     752       2.2935
     753       2.2863
     754       2.3610
     755       2.3037
     756       2.2331
     757       2.4085
     758       2.4332
     759       2.3334
     760       2.3150
     761       2.4305
     762       2.4684
     763       2.4173
     764       2.3649
     765       2.3404
     766       2.3236
     767       2.4100
     768       2.3367
     769       2.4585
     770       2.3974
     771       2.4223
     772       2.3449
     773       2.3627
     774       2.3727
     775       2.3760
     776       2.3343
     777       2.3251
     778       2.2826
     779       2.3521
     780       2.2864
     781       2.2735
     782       2.4184
     783       2.3165
     784       2.3335
     785       2.4383
     786       2.4678
     787       2.5396
     788       2.4932
     789       2.4563
     790       2.4368
     791       2.4371
     792       2.4091
     793       2.5097
     794       2.4778
     795       2.4806
     796       2.5746
     797       2.6972
     798       2.5590
     799       2.5663
     800       2.5440
     801       2.5763
     802       2.5193
     803       2.5408
     804       2.4551
     805       2.4627
     806       2.5230
     807       2.4934
     808       2.5566
     809       2.5584
     810       2.5237
     811       2.5574
     812       2.5287
     813       2.5721
     814       2.5924
     815       2.4996
     816       2.5268
     817       2.4471
     818       2.5128
     819       2.4626
     820       2.4807
     821       2.5053
     822       2.4743
     823       2.4224
     824       2.4678
     825       2.5308
     826       2.5873
     827       2.6715
     828       2.4814
     829       2.5088
     830       2.4510
     831       2.5286
     832       2.4572
     833       2.3334
     834       2.3274
     835       2.3035
     836       2.3524
     837       2.3519
     838       2.3381
     839       2.3004
     840       2.3627
     841       2.3083
     842       2.3654
     843       2.3187
     844       2.3308
     845       2.3531
     846       2.3797
     847       2.3244
     848       2.3545
     849       2.3905
     850       2.3629
     851       2.3868
     852       2.3714
     853       2.3777
     854       2.3428
     855       2.2937
     856       2.2824
     857       2.2529
     858       2.2976
     859       2.2804
     860       2.2840
     861       2.1914
     862       2.1412
     863       2.1840
     864       2.1986
     865       2.1968
     866       2.2566
     867       2.2564
     868       2.1563
     869       2.1900
     870       2.1668
     871       2.2097
     872       2.1324
     873       2.1663
     874       2.2161
     875       2.2349
     876       2.1862
     877       2.2374
     878       2.2101
     879       2.3260
     880       2.2353
     881       2.2869
     882       2.3418
     883       2.3842
     884       2.3497
     885       2.3365
     886       2.3225
     887       2.4334
     888       2.5048
     889       2.4310
     890       2.3853
     891       2.4555
     892       2.4088
     893       2.5197
     894       2.4637
     895       2.4626
     896       2.4310
     897       2.3983
     898       2.3906
     899       2.4992
     900       2.5068
     901       2.4444
     902       2.3436
     903       2.2987
     904       2.2293
     905       2.3501
     906       2.3947
     907       2.3827
     908       2.2935
     909       2.2714
     910       2.2877
     911       2.3005
     912       2.2423
     913       2.2076
     914       2.2415
     915       2.2762
     916       2.2160
     917       2.2861
     918       2.3112
     919       2.2863
     920       2.2712
     921       2.2515
     922       2.2479
     923       2.2948
     924       2.2665
     925       2.3107
     926       2.3419
     927       2.4353
     928       2.4093
     929       2.4429
     930       2.3921
     931       2.3934
     932       2.3897
     933       2.4317
     934       2.4575
     935       2.4036
     936       2.3749
     937       2.3191
     938       2.2537
     939       2.3034
     940       2.3348
     941       2.2965
     942       2.3125
     943       2.3338
     944       2.3107
     945       2.2873
     946       2.2235
     947       2.2091
     948       2.2480
     949       2.1819
     950       2.1575
     951       2.2036
     952       2.2349
     953       2.2176
     954       2.2147
     955       2.2067
     956       2.2224
     957       2.2430
     958       2.2950
     959       2.3399
     960       2.3492
     961       2.3459
     962       2.2019
     963       2.1834
     964       2.2269
     965       2.2595
     966       2.2093
     967       2.1600
     968       2.2324
     969       2.1626
     970       2.1400
     971       2.1353
     972       2.1779
     973       2.2195
     974       2.2232
     975       2.2125
     976       2.2627
     977       2.2580
     978       2.3130
     979       2.2089
     980       2.2877
     981       2.3040
     982       2.3703
     983       2.2837
     984       2.3209
     985       2.3524
     986       2.3411
     987       2.3429
     988       2.4069
     989       2.4362
     990       2.3673
     991       2.3924
     992       2.2854
     993       2.3390
     994       2.2962
     995       2.3757
     996       2.4109
     997       2.4596
     998       2.3559
     999       2.3788
    1000       2.3916
    1001       2.4498
    1002       2.4148
    1003       2.3750
    1004       2.3720
    1005       2.4603
    1006       2.4273
    1007       2.3870
    1008       2.3792
    1009       2.3701
    1010       2.3900
    1011       2.3953
    1012       2.3673
    1013       2.3651
    1014       2.3694
    1015       2.3319
    1016       2.3517
    1017       2.3029
    1018       2.2535
    1019       2.2221
    1020       2.3031
    1021       2.2667
    1022       2.2512
    1023       2.1888
    1024       2.2137
    1025       2.2055
    1026       2.1795
    1027       2.2017
    1028       2.1353
    1029       2.1828
    1030       2.2540
    1031       2.2521
    1032       2.2339
    1033       2.2592
    1034       2.3514
    1035       2.3582
    1036       2.2649
    1037       2.2385
    1038       2.2077
    1039       2.2437
    1040       2.2599
    1041       2.2541
    1042       2.2296
    1043       2.3173
    1044       2.2558
    1045       2.2876
    1046       2.3795
    1047       2.3421
    1048       2.3110
    1049       2.2843
    1050       2.3110
    1051       2.2803
    1052       2.2394
    1053       2.3032
    1054       2.2981
    1055       2.3256
    1056       2.2828
    1057       2.2475
    1058       2.2884
    1059       2.2977
    1060       2.3507
    1061       2.2150
    1062       2.2786
    1063       2.2775
    1064       2.2628
    1065       2.2764
    1066       2.3080
    1067       2.3040
    1068       2.2666
    1069       2.2799
    1070       2.2919
    1071       2.2536
    1072       2.2652
    1073       2.3315
    1074       2.3111
    1075       2.2273
    1076       2.2579
    1077       2.2995
    1078       2.2804
    1079       2.2719
    1080       2.3619
    1081       2.2828
    1082       2.2346
    1083       2.2317
    1084       2.2638
    1085       2.1884
    1086       2.1596
    1087       2.1110
    1088       2.1568
    1089       2.1398
    1090       2.1564
    1091       2.2172
    1092       2.2740
    1093       2.2933
    1094       2.2560
    1095       2.2127
    1096       2.2633
    1097       2.2372
    1098       2.2082
    1099       2.2196
    1100       2.2534
    1101       2.2511
    1102       2.2503
    1103       2.2922
    1104       2.2780
    1105       2.2792
    1106       2.3150
    1107       2.3130
    1108       2.2618
    1109       2.3137
    1110       2.2669
    1111       2.2350
    1112       2.2185
    1113       2.2954
    1114       2.2409
    1115       2.2456
    1116       2.3175
    1117       2.3264
    1118       2.3463
    1119       2.3025
    1120       2.2942
    1121       2.2551
    1122       2.2102
    1123       2.2264
    1124       2.3179
    1125       2.2547
    1126       2.3204
    1127       2.2780
    1128       2.2791
    1129       2.2464
    1130       2.1754
    1131       2.1513
    1132       2.1849
    1133       2.1602
    1134       2.2064
    1135       2.1785
    1136       2.2311
    1137       2.2274
    1138       2.2310
    1139       2.1635
    1140       2.2264
    1141       2.2239
    1142       2.1954
    1143       2.2138
    1144       2.2510
    1145       2.2053
    1146       2.2855
    1147       2.1547
    1148       2.2389
    1149       2.2969
    1150       2.2903
    1151       2.3021
    1152       2.4055
    1153       2.3888
    1154       2.3752
    1155       2.3972
    1156       2.5220
    1157       2.5288
    1158       2.5911
    1159       2.5791
    1160       2.5407
    1161       2.6040
    1162       2.6257
    1163       2.5525
    1164       2.5459
    1165       2.5303
    1166       2.5120
    1167       2.5681
    1168       2.4911
    1169       2.4830
    1170       2.4412
    1171       2.4434
    1172       2.5486
    1173       2.5432
    1174       2.4867
    1175       2.5248
    1176       2.5455
    1177       2.4962
    1178       2.4463
    1179       2.4328
    1180       2.4891
    1181       2.5746
    1182       2.7189
    1183       2.6602
    1184       2.6800
    1185       2.7194
    1186       2.7133
    1187       2.6479
    1188       2.5058
    1189       2.5122
    1190       2.5278
    1191       2.6191
    1192       2.6477
    1193       2.6233
    1194       2.5432
    1195       2.5517
    1196       2.6227
    1197       2.5650
    1198       2.4468
    1199       2.4798
    1200       2.4738
    1201       2.6270
    1202       2.5985
    1203       2.5741
    1204       2.5366
    1205       2.4893
    1206       2.4845
    1207       2.5221
    1208       2.4995
    1209       2.5956
    1210       2.5613
    1211       2.5212
    1212       2.5630
    1213       2.5372
    1214       2.6153
    1215       2.5352
    1216       2.5729
    1217       2.5977
    1218       2.6116
    1219       2.6570
    1220       2.6400
    1221       2.5887
    1222       2.6344
    1223       2.7076
    1224       2.5682
    1225       2.5259
    1226       2.5422
    1227       2.5086
    1228       2.6211
    1229       2.5939
    1230       2.6223
    1231       2.5812
    1232       2.7682
    1233       2.7959
    1234       2.7278
    1235       2.7100
    1236       2.6974
    1237       2.8015
    1238       2.8970
    1239       2.8996
    1240       2.7965
    1241       2.8395
    1242       2.8045
    1243       2.8187
    1244       2.8182
    1245       2.7518
    1246       2.7093
    1247       2.7053
    1248       2.7156
    1249       2.8912
    1250       2.8820
    1251       2.7979
    1252       2.7279
    1253       2.6516
    1254       2.6480
    1255       2.6563
    1256       2.7746
    1257       2.7775
    1258       2.8099
    1259       2.9087
    1260       2.8570
    1261       2.8321
    1262       2.7165
    1263       2.8285
    1264       2.8336
    1265       2.8143
    1266       2.8177
    1267       2.8622
    1268       2.9639
    1269       2.9106
    1270       2.7149
    1271       2.8482
    1272       2.7890
    1273       2.7918
    1274       2.7004
    1275       2.6874
    1276       2.6894
    1277       2.7339
    1278       2.9087
    1279       2.8273
    1280       2.8679
    1281       2.9010
    1282       2.9809
    1283       2.8667
    1284       2.8192
    1285       2.8395
    1286       2.8383
    1287       2.7839
    1288       2.7225
    1289       2.7314
    1290       2.7205
    1291       2.6562
    1292       2.7107
    1293       2.7324
    1294       2.7154
    1295       2.7033
    1296       2.7177
    1297       2.6284
    1298       2.6842
    1299       2.5410
    1300       2.4994
    1301       2.5003
    1302       2.5051
    1303       2.4925
    1304       2.4703
    1305       2.6462
    1306       2.5926
    1307       2.6246
    1308       2.5996
    1309       2.6664
    1310       2.6382
    1311       2.6495
    1312       2.6869
    1313       2.6181
    1314       2.6302
    1315       2.7177
    1316       2.6032
    1317       2.6577
    1318       2.6871
    1319       2.6685
    1320       2.7328
    1321       2.7888
    1322       2.6106
    1323       2.8063
    1324       2.6379
    1325       2.7077
    1326       2.7623
    1327       2.7261
    1328       2.8059
    1329       2.7727
    1330       2.7721
    1331       2.7095
    1332       2.6778
    1333       2.6666
    1334       2.7533
    1335       2.7645
    1336       2.7273
    1337       2.6720
    1338       2.6528
    1339       2.6538
    1340       2.6809
    1341       2.6225
    1342       2.6571
    1343       2.7217
    1344       2.7138
    1345       2.7459
    1346       2.7050
    1347       2.6212
    1348       2.6769
    1349       2.6826
    1350       2.6587
    1351       2.6833
    1352       2.6867
    1353       2.5605
    1354       2.6168
    1355       2.5711
    1356       2.6145
    1357       2.5587
    1358       2.5938
    1359       2.6407
    1360       2.6368
    1361       2.6489
    1362       2.6649
    1363       2.6825
    1364       2.6717
    1365       2.7170
    1366       2.7147
    1367       2.7835
    1368       2.7424
    1369       2.7579
    1370       2.7572
    1371       2.7187
    1372       2.6643
    1373       2.7114
    1374       2.7623
    1375       2.7225
    1376       2.8609
    1377       2.7545
    1378       2.7101
    1379       2.7098
    1380       2.7361
    1381       2.6194
    1382       2.5197
    1383       2.5578
    1384       2.5839
    1385       2.6208
    1386       2.6416
    1387       2.6007
    1388       2.5345
    1389       2.5762
    1390       2.6830
    1391       2.5675
    1392       2.6058
    1393       2.5989
    1394       2.6685
    1395       2.6148
    1396       2.5984
    1397       2.6440
    1398       2.6635
    1399       2.5392
    1400       2.5542
    1401       2.5864
    1402       2.6369
    1403       2.6287
    1404       2.6387
    1405       2.6259
    1406       2.5460
    1407       2.5207
    1408       2.5267
    1409       2.6391
    1410       2.6380
    1411       2.5733
    1412       2.6764
    1413       2.6604
    1414       2.6989
    1415       2.6266
    1416       2.6702
    1417       2.6898
    1418       2.6271
    1419       2.6767
    1420       2.6243
    1421       2.7019
    1422       2.6083
    1423       2.7246
    1424       2.7957
    1425       2.8296
    1426       2.9022
    1427       2.8325
    1428       2.7985
    1429       2.7398
    1430       2.6088
    1431       2.6466
    1432       2.6699
    1433       2.7453
    1434       2.7306
    1435       2.7061
    1436       2.7544
    1437       2.7051
    1438       2.7453
    1439       2.7052
    1440       2.6813
    1441       2.7326
    1442       2.6840
    1443       2.7543
    1444       2.7632
    1445       2.7351
    1446       2.7566
    1447       2.6993
    1448       2.7671
    1449       2.7825
    1450       2.7599
    1451       2.7424
    1452       2.8567
    1453       2.6769
    1454       2.6612
    1455       2.6083
    1456       2.6122
    1457       2.4992
    1458       2.5379
    1459       2.6325
    1460       2.6255
    1461       2.5964
    1462       2.6139
    1463       2.6079
    1464       2.6467
    1465       2.6137
    1466       2.5932
    1467       2.7660
    1468       2.7111
    1469       2.7297
    1470       2.7057
    1471       2.6532
    1472       2.8084
    1473       2.7853
    1474       2.7216
    1475       2.6202
    1476       2.5809
    1477       2.5691
    1478       2.6102
    1479       2.6353
    1480       2.5406
    1481       2.4325
    1482       2.4408
    1483       2.3779
    1484       2.3889
    1485       2.4392
    1486       2.4071
    1487       2.4554
    1488       2.4665
    1489       2.4455
    1490       2.5264
    1491       2.5125
    1492       2.3856
    1493       2.4237
    1494       2.4814
    1495       2.4627
    1496       2.5604
    1497       2.6182
    1498       2.7004
    1499       2.6795
    1500       2.6603
    1501       2.6973
    1502       2.6742
    1503       2.6313
    1504       2.7261
    1505       2.6723
    1506       2.6695
    1507       2.6208
    1508       2.6478
    1509       2.5738
    1510       2.6253
    1511       2.6181
    1512       2.5838
    1513       2.5670
    1514       2.6298
    1515       2.6167
    1516       2.6427
    1517       2.6529
    1518       2.6119
    1519       2.6031
    1520       2.6972
    1521       2.7367
    1522       2.6772
    1523       2.7146
    1524       2.7102
    1525       2.7046
    1526       2.6883
    1527       2.6710
    1528       2.4962
    1529       2.4985
    1530       2.4694
    1531       2.5405
    1532       2.5967
    1533       2.5942
    1534       2.5919
    1535       2.5402
    1536       2.4820
    1537       2.6411
    1538       2.5519
    1539       2.5191
    1540       2.6276
    1541       2.6238
    1542       2.5605
    1543       2.5332
    1544       2.4644
    1545       2.4278
    1546       2.4615
    1547       2.5208
    1548       2.5196
    1549       2.5215
    1550       2.5207
    1551       2.4764
    1552       2.4580
    1553       2.4086
    1554       2.3546
    1555       2.3854
    1556       2.4498
    1557       2.3688
    1558       2.3826
    1559       2.3369
    1560       2.4005
    1561       2.4000
    1562       2.3627
    1563       2.3451
    1564       2.3629
    1565       2.4638
    1566       2.6088
    1567       2.4720
    1568       2.4199
    1569       2.4920
    1570       2.4223
    1571       2.4351
    1572       2.4502
    1573       2.3309
    1574       2.4108
    1575       2.3446
    1576       2.3383
    1577       2.2347
    1578       2.2687
    1579       2.2512
    1580       2.2384
    1581       2.2546
    1582       2.3430
    1583       2.2995
    1584       2.3198
    1585       2.3444
    1586       2.3150
    1587       2.3531
    1588       2.4657
    1589       2.4774
    1590       2.4362
    1591       2.5664
    1592       2.5658
    1593       2.5506
    1594       2.5120
    1595       2.5361
    1596       2.5546
    1597       2.4699
    1598       2.4846
    1599       2.4632
    1600       2.4535
    1601       2.5191
    1602       2.3993
    1603       2.5116
    1604       2.4791
    1605       2.5777
    1606       2.6024
    1607       2.5848
    1608       2.4810
    1609       2.4980
    1610       2.4423
    1611       2.5056
    1612       2.4853
    1613       2.5070
    1614       2.5533
    1615       2.4948
    1616       2.4429
    1617       2.4098
    1618       2.4536
    1619       2.4043
    1620       2.3747
    1621       2.3503
    1622       2.3425
    1623       2.4109
    1624       2.3710
    1625       2.4378
    1626       2.3652
    1627       2.4015
    1628       2.4369
    1629       2.4288
    1630       2.4460
    1631       2.5037
    1632       2.4462
    1633       2.3528
    1634       2.3110
    1635       2.2536
    1636       2.2551
    1637       2.3309
    1638       2.3218
    1639       2.3518
    1640       2.4336
    1641       2.4648
    1642       2.4190
    1643       2.3688
    1644       2.3604
    1645       2.3631
    1646       2.3590
    1647       2.3733
    1648       2.3587
    1649       2.3382
    1650       2.2846
    1651       2.3387
    1652       2.2753
    1653       2.2473
    1654       2.3189
    1655       2.3428
    1656       2.3218
    1657       2.3397
    1658       2.4798
    1659       2.4301
    1660       2.4745
    1661       2.4325
    1662       2.4425
    1663       2.4486
    1664       2.4490
    1665       2.4490
    1666       2.4010
    1667       2.4411
    1668       2.3901
    1669       2.3312
    1670       2.3228
    1671       2.3645
    1672       2.3330
    1673       2.4128
    1674       2.4532
    1675       2.3404
    1676       2.4735
    1677       2.4343
    1678       2.3920
    1679       2.4927
    1680       2.4165
    1681       2.4157
    1682       2.4102
    1683       2.4001
    1684       2.3836
    1685       2.4153
    1686       2.3672
    1687       2.3941
    1688       2.3483
    1689       2.4564
    1690       2.5554
    1691       2.5360
    1692       2.5256
    1693       2.4673
    1694       2.4286
    1695       2.3940
    1696       2.4607
    1697       2.4801
    1698       2.4370
    1699       2.4129
    1700       2.5004
    1701       2.4156
    1702       2.5285
    1703       2.4718
    1704       2.6426
    1705       2.6589
    1706       2.6491
    1707       2.5656
    1708       2.5533
    1709       2.5222
    1710       2.5541
    1711       2.4879
    1712       2.5070
    1713       2.5822
    1714       2.6365
    1715       2.5257
    1716       2.5846
    1717       2.6171
    1718       2.5096
    1719       2.5383
    1720       2.5268
    1721       2.5003
    1722       2.5362
    1723       2.5774
    1724       2.4887
    1725       2.4916
    1726       2.4124
    1727       2.4714
    1728       2.4455
    1729       2.4374
    1730       2.4752
    1731       2.5040
    1732       2.4359
    1733       2.4722
    1734       2.4947
    1735       2.4568
    1736       2.4858
    1737       2.5126
    1738       2.4485
    1739       2.4863
    1740       2.5139
    1741       2.6416
    1742       2.6562
    1743       2.6726
    1744       2.5856
    1745       2.6233
    1746       2.5930
    1747       2.6375
    1748       2.5266
    1749       2.5544
    1750       2.5267
    1751       2.5475
    1752       2.5554
    1753       2.6046
    1754       2.6359
    1755       2.5066
    1756       2.4385
    1757       2.3223
    1758       2.3750
    1759       2.2925
    1760       2.4221
    1761       2.4335
    1762       2.3819
    1763       2.3820
    1764       2.4077
    1765       2.4104
    1766       2.3381
    1767       2.2508
    1768       2.3846
    1769       2.2737
    1770       2.2882
    1771       2.3288
    1772       2.3673
    1773       2.4007
    1774       2.4882
    1775       2.5620
    1776       2.5178
    1777       2.5862
    1778       2.6017
    1779       2.5455
    1780       2.4042
    1781       2.4251
    1782       2.3978
    1783       2.4789
    1784       2.4817
    1785       2.4894
    1786       2.3428
    1787       2.3926
    1788       2.5294
    1789       2.5337
    1790       2.5591
    1791       2.5384
    1792       2.4727
    1793       2.4099
    1794       2.4781
    1795       2.5540
    1796       2.5670
    1797       2.5485
    1798       2.4492
    1799       2.4397
    1800       2.3967
    1801       2.4213
    1802       2.5500
    1803       2.6399
    1804       2.6203
    1805       2.5625
    1806       2.5653
    1807       2.5058
    1808       2.4832
    1809       2.5476
    1810       2.5218
    1811       2.4907
    1812       2.4392
    1813       2.4252
    1814       2.4910
    1815       2.3991
    1816       2.4353
    1817       2.3846
    1818       2.3557
    1819       2.3191
    1820       2.3460
    1821       2.3415
    1822       2.4214
    1823       2.3312
    1824       2.4018
    1825       2.4171
    1826       2.4729
    1827       2.4080
    1828       2.4467
    1829       2.3874
    1830       2.4532
    1831       2.5210
    1832       2.5049
    1833       2.4989
    1834       2.5267
    1835       2.5397
    1836       2.5843
    1837       2.5704
    1838       2.5307
    1839       2.4529
    1840       2.4852
    1841       2.5078
    1842       2.4662
    1843       2.4142
    1844       2.4113
    1845       2.3559
    1846       2.3577
    1847       2.3847
    1848       2.2782
    1849       2.3378
    1850       2.3873
    1851       2.3686
    1852       2.4565
    1853       2.4837
    1854       2.5257
    1855       2.5029
    1856       2.4524
    1857       2.3744
    1858       2.4416
    1859       2.4287
    1860       2.4429
    1861       2.4170
    1862       2.3571
    1863       2.3926
    1864       2.3809
    1865       2.3753
    1866       2.4060
    1867       2.4106
    1868       2.4386
    1869       2.4065
    1870       2.4534
    1871       2.5148
    1872       2.5820
    1873       2.4923
    1874       2.5000
    1875       2.4465
    1876       2.4812
    1877       2.5831
    1878       2.5931
    1879       2.5428
    1880       2.5300
    1881       2.5728
    1882       2.5167
    1883       2.4521
    1884       2.4578
    1885       2.5905
    1886       2.6160
    1887       2.5783
    1888       2.6605
    1889       2.6768
    1890       2.6168
    1891       2.5848
    1892       2.5525
    1893       2.6874
    1894       2.6382
    1895       2.6281
    1896       2.6187
    1897       2.5591
    1898       2.5707
    1899       2.5669
    1900       2.5377
    1901       2.5972
    1902       2.6559
    1903       2.6070
    1904       2.5964
    1905       2.7411
    1906       2.6275
    1907       2.6207
    1908       2.6185
    1909       2.5192
    1910       2.5752
    1911       2.4691
    1912       2.4000
    1913       2.5339
    1914       2.5486
    1915       2.5076
    1916       2.4668
    1917       2.3650
    1918       2.3921
    1919       2.3880
    1920       2.3870
    1921       2.4571
    1922       2.4237
    1923       2.4450
    1924       2.4631
    1925       2.5049
    1926       2.4242
    1927       2.3918
    1928       2.4223
    1929       2.3436
    1930       2.4096
    1931       2.4168
    1932       2.4774
    1933       2.4979
    1934       2.4120
    1935       2.4140
    1936       2.3857
    1937       2.4245
    1938       2.4034
    1939       2.3584
    1940       2.4452
    1941       2.4972
    1942       2.4725
    1943       2.5297
    1944       2.4667
    1945       2.4612
    1946       2.4268
    1947       2.5033
    1948       2.4838
    1949       2.5975
    1950       2.5621
    1951       2.5068
    1952       2.4904
    1953       2.4258
    1954       2.4502
    1955       2.4976
    1956       2.5695
    1957       2.5797
    1958       2.4205
    1959       2.6057
    1960       2.6753
    1961       2.5762
    1962       2.5280
    1963       2.5097
    1964       2.5215
    1965       2.5087
    1966       2.4841
    1967       2.5971
    1968       2.5707
    1969       2.4902
    1970       2.5418
    1971       2.5963
    1972       2.5556
    1973       2.5025
    1974       2.4942
    1975       2.5147
    1976       2.5605
    1977       2.5815
    1978       2.5822
    1979       2.5261
    1980       2.5722
    1981       2.7433
    1982       2.7719
    1983       2.7994
    1984       2.8043
    1985       2.7959
    1986       2.6694
    1987       2.6435
    1988       2.6011
    1989       2.6658
    1990       2.5010
    1991       2.5501
    1992       2.5141
    1993       2.5839
    1994       2.5592
    1995       2.5144
    1996       2.5723
    1997       2.5512
    1998       2.5210
    1999       2.5418
    2000       2.5810
    2001       2.6380
    2002       2.6175
    2003       2.4733
    2004       2.4742
    2005       2.4962
    2006       2.5370
    2007       2.6120
    2008       2.5867
    2009       2.6095
    2010       2.6719
    2011       2.6334
    2012       2.6533
    2013       2.7311
    2014       2.7879
    2015       2.6767
    2016       2.6056
    2017       2.5776
    2018       2.6083
    2019       2.4773
    2020       2.5321
    2021       2.5709
    2022       2.6252
    2023       2.5824
    2024       2.6626
    2025       2.6652
    2026       2.5734
    2027       2.5170
    2028       2.5773
    2029       2.5424
    2030       2.5421
    2031       2.5513
    2032       2.4663
    2033       2.4901
    2034       2.4799
    2035       2.5459
    2036       2.5024
    2037       2.5825
    2038       2.4979
    2039       2.5319
    2040       2.4354
    2041       2.3484
    2042       2.5183
    2043       2.5284
    2044       2.4898
    2045       2.5796
    2046       2.5283
    2047       2.4600
    2048       2.5322
    2049       2.5519
    2050       2.4323
    2051       2.3446
    2052       2.3573
    2053       2.4014
    2054       2.4380
    2055       2.4312
    2056       2.3441
    2057       2.3393
    2058       2.3613
    2059       2.3434
    2060       2.2793
    2061       2.3667
    2062       2.3120
    2063       2.2999
    2064       2.3217
    2065       2.3376
    2066       2.3144
    2067       2.3708
    2068       2.3839
    2069       2.4396
    2070       2.3789
    2071       2.4211
    2072       2.4879
    2073       2.5154
    2074       2.5276
    2075       2.5673
    2076       2.5934
    2077       2.6163
    2078       2.6765
    2079       2.6424
    2080       2.5781
    2081       2.6080
    2082       2.4959
    2083       2.5165
    2084       2.5510
    2085       2.5897
    2086       2.5546
    2087       2.6362
    2088       2.5159
    2089       2.5005
    2090       2.4856
    2091       2.5205
    2092       2.4814
    2093       2.4660
    2094       2.5489
    2095       2.5377
    2096       2.5483
    2097       2.6132
    2098       2.6025
    2099       2.5634
    2100       2.5118
    2101       2.4704
    2102       2.4116
    2103       2.4262
    2104       2.3095
    2105       2.2939
    2106       2.3423
    2107       2.2962
    2108       2.2765
    2109       2.3992
    2110       2.2822
    2111       2.3776
    2112       2.3717
    2113       2.3472
    2114       2.2932
    2115       2.2486
    2116       2.3743
    2117       2.3256
    2118       2.2587
    2119       2.3227
    2120       2.2852
    2121       2.2471
    2122       2.2735
    2123       2.3113
    2124       2.3366
    2125       2.3991
    2126       2.3424
    2127       2.3516
    2128       2.4741
    2129       2.5272
    2130       2.4035
    2131       2.4242
    2132       2.3582
    2133       2.4269
    2134       2.4390
    2135       2.4367
    2136       2.4043
    2137       2.4856
    2138       2.4637
    2139       2.4266
    2140       2.3799
    2141       2.3435
    2142       2.3260
    2143       2.3901
    2144       2.3728
    2145       2.3482
    2146       2.3284
    2147       2.3607
    2148       2.3010
    2149       2.4032
    2150       2.4471
    2151       2.4090
    2152       2.4153
    2153       2.4910
    2154       2.4705
    2155       2.4373
    2156       2.5077
    2157       2.3943
    2158       2.4336
    2159       2.4541
    2160       2.3892
    2161       2.4347
    2162       2.4823
    2163       2.5059
    2164       2.4997
    2165       2.4528
    2166       2.4722
    2167       2.4647
    2168       2.4188
    2169       2.4055
    2170       2.3476
    2171       2.3548
    2172       2.3798
    2173       2.4231
    2174       2.5378
    2175       2.4849
    2176       2.4401
    2177       2.4197
    2178       2.4272
    2179       2.5897
    2180       2.5408
    2181       2.5775
    2182       2.5026
    2183       2.4716
    2184       2.5492
    2185       2.5331
    2186       2.4130
    2187       2.2983
    2188       2.3258
    2189       2.2939
    2190       2.2876
    2191       2.2193
    2192       2.2932
    2193       2.4205
    2194       2.3038
    2195       2.3130
    2196       2.4324
    2197       2.4382
    2198       2.3416
    2199       2.3802
    2200       2.2910
    2201       2.3693
    2202       2.3820
    2203       2.3790
    2204       2.3034
    2205       2.3230
    2206       2.3756
    2207       2.3370
    2208       2.3723
    2209       2.3527
    2210       2.3296
    2211       2.4674
    2212       2.5020
    2213       2.5684
    2214       2.6545
    2215       2.6672
    2216       2.6776
    2217       2.7252
    2218       2.7361
    2219       2.6198
    2220       2.5185
    2221       2.5963
    2222       2.5707
    2223       2.5994
    2224       2.6030
    2225       2.5878
    2226       2.6662
    2227       2.5613
    2228       2.6486
    2229       2.6091
    2230       2.5141
    2231       2.5797
    2232       2.5104
    2233       2.5527
    2234       2.4448
    2235       2.4895
    2236       2.4918
    2237       2.5010
    2238       2.5207
    2239       2.4960
    2240       2.4764
    2241       2.5195
    2242       2.5075
    2243       2.3910
    2244       2.4250
    2245       2.4081
    2246       2.3787
    2247       2.3664
    2248       2.3854
    2249       2.3742
    2250       2.3510
    2251       2.4274
    2252       2.4753
    2253       2.4336
    2254       2.4945
    2255       2.4788
    2256       2.4575
    2257       2.4240
    2258       2.4398
    2259       2.3555
    2260       2.3238
    2261       2.3642
    2262       2.3619
    2263       2.3640
    2264       2.3469
    2265       2.4043
    2266       2.4103
    2267       2.4310
    2268       2.3808
    2269       2.4164
    2270       2.3767
    2271       2.3788
    2272       2.3829
    2273       2.4187
    2274       2.4875
    2275       2.6027
    2276       2.5369
    2277       2.5294
    2278       2.5135
    2279       2.4115
    2280       2.4367
    2281       2.3886
    2282       2.4338
    2283       2.5248
    2284       2.6005
    2285       2.5364
    2286       2.5527
    2287       2.5514
    2288       2.5215
    2289       2.5687
    2290       2.5761
    2291       2.4719
    2292       2.5079
    2293       2.4937
    2294       2.4886
    2295       2.4770
    2296       2.4132
    2297       2.5216
    2298       2.5259
    2299       2.5218
    2300       2.4710
    2301       2.4699
    2302       2.5482
    2303       2.5140
    2304       2.5516
    2305       2.5366
    2306       2.5854
    2307       2.6709
    2308       2.6721
    2309       2.6865
    2310       2.6768
    2311       2.6090
    2312       2.5527
    2313       2.5649
    2314       2.4822
    2315       2.5417
    2316       2.4470
    2317       2.5352
    2318       2.5645
    2319       2.6193
    2320       2.6623
    2321       2.6555
    2322       2.6620
    2323       2.7543
    2324       2.6605
    2325       2.6355
    2326       2.6945
    2327       2.6188
    2328       2.6706
    2329       2.6211
    2330       2.7117
    2331       2.8004
    2332       2.7808
    2333       2.8101
    2334       2.7488
    2335       2.6225
    2336       2.5789
    2337       2.6219
    2338       2.5632
    2339       2.5258
    2340       2.5059
    2341       2.5246
    2342       2.4958
    2343       2.4664
    2344       2.4267
    2345       2.4154
    2346       2.4235
    2347       2.4545
    2348       2.4432
    2349       2.4437
    2350       2.4649
    2351       2.4796
    2352       2.5939
    2353       2.6235
    2354       2.6010
    2355       2.6756
    2356       2.6852
    2357       2.7051
    2358       2.7914
    2359       2.7586
    2360       2.7411
    2361       2.6978
    2362       2.6249
    2363       2.7201
    2364       2.6546
    2365       2.5568
    2366       2.6487
    2367       2.5701
    2368       2.5730
    2369       2.5946
    2370       2.6893
    2371       2.6928
    2372       2.6324
    2373       2.6771
    2374       2.6158
    2375       2.5427
    2376       2.5840
    2377       2.5195
    2378       2.5426
    2379       2.5196
    2380       2.5262
    2381       2.5523
    2382       2.5693
    2383       2.5463
    2384       2.6397
    2385       2.5901
    2386       2.6182
    2387       2.6536
    2388       2.5809
    2389       2.6906
    2390       2.7337
    2391       2.7601
    2392       2.7866
    2393       2.7115
    2394       2.7708
    2395       2.8340
    2396       2.7415
    2397       2.7245
    2398       2.6174
    2399       2.5910
    2400       2.5786
    2401       2.6257
    2402       2.6948
    2403       2.6282
    2404       2.7860
    2405       2.8211
    2406       2.8834
    2407       2.8254
    2408       2.6345
    2409       2.5614
    2410       2.6687
    2411       2.5696
    2412       2.6321
    2413       2.7599
    2414       2.7066
    2415       2.7003
    2416       2.7103
    2417       2.7654
    2418       2.7060
    2419       2.7281
    2420       2.6658
    2421       2.7427
    2422       2.6755
    2423       2.6469
    2424       2.7349
    2425       2.7455
    2426       2.7022
    2427       2.7204
    2428       2.8033
    2429       2.7072
    2430       2.6966
    2431       2.7227
    2432       2.6899
    2433       2.6304
    2434       2.6311
    2435       2.6289
    2436       2.6746
    2437       2.5736
    2438       2.5725
    2439       2.5528
    2440       2.5536
    2441       2.5794
    2442       2.5266
    2443       2.4384
    2444       2.4576
    2445       2.4257
    2446       2.4532
    2447       2.4926
    2448       2.4626
    2449       2.4558
    2450       2.6324
    2451       2.6939
    2452       2.8472
    2453       2.7966
    2454       2.7731
    2455       2.8405
    2456       2.8919
    2457       2.8655
    2458       2.7422
    2459       2.6498
    2460       2.6115
    2461       2.7027
    2462       2.6252
    2463       2.7867
    2464       2.8149
    2465       2.8773
    2466       2.8325
    2467       2.8125
    2468       2.7659
    2469       2.7743
    2470       2.8095
    2471       2.7624
    2472       2.5721
    2473       2.6968
    2474       2.5469
    2475       2.5498
    2476       2.6917
    2477       2.6606
    2478       2.6615
    2479       2.5742
    2480       2.7659
    2481       2.6918
    2482       2.6647
    2483       2.7271
    2484       2.7763
    2485       2.7246
    2486       2.8893
    2487       2.7521
    2488       2.7889
    2489       2.6617
    2490       2.6336
    2491       2.5436
    2492       2.5568
    2493       2.5859
    2494       2.5864
    2495       2.6083
    2496       2.6961
    2497       2.6582
    2498       2.5815
    2499       2.5096
    2500       2.5128
