# Supplementary material for: Potential Inhibitors of Fascin From A Database of Marine Natural Products: A Virtual Screening and Molecular Dynamics Study
Source: Front Chem. 2021 Oct 7;9:719949. doi: 10.3389/fchem.2021.719949 (PMC8529705; doi:10.3389/fchem.2021.719949)
Supplement: Supplementary file 2 [file DataSheet1.ZIP › Raw Date for Manuscript-719949-reduced/Figure S1/Inhibitor 09/rmsd1.dat]

#Frame     RMSD_00002
       1       2.1903
       2       2.1881
       3       2.1737
       4       2.1613
       5       2.2514
       6       2.2153
       7       2.1819
       8       2.1867
       9       2.2051
      10       2.2228
      11       2.2291
      12       2.2967
      13       2.2651
      14       2.3424
      15       2.3216
      16       2.3445
      17       2.3293
      18       2.3470
      19       2.3157
      20       2.3052
      21       2.3797
      22       2.3421
      23       2.3020
      24       2.3819
      25       2.4196
      26       2.3313
      27       2.3402
      28       2.2955
      29       2.3337
      30       2.3924
      31       2.3425
      32       2.2742
      33       2.2344
      34       2.2231
      35       2.1293
      36       2.0639
      37       2.0800
      38       2.0546
      39       2.0523
      40       2.0583
      41       2.0264
      42       2.0880
      43       2.0763
      44       2.1659
      45       2.1315
      46       2.0957
      47       2.0533
      48       2.0710
      49       2.0754
      50       2.1932
      51       2.1707
      52       2.1494
      53       2.1956
      54       2.1506
      55       2.1537
      56       2.2530
      57       2.1543
      58       2.1315
      59       2.1589
      60       2.1438
      61       2.1559
      62       2.2394
      63       2.2413
      64       2.1487
      65       2.2092
      66       2.2903
      67       2.1411
      68       2.2484
      69       2.1681
      70       2.1024
      71       2.1570
      72       2.2314
      73       2.2031
      74       2.3408
      75       2.3583
      76       2.3730
      77       2.4546
      78       2.3864
      79       2.4076
      80       2.4263
      81       2.4356
      82       2.4266
      83       2.5058
      84       2.4741
      85       2.4853
      86       2.4834
      87       2.5597
      88       2.5755
      89       2.5806
      90       2.5214
      91       2.5269
      92       2.5840
      93       2.4936
      94       2.3449
      95       2.4857
      96       2.4553
      97       2.4652
      98       2.4423
      99       2.4360
     100       2.4836
     101       2.4828
     102       2.4278
     103       2.4209
     104       2.3893
     105       2.4616
     106       2.5055
     107       2.5464
     108       2.4515
     109       2.4935
     110       2.5212
     111       2.4695
     112       2.4679
     113       2.5515
     114       2.6515
     115       2.5322
     116       2.4469
     117       2.4023
     118       2.3674
     119       2.3908
     120       2.5077
     121       2.3804
     122       2.4783
     123       2.4286
     124       2.5836
     125       2.4813
     126       2.4523
     127       2.3783
     128       2.4035
     129       2.3799
     130       2.4116
     131       2.4852
     132       2.4925
     133       2.5001
     134       2.5049
     135       2.4818
     136       2.6800
     137       2.6104
     138       2.6065
     139       2.5873
     140       2.5855
     141       2.5466
     142       2.4896
     143       2.4196
     144       2.4732
     145       2.4643
     146       2.5030
     147       2.6666
     148       2.6906
     149       2.6209
     150       2.7095
     151       2.6456
     152       2.5659
     153       2.6799
     154       2.6083
     155       2.6113
     156       2.6620
     157       2.5537
     158       2.4776
     159       2.6519
     160       2.5700
     161       2.5490
     162       2.5174
     163       2.5183
     164       2.5377
     165       2.4333
     166       2.4040
     167       2.4047
     168       2.4039
     169       2.4629
     170       2.6098
     171       2.5214
     172       2.5355
     173       2.4811
     174       2.4675
     175       2.4121
     176       2.4209
     177       2.5855
     178       2.5438
     179       2.5891
     180       2.5694
     181       2.6323
     182       2.8365
     183       2.8936
     184       2.8591
     185       2.8696
     186       2.9136
     187       2.9213
     188       2.8259
     189       2.8610
     190       2.7460
     191       2.6977
     192       2.8290
     193       2.7575
     194       2.7519
     195       2.9035
     196       2.8772
     197       2.8569
     198       2.8623
     199       2.8929
     200       2.9124
     201       2.7966
     202       2.8585
     203       2.8569
     204       2.8878
     205       2.8517
     206       2.9067
     207       3.0610
     208       3.0446
     209       2.9497
     210       2.9809
     211       3.0187
     212       3.0415
     213       2.9983
     214       2.8569
     215       2.9126
     216       2.8100
     217       2.7854
     218       2.7062
     219       2.5634
     220       2.6963
     221       2.7927
     222       2.6913
     223       2.6901
     224       2.6425
     225       2.5989
     226       2.4907
     227       2.3444
     228       2.5230
     229       2.5013
     230       2.4974
     231       2.5376
     232       2.6052
     233       2.6938
     234       2.6271
     235       2.6069
     236       2.5992
     237       2.5650
     238       2.6358
     239       2.6896
     240       2.6911
     241       2.5694
     242       2.5768
     243       2.4701
     244       2.4942
     245       2.6163
     246       2.6572
     247       2.6897
     248       2.6625
     249       2.7142
     250       2.6337
     251       2.6555
     252       2.5968
     253       2.5916
     254       2.6559
     255       2.6414
     256       2.7515
     257       2.6897
     258       2.7074
     259       2.8110
     260       2.6915
     261       2.6724
     262       2.7382
     263       2.7442
     264       2.8187
     265       2.7284
     266       2.8308
     267       2.7536
     268       2.7847
     269       2.7969
     270       2.7263
     271       2.7415
     272       2.6409
     273       2.8671
     274       2.7575
     275       2.6800
     276       2.6640
     277       2.6888
     278       2.5597
     279       2.5827
     280       2.5238
     281       2.4995
     282       2.4371
     283       2.5185
     284       2.4694
     285       2.5837
     286       2.6379
     287       2.6104
     288       2.4750
     289       2.5361
     290       2.5189
     291       2.4892
     292       2.4995
     293       2.5538
     294       2.6321
     295       2.6278
     296       2.5479
     297       2.5507
     298       2.4345
     299       2.3887
     300       2.4691
     301       2.4716
     302       2.5152
     303       2.4660
     304       2.5251
     305       2.4507
     306       2.5080
     307       2.5224
     308       2.4522
     309       2.4829
     310       2.3979
     311       2.3635
     312       2.5005
     313       2.5205
     314       2.6550
     315       2.5667
     316       2.6102
     317       2.7086
     318       2.6180
     319       2.6839
     320       2.6479
     321       2.7553
     322       2.6452
     323       2.6205
     324       2.6610
     325       2.5704
     326       2.5224
     327       2.4874
     328       2.4874
     329       2.4887
     330       2.5099
     331       2.6535
     332       2.5750
     333       2.6055
     334       2.6125
     335       2.5455
     336       2.4613
     337       2.5176
     338       2.6161
     339       2.6726
     340       2.5962
     341       2.6587
     342       2.5526
     343       2.6798
     344       2.7224
     345       2.7182
     346       2.5336
     347       2.6102
     348       2.6394
     349       2.5971
     350       2.5782
     351       2.5138
     352       2.4565
     353       2.5640
     354       2.5289
     355       2.4810
     356       2.5509
     357       2.6040
     358       2.6230
     359       2.5989
     360       2.5997
     361       2.5371
     362       2.4801
     363       2.5215
     364       2.5411
     365       2.5165
     366       2.5546
     367       2.6503
     368       2.6635
     369       2.6924
     370       2.6955
     371       2.6852
     372       2.6547
     373       2.6361
     374       2.5952
     375       2.5909
     376       2.6035
     377       2.5576
     378       2.5445
     379       2.6016
     380       2.6144
     381       2.6282
     382       2.6691
     383       2.5460
     384       2.5520
     385       2.5401
     386       2.5441
     387       2.5408
     388       2.6310
     389       2.5666
     390       2.4647
     391       2.4914
     392       2.4201
     393       2.5300
     394       2.5058
     395       2.4896
     396       2.5139
     397       2.5745
     398       2.7375
     399       2.6695
     400       2.6350
     401       2.6543
     402       2.6492
     403       2.5015
     404       2.4931
     405       2.4846
     406       2.4742
     407       2.4575
     408       2.5204
     409       2.4836
     410       2.4977
     411       2.4119
     412       2.4490
     413       2.4430
     414       2.4224
     415       2.4848
     416       2.5217
     417       2.4473
     418       2.4440
     419       2.4405
     420       2.5248
     421       2.4396
     422       2.5950
     423       2.4729
     424       2.5123
     425       2.4995
     426       2.5440
     427       2.5226
     428       2.5301
     429       2.5600
     430       2.5103
     431       2.5504
     432       2.6213
     433       2.5525
     434       2.5874
     435       2.4959
     436       2.5350
     437       2.5633
     438       2.5487
     439       2.5459
     440       2.5456
     441       2.5090
     442       2.4920
     443       2.4750
     444       2.4921
     445       2.4197
     446       2.4435
     447       2.4376
     448       2.3945
     449       2.4449
     450       2.4974
     451       2.5093
     452       2.5543
     453       2.5335
     454       2.5426
     455       2.4485
     456       2.4009
     457       2.5420
     458       2.5316
     459       2.4947
     460       2.4712
     461       2.4495
     462       2.4536
     463       2.5327
     464       2.5257
     465       2.4627
     466       2.3375
     467       2.3373
     468       2.3590
     469       2.3847
     470       2.3731
     471       2.3453
     472       2.3867
     473       2.3675
     474       2.3748
     475       2.4226
     476       2.4542
     477       2.4579
     478       2.3623
     479       2.3163
     480       2.3193
     481       2.3757
     482       2.4190
     483       2.4601
     484       2.3296
     485       2.3329
     486       2.3137
     487       2.3002
     488       2.3715
     489       2.4365
     490       2.5702
     491       2.5410
     492       2.4837
     493       2.4858
     494       2.4761
     495       2.5192
     496       2.6482
     497       2.6102
     498       2.6833
     499       2.6186
     500       2.7749
     501       2.6898
     502       2.8039
     503       2.8010
     504       2.8768
     505       2.7607
     506       2.7982
     507       2.7475
     508       2.6996
     509       2.6611
     510       2.7135
     511       2.7415
     512       2.7640
     513       2.7741
     514       2.8537
     515       2.8694
     516       2.9280
     517       2.9203
     518       2.8728
     519       2.8420
     520       2.7660
     521       2.8386
     522       2.9219
     523       2.7705
     524       2.7305
     525       2.5900
     526       2.7010
     527       2.7061
     528       2.6379
     529       2.7224
     530       2.6464
     531       2.6937
     532       2.7182
     533       2.6931
     534       2.6487
     535       2.5419
     536       2.6069
     537       2.6051
     538       2.5921
     539       2.6023
     540       2.4910
     541       2.3752
     542       2.4915
     543       2.4440
     544       2.4967
     545       2.6061
     546       2.6454
     547       2.5853
     548       2.5181
     549       2.5215
     550       2.5480
     551       2.4946
     552       2.5839
     553       2.5337
     554       2.5715
     555       2.5107
     556       2.4050
     557       2.5744
     558       2.5254
     559       2.5000
     560       2.4807
     561       2.4874
     562       2.4738
     563       2.4911
     564       2.4633
     565       2.4115
     566       2.4665
     567       2.4702
     568       2.3929
     569       2.3673
     570       2.3744
     571       2.2932
     572       2.2479
     573       2.3383
     574       2.3010
     575       2.1913
     576       2.2600
     577       2.3217
     578       2.3156
     579       2.2836
     580       2.3605
     581       2.4534
     582       2.3778
     583       2.4273
     584       2.2979
     585       2.3751
     586       2.3281
     587       2.2958
     588       2.4633
     589       2.3901
     590       2.4105
     591       2.3901
     592       2.3922
     593       2.4019
     594       2.3285
     595       2.2985
     596       2.3653
     597       2.2672
     598       2.3803
     599       2.4398
     600       2.4466
     601       2.3624
     602       2.3172
     603       2.2691
     604       2.2686
     605       2.2970
     606       2.3953
     607       2.3481
     608       2.3946
     609       2.4524
     610       2.5046
     611       2.4366
     612       2.4538
     613       2.4385
     614       2.4396
     615       2.3173
     616       2.4353
     617       2.4560
     618       2.3360
     619       2.3085
     620       2.3904
     621       2.3792
     622       2.3608
     623       2.2067
     624       2.1662
     625       2.1526
     626       2.1207
     627       2.1632
     628       2.2147
     629       2.2371
     630       2.2053
     631       2.1664
     632       2.1861
     633       2.1978
     634       2.1841
     635       2.1635
     636       2.1529
     637       2.1805
     638       2.1691
     639       2.2188
     640       2.0679
     641       2.0284
     642       2.0268
     643       2.0539
     644       2.0741
     645       2.0817
     646       2.0386
     647       2.0761
     648       2.1033
     649       2.1140
     650       2.1115
     651       2.1083
     652       2.1304
     653       2.1546
     654       2.1489
     655       2.1234
     656       2.1595
     657       2.1550
     658       2.2141
     659       2.1845
     660       2.1567
     661       2.1513
     662       2.1440
     663       2.1655
     664       2.1092
     665       2.0788
     666       2.0307
     667       1.9682
     668       1.9601
     669       2.0831
     670       2.1044
     671       2.1500
     672       2.1670
     673       2.1583
     674       2.2589
     675       2.1778
     676       2.1215
     677       2.1355
     678       2.1390
     679       2.2077
     680       2.2203
     681       2.2118
     682       2.1924
     683       2.1954
     684       2.1974
     685       2.1849
     686       2.2274
     687       2.1782
     688       2.1954
     689       2.1975
     690       2.0385
     691       2.0330
     692       2.0297
     693       2.0381
     694       2.0012
     695       2.0145
     696       2.1048
     697       2.0682
     698       1.9996
     699       2.0483
     700       2.0638
     701       2.1213
     702       2.1625
     703       2.0869
     704       2.0493
     705       2.0811
     706       2.0614
     707       2.1051
     708       2.0733
     709       2.0657
     710       2.1153
     711       2.0891
     712       2.1335
     713       2.1962
     714       2.1552
     715       2.2342
     716       2.2378
     717       2.2315
     718       2.2317
     719       2.2253
     720       2.2742
     721       2.2150
     722       2.1547
     723       2.2186
     724       2.2131
     725       2.2431
     726       2.2594
     727       2.2949
     728       2.2708
     729       2.2818
     730       2.2955
     731       2.2642
     732       2.3458
     733       2.2591
     734       2.3506
     735       2.4440
     736       2.3493
     737       2.3745
     738       2.3364
     739       2.3229
     740       2.2803
     741       2.3097
     742       2.3255
     743       2.3574
     744       2.4365
     745       2.4005
     746       2.3023
     747       2.4245
     748       2.3779
     749       2.4116
     750       2.3617
     751       2.3399
     752       2.3488
     753       2.1962
     754       2.2615
     755       2.2608
     756       2.2020
     757       2.2009
     758       2.1748
     759       2.3218
     760       2.3664
     761       2.4006
     762       2.3088
     763       2.3636
     764       2.2858
     765       2.2947
     766       2.2472
     767       2.3142
     768       2.4240
     769       2.3747
     770       2.3035
     771       2.2954
     772       2.3280
     773       2.3530
     774       2.3353
     775       2.3824
     776       2.3370
     777       2.2936
     778       2.3163
     779       2.3496
     780       2.3160
     781       2.2189
     782       2.3915
     783       2.4210
     784       2.4921
     785       2.5508
     786       2.4513
     787       2.4946
     788       2.4690
     789       2.3984
     790       2.4605
     791       2.4901
     792       2.4896
     793       2.5546
     794       2.4086
     795       2.5170
     796       2.5928
     797       2.4860
     798       2.4309
     799       2.5494
     800       2.5254
     801       2.5119
     802       2.5874
     803       2.5434
     804       2.6379
     805       2.6579
     806       2.6584
     807       2.6618
     808       2.5014
     809       2.5472
     810       2.5155
     811       2.6251
     812       2.4925
     813       2.5755
     814       2.5497
     815       2.4866
     816       2.4690
     817       2.4384
     818       2.4279
     819       2.4968
     820       2.5324
     821       2.5734
     822       2.5811
     823       2.6659
     824       2.6934
     825       2.6086
     826       2.5962
     827       2.7064
     828       2.6864
     829       2.6570
     830       2.7374
     831       2.7028
     832       2.6665
     833       2.5934
     834       2.5465
     835       2.6176
     836       2.4481
     837       2.4810
     838       2.5188
     839       2.4854
     840       2.5593
     841       2.4439
     842       2.4677
     843       2.6363
     844       2.6476
     845       2.6623
     846       2.6412
     847       2.6433
     848       2.7109
     849       2.6999
     850       2.6968
     851       2.6468
     852       2.6446
     853       2.6632
     854       2.5921
     855       2.7366
     856       2.7046
     857       2.7699
     858       2.6865
     859       2.6911
     860       2.6282
     861       2.6373
     862       2.6929
     863       2.6322
     864       2.6002
     865       2.6159
     866       2.5757
     867       2.5584
     868       2.5184
     869       2.4923
     870       2.4934
     871       2.5490
     872       2.6044
     873       2.5983
     874       2.5588
     875       2.5206
     876       2.4468
     877       2.5301
     878       2.5707
     879       2.5183
     880       2.4958
     881       2.4774
     882       2.4783
     883       2.5414
     884       2.5865
     885       2.8372
     886       2.9441
     887       2.7891
     888       2.8051
     889       2.7344
     890       2.8373
     891       2.8316
     892       2.8597
     893       2.8588
     894       2.7647
     895       3.0181
     896       2.9688
     897       2.8750
     898       2.8084
     899       2.8713
     900       2.8340
     901       2.7949
     902       2.7925
     903       2.8561
     904       2.7709
     905       2.6807
     906       2.5889
     907       2.5848
     908       2.5201
     909       2.5672
     910       2.6477
     911       2.6444
     912       2.6958
     913       2.7658
     914       2.6694
     915       2.7077
     916       2.6977
     917       2.6233
     918       2.6949
     919       2.6700
     920       2.6413
     921       2.5665
     922       2.5435
     923       2.4916
     924       2.5108
     925       2.6068
     926       2.5509
     927       2.4780
     928       2.5031
     929       2.4976
     930       2.5956
     931       2.6842
     932       2.6075
     933       2.7056
     934       2.6875
     935       2.7490
     936       2.6601
     937       2.7089
     938       2.7242
     939       2.6283
     940       2.7260
     941       2.6713
     942       2.7292
     943       2.7075
     944       2.7556
     945       2.6156
     946       2.5458
     947       2.5522
     948       2.4605
     949       2.4598
     950       2.6137
     951       2.6488
     952       2.7289
     953       2.7194
     954       2.6959
     955       2.6181
     956       2.6041
     957       2.7954
     958       2.7908
     959       2.6900
     960       2.7726
     961       2.7853
     962       2.7954
     963       2.9702
     964       2.8662
     965       2.9885
     966       2.9953
     967       2.9486
     968       2.9902
     969       3.0220
     970       3.0463
     971       2.9988
     972       2.9710
     973       2.9482
     974       2.9426
     975       2.8287
     976       2.8085
     977       2.7593
     978       2.7071
     979       2.6819
     980       2.7643
     981       2.7697
     982       2.6510
     983       2.6615
     984       2.7182
     985       2.7349
     986       2.7495
     987       2.7694
     988       2.7138
     989       2.8685
     990       2.7901
     991       2.8352
     992       2.8835
     993       2.8187
     994       2.7161
     995       2.5509
     996       2.6330
     997       2.6324
     998       2.7110
     999       2.6753
    1000       2.6397
    1001       2.6927
    1002       2.7358
    1003       2.8096
    1004       2.7132
    1005       2.7522
    1006       2.7012
    1007       2.7572
    1008       2.6675
    1009       2.5249
    1010       2.4304
    1011       2.4409
    1012       2.3808
    1013       2.3293
    1014       2.2472
    1015       2.3713
    1016       2.3762
    1017       2.2746
    1018       2.3472
    1019       2.2926
    1020       2.3040
    1021       2.3933
    1022       2.4795
    1023       2.4940
    1024       2.4843
    1025       2.4928
    1026       2.5024
    1027       2.3996
    1028       2.4201
    1029       2.4569
    1030       2.5203
    1031       2.5889
    1032       2.5911
    1033       2.6583
    1034       2.6020
    1035       2.6490
    1036       2.4937
    1037       2.6765
    1038       2.5801
    1039       2.5105
    1040       2.5146
    1041       2.3803
    1042       2.5303
    1043       2.5507
    1044       2.4664
    1045       2.4457
    1046       2.4816
    1047       2.3936
    1048       2.3138
    1049       2.3532
    1050       2.5051
    1051       2.4373
    1052       2.4137
    1053       2.5747
    1054       2.5421
    1055       2.6671
    1056       2.6414
    1057       2.6184
    1058       2.6117
    1059       2.6668
    1060       2.6177
    1061       2.6386
    1062       2.5189
    1063       2.5365
    1064       2.4893
    1065       2.5667
    1066       2.5870
    1067       2.5090
    1068       2.5089
    1069       2.4572
    1070       2.3979
    1071       2.4488
    1072       2.5175
    1073       2.5955
    1074       2.6393
    1075       2.5515
    1076       2.5110
    1077       2.4812
    1078       2.5206
    1079       2.5138
    1080       2.4468
    1081       2.4793
    1082       2.4904
    1083       2.4659
    1084       2.5042
    1085       2.4730
    1086       2.4131
    1087       2.4123
    1088       2.4451
    1089       2.4965
    1090       2.4791
    1091       2.4507
    1092       2.4485
    1093       2.4958
    1094       2.5359
    1095       2.4231
    1096       2.5200
    1097       2.3892
    1098       2.4859
    1099       2.4334
    1100       2.4773
    1101       2.4637
    1102       2.4034
    1103       2.3848
    1104       2.3669
    1105       2.3859
    1106       2.4596
    1107       2.4438
    1108       2.4052
    1109       2.4303
    1110       2.4477
    1111       2.4021
    1112       2.4826
    1113       2.4821
    1114       2.4573
    1115       2.5359
    1116       2.5100
    1117       2.4704
    1118       2.4888
    1119       2.3875
    1120       2.4561
    1121       2.4579
    1122       2.4362
    1123       2.4642
    1124       2.3816
    1125       2.3946
    1126       2.3956
    1127       2.4203
    1128       2.4951
    1129       2.4722
    1130       2.5987
    1131       2.5963
    1132       2.5937
    1133       2.5515
    1134       2.6305
    1135       2.6739
    1136       2.7728
    1137       2.7195
    1138       2.7691
    1139       2.6315
    1140       2.7290
    1141       2.7704
    1142       2.7877
    1143       2.8402
    1144       2.7861
    1145       2.6791
    1146       2.7753
    1147       2.6471
    1148       2.7186
    1149       2.6435
    1150       2.5630
    1151       2.3777
    1152       2.4282
    1153       2.4943
    1154       2.5471
    1155       2.4260
    1156       2.5291
    1157       2.5260
    1158       2.5255
    1159       2.4720
    1160       2.4954
    1161       2.5623
    1162       2.5808
    1163       2.5559
    1164       2.5079
    1165       2.4580
    1166       2.6013
    1167       2.4865
    1168       2.3596
    1169       2.3804
    1170       2.3601
    1171       2.3494
    1172       2.3812
    1173       2.4717
    1174       2.5378
    1175       2.4587
    1176       2.4463
    1177       2.4250
    1178       2.5547
    1179       2.5143
    1180       2.6032
    1181       2.5502
    1182       2.5674
    1183       2.5674
    1184       2.5665
    1185       2.6029
    1186       2.5792
    1187       2.5872
    1188       2.6859
    1189       2.8016
    1190       2.7594
    1191       2.8566
    1192       2.8374
    1193       2.8598
    1194       2.8154
    1195       2.7560
    1196       2.8064
    1197       2.7976
    1198       2.7691
    1199       2.6781
    1200       2.6059
    1201       2.6310
    1202       2.5991
    1203       2.7182
    1204       2.6976
    1205       2.6626
    1206       2.6808
    1207       2.7351
    1208       2.7133
    1209       2.5827
    1210       2.5242
    1211       2.5658
    1212       2.5776
    1213       2.5913
    1214       2.6145
    1215       2.6548
    1216       2.6559
    1217       2.6061
    1218       2.6244
    1219       2.6874
    1220       2.6164
    1221       2.7860
    1222       2.7620
    1223       2.7372
    1224       2.7253
    1225       2.7874
    1226       2.7908
    1227       2.9044
    1228       2.8849
    1229       2.8291
    1230       2.8719
    1231       2.8867
    1232       2.8491
    1233       2.7450
    1234       2.8869
    1235       2.9554
    1236       2.9096
    1237       2.9527
    1238       2.8566
    1239       2.8608
    1240       2.7970
    1241       2.8337
    1242       2.8350
    1243       2.8397
    1244       2.8958
    1245       2.9580
    1246       2.9471
    1247       2.7974
    1248       2.8322
    1249       2.7314
    1250       2.8049
    1251       2.9127
    1252       2.9041
    1253       2.8824
    1254       2.8725
    1255       3.0125
    1256       2.9638
    1257       2.9285
    1258       2.7608
    1259       2.8518
    1260       2.9706
    1261       3.0012
    1262       2.8759
    1263       2.8286
    1264       2.9054
    1265       2.8042
    1266       2.8471
    1267       2.8531
    1268       2.7530
    1269       2.7065
    1270       2.6776
    1271       2.7991
    1272       2.7926
    1273       2.7480
    1274       2.7817
    1275       2.7910
    1276       2.9036
    1277       2.8525
    1278       2.9293
    1279       2.8679
    1280       2.8489
    1281       2.8449
    1282       2.9781
    1283       2.8749
    1284       2.8215
    1285       2.8239
    1286       2.7812
    1287       2.7565
    1288       2.7363
    1289       2.8560
    1290       2.8356
    1291       2.7294
    1292       2.7484
    1293       2.8438
    1294       2.8533
    1295       2.7321
    1296       2.7183
    1297       2.8243
    1298       2.7927
    1299       2.8435
    1300       2.8040
    1301       2.8071
    1302       2.6976
    1303       2.8111
    1304       2.7799
    1305       2.8056
    1306       2.7336
    1307       2.7283
    1308       2.6771
    1309       2.6100
    1310       2.6966
    1311       2.6690
    1312       2.6152
    1313       2.6960
    1314       2.7627
    1315       2.7380
    1316       2.7717
    1317       2.8330
    1318       2.7680
    1319       2.7281
    1320       2.8553
    1321       2.8775
    1322       2.8639
    1323       2.8157
    1324       2.9192
    1325       2.9277
    1326       2.7754
    1327       2.7604
    1328       2.7531
    1329       2.7956
    1330       2.8037
    1331       2.8854
    1332       2.7304
    1333       2.7135
    1334       2.7743
    1335       2.8028
    1336       2.7739
    1337       2.6934
    1338       2.6564
    1339       2.6863
    1340       2.7601
    1341       2.7563
    1342       2.7248
    1343       2.6853
    1344       2.6174
    1345       2.6364
    1346       2.6395
    1347       2.7428
    1348       2.6801
    1349       2.6904
    1350       2.6000
    1351       2.7018
    1352       2.6688
    1353       2.6306
    1354       2.7677
    1355       2.7305
    1356       2.6877
    1357       2.6567
    1358       2.6610
    1359       2.8351
    1360       2.8193
    1361       2.7049
    1362       2.7188
    1363       2.5420
    1364       2.6486
    1365       2.5972
    1366       2.6574
    1367       2.7137
    1368       2.7804
    1369       2.9070
    1370       2.8427
    1371       2.9302
    1372       2.9466
    1373       2.9976
    1374       3.0514
    1375       2.9240
    1376       2.8483
    1377       2.8949
    1378       2.7654
    1379       2.6494
    1380       2.6488
    1381       2.7107
    1382       2.6502
    1383       2.7639
    1384       2.7658
    1385       2.8596
    1386       2.9764
    1387       3.0946
    1388       2.9625
    1389       3.0366
    1390       3.0240
    1391       3.0290
    1392       3.0963
    1393       3.0783
    1394       3.0292
    1395       3.0842
    1396       3.0981
    1397       3.0611
    1398       3.0650
    1399       3.0548
    1400       2.9700
    1401       2.9516
    1402       2.9753
    1403       2.9594
    1404       3.0710
    1405       3.0171
    1406       3.1070
    1407       2.9706
    1408       2.9500
    1409       2.9949
    1410       3.0244
    1411       3.1513
    1412       3.0783
    1413       3.0863
    1414       3.0417
    1415       3.0601
    1416       3.0454
    1417       3.1481
    1418       2.9975
    1419       3.0567
    1420       3.0551
    1421       3.1057
    1422       3.0092
    1423       3.1997
    1424       3.1507
    1425       3.0839
    1426       3.1582
    1427       3.1694
    1428       3.1803
    1429       3.2224
    1430       3.1924
    1431       3.2228
    1432       3.2995
    1433       3.2233
    1434       3.2907
    1435       3.2930
    1436       3.3424
    1437       3.3059
    1438       3.1511
    1439       3.0712
    1440       3.1355
    1441       3.1270
    1442       3.1891
    1443       3.1902
    1444       3.1835
    1445       3.1784
    1446       3.1787
    1447       3.0834
    1448       3.0377
    1449       2.9529
    1450       2.9184
    1451       2.9543
    1452       3.2215
    1453       3.0534
    1454       3.1328
    1455       3.1547
    1456       3.0560
    1457       3.0859
    1458       3.1353
    1459       3.1585
    1460       3.0586
    1461       3.0833
    1462       3.1805
    1463       3.0063
    1464       2.9449
    1465       3.1710
    1466       3.3338
    1467       3.3129
    1468       3.1294
    1469       3.3522
    1470       3.3915
    1471       3.2797
    1472       3.4440
    1473       3.4722
    1474       3.5070
    1475       3.5270
    1476       3.5680
    1477       3.5808
    1478       3.5792
    1479       3.5850
    1480       3.5110
    1481       3.4181
    1482       3.4132
    1483       3.3134
    1484       3.4398
    1485       3.4474
    1486       3.5394
    1487       3.5008
    1488       3.4656
    1489       3.3680
    1490       3.3262
    1491       3.3337
    1492       3.2478
    1493       3.3073
    1494       3.4753
    1495       3.4229
    1496       3.3122
    1497       3.3062
    1498       3.2555
    1499       3.2644
    1500       3.1858
    1501       3.1368
    1502       3.0595
    1503       2.9751
    1504       3.0228
    1505       2.9364
    1506       2.9002
    1507       2.9056
    1508       3.0126
    1509       2.9884
    1510       2.9159
    1511       2.9121
    1512       2.9545
    1513       2.9944
    1514       2.8872
    1515       2.9714
    1516       2.9021
    1517       2.9130
    1518       2.9606
    1519       3.0085
    1520       2.9332
    1521       2.9162
    1522       2.9330
    1523       3.0094
    1524       3.0766
    1525       3.1323
    1526       3.0718
    1527       3.0982
    1528       3.1360
    1529       3.1540
    1530       3.1574
    1531       3.2163
    1532       3.2603
    1533       3.2198
    1534       3.2588
    1535       3.1731
    1536       3.1760
    1537       3.1904
    1538       3.2764
    1539       3.3574
    1540       3.2390
    1541       3.2485
    1542       3.2723
    1543       3.1921
    1544       3.1877
    1545       3.2580
    1546       3.2434
    1547       3.2878
    1548       3.3000
    1549       3.3055
    1550       3.2886
    1551       3.3414
    1552       3.4232
    1553       3.4037
    1554       3.3710
    1555       3.3715
    1556       3.3496
    1557       3.3831
    1558       3.4479
    1559       3.4590
    1560       3.4444
    1561       3.4709
    1562       3.4061
    1563       3.2860
    1564       3.1653
    1565       3.0983
    1566       3.1825
    1567       3.1810
    1568       3.2632
    1569       3.3305
    1570       3.2748
    1571       3.4303
    1572       3.3739
    1573       3.4021
    1574       3.2759
    1575       3.2519
    1576       3.1780
    1577       3.1859
    1578       3.1751
    1579       3.2094
    1580       3.2646
    1581       3.2775
    1582       3.2585
    1583       3.2715
    1584       3.2913
    1585       3.2724
    1586       3.2613
    1587       3.1478
    1588       3.1642
    1589       3.0657
    1590       2.9488
    1591       3.0177
    1592       2.9057
    1593       2.8176
    1594       2.7838
    1595       2.6792
    1596       2.6909
    1597       2.6859
    1598       2.6954
    1599       2.7291
    1600       2.8198
    1601       2.8603
    1602       2.7888
    1603       2.7515
    1604       2.8130
    1605       2.8408
    1606       2.7134
    1607       2.7037
    1608       2.7131
    1609       2.7459
    1610       2.7035
    1611       2.7438
    1612       2.7975
    1613       2.7282
    1614       2.7513
    1615       2.7775
    1616       2.7558
    1617       2.6782
    1618       2.8770
    1619       2.9105
    1620       2.9973
    1621       3.1630
    1622       3.1632
    1623       3.0935
    1624       2.9404
    1625       2.9071
    1626       2.9959
    1627       2.9281
    1628       2.9810
    1629       3.0153
    1630       2.8889
    1631       2.9722
    1632       2.8206
    1633       2.9224
    1634       2.7730
    1635       2.8853
    1636       2.8755
    1637       2.9150
    1638       2.8548
    1639       2.8707
    1640       2.8124
    1641       2.8334
    1642       2.7307
    1643       2.6480
    1644       2.7145
    1645       2.6303
    1646       2.6715
    1647       2.6286
    1648       2.6822
    1649       2.7187
    1650       2.8032
    1651       2.6885
    1652       2.7830
    1653       2.8703
    1654       2.9531
    1655       3.0338
    1656       2.9400
    1657       2.7430
    1658       2.7286
    1659       2.6561
    1660       2.6364
    1661       2.6459
    1662       2.6263
    1663       2.5686
    1664       2.6822
    1665       2.7366
    1666       2.6541
    1667       2.6643
    1668       2.5854
    1669       2.6815
    1670       2.6691
    1671       2.6516
    1672       2.6326
    1673       2.7004
    1674       2.6714
    1675       2.8071
    1676       2.8002
    1677       2.7493
    1678       2.8623
    1679       2.8265
    1680       2.7975
    1681       2.7834
    1682       2.7744
    1683       2.8546
    1684       2.7697
    1685       2.8086
    1686       2.8137
    1687       2.8217
    1688       2.8930
    1689       2.8169
    1690       2.8105
    1691       2.7661
    1692       2.7877
    1693       2.6192
    1694       2.7093
    1695       2.6959
    1696       2.6823
    1697       2.5902
    1698       2.5588
    1699       2.6818
    1700       2.6554
    1701       2.7635
    1702       2.7206
    1703       2.6563
    1704       2.6577
    1705       2.6852
    1706       2.7860
    1707       2.9270
    1708       2.8498
    1709       2.8805
    1710       2.8660
    1711       2.8773
    1712       2.9587
    1713       2.8254
    1714       2.7664
    1715       2.8256
    1716       2.8896
    1717       2.8706
    1718       2.8033
    1719       2.8475
    1720       2.8935
    1721       2.9237
    1722       2.8903
    1723       2.9908
    1724       2.9038
    1725       3.0363
    1726       3.1376
    1727       3.1829
    1728       3.0920
    1729       3.3138
    1730       3.1920
    1731       3.1133
    1732       3.0927
    1733       3.1882
    1734       3.3669
    1735       3.5149
    1736       3.3843
    1737       3.4805
    1738       3.4916
    1739       3.5445
    1740       3.5188
    1741       3.4004
    1742       3.3581
    1743       3.3339
    1744       3.2216
    1745       3.2247
    1746       3.2593
    1747       3.3019
    1748       3.1737
    1749       3.1714
    1750       3.1656
    1751       3.1047
    1752       2.9646
    1753       2.9260
    1754       3.0194
    1755       2.9168
    1756       2.9576
    1757       3.1094
    1758       3.0604
    1759       3.1023
    1760       3.0953
    1761       3.0313
    1762       3.0339
    1763       2.9285
    1764       3.0451
    1765       3.0237
    1766       3.1087
    1767       3.1416
    1768       3.1944
    1769       3.1400
    1770       3.1000
    1771       3.0782
    1772       3.0465
    1773       2.9411
    1774       2.9604
    1775       2.9251
    1776       2.9897
    1777       2.9947
    1778       3.0568
    1779       2.9685
    1780       2.8885
    1781       2.8732
    1782       2.8673
    1783       2.7078
    1784       2.7569
    1785       2.8621
    1786       2.8286
    1787       2.8402
    1788       2.8105
    1789       2.7421
    1790       2.8405
    1791       2.7673
    1792       2.8412
    1793       2.9859
    1794       2.9565
    1795       2.8148
    1796       2.8862
    1797       2.7993
    1798       2.7423
    1799       2.8235
    1800       2.8776
    1801       2.9096
    1802       2.8356
    1803       2.9386
    1804       2.9915
    1805       2.9246
    1806       3.0477
    1807       3.0933
    1808       3.1602
    1809       3.1808
    1810       3.1655
    1811       3.1369
    1812       3.1684
    1813       3.1960
    1814       3.1503
    1815       3.0000
    1816       2.9072
    1817       3.0041
    1818       3.0133
    1819       2.9549
    1820       2.8678
    1821       2.7984
    1822       3.0195
    1823       2.9120
    1824       3.0391
    1825       3.1638
    1826       3.0549
    1827       3.0760
    1828       3.0425
    1829       3.2272
    1830       3.1927
    1831       3.2895
    1832       3.3542
    1833       3.3291
    1834       3.3675
    1835       3.5214
    1836       3.4913
    1837       3.4793
    1838       3.3787
    1839       3.4442
    1840       3.4467
    1841       3.4106
    1842       3.4300
    1843       3.3474
    1844       3.2443
    1845       3.2991
    1846       3.2893
    1847       3.2741
    1848       3.3295
    1849       3.3702
    1850       3.4476
    1851       3.4643
    1852       3.3808
    1853       3.3504
    1854       3.4700
    1855       3.5574
    1856       3.4501
    1857       3.4689
    1858       3.4727
    1859       3.5430
    1860       3.6792
    1861       3.7301
    1862       3.6685
    1863       3.7122
    1864       3.5851
    1865       3.6334
    1866       3.5724
    1867       3.4203
    1868       3.4826
    1869       3.3949
    1870       3.4421
    1871       3.3518
    1872       3.2405
    1873       3.2443
    1874       3.2533
    1875       3.0674
    1876       3.1833
    1877       3.2180
    1878       3.2117
    1879       3.2631
    1880       3.2382
    1881       3.2523
    1882       3.2166
    1883       3.2921
    1884       3.2203
    1885       3.1694
    1886       3.1458
    1887       3.0422
    1888       3.1830
    1889       3.1526
    1890       3.0755
    1891       3.0695
    1892       3.1435
    1893       3.1540
    1894       3.2147
    1895       3.1563
    1896       3.1659
    1897       3.0498
    1898       3.1005
    1899       3.0929
    1900       3.0656
    1901       3.0622
    1902       3.0011
    1903       2.9755
    1904       3.1855
    1905       3.1649
    1906       3.2018
    1907       3.1218
    1908       3.1023
    1909       3.0774
    1910       3.0802
    1911       3.0996
    1912       3.1198
    1913       3.0739
    1914       2.9863
    1915       2.9531
    1916       3.0430
    1917       3.1541
    1918       3.1935
    1919       3.2031
    1920       3.2010
    1921       3.0909
    1922       3.0121
    1923       2.9683
    1924       3.0178
    1925       3.0163
    1926       3.1138
    1927       3.0958
    1928       3.1822
    1929       3.1644
    1930       3.1618
    1931       3.1333
    1932       3.1729
    1933       3.0791
    1934       3.2176
    1935       3.0821
    1936       2.9903
    1937       3.0286
    1938       3.0078
    1939       2.9030
    1940       3.0169
    1941       2.9472
    1942       2.9153
    1943       3.0171
    1944       3.0692
    1945       3.1520
    1946       3.1398
    1947       3.1359
    1948       3.0553
    1949       3.0582
    1950       3.1160
    1951       3.2207
    1952       3.2894
    1953       3.2751
    1954       3.3630
    1955       3.2908
    1956       3.3337
    1957       3.1527
    1958       3.1612
    1959       3.1878
    1960       3.3326
    1961       3.3735
    1962       3.3916
    1963       3.3945
    1964       3.4514
    1965       3.4432
    1966       3.4720
    1967       3.5583
    1968       3.5451
    1969       3.5881
    1970       3.4518
    1971       3.3799
    1972       3.3098
    1973       3.2589
    1974       3.3092
    1975       3.2359
    1976       3.2534
    1977       3.1267
    1978       3.3286
    1979       3.3383
    1980       3.2849
    1981       3.3352
    1982       3.2916
    1983       3.1661
    1984       3.2853
    1985       3.2015
    1986       3.1673
    1987       3.1126
    1988       3.1996
    1989       3.2392
    1990       3.2275
    1991       3.2299
    1992       3.1792
    1993       3.2630
    1994       3.2955
    1995       3.3139
    1996       3.2803
    1997       3.3055
    1998       3.2648
    1999       3.2515
    2000       3.2738
    2001       3.1936
    2002       3.2163
    2003       3.1188
    2004       3.1478
    2005       3.2806
    2006       3.2308
    2007       3.3680
    2008       3.3259
    2009       3.2312
    2010       3.2279
    2011       3.3488
    2012       3.3412
    2013       3.3657
    2014       3.3131
    2015       3.2997
    2016       3.3587
    2017       3.3390
    2018       3.2656
    2019       3.2705
    2020       3.3194
    2021       3.2471
    2022       3.3678
    2023       3.3963
    2024       3.3144
    2025       3.1803
    2026       3.3589
    2027       3.4552
    2028       3.3566
    2029       3.4962
    2030       3.5414
    2031       3.5284
    2032       3.2812
    2033       3.2572
    2034       3.2486
    2035       3.2211
    2036       3.1965
    2037       3.2090
    2038       3.2919
    2039       3.2059
    2040       3.1448
    2041       3.1903
    2042       3.2323
    2043       3.3015
    2044       3.2883
    2045       3.3833
    2046       3.2400
    2047       3.2935
    2048       3.2890
    2049       3.3271
    2050       3.2189
    2051       3.2716
    2052       3.3147
    2053       3.3672
    2054       3.3117
    2055       3.4032
    2056       3.3262
    2057       3.2913
    2058       3.3794
    2059       3.3500
    2060       3.2902
    2061       3.4282
    2062       3.4361
    2063       3.4387
    2064       3.4638
    2065       3.4877
    2066       3.4884
    2067       3.5198
    2068       3.6026
    2069       3.6760
    2070       3.6100
    2071       3.5301
    2072       3.4782
    2073       3.4417
    2074       3.3176
    2075       3.3524
    2076       3.2485
    2077       3.2059
    2078       3.0605
    2079       2.9993
    2080       3.1111
    2081       3.1415
    2082       3.3452
    2083       3.2538
    2084       3.3374
    2085       3.3414
    2086       3.4452
    2087       3.3698
    2088       3.2906
    2089       3.1977
    2090       3.1438
    2091       3.2239
    2092       3.3593
    2093       3.3688
    2094       3.3177
    2095       3.3182
    2096       3.2452
    2097       3.2133
    2098       3.2578
    2099       3.2800
    2100       3.4849
    2101       3.5828
    2102       3.6343
    2103       3.5603
    2104       3.4877
    2105       3.4546
    2106       3.4733
    2107       3.4028
    2108       3.5258
    2109       3.4041
    2110       3.2317
    2111       3.3612
    2112       3.2514
    2113       3.2786
    2114       3.1727
    2115       3.1486
    2116       3.1269
    2117       3.0304
    2118       3.0485
    2119       3.0589
    2120       3.0448
    2121       3.1124
    2122       3.1226
    2123       2.9460
    2124       2.9666
    2125       2.9654
    2126       3.0041
    2127       3.0302
    2128       3.1576
    2129       3.0904
    2130       3.1067
    2131       3.0729
    2132       3.0484
    2133       3.1223
    2134       3.0649
    2135       3.1083
    2136       2.9915
    2137       2.9596
    2138       2.9686
    2139       2.9097
    2140       2.9209
    2141       3.0637
    2142       2.9857
    2143       3.1009
    2144       3.0467
    2145       3.1682
    2146       2.9771
    2147       2.9066
    2148       3.0876
    2149       3.1225
    2150       3.1937
    2151       3.3754
    2152       3.3515
    2153       3.3814
    2154       3.3608
    2155       3.3282
    2156       3.1911
    2157       3.2703
    2158       3.3835
    2159       3.3404
    2160       3.3660
    2161       3.4091
    2162       3.2823
    2163       3.2454
    2164       3.4012
    2165       3.4393
    2166       3.4923
    2167       3.3933
    2168       3.3090
    2169       3.2689
    2170       3.2736
    2171       3.1256
    2172       3.1383
    2173       3.1194
    2174       3.2422
    2175       3.2907
    2176       3.1941
    2177       3.2975
    2178       3.3087
    2179       3.2389
    2180       3.1879
    2181       3.0717
    2182       3.1489
    2183       3.1292
    2184       3.2515
    2185       3.1981
    2186       3.2358
    2187       3.1428
    2188       3.2033
    2189       3.1252
    2190       3.1504
    2191       3.0172
    2192       3.0210
    2193       2.9899
    2194       2.8370
    2195       2.8583
    2196       2.8404
    2197       2.9083
    2198       2.8939
    2199       2.9026
    2200       2.8925
    2201       2.9788
    2202       3.0170
    2203       2.9716
    2204       3.0201
    2205       3.1161
    2206       3.1099
    2207       3.0576
    2208       3.1456
    2209       3.1494
    2210       3.2696
    2211       3.3155
    2212       3.2315
    2213       3.2367
    2214       3.3268
    2215       3.4669
    2216       3.5141
    2217       3.4814
    2218       3.4267
    2219       3.3161
    2220       3.2991
    2221       3.3726
    2222       3.3304
    2223       3.4223
    2224       3.4780
    2225       3.5146
    2226       3.5421
    2227       3.6294
    2228       3.5413
    2229       3.3824
    2230       3.3501
    2231       3.5096
    2232       3.4876
    2233       3.5236
    2234       3.5278
    2235       3.3640
    2236       3.4252
    2237       3.4106
    2238       3.4746
    2239       3.4293
    2240       3.4406
    2241       3.4385
    2242       3.4204
    2243       3.4160
    2244       3.4439
    2245       3.2696
    2246       3.3568
    2247       3.4972
    2248       3.3430
    2249       3.3985
    2250       3.2902
    2251       3.3867
    2252       3.4921
    2253       3.4603
    2254       3.5411
    2255       3.4959
    2256       3.4436
    2257       3.5464
    2258       3.5699
    2259       3.6423
    2260       3.5945
    2261       3.5491
    2262       3.5752
    2263       3.5678
    2264       3.7045
    2265       3.5201
    2266       3.4187
    2267       3.4662
    2268       3.5182
    2269       3.4530
    2270       3.5154
    2271       3.6091
    2272       3.5019
    2273       3.4187
    2274       3.4049
    2275       3.4956
    2276       3.4440
    2277       3.4046
    2278       3.4854
    2279       3.4702
    2280       3.4093
    2281       3.4551
    2282       3.5561
    2283       3.5793
    2284       3.5406
    2285       3.3936
    2286       3.3308
    2287       3.3034
    2288       3.3027
    2289       3.2568
    2290       3.1888
    2291       3.2071
    2292       3.1580
    2293       3.1616
    2294       3.2018
    2295       3.2990
    2296       3.2593
    2297       3.3323
    2298       3.5177
    2299       3.4967
    2300       3.5495
    2301       3.4978
    2302       3.4439
    2303       3.4741
    2304       3.5399
    2305       3.4670
    2306       3.5722
    2307       3.4457
    2308       3.4278
    2309       3.3719
    2310       3.3078
    2311       3.2737
    2312       3.2826
    2313       3.2825
    2314       3.2971
    2315       3.2310
    2316       3.3034
    2317       3.4126
    2318       3.2382
    2319       3.0251
    2320       2.9718
    2321       3.0559
    2322       3.0359
    2323       3.1075
    2324       3.2795
    2325       3.2342
    2326       3.3986
    2327       3.4606
    2328       3.5775
    2329       3.5589
    2330       3.5143
    2331       3.6031
    2332       3.5568
    2333       3.5613
    2334       3.6560
    2335       3.6434
    2336       3.7165
    2337       3.6688
    2338       3.6317
    2339       3.7457
    2340       3.7354
    2341       3.5704
    2342       3.5839
    2343       3.5797
    2344       3.5519
    2345       3.5093
    2346       3.4440
    2347       3.4317
    2348       3.4117
    2349       3.4164
    2350       3.4329
    2351       3.5531
    2352       3.4889
    2353       3.5905
    2354       3.5769
    2355       3.4916
    2356       3.5450
    2357       3.5992
    2358       3.5093
    2359       3.7616
    2360       3.7135
    2361       3.6712
    2362       3.7327
    2363       3.5878
    2364       3.6137
    2365       3.6254
    2366       3.5296
    2367       3.5922
    2368       3.5515
    2369       3.5269
    2370       3.6096
    2371       3.4983
    2372       3.4571
    2373       3.2775
    2374       3.2849
    2375       3.3135
    2376       3.4348
    2377       3.4244
    2378       3.4594
    2379       3.3872
    2380       3.2226
    2381       3.1894
    2382       3.1712
    2383       3.3459
    2384       3.2396
    2385       3.1776
    2386       3.1722
    2387       3.2019
    2388       3.2671
    2389       3.2325
    2390       3.2387
    2391       3.1992
    2392       3.2238
    2393       3.2572
    2394       3.1892
    2395       3.2724
    2396       3.2731
    2397       3.4075
    2398       3.3255
    2399       3.2888
    2400       3.2480
    2401       3.3187
    2402       3.2816
    2403       3.5257
    2404       3.5536
    2405       3.5708
    2406       3.3576
    2407       3.3384
    2408       3.2903
    2409       3.3689
    2410       3.3914
    2411       3.2308
    2412       3.3617
    2413       3.2925
    2414       3.2251
    2415       3.2789
    2416       3.3644
    2417       3.3090
    2418       3.1590
    2419       3.0793
    2420       3.0553
    2421       3.1403
    2422       3.0825
    2423       3.1486
    2424       3.1371
    2425       3.1619
    2426       3.2314
    2427       3.2451
    2428       3.3036
    2429       3.3422
    2430       3.2416
    2431       3.1083
    2432       3.2381
    2433       3.2863
    2434       3.3488
    2435       3.3890
    2436       3.4460
    2437       3.3854
    2438       3.3762
    2439       3.1575
    2440       3.0589
    2441       3.1033
    2442       3.1480
    2443       3.1109
    2444       3.3044
    2445       3.2582
    2446       3.3024
    2447       3.2659
    2448       3.3672
    2449       3.3411
    2450       3.2929
    2451       3.3562
    2452       3.3496
    2453       3.3257
    2454       3.2517
    2455       3.2497
    2456       3.2192
    2457       3.1547
    2458       3.1283
    2459       3.1864
    2460       3.2774
    2461       3.0714
    2462       3.0494
    2463       2.9774
    2464       3.0727
    2465       3.1157
    2466       3.0699
    2467       3.1558
    2468       3.0701
    2469       2.9477
    2470       2.9755
    2471       2.9409
    2472       3.0392
    2473       3.0678
    2474       2.9548
    2475       2.9145
    2476       2.8019
    2477       2.8020
    2478       2.7157
    2479       2.7507
    2480       2.8753
    2481       2.8427
    2482       2.9966
    2483       2.9644
    2484       3.0395
    2485       2.9627
    2486       2.9514
    2487       3.0273
    2488       2.9678
    2489       2.9574
    2490       3.0363
    2491       3.0044
    2492       2.8457
    2493       2.9245
    2494       2.9567
    2495       2.9001
    2496       2.9453
    2497       2.8991
    2498       2.9187
    2499       3.0411
    2500       2.9569
