# Supplementary material for: Potential Inhibitors of Fascin From A Database of Marine Natural Products: A Virtual Screening and Molecular Dynamics Study
Source: Front Chem. 2021 Oct 7;9:719949. doi: 10.3389/fchem.2021.719949 (PMC8529705; doi:10.3389/fchem.2021.719949)
Supplement: Supplementary file 2 [file DataSheet1.ZIP › Raw Date for Manuscript-719949-reduced/Figure S1/Inhibitor 09/rmsd2.dat]

#Frame     RMSD_00002
       1       2.1615
       2       2.1833
       3       2.2110
       4       2.2006
       5       2.1652
       6       2.1688
       7       2.1432
       8       2.1314
       9       2.1892
      10       2.2580
      11       2.2491
      12       2.2374
      13       2.2253
      14       2.2233
      15       2.1630
      16       2.2604
      17       2.3231
      18       2.2841
      19       2.3475
      20       2.3017
      21       2.2969
      22       2.2931
      23       2.2465
      24       2.3001
      25       2.2993
      26       2.2251
      27       2.1864
      28       2.2385
      29       2.2212
      30       2.1878
      31       2.1961
      32       2.1829
      33       2.1211
      34       2.1669
      35       2.1668
      36       2.2287
      37       2.2432
      38       2.2999
      39       2.3475
      40       2.4137
      41       2.3884
      42       2.3558
      43       2.3918
      44       2.4273
      45       2.4163
      46       2.4208
      47       2.4257
      48       2.3946
      49       2.4198
      50       2.4316
      51       2.2990
      52       2.2766
      53       2.2621
      54       2.3195
      55       2.2956
      56       2.2824
      57       2.3220
      58       2.2540
      59       2.2919
      60       2.2053
      61       2.2729
      62       2.2903
      63       2.3193
      64       2.3334
      65       2.4687
      66       2.4222
      67       2.3544
      68       2.3592
      69       2.3244
      70       2.4255
      71       2.4691
      72       2.4623
      73       2.4363
      74       2.4314
      75       2.3419
      76       2.3822
      77       2.3938
      78       2.3858
      79       2.3670
      80       2.2850
      81       2.3490
      82       2.3946
      83       2.3355
      84       2.3699
      85       2.3712
      86       2.3729
      87       2.4196
      88       2.4664
      89       2.4488
      90       2.4180
      91       2.3655
      92       2.3811
      93       2.2922
      94       2.3321
      95       2.3065
      96       2.2878
      97       2.3474
      98       2.2966
      99       2.2566
     100       2.2996
     101       2.4344
     102       2.3547
     103       2.3902
     104       2.3223
     105       2.3949
     106       2.4362
     107       2.3772
     108       2.4391
     109       2.4729
     110       2.4243
     111       2.4096
     112       2.4015
     113       2.3372
     114       2.3355
     115       2.3228
     116       2.3182
     117       2.2950
     118       2.3685
     119       2.3261
     120       2.3509
     121       2.3471
     122       2.3220
     123       2.3954
     124       2.4929
     125       2.4525
     126       2.3232
     127       2.4102
     128       2.4313
     129       2.4126
     130       2.4394
     131       2.4308
     132       2.4500
     133       2.4665
     134       2.3410
     135       2.3128
     136       2.3172
     137       2.3618
     138       2.3886
     139       2.3100
     140       2.3120
     141       2.2970
     142       2.3503
     143       2.3349
     144       2.3356
     145       2.2980
     146       2.3553
     147       2.3761
     148       2.3388
     149       2.3905
     150       2.4216
     151       2.4702
     152       2.2917
     153       2.3168
     154       2.2903
     155       2.3317
     156       2.3336
     157       2.4189
     158       2.3113
     159       2.4437
     160       2.3160
     161       2.3706
     162       2.3291
     163       2.2971
     164       2.3433
     165       2.1833
     166       2.3513
     167       2.3012
     168       2.3818
     169       2.4800
     170       2.3236
     171       2.3615
     172       2.3904
     173       2.3930
     174       2.2750
     175       2.2483
     176       2.3240
     177       2.2332
     178       2.2442
     179       2.2744
     180       2.2585
     181       2.2427
     182       2.2079
     183       2.2634
     184       2.3044
     185       2.2823
     186       2.2690
     187       2.2788
     188       2.3259
     189       2.3056
     190       2.3412
     191       2.2389
     192       2.3094
     193       2.3384
     194       2.3723
     195       2.4410
     196       2.4013
     197       2.4003
     198       2.4346
     199       2.3721
     200       2.4508
     201       2.4112
     202       2.3865
     203       2.4007
     204       2.4334
     205       2.3415
     206       2.3857
     207       2.3715
     208       2.3735
     209       2.3457
     210       2.3745
     211       2.4188
     212       2.4383
     213       2.4860
     214       2.3967
     215       2.4924
     216       2.6208
     217       2.6373
     218       2.5547
     219       2.5515
     220       2.4546
     221       2.4900
     222       2.3889
     223       2.4220
     224       2.4367
     225       2.4114
     226       2.3045
     227       2.2635
     228       2.2818
     229       2.3195
     230       2.1897
     231       2.2795
     232       2.2661
     233       2.1976
     234       2.2031
     235       2.2102
     236       2.2924
     237       2.3224
     238       2.3578
     239       2.3160
     240       2.2951
     241       2.2829
     242       2.3046
     243       2.3802
     244       2.4677
     245       2.4288
     246       2.5261
     247       2.3876
     248       2.4285
     249       2.4166
     250       2.3967
     251       2.4345
     252       2.3523
     253       2.4633
     254       2.4476
     255       2.4846
     256       2.5768
     257       2.5488
     258       2.5720
     259       2.5271
     260       2.5399
     261       2.5155
     262       2.5234
     263       2.5008
     264       2.4706
     265       2.5181
     266       2.5528
     267       2.4610
     268       2.4701
     269       2.4674
     270       2.4599
     271       2.4396
     272       2.3323
     273       2.3527
     274       2.3655
     275       2.3964
     276       2.4589
     277       2.4424
     278       2.4386
     279       2.4691
     280       2.5138
     281       2.5032
     282       2.4814
     283       2.4467
     284       2.4339
     285       2.3750
     286       2.3504
     287       2.3206
     288       2.3603
     289       2.3116
     290       2.3307
     291       2.3832
     292       2.4396
     293       2.4138
     294       2.4007
     295       2.3738
     296       2.3333
     297       2.2592
     298       2.2675
     299       2.4335
     300       2.4350
     301       2.4059
     302       2.3874
     303       2.3698
     304       2.5003
     305       2.3853
     306       2.3853
     307       2.4563
     308       2.5214
     309       2.4892
     310       2.4947
     311       2.5200
     312       2.4393
     313       2.4542
     314       2.4812
     315       2.4785
     316       2.6045
     317       2.4239
     318       2.4959
     319       2.3814
     320       2.3726
     321       2.4343
     322       2.4385
     323       2.3079
     324       2.2932
     325       2.3266
     326       2.3417
     327       2.3235
     328       2.1753
     329       2.2351
     330       2.3029
     331       2.3056
     332       2.2435
     333       2.2386
     334       2.2282
     335       2.2793
     336       2.3359
     337       2.3447
     338       2.3128
     339       2.2999
     340       2.2058
     341       2.2380
     342       2.2736
     343       2.2511
     344       2.1514
     345       2.2419
     346       2.1473
     347       2.2185
     348       2.1764
     349       2.2649
     350       2.2597
     351       2.3028
     352       2.2803
     353       2.3031
     354       2.2385
     355       2.2372
     356       2.2466
     357       2.2760
     358       2.2704
     359       2.2472
     360       2.2689
     361       2.3250
     362       2.3360
     363       2.4123
     364       2.3631
     365       2.3397
     366       2.3680
     367       2.3747
     368       2.3994
     369       2.4127
     370       2.3876
     371       2.3866
     372       2.3361
     373       2.3137
     374       2.3239
     375       2.3394
     376       2.3497
     377       2.3042
     378       2.2308
     379       2.2674
     380       2.1907
     381       2.2370
     382       2.1928
     383       2.2079
     384       2.1754
     385       2.2232
     386       2.2281
     387       2.2067
     388       2.2915
     389       2.2995
     390       2.2164
     391       2.3358
     392       2.3101
     393       2.3242
     394       2.2313
     395       2.2394
     396       2.2583
     397       2.2708
     398       2.1218
     399       2.1970
     400       2.2158
     401       2.2883
     402       2.2108
     403       2.2550
     404       2.2625
     405       2.3740
     406       2.3221
     407       2.3226
     408       2.2183
     409       2.2874
     410       2.2203
     411       2.2224
     412       2.2219
     413       2.2683
     414       2.3462
     415       2.3775
     416       2.2914
     417       2.3011
     418       2.2676
     419       2.2464
     420       2.2942
     421       2.2910
     422       2.3712
     423       2.4087
     424       2.3695
     425       2.3388
     426       2.3168
     427       2.3751
     428       2.3621
     429       2.3977
     430       2.3706
     431       2.3002
     432       2.3166
     433       2.3703
     434       2.2733
     435       2.2393
     436       2.1828
     437       2.1852
     438       2.2005
     439       2.2184
     440       2.2542
     441       2.2786
     442       2.2234
     443       2.1414
     444       2.1942
     445       2.1516
     446       2.1825
     447       2.1923
     448       2.1098
     449       2.1858
     450       2.2581
     451       2.2232
     452       2.2927
     453       2.3309
     454       2.2535
     455       2.2904
     456       2.2559
     457       2.3252
     458       2.3338
     459       2.3336
     460       2.3502
     461       2.3210
     462       2.3356
     463       2.3337
     464       2.1409
     465       2.1716
     466       2.2126
     467       2.1407
     468       2.2046
     469       2.1997
     470       2.1883
     471       2.0728
     472       2.1469
     473       2.1452
     474       2.2387
     475       2.2365
     476       2.2614
     477       2.2705
     478       2.3313
     479       2.2900
     480       2.3846
     481       2.4300
     482       2.3932
     483       2.4005
     484       2.3393
     485       2.3370
     486       2.3906
     487       2.4753
     488       2.5447
     489       2.4634
     490       2.5139
     491       2.4396
     492       2.4335
     493       2.5245
     494       2.4758
     495       2.4654
     496       2.4498
     497       2.4226
     498       2.4437
     499       2.4201
     500       2.4342
     501       2.4477
     502       2.4500
     503       2.5423
     504       2.4824
     505       2.4783
     506       2.4324
     507       2.4145
     508       2.4401
     509       2.4243
     510       2.4315
     511       2.4507
     512       2.4476
     513       2.4197
     514       2.4665
     515       2.5011
     516       2.5758
     517       2.4754
     518       2.4893
     519       2.5188
     520       2.4880
     521       2.5240
     522       2.4483
     523       2.4859
     524       2.5095
     525       2.5686
     526       2.5627
     527       2.5423
     528       2.5062
     529       2.5575
     530       2.5480
     531       2.5975
     532       2.6152
     533       2.5583
     534       2.5047
     535       2.5325
     536       2.5053
     537       2.5100
     538       2.5646
     539       2.5711
     540       2.6127
     541       2.6252
     542       2.6590
     543       2.6321
     544       2.5106
     545       2.5246
     546       2.5242
     547       2.4613
     548       2.5398
     549       2.5914
     550       2.4970
     551       2.4943
     552       2.5407
     553       2.5578
     554       2.5438
     555       2.4699
     556       2.5498
     557       2.5896
     558       2.5421
     559       2.5528
     560       2.6663
     561       2.5642
     562       2.5583
     563       2.5269
     564       2.5030
     565       2.3853
     566       2.4471
     567       2.4554
     568       2.3890
     569       2.4874
     570       2.5136
     571       2.5594
     572       2.5377
     573       2.4248
     574       2.4008
     575       2.4699
     576       2.4800
     577       2.4572
     578       2.5370
     579       2.4777
     580       2.4546
     581       2.4016
     582       2.3295
     583       2.3956
     584       2.3677
     585       2.3706
     586       2.4119
     587       2.4633
     588       2.4925
     589       2.4073
     590       2.3574
     591       2.4068
     592       2.3201
     593       2.3158
     594       2.3070
     595       2.3417
     596       2.3088
     597       2.3769
     598       2.4144
     599       2.4629
     600       2.4707
     601       2.5492
     602       2.5162
     603       2.5282
     604       2.4790
     605       2.3801
     606       2.3809
     607       2.3673
     608       2.3735
     609       2.4187
     610       2.3941
     611       2.3908
     612       2.3497
     613       2.3815
     614       2.4552
     615       2.4969
     616       2.4547
     617       2.5103
     618       2.4573
     619       2.3935
     620       2.4792
     621       2.5189
     622       2.4536
     623       2.4181
     624       2.4941
     625       2.4383
     626       2.4731
     627       2.4323
     628       2.4394
     629       2.4015
     630       2.4098
     631       2.4527
     632       2.4052
     633       2.3888
     634       2.3937
     635       2.4280
     636       2.4069
     637       2.4044
     638       2.3776
     639       2.4324
     640       2.4781
     641       2.4853
     642       2.4491
     643       2.4528
     644       2.4717
     645       2.5157
     646       2.5815
     647       2.5337
     648       2.4570
     649       2.4780
     650       2.4953
     651       2.5613
     652       2.5777
     653       2.5024
     654       2.5313
     655       2.4834
     656       2.5242
     657       2.5425
     658       2.5788
     659       2.5321
     660       2.4088
     661       2.4283
     662       2.5065
     663       2.5010
     664       2.3968
     665       2.4007
     666       2.3754
     667       2.4303
     668       2.4937
     669       2.4762
     670       2.5034
     671       2.4366
     672       2.3829
     673       2.3766
     674       2.3606
     675       2.2803
     676       2.3118
     677       2.3456
     678       2.2838
     679       2.3743
     680       2.4021
     681       2.3489
     682       2.2933
     683       2.4369
     684       2.4621
     685       2.3858
     686       2.3524
     687       2.4418
     688       2.3955
     689       2.3924
     690       2.3645
     691       2.3818
     692       2.4832
     693       2.4907
     694       2.5300
     695       2.5386
     696       2.5463
     697       2.5263
     698       2.6093
     699       2.5359
     700       2.4650
     701       2.3995
     702       2.3786
     703       2.3696
     704       2.4188
     705       2.4934
     706       2.4253
     707       2.4486
     708       2.5008
     709       2.4844
     710       2.4995
     711       2.4047
     712       2.5822
     713       2.4954
     714       2.4300
     715       2.5334
     716       2.5342
     717       2.4917
     718       2.4801
     719       2.4993
     720       2.5243
     721       2.4876
     722       2.5107
     723       2.4774
     724       2.4838
     725       2.5502
     726       2.4742
     727       2.4638
     728       2.4629
     729       2.4333
     730       2.3311
     731       2.4168
     732       2.4852
     733       2.4446
     734       2.3847
     735       2.4412
     736       2.5282
     737       2.5010
     738       2.4810
     739       2.5002
     740       2.4355
     741       2.4724
     742       2.4925
     743       2.4214
     744       2.4592
     745       2.3845
     746       2.4068
     747       2.4295
     748       2.4585
     749       2.4709
     750       2.4824
     751       2.5782
     752       2.5573
     753       2.4986
     754       2.5206
     755       2.5998
     756       2.5445
     757       2.5418
     758       2.4495
     759       2.4351
     760       2.4184
     761       2.4368
     762       2.3923
     763       2.5018
     764       2.4443
     765       2.4487
     766       2.4989
     767       2.4797
     768       2.4460
     769       2.4831
     770       2.4029
     771       2.3547
     772       2.3710
     773       2.3563
     774       2.3214
     775       2.3221
     776       2.2916
     777       2.2956
     778       2.2493
     779       2.2931
     780       2.3068
     781       2.3472
     782       2.3139
     783       2.3503
     784       2.4903
     785       2.4232
     786       2.3723
     787       2.3777
     788       2.3640
     789       2.3915
     790       2.3286
     791       2.3135
     792       2.3319
     793       2.3197
     794       2.2962
     795       2.3483
     796       2.3642
     797       2.3883
     798       2.4776
     799       2.4687
     800       2.5175
     801       2.4952
     802       2.5687
     803       2.5648
     804       2.5835
     805       2.5164
     806       2.5178
     807       2.6047
     808       2.5754
     809       2.5281
     810       2.6203
     811       2.6095
     812       2.6626
     813       2.5858
     814       2.6089
     815       2.5109
     816       2.4710
     817       2.4599
     818       2.4396
     819       2.5229
     820       2.5298
     821       2.6179
     822       2.7070
     823       2.6650
     824       2.5779
     825       2.5252
     826       2.4515
     827       2.5329
     828       2.4805
     829       2.4353
     830       2.4870
     831       2.4014
     832       2.4540
     833       2.4823
     834       2.5428
     835       2.5406
     836       2.5297
     837       2.4522
     838       2.5012
     839       2.6069
     840       2.5117
     841       2.5091
     842       2.4892
     843       2.4749
     844       2.4595
     845       2.4129
     846       2.4670
     847       2.4423
     848       2.4584
     849       2.5315
     850       2.5522
     851       2.4096
     852       2.4435
     853       2.4628
     854       2.4851
     855       2.5449
     856       2.5946
     857       2.6532
     858       2.5636
     859       2.5333
     860       2.5641
     861       2.5142
     862       2.6146
     863       2.6644
     864       2.6518
     865       2.6137
     866       2.6014
     867       2.4998
     868       2.4912
     869       2.4849
     870       2.3540
     871       2.4434
     872       2.4485
     873       2.4035
     874       2.4020
     875       2.4025
     876       2.4515
     877       2.5835
     878       2.5265
     879       2.5448
     880       2.6028
     881       2.6286
     882       2.5840
     883       2.6153
     884       2.5483
     885       2.6301
     886       2.6903
     887       2.5787
     888       2.6466
     889       2.6975
     890       2.6433
     891       2.6438
     892       2.5887
     893       2.6492
     894       2.7077
     895       2.6758
     896       2.6861
     897       2.5906
     898       2.4020
     899       2.3993
     900       2.3874
     901       2.4641
     902       2.5367
     903       2.5466
     904       2.5269
     905       2.5842
     906       2.6267
     907       2.5625
     908       2.5220
     909       2.5472
     910       2.4703
     911       2.5139
     912       2.4056
     913       2.4849
     914       2.3540
     915       2.3892
     916       2.3929
     917       2.3957
     918       2.3422
     919       2.3027
     920       2.2506
     921       2.2504
     922       2.3037
     923       2.2660
     924       2.2511
     925       2.3551
     926       2.3096
     927       2.4248
     928       2.3301
     929       2.3989
     930       2.4242
     931       2.3564
     932       2.3645
     933       2.4187
     934       2.3732
     935       2.4894
     936       2.4324
     937       2.4442
     938       2.4789
     939       2.3945
     940       2.5123
     941       2.4673
     942       2.4407
     943       2.4591
     944       2.4663
     945       2.4332
     946       2.4892
     947       2.4288
     948       2.3856
     949       2.4673
     950       2.5217
     951       2.5221
     952       2.5112
     953       2.4472
     954       2.4893
     955       2.4896
     956       2.5028
     957       2.4657
     958       2.5459
     959       2.5824
     960       2.5421
     961       2.5233
     962       2.4976
     963       2.4832
     964       2.4259
     965       2.4505
     966       2.4677
     967       2.5290
     968       2.4475
     969       2.4027
     970       2.3773
     971       2.3302
     972       2.2647
     973       2.2483
     974       2.1678
     975       2.1542
     976       2.1099
     977       2.1965
     978       2.2590
     979       2.3119
     980       2.2288
     981       2.1883
     982       2.2804
     983       2.2604
     984       2.2414
     985       2.3289
     986       2.2482
     987       2.3915
     988       2.3410
     989       2.3482
     990       2.2954
     991       2.2868
     992       2.2155
     993       2.1747
     994       2.2225
     995       2.1820
     996       2.1634
     997       2.1210
     998       2.2075
     999       2.3069
    1000       2.2783
    1001       2.2522
    1002       2.1958
    1003       2.2684
    1004       2.2267
    1005       2.1808
    1006       2.1880
    1007       2.1824
    1008       2.1794
    1009       2.1401
    1010       2.0911
    1011       2.1010
    1012       2.2248
    1013       2.2156
    1014       2.2469
    1015       2.2955
    1016       2.3524
    1017       2.3130
    1018       2.2261
    1019       2.2878
    1020       2.3198
    1021       2.4247
    1022       2.3333
    1023       2.2849
    1024       2.2699
    1025       2.2246
    1026       2.2554
    1027       2.2924
    1028       2.2161
    1029       2.3554
    1030       2.4701
    1031       2.4720
    1032       2.4085
    1033       2.4288
    1034       2.3948
    1035       2.3514
    1036       2.2479
    1037       2.2937
    1038       2.2781
    1039       2.3635
    1040       2.3798
    1041       2.4296
    1042       2.4298
    1043       2.4590
    1044       2.5416
    1045       2.6171
    1046       2.6541
    1047       2.5731
    1048       2.5766
    1049       2.5767
    1050       2.6152
    1051       2.6025
    1052       2.5226
    1053       2.4881
    1054       2.4969
    1055       2.4109
    1056       2.3820
    1057       2.3811
    1058       2.3907
    1059       2.3722
    1060       2.3097
    1061       2.3838
    1062       2.3389
    1063       2.4022
    1064       2.4346
    1065       2.4731
    1066       2.4919
    1067       2.4416
    1068       2.4797
    1069       2.3692
    1070       2.3393
    1071       2.3240
    1072       2.3481
    1073       2.3348
    1074       2.3155
    1075       2.3659
    1076       2.4073
    1077       2.4315
    1078       2.3207
    1079       2.3389
    1080       2.3139
    1081       2.2830
    1082       2.2925
    1083       2.2612
    1084       2.3313
    1085       2.2709
    1086       2.2133
    1087       2.1443
    1088       2.2014
    1089       2.2383
    1090       2.2658
    1091       2.2454
    1092       2.2334
    1093       2.2964
    1094       2.2936
    1095       2.1915
    1096       2.1429
    1097       2.1500
    1098       2.0468
    1099       2.0981
    1100       2.0859
    1101       2.1418
    1102       2.2308
    1103       2.1954
    1104       2.1909
    1105       2.2432
    1106       2.2024
    1107       2.2107
    1108       2.1867
    1109       2.2391
    1110       2.2359
    1111       2.3250
    1112       2.2712
    1113       2.2675
    1114       2.2733
    1115       2.1625
    1116       2.1970
    1117       2.1808
    1118       2.1222
    1119       2.2538
    1120       2.2458
    1121       2.2334
    1122       2.2143
    1123       2.2946
    1124       2.3799
    1125       2.3381
    1126       2.3630
    1127       2.3396
    1128       2.2218
    1129       2.1951
    1130       2.3171
    1131       2.2707
    1132       2.3522
    1133       2.2756
    1134       2.3313
    1135       2.2732
    1136       2.2583
    1137       2.2171
    1138       2.2145
    1139       2.2298
    1140       2.1464
    1141       2.1319
    1142       2.0849
    1143       2.1135
    1144       2.0786
    1145       2.1299
    1146       2.1491
    1147       2.1627
    1148       2.0382
    1149       2.1380
    1150       2.1960
    1151       2.1945
    1152       2.2131
    1153       2.2141
    1154       2.1497
    1155       2.1678
    1156       2.2136
    1157       2.1565
    1158       2.1054
    1159       2.1523
    1160       2.1839
    1161       2.1196
    1162       2.1610
    1163       2.2063
    1164       2.1577
    1165       2.1996
    1166       2.1894
    1167       2.1504
    1168       2.1996
    1169       2.1695
    1170       2.2329
    1171       2.2328
    1172       2.1653
    1173       2.1008
    1174       2.1299
    1175       2.1732
    1176       2.1382
    1177       2.1818
    1178       2.1951
    1179       2.2032
    1180       2.1947
    1181       2.2234
    1182       2.1372
    1183       2.0432
    1184       2.1134
    1185       2.1492
    1186       2.1887
    1187       2.2956
    1188       2.2585
    1189       2.2441
    1190       2.2389
    1191       2.2568
    1192       2.3105
    1193       2.3485
    1194       2.3998
    1195       2.4669
    1196       2.4678
    1197       2.5134
    1198       2.4453
    1199       2.3752
    1200       2.3662
    1201       2.3805
    1202       2.3500
    1203       2.3505
    1204       2.3652
    1205       2.3767
    1206       2.4040
    1207       2.4259
    1208       2.4787
    1209       2.5105
    1210       2.4616
    1211       2.4584
    1212       2.3924
    1213       2.3237
    1214       2.3884
    1215       2.2998
    1216       2.3158
    1217       2.2060
    1218       2.3436
    1219       2.2406
    1220       2.4160
    1221       2.5812
    1222       2.7068
    1223       2.6610
    1224       2.6084
    1225       2.5868
    1226       2.6206
    1227       2.6678
    1228       2.7295
    1229       2.6801
    1230       2.7629
    1231       2.7396
    1232       2.7419
    1233       2.7493
    1234       2.8347
    1235       2.7678
    1236       2.7899
    1237       2.8347
    1238       2.7348
    1239       2.8553
    1240       2.7487
    1241       2.7553
    1242       2.7451
    1243       2.6496
    1244       2.6045
    1245       2.6738
    1246       2.7831
    1247       2.7835
    1248       2.9181
    1249       2.8466
    1250       2.9027
    1251       2.8180
    1252       2.8284
    1253       2.9650
    1254       2.7843
    1255       2.8249
    1256       2.7901
    1257       2.8534
    1258       2.9494
    1259       2.9021
    1260       2.8172
    1261       2.8519
    1262       2.8192
    1263       2.8106
    1264       2.7554
    1265       2.7419
    1266       2.5791
    1267       2.5893
    1268       2.5198
    1269       2.5472
    1270       2.6286
    1271       2.7164
    1272       2.7209
    1273       2.6904
    1274       2.6582
    1275       2.7209
    1276       2.6362
    1277       2.6858
    1278       2.6899
    1279       2.7953
    1280       2.7893
    1281       2.7490
    1282       2.6945
    1283       2.7145
    1284       2.6760
    1285       2.7165
    1286       2.7110
    1287       2.6977
    1288       2.5412
    1289       2.4802
    1290       2.4899
    1291       2.5101
    1292       2.6557
    1293       2.6901
    1294       2.7723
    1295       2.7373
    1296       2.6278
    1297       2.5999
    1298       2.6522
    1299       2.7306
    1300       2.8153
    1301       2.7900
    1302       2.6812
    1303       2.6238
    1304       2.6555
    1305       2.7247
    1306       2.6705
    1307       2.6966
    1308       2.6946
    1309       2.6759
    1310       2.6382
    1311       2.6240
    1312       2.6928
    1313       2.7250
    1314       2.7084
    1315       2.6413
    1316       2.6177
    1317       2.7503
    1318       2.7225
    1319       2.5451
    1320       2.5138
    1321       2.3852
    1322       2.4793
    1323       2.5489
    1324       2.6023
    1325       2.5487
    1326       2.6932
    1327       2.7187
    1328       2.7228
    1329       2.6652
    1330       2.7375
    1331       2.7674
    1332       2.9200
    1333       2.9708
    1334       2.8961
    1335       2.9014
    1336       2.8398
    1337       2.8522
    1338       2.8275
    1339       2.6877
    1340       2.7524
    1341       2.7496
    1342       2.8294
    1343       2.7497
    1344       2.8389
    1345       3.0346
    1346       2.9698
    1347       2.8288
    1348       2.9143
    1349       2.8374
    1350       2.8972
    1351       2.9732
    1352       2.9501
    1353       2.7454
    1354       2.6983
    1355       2.7890
    1356       2.7829
    1357       2.9001
    1358       2.7994
    1359       2.7902
    1360       2.9643
    1361       2.8471
    1362       2.8601
    1363       2.8445
    1364       2.7792
    1365       2.7180
    1366       2.8896
    1367       2.7331
    1368       2.7785
    1369       2.7217
    1370       2.7270
    1371       2.7216
    1372       2.6993
    1373       2.6585
    1374       2.5977
    1375       2.5733
    1376       2.5981
    1377       2.5450
    1378       2.5801
    1379       2.6277
    1380       2.6058
    1381       2.5284
    1382       2.5995
    1383       2.5504
    1384       2.5304
    1385       2.4890
    1386       2.5685
    1387       2.4973
    1388       2.4802
    1389       2.4296
    1390       2.4843
    1391       2.4858
    1392       2.5083
    1393       2.3784
    1394       2.3793
    1395       2.4424
    1396       2.6089
    1397       2.7126
    1398       2.7011
    1399       2.6111
    1400       2.4586
    1401       2.4400
    1402       2.3862
    1403       2.3131
    1404       2.3745
    1405       2.3583
    1406       2.3362
    1407       2.3950
    1408       2.5201
    1409       2.4240
    1410       2.4695
    1411       2.5307
    1412       2.3896
    1413       2.4108
    1414       2.3935
    1415       2.4058
    1416       2.4514
    1417       2.5148
    1418       2.4428
    1419       2.4668
    1420       2.5055
    1421       2.4623
    1422       2.4942
    1423       2.4358
    1424       2.4645
    1425       2.5340
    1426       2.5680
    1427       2.4857
    1428       2.5766
    1429       2.6386
    1430       2.6016
    1431       2.6292
    1432       2.5687
    1433       2.5511
    1434       2.6774
    1435       2.5717
    1436       2.5331
    1437       2.5903
    1438       2.5736
    1439       2.5883
    1440       2.5374
    1441       2.5354
    1442       2.4704
    1443       2.4276
    1444       2.4094
    1445       2.4084
    1446       2.4041
    1447       2.3861
    1448       2.3815
    1449       2.3695
    1450       2.4014
    1451       2.3096
    1452       2.4089
    1453       2.3892
    1454       2.4499
    1455       2.4518
    1456       2.4118
    1457       2.4656
    1458       2.4319
    1459       2.4688
    1460       2.4411
    1461       2.3755
    1462       2.2782
    1463       2.2495
    1464       2.3236
    1465       2.3666
    1466       2.3444
    1467       2.3663
    1468       2.4066
    1469       2.4388
    1470       2.3843
    1471       2.5375
    1472       2.5975
    1473       2.6115
    1474       2.6022
    1475       2.6438
    1476       2.7723
    1477       2.7129
    1478       2.7247
    1479       2.6554
    1480       2.7116
    1481       2.7394
    1482       2.6318
    1483       2.6030
    1484       2.6400
    1485       2.5695
    1486       2.4305
    1487       2.4183
    1488       2.4560
    1489       2.5756
    1490       2.5698
    1491       2.4579
    1492       2.3902
    1493       2.4266
    1494       2.3587
    1495       2.4232
    1496       2.4939
    1497       2.4601
    1498       2.4226
    1499       2.5137
    1500       2.4908
    1501       2.4419
    1502       2.3893
    1503       2.4626
    1504       2.3740
    1505       2.4344
    1506       2.4300
    1507       2.3597
    1508       2.4149
    1509       2.4745
    1510       2.4186
    1511       2.3542
    1512       2.2861
    1513       2.3311
    1514       2.3526
    1515       2.3977
    1516       2.3772
    1517       2.4041
    1518       2.4502
    1519       2.5545
    1520       2.5724
    1521       2.5226
    1522       2.4694
    1523       2.4736
    1524       2.4640
    1525       2.5007
    1526       2.6209
    1527       2.6684
    1528       2.6672
    1529       2.6613
    1530       2.5917
    1531       2.5656
    1532       2.4918
    1533       2.4756
    1534       2.4922
    1535       2.5044
    1536       2.5644
    1537       2.5821
    1538       2.4526
    1539       2.4791
    1540       2.4886
    1541       2.5015
    1542       2.6560
    1543       2.5837
    1544       2.5098
    1545       2.5701
    1546       2.5511
    1547       2.5214
    1548       2.5148
    1549       2.5594
    1550       2.5549
    1551       2.6073
    1552       2.5911
    1553       2.5998
    1554       2.5984
    1555       2.6687
    1556       2.7433
    1557       2.7024
    1558       2.8025
    1559       2.7500
    1560       2.7178
    1561       2.8455
    1562       2.8171
    1563       2.7380
    1564       2.6717
    1565       2.6976
    1566       2.5857
    1567       2.6720
    1568       2.5643
    1569       2.4488
    1570       2.5586
    1571       2.4644
    1572       2.5271
    1573       2.4823
    1574       2.5000
    1575       2.4571
    1576       2.3835
    1577       2.4012
    1578       2.3043
    1579       2.2212
    1580       2.1885
    1581       2.1730
    1582       2.2302
    1583       2.2426
    1584       2.2106
    1585       2.2770
    1586       2.1902
    1587       2.1941
    1588       2.1813
    1589       2.3272
    1590       2.3171
    1591       2.3769
    1592       2.4613
    1593       2.4357
    1594       2.4673
    1595       2.3929
    1596       2.3565
    1597       2.3631
    1598       2.3360
    1599       2.4118
    1600       2.4163
    1601       2.4756
    1602       2.5613
    1603       2.5338
    1604       2.4500
    1605       2.4540
    1606       2.4798
    1607       2.4399
    1608       2.4446
    1609       2.4980
    1610       2.4726
    1611       2.4353
    1612       2.5566
    1613       2.5987
    1614       2.6486
    1615       2.6899
    1616       2.7535
    1617       2.6996
    1618       2.5795
    1619       2.5567
    1620       2.5710
    1621       2.6488
    1622       2.6044
    1623       2.5296
    1624       2.6318
    1625       2.6383
    1626       2.6707
    1627       2.6807
    1628       2.7051
    1629       2.6585
    1630       2.5775
    1631       2.5764
    1632       2.4991
    1633       2.3889
    1634       2.4234
    1635       2.4728
    1636       2.4808
    1637       2.5404
    1638       2.5453
    1639       2.5510
    1640       2.5287
    1641       2.5043
    1642       2.5010
    1643       2.5916
    1644       2.6186
    1645       2.5602
    1646       2.4613
    1647       2.5406
    1648       2.5419
    1649       2.3797
    1650       2.4801
    1651       2.4738
    1652       2.4769
    1653       2.5517
    1654       2.5937
    1655       2.6645
    1656       2.5337
    1657       2.6239
    1658       2.6682
    1659       2.5497
    1660       2.5887
    1661       2.6150
    1662       2.5883
    1663       2.6868
    1664       2.5643
    1665       2.5113
    1666       2.5115
    1667       2.4691
    1668       2.4390
    1669       2.5179
    1670       2.5081
    1671       2.5451
    1672       2.4698
    1673       2.4929
    1674       2.4291
    1675       2.5708
    1676       2.5251
    1677       2.6139
    1678       2.6155
    1679       2.6531
    1680       2.7725
    1681       2.7648
    1682       2.7451
    1683       2.6679
    1684       2.5981
    1685       2.5995
    1686       2.5861
    1687       2.6759
    1688       2.6841
    1689       2.5839
    1690       2.5489
    1691       2.4647
    1692       2.3910
    1693       2.4223
    1694       2.4248
    1695       2.5215
    1696       2.6961
    1697       2.6467
    1698       2.6075
    1699       2.5388
    1700       2.4306
    1701       2.6014
    1702       2.6682
    1703       2.7002
    1704       2.6540
    1705       2.5976
    1706       2.5731
    1707       2.5744
    1708       2.5851
    1709       2.5664
    1710       2.5972
    1711       2.7541
    1712       2.7875
    1713       2.8036
    1714       2.9007
    1715       2.9432
    1716       2.9678
    1717       2.8720
    1718       2.8680
    1719       2.8562
    1720       2.8539
    1721       2.8894
    1722       2.7762
    1723       2.7308
    1724       2.8007
    1725       2.7996
    1726       2.7480
    1727       2.7484
    1728       2.8388
    1729       2.8305
    1730       2.8015
    1731       2.9114
    1732       2.8859
    1733       2.9091
    1734       2.9346
    1735       2.9678
    1736       2.8298
    1737       2.8136
    1738       2.8603
    1739       2.8296
    1740       2.9035
    1741       2.8099
    1742       2.9230
    1743       2.8740
    1744       2.8592
    1745       2.8173
    1746       2.7833
    1747       2.7359
    1748       2.7658
    1749       2.7636
    1750       2.7351
    1751       2.7115
    1752       2.7549
    1753       2.6302
    1754       2.5576
    1755       2.5848
    1756       2.6393
    1757       2.7993
    1758       2.8090
    1759       2.8351
    1760       2.7572
    1761       2.6660
    1762       2.6941
    1763       2.6834
    1764       2.7391
    1765       2.7038
    1766       2.6825
    1767       2.7179
    1768       2.6271
    1769       2.7051
    1770       2.6575
    1771       2.7175
    1772       2.6951
    1773       2.7262
    1774       2.6113
    1775       2.7402
    1776       2.5856
    1777       2.5440
    1778       2.6002
    1779       2.6516
    1780       2.5549
    1781       2.7374
    1782       2.7253
    1783       2.9180
    1784       2.8755
    1785       3.0374
    1786       2.9536
    1787       2.8726
    1788       2.8363
    1789       2.8295
    1790       2.9042
    1791       2.9113
    1792       2.7755
    1793       2.8129
    1794       2.8301
    1795       2.7715
    1796       2.8794
    1797       2.8158
    1798       2.8242
    1799       2.8029
    1800       2.7438
    1801       2.7702
    1802       2.7996
    1803       2.7275
    1804       2.6447
    1805       2.6759
    1806       2.6985
    1807       2.6868
    1808       2.6319
    1809       2.6848
    1810       2.6794
    1811       2.5627
    1812       2.6888
    1813       2.6451
    1814       2.8216
    1815       2.6922
    1816       2.5744
    1817       2.5413
    1818       2.5828
    1819       2.6207
    1820       2.6385
    1821       2.5056
    1822       2.4969
    1823       2.6120
    1824       2.5279
    1825       2.6362
    1826       2.6119
    1827       2.6311
    1828       2.5507
    1829       2.6519
    1830       2.5724
    1831       2.6390
    1832       2.6261
    1833       2.5820
    1834       2.6101
    1835       2.6582
    1836       2.6635
    1837       2.6339
    1838       2.6437
    1839       2.7004
    1840       2.7686
    1841       2.8450
    1842       2.8114
    1843       2.7126
    1844       2.6574
    1845       2.6130
    1846       2.6566
    1847       2.6642
    1848       2.6595
    1849       2.5933
    1850       2.5346
    1851       2.4668
    1852       2.5945
    1853       2.6575
    1854       2.7294
    1855       2.7598
    1856       2.7689
    1857       2.6660
    1858       2.6833
    1859       2.8376
    1860       2.8003
    1861       2.8755
    1862       2.7204
    1863       2.6500
    1864       2.6920
    1865       2.7058
    1866       2.5428
    1867       2.5644
    1868       2.6176
    1869       2.4875
    1870       2.5617
    1871       2.5652
    1872       2.5234
    1873       2.5396
    1874       2.5688
    1875       2.6845
    1876       2.6262
    1877       2.6573
    1878       2.6345
    1879       2.7797
    1880       2.7279
    1881       2.7235
    1882       2.7307
    1883       2.7690
    1884       2.6552
    1885       2.6485
    1886       2.6635
    1887       2.6227
    1888       2.6441
    1889       2.6231
    1890       2.7073
    1891       2.7336
    1892       2.7162
    1893       2.6427
    1894       2.6142
    1895       2.6776
    1896       2.6138
    1897       2.5978
    1898       2.7266
    1899       2.7185
    1900       2.6568
    1901       2.6467
    1902       2.6997
    1903       2.7580
    1904       2.8255
    1905       2.7790
    1906       2.7345
    1907       2.6977
    1908       2.8165
    1909       2.8106
    1910       2.7414
    1911       2.7591
    1912       2.8319
    1913       2.6669
    1914       2.6753
    1915       2.6997
    1916       2.6476
    1917       2.5564
    1918       2.5866
    1919       2.5836
    1920       2.6669
    1921       2.7153
    1922       2.7458
    1923       2.7891
    1924       2.8318
    1925       2.7756
    1926       2.8091
    1927       2.7408
    1928       2.8445
    1929       2.7851
    1930       2.6887
    1931       2.7726
    1932       2.7831
    1933       2.8208
    1934       2.7316
    1935       2.8714
    1936       2.9383
    1937       3.0982
    1938       2.9794
    1939       2.9538
    1940       2.9451
    1941       2.8489
    1942       2.7867
    1943       2.8689
    1944       2.7824
    1945       2.9263
    1946       2.8049
    1947       2.7956
    1948       2.8047
    1949       2.7357
    1950       2.7865
    1951       2.7887
    1952       2.6668
    1953       2.6816
    1954       2.6059
    1955       2.6580
    1956       2.6799
    1957       2.7288
    1958       2.7117
    1959       2.6738
    1960       2.6786
    1961       2.6965
    1962       2.7131
    1963       2.6149
    1964       2.7137
    1965       2.6955
    1966       2.6733
    1967       2.6380
    1968       2.6567
    1969       2.6977
    1970       2.5940
    1971       2.5581
    1972       2.4905
    1973       2.3938
    1974       2.3837
    1975       2.3893
    1976       2.3888
    1977       2.4074
    1978       2.4292
    1979       2.4761
    1980       2.4549
    1981       2.4361
    1982       2.4306
    1983       2.4775
    1984       2.4615
    1985       2.4976
    1986       2.4999
    1987       2.4537
    1988       2.4630
    1989       2.5013
    1990       2.5360
    1991       2.4614
    1992       2.4848
    1993       2.4771
    1994       2.4056
    1995       2.4428
    1996       2.3745
    1997       2.3783
    1998       2.4242
    1999       2.4558
    2000       2.4570
    2001       2.4960
    2002       2.5417
    2003       2.5517
    2004       2.6372
    2005       2.6505
    2006       2.6493
    2007       2.7081
    2008       2.7196
    2009       2.6318
    2010       2.7137
    2011       2.7814
    2012       2.8136
    2013       2.8088
    2014       2.9100
    2015       3.0343
    2016       3.0936
    2017       3.0404
    2018       3.0985
    2019       3.0581
    2020       3.0893
    2021       3.0133
    2022       2.9351
    2023       2.8376
    2024       2.9503
    2025       2.8825
    2026       2.9196
    2027       2.9486
    2028       2.9876
    2029       2.9037
    2030       2.9353
    2031       2.8516
    2032       2.8838
    2033       2.8226
    2034       2.9247
    2035       2.8327
    2036       2.9699
    2037       2.9365
    2038       3.0644
    2039       2.9847
    2040       2.9083
    2041       2.9625
    2042       2.9118
    2043       2.9825
    2044       2.9303
    2045       3.0156
    2046       2.9497
    2047       2.9921
    2048       2.9060
    2049       2.9305
    2050       2.8566
    2051       2.7782
    2052       2.7839
    2053       2.7933
    2054       2.7612
    2055       2.6996
    2056       2.6360
    2057       2.5920
    2058       2.5899
    2059       2.5115
    2060       2.4964
    2061       2.5211
    2062       2.6072
    2063       2.5406
    2064       2.4813
    2065       2.5476
    2066       2.5691
    2067       2.6073
    2068       2.7018
    2069       2.7107
    2070       2.5817
    2071       2.4731
    2072       2.5273
    2073       2.5084
    2074       2.5866
    2075       2.5667
    2076       2.6311
    2077       2.5962
    2078       2.5086
    2079       2.5128
    2080       2.4818
    2081       2.4567
    2082       2.4656
    2083       2.4402
    2084       2.4389
    2085       2.4351
    2086       2.3741
    2087       2.4555
    2088       2.3925
    2089       2.3733
    2090       2.4097
    2091       2.3369
    2092       2.3274
    2093       2.4508
    2094       2.4908
    2095       2.4366
    2096       2.4723
    2097       2.3856
    2098       2.3985
    2099       2.3922
    2100       2.4354
    2101       2.4581
    2102       2.4474
    2103       2.4902
    2104       2.4595
    2105       2.5245
    2106       2.5012
    2107       2.6067
    2108       2.4563
    2109       2.4837
    2110       2.6241
    2111       2.5668
    2112       2.6884
    2113       2.6080
    2114       2.6563
    2115       2.6816
    2116       2.6846
    2117       2.6752
    2118       2.6642
    2119       2.6349
    2120       2.8050
    2121       2.7304
    2122       2.7161
    2123       2.7511
    2124       2.6897
    2125       2.6808
    2126       2.7932
    2127       2.9195
    2128       2.7889
    2129       2.7571
    2130       2.7367
    2131       2.7823
    2132       2.7991
    2133       2.8519
    2134       2.8631
    2135       2.7715
    2136       2.6893
    2137       2.7094
    2138       2.7446
    2139       2.7662
    2140       2.8578
    2141       2.8930
    2142       2.7504
    2143       2.7027
    2144       2.6612
    2145       2.6122
    2146       2.6747
    2147       2.6979
    2148       2.6310
    2149       2.4828
    2150       2.5784
    2151       2.5853
    2152       2.5265
    2153       2.5457
    2154       2.6119
    2155       2.6276
    2156       2.6438
    2157       2.7112
    2158       2.6772
    2159       2.6023
    2160       2.4980
    2161       2.5438
    2162       2.6243
    2163       2.5469
    2164       2.5676
    2165       2.4793
    2166       2.5996
    2167       2.5332
    2168       2.6266
    2169       2.7879
    2170       2.8345
    2171       2.7924
    2172       2.7213
    2173       2.8037
    2174       2.7791
    2175       2.8518
    2176       2.6719
    2177       2.6724
    2178       2.6652
    2179       2.7566
    2180       2.7381
    2181       2.8705
    2182       2.9383
    2183       2.8431
    2184       2.8802
    2185       2.9609
    2186       2.9626
    2187       2.9030
    2188       2.8630
    2189       2.8214
    2190       2.7796
    2191       2.7285
    2192       2.8049
    2193       2.7935
    2194       2.7002
    2195       2.7344
    2196       2.6699
    2197       2.6649
    2198       2.7330
    2199       2.5855
    2200       2.5768
    2201       2.6571
    2202       2.6202
    2203       2.6398
    2204       2.6372
    2205       2.6676
    2206       2.6859
    2207       2.7756
    2208       2.8754
    2209       2.9342
    2210       2.9512
    2211       2.8385
    2212       2.7743
    2213       2.7202
    2214       2.7216
    2215       2.7668
    2216       2.7683
    2217       2.8418
    2218       2.7636
    2219       2.8231
    2220       2.7880
    2221       2.8193
    2222       2.8441
    2223       2.8057
    2224       2.9137
    2225       2.8191
    2226       2.8186
    2227       2.7521
    2228       2.7130
    2229       2.6869
    2230       2.6238
    2231       2.6144
    2232       2.5280
    2233       2.6251
    2234       2.5542
    2235       2.6650
    2236       2.5897
    2237       2.5398
    2238       2.5500
    2239       2.5370
    2240       2.5622
    2241       2.5810
    2242       2.4818
    2243       2.5686
    2244       2.7167
    2245       2.6268
    2246       2.5199
    2247       2.5033
    2248       2.4562
    2249       2.4878
    2250       2.5424
    2251       2.5548
    2252       2.6114
    2253       2.3899
    2254       2.3508
    2255       2.5743
    2256       2.5067
    2257       2.5526
    2258       2.5227
    2259       2.5144
    2260       2.5492
    2261       2.5304
    2262       2.5866
    2263       2.5786
    2264       2.5833
    2265       2.4763
    2266       2.4776
    2267       2.5652
    2268       2.5006
    2269       2.5113
    2270       2.5315
    2271       2.5621
    2272       2.4713
    2273       2.4270
    2274       2.4999
    2275       2.5401
    2276       2.5128
    2277       2.5707
    2278       2.5445
    2279       2.5386
    2280       2.4735
    2281       2.6042
    2282       2.6343
    2283       2.6019
    2284       2.4401
    2285       2.4041
    2286       2.4454
    2287       2.4359
    2288       2.4865
    2289       2.5682
    2290       2.5819
    2291       2.6958
    2292       2.7200
    2293       2.6672
    2294       2.6785
    2295       2.6469
    2296       2.5743
    2297       2.4903
    2298       2.4816
    2299       2.4193
    2300       2.3391
    2301       2.4408
    2302       2.5112
    2303       2.5278
    2304       2.4055
    2305       2.4684
    2306       2.3947
    2307       2.3761
    2308       2.3952
    2309       2.3509
    2310       2.3470
    2311       2.3263
    2312       2.3817
    2313       2.4099
    2314       2.3626
    2315       2.3927
    2316       2.3696
    2317       2.3924
    2318       2.5101
    2319       2.5286
    2320       2.5638
    2321       2.5201
    2322       2.5251
    2323       2.5951
    2324       2.6724
    2325       2.6232
    2326       2.6531
    2327       2.5716
    2328       2.6270
    2329       2.5336
    2330       2.5079
    2331       2.5448
    2332       2.4826
    2333       2.5046
    2334       2.4559
    2335       2.4998
    2336       2.4749
    2337       2.4106
    2338       2.5127
    2339       2.4989
    2340       2.4022
    2341       2.4728
    2342       2.4871
    2343       2.5579
    2344       2.5730
    2345       2.5692
    2346       2.5222
    2347       2.4117
    2348       2.4208
    2349       2.4570
    2350       2.4066
    2351       2.3889
    2352       2.4694
    2353       2.4555
    2354       2.4618
    2355       2.4781
    2356       2.5875
    2357       2.6530
    2358       2.6210
    2359       2.6732
    2360       2.6566
    2361       2.7124
    2362       2.6305
    2363       2.4766
    2364       2.4060
    2365       2.5626
    2366       2.5789
    2367       2.5684
    2368       2.5182
    2369       2.4887
    2370       2.4985
    2371       2.5511
    2372       2.5036
    2373       2.7370
    2374       2.8033
    2375       2.6987
    2376       2.6078
    2377       2.6322
    2378       2.6540
    2379       2.6335
    2380       2.6065
    2381       2.5065
    2382       2.5325
    2383       2.6577
    2384       2.6102
    2385       2.5528
    2386       2.6675
    2387       2.7152
    2388       2.7092
    2389       2.7101
    2390       2.6596
    2391       2.7665
    2392       2.8498
    2393       2.7882
    2394       2.8079
    2395       2.7354
    2396       2.6772
    2397       2.6132
    2398       2.7811
    2399       2.6802
    2400       2.6697
    2401       2.6297
    2402       2.6078
    2403       2.5607
    2404       2.5053
    2405       2.5142
    2406       2.7104
    2407       2.8205
    2408       2.5967
    2409       2.5840
    2410       2.5184
    2411       2.4913
    2412       2.3933
    2413       2.4466
    2414       2.4626
    2415       2.4670
    2416       2.5348
    2417       2.6085
    2418       2.7249
    2419       2.7516
    2420       2.6536
    2421       2.6545
    2422       2.6801
    2423       2.6736
    2424       2.8124
    2425       2.7346
    2426       2.7176
    2427       2.6891
    2428       2.6325
    2429       2.6978
    2430       2.6689
    2431       2.6832
    2432       2.6607
    2433       2.7375
    2434       2.7487
    2435       2.7702
    2436       2.8146
    2437       2.7539
    2438       2.7081
    2439       2.7172
    2440       2.6465
    2441       2.6283
    2442       2.5995
    2443       2.7267
    2444       2.7756
    2445       2.7839
    2446       2.6921
    2447       2.7157
    2448       2.7331
    2449       2.7511
    2450       2.7608
    2451       2.6729
    2452       2.6786
    2453       2.6841
    2454       2.6324
    2455       2.7615
    2456       2.8428
    2457       2.6816
    2458       2.7998
    2459       2.7874
    2460       2.7200
    2461       2.6454
    2462       2.6078
    2463       2.6410
    2464       2.5906
    2465       2.5789
    2466       2.6468
    2467       2.6389
    2468       2.7251
    2469       2.7785
    2470       2.8833
    2471       2.9298
    2472       2.9695
    2473       3.0001
    2474       2.8473
    2475       2.9325
    2476       2.8675
    2477       2.9557
    2478       2.8405
    2479       2.8082
    2480       2.7500
    2481       2.7942
    2482       2.7082
    2483       2.6785
    2484       2.6688
    2485       2.5644
    2486       2.6640
    2487       2.6665
    2488       2.6365
    2489       2.7007
    2490       2.6282
    2491       2.6850
    2492       2.8163
    2493       2.7157
    2494       2.7694
    2495       2.8198
    2496       2.8279
    2497       2.7736
    2498       2.7016
    2499       2.6867
    2500       2.7342
