# Supplementary material for: Potential Inhibitors of Fascin From A Database of Marine Natural Products: A Virtual Screening and Molecular Dynamics Study
Source: Front Chem. 2021 Oct 7;9:719949. doi: 10.3389/fchem.2021.719949 (PMC8529705; doi:10.3389/fchem.2021.719949)
Supplement: Supplementary file 2 [file DataSheet1.ZIP › Raw Date for Manuscript-719949-reduced/Figure S1/Inhibitor 09/rmsd3.dat]

#Frame     RMSD_00002
       1       2.2035
       2       2.2629
       3       2.3440
       4       2.3878
       5       2.3011
       6       2.3257
       7       2.3224
       8       2.2278
       9       2.2498
      10       2.3353
      11       2.4715
      12       2.4603
      13       2.4260
      14       2.4724
      15       2.5167
      16       2.5758
      17       2.5984
      18       2.6387
      19       2.5680
      20       2.3968
      21       2.4566
      22       2.4441
      23       2.4537
      24       2.3960
      25       2.3658
      26       2.3562
      27       2.4819
      28       2.5183
      29       2.3693
      30       2.3780
      31       2.4062
      32       2.3050
      33       2.1386
      34       2.1571
      35       2.1142
      36       2.1156
      37       2.1318
      38       2.1488
      39       2.1735
      40       2.1547
      41       2.2168
      42       2.1629
      43       2.2116
      44       2.2210
      45       2.1677
      46       2.2532
      47       2.2976
      48       2.2854
      49       2.2258
      50       2.2217
      51       2.2527
      52       2.2753
      53       2.2611
      54       2.2336
      55       2.3244
      56       2.4144
      57       2.4930
      58       2.4799
      59       2.4823
      60       2.3747
      61       2.1999
      62       2.2488
      63       2.2923
      64       2.2052
      65       2.2433
      66       2.2673
      67       2.2821
      68       2.3965
      69       2.2819
      70       2.3848
      71       2.4066
      72       2.3565
      73       2.3358
      74       2.3731
      75       2.3566
      76       2.3020
      77       2.2589
      78       2.3021
      79       2.3765
      80       2.3353
      81       2.3666
      82       2.3526
      83       2.3184
      84       2.2215
      85       2.2208
      86       2.1695
      87       2.1569
      88       2.1281
      89       2.1596
      90       2.1204
      91       2.0955
      92       2.0933
      93       2.0509
      94       2.0883
      95       2.0856
      96       2.0725
      97       2.1097
      98       2.0929
      99       2.0434
     100       2.0114
     101       2.1315
     102       2.1762
     103       2.1132
     104       2.1984
     105       2.2701
     106       2.2866
     107       2.3047
     108       2.3356
     109       2.2636
     110       2.3237
     111       2.2688
     112       2.3329
     113       2.2810
     114       2.3794
     115       2.3636
     116       2.3053
     117       2.2237
     118       2.2530
     119       2.3626
     120       2.3321
     121       2.3692
     122       2.4286
     123       2.3444
     124       2.3242
     125       2.3138
     126       2.2921
     127       2.3454
     128       2.3044
     129       2.3436
     130       2.3905
     131       2.3574
     132       2.3230
     133       2.4186
     134       2.3902
     135       2.3142
     136       2.3072
     137       2.3863
     138       2.3248
     139       2.3152
     140       2.3551
     141       2.3944
     142       2.3863
     143       2.4038
     144       2.4019
     145       2.4560
     146       2.5414
     147       2.5285
     148       2.5959
     149       2.7235
     150       2.6527
     151       2.5107
     152       2.5181
     153       2.4560
     154       2.4202
     155       2.4180
     156       2.4263
     157       2.4385
     158       2.4246
     159       2.4512
     160       2.3281
     161       2.3911
     162       2.2842
     163       2.2582
     164       2.3718
     165       2.4585
     166       2.4130
     167       2.4296
     168       2.3886
     169       2.4477
     170       2.4564
     171       2.3523
     172       2.3529
     173       2.3441
     174       2.2538
     175       2.3284
     176       2.2876
     177       2.3238
     178       2.3946
     179       2.4239
     180       2.5240
     181       2.4810
     182       2.5651
     183       2.4839
     184       2.5022
     185       2.5551
     186       2.4846
     187       2.5566
     188       2.6213
     189       2.6417
     190       2.7992
     191       2.7631
     192       2.7340
     193       2.6980
     194       2.6772
     195       2.5656
     196       2.6510
     197       2.6003
     198       2.6490
     199       2.5165
     200       2.4672
     201       2.5760
     202       2.6756
     203       2.6358
     204       2.5913
     205       2.5553
     206       2.6703
     207       2.6341
     208       2.5357
     209       2.5867
     210       2.6394
     211       2.6243
     212       2.6891
     213       2.8810
     214       2.6974
     215       2.7472
     216       2.6962
     217       2.7295
     218       2.7970
     219       2.9523
     220       2.8991
     221       2.8385
     222       2.9422
     223       2.8146
     224       2.7786
     225       2.6962
     226       2.7498
     227       2.6687
     228       2.5606
     229       2.6642
     230       2.5832
     231       2.6521
     232       2.7225
     233       2.7369
     234       2.6912
     235       2.5640
     236       2.3523
     237       2.3991
     238       2.4894
     239       2.4433
     240       2.5422
     241       2.5583
     242       2.6104
     243       2.5103
     244       2.4080
     245       2.4677
     246       2.4207
     247       2.4317
     248       2.4122
     249       2.3086
     250       2.3004
     251       2.2044
     252       2.2087
     253       2.1817
     254       2.1656
     255       2.3274
     256       2.2810
     257       2.2986
     258       2.3181
     259       2.3360
     260       2.2944
     261       2.3748
     262       2.4033
     263       2.2575
     264       2.3008
     265       2.3096
     266       2.2774
     267       2.2358
     268       2.2525
     269       2.2351
     270       2.2719
     271       2.2995
     272       2.3809
     273       2.2853
     274       2.2577
     275       2.1503
     276       2.1776
     277       2.2411
     278       2.1984
     279       2.2429
     280       2.1177
     281       2.1888
     282       2.2316
     283       2.2109
     284       2.1991
     285       2.2657
     286       2.2486
     287       2.1937
     288       2.2108
     289       2.2253
     290       2.2285
     291       2.1368
     292       2.1253
     293       2.1364
     294       2.0817
     295       2.1569
     296       2.1777
     297       2.2276
     298       2.2113
     299       2.1680
     300       2.1852
     301       2.1404
     302       2.0382
     303       2.0822
     304       2.0958
     305       2.0754
     306       1.9544
     307       1.9828
     308       1.9641
     309       2.0068
     310       1.9985
     311       2.0066
     312       2.0553
     313       2.1269
     314       2.1262
     315       2.1536
     316       2.1820
     317       2.0468
     318       2.1457
     319       2.0902
     320       2.0556
     321       2.0825
     322       2.0726
     323       2.0628
     324       2.1016
     325       2.0950
     326       2.1528
     327       2.1082
     328       2.2562
     329       2.1571
     330       2.1601
     331       2.1123
     332       2.0872
     333       2.1795
     334       2.0741
     335       2.1005
     336       2.1153
     337       2.0634
     338       2.0873
     339       2.0823
     340       2.0486
     341       2.1622
     342       2.1616
     343       2.2306
     344       2.1757
     345       2.1442
     346       2.1234
     347       2.1738
     348       2.1248
     349       2.1625
     350       2.1506
     351       2.2169
     352       2.1590
     353       2.2135
     354       2.2320
     355       2.2253
     356       2.1294
     357       2.1390
     358       2.0968
     359       2.1300
     360       2.1442
     361       2.1166
     362       2.0524
     363       2.0820
     364       2.0988
     365       2.0958
     366       2.0784
     367       2.1507
     368       2.1950
     369       2.1313
     370       2.1328
     371       2.2303
     372       2.2373
     373       2.2392
     374       2.1590
     375       2.1987
     376       2.1509
     377       2.0785
     378       2.1333
     379       2.1487
     380       2.1197
     381       2.1419
     382       2.1395
     383       2.1519
     384       2.1807
     385       2.1211
     386       2.0913
     387       2.1100
     388       2.1315
     389       2.2136
     390       2.2091
     391       2.2338
     392       2.2669
     393       2.3087
     394       2.2595
     395       2.2843
     396       2.2200
     397       2.1247
     398       2.2106
     399       2.2087
     400       2.1892
     401       2.1977
     402       2.1753
     403       2.1933
     404       2.0837
     405       2.0135
     406       2.0415
     407       2.1304
     408       2.1155
     409       2.0259
     410       2.0921
     411       2.1174
     412       2.1166
     413       2.1054
     414       2.1242
     415       2.0897
     416       2.1372
     417       2.1683
     418       2.1188
     419       2.0927
     420       2.1451
     421       2.0644
     422       2.0393
     423       2.0992
     424       2.1267
     425       2.1890
     426       2.0891
     427       2.0886
     428       2.1286
     429       2.1126
     430       2.1133
     431       2.0224
     432       2.1746
     433       2.1136
     434       2.0662
     435       2.0179
     436       2.0956
     437       2.0962
     438       2.1400
     439       2.1579
     440       2.1565
     441       2.1359
     442       2.1420
     443       2.1040
     444       2.1277
     445       2.1239
     446       2.1621
     447       2.1223
     448       2.1031
     449       2.1128
     450       2.1521
     451       2.2220
     452       2.2178
     453       2.1921
     454       2.1841
     455       2.1421
     456       2.1487
     457       2.2453
     458       2.3035
     459       2.3373
     460       2.2974
     461       2.2405
     462       2.2087
     463       2.2213
     464       2.2955
     465       2.2581
     466       2.2637
     467       2.2775
     468       2.3198
     469       2.2412
     470       2.2037
     471       2.2732
     472       2.2431
     473       2.3464
     474       2.3198
     475       2.3135
     476       2.2426
     477       2.2854
     478       2.2107
     479       2.1629
     480       2.2255
     481       2.1603
     482       2.1692
     483       2.1346
     484       2.1298
     485       2.1564
     486       2.1280
     487       2.1439
     488       2.2207
     489       2.1450
     490       2.1868
     491       2.1840
     492       2.2589
     493       2.2927
     494       2.3855
     495       2.3677
     496       2.3099
     497       2.2895
     498       2.1986
     499       2.2144
     500       2.1734
     501       2.1118
     502       2.1592
     503       2.1969
     504       2.2190
     505       2.1674
     506       2.1432
     507       2.2058
     508       2.2319
     509       2.1638
     510       2.1072
     511       2.1331
     512       2.0718
     513       2.0884
     514       2.1093
     515       2.0947
     516       2.0809
     517       2.1277
     518       2.0654
     519       2.0841
     520       2.1364
     521       2.1851
     522       2.1955
     523       2.1849
     524       2.1543
     525       2.1793
     526       2.1772
     527       2.1701
     528       2.1788
     529       2.2124
     530       2.2052
     531       2.2725
     532       2.1537
     533       2.1189
     534       2.1052
     535       2.1136
     536       2.1568
     537       2.1458
     538       2.1138
     539       2.1664
     540       2.1137
     541       2.1619
     542       2.1186
     543       2.1463
     544       2.1815
     545       2.2059
     546       2.2622
     547       2.2294
     548       2.2471
     549       2.2159
     550       2.2547
     551       2.2221
     552       2.2346
     553       2.3307
     554       2.3182
     555       2.3154
     556       2.2932
     557       2.2429
     558       2.2809
     559       2.4334
     560       2.4024
     561       2.3272
     562       2.4077
     563       2.3966
     564       2.3545
     565       2.3172
     566       2.4217
     567       2.3449
     568       2.4063
     569       2.3315
     570       2.3370
     571       2.4221
     572       2.4208
     573       2.4403
     574       2.3317
     575       2.3559
     576       2.2965
     577       2.2940
     578       2.3809
     579       2.3865
     580       2.3339
     581       2.3105
     582       2.3558
     583       2.4386
     584       2.3919
     585       2.3213
     586       2.2701
     587       2.2574
     588       2.2760
     589       2.2164
     590       2.3061
     591       2.2917
     592       2.2601
     593       2.2795
     594       2.4382
     595       2.4008
     596       2.3506
     597       2.4193
     598       2.3627
     599       2.3695
     600       2.3357
     601       2.4639
     602       2.4128
     603       2.5507
     604       2.4965
     605       2.5390
     606       2.5356
     607       2.6160
     608       2.5976
     609       2.5050
     610       2.5324
     611       2.4502
     612       2.4412
     613       2.3389
     614       2.2514
     615       2.2288
     616       2.1317
     617       2.2828
     618       2.2604
     619       2.2899
     620       2.2593
     621       2.3635
     622       2.3444
     623       2.3366
     624       2.3144
     625       2.3402
     626       2.4446
     627       2.5093
     628       2.4455
     629       2.3681
     630       2.3580
     631       2.2755
     632       2.2905
     633       2.2994
     634       2.2626
     635       2.2686
     636       2.2089
     637       2.2297
     638       2.2566
     639       2.2758
     640       2.2662
     641       2.3011
     642       2.2956
     643       2.2947
     644       2.2010
     645       2.2380
     646       2.1990
     647       2.2072
     648       2.2491
     649       2.2221
     650       2.2030
     651       2.1060
     652       2.1489
     653       2.2463
     654       2.2831
     655       2.2233
     656       2.2616
     657       2.3362
     658       2.3176
     659       2.2801
     660       2.3363
     661       2.3711
     662       2.3606
     663       2.3670
     664       2.3296
     665       2.2948
     666       2.3367
     667       2.3618
     668       2.3398
     669       2.3284
     670       2.3844
     671       2.3517
     672       2.3322
     673       2.3714
     674       2.2229
     675       2.2501
     676       2.1858
     677       2.2101
     678       2.2445
     679       2.2027
     680       2.3485
     681       2.3525
     682       2.3778
     683       2.3195
     684       2.3046
     685       2.2724
     686       2.2597
     687       2.2741
     688       2.2394
     689       2.1896
     690       2.2991
     691       2.2840
     692       2.3620
     693       2.3952
     694       2.4193
     695       2.3374
     696       2.4521
     697       2.4599
     698       2.4860
     699       2.5044
     700       2.4566
     701       2.4572
     702       2.4809
     703       2.4019
     704       2.3867
     705       2.4111
     706       2.5622
     707       2.4858
     708       2.4572
     709       2.4489
     710       2.3610
     711       2.3619
     712       2.2852
     713       2.3379
     714       2.1903
     715       2.2289
     716       2.2331
     717       2.1707
     718       2.1739
     719       2.2287
     720       2.2964
     721       2.2529
     722       2.2094
     723       2.2682
     724       2.2585
     725       2.2976
     726       2.2535
     727       2.2327
     728       2.3744
     729       2.4020
     730       2.4372
     731       2.4095
     732       2.3941
     733       2.3763
     734       2.3024
     735       2.3878
     736       2.4634
     737       2.4323
     738       2.3729
     739       2.3305
     740       2.2988
     741       2.4499
     742       2.4361
     743       2.3817
     744       2.2696
     745       2.2912
     746       2.2114
     747       2.1920
     748       2.1996
     749       2.2199
     750       2.2135
     751       2.2815
     752       2.2398
     753       2.3028
     754       2.2411
     755       2.2823
     756       2.2120
     757       2.2298
     758       2.1863
     759       2.2369
     760       2.1750
     761       2.2570
     762       2.2454
     763       2.2969
     764       2.3353
     765       2.3489
     766       2.3391
     767       2.2974
     768       2.1884
     769       2.3661
     770       2.3177
     771       2.4028
     772       2.3138
     773       2.3979
     774       2.4795
     775       2.5529
     776       2.5176
     777       2.4468
     778       2.3536
     779       2.2896
     780       2.4168
     781       2.4832
     782       2.6305
     783       2.4820
     784       2.4527
     785       2.4870
     786       2.4642
     787       2.4389
     788       2.4791
     789       2.4932
     790       2.4516
     791       2.4224
     792       2.4485
     793       2.4673
     794       2.5086
     795       2.4559
     796       2.3778
     797       2.3578
     798       2.4353
     799       2.4144
     800       2.3672
     801       2.4311
     802       2.4075
     803       2.4905
     804       2.2955
     805       2.2698
     806       2.1736
     807       2.2401
     808       2.2986
     809       2.2704
     810       2.2513
     811       2.1550
     812       2.1952
     813       2.1903
     814       2.2700
     815       2.3020
     816       2.2368
     817       2.3039
     818       2.2383
     819       2.2513
     820       2.3278
     821       2.3876
     822       2.3856
     823       2.3168
     824       2.2965
     825       2.3145
     826       2.4230
     827       2.3328
     828       2.4439
     829       2.3603
     830       2.3989
     831       2.4350
     832       2.3323
     833       2.2765
     834       2.3011
     835       2.2995
     836       2.3116
     837       2.3096
     838       2.2668
     839       2.2232
     840       2.2670
     841       2.1983
     842       2.0979
     843       2.0469
     844       2.1522
     845       2.1665
     846       2.0720
     847       2.0811
     848       2.0705
     849       2.0429
     850       2.0681
     851       2.0913
     852       2.0222
     853       2.0373
     854       2.0355
     855       2.1131
     856       2.0564
     857       2.0018
     858       2.0967
     859       2.0884
     860       2.0450
     861       2.0182
     862       2.0498
     863       2.0664
     864       2.1130
     865       2.1434
     866       2.0990
     867       2.1401
     868       2.1482
     869       2.1198
     870       2.0843
     871       2.0530
     872       2.1326
     873       2.1272
     874       2.1149
     875       2.0748
     876       2.1732
     877       2.1897
     878       2.2019
     879       2.3528
     880       2.3165
     881       2.1963
     882       2.2367
     883       2.2033
     884       2.2146
     885       2.3058
     886       2.2683
     887       2.2718
     888       2.2547
     889       2.2541
     890       2.2307
     891       2.2391
     892       2.2063
     893       2.2606
     894       2.3307
     895       2.2258
     896       2.2464
     897       2.3431
     898       2.3091
     899       2.3082
     900       2.3190
     901       2.2455
     902       2.2865
     903       2.2868
     904       2.2085
     905       2.1769
     906       2.1595
     907       2.1889
     908       2.1654
     909       2.1621
     910       2.2165
     911       2.2525
     912       2.2349
     913       2.1865
     914       2.0595
     915       2.1487
     916       2.1295
     917       2.0939
     918       2.1151
     919       2.1736
     920       2.1007
     921       2.1806
     922       2.2495
     923       2.2752
     924       2.3730
     925       2.3584
     926       2.3494
     927       2.2945
     928       2.4077
     929       2.3533
     930       2.1991
     931       2.2491
     932       2.2005
     933       2.2304
     934       2.2111
     935       2.1873
     936       2.2399
     937       2.3189
     938       2.3594
     939       2.3886
     940       2.4163
     941       2.4420
     942       2.3671
     943       2.4773
     944       2.4438
     945       2.3922
     946       2.2236
     947       2.2045
     948       2.2008
     949       2.2149
     950       2.2619
     951       2.2476
     952       2.2031
     953       2.2867
     954       2.2364
     955       2.3192
     956       2.2964
     957       2.2953
     958       2.3297
     959       2.3439
     960       2.2792
     961       2.3532
     962       2.4080
     963       2.3915
     964       2.4369
     965       2.5736
     966       2.5230
     967       2.5304
     968       2.3841
     969       2.3995
     970       2.4027
     971       2.3794
     972       2.3732
     973       2.3322
     974       2.4286
     975       2.3911
     976       2.3406
     977       2.4103
     978       2.4705
     979       2.4702
     980       2.4170
     981       2.4611
     982       2.5605
     983       2.5402
     984       2.5992
     985       2.5227
     986       2.3846
     987       2.3622
     988       2.3805
     989       2.4158
     990       2.6282
     991       2.5389
     992       2.5008
     993       2.4350
     994       2.5594
     995       2.4108
     996       2.5434
     997       2.5067
     998       2.4683
     999       2.4179
    1000       2.4919
    1001       2.5272
    1002       2.4654
    1003       2.4210
    1004       2.5054
    1005       2.5272
    1006       2.3717
    1007       2.3846
    1008       2.4627
    1009       2.4030
    1010       2.3688
    1011       2.4348
    1012       2.3693
    1013       2.4511
    1014       2.3630
    1015       2.4200
    1016       2.4717
    1017       2.3953
    1018       2.4812
    1019       2.4814
    1020       2.4368
    1021       2.4046
    1022       2.4205
    1023       2.3895
    1024       2.3683
    1025       2.3880
    1026       2.3352
    1027       2.3132
    1028       2.2958
    1029       2.3622
    1030       2.2767
    1031       2.3415
    1032       2.3525
    1033       2.3886
    1034       2.4526
    1035       2.5169
    1036       2.5472
    1037       2.4164
    1038       2.4917
    1039       2.4843
    1040       2.4493
    1041       2.4190
    1042       2.4269
    1043       2.4222
    1044       2.4017
    1045       2.3941
    1046       2.3655
    1047       2.4243
    1048       2.5017
    1049       2.5245
    1050       2.5829
    1051       2.5579
    1052       2.5190
    1053       2.5755
    1054       2.5612
    1055       2.6067
    1056       2.6373
    1057       2.5550
    1058       2.5922
    1059       2.4859
    1060       2.4401
    1061       2.5416
    1062       2.5078
    1063       2.4631
    1064       2.4971
    1065       2.5067
    1066       2.5821
    1067       2.5360
    1068       2.4664
    1069       2.4766
    1070       2.4032
    1071       2.3875
    1072       2.3522
    1073       2.3655
    1074       2.3571
    1075       2.3793
    1076       2.3427
    1077       2.3411
    1078       2.4884
    1079       2.3237
    1080       2.3006
    1081       2.3827
    1082       2.3623
    1083       2.3715
    1084       2.4154
    1085       2.3918
    1086       2.3415
    1087       2.3733
    1088       2.3715
    1089       2.3290
    1090       2.3407
    1091       2.4356
    1092       2.3647
    1093       2.3750
    1094       2.3420
    1095       2.3557
    1096       2.3720
    1097       2.3900
    1098       2.4094
    1099       2.4741
    1100       2.5834
    1101       2.6555
    1102       2.5771
    1103       2.5993
    1104       2.6357
    1105       2.4788
    1106       2.5344
    1107       2.4913
    1108       2.5772
    1109       2.4945
    1110       2.4583
    1111       2.5765
    1112       2.4734
    1113       2.4746
    1114       2.4627
    1115       2.4251
    1116       2.4761
    1117       2.4135
    1118       2.5103
    1119       2.3952
    1120       2.3358
    1121       2.3668
    1122       2.3829
    1123       2.4780
    1124       2.6159
    1125       2.5840
    1126       2.4569
    1127       2.4584
    1128       2.5130
    1129       2.5816
    1130       2.5439
    1131       2.4366
    1132       2.3441
    1133       2.2465
    1134       2.2706
    1135       2.2547
    1136       2.2737
    1137       2.2427
    1138       2.2197
    1139       2.3486
    1140       2.3100
    1141       2.2472
    1142       2.3149
    1143       2.3197
    1144       2.3318
    1145       2.2502
    1146       2.2819
    1147       2.2680
    1148       2.2081
    1149       2.2906
    1150       2.2547
    1151       2.3550
    1152       2.3165
    1153       2.3436
    1154       2.3310
    1155       2.3717
    1156       2.3394
    1157       2.3348
    1158       2.3421
    1159       2.3752
    1160       2.3948
    1161       2.4190
    1162       2.2489
    1163       2.2709
    1164       2.3783
    1165       2.4226
    1166       2.4407
    1167       2.4008
    1168       2.3349
    1169       2.4526
    1170       2.4288
    1171       2.3721
    1172       2.3872
    1173       2.3903
    1174       2.3390
    1175       2.3130
    1176       2.3254
    1177       2.3279
    1178       2.3865
    1179       2.3891
    1180       2.4653
    1181       2.4742
    1182       2.5331
    1183       2.5567
    1184       2.5570
    1185       2.4869
    1186       2.5954
    1187       2.5413
    1188       2.4294
    1189       2.4771
    1190       2.4919
    1191       2.4896
    1192       2.4084
    1193       2.4270
    1194       2.4629
    1195       2.5234
    1196       2.3856
    1197       2.4792
    1198       2.4827
    1199       2.4474
    1200       2.4871
    1201       2.3800
    1202       2.4430
    1203       2.4491
    1204       2.4357
    1205       2.4850
    1206       2.5526
    1207       2.4873
    1208       2.4890
    1209       2.5307
    1210       2.5649
    1211       2.6788
    1212       2.6353
    1213       2.6887
    1214       2.6407
    1215       2.6091
    1216       2.6533
    1217       2.5868
    1218       2.6259
    1219       2.5683
    1220       2.5065
    1221       2.5578
    1222       2.5141
    1223       2.4829
    1224       2.4325
    1225       2.4598
    1226       2.4637
    1227       2.5351
    1228       2.4321
    1229       2.5107
    1230       2.4740
    1231       2.5443
    1232       2.5014
    1233       2.4798
    1234       2.5541
    1235       2.5313
    1236       2.6271
    1237       2.5614
    1238       2.5208
    1239       2.4427
    1240       2.4371
    1241       2.4182
    1242       2.3626
    1243       2.4071
    1244       2.4237
    1245       2.4951
    1246       2.4509
    1247       2.5084
    1248       2.3884
    1249       2.4785
    1250       2.4487
    1251       2.4355
    1252       2.5199
    1253       2.5148
    1254       2.4927
    1255       2.4523
    1256       2.5131
    1257       2.5668
    1258       2.5179
    1259       2.5019
    1260       2.5165
    1261       2.4356
    1262       2.4024
    1263       2.4498
    1264       2.4442
    1265       2.4301
    1266       2.4182
    1267       2.4025
    1268       2.3223
    1269       2.3577
    1270       2.2977
    1271       2.2641
    1272       2.3236
    1273       2.3005
    1274       2.2074
    1275       2.2492
    1276       2.2777
    1277       2.1929
    1278       2.1931
    1279       2.2398
    1280       2.3227
    1281       2.2376
    1282       2.2816
    1283       2.3175
    1284       2.3716
    1285       2.4181
    1286       2.4692
    1287       2.3602
    1288       2.4167
    1289       2.3111
    1290       2.3143
    1291       2.3320
    1292       2.3997
    1293       2.3326
    1294       2.3431
    1295       2.2248
    1296       2.2217
    1297       2.3647
    1298       2.2746
    1299       2.2750
    1300       2.3549
    1301       2.3535
    1302       2.3399
    1303       2.2533
    1304       2.2129
    1305       2.1526
    1306       2.2605
    1307       2.2257
    1308       2.2830
    1309       2.2924
    1310       2.2871
    1311       2.2948
    1312       2.3572
    1313       2.4328
    1314       2.4490
    1315       2.3938
    1316       2.2838
    1317       2.3311
    1318       2.4870
    1319       2.4499
    1320       2.4835
    1321       2.5141
    1322       2.5241
    1323       2.4907
    1324       2.4874
    1325       2.3758
    1326       2.3342
    1327       2.4069
    1328       2.4529
    1329       2.3768
    1330       2.4677
    1331       2.5669
    1332       2.6428
    1333       2.6903
    1334       2.7341
    1335       2.7603
    1336       2.6989
    1337       2.6773
    1338       2.7463
    1339       2.7299
    1340       2.6555
    1341       2.7431
    1342       2.6478
    1343       2.6814
    1344       2.7655
    1345       2.7466
    1346       2.6799
    1347       2.5875
    1348       2.7138
    1349       2.7005
    1350       2.5930
    1351       2.5715
    1352       2.6519
    1353       2.7525
    1354       2.8383
    1355       2.8718
    1356       2.8262
    1357       2.7916
    1358       2.7464
    1359       2.8300
    1360       2.7710
    1361       2.7982
    1362       2.7135
    1363       2.6706
    1364       2.6111
    1365       2.7713
    1366       2.6575
    1367       2.5899
    1368       2.5446
    1369       2.5160
    1370       2.4532
    1371       2.5125
    1372       2.5094
    1373       2.5525
    1374       2.4326
    1375       2.4114
    1376       2.4417
    1377       2.5706
    1378       2.5286
    1379       2.5278
    1380       2.6212
    1381       2.4581
    1382       2.3734
    1383       2.4146
    1384       2.4414
    1385       2.4987
    1386       2.6082
    1387       2.5704
    1388       2.5023
    1389       2.6046
    1390       2.6089
    1391       2.6907
    1392       2.6216
    1393       2.5729
    1394       2.4598
    1395       2.3840
    1396       2.3107
    1397       2.3401
    1398       2.2955
    1399       2.3628
    1400       2.4628
    1401       2.4135
    1402       2.4446
    1403       2.4168
    1404       2.3206
    1405       2.2670
    1406       2.3019
    1407       2.2950
    1408       2.3703
    1409       2.3223
    1410       2.3252
    1411       2.3500
    1412       2.3878
    1413       2.4674
    1414       2.5344
    1415       2.4911
    1416       2.5714
    1417       2.6603
    1418       2.5263
    1419       2.5742
    1420       2.5590
    1421       2.5739
    1422       2.5579
    1423       2.4954
    1424       2.4044
    1425       2.4402
    1426       2.4994
    1427       2.4691
    1428       2.4183
    1429       2.4006
    1430       2.4101
    1431       2.4129
    1432       2.4522
    1433       2.4310
    1434       2.4221
    1435       2.3793
    1436       2.4309
    1437       2.4473
    1438       2.4792
    1439       2.5600
    1440       2.5681
    1441       2.5175
    1442       2.4154
    1443       2.4600
    1444       2.4888
    1445       2.4328
    1446       2.5631
    1447       2.6336
    1448       2.6120
    1449       2.5518
    1450       2.5597
    1451       2.5389
    1452       2.4640
    1453       2.4702
    1454       2.5734
    1455       2.5273
    1456       2.4910
    1457       2.4658
    1458       2.4978
    1459       2.4877
    1460       2.5974
    1461       2.5827
    1462       2.5665
    1463       2.4891
    1464       2.5775
    1465       2.5070
    1466       2.5262
    1467       2.4666
    1468       2.5372
    1469       2.5626
    1470       2.5047
    1471       2.5199
    1472       2.3837
    1473       2.4854
    1474       2.4804
    1475       2.6012
    1476       2.6155
    1477       2.6225
    1478       2.6598
    1479       2.6677
    1480       2.5722
    1481       2.5996
    1482       2.5973
    1483       2.4860
    1484       2.4374
    1485       2.3744
    1486       2.4425
    1487       2.4888
    1488       2.4116
    1489       2.3938
    1490       2.4946
    1491       2.5583
    1492       2.5585
    1493       2.4371
    1494       2.4070
    1495       2.3892
    1496       2.3839
    1497       2.4395
    1498       2.4516
    1499       2.3854
    1500       2.4333
    1501       2.4552
    1502       2.4259
    1503       2.4095
    1504       2.3161
    1505       2.3102
    1506       2.2665
    1507       2.2262
    1508       2.2536
    1509       2.3121
    1510       2.2396
    1511       2.3018
    1512       2.2440
    1513       2.2916
    1514       2.2934
    1515       2.2476
    1516       2.2513
    1517       2.2491
    1518       2.3706
    1519       2.3492
    1520       2.4200
    1521       2.3705
    1522       2.2712
    1523       2.2552
    1524       2.3617
    1525       2.2674
    1526       2.2141
    1527       2.2530
    1528       2.3042
    1529       2.2493
    1530       2.2336
    1531       2.2566
    1532       2.1957
    1533       2.2021
    1534       2.1776
    1535       2.1262
    1536       2.2817
    1537       2.1690
    1538       2.1813
    1539       2.2632
    1540       2.2389
    1541       2.2598
    1542       2.3234
    1543       2.4804
    1544       2.4020
    1545       2.3607
    1546       2.4406
    1547       2.4467
    1548       2.4412
    1549       2.3861
    1550       2.4641
    1551       2.4452
    1552       2.3836
    1553       2.4102
    1554       2.4912
    1555       2.5333
    1556       2.5653
    1557       2.4242
    1558       2.5079
    1559       2.6115
    1560       2.6149
    1561       2.6167
    1562       2.5425
    1563       2.5844
    1564       2.5828
    1565       2.6162
    1566       2.6303
    1567       2.4813
    1568       2.5249
    1569       2.5299
    1570       2.3976
    1571       2.3347
    1572       2.3857
    1573       2.4932
    1574       2.4878
    1575       2.3689
    1576       2.4402
    1577       2.5082
    1578       2.3933
    1579       2.5107
    1580       2.5654
    1581       2.4969
    1582       2.4868
    1583       2.5213
    1584       2.3959
    1585       2.3092
    1586       2.3884
    1587       2.4991
    1588       2.4931
    1589       2.4813
    1590       2.5080
    1591       2.4882
    1592       2.3824
    1593       2.4446
    1594       2.5327
    1595       2.4891
    1596       2.5367
    1597       2.5344
    1598       2.5014
    1599       2.5569
    1600       2.6314
    1601       2.6231
    1602       2.6370
    1603       2.5757
    1604       2.5052
    1605       2.5292
    1606       2.4981
    1607       2.5891
    1608       2.5678
    1609       2.5925
    1610       2.5009
    1611       2.4781
    1612       2.4613
    1613       2.4912
    1614       2.5558
    1615       2.5185
    1616       2.4446
    1617       2.4884
    1618       2.5376
    1619       2.5274
    1620       2.3472
    1621       2.3334
    1622       2.3820
    1623       2.4091
    1624       2.4539
    1625       2.4215
    1626       2.4636
    1627       2.4608
    1628       2.6019
    1629       2.6461
    1630       2.5431
    1631       2.5627
    1632       2.6342
    1633       2.5643
    1634       2.5680
    1635       2.4654
    1636       2.4721
    1637       2.5613
    1638       2.4907
    1639       2.4278
    1640       2.5211
    1641       2.4102
    1642       2.4262
    1643       2.4617
    1644       2.4192
    1645       2.4749
    1646       2.3822
    1647       2.3545
    1648       2.3622
    1649       2.3419
    1650       2.5007
    1651       2.6137
    1652       2.5386
    1653       2.5854
    1654       2.5213
    1655       2.4427
    1656       2.4424
    1657       2.4747
    1658       2.4444
    1659       2.4594
    1660       2.5215
    1661       2.5603
    1662       2.5820
    1663       2.5281
    1664       2.6360
    1665       2.6136
    1666       2.5419
    1667       2.5843
    1668       2.5593
    1669       2.5371
    1670       2.6305
    1671       2.6444
    1672       2.7582
    1673       2.6910
    1674       2.5688
    1675       2.5497
    1676       2.6224
    1677       2.5868
    1678       2.5618
    1679       2.6284
    1680       2.7270
    1681       2.7725
    1682       2.7871
    1683       2.7702
    1684       2.7831
    1685       2.7730
    1686       2.7719
    1687       2.8826
    1688       2.8898
    1689       2.8663
    1690       2.9407
    1691       2.9819
    1692       2.9503
    1693       2.8487
    1694       2.8156
    1695       2.7562
    1696       2.7616
    1697       2.7828
    1698       2.6281
    1699       2.6126
    1700       2.7465
    1701       2.6493
    1702       2.7072
    1703       2.8083
    1704       2.8634
    1705       2.7757
    1706       2.7186
    1707       2.6162
    1708       2.7722
    1709       2.5586
    1710       2.5181
    1711       2.4670
    1712       2.3427
    1713       2.3335
    1714       2.3572
    1715       2.4408
    1716       2.3107
    1717       2.2697
    1718       2.2524
    1719       2.3833
    1720       2.4292
    1721       2.4548
    1722       2.4767
    1723       2.3628
    1724       2.4917
    1725       2.4638
    1726       2.5601
    1727       2.4477
    1728       2.4144
    1729       2.3988
    1730       2.4258
    1731       2.5209
    1732       2.5542
    1733       2.4850
    1734       2.3799
    1735       2.4355
    1736       2.4657
    1737       2.4816
    1738       2.5245
    1739       2.4297
    1740       2.5192
    1741       2.5418
    1742       2.5174
    1743       2.4581
    1744       2.4569
    1745       2.4495
    1746       2.3641
    1747       2.3907
    1748       2.5298
    1749       2.5454
    1750       2.4596
    1751       2.5108
    1752       2.4388
    1753       2.3463
    1754       2.3624
    1755       2.3998
    1756       2.4244
    1757       2.3666
    1758       2.3612
    1759       2.3848
    1760       2.2727
    1761       2.3546
    1762       2.4812
    1763       2.4434
    1764       2.5366
    1765       2.5205
    1766       2.5227
    1767       2.6224
    1768       2.6814
    1769       2.6879
    1770       2.7635
    1771       2.6757
    1772       2.6472
    1773       2.6050
    1774       2.6102
    1775       2.5569
    1776       2.4832
    1777       2.4852
    1778       2.4600
    1779       2.5308
    1780       2.4915
    1781       2.5366
    1782       2.4838
    1783       2.4693
    1784       2.3673
    1785       2.4482
    1786       2.5643
    1787       2.5520
    1788       2.6150
    1789       2.5485
    1790       2.5374
    1791       2.5207
    1792       2.4813
    1793       2.4439
    1794       2.4774
    1795       2.5232
    1796       2.4598
    1797       2.5469
    1798       2.6078
    1799       2.5933
    1800       2.5834
    1801       2.4823
    1802       2.5495
    1803       2.6420
    1804       2.7061
    1805       2.6509
    1806       2.4891
    1807       2.4460
    1808       2.3224
    1809       2.3506
    1810       2.3240
    1811       2.3484
    1812       2.2837
    1813       2.4291
    1814       2.5528
    1815       2.4715
    1816       2.4154
    1817       2.4091
    1818       2.3225
    1819       2.2830
    1820       2.2907
    1821       2.3817
    1822       2.3260
    1823       2.3496
    1824       2.3346
    1825       2.2713
    1826       2.2789
    1827       2.2738
    1828       2.3099
    1829       2.3677
    1830       2.4211
    1831       2.4373
    1832       2.4356
    1833       2.4630
    1834       2.3971
    1835       2.2908
    1836       2.2654
    1837       2.3303
    1838       2.3466
    1839       2.3009
    1840       2.3131
    1841       2.3733
    1842       2.3163
    1843       2.4047
    1844       2.3424
    1845       2.3842
    1846       2.2824
    1847       2.3196
    1848       2.2367
    1849       2.3231
    1850       2.3878
    1851       2.3307
    1852       2.3281
    1853       2.3526
    1854       2.4665
    1855       2.4180
    1856       2.3924
    1857       2.3497
    1858       2.3351
    1859       2.3129
    1860       2.2105
    1861       2.2197
    1862       2.2637
    1863       2.1615
    1864       2.2462
    1865       2.3338
    1866       2.3437
    1867       2.3063
    1868       2.4004
    1869       2.3472
    1870       2.3828
    1871       2.4293
    1872       2.4141
    1873       2.5596
    1874       2.5448
    1875       2.3462
    1876       2.4057
    1877       2.4412
    1878       2.5332
    1879       2.4541
    1880       2.3718
    1881       2.3205
    1882       2.3424
    1883       2.3179
    1884       2.2815
    1885       2.3354
    1886       2.2575
    1887       2.2651
    1888       2.3322
    1889       2.2900
    1890       2.3040
    1891       2.2781
    1892       2.2472
    1893       2.2338
    1894       2.2746
    1895       2.2948
    1896       2.2437
    1897       2.1942
    1898       2.2745
    1899       2.2867
    1900       2.3313
    1901       2.2903
    1902       2.2665
    1903       2.3025
    1904       2.3472
    1905       2.3464
    1906       2.4828
    1907       2.4859
    1908       2.4696
    1909       2.5515
    1910       2.5220
    1911       2.5201
    1912       2.4985
    1913       2.4290
    1914       2.4406
    1915       2.4020
    1916       2.4620
    1917       2.4944
    1918       2.5066
    1919       2.4237
    1920       2.4430
    1921       2.4663
    1922       2.4270
    1923       2.3306
    1924       2.3717
    1925       2.4953
    1926       2.4659
    1927       2.4460
    1928       2.4407
    1929       2.5045
    1930       2.4694
    1931       2.3571
    1932       2.3076
    1933       2.4106
    1934       2.5176
    1935       2.4554
    1936       2.3479
    1937       2.4225
    1938       2.4753
    1939       2.4294
    1940       2.3755
    1941       2.3888
    1942       2.3789
    1943       2.3826
    1944       2.2918
    1945       2.2607
    1946       2.2300
    1947       2.2032
    1948       2.2440
    1949       2.2735
    1950       2.3347
    1951       2.3297
    1952       2.2953
    1953       2.3927
    1954       2.3801
    1955       2.4659
    1956       2.4520
    1957       2.4539
    1958       2.4877
    1959       2.5191
    1960       2.4223
    1961       2.5141
    1962       2.4805
    1963       2.3922
    1964       2.3919
    1965       2.3483
    1966       2.3402
    1967       2.4666
    1968       2.4443
    1969       2.4227
    1970       2.4947
    1971       2.4333
    1972       2.4029
    1973       2.3668
    1974       2.4483
    1975       2.4262
    1976       2.4730
    1977       2.2614
    1978       2.3103
    1979       2.3403
    1980       2.3334
    1981       2.3255
    1982       2.4539
    1983       2.3360
    1984       2.3831
    1985       2.3038
    1986       2.3672
    1987       2.3468
    1988       2.4318
    1989       2.4421
    1990       2.3763
    1991       2.4770
    1992       2.3914
    1993       2.4581
    1994       2.2837
    1995       2.3436
    1996       2.3129
    1997       2.3266
    1998       2.4149
    1999       2.3780
    2000       2.3648
    2001       2.3328
    2002       2.2949
    2003       2.3674
    2004       2.4011
    2005       2.4499
    2006       2.3918
    2007       2.5204
    2008       2.4605
    2009       2.4285
    2010       2.4285
    2011       2.5056
    2012       2.4635
    2013       2.4250
    2014       2.4279
    2015       2.4389
    2016       2.3524
    2017       2.4287
    2018       2.4029
    2019       2.3649
    2020       2.4517
    2021       2.4017
    2022       2.4504
    2023       2.3423
    2024       2.2622
    2025       2.2937
    2026       2.2855
    2027       2.2466
    2028       2.1884
    2029       2.2532
    2030       2.2709
    2031       2.3728
    2032       2.3729
    2033       2.3687
    2034       2.4019
    2035       2.4585
    2036       2.4800
    2037       2.4357
    2038       2.4868
    2039       2.4815
    2040       2.5721
    2041       2.5156
    2042       2.5447
    2043       2.5224
    2044       2.4906
    2045       2.4975
    2046       2.4473
    2047       2.4000
    2048       2.3950
    2049       2.5319
    2050       2.5528
    2051       2.5394
    2052       2.5666
    2053       2.6135
    2054       2.6645
    2055       2.5931
    2056       2.6120
    2057       2.5847
    2058       2.5649
    2059       2.5171
    2060       2.5461
    2061       2.4195
    2062       2.4558
    2063       2.4641
    2064       2.4217
    2065       2.4204
    2066       2.3820
    2067       2.4573
    2068       2.5588
    2069       2.5375
    2070       2.5128
    2071       2.5856
    2072       2.6371
    2073       2.5581
    2074       2.5209
    2075       2.4627
    2076       2.5312
    2077       2.4261
    2078       2.4816
    2079       2.4573
    2080       2.4796
    2081       2.4674
    2082       2.5988
    2083       2.5664
    2084       2.4746
    2085       2.4128
    2086       2.4069
    2087       2.3811
    2088       2.4389
    2089       2.3682
    2090       2.3727
    2091       2.3519
    2092       2.3773
    2093       2.3630
    2094       2.3765
    2095       2.3327
    2096       2.3975
    2097       2.4201
    2098       2.4983
    2099       2.5423
    2100       2.5211
    2101       2.4789
    2102       2.4295
    2103       2.4323
    2104       2.4526
    2105       2.4266
    2106       2.4258
    2107       2.4769
    2108       2.4512
    2109       2.4154
    2110       2.3130
    2111       2.3201
    2112       2.4044
    2113       2.4023
    2114       2.5257
    2115       2.5381
    2116       2.4731
    2117       2.4300
    2118       2.4482
    2119       2.5005
    2120       2.4729
    2121       2.4409
    2122       2.3745
    2123       2.3630
    2124       2.4694
    2125       2.4775
    2126       2.4132
    2127       2.4388
    2128       2.4206
    2129       2.3532
    2130       2.4944
    2131       2.3855
    2132       2.5362
    2133       2.4306
    2134       2.3477
    2135       2.4615
    2136       2.4577
    2137       2.4617
    2138       2.4274
    2139       2.5383
    2140       2.4684
    2141       2.4166
    2142       2.4936
    2143       2.3874
    2144       2.3495
    2145       2.3338
    2146       2.3787
    2147       2.4976
    2148       2.4551
    2149       2.4697
    2150       2.4899
    2151       2.5033
    2152       2.6084
    2153       2.7000
    2154       2.5901
    2155       2.6840
    2156       2.6386
    2157       2.6486
    2158       2.8188
    2159       2.7140
    2160       2.5573
    2161       2.5861
    2162       2.6304
    2163       2.5620
    2164       2.5639
    2165       2.4993
    2166       2.4483
    2167       2.5703
    2168       2.5146
    2169       2.5127
    2170       2.4910
    2171       2.4474
    2172       2.4651
    2173       2.3832
    2174       2.3868
    2175       2.4773
    2176       2.4196
    2177       2.3567
    2178       2.3736
    2179       2.3849
    2180       2.3526
    2181       2.4444
    2182       2.5195
    2183       2.5304
    2184       2.5390
    2185       2.4886
    2186       2.3992
    2187       2.3639
    2188       2.3893
    2189       2.2993
    2190       2.3079
    2191       2.3421
    2192       2.3220
    2193       2.3316
    2194       2.3293
    2195       2.3638
    2196       2.3701
    2197       2.4260
    2198       2.4084
    2199       2.3745
    2200       2.4935
    2201       2.4258
    2202       2.3802
    2203       2.4678
    2204       2.3772
    2205       2.4187
    2206       2.3980
    2207       2.4511
    2208       2.5363
    2209       2.5085
    2210       2.5440
    2211       2.5601
    2212       2.4901
    2213       2.5802
    2214       2.5308
    2215       2.4757
    2216       2.5603
    2217       2.5732
    2218       2.5051
    2219       2.5135
    2220       2.4938
    2221       2.5323
    2222       2.4185
    2223       2.5028
    2224       2.4965
    2225       2.5232
    2226       2.5535
    2227       2.5138
    2228       2.4625
    2229       2.5371
    2230       2.5654
    2231       2.6102
    2232       2.6519
    2233       2.6322
    2234       2.5340
    2235       2.6167
    2236       2.5106
    2237       2.5517
    2238       2.5422
    2239       2.3975
    2240       2.3435
    2241       2.4585
    2242       2.3362
    2243       2.3711
    2244       2.3808
    2245       2.3633
    2246       2.3666
    2247       2.3481
    2248       2.3473
    2249       2.2975
    2250       2.3808
    2251       2.4482
    2252       2.5604
    2253       2.4811
    2254       2.5436
    2255       2.5821
    2256       2.3801
    2257       2.4103
    2258       2.3475
    2259       2.3104
    2260       2.3610
    2261       2.3669
    2262       2.4442
    2263       2.3829
    2264       2.3318
    2265       2.4311
    2266       2.5590
    2267       2.4705
    2268       2.4573
    2269       2.5134
    2270       2.4845
    2271       2.5889
    2272       2.5004
    2273       2.4327
    2274       2.4650
    2275       2.4308
    2276       2.3546
    2277       2.3801
    2278       2.3547
    2279       2.3403
    2280       2.2800
    2281       2.2669
    2282       2.1759
    2283       2.1359
    2284       2.1660
    2285       2.2435
    2286       2.3137
    2287       2.2959
    2288       2.2979
    2289       2.2191
    2290       2.3462
    2291       2.3702
    2292       2.3173
    2293       2.3695
    2294       2.3827
    2295       2.3732
    2296       2.4031
    2297       2.3379
    2298       2.3119
    2299       2.3212
    2300       2.3531
    2301       2.4005
    2302       2.3552
    2303       2.3249
    2304       2.3066
    2305       2.4160
    2306       2.3724
    2307       2.3848
    2308       2.4007
    2309       2.5430
    2310       2.4741
    2311       2.6402
    2312       2.6417
    2313       2.6105
    2314       2.5575
    2315       2.5377
    2316       2.5085
    2317       2.5427
    2318       2.5988
    2319       2.5333
    2320       2.5093
    2321       2.5195
    2322       2.3985
    2323       2.3474
    2324       2.4173
    2325       2.5166
    2326       2.5045
    2327       2.4396
    2328       2.3564
    2329       2.4047
    2330       2.3930
    2331       2.3520
    2332       2.3048
    2333       2.3524
    2334       2.2432
    2335       2.2340
    2336       2.2647
    2337       2.2372
    2338       2.2222
    2339       2.2015
    2340       2.2649
    2341       2.3706
    2342       2.3968
    2343       2.3475
    2344       2.3215
    2345       2.3613
    2346       2.3410
    2347       2.3042
    2348       2.3670
    2349       2.2974
    2350       2.2884
    2351       2.2764
    2352       2.4105
    2353       2.3499
    2354       2.2552
    2355       2.3636
    2356       2.4676
    2357       2.5312
    2358       2.4827
    2359       2.5113
    2360       2.4989
    2361       2.5483
    2362       2.5769
    2363       2.6162
    2364       2.6231
    2365       2.6468
    2366       2.6594
    2367       2.6663
    2368       2.6882
    2369       2.7714
    2370       2.6424
    2371       2.7668
    2372       2.8018
    2373       2.7049
    2374       2.8128
    2375       2.6329
    2376       2.5549
    2377       2.5683
    2378       2.5850
    2379       2.4603
    2380       2.3961
    2381       2.4592
    2382       2.5245
    2383       2.5110
    2384       2.6036
    2385       2.5678
    2386       2.5268
    2387       2.5491
    2388       2.4805
    2389       2.4923
    2390       2.5284
    2391       2.5351
    2392       2.5347
    2393       2.5492
    2394       2.7210
    2395       2.5657
    2396       2.5459
    2397       2.5764
    2398       2.5240
    2399       2.5791
    2400       2.5412
    2401       2.5892
    2402       2.5903
    2403       2.6343
    2404       2.5989
    2405       2.6212
    2406       2.5345
    2407       2.6914
    2408       2.6118
    2409       2.6133
    2410       2.5420
    2411       2.4902
    2412       2.4946
    2413       2.4551
    2414       2.4724
    2415       2.4995
    2416       2.5080
    2417       2.4651
    2418       2.4630
    2419       2.5054
    2420       2.4602
    2421       2.4219
    2422       2.4109
    2423       2.3717
    2424       2.3265
    2425       2.3577
    2426       2.3685
    2427       2.3337
    2428       2.2981
    2429       2.2650
    2430       2.3377
    2431       2.3763
    2432       2.3069
    2433       2.4084
    2434       2.3209
    2435       2.4431
    2436       2.4953
    2437       2.4651
    2438       2.3932
    2439       2.3942
    2440       2.5144
    2441       2.4867
    2442       2.4751
    2443       2.4602
    2444       2.3888
    2445       2.4338
    2446       2.3951
    2447       2.5474
    2448       2.4013
    2449       2.3720
    2450       2.3983
    2451       2.4112
    2452       2.4151
    2453       2.4271
    2454       2.4260
    2455       2.4179
    2456       2.3907
    2457       2.4224
    2458       2.4705
    2459       2.5026
    2460       2.4999
    2461       2.4133
    2462       2.4181
    2463       2.4287
    2464       2.3549
    2465       2.3501
    2466       2.3552
    2467       2.4329
    2468       2.3700
    2469       2.4396
    2470       2.3209
    2471       2.2891
    2472       2.3806
    2473       2.2884
    2474       2.2826
    2475       2.3636
    2476       2.3618
    2477       2.4341
    2478       2.3598
    2479       2.5427
    2480       2.4837
    2481       2.5308
    2482       2.5854
    2483       2.5740
    2484       2.5113
    2485       2.6104
    2486       2.5451
    2487       2.5258
    2488       2.5392
    2489       2.5680
    2490       2.5644
    2491       2.4983
    2492       2.4624
    2493       2.5068
    2494       2.5745
    2495       2.4947
    2496       2.4452
    2497       2.4418
    2498       2.4080
    2499       2.3790
    2500       2.3810
