# Supplementary material for: Potential Inhibitors of Fascin From A Database of Marine Natural Products: A Virtual Screening and Molecular Dynamics Study
Source: Front Chem. 2021 Oct 7;9:719949. doi: 10.3389/fchem.2021.719949 (PMC8529705; doi:10.3389/fchem.2021.719949)
Supplement: Supplementary file 2 [file DataSheet1.ZIP › Raw Date for Manuscript-719949-reduced/Figure S1/Inhibitor 09/rmsd4.dat]

#Frame     RMSD_00002
       1       2.0223
       2       1.9530
       3       2.0890
       4       2.1182
       5       2.1125
       6       2.0645
       7       2.0050
       8       2.0983
       9       2.0698
      10       2.0859
      11       2.1137
      12       2.1477
      13       2.2309
      14       2.2954
      15       2.2388
      16       2.3003
      17       2.2394
      18       2.1769
      19       2.1970
      20       2.2814
      21       2.3512
      22       2.3435
      23       2.3479
      24       2.2803
      25       2.3597
      26       2.1967
      27       2.3008
      28       2.2584
      29       2.0960
      30       2.1281
      31       2.1345
      32       2.1269
      33       2.0954
      34       2.0937
      35       2.1151
      36       2.0944
      37       2.1298
      38       2.0856
      39       2.1158
      40       2.2226
      41       2.1843
      42       2.1900
      43       2.1730
      44       2.1736
      45       2.1014
      46       2.0886
      47       2.1176
      48       2.2313
      49       2.2005
      50       2.1850
      51       2.1539
      52       2.1913
      53       2.1983
      54       2.1746
      55       2.1788
      56       2.2025
      57       2.3043
      58       2.2342
      59       2.0845
      60       2.0780
      61       2.1000
      62       2.0303
      63       2.0924
      64       2.1075
      65       2.0231
      66       2.1456
      67       2.0950
      68       2.1060
      69       2.1448
      70       2.0266
      71       2.1538
      72       2.1696
      73       2.1459
      74       2.1940
      75       2.2541
      76       2.2221
      77       2.1560
      78       2.1555
      79       2.1106
      80       2.1416
      81       2.1578
      82       2.1437
      83       2.1762
      84       2.1953
      85       2.1226
      86       2.1352
      87       2.1854
      88       2.1698
      89       2.1237
      90       2.1007
      91       2.1207
      92       2.1303
      93       2.1480
      94       2.0602
      95       2.0284
      96       2.0439
      97       2.0556
      98       2.1521
      99       2.1359
     100       2.1495
     101       2.2195
     102       2.2007
     103       2.1346
     104       2.1020
     105       2.1637
     106       2.1570
     107       2.1514
     108       2.1102
     109       2.1204
     110       2.0717
     111       2.0645
     112       2.0302
     113       2.0744
     114       2.0193
     115       1.9986
     116       2.0027
     117       2.0268
     118       2.0347
     119       2.0061
     120       1.9923
     121       2.0392
     122       2.0625
     123       2.0334
     124       2.0535
     125       2.0278
     126       2.0427
     127       2.0935
     128       2.0781
     129       2.1512
     130       2.1475
     131       2.1713
     132       2.1818
     133       2.1642
     134       2.1592
     135       2.0738
     136       2.1346
     137       2.0562
     138       2.1464
     139       2.2055
     140       2.2229
     141       2.1488
     142       2.1429
     143       2.2229
     144       2.3422
     145       2.2842
     146       2.2595
     147       2.1868
     148       2.1870
     149       2.1406
     150       2.1208
     151       2.1092
     152       2.1444
     153       2.1701
     154       2.2386
     155       2.2140
     156       2.1393
     157       2.2141
     158       2.1772
     159       2.1914
     160       2.1405
     161       2.1755
     162       2.2414
     163       2.1264
     164       2.1671
     165       2.1861
     166       2.1384
     167       2.1828
     168       2.1741
     169       2.1316
     170       2.2325
     171       2.1570
     172       2.1399
     173       2.1438
     174       2.1018
     175       2.1457
     176       2.1132
     177       2.0644
     178       2.1056
     179       2.1264
     180       2.1193
     181       2.1901
     182       2.1105
     183       2.1289
     184       2.1864
     185       2.1279
     186       2.1521
     187       2.1967
     188       2.2414
     189       2.2603
     190       2.2385
     191       2.2777
     192       2.2779
     193       2.2329
     194       2.2549
     195       2.2525
     196       2.1587
     197       2.1535
     198       2.1510
     199       2.1236
     200       2.1419
     201       2.1215
     202       2.1609
     203       2.1344
     204       2.1347
     205       2.1128
     206       2.1361
     207       2.0814
     208       2.1110
     209       2.0764
     210       2.0954
     211       2.1478
     212       2.2094
     213       2.1917
     214       2.2414
     215       2.2525
     216       2.2519
     217       2.1692
     218       2.1667
     219       2.1808
     220       2.2005
     221       2.1945
     222       2.2161
     223       2.2695
     224       2.1680
     225       2.2346
     226       2.1632
     227       2.2125
     228       2.2070
     229       2.2054
     230       2.1593
     231       2.1861
     232       2.1889
     233       2.1353
     234       2.1652
     235       2.1829
     236       2.1417
     237       2.0925
     238       2.1364
     239       2.2031
     240       2.1753
     241       2.1487
     242       2.1653
     243       2.1547
     244       2.1843
     245       2.1737
     246       2.1554
     247       2.1704
     248       2.1784
     249       2.2156
     250       2.2873
     251       2.2531
     252       2.2467
     253       2.2488
     254       2.2412
     255       2.2955
     256       2.2650
     257       2.3388
     258       2.3473
     259       2.3083
     260       2.3193
     261       2.2641
     262       2.2584
     263       2.2381
     264       2.3143
     265       2.2758
     266       2.2418
     267       2.3003
     268       2.2941
     269       2.3599
     270       2.3649
     271       2.2614
     272       2.3106
     273       2.3444
     274       2.2666
     275       2.2981
     276       2.2790
     277       2.2463
     278       2.2168
     279       2.2729
     280       2.2525
     281       2.2562
     282       2.1872
     283       2.3005
     284       2.3437
     285       2.3266
     286       2.3977
     287       2.3326
     288       2.3363
     289       2.3445
     290       2.2818
     291       2.2771
     292       2.3174
     293       2.2612
     294       2.3127
     295       2.3107
     296       2.2830
     297       2.2784
     298       2.3585
     299       2.3801
     300       2.4523
     301       2.3885
     302       2.4041
     303       2.3450
     304       2.4486
     305       2.4818
     306       2.5231
     307       2.4344
     308       2.4709
     309       2.4225
     310       2.4795
     311       2.4400
     312       2.3310
     313       2.4707
     314       2.4743
     315       2.3038
     316       2.3480
     317       2.4149
     318       2.4188
     319       2.3984
     320       2.3750
     321       2.3356
     322       2.2765
     323       2.3053
     324       2.3093
     325       2.3809
     326       2.3181
     327       2.3049
     328       2.3702
     329       2.4031
     330       2.3273
     331       2.3359
     332       2.2899
     333       2.2720
     334       2.2916
     335       2.3122
     336       2.2565
     337       2.3401
     338       2.3614
     339       2.3242
     340       2.2535
     341       2.2107
     342       2.4350
     343       2.3769
     344       2.2934
     345       2.3640
     346       2.3987
     347       2.4400
     348       2.4019
     349       2.4296
     350       2.3976
     351       2.4594
     352       2.4661
     353       2.3880
     354       2.2890
     355       2.3392
     356       2.3395
     357       2.3398
     358       2.3605
     359       2.3575
     360       2.3500
     361       2.4286
     362       2.4648
     363       2.4122
     364       2.3601
     365       2.4694
     366       2.4621
     367       2.4930
     368       2.5055
     369       2.4791
     370       2.4405
     371       2.4419
     372       2.5926
     373       2.5316
     374       2.5141
     375       2.4452
     376       2.4286
     377       2.3962
     378       2.3991
     379       2.3278
     380       2.3232
     381       2.3639
     382       2.3951
     383       2.4035
     384       2.4923
     385       2.5071
     386       2.4820
     387       2.3697
     388       2.3325
     389       2.3817
     390       2.4169
     391       2.3673
     392       2.3956
     393       2.4013
     394       2.4938
     395       2.4418
     396       2.4012
     397       2.3513
     398       2.3755
     399       2.4240
     400       2.4683
     401       2.4319
     402       2.4346
     403       2.5170
     404       2.5770
     405       2.6049
     406       2.5676
     407       2.5442
     408       2.5511
     409       2.5474
     410       2.5592
     411       2.5418
     412       2.5285
     413       2.4200
     414       2.4890
     415       2.4410
     416       2.4678
     417       2.4972
     418       2.4987
     419       2.3978
     420       2.3615
     421       2.4172
     422       2.4871
     423       2.4690
     424       2.3981
     425       2.4252
     426       2.4027
     427       2.4166
     428       2.4606
     429       2.5076
     430       2.5146
     431       2.4718
     432       2.5658
     433       2.5534
     434       2.6061
     435       2.5000
     436       2.4607
     437       2.5319
     438       2.5802
     439       2.5402
     440       2.5712
     441       2.5621
     442       2.5876
     443       2.5143
     444       2.4774
     445       2.4905
     446       2.4612
     447       2.5122
     448       2.4567
     449       2.4065
     450       2.3655
     451       2.3983
     452       2.4501
     453       2.4430
     454       2.4026
     455       2.4361
     456       2.4062
     457       2.3713
     458       2.2993
     459       2.4135
     460       2.5134
     461       2.4679
     462       2.4454
     463       2.4041
     464       2.3193
     465       2.3335
     466       2.3305
     467       2.3984
     468       2.3938
     469       2.3743
     470       2.4687
     471       2.4345
     472       2.4320
     473       2.4107
     474       2.3941
     475       2.3364
     476       2.3861
     477       2.3835
     478       2.3969
     479       2.4140
     480       2.4979
     481       2.4395
     482       2.4013
     483       2.3526
     484       2.3382
     485       2.3216
     486       2.3632
     487       2.2813
     488       2.2915
     489       2.2286
     490       2.2091
     491       2.3066
     492       2.2980
     493       2.2665
     494       2.3173
     495       2.3451
     496       2.3571
     497       2.3054
     498       2.3331
     499       2.3447
     500       2.2786
     501       2.2800
     502       2.2599
     503       2.2968
     504       2.3656
     505       2.3031
     506       2.3232
     507       2.3787
     508       2.4388
     509       2.4255
     510       2.4724
     511       2.4063
     512       2.4192
     513       2.4544
     514       2.5140
     515       2.5189
     516       2.4750
     517       2.4830
     518       2.5063
     519       2.4959
     520       2.5325
     521       2.5546
     522       2.4515
     523       2.4936
     524       2.6094
     525       2.5436
     526       2.5331
     527       2.5691
     528       2.4844
     529       2.4809
     530       2.5420
     531       2.5298
     532       2.6769
     533       2.5993
     534       2.7155
     535       2.8309
     536       2.7521
     537       2.7620
     538       2.7654
     539       2.7377
     540       2.7511
     541       2.7618
     542       2.6925
     543       2.7475
     544       2.7003
     545       2.7430
     546       2.6833
     547       2.7445
     548       2.6591
     549       2.6615
     550       2.5869
     551       2.6623
     552       2.6556
     553       2.7155
     554       2.6994
     555       2.6265
     556       2.6896
     557       2.6153
     558       2.6826
     559       2.6905
     560       2.8121
     561       2.7476
     562       2.7581
     563       2.7710
     564       2.8699
     565       2.6910
     566       2.7366
     567       2.7129
     568       2.7056
     569       2.6952
     570       2.6738
     571       2.6830
     572       2.6903
     573       2.6026
     574       2.5914
     575       2.6681
     576       2.5677
     577       2.4893
     578       2.5240
     579       2.5674
     580       2.6066
     581       2.5765
     582       2.5569
     583       2.6623
     584       2.5765
     585       2.6315
     586       2.6368
     587       2.6024
     588       2.5930
     589       2.6116
     590       2.5722
     591       2.6117
     592       2.5379
     593       2.5303
     594       2.6045
     595       2.6185
     596       2.5718
     597       2.5208
     598       2.5172
     599       2.5484
     600       2.5445
     601       2.3856
     602       2.3899
     603       2.3829
     604       2.3846
     605       2.5246
     606       2.5519
     607       2.5415
     608       2.4956
     609       2.5308
     610       2.4705
     611       2.4771
     612       2.4930
     613       2.5751
     614       2.6499
     615       2.6912
     616       2.6467
     617       2.7244
     618       2.6676
     619       2.6342
     620       2.6218
     621       2.6605
     622       2.7051
     623       2.6345
     624       2.6263
     625       2.6600
     626       2.6184
     627       2.5795
     628       2.6076
     629       2.5731
     630       2.5625
     631       2.6458
     632       2.6834
     633       2.6607
     634       2.7204
     635       2.5961
     636       2.6441
     637       2.6090
     638       2.6074
     639       2.5895
     640       2.5244
     641       2.4539
     642       2.4394
     643       2.4240
     644       2.4320
     645       2.3961
     646       2.3628
     647       2.3821
     648       2.4656
     649       2.4998
     650       2.5353
     651       2.5293
     652       2.5873
     653       2.5940
     654       2.5971
     655       2.6447
     656       2.6498
     657       2.6255
     658       2.6119
     659       2.7098
     660       2.5497
     661       2.6509
     662       2.6507
     663       2.7507
     664       2.7122
     665       2.6837
     666       2.6308
     667       2.5822
     668       2.6247
     669       2.6183
     670       2.5408
     671       2.6681
     672       2.6877
     673       2.5989
     674       2.6310
     675       2.6575
     676       2.6497
     677       2.6963
     678       2.6996
     679       2.7578
     680       2.7262
     681       2.7472
     682       2.8139
     683       2.8957
     684       2.7961
     685       2.8185
     686       2.7448
     687       2.7506
     688       2.7403
     689       2.6855
     690       2.6272
     691       2.5869
     692       2.7102
     693       2.7760
     694       2.7050
     695       2.7052
     696       2.6779
     697       2.6797
     698       2.7167
     699       2.8463
     700       2.7741
     701       2.7651
     702       2.7444
     703       2.7834
     704       2.7571
     705       2.7152
     706       2.7270
     707       2.6574
     708       2.7006
     709       2.8350
     710       2.7629
     711       2.8481
     712       2.8055
     713       2.7742
     714       2.8876
     715       2.7960
     716       2.8491
     717       2.9048
     718       2.9346
     719       2.9195
     720       2.8892
     721       2.7925
     722       2.7371
     723       2.7759
     724       2.8131
     725       2.7965
     726       2.8115
     727       2.8447
     728       2.8287
     729       2.8677
     730       2.8150
     731       2.8184
     732       2.7561
     733       2.8128
     734       2.8635
     735       2.9175
     736       2.7909
     737       2.6912
     738       2.7413
     739       2.6632
     740       2.8062
     741       2.7750
     742       2.8748
     743       2.8868
     744       2.9015
     745       2.8626
     746       2.8113
     747       2.8358
     748       2.8223
     749       2.8497
     750       2.8622
     751       2.8517
     752       2.8764
     753       2.9744
     754       2.9512
     755       2.9139
     756       2.9838
     757       2.9509
     758       2.9280
     759       2.9025
     760       2.9240
     761       2.7923
     762       2.8577
     763       2.8847
     764       2.9013
     765       2.9499
     766       2.9617
     767       2.8893
     768       2.8596
     769       2.8502
     770       2.7749
     771       2.6852
     772       2.7205
     773       2.8837
     774       2.9545
     775       2.9382
     776       2.9221
     777       2.8729
     778       2.8749
     779       2.8552
     780       2.7485
     781       2.7920
     782       2.8086
     783       2.8160
     784       2.8261
     785       2.8272
     786       2.7604
     787       2.7908
     788       2.8907
     789       2.8557
     790       2.8950
     791       2.9264
     792       2.8999
     793       2.9543
     794       2.9775
     795       2.9373
     796       2.9381
     797       3.0278
     798       2.9885
     799       2.8764
     800       2.9701
     801       2.9001
     802       2.9128
     803       2.9015
     804       2.9006
     805       2.9200
     806       2.9188
     807       2.8203
     808       2.8974
     809       2.8617
     810       2.8725
     811       2.9373
     812       2.9880
     813       3.0421
     814       3.0016
     815       2.9316
     816       2.9820
     817       2.9178
     818       2.8430
     819       2.7703
     820       2.8361
     821       2.7229
     822       2.7215
     823       2.7269
     824       2.8231
     825       2.8133
     826       2.7695
     827       2.7228
     828       2.6720
     829       2.7234
     830       2.6271
     831       2.6848
     832       2.7385
     833       2.7758
     834       2.7172
     835       2.7144
     836       2.7109
     837       2.7934
     838       2.8415
     839       2.8244
     840       2.8273
     841       2.7790
     842       2.8021
     843       2.8032
     844       2.7894
     845       2.8778
     846       3.0132
     847       2.9831
     848       2.9376
     849       3.0206
     850       2.9199
     851       2.9268
     852       2.8742
     853       2.8437
     854       2.7027
     855       2.7576
     856       2.7288
     857       2.7078
     858       2.7478
     859       2.7533
     860       2.6481
     861       2.6668
     862       2.5972
     863       2.5722
     864       2.6400
     865       2.5653
     866       2.6028
     867       2.5805
     868       2.4930
     869       2.5294
     870       2.5811
     871       2.5185
     872       2.5701
     873       2.5240
     874       2.5816
     875       2.5701
     876       2.4386
     877       2.4851
     878       2.5363
     879       2.5558
     880       2.5230
     881       2.5687
     882       2.5953
     883       2.6071
     884       2.6578
     885       2.6414
     886       2.5864
     887       2.6177
     888       2.5735
     889       2.6057
     890       2.5847
     891       2.5942
     892       2.5236
     893       2.5736
     894       2.5731
     895       2.5594
     896       2.4833
     897       2.4405
     898       2.5004
     899       2.5294
     900       2.5013
     901       2.4678
     902       2.5006
     903       2.5201
     904       2.5108
     905       2.4337
     906       2.4895
     907       2.5298
     908       2.6174
     909       2.6689
     910       2.6374
     911       2.5589
     912       2.5741
     913       2.5530
     914       2.6002
     915       2.5233
     916       2.4799
     917       2.4699
     918       2.5902
     919       2.6600
     920       2.6543
     921       2.7316
     922       2.6592
     923       2.7055
     924       2.6510
     925       2.6307
     926       2.7338
     927       2.7253
     928       2.8503
     929       2.8227
     930       2.8601
     931       2.9321
     932       2.9253
     933       2.9638
     934       2.9147
     935       2.8080
     936       2.8042
     937       2.8418
     938       2.7837
     939       2.8698
     940       2.9327
     941       2.9911
     942       2.8239
     943       2.8086
     944       2.7873
     945       2.8738
     946       2.7853
     947       2.7151
     948       2.6439
     949       2.7046
     950       2.7561
     951       2.6750
     952       2.7812
     953       2.8709
     954       2.8263
     955       2.8218
     956       2.7409
     957       2.7112
     958       2.6801
     959       2.7439
     960       2.8573
     961       2.9209
     962       2.8479
     963       2.8997
     964       2.8663
     965       2.7377
     966       2.7396
     967       2.7499
     968       2.7244
     969       2.5867
     970       2.6490
     971       2.5909
     972       2.6461
     973       2.6326
     974       2.6407
     975       2.6982
     976       2.6493
     977       2.6997
     978       2.6214
     979       2.7437
     980       2.7836
     981       2.7155
     982       2.7110
     983       2.6932
     984       2.7281
     985       2.6946
     986       2.7096
     987       2.6473
     988       2.5935
     989       2.7214
     990       2.7685
     991       2.7665
     992       2.7174
     993       2.7666
     994       2.7148
     995       2.6890
     996       2.7069
     997       2.6092
     998       2.6548
     999       2.6675
    1000       2.5752
    1001       2.6149
    1002       2.5501
    1003       2.5516
    1004       2.5885
    1005       2.6370
    1006       2.6577
    1007       2.6527
    1008       2.6803
    1009       2.6179
    1010       2.6715
    1011       2.6708
    1012       2.5730
    1013       2.6381
    1014       2.6763
    1015       2.5941
    1016       2.5752
    1017       2.6499
    1018       2.5941
    1019       2.5738
    1020       2.6286
    1021       2.5720
    1022       2.5850
    1023       2.5801
    1024       2.6934
    1025       2.6340
    1026       2.6270
    1027       2.7038
    1028       2.6095
    1029       2.5762
    1030       2.6858
    1031       2.6840
    1032       2.6983
    1033       2.6539
    1034       2.7602
    1035       2.7050
    1036       2.6836
    1037       2.6262
    1038       2.6709
    1039       2.5974
    1040       2.5730
    1041       2.6457
    1042       2.5787
    1043       2.6002
    1044       2.5289
    1045       2.5036
    1046       2.5953
    1047       2.6014
    1048       2.5526
    1049       2.6748
    1050       2.6897
    1051       2.6931
    1052       2.7218
    1053       2.6964
    1054       2.6155
    1055       2.6529
    1056       2.6517
    1057       2.7090
    1058       2.6452
    1059       2.7173
    1060       2.7816
    1061       2.8472
    1062       2.8319
    1063       2.7881
    1064       2.7328
    1065       2.7596
    1066       2.7522
    1067       2.7937
    1068       2.8415
    1069       2.9801
    1070       2.9882
    1071       2.8992
    1072       2.8045
    1073       2.8316
    1074       2.7849
    1075       2.7100
    1076       2.6916
    1077       2.6776
    1078       2.5250
    1079       2.6461
    1080       2.7154
    1081       2.6975
    1082       2.6350
    1083       2.6401
    1084       2.6223
    1085       2.6391
    1086       2.7157
    1087       2.6628
    1088       2.5626
    1089       2.6218
    1090       2.6031
    1091       2.6325
    1092       2.6700
    1093       2.7179
    1094       2.6425
    1095       2.7133
    1096       2.6174
    1097       2.6377
    1098       2.5207
    1099       2.5735
    1100       2.5180
    1101       2.6212
    1102       2.6453
    1103       2.6326
    1104       2.6877
    1105       2.7253
    1106       2.6811
    1107       2.6886
    1108       2.7014
    1109       2.8312
    1110       2.7500
    1111       2.7099
    1112       2.6602
    1113       2.7858
    1114       2.7510
    1115       2.6859
    1116       2.7418
    1117       2.8200
    1118       2.8435
    1119       2.7940
    1120       2.7947
    1121       2.7779
    1122       2.7401
    1123       2.7123
    1124       2.6747
    1125       2.7618
    1126       2.6812
    1127       2.6752
    1128       2.6537
    1129       2.6061
    1130       2.6187
    1131       2.6437
    1132       2.6994
    1133       2.7107
    1134       2.7404
    1135       2.7576
    1136       2.7740
    1137       2.7528
    1138       2.7301
    1139       2.7251
    1140       2.6947
    1141       2.7015
    1142       2.7236
    1143       2.7605
    1144       2.7799
    1145       2.6935
    1146       2.6695
    1147       2.6268
    1148       2.6949
    1149       2.7363
    1150       2.6246
    1151       2.5873
    1152       2.5048
    1153       2.6184
    1154       2.4569
    1155       2.5603
    1156       2.5919
    1157       2.5967
    1158       2.5765
    1159       2.5737
    1160       2.6015
    1161       2.6503
    1162       2.6964
    1163       2.6130
    1164       2.5618
    1165       2.4930
    1166       2.4728
    1167       2.5443
    1168       2.6356
    1169       2.5858
    1170       2.6061
    1171       2.5123
    1172       2.4590
    1173       2.5055
    1174       2.5818
    1175       2.5609
    1176       2.5538
    1177       2.6120
    1178       2.4942
    1179       2.5549
    1180       2.5642
    1181       2.5574
    1182       2.5842
    1183       2.7008
    1184       2.6879
    1185       2.7513
    1186       2.7535
    1187       2.6992
    1188       2.6575
    1189       2.7127
    1190       2.7772
    1191       2.7053
    1192       2.6753
    1193       2.7627
    1194       2.6944
    1195       2.7298
    1196       2.6829
    1197       2.6231
    1198       2.6790
    1199       2.7585
    1200       2.6762
    1201       2.6487
    1202       2.6929
    1203       2.6662
    1204       2.5573
    1205       2.6034
    1206       2.7187
    1207       2.6289
    1208       2.5695
    1209       2.5733
    1210       2.6430
    1211       2.6844
    1212       2.5888
    1213       2.5883
    1214       2.4724
    1215       2.5339
    1216       2.5024
    1217       2.5007
    1218       2.5528
    1219       2.5966
    1220       2.5464
    1221       2.6328
    1222       2.6407
    1223       2.6400
    1224       2.5858
    1225       2.7239
    1226       2.7522
    1227       2.5825
    1228       2.6639
    1229       2.6435
    1230       2.6862
    1231       2.7961
    1232       2.7033
    1233       2.7362
    1234       2.6873
    1235       2.6943
    1236       2.6664
    1237       2.7346
    1238       2.7922
    1239       2.7045
    1240       2.7720
    1241       2.6861
    1242       2.6486
    1243       2.6559
    1244       2.5666
    1245       2.7226
    1246       2.6979
    1247       2.7261
    1248       2.7777
    1249       2.7764
    1250       2.7501
    1251       2.7331
    1252       2.7797
    1253       2.8011
    1254       2.7341
    1255       2.7460
    1256       2.6936
    1257       2.7828
    1258       2.9227
    1259       2.9019
    1260       2.7654
    1261       2.7858
    1262       2.7323
    1263       2.6931
    1264       2.6895
    1265       2.5985
    1266       2.6837
    1267       2.6234
    1268       2.7060
    1269       2.7147
    1270       2.6803
    1271       2.7636
    1272       2.7701
    1273       2.7789
    1274       2.8257
    1275       2.7894
    1276       2.7155
    1277       2.7399
    1278       2.8371
    1279       2.7235
    1280       2.7500
    1281       2.6601
    1282       2.7001
    1283       2.6769
    1284       2.6409
    1285       2.6646
    1286       2.7492
    1287       2.7066
    1288       2.6920
    1289       2.5373
    1290       2.5318
    1291       2.4955
    1292       2.5169
    1293       2.4592
    1294       2.4658
    1295       2.5830
    1296       2.4957
    1297       2.5382
    1298       2.5713
    1299       2.5393
    1300       2.5878
    1301       2.5712
    1302       2.5910
    1303       2.5568
    1304       2.5776
    1305       2.5029
    1306       2.5179
    1307       2.6214
    1308       2.6120
    1309       2.5869
    1310       2.6722
    1311       2.6329
    1312       2.7189
    1313       2.7069
    1314       2.7451
    1315       2.7875
    1316       2.7243
    1317       2.7785
    1318       2.7909
    1319       2.7127
    1320       2.7808
    1321       2.7584
    1322       2.8229
    1323       2.7557
    1324       2.7720
    1325       2.8141
    1326       2.8165
    1327       2.7307
    1328       2.8159
    1329       2.9276
    1330       2.8728
    1331       2.8637
    1332       2.7296
    1333       2.6886
    1334       2.7396
    1335       2.7109
    1336       2.7003
    1337       2.7537
    1338       2.8000
    1339       2.8529
    1340       2.8342
    1341       2.8248
    1342       2.7493
    1343       2.7110
    1344       2.7553
    1345       2.7742
    1346       2.7865
    1347       2.8173
    1348       2.8419
    1349       2.8535
    1350       2.7896
    1351       2.7842
    1352       2.7624
    1353       2.7242
    1354       2.8136
    1355       2.7776
    1356       2.6564
    1357       2.6777
    1358       2.5707
    1359       2.5963
    1360       2.5923
    1361       2.5854
    1362       2.5445
    1363       2.6057
    1364       2.5239
    1365       2.5790
    1366       2.5121
    1367       2.5728
    1368       2.6492
    1369       2.7164
    1370       2.7173
    1371       2.6585
    1372       2.7180
    1373       2.6133
    1374       2.6595
    1375       2.6782
    1376       2.6131
    1377       2.7021
    1378       2.6771
    1379       2.7429
    1380       2.8282
    1381       2.7525
    1382       2.8610
    1383       2.8228
    1384       2.8221
    1385       2.8013
    1386       2.8340
    1387       2.7973
    1388       2.7689
    1389       2.7545
    1390       2.7896
    1391       2.7781
    1392       2.7654
    1393       2.7652
    1394       2.7421
    1395       2.7103
    1396       2.7291
    1397       2.6447
    1398       2.7893
    1399       2.8036
    1400       2.8956
    1401       2.8471
    1402       2.8344
    1403       2.7980
    1404       2.8176
    1405       2.8879
    1406       2.9541
    1407       2.9302
    1408       2.9385
    1409       2.9288
    1410       2.9512
    1411       3.0370
    1412       3.0886
    1413       3.0352
    1414       3.1736
    1415       3.0524
    1416       3.0011
    1417       3.0718
    1418       2.9724
    1419       2.8876
    1420       2.8555
    1421       2.8245
    1422       2.8787
    1423       2.9060
    1424       2.9972
    1425       2.9606
    1426       3.0643
    1427       3.0099
    1428       2.9272
    1429       2.9353
    1430       2.8624
    1431       2.8199
    1432       2.8402
    1433       2.8945
    1434       2.9595
    1435       2.9378
    1436       2.9772
    1437       2.9238
    1438       2.8792
    1439       2.8188
    1440       2.7036
    1441       2.6887
    1442       2.6861
    1443       2.6946
    1444       2.7501
    1445       2.7397
    1446       2.7130
    1447       2.7173
    1448       2.6175
    1449       2.6803
    1450       2.7804
    1451       2.7669
    1452       2.7821
    1453       2.7997
    1454       2.7544
    1455       2.8217
    1456       2.7507
    1457       2.8020
    1458       2.7196
    1459       2.6412
    1460       2.6424
    1461       2.5716
    1462       2.6989
    1463       2.6963
    1464       2.8402
    1465       2.8627
    1466       2.8592
    1467       2.9195
    1468       2.9070
    1469       2.8933
    1470       2.8798
    1471       2.8460
    1472       2.9521
    1473       2.7487
    1474       2.7125
    1475       2.8201
    1476       2.6899
    1477       2.8405
    1478       2.9104
    1479       2.8312
    1480       2.8326
    1481       2.7767
    1482       2.7063
    1483       2.8201
    1484       2.8560
    1485       2.8637
    1486       2.8634
    1487       2.8184
    1488       2.7995
    1489       2.8207
    1490       2.9158
    1491       2.9162
    1492       2.9582
    1493       2.9560
    1494       2.8650
    1495       2.8123
    1496       2.7020
    1497       2.8060
    1498       2.6986
    1499       2.7116
    1500       2.7880
    1501       2.7556
    1502       2.7174
    1503       2.6367
    1504       2.6863
    1505       2.6939
    1506       2.7056
    1507       2.8103
    1508       2.9977
    1509       3.0374
    1510       2.9433
    1511       2.8485
    1512       2.8371
    1513       2.8012
    1514       2.7985
    1515       2.7348
    1516       2.7279
    1517       2.7450
    1518       2.6872
    1519       2.6333
    1520       2.6666
    1521       2.7431
    1522       2.8878
    1523       2.8708
    1524       2.7746
    1525       2.6742
    1526       2.6658
    1527       2.7131
    1528       2.7008
    1529       2.5937
    1530       2.7613
    1531       2.7619
    1532       2.7492
    1533       2.7826
    1534       2.7263
    1535       2.6542
    1536       2.6954
    1537       2.6822
    1538       2.6859
    1539       2.6937
    1540       2.6998
    1541       2.7153
    1542       2.8036
    1543       2.6907
    1544       2.6888
    1545       2.6929
    1546       2.8147
    1547       2.8201
    1548       2.9210
    1549       2.7704
    1550       2.7236
    1551       2.6645
    1552       2.6363
    1553       2.6978
    1554       2.7010
    1555       2.7260
    1556       2.7014
    1557       2.7511
    1558       2.7360
    1559       2.7880
    1560       2.9016
    1561       2.8333
    1562       2.7987
    1563       2.8244
    1564       2.8076
    1565       2.7258
    1566       2.6155
    1567       2.6378
    1568       2.6965
    1569       2.6660
    1570       2.6004
    1571       2.7444
    1572       2.6623
    1573       2.6847
    1574       2.6721
    1575       2.6548
    1576       2.5941
    1577       2.4788
    1578       2.5359
    1579       2.5941
    1580       2.5622
    1581       2.7003
    1582       2.7273
    1583       2.7610
    1584       2.7995
    1585       2.8393
    1586       2.7586
    1587       2.7657
    1588       2.7763
    1589       2.7835
    1590       2.7828
    1591       2.6967
    1592       2.7735
    1593       2.8185
    1594       2.8580
    1595       2.7975
    1596       2.7525
    1597       2.7479
    1598       2.7601
    1599       2.9837
    1600       2.8558
    1601       2.7487
    1602       2.7654
    1603       2.7410
    1604       2.8556
    1605       2.8481
    1606       2.7406
    1607       2.6968
    1608       2.6986
    1609       2.7336
    1610       2.7862
    1611       2.7070
    1612       2.7805
    1613       2.7457
    1614       2.8465
    1615       2.9482
    1616       3.1710
    1617       3.1516
    1618       3.1698
    1619       3.0548
    1620       3.0399
    1621       3.1782
    1622       3.1532
    1623       3.0837
    1624       3.0470
    1625       3.0539
    1626       2.9357
    1627       2.8822
    1628       2.9508
    1629       2.9426
    1630       3.0792
    1631       3.0770
    1632       2.9416
    1633       2.8771
    1634       2.9274
    1635       2.8786
    1636       2.8511
    1637       2.8272
    1638       2.8488
    1639       2.8335
    1640       3.0122
    1641       3.0727
    1642       3.1072
    1643       3.1023
    1644       2.9757
    1645       2.9501
    1646       2.8111
    1647       2.8906
    1648       2.8497
    1649       2.7655
    1650       2.8873
    1651       2.9655
    1652       3.0457
    1653       2.9817
    1654       2.9683
    1655       3.0393
    1656       3.0132
    1657       3.0532
    1658       3.0876
    1659       2.9628
    1660       2.9700
    1661       2.9303
    1662       2.8767
    1663       2.8652
    1664       2.8217
    1665       2.7829
    1666       2.7107
    1667       2.6507
    1668       2.6844
    1669       2.6674
    1670       2.7288
    1671       2.6533
    1672       2.5962
    1673       2.5540
    1674       2.4878
    1675       2.4695
    1676       2.4654
    1677       2.4414
    1678       2.5390
    1679       2.6262
    1680       2.5157
    1681       2.6013
    1682       2.5472
    1683       2.5470
    1684       2.5405
    1685       2.5270
    1686       2.5698
    1687       2.5536
    1688       2.5392
    1689       2.5448
    1690       2.5411
    1691       2.5076
    1692       2.6119
    1693       2.6205
    1694       2.5561
    1695       2.5194
    1696       2.5392
    1697       2.5381
    1698       2.5217
    1699       2.4908
    1700       2.5190
    1701       2.4652
    1702       2.4326
    1703       2.4508
    1704       2.5022
    1705       2.4831
    1706       2.3776
    1707       2.4507
    1708       2.4535
    1709       2.4777
    1710       2.5120
    1711       2.5573
    1712       2.5160
    1713       2.4271
    1714       2.4653
    1715       2.5313
    1716       2.4944
    1717       2.4400
    1718       2.3869
    1719       2.4277
    1720       2.4523
    1721       2.4979
    1722       2.4643
    1723       2.5302
    1724       2.5078
    1725       2.6189
    1726       2.6103
    1727       2.6476
    1728       2.6309
    1729       2.6924
    1730       2.7192
    1731       2.6664
    1732       2.7262
    1733       2.6858
    1734       2.7501
    1735       2.7532
    1736       2.7012
    1737       2.6976
    1738       2.5610
    1739       2.6196
    1740       2.6419
    1741       2.6350
    1742       2.6480
    1743       2.6317
    1744       2.6278
    1745       2.6527
    1746       2.6911
    1747       2.6860
    1748       2.6751
    1749       2.7513
    1750       2.7671
    1751       2.7515
    1752       2.8776
    1753       2.7536
    1754       2.7735
    1755       2.7810
    1756       2.7214
    1757       2.6525
    1758       2.6804
    1759       2.6730
    1760       2.6609
    1761       2.6504
    1762       2.7270
    1763       2.8155
    1764       2.7860
    1765       2.7227
    1766       2.7812
    1767       2.7823
    1768       2.8147
    1769       2.7364
    1770       2.7333
    1771       2.8766
    1772       2.8192
    1773       2.7663
    1774       2.7101
    1775       2.7384
    1776       2.7024
    1777       2.6752
    1778       2.7883
    1779       2.7561
    1780       2.7987
    1781       2.7549
    1782       2.7131
    1783       2.7733
    1784       2.6693
    1785       2.7826
    1786       2.8582
    1787       2.8439
    1788       2.7468
    1789       2.7923
    1790       2.7328
    1791       2.7193
    1792       2.6543
    1793       2.6582
    1794       2.6865
    1795       2.6793
    1796       2.6876
    1797       2.7497
    1798       2.7094
    1799       2.7420
    1800       2.6472
    1801       2.6637
    1802       2.6574
    1803       2.6233
    1804       2.6407
    1805       2.7414
    1806       2.7300
    1807       2.7545
    1808       2.7608
    1809       2.7637
    1810       2.7407
    1811       2.6639
    1812       2.6280
    1813       2.6384
    1814       2.6371
    1815       2.7266
    1816       2.7895
    1817       2.7195
    1818       2.7155
    1819       2.7324
    1820       2.7506
    1821       2.7370
    1822       2.7744
    1823       2.7977
    1824       2.7797
    1825       2.7372
    1826       2.7482
    1827       2.7984
    1828       2.8993
    1829       2.9284
    1830       2.8674
    1831       2.9337
    1832       2.9263
    1833       2.8725
    1834       2.7652
    1835       2.8031
    1836       2.7987
    1837       2.7503
    1838       2.7835
    1839       2.7698
    1840       2.7915
    1841       2.8365
    1842       2.8394
    1843       2.8025
    1844       2.7775
    1845       2.7716
    1846       2.8115
    1847       2.8256
    1848       2.8941
    1849       2.8538
    1850       2.8028
    1851       2.7685
    1852       2.7585
    1853       2.7818
    1854       2.9007
    1855       2.8636
    1856       2.8854
    1857       2.8691
    1858       2.9025
    1859       2.9473
    1860       2.9284
    1861       2.9308
    1862       3.0121
    1863       3.0051
    1864       3.0373
    1865       2.9475
    1866       2.9784
    1867       2.9391
    1868       3.0031
    1869       2.9748
    1870       2.9634
    1871       2.9748
    1872       2.9950
    1873       2.9628
    1874       2.9365
    1875       2.9847
    1876       2.9290
    1877       2.9153
    1878       2.9034
    1879       2.8715
    1880       2.9176
    1881       2.9468
    1882       2.9648
    1883       2.9624
    1884       2.9917
    1885       2.9063
    1886       2.8328
    1887       2.8402
    1888       2.8503
    1889       2.9297
    1890       2.9776
    1891       2.9331
    1892       2.8526
    1893       2.8352
    1894       2.7978
    1895       2.8525
    1896       2.8764
    1897       2.9064
    1898       2.7228
    1899       2.7611
    1900       2.8184
    1901       2.8440
    1902       2.8906
    1903       2.8677
    1904       2.8546
    1905       2.8637
    1906       2.8575
    1907       2.8480
    1908       2.9224
    1909       2.8476
    1910       2.8710
    1911       2.9597
    1912       2.9725
    1913       2.9735
    1914       2.9857
    1915       2.9760
    1916       2.9267
    1917       3.0333
    1918       3.0547
    1919       2.9278
    1920       2.9007
    1921       2.9126
    1922       2.9164
    1923       2.9027
    1924       2.7719
    1925       2.8379
    1926       2.9041
    1927       2.9621
    1928       2.8429
    1929       2.8504
    1930       2.8014
    1931       2.8396
    1932       2.8669
    1933       2.8523
    1934       2.9020
    1935       2.9321
    1936       2.8349
    1937       2.8645
    1938       2.8380
    1939       2.9201
    1940       2.7905
    1941       2.8704
    1942       2.8156
    1943       2.7871
    1944       2.8310
    1945       2.8535
    1946       2.9748
    1947       2.9288
    1948       3.0223
    1949       2.9607
    1950       2.9933
    1951       2.9963
    1952       3.0051
    1953       2.9185
    1954       3.0224
    1955       2.9832
    1956       2.9363
    1957       2.8659
    1958       2.8769
    1959       2.9073
    1960       2.8338
    1961       2.8147
    1962       2.8704
    1963       2.8352
    1964       2.7651
    1965       2.8093
    1966       2.7336
    1967       2.7875
    1968       2.8004
    1969       2.8443
    1970       2.8334
    1971       2.8998
    1972       2.8372
    1973       2.8414
    1974       2.8404
    1975       2.8080
    1976       2.9155
    1977       2.9163
    1978       2.9344
    1979       2.9760
    1980       2.9772
    1981       3.0030
    1982       2.9579
    1983       2.9579
    1984       2.9580
    1985       3.0299
    1986       3.0410
    1987       3.0484
    1988       2.9414
    1989       3.0252
    1990       2.9668
    1991       2.9649
    1992       2.9524
    1993       2.9959
    1994       2.9835
    1995       3.0068
    1996       3.0808
    1997       2.9728
    1998       2.9975
    1999       2.9543
    2000       2.9832
    2001       2.9707
    2002       3.0474
    2003       2.9881
    2004       2.9737
    2005       3.0155
    2006       2.9885
    2007       3.0178
    2008       2.9225
    2009       2.9873
    2010       2.9715
    2011       2.9666
    2012       2.9587
    2013       2.9543
    2014       2.9774
    2015       2.8911
    2016       3.0800
    2017       2.9725
    2018       2.8511
    2019       2.8390
    2020       2.8851
    2021       2.8715
    2022       2.9031
    2023       2.9412
    2024       2.9159
    2025       2.9109
    2026       2.8675
    2027       2.8975
    2028       2.8235
    2029       2.8879
    2030       2.8668
    2031       2.7879
    2032       2.7906
    2033       2.8399
    2034       2.8608
    2035       2.8644
    2036       2.9550
    2037       2.8951
    2038       2.8595
    2039       2.9737
    2040       2.8793
    2041       2.9154
    2042       2.9621
    2043       2.9361
    2044       2.9915
    2045       3.0750
    2046       3.0395
    2047       3.0262
    2048       3.0990
    2049       3.1239
    2050       3.1216
    2051       3.1629
    2052       3.1441
    2053       3.1880
    2054       3.2157
    2055       3.1440
    2056       3.0795
    2057       3.0245
    2058       3.1569
    2059       2.9444
    2060       2.9461
    2061       2.9511
    2062       2.9059
    2063       2.9245
    2064       2.9100
    2065       2.9427
    2066       3.0049
    2067       2.9043
    2068       2.9457
    2069       2.9195
    2070       2.9503
    2071       2.8800
    2072       2.9390
    2073       2.8766
    2074       2.8990
    2075       2.9523
    2076       2.9266
    2077       2.8807
    2078       2.8716
    2079       3.0475
    2080       2.9271
    2081       2.9842
    2082       2.9740
    2083       3.0907
    2084       3.1337
    2085       3.0334
    2086       3.1362
    2087       3.1428
    2088       3.1619
    2089       3.0136
    2090       2.9445
    2091       2.8584
    2092       2.9560
    2093       2.9934
    2094       2.9235
    2095       2.9700
    2096       2.9494
    2097       2.9964
    2098       3.0159
    2099       3.0146
    2100       2.9747
    2101       2.9525
    2102       2.8659
    2103       2.8458
    2104       2.8984
    2105       2.8451
    2106       2.8492
    2107       2.9195
    2108       2.8846
    2109       2.9082
    2110       2.9099
    2111       2.8634
    2112       2.9167
    2113       2.8873
    2114       2.8938
    2115       2.8241
    2116       2.8763
    2117       2.8020
    2118       2.8407
    2119       2.9327
    2120       2.8819
    2121       2.9876
    2122       2.9485
    2123       2.9377
    2124       2.8543
    2125       2.9090
    2126       2.9253
    2127       2.8896
    2128       2.8590
    2129       2.9818
    2130       2.8937
    2131       3.0348
    2132       3.0422
    2133       2.9919
    2134       3.0500
    2135       3.0570
    2136       3.0351
    2137       3.0222
    2138       3.0272
    2139       3.0042
    2140       2.9519
    2141       3.0308
    2142       2.9803
    2143       2.9951
    2144       3.0104
    2145       2.9726
    2146       2.9406
    2147       2.9672
    2148       3.0493
    2149       2.9769
    2150       2.9448
    2151       3.0038
    2152       2.9497
    2153       3.0894
    2154       3.0956
    2155       3.0102
    2156       3.0926
    2157       3.0716
    2158       3.0384
    2159       3.0222
    2160       3.0039
    2161       2.9931
    2162       3.0020
    2163       2.9873
    2164       2.9570
    2165       2.9616
    2166       2.9616
    2167       3.0672
    2168       3.1131
    2169       3.0774
    2170       3.0747
    2171       3.0527
    2172       2.9898
    2173       2.9075
    2174       3.0082
    2175       2.9681
    2176       2.9349
    2177       2.8929
    2178       2.9265
    2179       2.9229
    2180       2.8728
    2181       2.8565
    2182       2.8203
    2183       2.8994
    2184       2.9184
    2185       2.9687
    2186       2.9284
    2187       2.9221
    2188       2.9324
    2189       2.9015
    2190       2.8818
    2191       2.8659
    2192       2.8239
    2193       2.9418
    2194       2.8113
    2195       2.8610
    2196       2.8763
    2197       2.8388
    2198       2.8644
    2199       2.9323
    2200       2.9382
    2201       3.0789
    2202       3.1415
    2203       3.0769
    2204       3.0962
    2205       3.0771
    2206       3.0223
    2207       2.9062
    2208       2.9181
    2209       2.9410
    2210       2.8795
    2211       2.9165
    2212       2.9454
    2213       2.9830
    2214       3.0320
    2215       2.9102
    2216       2.8771
    2217       2.9002
    2218       2.9367
    2219       2.9535
    2220       2.8269
    2221       2.9189
    2222       2.8335
    2223       2.9328
    2224       2.9539
    2225       2.8857
    2226       2.9011
    2227       2.9039
    2228       2.8446
    2229       2.9179
    2230       2.9416
    2231       2.9010
    2232       2.9070
    2233       2.9272
    2234       2.9387
    2235       3.0101
    2236       2.8721
    2237       2.8718
    2238       2.8782
    2239       2.8750
    2240       2.9292
    2241       2.9524
    2242       2.9480
    2243       2.8684
    2244       2.9242
    2245       2.8237
    2246       2.9051
    2247       2.9767
    2248       2.8735
    2249       2.8189
    2250       2.8414
    2251       2.8992
    2252       2.8582
    2253       2.9286
    2254       2.9759
    2255       2.9843
    2256       3.0091
    2257       2.9366
    2258       2.8820
    2259       2.8636
    2260       2.7787
    2261       2.8308
    2262       2.8333
    2263       2.8009
    2264       2.9306
    2265       3.0006
    2266       2.9731
    2267       2.9871
    2268       3.0148
    2269       3.0500
    2270       2.9474
    2271       2.8897
    2272       2.8963
    2273       2.8359
    2274       2.8383
    2275       2.8542
    2276       2.9734
    2277       2.8595
    2278       2.9644
    2279       2.9936
    2280       2.9661
    2281       2.9392
    2282       2.9522
    2283       3.0030
    2284       2.9834
    2285       2.9496
    2286       2.9822
    2287       3.0123
    2288       2.9816
    2289       2.9683
    2290       2.9678
    2291       2.9656
    2292       2.9650
    2293       3.0380
    2294       3.0115
    2295       2.9774
    2296       3.0051
    2297       2.9384
    2298       3.0511
    2299       2.9100
    2300       2.9321
    2301       2.9831
    2302       2.9606
    2303       2.9322
    2304       2.9242
    2305       2.9595
    2306       2.8836
    2307       2.9990
    2308       2.9718
    2309       2.8559
    2310       2.9786
    2311       2.9714
    2312       2.9541
    2313       2.9455
    2314       2.9182
    2315       2.9223
    2316       2.9828
    2317       2.9011
    2318       2.8894
    2319       2.8260
    2320       2.9232
    2321       2.9217
    2322       2.9534
    2323       2.9710
    2324       2.9378
    2325       2.9057
    2326       2.9670
    2327       3.0440
    2328       3.0087
    2329       2.9886
    2330       2.9884
    2331       2.9943
    2332       3.0585
    2333       3.0142
    2334       2.9552
    2335       3.0272
    2336       2.8931
    2337       3.0235
    2338       2.9678
    2339       2.9415
    2340       2.8679
    2341       2.8637
    2342       2.7843
    2343       2.8205
    2344       2.8359
    2345       2.8778
    2346       2.7725
    2347       2.7473
    2348       2.8403
    2349       2.7572
    2350       2.7697
    2351       2.8247
    2352       2.7795
    2353       2.7412
    2354       2.6975
    2355       2.7040
    2356       2.7019
    2357       2.6971
    2358       2.7565
    2359       2.7449
    2360       2.8150
    2361       2.8304
    2362       2.7652
    2363       2.7566
    2364       2.7735
    2365       2.8365
    2366       2.7854
    2367       2.8177
    2368       2.8565
    2369       2.7773
    2370       2.8037
    2371       2.8024
    2372       2.7756
    2373       2.7797
    2374       2.8226
    2375       2.7816
    2376       2.7939
    2377       2.7419
    2378       2.8254
    2379       2.7883
    2380       2.8631
    2381       2.7624
    2382       2.8276
    2383       2.8083
    2384       2.8045
    2385       2.7763
    2386       2.8079
    2387       2.8106
    2388       2.8401
    2389       2.7713
    2390       2.7731
    2391       2.7385
    2392       2.7907
    2393       2.7598
    2394       2.7257
    2395       2.7358
    2396       2.7809
    2397       2.7659
    2398       2.7921
    2399       2.7883
    2400       2.8509
    2401       2.8276
    2402       2.8666
    2403       2.8820
    2404       2.9331
    2405       2.9510
    2406       3.0612
    2407       2.9450
    2408       2.8651
    2409       2.9075
    2410       2.9353
    2411       2.9332
    2412       2.9165
    2413       2.8902
    2414       2.8511
    2415       2.8254
    2416       2.8779
    2417       2.9483
    2418       2.9235
    2419       3.0294
    2420       3.0431
    2421       3.0520
    2422       3.0647
    2423       3.0681
    2424       2.9695
    2425       2.9507
    2426       2.9361
    2427       2.9657
    2428       2.9127
    2429       2.9502
    2430       2.9110
    2431       2.8598
    2432       2.9328
    2433       2.9415
    2434       2.8503
    2435       2.9091
    2436       2.8166
    2437       2.8894
    2438       2.8966
    2439       2.8727
    2440       2.9092
    2441       2.8850
    2442       2.8541
    2443       2.7960
    2444       2.8820
    2445       2.8975
    2446       2.8438
    2447       2.7692
    2448       2.8602
    2449       2.8704
    2450       2.8439
    2451       2.8573
    2452       2.7889
    2453       2.7942
    2454       2.7101
    2455       2.7200
    2456       2.7201
    2457       2.7789
    2458       2.7961
    2459       2.8040
    2460       2.7982
    2461       2.7486
    2462       2.8212
    2463       2.7761
    2464       2.8941
    2465       2.9285
    2466       2.9762
    2467       2.9808
    2468       2.9070
    2469       2.9489
    2470       2.9028
    2471       2.9079
    2472       2.9619
    2473       2.8082
    2474       2.7720
    2475       2.8259
    2476       2.8203
    2477       2.8262
    2478       2.8297
    2479       2.8180
    2480       2.8261
    2481       2.8504
    2482       2.8394
    2483       2.8238
    2484       2.8767
    2485       2.8695
    2486       2.8551
    2487       2.8903
    2488       2.8778
    2489       2.9402
    2490       2.9110
    2491       2.8534
    2492       2.8987
    2493       2.9164
    2494       2.8938
    2495       2.8532
    2496       2.8748
    2497       2.8230
    2498       2.8589
    2499       2.8756
    2500       2.9769
