# Supplementary material for: Potential Inhibitors of Fascin From A Database of Marine Natural Products: A Virtual Screening and Molecular Dynamics Study
Source: Front Chem. 2021 Oct 7;9:719949. doi: 10.3389/fchem.2021.719949 (PMC8529705; doi:10.3389/fchem.2021.719949)
Supplement: Supplementary file 2 [file DataSheet1.ZIP › Raw Date for Manuscript-719949-reduced/Figure S1/Inhibitor 09/rmsd5.dat]

#Frame     RMSD_00002
       1       2.3867
       2       2.4120
       3       2.4430
       4       2.5371
       5       2.5542
       6       2.4266
       7       2.2880
       8       2.3389
       9       2.3072
      10       2.2921
      11       2.1597
      12       2.1300
      13       2.0669
      14       2.0589
      15       2.1166
      16       2.0311
      17       1.9955
      18       1.9865
      19       2.0030
      20       2.0267
      21       2.1400
      22       2.0704
      23       2.0171
      24       1.9778
      25       2.0012
      26       1.9743
      27       1.9447
      28       1.8463
      29       1.8626
      30       1.8905
      31       1.8478
      32       1.8914
      33       1.8799
      34       1.9095
      35       1.8564
      36       1.9435
      37       1.9826
      38       1.9948
      39       2.0410
      40       1.9671
      41       2.0672
      42       2.1301
      43       2.0792
      44       2.0897
      45       1.9978
      46       1.9567
      47       1.9261
      48       2.0087
      49       1.8830
      50       1.9318
      51       1.8934
      52       1.9118
      53       1.8891
      54       1.9952
      55       1.9308
      56       2.0454
      57       1.9355
      58       1.9693
      59       1.9782
      60       2.0066
      61       1.9634
      62       1.9845
      63       2.0095
      64       1.9130
      65       1.9443
      66       1.9615
      67       1.8787
      68       1.9074
      69       1.8423
      70       1.9468
      71       1.9264
      72       1.9553
      73       1.9525
      74       1.9591
      75       1.9449
      76       1.8925
      77       1.8663
      78       1.8612
      79       1.9267
      80       1.9505
      81       1.9786
      82       1.8350
      83       1.8764
      84       1.9389
      85       1.8977
      86       1.9625
      87       1.9344
      88       1.8694
      89       1.8684
      90       1.8436
      91       1.8964
      92       1.8431
      93       1.8721
      94       1.8518
      95       1.8767
      96       1.9213
      97       1.9816
      98       1.9885
      99       1.9414
     100       1.8949
     101       1.9204
     102       1.9174
     103       1.9383
     104       1.9557
     105       1.9061
     106       1.9026
     107       1.8757
     108       1.8684
     109       1.9241
     110       1.9504
     111       1.8623
     112       1.8987
     113       1.8499
     114       1.9559
     115       1.8846
     116       1.9936
     117       1.9577
     118       1.9436
     119       1.8569
     120       1.9081
     121       1.9473
     122       1.9096
     123       1.9802
     124       1.8941
     125       1.9001
     126       1.9195
     127       1.9570
     128       1.9592
     129       1.9915
     130       2.0673
     131       1.9871
     132       1.9540
     133       1.9435
     134       1.9569
     135       1.9545
     136       1.9471
     137       2.0116
     138       2.0123
     139       2.0331
     140       2.0123
     141       2.0370
     142       2.0172
     143       1.9752
     144       1.9388
     145       1.9526
     146       1.9381
     147       1.9804
     148       2.0883
     149       1.9470
     150       1.9320
     151       2.0312
     152       1.9858
     153       2.0746
     154       1.9912
     155       1.9408
     156       1.9477
     157       1.9984
     158       1.9935
     159       2.0000
     160       2.0548
     161       1.9714
     162       1.9500
     163       1.9271
     164       1.9886
     165       1.9153
     166       1.9671
     167       1.9897
     168       1.9425
     169       2.0752
     170       2.0730
     171       2.0627
     172       2.0359
     173       2.0521
     174       1.9819
     175       1.9668
     176       2.0100
     177       2.0967
     178       2.0251
     179       2.0176
     180       1.9971
     181       2.0158
     182       2.0418
     183       2.0302
     184       1.9920
     185       2.0185
     186       2.0533
     187       2.0969
     188       2.0852
     189       2.1343
     190       2.1628
     191       2.1760
     192       2.2102
     193       2.2188
     194       2.1994
     195       2.1677
     196       2.1912
     197       2.2144
     198       2.2786
     199       2.2184
     200       2.1468
     201       2.2010
     202       2.1093
     203       2.0612
     204       2.1072
     205       2.0064
     206       2.0628
     207       2.0417
     208       1.9759
     209       2.0639
     210       2.0430
     211       2.0229
     212       2.0575
     213       2.0966
     214       1.9935
     215       2.0113
     216       2.0394
     217       2.1931
     218       2.1497
     219       2.1345
     220       2.1148
     221       2.1551
     222       2.1918
     223       2.1193
     224       2.1576
     225       2.1702
     226       2.2046
     227       2.1583
     228       2.1505
     229       2.1357
     230       2.0684
     231       2.1138
     232       2.1616
     233       2.1931
     234       2.1654
     235       2.0809
     236       2.0907
     237       2.1630
     238       2.1863
     239       2.2605
     240       2.1486
     241       2.0855
     242       2.1379
     243       2.1338
     244       2.1642
     245       2.1362
     246       2.1186
     247       2.0661
     248       2.1789
     249       2.1303
     250       2.1528
     251       2.1339
     252       2.1367
     253       2.1204
     254       2.1719
     255       2.1859
     256       2.1382
     257       2.1024
     258       2.0707
     259       2.0764
     260       2.1238
     261       2.0783
     262       2.0734
     263       2.0944
     264       2.1627
     265       2.1135
     266       2.0854
     267       2.1678
     268       2.1868
     269       2.1387
     270       2.2044
     271       2.2365
     272       2.2500
     273       2.2070
     274       2.1605
     275       2.2176
     276       2.1921
     277       2.2039
     278       2.2499
     279       2.2120
     280       2.1772
     281       2.0879
     282       2.0947
     283       2.1490
     284       2.0917
     285       2.1095
     286       2.1419
     287       2.1334
     288       2.2363
     289       2.1852
     290       2.1753
     291       2.2045
     292       2.2403
     293       2.2058
     294       2.1973
     295       2.1809
     296       2.2083
     297       2.3278
     298       2.2187
     299       2.2145
     300       2.1752
     301       2.1930
     302       2.1809
     303       2.2626
     304       2.1537
     305       2.2468
     306       2.1880
     307       2.1682
     308       2.2315
     309       2.1788
     310       2.1933
     311       2.2587
     312       2.2544
     313       2.2107
     314       2.2662
     315       2.2403
     316       2.2276
     317       2.2009
     318       2.2077
     319       2.2556
     320       2.3758
     321       2.2755
     322       2.3196
     323       2.3026
     324       2.1884
     325       2.2483
     326       2.2955
     327       2.2676
     328       2.2108
     329       2.2142
     330       2.1756
     331       2.2654
     332       2.2478
     333       2.1856
     334       2.2482
     335       2.2429
     336       2.1397
     337       2.1097
     338       2.1154
     339       2.2821
     340       2.2349
     341       2.2042
     342       2.2118
     343       2.3119
     344       2.3024
     345       2.3817
     346       2.3569
     347       2.3773
     348       2.4168
     349       2.2608
     350       2.3667
     351       2.4498
     352       2.3455
     353       2.3254
     354       2.2596
     355       2.2306
     356       2.4190
     357       2.3393
     358       2.3100
     359       2.3455
     360       2.3014
     361       2.3572
     362       2.2801
     363       2.2302
     364       2.2566
     365       2.2191
     366       2.3045
     367       2.3492
     368       2.3525
     369       2.3243
     370       2.3919
     371       2.3379
     372       2.3408
     373       2.3481
     374       2.3168
     375       2.2961
     376       2.2299
     377       2.2436
     378       2.2654
     379       2.2207
     380       2.1922
     381       2.2050
     382       2.2459
     383       2.1633
     384       2.1929
     385       2.2125
     386       2.0833
     387       2.0734
     388       2.0467
     389       2.1205
     390       2.0885
     391       2.1022
     392       2.0768
     393       2.0570
     394       2.0804
     395       2.1378
     396       2.1458
     397       2.0738
     398       2.0080
     399       2.0219
     400       2.0623
     401       2.1317
     402       2.2280
     403       2.1870
     404       2.1530
     405       2.1633
     406       2.1719
     407       2.1870
     408       2.2196
     409       2.3354
     410       2.3538
     411       2.3972
     412       2.4818
     413       2.4068
     414       2.3659
     415       2.2392
     416       2.3450
     417       2.2498
     418       2.2837
     419       2.2393
     420       2.3686
     421       2.3917
     422       2.3479
     423       2.3166
     424       2.3329
     425       2.2415
     426       2.3616
     427       2.4084
     428       2.4518
     429       2.4453
     430       2.4100
     431       2.3880
     432       2.4397
     433       2.4047
     434       2.4377
     435       2.3670
     436       2.3445
     437       2.4286
     438       2.4019
     439       2.4292
     440       2.3853
     441       2.4738
     442       2.4128
     443       2.4860
     444       2.4420
     445       2.4267
     446       2.4681
     447       2.4692
     448       2.4212
     449       2.3832
     450       2.3452
     451       2.3844
     452       2.4748
     453       2.5396
     454       2.5361
     455       2.4143
     456       2.3793
     457       2.4329
     458       2.4837
     459       2.4478
     460       2.3563
     461       2.4066
     462       2.5022
     463       2.4948
     464       2.5223
     465       2.5540
     466       2.4279
     467       2.5338
     468       2.4155
     469       2.4137
     470       2.4185
     471       2.4006
     472       2.3781
     473       2.3487
     474       2.4232
     475       2.3576
     476       2.2540
     477       2.4316
     478       2.4690
     479       2.5321
     480       2.4758
     481       2.4063
     482       2.3619
     483       2.3168
     484       2.3993
     485       2.4247
     486       2.4358
     487       2.4420
     488       2.4324
     489       2.4179
     490       2.4123
     491       2.3063
     492       2.4428
     493       2.5132
     494       2.3743
     495       2.3111
     496       2.2927
     497       2.3705
     498       2.4694
     499       2.4096
     500       2.4570
     501       2.3100
     502       2.3601
     503       2.3622
     504       2.3331
     505       2.3463
     506       2.4209
     507       2.4681
     508       2.3912
     509       2.3675
     510       2.2803
     511       2.2446
     512       2.2570
     513       2.2266
     514       2.1828
     515       2.2537
     516       2.2331
     517       2.2396
     518       2.2519
     519       2.2884
     520       2.2925
     521       2.2879
     522       2.2977
     523       2.3531
     524       2.3829
     525       2.3141
     526       2.2527
     527       2.2476
     528       2.3265
     529       2.2880
     530       2.3419
     531       2.3666
     532       2.4381
     533       2.4638
     534       2.4063
     535       2.3326
     536       2.3516
     537       2.3353
     538       2.3989
     539       2.3478
     540       2.3650
     541       2.3580
     542       2.3927
     543       2.2928
     544       2.3962
     545       2.5157
     546       2.4909
     547       2.5409
     548       2.4837
     549       2.4786
     550       2.4857
     551       2.3538
     552       2.4072
     553       2.3782
     554       2.3721
     555       2.4983
     556       2.4191
     557       2.4691
     558       2.4087
     559       2.4823
     560       2.4398
     561       2.3971
     562       2.3450
     563       2.2957
     564       2.1922
     565       2.1303
     566       2.1625
     567       2.1834
     568       2.2212
     569       2.3022
     570       2.4105
     571       2.4493
     572       2.4045
     573       2.4396
     574       2.4503
     575       2.3906
     576       2.4103
     577       2.4562
     578       2.2986
     579       2.3512
     580       2.4051
     581       2.3395
     582       2.4539
     583       2.4097
     584       2.4342
     585       2.4576
     586       2.3101
     587       2.3063
     588       2.2515
     589       2.2934
     590       2.2196
     591       2.2637
     592       2.2688
     593       2.3291
     594       2.3554
     595       2.4218
     596       2.4889
     597       2.5287
     598       2.5707
     599       2.5338
     600       2.5872
     601       2.5808
     602       2.5017
     603       2.4468
     604       2.3902
     605       2.4350
     606       2.3962
     607       2.4052
     608       2.4538
     609       2.4132
     610       2.4785
     611       2.5102
     612       2.5400
     613       2.4668
     614       2.5437
     615       2.4772
     616       2.3381
     617       2.4146
     618       2.3451
     619       2.3772
     620       2.3091
     621       2.2807
     622       2.2615
     623       2.2708
     624       2.2769
     625       2.2974
     626       2.2578
     627       2.2806
     628       2.3081
     629       2.2671
     630       2.2355
     631       2.2572
     632       2.2565
     633       2.3000
     634       2.3175
     635       2.2212
     636       2.2038
     637       2.2774
     638       2.2057
     639       2.2389
     640       2.1654
     641       2.2779
     642       2.2905
     643       2.3056
     644       2.2846
     645       2.3004
     646       2.2019
     647       2.2441
     648       2.2362
     649       2.2432
     650       2.2310
     651       2.2596
     652       2.2561
     653       2.2250
     654       2.2138
     655       2.2380
     656       2.2315
     657       2.2854
     658       2.2227
     659       2.2699
     660       2.2480
     661       2.2548
     662       2.2994
     663       2.3001
     664       2.2076
     665       2.1943
     666       2.2145
     667       2.2705
     668       2.2907
     669       2.2285
     670       2.2364
     671       2.2045
     672       2.2051
     673       2.2839
     674       2.2839
     675       2.2422
     676       2.1915
     677       2.2508
     678       2.2205
     679       2.2350
     680       2.2581
     681       2.3138
     682       2.3171
     683       2.3623
     684       2.4417
     685       2.3487
     686       2.4086
     687       2.3969
     688       2.3694
     689       2.4205
     690       2.3932
     691       2.3085
     692       2.2702
     693       2.3638
     694       2.4375
     695       2.4885
     696       2.4277
     697       2.5216
     698       2.5490
     699       2.4985
     700       2.4090
     701       2.3183
     702       2.3117
     703       2.4532
     704       2.3958
     705       2.4494
     706       2.3887
     707       2.3487
     708       2.3803
     709       2.4437
     710       2.4018
     711       2.3666
     712       2.3326
     713       2.4056
     714       2.3099
     715       2.3056
     716       2.3757
     717       2.3440
     718       2.3530
     719       2.3097
     720       2.3305
     721       2.3225
     722       2.3408
     723       2.3829
     724       2.3475
     725       2.3001
     726       2.3954
     727       2.4294
     728       2.3489
     729       2.4236
     730       2.4223
     731       2.4957
     732       2.4644
     733       2.5523
     734       2.5070
     735       2.4786
     736       2.4664
     737       2.4336
     738       2.3877
     739       2.3478
     740       2.3950
     741       2.3704
     742       2.3772
     743       2.4044
     744       2.3290
     745       2.3022
     746       2.3352
     747       2.2889
     748       2.3068
     749       2.2834
     750       2.4133
     751       2.4500
     752       2.3940
     753       2.3859
     754       2.3983
     755       2.3719
     756       2.3551
     757       2.4083
     758       2.4012
     759       2.4103
     760       2.4206
     761       2.4532
     762       2.4022
     763       2.4903
     764       2.5140
     765       2.5404
     766       2.5115
     767       2.4949
     768       2.5217
     769       2.4653
     770       2.4834
     771       2.5755
     772       2.5634
     773       2.5202
     774       2.5644
     775       2.5902
     776       2.6893
     777       2.8019
     778       2.6721
     779       2.6660
     780       2.6687
     781       2.6824
     782       2.7026
     783       2.7815
     784       2.7997
     785       2.6215
     786       2.6194
     787       2.5652
     788       2.5641
     789       2.5894
     790       2.5180
     791       2.4716
     792       2.4372
     793       2.4530
     794       2.5704
     795       2.5822
     796       2.5601
     797       2.5169
     798       2.5281
     799       2.5683
     800       2.6287
     801       2.6143
     802       2.5698
     803       2.4828
     804       2.5858
     805       2.6394
     806       2.7202
     807       2.8019
     808       2.8568
     809       2.8446
     810       2.8471
     811       2.9097
     812       2.8346
     813       2.7960
     814       2.7753
     815       2.8187
     816       2.7501
     817       2.8343
     818       2.8519
     819       2.8328
     820       2.8488
     821       2.8194
     822       2.8461
     823       2.8294
     824       2.7935
     825       2.8191
     826       2.9422
     827       2.8671
     828       2.8606
     829       2.9086
     830       2.9370
     831       2.9061
     832       2.8775
     833       2.8447
     834       2.9152
     835       2.9162
     836       2.7768
     837       2.8340
     838       2.7331
     839       2.7428
     840       2.8137
     841       2.8031
     842       2.7948
     843       2.8128
     844       2.8076
     845       2.7910
     846       2.8846
     847       2.6950
     848       2.7417
     849       2.7219
     850       2.5813
     851       2.5397
     852       2.5941
     853       2.6248
     854       2.6704
     855       2.6387
     856       2.6459
     857       2.6791
     858       2.7064
     859       2.7725
     860       2.7556
     861       2.5995
     862       2.6575
     863       2.6957
     864       2.6391
     865       2.5779
     866       2.5597
     867       2.4594
     868       2.5235
     869       2.4705
     870       2.5192
     871       2.5685
     872       2.5509
     873       2.4210
     874       2.4325
     875       2.4850
     876       2.5460
     877       2.5930
     878       2.4778
     879       2.5569
     880       2.5529
     881       2.6428
     882       2.6302
     883       2.5552
     884       2.5250
     885       2.5621
     886       2.4968
     887       2.4687
     888       2.4541
     889       2.5225
     890       2.6052
     891       2.5516
     892       2.5433
     893       2.5998
     894       2.5574
     895       2.5397
     896       2.5976
     897       2.6943
     898       2.6929
     899       2.6675
     900       2.6189
     901       2.5441
     902       2.4620
     903       2.6141
     904       2.5176
     905       2.6400
     906       2.4626
     907       2.4605
     908       2.4880
     909       2.4253
     910       2.4360
     911       2.4700
     912       2.5621
     913       2.5481
     914       2.4403
     915       2.5887
     916       2.4682
     917       2.5078
     918       2.4748
     919       2.4710
     920       2.4709
     921       2.4574
     922       2.3801
     923       2.4782
     924       2.4748
     925       2.4631
     926       2.5249
     927       2.4581
     928       2.4945
     929       2.4907
     930       2.4217
     931       2.4367
     932       2.4987
     933       2.4593
     934       2.4441
     935       2.5153
     936       2.5153
     937       2.4935
     938       2.4160
     939       2.3913
     940       2.4088
     941       2.3333
     942       2.2499
     943       2.2917
     944       2.3479
     945       2.3948
     946       2.4807
     947       2.4814
     948       2.5298
     949       2.4599
     950       2.5279
     951       2.4922
     952       2.4007
     953       2.5019
     954       2.5972
     955       2.6014
     956       2.5476
     957       2.5942
     958       2.5808
     959       2.6729
     960       2.6701
     961       2.6799
     962       2.5971
     963       2.6576
     964       2.6802
     965       2.5513
     966       2.5530
     967       2.5724
     968       2.5893
     969       2.5620
     970       2.5938
     971       2.6917
     972       2.7107
     973       2.7618
     974       2.8013
     975       2.7556
     976       2.7394
     977       2.7895
     978       2.8820
     979       2.8491
     980       2.7092
     981       2.6375
     982       2.6521
     983       2.5609
     984       2.4944
     985       2.5335
     986       2.6069
     987       2.5501
     988       2.4906
     989       2.5443
     990       2.5345
     991       2.4280
     992       2.4985
     993       2.4871
     994       2.4874
     995       2.5124
     996       2.5461
     997       2.5166
     998       2.5850
     999       2.5589
    1000       2.6318
    1001       2.5936
    1002       2.5526
    1003       2.5672
    1004       2.6184
    1005       2.5882
    1006       2.5821
    1007       2.5863
    1008       2.5568
    1009       2.5820
    1010       2.6955
    1011       2.6145
    1012       2.6615
    1013       2.5337
    1014       2.6233
    1015       2.5428
    1016       2.5444
    1017       2.4985
    1018       2.4520
    1019       2.5630
    1020       2.5889
    1021       2.5116
    1022       2.4759
    1023       2.5449
    1024       2.5675
    1025       2.5388
    1026       2.6310
    1027       2.6501
    1028       2.6616
    1029       2.6721
    1030       2.6399
    1031       2.7262
    1032       2.7014
    1033       2.6867
    1034       2.6684
    1035       2.8102
    1036       2.7821
    1037       2.8405
    1038       2.7866
    1039       2.8240
    1040       2.7995
    1041       2.8365
    1042       2.8909
    1043       2.8686
    1044       2.9152
    1045       2.8961
    1046       2.9017
    1047       2.9054
    1048       2.8624
    1049       2.9402
    1050       2.9089
    1051       2.8620
    1052       2.8310
    1053       2.7960
    1054       2.8169
    1055       2.7083
    1056       2.6314
    1057       2.6076
    1058       2.5853
    1059       2.5865
    1060       2.6029
    1061       2.5884
    1062       2.6247
    1063       2.6862
    1064       2.7011
    1065       2.6948
    1066       2.7080
    1067       2.7422
    1068       2.7285
    1069       2.7060
    1070       2.6752
    1071       2.6100
    1072       2.6027
    1073       2.4793
    1074       2.5177
    1075       2.5608
    1076       2.5325
    1077       2.4999
    1078       2.5215
    1079       2.5326
    1080       2.4787
    1081       2.4507
    1082       2.4865
    1083       2.4728
    1084       2.5834
    1085       2.6266
    1086       2.5271
    1087       2.5073
    1088       2.5040
    1089       2.5010
    1090       2.4298
    1091       2.4386
    1092       2.4428
    1093       2.5265
    1094       2.5407
    1095       2.5052
    1096       2.5411
    1097       2.4989
    1098       2.5911
    1099       2.4353
    1100       2.5117
    1101       2.4485
    1102       2.3916
    1103       2.3862
    1104       2.4036
    1105       2.3915
    1106       2.3941
    1107       2.3660
    1108       2.3748
    1109       2.4132
    1110       2.3284
    1111       2.4594
    1112       2.3515
    1113       2.3206
    1114       2.3872
    1115       2.3055
    1116       2.2944
    1117       2.3740
    1118       2.2936
    1119       2.3142
    1120       2.4126
    1121       2.3344
    1122       2.3537
    1123       2.3741
    1124       2.3655
    1125       2.4579
    1126       2.5112
    1127       2.4772
    1128       2.5330
    1129       2.4839
    1130       2.4858
    1131       2.5201
    1132       2.4248
    1133       2.4191
    1134       2.5137
    1135       2.5111
    1136       2.4663
    1137       2.4393
    1138       2.5079
    1139       2.5379
    1140       2.5175
    1141       2.3537
    1142       2.3671
    1143       2.3950
    1144       2.4223
    1145       2.3763
    1146       2.3349
    1147       2.3351
    1148       2.3240
    1149       2.3023
    1150       2.3386
    1151       2.4179
    1152       2.4382
    1153       2.3965
    1154       2.4282
    1155       2.4003
    1156       2.3779
    1157       2.3469
    1158       2.4267
    1159       2.3645
    1160       2.3999
    1161       2.3883
    1162       2.4160
    1163       2.4036
    1164       2.4173
    1165       2.3876
    1166       2.4027
    1167       2.3689
    1168       2.4531
    1169       2.5264
    1170       2.4801
    1171       2.4292
    1172       2.4647
    1173       2.4084
    1174       2.3406
    1175       2.4072
    1176       2.3616
    1177       2.3690
    1178       2.4111
    1179       2.2663
    1180       2.2677
    1181       2.2879
    1182       2.2599
    1183       2.2953
    1184       2.2908
    1185       2.2840
    1186       2.3026
    1187       2.2072
    1188       2.3169
    1189       2.3283
    1190       2.3980
    1191       2.4506
    1192       2.4716
    1193       2.4241
    1194       2.4559
    1195       2.4902
    1196       2.5099
    1197       2.4660
    1198       2.5333
    1199       2.5277
    1200       2.4664
    1201       2.4129
    1202       2.5139
    1203       2.5143
    1204       2.5059
    1205       2.5265
    1206       2.5975
    1207       2.5778
    1208       2.6215
    1209       2.6256
    1210       2.6798
    1211       2.6937
    1212       2.6188
    1213       2.6770
    1214       2.6346
    1215       2.6082
    1216       2.5464
    1217       2.5643
    1218       2.5102
    1219       2.5470
    1220       2.4701
    1221       2.6010
    1222       2.6149
    1223       2.5710
    1224       2.6236
    1225       2.5881
    1226       2.5841
    1227       2.5590
    1228       2.7246
    1229       2.7439
    1230       2.7290
    1231       2.7331
    1232       2.8423
    1233       2.8407
    1234       2.8204
    1235       2.7902
    1236       2.9148
    1237       2.8821
    1238       2.9460
    1239       2.8625
    1240       2.7845
    1241       2.7921
    1242       2.7232
    1243       2.6682
    1244       2.6684
    1245       2.7123
    1246       2.7857
    1247       2.8636
    1248       2.9313
    1249       2.8396
    1250       2.8057
    1251       2.6782
    1252       2.7977
    1253       2.7055
    1254       2.7250
    1255       2.7251
    1256       2.8194
    1257       2.7710
    1258       2.6655
    1259       2.7605
    1260       2.7701
    1261       2.8656
    1262       2.8720
    1263       2.7791
    1264       2.7653
    1265       2.7537
    1266       2.7000
    1267       2.7150
    1268       2.8794
    1269       2.8418
    1270       2.7287
    1271       2.7161
    1272       2.7668
    1273       2.7264
    1274       2.7049
    1275       2.7491
    1276       2.7542
    1277       2.7481
    1278       2.8714
    1279       2.8598
    1280       2.8417
    1281       2.9108
    1282       2.8257
    1283       2.9231
    1284       2.8837
    1285       2.8548
    1286       2.8539
    1287       2.7894
    1288       2.7389
    1289       2.7519
    1290       2.6696
    1291       2.7240
    1292       2.7157
    1293       2.7096
    1294       2.7044
    1295       2.7042
    1296       2.8017
    1297       2.7411
    1298       2.6684
    1299       2.6993
    1300       2.7294
    1301       2.6957
    1302       2.6247
    1303       2.5286
    1304       2.6116
    1305       2.6798
    1306       2.5551
    1307       2.5331
    1308       2.4171
    1309       2.4675
    1310       2.6549
    1311       2.5768
    1312       2.5929
    1313       2.7064
    1314       2.6917
    1315       2.7468
    1316       2.6440
    1317       2.5776
    1318       2.5819
    1319       2.5861
    1320       2.5577
    1321       2.5586
    1322       2.5941
    1323       2.6019
    1324       2.5331
    1325       2.4929
    1326       2.5299
    1327       2.5131
    1328       2.4295
    1329       2.4035
    1330       2.3761
    1331       2.3519
    1332       2.3597
    1333       2.3243
    1334       2.4267
    1335       2.5150
    1336       2.5803
    1337       2.6182
    1338       2.5991
    1339       2.6760
    1340       2.7316
    1341       2.5630
    1342       2.5568
    1343       2.5814
    1344       2.5560
    1345       2.5156
    1346       2.5243
    1347       2.6625
    1348       2.5996
    1349       2.5692
    1350       2.5803
    1351       2.5850
    1352       2.6430
    1353       2.6942
    1354       2.7175
    1355       2.7163
    1356       2.7945
    1357       2.7672
    1358       2.8014
    1359       2.8686
    1360       2.8331
    1361       2.6800
    1362       2.7087
    1363       2.7615
    1364       2.7314
    1365       2.7555
    1366       2.7934
    1367       2.8653
    1368       2.7214
    1369       2.7297
    1370       2.7217
    1371       2.6724
    1372       2.7793
    1373       2.7440
    1374       2.7637
    1375       2.7974
    1376       2.7414
    1377       2.6805
    1378       2.7382
    1379       2.6545
    1380       2.5386
    1381       2.5545
    1382       2.6262
    1383       2.5664
    1384       2.5498
    1385       2.5555
    1386       2.6377
    1387       2.6687
    1388       2.5910
    1389       2.6008
    1390       2.6436
    1391       2.7389
    1392       2.6834
    1393       2.7322
    1394       2.7065
    1395       2.7261
    1396       2.7338
    1397       2.7648
    1398       2.8111
    1399       2.7472
    1400       2.7284
    1401       2.6688
    1402       2.7106
    1403       2.7023
    1404       2.7055
    1405       2.6924
    1406       2.6983
    1407       2.6327
    1408       2.6989
    1409       2.6696
    1410       2.6970
    1411       2.5524
    1412       2.5289
    1413       2.5427
    1414       2.6497
    1415       2.5740
    1416       2.5616
    1417       2.5673
    1418       2.4707
    1419       2.5156
    1420       2.5415
    1421       2.5488
    1422       2.6315
    1423       2.6583
    1424       2.5630
    1425       2.5554
    1426       2.5972
    1427       2.5744
    1428       2.6257
    1429       2.5890
    1430       2.5795
    1431       2.6361
    1432       2.6087
    1433       2.6287
    1434       2.7042
    1435       2.7957
    1436       2.7036
    1437       2.7571
    1438       2.7071
    1439       2.6192
    1440       2.6964
    1441       2.6353
    1442       2.6873
    1443       2.8069
    1444       2.8602
    1445       2.8302
    1446       2.8789
    1447       2.9289
    1448       2.9545
    1449       2.9122
    1450       2.9495
    1451       2.9857
    1452       2.8889
    1453       2.8000
    1454       2.8321
    1455       2.7437
    1456       2.7134
    1457       2.7274
    1458       2.8620
    1459       2.8826
    1460       2.8679
    1461       2.7920
    1462       2.6745
    1463       2.8002
    1464       2.8415
    1465       2.8413
    1466       2.8443
    1467       2.7851
    1468       2.7840
    1469       2.7419
    1470       2.8240
    1471       2.8683
    1472       2.8808
    1473       2.7943
    1474       2.7170
    1475       2.7016
    1476       2.6787
    1477       2.7131
    1478       2.7126
    1479       2.6843
    1480       2.6295
    1481       2.5783
    1482       2.6671
    1483       2.7146
    1484       2.5463
    1485       2.6140
    1486       2.6027
    1487       2.5453
    1488       2.6050
    1489       2.5704
    1490       2.6234
    1491       2.6301
    1492       2.5282
    1493       2.5166
    1494       2.4909
    1495       2.5822
    1496       2.5056
    1497       2.4963
    1498       2.4875
    1499       2.5290
    1500       2.5660
    1501       2.5872
    1502       2.5068
    1503       2.5256
    1504       2.5482
    1505       2.5699
    1506       2.4775
    1507       2.5200
    1508       2.4583
    1509       2.4272
    1510       2.4840
    1511       2.5040
    1512       2.5618
    1513       2.5143
    1514       2.6128
    1515       2.5644
    1516       2.5503
    1517       2.5619
    1518       2.5188
    1519       2.4304
    1520       2.4188
    1521       2.4631
    1522       2.4696
    1523       2.4725
    1524       2.5140
    1525       2.5228
    1526       2.4777
    1527       2.3966
    1528       2.3140
    1529       2.3579
    1530       2.3066
    1531       2.3268
    1532       2.3906
    1533       2.3647
    1534       2.4252
    1535       2.4050
    1536       2.4788
    1537       2.4241
    1538       2.3198
    1539       2.4198
    1540       2.3623
    1541       2.3203
    1542       2.4252
    1543       2.5833
    1544       2.6339
    1545       2.6293
    1546       2.6371
    1547       2.6065
    1548       2.6431
    1549       2.5991
    1550       2.5461
    1551       2.5905
    1552       2.4637
    1553       2.4872
    1554       2.4865
    1555       2.3935
    1556       2.5154
    1557       2.4769
    1558       2.5077
    1559       2.4727
    1560       2.4953
    1561       2.5709
    1562       2.5525
    1563       2.5555
    1564       2.5495
    1565       2.5937
    1566       2.6244
    1567       2.5602
    1568       2.6454
    1569       2.5428
    1570       2.5739
    1571       2.6376
    1572       2.7152
    1573       2.5482
    1574       2.4783
    1575       2.4916
    1576       2.5137
    1577       2.4879
    1578       2.4667
    1579       2.4619
    1580       2.5768
    1581       2.5800
    1582       2.5551
    1583       2.5660
    1584       2.5700
    1585       2.4603
    1586       2.5213
    1587       2.3916
    1588       2.4230
    1589       2.4529
    1590       2.4177
    1591       2.4530
    1592       2.5160
    1593       2.4816
    1594       2.5751
    1595       2.5619
    1596       2.5175
    1597       2.5088
    1598       2.5041
    1599       2.5188
    1600       2.5528
    1601       2.5047
    1602       2.4267
    1603       2.4945
    1604       2.4719
    1605       2.4722
    1606       2.4588
    1607       2.4735
    1608       2.4339
    1609       2.3623
    1610       2.3618
    1611       2.4098
    1612       2.3664
    1613       2.4303
    1614       2.5093
    1615       2.4288
    1616       2.4584
    1617       2.3344
    1618       2.3406
    1619       2.3463
    1620       2.4139
    1621       2.4211
    1622       2.3501
    1623       2.3568
    1624       2.4811
    1625       2.5225
    1626       2.4078
    1627       2.4668
    1628       2.4500
    1629       2.3977
    1630       2.4284
    1631       2.4844
    1632       2.3924
    1633       2.4250
    1634       2.4603
    1635       2.6384
    1636       2.5136
    1637       2.6222
    1638       2.7753
    1639       2.8905
    1640       2.8394
    1641       2.9036
    1642       2.9014
    1643       2.9383
    1644       2.8010
    1645       2.8423
    1646       2.8810
    1647       2.8326
    1648       2.8691
    1649       2.8990
    1650       2.9079
    1651       2.9500
    1652       2.9546
    1653       2.9032
    1654       2.8538
    1655       2.8664
    1656       3.0155
    1657       3.0003
    1658       2.8351
    1659       2.8677
    1660       2.9843
    1661       3.0242
    1662       3.0577
    1663       3.1428
    1664       3.1805
    1665       3.1772
    1666       3.1448
    1667       3.0036
    1668       3.0150
    1669       3.0426
    1670       3.0008
    1671       2.9548
    1672       2.9149
    1673       2.9737
    1674       2.8836
    1675       2.8069
    1676       2.8553
    1677       2.8328
    1678       2.9302
    1679       2.8500
    1680       2.7999
    1681       2.8012
    1682       2.8297
    1683       2.8810
    1684       2.8316
    1685       2.8068
    1686       2.8159
    1687       2.7083
    1688       2.6127
    1689       2.7442
    1690       2.6906
    1691       2.8088
    1692       2.7732
    1693       2.7478
    1694       2.7425
    1695       2.7812
    1696       2.8295
    1697       2.7940
    1698       2.7446
    1699       2.7953
    1700       2.8219
    1701       2.9137
    1702       2.8645
    1703       2.7693
    1704       2.8421
    1705       2.9095
    1706       2.9624
    1707       3.0075
    1708       3.0166
    1709       3.1249
    1710       3.1528
    1711       3.2199
    1712       3.1443
    1713       2.9953
    1714       3.1421
    1715       3.0685
    1716       3.0168
    1717       2.8880
    1718       2.8556
    1719       2.7630
    1720       2.7247
    1721       2.6936
    1722       2.6229
    1723       2.6230
    1724       2.5651
    1725       2.5538
    1726       2.4544
    1727       2.4173
    1728       2.2977
    1729       2.3396
    1730       2.4080
    1731       2.4095
    1732       2.4246
    1733       2.5006
    1734       2.4943
    1735       2.5320
    1736       2.5501
    1737       2.5493
    1738       2.5786
    1739       2.4856
    1740       2.4795
    1741       2.4967
    1742       2.4629
    1743       2.5435
    1744       2.4145
    1745       2.4309
    1746       2.4199
    1747       2.4021
    1748       2.4306
    1749       2.4667
    1750       2.5808
    1751       2.6208
    1752       2.5823
    1753       2.6096
    1754       2.5835
    1755       2.6037
    1756       2.5619
    1757       2.5019
    1758       2.5992
    1759       2.6050
    1760       2.4795
    1761       2.5007
    1762       2.4057
    1763       2.4485
    1764       2.4854
    1765       2.4156
    1766       2.4635
    1767       2.4973
    1768       2.4125
    1769       2.4115
    1770       2.5338
    1771       2.5609
    1772       2.6057
    1773       2.4915
    1774       2.5420
    1775       2.5325
    1776       2.5219
    1777       2.5046
    1778       2.5407
    1779       2.6670
    1780       2.5763
    1781       2.5145
    1782       2.5057
    1783       2.4189
    1784       2.4702
    1785       2.5123
    1786       2.5281
    1787       2.4307
    1788       2.4791
    1789       2.5739
    1790       2.6888
    1791       2.5941
    1792       2.5071
    1793       2.4435
    1794       2.5139
    1795       2.4600
    1796       2.4110
    1797       2.4954
    1798       2.5106
    1799       2.5734
    1800       2.5335
    1801       2.5201
    1802       2.3920
    1803       2.4087
    1804       2.3715
    1805       2.3584
    1806       2.4032
    1807       2.4064
    1808       2.4560
    1809       2.4597
    1810       2.4544
    1811       2.4181
    1812       2.4667
    1813       2.5565
    1814       2.6190
    1815       2.5650
    1816       2.6255
    1817       2.6508
    1818       2.7542
    1819       2.6685
    1820       2.7542
    1821       2.7039
    1822       2.7509
    1823       2.6867
    1824       2.6834
    1825       2.6532
    1826       2.7355
    1827       2.6767
    1828       2.7396
    1829       2.6029
    1830       2.6339
    1831       2.6375
    1832       2.7229
    1833       2.6497
    1834       2.6234
    1835       2.7217
    1836       2.6994
    1837       2.7692
    1838       2.7441
    1839       2.8457
    1840       2.7836
    1841       2.6670
    1842       2.8000
    1843       2.7912
    1844       2.7672
    1845       2.7685
    1846       2.8413
    1847       2.8081
    1848       2.7494
    1849       2.7476
    1850       2.6008
    1851       2.7593
    1852       2.7453
    1853       2.8124
    1854       2.7991
    1855       2.7570
    1856       2.7297
    1857       2.6828
    1858       2.6089
    1859       2.6681
    1860       2.6507
    1861       2.7428
    1862       2.7563
    1863       2.7876
    1864       2.7498
    1865       2.6907
    1866       2.6672
    1867       2.7291
    1868       2.7402
    1869       2.6719
    1870       2.5301
    1871       2.4434
    1872       2.5597
    1873       2.5207
    1874       2.5052
    1875       2.4823
    1876       2.5395
    1877       2.5352
    1878       2.4709
    1879       2.6140
    1880       2.5918
    1881       2.7247
    1882       2.6279
    1883       2.5459
    1884       2.6001
    1885       2.5746
    1886       2.5722
    1887       2.5714
    1888       2.5727
    1889       2.5880
    1890       2.6396
    1891       2.7000
    1892       2.5849
    1893       2.4989
    1894       2.4987
    1895       2.6045
    1896       2.5732
    1897       2.5504
    1898       2.5625
    1899       2.5397
    1900       2.5250
    1901       2.5440
    1902       2.5144
    1903       2.4911
    1904       2.4869
    1905       2.4852
    1906       2.5432
    1907       2.6512
    1908       2.6071
    1909       2.5933
    1910       2.5292
    1911       2.5389
    1912       2.5308
    1913       2.6179
    1914       2.6484
    1915       2.6608
    1916       2.6593
    1917       2.6475
    1918       2.6278
    1919       2.6150
    1920       2.8024
    1921       2.7972
    1922       2.7731
    1923       2.7131
    1924       2.7409
    1925       2.6667
    1926       2.7115
    1927       2.7194
    1928       2.7773
    1929       2.7105
    1930       2.7910
    1931       2.6920
    1932       2.7155
    1933       2.7833
    1934       2.7957
    1935       2.7832
    1936       2.7293
    1937       2.6791
    1938       2.6960
    1939       2.7114
    1940       2.6113
    1941       2.6967
    1942       2.7301
    1943       2.7773
    1944       2.6616
    1945       2.6614
    1946       2.7479
    1947       2.8112
    1948       2.7698
    1949       2.7764
    1950       2.7774
    1951       2.7241
    1952       2.6515
    1953       2.6321
    1954       2.6148
    1955       2.6863
    1956       2.6460
    1957       2.6599
    1958       2.5389
    1959       2.4770
    1960       2.5420
    1961       2.5443
    1962       2.4405
    1963       2.4587
    1964       2.4464
    1965       2.4919
    1966       2.4834
    1967       2.5324
    1968       2.5503
    1969       2.7282
    1970       2.8201
    1971       2.7729
    1972       2.6854
    1973       2.7806
    1974       2.8472
    1975       2.8306
    1976       2.7932
    1977       2.7715
    1978       2.6570
    1979       2.6426
    1980       2.6147
    1981       2.6228
    1982       2.5336
    1983       2.6140
    1984       2.6499
    1985       2.6418
    1986       2.6206
    1987       2.6125
    1988       2.6744
    1989       2.6459
    1990       2.5799
    1991       2.5813
    1992       2.5885
    1993       2.6716
    1994       2.6180
    1995       2.6991
    1996       2.6341
    1997       2.5910
    1998       2.6023
    1999       2.5866
    2000       2.4830
    2001       2.5508
    2002       2.4913
    2003       2.5476
    2004       2.4522
    2005       2.4599
    2006       2.4717
    2007       2.4130
    2008       2.4280
    2009       2.4847
    2010       2.3414
    2011       2.3775
    2012       2.4735
    2013       2.4949
    2014       2.5018
    2015       2.5352
    2016       2.4934
    2017       2.4912
    2018       2.4906
    2019       2.5746
    2020       2.5015
    2021       2.4849
    2022       2.3881
    2023       2.4484
    2024       2.4595
    2025       2.4764
    2026       2.4607
    2027       2.5538
    2028       2.5709
    2029       2.4979
    2030       2.5066
    2031       2.5179
    2032       2.4173
    2033       2.4369
    2034       2.4195
    2035       2.4926
    2036       2.5397
    2037       2.5563
    2038       2.6259
    2039       2.5756
    2040       2.5310
    2041       2.4494
    2042       2.4370
    2043       2.4293
    2044       2.3411
    2045       2.3350
    2046       2.3507
    2047       2.3266
    2048       2.4505
    2049       2.4860
    2050       2.5034
    2051       2.5327
    2052       2.4503
    2053       2.4525
    2054       2.5066
    2055       2.4700
    2056       2.4718
    2057       2.4842
    2058       2.4887
    2059       2.5572
    2060       2.6070
    2061       2.4615
    2062       2.5162
    2063       2.4733
    2064       2.4428
    2065       2.3394
    2066       2.5155
    2067       2.5558
    2068       2.5906
    2069       2.5754
    2070       2.5622
    2071       2.6136
    2072       2.6007
    2073       2.5082
    2074       2.5484
    2075       2.5751
    2076       2.5981
    2077       2.5953
    2078       2.5546
    2079       2.5846
    2080       2.6274
    2081       2.7150
    2082       2.7009
    2083       2.8256
    2084       2.8436
    2085       2.9270
    2086       2.8482
    2087       2.9006
    2088       2.7686
    2089       2.7438
    2090       2.8331
    2091       2.8007
    2092       2.7693
    2093       2.8017
    2094       2.8253
    2095       2.6776
    2096       2.8181
    2097       2.8437
    2098       2.8427
    2099       2.9106
    2100       2.8673
    2101       2.8400
    2102       2.8758
    2103       2.9228
    2104       2.9073
    2105       2.8187
    2106       2.7230
    2107       2.8408
    2108       2.8008
    2109       2.7961
    2110       2.7238
    2111       2.7676
    2112       2.6549
    2113       2.6973
    2114       2.7103
    2115       2.6890
    2116       2.6469
    2117       2.6412
    2118       2.5826
    2119       2.6290
    2120       2.6030
    2121       2.6911
    2122       2.6084
    2123       2.5760
    2124       2.5479
    2125       2.5817
    2126       2.6409
    2127       2.6914
    2128       2.6798
    2129       2.6670
    2130       2.6117
    2131       2.7392
    2132       2.7097
    2133       2.6164
    2134       2.6284
    2135       2.6530
    2136       2.5903
    2137       2.6714
    2138       2.7675
    2139       2.7496
    2140       2.8258
    2141       2.9090
    2142       2.9013
    2143       2.9029
    2144       2.8282
    2145       2.8352
    2146       2.8361
    2147       2.8695
    2148       2.9728
    2149       2.8761
    2150       2.8481
    2151       2.8194
    2152       2.8533
    2153       2.8519
    2154       2.9604
    2155       2.9292
    2156       2.9295
    2157       2.7859
    2158       2.8992
    2159       2.8281
    2160       2.8264
    2161       2.8531
    2162       2.9004
    2163       2.9251
    2164       2.8528
    2165       2.7945
    2166       2.7839
    2167       2.6841
    2168       2.6331
    2169       2.7117
    2170       2.7147
    2171       2.6908
    2172       2.6571
    2173       2.7716
    2174       2.8101
    2175       2.8662
    2176       2.8115
    2177       2.7528
    2178       2.8134
    2179       2.8499
    2180       2.7963
    2181       2.8621
    2182       2.8596
    2183       2.7270
    2184       2.7717
    2185       2.6531
    2186       2.6066
    2187       2.6100
    2188       2.6126
    2189       2.5452
    2190       2.6546
    2191       2.6497
    2192       2.6800
    2193       2.6861
    2194       2.7597
    2195       2.7420
    2196       2.7345
    2197       2.6807
    2198       2.6443
    2199       2.7314
    2200       2.7212
    2201       2.6893
    2202       2.6297
    2203       2.5269
    2204       2.6103
    2205       2.6698
    2206       2.5924
    2207       2.5917
    2208       2.5175
    2209       2.5060
    2210       2.5491
    2211       2.5159
    2212       2.5197
    2213       2.5362
    2214       2.7025
    2215       2.6511
    2216       2.6294
    2217       2.7356
    2218       2.6681
    2219       2.7092
    2220       2.7064
    2221       2.8290
    2222       2.7432
    2223       2.7153
    2224       2.7307
    2225       2.7370
    2226       2.6844
    2227       2.7661
    2228       2.7699
    2229       2.7458
    2230       2.6513
    2231       2.5377
    2232       2.5449
    2233       2.5028
    2234       2.5380
    2235       2.5430
    2236       2.5632
    2237       2.4929
    2238       2.4205
    2239       2.3746
    2240       2.4383
    2241       2.4365
    2242       2.4274
    2243       2.4212
    2244       2.4783
    2245       2.4762
    2246       2.4973
    2247       2.4669
    2248       2.4181
    2249       2.4350
    2250       2.5479
    2251       2.5227
    2252       2.5439
    2253       2.5179
    2254       2.6012
    2255       2.5069
    2256       2.5118
    2257       2.5003
    2258       2.5481
    2259       2.5083
    2260       2.5700
    2261       2.6453
    2262       2.5873
    2263       2.5476
    2264       2.5998
    2265       2.7188
    2266       2.7168
    2267       2.7721
    2268       2.7314
    2269       2.7507
    2270       2.8657
    2271       2.7392
    2272       2.7630
    2273       2.7856
    2274       2.7745
    2275       2.7287
    2276       2.6239
    2277       2.7618
    2278       2.7395
    2279       2.8298
    2280       2.7442
    2281       2.6583
    2282       2.6863
    2283       2.7142
    2284       2.8273
    2285       2.7663
    2286       2.6523
    2287       2.6378
    2288       2.5725
    2289       2.6856
    2290       2.7781
    2291       2.7700
    2292       2.8659
    2293       2.8494
    2294       2.8502
    2295       2.8147
    2296       2.9791
    2297       2.8469
    2298       2.7860
    2299       2.7763
    2300       2.6711
    2301       2.7545
    2302       2.7152
    2303       2.7492
    2304       2.7295
    2305       2.6064
    2306       2.5829
    2307       2.6251
    2308       2.5472
    2309       2.4357
    2310       2.4353
    2311       2.5783
    2312       2.4966
    2313       2.5125
    2314       2.4990
    2315       2.4905
    2316       2.4668
    2317       2.5140
    2318       2.5425
    2319       2.5583
    2320       2.7231
    2321       2.7707
    2322       2.7115
    2323       2.6307
    2324       2.6115
    2325       2.6319
    2326       2.6643
    2327       2.6796
    2328       2.6134
    2329       2.6362
    2330       2.6151
    2331       2.5388
    2332       2.5703
    2333       2.5873
    2334       2.6346
    2335       2.6846
    2336       2.6352
    2337       2.6299
    2338       2.5566
    2339       2.6021
    2340       2.5828
    2341       2.6437
    2342       2.5691
    2343       2.5878
    2344       2.5081
    2345       2.5171
    2346       2.3978
    2347       2.5817
    2348       2.5792
    2349       2.5741
    2350       2.5436
    2351       2.5524
    2352       2.5584
    2353       2.6097
    2354       2.5344
    2355       2.4878
    2356       2.5631
    2357       2.5795
    2358       2.5868
    2359       2.5705
    2360       2.5172
    2361       2.4949
    2362       2.5606
    2363       2.6286
    2364       2.6343
    2365       2.5817
    2366       2.6210
    2367       2.5970
    2368       2.5820
    2369       2.5888
    2370       2.6359
    2371       2.7070
    2372       2.6031
    2373       2.6781
    2374       2.7093
    2375       2.5755
    2376       2.7215
    2377       2.6658
    2378       2.5382
    2379       2.5180
    2380       2.5035
    2381       2.4647
    2382       2.5426
    2383       2.4779
    2384       2.4741
    2385       2.5435
    2386       2.4821
    2387       2.4620
    2388       2.5480
    2389       2.6273
    2390       2.5886
    2391       2.6421
    2392       2.7282
    2393       2.7148
    2394       2.7817
    2395       2.8326
    2396       2.6734
    2397       2.6788
    2398       2.7183
    2399       2.7847
    2400       2.7156
    2401       2.7242
    2402       2.6333
    2403       2.5947
    2404       2.5204
    2405       2.4459
    2406       2.4967
    2407       2.4488
    2408       2.4685
    2409       2.4903
    2410       2.5871
    2411       2.5469
    2412       2.5330
    2413       2.5586
    2414       2.5623
    2415       2.6258
    2416       2.7538
    2417       2.6327
    2418       2.6334
    2419       2.6643
    2420       2.6713
    2421       2.6834
    2422       2.6255
    2423       2.7383
    2424       2.7615
    2425       2.6435
    2426       2.6525
    2427       2.5620
    2428       2.5334
    2429       2.5352
    2430       2.6233
    2431       2.7016
    2432       2.5831
    2433       2.6576
    2434       2.6114
    2435       2.6566
    2436       2.7033
    2437       2.6117
    2438       2.6880
    2439       2.6883
    2440       2.6413
    2441       2.6435
    2442       2.5732
    2443       2.5474
    2444       2.6802
    2445       2.7634
    2446       2.7325
    2447       2.7029
    2448       2.6529
    2449       2.7190
    2450       2.7608
    2451       2.8427
    2452       2.7959
    2453       2.7631
    2454       2.8597
    2455       2.8622
    2456       2.7497
    2457       2.9068
    2458       2.7110
    2459       2.7484
    2460       2.7022
    2461       2.7966
    2462       2.9298
    2463       2.9737
    2464       3.0028
    2465       2.9760
    2466       2.9201
    2467       2.9871
    2468       3.0315
    2469       2.9421
    2470       3.1560
    2471       3.0957
    2472       3.0254
    2473       2.9984
    2474       2.8799
    2475       2.8558
    2476       2.8584
    2477       2.8835
    2478       2.7464
    2479       2.7901
    2480       2.8028
    2481       2.7967
    2482       2.8574
    2483       2.8788
    2484       2.9437
    2485       2.9064
    2486       2.9776
    2487       2.9591
    2488       2.9440
    2489       2.8525
    2490       2.8400
    2491       2.8954
    2492       2.9005
    2493       2.9038
    2494       2.9972
    2495       2.9386
    2496       2.8116
    2497       2.7000
    2498       2.6672
    2499       2.6820
    2500       2.6666
