# Supplementary material for: Potential Inhibitors of Fascin From A Database of Marine Natural Products: A Virtual Screening and Molecular Dynamics Study
Source: Front Chem. 2021 Oct 7;9:719949. doi: 10.3389/fchem.2021.719949 (PMC8529705; doi:10.3389/fchem.2021.719949)
Supplement: Supplementary file 2 [file DataSheet1.ZIP › Raw Date for Manuscript-719949-reduced/Figure S1/Inhibitor 10/rmsd1.dat]

#Frame     RMSD_00002
       1       2.2882
       2       2.3087
       3       2.3131
       4       2.2762
       5       2.2399
       6       2.2328
       7       2.2664
       8       2.1902
       9       2.2018
      10       2.1602
      11       2.1887
      12       2.2661
      13       2.2680
      14       2.2256
      15       2.3130
      16       2.3802
      17       2.2778
      18       2.2506
      19       2.2733
      20       2.2692
      21       2.2659
      22       2.3189
      23       2.2433
      24       2.2570
      25       2.3874
      26       2.2899
      27       2.3170
      28       2.3167
      29       2.3215
      30       2.3379
      31       2.3772
      32       2.2653
      33       2.3039
      34       2.3829
      35       2.5632
      36       2.6485
      37       2.7025
      38       2.6364
      39       2.7574
      40       2.8164
      41       2.8258
      42       2.9382
      43       2.8714
      44       2.9117
      45       2.8282
      46       2.8178
      47       2.9060
      48       2.8066
      49       2.7866
      50       2.7728
      51       2.7806
      52       2.6749
      53       2.6504
      54       2.7560
      55       2.6995
      56       2.6788
      57       2.6090
      58       2.5710
      59       2.6615
      60       2.6605
      61       2.6413
      62       2.7553
      63       2.7987
      64       2.7666
      65       2.8137
      66       2.7876
      67       2.7941
      68       2.6178
      69       2.5416
      70       2.5296
      71       2.5993
      72       2.6324
      73       2.7194
      74       2.7511
      75       2.8317
      76       2.8836
      77       2.7083
      78       2.6534
      79       2.7798
      80       2.6786
      81       2.6701
      82       2.6332
      83       2.5611
      84       2.4650
      85       2.4073
      86       2.3981
      87       2.4162
      88       2.3427
      89       2.3985
      90       2.3226
      91       2.4825
      92       2.4834
      93       2.4718
      94       2.5464
      95       2.6065
      96       2.5330
      97       2.4944
      98       2.4938
      99       2.5880
     100       2.5203
     101       2.6707
     102       2.7196
     103       2.7275
     104       2.6101
     105       2.6446
     106       2.7366
     107       2.7610
     108       2.8034
     109       2.6889
     110       2.7090
     111       2.6564
     112       2.6275
     113       2.6012
     114       2.5406
     115       2.5228
     116       2.5209
     117       2.4914
     118       2.5457
     119       2.5439
     120       2.5909
     121       2.6355
     122       2.6172
     123       2.5796
     124       2.5771
     125       2.6846
     126       2.6475
     127       2.7225
     128       2.8488
     129       2.8331
     130       2.8096
     131       2.9608
     132       2.8792
     133       2.8303
     134       2.7144
     135       2.7538
     136       2.6968
     137       2.6702
     138       2.5982
     139       2.6610
     140       2.7213
     141       2.7850
     142       2.7989
     143       2.7730
     144       2.8029
     145       2.6940
     146       2.5744
     147       2.5340
     148       2.6426
     149       2.5730
     150       2.5684
     151       2.5459
     152       2.6986
     153       2.7470
     154       2.6819
     155       2.6056
     156       2.6022
     157       2.6022
     158       2.5852
     159       2.4623
     160       2.4228
     161       2.5118
     162       2.4984
     163       2.4826
     164       2.5339
     165       2.6310
     166       2.5742
     167       2.4895
     168       2.4792
     169       2.4233
     170       2.3982
     171       2.4654
     172       2.4650
     173       2.4258
     174       2.4142
     175       2.4212
     176       2.4828
     177       2.4649
     178       2.4212
     179       2.4008
     180       2.4497
     181       2.5238
     182       2.5610
     183       2.5638
     184       2.5662
     185       2.6349
     186       2.5145
     187       2.5421
     188       2.5998
     189       2.6345
     190       2.6375
     191       2.5724
     192       2.6058
     193       2.5225
     194       2.5410
     195       2.6321
     196       2.5233
     197       2.5059
     198       2.5098
     199       2.3855
     200       2.3572
     201       2.3026
     202       2.3982
     203       2.4623
     204       2.3702
     205       2.4274
     206       2.4196
     207       2.4760
     208       2.5709
     209       2.5799
     210       2.5220
     211       2.5970
     212       2.6667
     213       2.6445
     214       2.6812
     215       2.6062
     216       2.5787
     217       2.6640
     218       2.6881
     219       2.6188
     220       2.5284
     221       2.5607
     222       2.4628
     223       2.5188
     224       2.5182
     225       2.3893
     226       2.4004
     227       2.4579
     228       2.4427
     229       2.4625
     230       2.4675
     231       2.5209
     232       2.6082
     233       2.5836
     234       2.7267
     235       2.6790
     236       2.6614
     237       2.5517
     238       2.6270
     239       2.5379
     240       2.6035
     241       2.6838
     242       2.5431
     243       2.5436
     244       2.5215
     245       2.5317
     246       2.5404
     247       2.5227
     248       2.5273
     249       2.5199
     250       2.4799
     251       2.4239
     252       2.4660
     253       2.4935
     254       2.4754
     255       2.5092
     256       2.4286
     257       2.4453
     258       2.4943
     259       2.4314
     260       2.4635
     261       2.4049
     262       2.3370
     263       2.4000
     264       2.5249
     265       2.5908
     266       2.6670
     267       2.6014
     268       2.6311
     269       2.6112
     270       2.5931
     271       2.6602
     272       2.5931
     273       2.5605
     274       2.5505
     275       2.5385
     276       2.4824
     277       2.4827
     278       2.5818
     279       2.5805
     280       2.6915
     281       2.6526
     282       2.7253
     283       2.7022
     284       2.6220
     285       2.7065
     286       2.7252
     287       2.6515
     288       2.5422
     289       2.5276
     290       2.5213
     291       2.5625
     292       2.5380
     293       2.5433
     294       2.5998
     295       2.5998
     296       2.6602
     297       2.6714
     298       2.7190
     299       2.6600
     300       2.6864
     301       2.6200
     302       2.5653
     303       2.5232
     304       2.5160
     305       2.5740
     306       2.6195
     307       2.6253
     308       2.6891
     309       2.7283
     310       2.6389
     311       2.6164
     312       2.6034
     313       2.5031
     314       2.4921
     315       2.4205
     316       2.4122
     317       2.5359
     318       2.5038
     319       2.4894
     320       2.4874
     321       2.4936
     322       2.6173
     323       2.6672
     324       2.6006
     325       2.5042
     326       2.5872
     327       2.5368
     328       2.5173
     329       2.5913
     330       2.6646
     331       2.7641
     332       2.8447
     333       2.7768
     334       2.7879
     335       2.7921
     336       2.8419
     337       2.8060
     338       2.8260
     339       2.7610
     340       2.7864
     341       2.7695
     342       2.6618
     343       2.6623
     344       2.5966
     345       2.6157
     346       2.7077
     347       2.5602
     348       2.4495
     349       2.5920
     350       2.6768
     351       2.6014
     352       2.6806
     353       2.6314
     354       2.6309
     355       2.5569
     356       2.5128
     357       2.5046
     358       2.3888
     359       2.5367
     360       2.5351
     361       2.4156
     362       2.4694
     363       2.4804
     364       2.4418
     365       2.4939
     366       2.5172
     367       2.4975
     368       2.4964
     369       2.4836
     370       2.4960
     371       2.3324
     372       2.3189
     373       2.3517
     374       2.4143
     375       2.3481
     376       2.2949
     377       2.3347
     378       2.2991
     379       2.3331
     380       2.3719
     381       2.3996
     382       2.4250
     383       2.3987
     384       2.3989
     385       2.5235
     386       2.4690
     387       2.4098
     388       2.3875
     389       2.3814
     390       2.3859
     391       2.4654
     392       2.5083
     393       2.4201
     394       2.4248
     395       2.4251
     396       2.4734
     397       2.4273
     398       2.4105
     399       2.5109
     400       2.4738
     401       2.3045
     402       2.4002
     403       2.3369
     404       2.2763
     405       2.2405
     406       2.2307
     407       2.2618
     408       2.2422
     409       2.3542
     410       2.3491
     411       2.3582
     412       2.3180
     413       2.3463
     414       2.3743
     415       2.3701
     416       2.3985
     417       2.3664
     418       2.2954
     419       2.2679
     420       2.2902
     421       2.3694
     422       2.4429
     423       2.4366
     424       2.4750
     425       2.5519
     426       2.7445
     427       2.6493
     428       2.6337
     429       2.4730
     430       2.4734
     431       2.4110
     432       2.4243
     433       2.4590
     434       2.4690
     435       2.5048
     436       2.3815
     437       2.3148
     438       2.3395
     439       2.3814
     440       2.4269
     441       2.4959
     442       2.4250
     443       2.3784
     444       2.5157
     445       2.4959
     446       2.4881
     447       2.4381
     448       2.3779
     449       2.3493
     450       2.3574
     451       2.4412
     452       2.3742
     453       2.3954
     454       2.4121
     455       2.3903
     456       2.4209
     457       2.4859
     458       2.4787
     459       2.4832
     460       2.5282
     461       2.4994
     462       2.5648
     463       2.5295
     464       2.4612
     465       2.4598
     466       2.3835
     467       2.3809
     468       2.4472
     469       2.4674
     470       2.3658
     471       2.4182
     472       2.3857
     473       2.3848
     474       2.3587
     475       2.4267
     476       2.4437
     477       2.4109
     478       2.4391
     479       2.3905
     480       2.3566
     481       2.3664
     482       2.3252
     483       2.3129
     484       2.3657
     485       2.3688
     486       2.4736
     487       2.3975
     488       2.4228
     489       2.4213
     490       2.3602
     491       2.3354
     492       2.4349
     493       2.3384
     494       2.3939
     495       2.3789
     496       2.4348
     497       2.3798
     498       2.3981
     499       2.3793
     500       2.3885
     501       2.4506
     502       2.4248
     503       2.4801
     504       2.5711
     505       2.5094
     506       2.5843
     507       2.4517
     508       2.4685
     509       2.4599
     510       2.4398
     511       2.4720
     512       2.4741
     513       2.5517
     514       2.4445
     515       2.5099
     516       2.6271
     517       2.6300
     518       2.5780
     519       2.6392
     520       2.6493
     521       2.6077
     522       2.6333
     523       2.6537
     524       2.6061
     525       2.5135
     526       2.4424
     527       2.4560
     528       2.4137
     529       2.4546
     530       2.3771
     531       2.4950
     532       2.4959
     533       2.4994
     534       2.4350
     535       2.4317
     536       2.3937
     537       2.4794
     538       2.5300
     539       2.4885
     540       2.3765
     541       2.3222
     542       2.3644
     543       2.4418
     544       2.3482
     545       2.4085
     546       2.3944
     547       2.3226
     548       2.2659
     549       2.3268
     550       2.3500
     551       2.2913
     552       2.2013
     553       2.2862
     554       2.3009
     555       2.2384
     556       2.2643
     557       2.3192
     558       2.3203
     559       2.2499
     560       2.2061
     561       2.1996
     562       2.1676
     563       2.1801
     564       2.2192
     565       2.2364
     566       2.2984
     567       2.2847
     568       2.3255
     569       2.3863
     570       2.2891
     571       2.2853
     572       2.2138
     573       2.2077
     574       2.1979
     575       2.2267
     576       2.1959
     577       2.1959
     578       2.3108
     579       2.3332
     580       2.3113
     581       2.3520
     582       2.3589
     583       2.4168
     584       2.2756
     585       2.3322
     586       2.4370
     587       2.3741
     588       2.4169
     589       2.4477
     590       2.3919
     591       2.3126
     592       2.2505
     593       2.2417
     594       2.2091
     595       2.2687
     596       2.3086
     597       2.3718
     598       2.3191
     599       2.3597
     600       2.2604
     601       2.2321
     602       2.3124
     603       2.2801
     604       2.2877
     605       2.2813
     606       2.3447
     607       2.2921
     608       2.3430
     609       2.2278
     610       2.1890
     611       2.2439
     612       2.2657
     613       2.2396
     614       2.3471
     615       2.3075
     616       2.3633
     617       2.3121
     618       2.2325
     619       2.1662
     620       2.2115
     621       2.1809
     622       2.2008
     623       2.1978
     624       2.1872
     625       2.2322
     626       2.1886
     627       2.2588
     628       2.2324
     629       2.2176
     630       2.3042
     631       2.2671
     632       2.3547
     633       2.3694
     634       2.4416
     635       2.4848
     636       2.4822
     637       2.5314
     638       2.5639
     639       2.5393
     640       2.5348
     641       2.5272
     642       2.4974
     643       2.5323
     644       2.5644
     645       2.4572
     646       2.4550
     647       2.3161
     648       2.3932
     649       2.4448
     650       2.5279
     651       2.4294
     652       2.4283
     653       2.3930
     654       2.4710
     655       2.5116
     656       2.5660
     657       2.4150
     658       2.3482
     659       2.5392
     660       2.4409
     661       2.5523
     662       2.5319
     663       2.4583
     664       2.4552
     665       2.2530
     666       2.3047
     667       2.3147
     668       2.2603
     669       2.2659
     670       2.3525
     671       2.2128
     672       2.2005
     673       2.2527
     674       2.3294
     675       2.3261
     676       2.2557
     677       2.3027
     678       2.2505
     679       2.1701
     680       2.1575
     681       2.2592
     682       2.1587
     683       2.2372
     684       2.2563
     685       2.2202
     686       2.2385
     687       2.3438
     688       2.4197
     689       2.3093
     690       2.3496
     691       2.3427
     692       2.3392
     693       2.3601
     694       2.3683
     695       2.3195
     696       2.3029
     697       2.4069
     698       2.4273
     699       2.3747
     700       2.3537
     701       2.3779
     702       2.4049
     703       2.4135
     704       2.4280
     705       2.3994
     706       2.3901
     707       2.3214
     708       2.2908
     709       2.2741
     710       2.2220
     711       2.2849
     712       2.2993
     713       2.3543
     714       2.4065
     715       2.3449
     716       2.4339
     717       2.4256
     718       2.4193
     719       2.4131
     720       2.3752
     721       2.3914
     722       2.3182
     723       2.3345
     724       2.4045
     725       2.4803
     726       2.3953
     727       2.4419
     728       2.3542
     729       2.3539
     730       2.3318
     731       2.3656
     732       2.4325
     733       2.4326
     734       2.4979
     735       2.4383
     736       2.5188
     737       2.4785
     738       2.5277
     739       2.5164
     740       2.4190
     741       2.4674
     742       2.4409
     743       2.3715
     744       2.3660
     745       2.3576
     746       2.3394
     747       2.4780
     748       2.4934
     749       2.4116
     750       2.3970
     751       2.3850
     752       2.4532
     753       2.5299
     754       2.4989
     755       2.3876
     756       2.3986
     757       2.3522
     758       2.4139
     759       2.4334
     760       2.3106
     761       2.3412
     762       2.3469
     763       2.3725
     764       2.2906
     765       2.3832
     766       2.3437
     767       2.2982
     768       2.3512
     769       2.3226
     770       2.3468
     771       2.3115
     772       2.3691
     773       2.3733
     774       2.3237
     775       2.4035
     776       2.3730
     777       2.3620
     778       2.2554
     779       2.2880
     780       2.3162
     781       2.4041
     782       2.3747
     783       2.3903
     784       2.3902
     785       2.3878
     786       2.4585
     787       2.5340
     788       2.4996
     789       2.5615
     790       2.5481
     791       2.5390
     792       2.5382
     793       2.4730
     794       2.4644
     795       2.6442
     796       2.6294
     797       2.5041
     798       2.4837
     799       2.5189
     800       2.4791
     801       2.3950
     802       2.3749
     803       2.3441
     804       2.3499
     805       2.3466
     806       2.4045
     807       2.4062
     808       2.3429
     809       2.4475
     810       2.3822
     811       2.3181
     812       2.2466
     813       2.2418
     814       2.1653
     815       2.3078
     816       2.2703
     817       2.2528
     818       2.2715
     819       2.2198
     820       2.1612
     821       2.1908
     822       2.1778
     823       2.1433
     824       2.1517
     825       2.1958
     826       2.1394
     827       2.2122
     828       2.2834
     829       2.2554
     830       2.1730
     831       2.1799
     832       2.1784
     833       2.1725
     834       2.2266
     835       2.2151
     836       2.2547
     837       2.3146
     838       2.2525
     839       2.2979
     840       2.3039
     841       2.2808
     842       2.2349
     843       2.3212
     844       2.2824
     845       2.2617
     846       2.1973
     847       2.2156
     848       2.1740
     849       2.1402
     850       2.1313
     851       2.1457
     852       2.1768
     853       2.2006
     854       2.2702
     855       2.2563
     856       2.3151
     857       2.2964
     858       2.3417
     859       2.3772
     860       2.3344
     861       2.3416
     862       2.2636
     863       2.3197
     864       2.3902
     865       2.3263
     866       2.3741
     867       2.3779
     868       2.3004
     869       2.3568
     870       2.3746
     871       2.3966
     872       2.3114
     873       2.3800
     874       2.4328
     875       2.4486
     876       2.4504
     877       2.5088
     878       2.5206
     879       2.4139
     880       2.4037
     881       2.5255
     882       2.5104
     883       2.4858
     884       2.5194
     885       2.4851
     886       2.4707
     887       2.4224
     888       2.4042
     889       2.4254
     890       2.4010
     891       2.4204
     892       2.3528
     893       2.3106
     894       2.3271
     895       2.2670
     896       2.3009
     897       2.3858
     898       2.4387
     899       2.3615
     900       2.3124
     901       2.3044
     902       2.3113
     903       2.3759
     904       2.3462
     905       2.3704
     906       2.4436
     907       2.3614
     908       2.2852
     909       2.3177
     910       2.3005
     911       2.2179
     912       2.2291
     913       2.3177
     914       2.3804
     915       2.3390
     916       2.2919
     917       2.2545
     918       2.3148
     919       2.2929
     920       2.3417
     921       2.3972
     922       2.3877
     923       2.3988
     924       2.3704
     925       2.3418
     926       2.3107
     927       2.2244
     928       2.2438
     929       2.2646
     930       2.2638
     931       2.2485
     932       2.2920
     933       2.2570
     934       2.2972
     935       2.3421
     936       2.3000
     937       2.1851
     938       2.2748
     939       2.2484
     940       2.2006
     941       2.3044
     942       2.3018
     943       2.2618
     944       2.3274
     945       2.3519
     946       2.3135
     947       2.2734
     948       2.3444
     949       2.3878
     950       2.4688
     951       2.3848
     952       2.3411
     953       2.3064
     954       2.3202
     955       2.3069
     956       2.3272
     957       2.2680
     958       2.2874
     959       2.3589
     960       2.2215
     961       2.2339
     962       2.2625
     963       2.3415
     964       2.2978
     965       2.2892
     966       2.3639
     967       2.2921
     968       2.2815
     969       2.2603
     970       2.2461
     971       2.1839
     972       2.1558
     973       2.2569
     974       2.2453
     975       2.2929
     976       2.2231
     977       2.2782
     978       2.2282
     979       2.2894
     980       2.2588
     981       2.2633
     982       2.3230
     983       2.2693
     984       2.3299
     985       2.2819
     986       2.1945
     987       2.3013
     988       2.2652
     989       2.2832
     990       2.4175
     991       2.3930
     992       2.3218
     993       2.3446
     994       2.3164
     995       2.3005
     996       2.3504
     997       2.3405
     998       2.3196
     999       2.3414
    1000       2.3181
    1001       2.2847
    1002       2.3349
    1003       2.3537
    1004       2.3603
    1005       2.3508
    1006       2.4174
    1007       2.3554
    1008       2.3327
    1009       2.4257
    1010       2.3592
    1011       2.3023
    1012       2.3061
    1013       2.3306
    1014       2.3424
    1015       2.2860
    1016       2.2218
    1017       2.2328
    1018       2.2854
    1019       2.2959
    1020       2.2954
    1021       2.2206
    1022       2.2363
    1023       2.2013
    1024       2.2826
    1025       2.2369
    1026       2.3385
    1027       2.3010
    1028       2.2672
    1029       2.2682
    1030       2.2761
    1031       2.2747
    1032       2.3110
    1033       2.2772
    1034       2.3093
    1035       2.3060
    1036       2.2054
    1037       2.2680
    1038       2.2986
    1039       2.2668
    1040       2.2802
    1041       2.3685
    1042       2.4170
    1043       2.4116
    1044       2.3559
    1045       2.3320
    1046       2.3381
    1047       2.3552
    1048       2.3427
    1049       2.3661
    1050       2.3312
    1051       2.3203
    1052       2.2235
    1053       2.2810
    1054       2.2861
    1055       2.2493
    1056       2.2358
    1057       2.2070
    1058       2.2578
    1059       2.2340
    1060       2.2899
    1061       2.3052
    1062       2.2507
    1063       2.3479
    1064       2.3084
    1065       2.3711
    1066       2.2959
    1067       2.3478
    1068       2.4188
    1069       2.4257
    1070       2.2576
    1071       2.2201
    1072       2.2945
    1073       2.2335
    1074       2.3129
    1075       2.3136
    1076       2.3262
    1077       2.2956
    1078       2.3685
    1079       2.3714
    1080       2.4068
    1081       2.4693
    1082       2.4932
    1083       2.5310
    1084       2.4327
    1085       2.4096
    1086       2.3400
    1087       2.2276
    1088       2.2496
    1089       2.3304
    1090       2.2947
    1091       2.2770
    1092       2.2618
    1093       2.2757
    1094       2.3070
    1095       2.3237
    1096       2.3582
    1097       2.3573
    1098       2.3558
    1099       2.3176
    1100       2.3216
    1101       2.2949
    1102       2.2532
    1103       2.2614
    1104       2.2660
    1105       2.3120
    1106       2.4119
    1107       2.4479
    1108       2.3602
    1109       2.3022
    1110       2.3206
    1111       2.3224
    1112       2.2893
    1113       2.3059
    1114       2.1762
    1115       2.2441
    1116       2.3569
    1117       2.3658
    1118       2.3284
    1119       2.3931
    1120       2.4296
    1121       2.3386
    1122       2.3121
    1123       2.3209
    1124       2.3083
    1125       2.2100
    1126       2.2205
    1127       2.2594
    1128       2.1965
    1129       2.3073
    1130       2.2999
    1131       2.3139
    1132       2.2680
    1133       2.2067
    1134       2.2249
    1135       2.2531
    1136       2.2409
    1137       2.3374
    1138       2.3108
    1139       2.3701
    1140       2.3108
    1141       2.2472
    1142       2.1170
    1143       2.2176
    1144       2.2785
    1145       2.3603
    1146       2.2800
    1147       2.2925
    1148       2.3752
    1149       2.2411
    1150       2.2655
    1151       2.2265
    1152       2.1537
    1153       2.1510
    1154       2.2245
    1155       2.2178
    1156       2.2629
    1157       2.2497
    1158       2.1834
    1159       2.1439
    1160       2.2241
    1161       2.2131
    1162       2.1908
    1163       2.1811
    1164       2.2360
    1165       2.2642
    1166       2.2208
    1167       2.1901
    1168       2.2068
    1169       2.2151
    1170       2.2401
    1171       2.2930
    1172       2.2617
    1173       2.2804
    1174       2.2649
    1175       2.2451
    1176       2.3515
    1177       2.3383
    1178       2.2255
    1179       2.1200
    1180       2.1888
    1181       2.2817
    1182       2.2661
    1183       2.3094
    1184       2.2589
    1185       2.2686
    1186       2.2775
    1187       2.1913
    1188       2.1569
    1189       2.2310
    1190       2.2683
    1191       2.2581
    1192       2.2081
    1193       2.2296
    1194       2.2270
    1195       2.3087
    1196       2.2389
    1197       2.2818
    1198       2.2475
    1199       2.2904
    1200       2.2438
    1201       2.2391
    1202       2.2502
    1203       2.2432
    1204       2.3257
    1205       2.3529
    1206       2.3469
    1207       2.4124
    1208       2.3483
    1209       2.2660
    1210       2.3014
    1211       2.2784
    1212       2.2599
    1213       2.2374
    1214       2.2407
    1215       2.2567
    1216       2.2894
    1217       2.3003
    1218       2.2393
    1219       2.3245
    1220       2.2892
    1221       2.3325
    1222       2.3313
    1223       2.2725
    1224       2.3214
    1225       2.2766
    1226       2.3225
    1227       2.3093
    1228       2.3247
    1229       2.3458
    1230       2.2871
    1231       2.2163
    1232       2.2486
    1233       2.3669
    1234       2.4416
    1235       2.2999
    1236       2.3019
    1237       2.3031
    1238       2.2997
    1239       2.2783
    1240       2.2596
    1241       2.3173
    1242       2.3061
    1243       2.2905
    1244       2.3661
    1245       2.3074
    1246       2.2854
    1247       2.3328
    1248       2.3612
    1249       2.3455
    1250       2.4524
    1251       2.4075
    1252       2.4198
    1253       2.3444
    1254       2.3680
    1255       2.3522
    1256       2.2930
    1257       2.3216
    1258       2.3597
    1259       2.3093
    1260       2.2867
    1261       2.2272
    1262       2.3118
    1263       2.3311
    1264       2.2912
    1265       2.2245
    1266       2.2032
    1267       2.2814
    1268       2.3590
    1269       2.3622
    1270       2.2814
    1271       2.2832
    1272       2.3200
    1273       2.3267
    1274       2.4246
    1275       2.3782
    1276       2.4545
    1277       2.4831
    1278       2.4478
    1279       2.4033
    1280       2.5132
    1281       2.4538
    1282       2.4378
    1283       2.3984
    1284       2.4056
    1285       2.4159
    1286       2.4393
    1287       2.3996
    1288       2.3599
    1289       2.3964
    1290       2.4683
    1291       2.4427
    1292       2.3878
    1293       2.4426
    1294       2.4571
    1295       2.4270
    1296       2.4437
    1297       2.4534
    1298       2.4996
    1299       2.5835
    1300       2.5553
    1301       2.5089
    1302       2.6210
    1303       2.5784
    1304       2.4877
    1305       2.5496
    1306       2.4995
    1307       2.4457
    1308       2.4081
    1309       2.3735
    1310       2.3832
    1311       2.4364
    1312       2.5156
    1313       2.4711
    1314       2.4053
    1315       2.3641
    1316       2.3678
    1317       2.3840
    1318       2.3027
    1319       2.3330
    1320       2.3926
    1321       2.4566
    1322       2.4537
    1323       2.3834
    1324       2.4185
    1325       2.4679
    1326       2.4605
    1327       2.4413
    1328       2.4638
    1329       2.4402
    1330       2.3619
    1331       2.3547
    1332       2.3141
    1333       2.3878
    1334       2.3376
    1335       2.2412
    1336       2.3023
    1337       2.2487
    1338       2.1632
    1339       2.2073
    1340       2.1819
    1341       2.2373
    1342       2.2672
    1343       2.2969
    1344       2.2491
    1345       2.2770
    1346       2.3934
    1347       2.2583
    1348       2.2815
    1349       2.2231
    1350       2.3759
    1351       2.3468
    1352       2.3432
    1353       2.3401
    1354       2.3328
    1355       2.4025
    1356       2.4251
    1357       2.3986
    1358       2.3559
    1359       2.3836
    1360       2.3544
    1361       2.4122
    1362       2.3775
    1363       2.3679
    1364       2.4120
    1365       2.2783
    1366       2.3150
    1367       2.3381
    1368       2.3259
    1369       2.3226
    1370       2.2026
    1371       2.2407
    1372       2.3042
    1373       2.3247
    1374       2.3178
    1375       2.3717
    1376       2.3557
    1377       2.3737
    1378       2.4252
    1379       2.3993
    1380       2.4014
    1381       2.4722
    1382       2.4552
    1383       2.4873
    1384       2.5280
    1385       2.5356
    1386       2.5237
    1387       2.5221
    1388       2.5460
    1389       2.4540
    1390       2.4028
    1391       2.3739
    1392       2.4288
    1393       2.5769
    1394       2.5752
    1395       2.5459
    1396       2.5952
    1397       2.6152
    1398       2.6122
    1399       2.5302
    1400       2.4879
    1401       2.4632
    1402       2.5322
    1403       2.4736
    1404       2.4660
    1405       2.4268
    1406       2.3577
    1407       2.3808
    1408       2.4304
    1409       2.3833
    1410       2.4292
    1411       2.3361
    1412       2.3227
    1413       2.3606
    1414       2.3809
    1415       2.4267
    1416       2.4289
    1417       2.4092
    1418       2.4446
    1419       2.4697
    1420       2.4525
    1421       2.3201
    1422       2.3386
    1423       2.4182
    1424       2.3785
    1425       2.4685
    1426       2.4325
    1427       2.4032
    1428       2.2990
    1429       2.2900
    1430       2.4139
    1431       2.4274
    1432       2.4506
    1433       2.4545
    1434       2.4426
    1435       2.4958
    1436       2.5708
    1437       2.4044
    1438       2.3587
    1439       2.3517
    1440       2.4167
    1441       2.3909
    1442       2.3429
    1443       2.3398
    1444       2.3739
    1445       2.3952
    1446       2.4127
    1447       2.4754
    1448       2.4460
    1449       2.4944
    1450       2.4764
    1451       2.4404
    1452       2.4303
    1453       2.4398
    1454       2.3928
    1455       2.3722
    1456       2.4032
    1457       2.3955
    1458       2.3006
    1459       2.2147
    1460       2.2413
    1461       2.2898
    1462       2.3303
    1463       2.2651
    1464       2.2791
    1465       2.2788
    1466       2.2668
    1467       2.2852
    1468       2.2954
    1469       2.2732
    1470       2.2562
    1471       2.3173
    1472       2.3382
    1473       2.3478
    1474       2.3799
    1475       2.2433
    1476       2.3952
    1477       2.3492
    1478       2.3225
    1479       2.4405
    1480       2.4654
    1481       2.4309
    1482       2.3182
    1483       2.2489
    1484       2.3435
    1485       2.3703
    1486       2.4607
    1487       2.3956
    1488       2.4237
    1489       2.3430
    1490       2.4000
    1491       2.3605
    1492       2.4134
    1493       2.4024
    1494       2.4193
    1495       2.3744
    1496       2.3934
    1497       2.3281
    1498       2.4101
    1499       2.3735
    1500       2.4688
    1501       2.3716
    1502       2.3944
    1503       2.3988
    1504       2.4357
    1505       2.4764
    1506       2.4817
    1507       2.5322
    1508       2.4506
    1509       2.3939
    1510       2.3997
    1511       2.3316
    1512       2.4490
    1513       2.4797
    1514       2.5140
    1515       2.4837
    1516       2.4141
    1517       2.4449
    1518       2.4726
    1519       2.5173
    1520       2.4492
    1521       2.4735
    1522       2.4839
    1523       2.5636
    1524       2.5581
    1525       2.5815
    1526       2.6044
    1527       2.5688
    1528       2.4823
    1529       2.5384
    1530       2.5635
    1531       2.5503
    1532       2.5506
    1533       2.4117
    1534       2.4579
    1535       2.4745
    1536       2.3889
    1537       2.4443
    1538       2.3465
    1539       2.4570
    1540       2.4226
    1541       2.4095
    1542       2.3759
    1543       2.4136
    1544       2.4141
    1545       2.3636
    1546       2.3122
    1547       2.3334
    1548       2.4195
    1549       2.4029
    1550       2.3174
    1551       2.4279
    1552       2.4446
    1553       2.5150
    1554       2.5019
    1555       2.4640
    1556       2.4575
    1557       2.3986
    1558       2.4197
    1559       2.3529
    1560       2.3602
    1561       2.2861
    1562       2.3570
    1563       2.2555
    1564       2.3449
    1565       2.2997
    1566       2.3699
    1567       2.4451
    1568       2.3693
    1569       2.3910
    1570       2.3898
    1571       2.3608
    1572       2.4320
    1573       2.3727
    1574       2.4184
    1575       2.4473
    1576       2.2835
    1577       2.3133
    1578       2.3723
    1579       2.4245
    1580       2.4372
    1581       2.4083
    1582       2.3763
    1583       2.5138
    1584       2.4885
    1585       2.4993
    1586       2.5620
    1587       2.6072
    1588       2.5230
    1589       2.4352
    1590       2.4832
    1591       2.5397
    1592       2.5415
    1593       2.5662
    1594       2.5436
    1595       2.5364
    1596       2.4712
    1597       2.5314
    1598       2.5584
    1599       2.5999
    1600       2.6224
    1601       2.4993
    1602       2.4713
    1603       2.5027
    1604       2.4919
    1605       2.4697
    1606       2.4687
    1607       2.5480
    1608       2.5999
    1609       2.6462
    1610       2.6693
    1611       2.6596
    1612       2.5906
    1613       2.6086
    1614       2.4990
    1615       2.4884
    1616       2.5074
    1617       2.4341
    1618       2.4125
    1619       2.4899
    1620       2.5848
    1621       2.6462
    1622       2.6645
    1623       2.6107
    1624       2.5578
    1625       2.5481
    1626       2.6221
    1627       2.6253
    1628       2.4998
    1629       2.4336
    1630       2.4250
    1631       2.4042
    1632       2.4290
    1633       2.4746
    1634       2.4487
    1635       2.4365
    1636       2.4282
    1637       2.4590
    1638       2.4917
    1639       2.5205
    1640       2.4762
    1641       2.4755
    1642       2.4604
    1643       2.4990
    1644       2.5138
    1645       2.5454
    1646       2.5480
    1647       2.5590
    1648       2.4563
    1649       2.4947
    1650       2.5296
    1651       2.5114
    1652       2.4832
    1653       2.5497
    1654       2.5368
    1655       2.5637
    1656       2.4995
    1657       2.5763
    1658       2.6349
    1659       2.5878
    1660       2.5658
    1661       2.6283
    1662       2.6080
    1663       2.5642
    1664       2.5594
    1665       2.6075
    1666       2.5175
    1667       2.4804
    1668       2.5117
    1669       2.4291
    1670       2.4437
    1671       2.5037
    1672       2.4345
    1673       2.4203
    1674       2.3783
    1675       2.4311
    1676       2.3785
    1677       2.4263
    1678       2.4332
    1679       2.4733
    1680       2.4956
    1681       2.4707
    1682       2.3829
    1683       2.3586
    1684       2.3615
    1685       2.2501
    1686       2.4250
    1687       2.4268
    1688       2.5166
    1689       2.4226
    1690       2.4313
    1691       2.4208
    1692       2.4573
    1693       2.4134
    1694       2.3896
    1695       2.3567
    1696       2.4385
    1697       2.4398
    1698       2.3937
    1699       2.4240
    1700       2.4411
    1701       2.5068
    1702       2.4586
    1703       2.5511
    1704       2.5321
    1705       2.5208
    1706       2.4454
    1707       2.3894
    1708       2.3431
    1709       2.4110
    1710       2.4056
    1711       2.4640
    1712       2.4322
    1713       2.4584
    1714       2.4545
    1715       2.4552
    1716       2.4418
    1717       2.4101
    1718       2.3918
    1719       2.4689
    1720       2.4674
    1721       2.4987
    1722       2.4295
    1723       2.4142
    1724       2.4189
    1725       2.4009
    1726       2.3765
    1727       2.4923
    1728       2.6023
    1729       2.6103
    1730       2.5690
    1731       2.5387
    1732       2.4864
    1733       2.4219
    1734       2.4678
    1735       2.3793
    1736       2.4105
    1737       2.3587
    1738       2.3602
    1739       2.3610
    1740       2.3287
    1741       2.3629
    1742       2.4002
    1743       2.5072
    1744       2.4076
    1745       2.4327
    1746       2.3258
    1747       2.3583
    1748       2.3664
    1749       2.4024
    1750       2.3829
    1751       2.3846
    1752       2.4182
    1753       2.3306
    1754       2.4523
    1755       2.3793
    1756       2.3442
    1757       2.3326
    1758       2.3528
    1759       2.3579
    1760       2.3995
    1761       2.4201
    1762       2.5125
    1763       2.5283
    1764       2.5650
    1765       2.4830
    1766       2.3753
    1767       2.3350
    1768       2.3534
    1769       2.4322
    1770       2.4246
    1771       2.4895
    1772       2.5838
    1773       2.5634
    1774       2.4991
    1775       2.5239
    1776       2.4191
    1777       2.4882
    1778       2.3931
    1779       2.3992
    1780       2.4511
    1781       2.5012
    1782       2.5003
    1783       2.4423
    1784       2.3607
    1785       2.3673
    1786       2.4815
    1787       2.4181
    1788       2.3382
    1789       2.3269
    1790       2.3259
    1791       2.3608
    1792       2.3873
    1793       2.4073
    1794       2.3878
    1795       2.3718
    1796       2.3832
    1797       2.3439
    1798       2.3297
    1799       2.3320
    1800       2.3293
    1801       2.3174
    1802       2.3746
    1803       2.4060
    1804       2.4125
    1805       2.4336
    1806       2.3831
    1807       2.4632
    1808       2.4414
    1809       2.4071
    1810       2.3121
    1811       2.3807
    1812       2.3877
    1813       2.2866
    1814       2.3428
    1815       2.2762
    1816       2.3375
    1817       2.2898
    1818       2.2460
    1819       2.2433
    1820       2.2515
    1821       2.2612
    1822       2.2493
    1823       2.2559
    1824       2.2680
    1825       2.3320
    1826       2.2430
    1827       2.2836
    1828       2.2534
    1829       2.2573
    1830       2.2597
    1831       2.3121
    1832       2.4108
    1833       2.3631
    1834       2.2924
    1835       2.2904
    1836       2.2892
    1837       2.2912
    1838       2.3800
    1839       2.3253
    1840       2.3380
    1841       2.2638
    1842       2.2754
    1843       2.2718
    1844       2.2238
    1845       2.2404
    1846       2.2544
    1847       2.1582
    1848       2.1584
    1849       2.2326
    1850       2.2254
    1851       2.2677
    1852       2.2992
    1853       2.2517
    1854       2.2576
    1855       2.2897
    1856       2.2817
    1857       2.2673
    1858       2.2326
    1859       2.2894
    1860       2.2189
    1861       2.2226
    1862       2.1776
    1863       2.2318
    1864       2.2812
    1865       2.1909
    1866       2.2195
    1867       2.1902
    1868       2.2090
    1869       2.2394
    1870       2.1992
    1871       2.1604
    1872       2.2040
    1873       2.1905
    1874       2.2429
    1875       2.2590
    1876       2.2233
    1877       2.2681
    1878       2.2581
    1879       2.2561
    1880       2.3170
    1881       2.2755
    1882       2.2737
    1883       2.2731
    1884       2.2744
    1885       2.3573
    1886       2.2773
    1887       2.3071
    1888       2.3140
    1889       2.2908
    1890       2.2741
    1891       2.2758
    1892       2.2239
    1893       2.2487
    1894       2.2735
    1895       2.3746
    1896       2.2956
    1897       2.2958
    1898       2.2708
    1899       2.3215
    1900       2.3263
    1901       2.3450
    1902       2.3409
    1903       2.3824
    1904       2.2962
    1905       2.3571
    1906       2.3536
    1907       2.3677
    1908       2.3387
    1909       2.4281
    1910       2.4954
    1911       2.4308
    1912       2.4401
    1913       2.4316
    1914       2.3775
    1915       2.2535
    1916       2.2511
    1917       2.3311
    1918       2.3603
    1919       2.3967
    1920       2.3676
    1921       2.3979
    1922       2.4218
    1923       2.3668
    1924       2.3107
    1925       2.3134
    1926       2.3659
    1927       2.2983
    1928       2.3326
    1929       2.3605
    1930       2.3067
    1931       2.3247
    1932       2.4421
    1933       2.4843
    1934       2.3927
    1935       2.4276
    1936       2.4745
    1937       2.3888
    1938       2.3736
    1939       2.3779
    1940       2.3688
    1941       2.3829
    1942       2.3904
    1943       2.3041
    1944       2.3950
    1945       2.4456
    1946       2.3398
    1947       2.4255
    1948       2.3358
    1949       2.3932
    1950       2.3657
    1951       2.3920
    1952       2.4418
    1953       2.3603
    1954       2.4579
    1955       2.3707
    1956       2.3642
    1957       2.3704
    1958       2.4673
    1959       2.3715
    1960       2.3530
    1961       2.3509
    1962       2.2914
    1963       2.3175
    1964       2.3505
    1965       2.3996
    1966       2.4170
    1967       2.3083
    1968       2.3179
    1969       2.3113
    1970       2.3300
    1971       2.3755
    1972       2.3174
    1973       2.3316
    1974       2.3080
    1975       2.2812
    1976       2.4115
    1977       2.3858
    1978       2.4682
    1979       2.4377
    1980       2.5265
    1981       2.5307
    1982       2.4402
    1983       2.4458
    1984       2.3688
    1985       2.4631
    1986       2.3730
    1987       2.3697
    1988       2.3043
    1989       2.3176
    1990       2.2963
    1991       2.2411
    1992       2.3011
    1993       2.3911
    1994       2.3777
    1995       2.3042
    1996       2.3025
    1997       2.3065
    1998       2.2977
    1999       2.4489
    2000       2.5167
    2001       2.5042
    2002       2.4749
    2003       2.4702
    2004       2.4856
    2005       2.5345
    2006       2.5616
    2007       2.6222
    2008       2.5201
    2009       2.4581
    2010       2.4752
    2011       2.3297
    2012       2.3813
    2013       2.3708
    2014       2.3951
    2015       2.3814
    2016       2.3720
    2017       2.3800
    2018       2.3271
    2019       2.3520
    2020       2.3899
    2021       2.3598
    2022       2.4063
    2023       2.3600
    2024       2.4265
    2025       2.3745
    2026       2.4314
    2027       2.3834
    2028       2.3252
    2029       2.3490
    2030       2.2644
    2031       2.2778
    2032       2.3506
    2033       2.3324
    2034       2.3431
    2035       2.3184
    2036       2.3174
    2037       2.3374
    2038       2.2988
    2039       2.3478
    2040       2.4045
    2041       2.3707
    2042       2.2945
    2043       2.3012
    2044       2.3118
    2045       2.2655
    2046       2.2581
    2047       2.2280
    2048       2.2154
    2049       2.2713
    2050       2.2775
    2051       2.3807
    2052       2.3489
    2053       2.3360
    2054       2.3098
    2055       2.2386
    2056       2.2802
    2057       2.2842
    2058       2.2945
    2059       2.3757
    2060       2.2643
    2061       2.2147
    2062       2.2787
    2063       2.3287
    2064       2.4040
    2065       2.3576
    2066       2.3320
    2067       2.3567
    2068       2.3797
    2069       2.3897
    2070       2.3582
    2071       2.3590
    2072       2.5205
    2073       2.3677
    2074       2.4181
    2075       2.4939
    2076       2.5395
    2077       2.4691
    2078       2.4084
    2079       2.3815
    2080       2.3889
    2081       2.3936
    2082       2.3444
    2083       2.2813
    2084       2.3437
    2085       2.4837
    2086       2.4407
    2087       2.3259
    2088       2.3170
    2089       2.3226
    2090       2.2956
    2091       2.2689
    2092       2.2952
    2093       2.2937
    2094       2.3142
    2095       2.3014
    2096       2.2961
    2097       2.2965
    2098       2.3684
    2099       2.3452
    2100       2.3339
    2101       2.3649
    2102       2.4118
    2103       2.3758
    2104       2.4039
    2105       2.4055
    2106       2.3982
    2107       2.3486
    2108       2.3323
    2109       2.3051
    2110       2.3245
    2111       2.2908
    2112       2.2888
    2113       2.3912
    2114       2.3407
    2115       2.4156
    2116       2.4292
    2117       2.4022
    2118       2.4108
    2119       2.3935
    2120       2.4666
    2121       2.4319
    2122       2.3948
    2123       2.4627
    2124       2.4233
    2125       2.3802
    2126       2.4940
    2127       2.3894
    2128       2.3991
    2129       2.3631
    2130       2.3813
    2131       2.3594
    2132       2.3551
    2133       2.4156
    2134       2.4271
    2135       2.3943
    2136       2.4606
    2137       2.4048
    2138       2.4589
    2139       2.4029
    2140       2.4204
    2141       2.4672
    2142       2.4321
    2143       2.4208
    2144       2.4520
    2145       2.5041
    2146       2.6224
    2147       2.6968
    2148       2.6960
    2149       2.6941
    2150       2.6103
    2151       2.5815
    2152       2.4777
    2153       2.4725
    2154       2.5167
    2155       2.4519
    2156       2.5646
    2157       2.5167
    2158       2.3919
    2159       2.4572
    2160       2.4558
    2161       2.4937
    2162       2.5023
    2163       2.5061
    2164       2.5934
    2165       2.5478
    2166       2.5324
    2167       2.4804
    2168       2.4870
    2169       2.5330
    2170       2.4960
    2171       2.4374
    2172       2.3055
    2173       2.3296
    2174       2.3385
    2175       2.3536
    2176       2.3879
    2177       2.4336
    2178       2.4658
    2179       2.4726
    2180       2.4363
    2181       2.4284
    2182       2.5050
    2183       2.3956
    2184       2.3837
    2185       2.3331
    2186       2.2922
    2187       2.3227
    2188       2.3103
    2189       2.4071
    2190       2.3850
    2191       2.3803
    2192       2.3260
    2193       2.3521
    2194       2.3098
    2195       2.3677
    2196       2.3105
    2197       2.3833
    2198       2.4264
    2199       2.5015
    2200       2.4577
    2201       2.4304
    2202       2.4124
    2203       2.4472
    2204       2.4141
    2205       2.4024
    2206       2.3894
    2207       2.3315
    2208       2.3506
    2209       2.3867
    2210       2.3690
    2211       2.4010
    2212       2.2766
    2213       2.3332
    2214       2.3173
    2215       2.3173
    2216       2.2701
    2217       2.2232
    2218       2.2813
    2219       2.2672
    2220       2.3922
    2221       2.3647
    2222       2.3769
    2223       2.3737
    2224       2.3729
    2225       2.4503
    2226       2.4395
    2227       2.4427
    2228       2.4520
    2229       2.3905
    2230       2.3758
    2231       2.3008
    2232       2.2927
    2233       2.3401
    2234       2.3454
    2235       2.3271
    2236       2.4386
    2237       2.4003
    2238       2.3927
    2239       2.3885
    2240       2.3928
    2241       2.4851
    2242       2.4448
    2243       2.3913
    2244       2.4326
    2245       2.3299
    2246       2.3645
    2247       2.3698
    2248       2.4132
    2249       2.3694
    2250       2.3503
    2251       2.3456
    2252       2.3897
    2253       2.3436
    2254       2.3113
    2255       2.3091
    2256       2.4186
    2257       2.3834
    2258       2.2682
    2259       2.2671
    2260       2.2693
    2261       2.3953
    2262       2.3753
    2263       2.3833
    2264       2.3213
    2265       2.3863
    2266       2.3428
    2267       2.2671
    2268       2.2343
    2269       2.2437
    2270       2.2536
    2271       2.1691
    2272       2.1700
    2273       2.1906
    2274       2.2390
    2275       2.2282
    2276       2.2476
    2277       2.1944
    2278       2.2444
    2279       2.2453
    2280       2.2895
    2281       2.2553
    2282       2.3295
    2283       2.2944
    2284       2.3233
    2285       2.3649
    2286       2.3992
    2287       2.4090
    2288       2.4601
    2289       2.4549
    2290       2.5391
    2291       2.4897
    2292       2.5709
    2293       2.5515
    2294       2.6689
    2295       2.6067
    2296       2.7761
    2297       2.7468
    2298       2.6109
    2299       2.6821
    2300       2.6975
    2301       2.6491
    2302       2.5466
    2303       2.4775
    2304       2.4520
    2305       2.3935
    2306       2.5134
    2307       2.4420
    2308       2.3970
    2309       2.4278
    2310       2.4518
    2311       2.4104
    2312       2.4254
    2313       2.4419
    2314       2.3622
    2315       2.3903
    2316       2.3749
    2317       2.3314
    2318       2.3522
    2319       2.4150
    2320       2.4037
    2321       2.3142
    2322       2.3232
    2323       2.3428
    2324       2.4117
    2325       2.4137
    2326       2.4327
    2327       2.4077
    2328       2.4587
    2329       2.4835
    2330       2.5340
    2331       2.4906
    2332       2.5042
    2333       2.5475
    2334       2.5005
    2335       2.4910
    2336       2.4340
    2337       2.3905
    2338       2.4522
    2339       2.4711
    2340       2.4015
    2341       2.3593
    2342       2.3586
    2343       2.3482
    2344       2.3364
    2345       2.2566
    2346       2.3344
    2347       2.3726
    2348       2.3427
    2349       2.3358
    2350       2.3117
    2351       2.2862
    2352       2.3354
    2353       2.3737
    2354       2.3694
    2355       2.3735
    2356       2.4287
    2357       2.3903
    2358       2.3547
    2359       2.4579
    2360       2.5142
    2361       2.4072
    2362       2.4299
    2363       2.4881
    2364       2.4519
    2365       2.3738
    2366       2.3733
    2367       2.3848
    2368       2.3463
    2369       2.3406
    2370       2.2849
    2371       2.2659
    2372       2.2870
    2373       2.3175
    2374       2.3489
    2375       2.3618
    2376       2.3794
    2377       2.2929
    2378       2.3601
    2379       2.2702
    2380       2.2732
    2381       2.2786
    2382       2.2127
    2383       2.2778
    2384       2.3138
    2385       2.2752
    2386       2.2638
    2387       2.2928
    2388       2.3499
    2389       2.3098
    2390       2.3688
    2391       2.2620
    2392       2.3227
    2393       2.2698
    2394       2.2986
    2395       2.2687
    2396       2.2087
    2397       2.3056
    2398       2.2995
    2399       2.3010
    2400       2.3173
    2401       2.3029
    2402       2.2378
    2403       2.2853
    2404       2.3457
    2405       2.3252
    2406       2.3680
    2407       2.4289
    2408       2.4121
    2409       2.4617
    2410       2.4367
    2411       2.3136
    2412       2.3174
    2413       2.3077
    2414       2.3887
    2415       2.4009
    2416       2.4013
    2417       2.3925
    2418       2.4093
    2419       2.4073
    2420       2.4033
    2421       2.3207
    2422       2.3400
    2423       2.3064
    2424       2.2971
    2425       2.2921
    2426       2.3168
    2427       2.3644
    2428       2.3226
    2429       2.3668
    2430       2.2933
    2431       2.2790
    2432       2.2712
    2433       2.3517
    2434       2.3502
    2435       2.3688
    2436       2.3928
    2437       2.3911
    2438       2.3887
    2439       2.3926
    2440       2.4060
    2441       2.4337
    2442       2.4829
    2443       2.4668
    2444       2.4965
    2445       2.5667
    2446       2.6156
    2447       2.5653
    2448       2.5289
    2449       2.4780
    2450       2.4483
    2451       2.3957
    2452       2.4254
    2453       2.4247
    2454       2.4817
    2455       2.3319
    2456       2.4827
    2457       2.4672
    2458       2.4301
    2459       2.4941
    2460       2.4425
    2461       2.3983
    2462       2.4437
    2463       2.4130
    2464       2.3136
    2465       2.3283
    2466       2.3615
    2467       2.3932
    2468       2.3140
    2469       2.3001
    2470       2.3110
    2471       2.3591
    2472       2.3474
    2473       2.3451
    2474       2.2895
    2475       2.3516
    2476       2.3745
    2477       2.2924
    2478       2.3654
    2479       2.3588
    2480       2.4049
    2481       2.3247
    2482       2.3903
    2483       2.3413
    2484       2.3917
    2485       2.3391
    2486       2.3331
    2487       2.3089
    2488       2.2688
    2489       2.2938
    2490       2.2901
    2491       2.2778
    2492       2.2642
    2493       2.3655
    2494       2.3041
    2495       2.3656
    2496       2.2369
    2497       2.2662
    2498       2.2522
    2499       2.2707
    2500       2.2910
