# Supplementary material for: Potential Inhibitors of Fascin From A Database of Marine Natural Products: A Virtual Screening and Molecular Dynamics Study
Source: Front Chem. 2021 Oct 7;9:719949. doi: 10.3389/fchem.2021.719949 (PMC8529705; doi:10.3389/fchem.2021.719949)
Supplement: Supplementary file 2 [file DataSheet1.ZIP › Raw Date for Manuscript-719949-reduced/Figure S1/Inhibitor 10/rmsd3.dat]

#Frame     RMSD_00002
       1       2.0192
       2       2.0607
       3       2.0350
       4       2.1247
       5       2.1010
       6       2.0567
       7       2.0904
       8       2.0316
       9       2.1175
      10       2.0887
      11       2.1124
      12       2.1099
      13       2.0372
      14       2.0851
      15       2.0720
      16       2.1450
      17       2.1144
      18       2.1523
      19       2.1843
      20       2.1191
      21       2.1179
      22       2.0995
      23       2.0446
      24       1.9923
      25       2.0163
      26       2.0186
      27       2.0766
      28       2.1289
      29       2.1055
      30       2.0693
      31       2.0621
      32       2.0921
      33       2.0788
      34       2.1021
      35       2.0800
      36       2.0405
      37       2.0716
      38       2.1666
      39       2.1668
      40       2.0635
      41       2.0613
      42       2.1394
      43       2.1879
      44       2.1423
      45       2.1338
      46       2.1145
      47       2.2189
      48       2.2613
      49       2.3048
      50       2.2712
      51       2.2930
      52       2.3589
      53       2.3651
      54       2.3490
      55       2.2472
      56       2.2144
      57       2.2624
      58       2.2760
      59       2.2610
      60       2.1924
      61       2.1837
      62       2.1570
      63       2.0431
      64       2.1089
      65       2.1360
      66       2.1314
      67       2.1542
      68       2.0558
      69       2.0510
      70       2.1093
      71       2.2341
      72       2.1510
      73       2.1172
      74       2.1022
      75       2.0500
      76       2.0464
      77       2.0992
      78       2.0889
      79       2.1181
      80       2.0747
      81       2.1931
      82       2.1255
      83       2.1536
      84       2.2828
      85       2.2496
      86       2.1584
      87       2.1238
      88       2.0558
      89       2.0462
      90       2.1119
      91       2.2233
      92       2.2116
      93       2.1462
      94       2.2084
      95       2.2658
      96       2.1855
      97       2.2452
      98       2.2205
      99       2.2959
     100       2.2686
     101       2.2899
     102       2.3274
     103       2.3746
     104       2.3468
     105       2.2551
     106       2.1288
     107       2.1799
     108       2.2234
     109       2.2123
     110       2.1902
     111       2.1803
     112       2.2159
     113       2.1155
     114       2.1174
     115       2.1093
     116       2.1996
     117       2.2533
     118       2.3249
     119       2.2560
     120       2.2403
     121       2.3493
     122       2.2672
     123       2.2270
     124       2.2675
     125       2.2889
     126       2.2645
     127       2.1447
     128       2.2124
     129       2.2329
     130       2.2173
     131       2.2794
     132       2.2326
     133       2.1762
     134       2.2800
     135       2.3079
     136       2.3715
     137       2.3189
     138       2.2466
     139       2.3504
     140       2.3040
     141       2.3361
     142       2.2967
     143       2.2678
     144       2.1945
     145       2.1594
     146       2.1789
     147       2.1866
     148       2.2128
     149       2.1585
     150       2.1613
     151       2.1607
     152       2.1322
     153       2.1593
     154       2.2007
     155       2.2647
     156       2.2909
     157       2.2178
     158       2.1904
     159       2.2218
     160       2.2050
     161       2.2059
     162       2.2818
     163       2.2596
     164       2.2696
     165       2.2518
     166       2.2643
     167       2.3089
     168       2.2337
     169       2.2328
     170       2.2629
     171       2.1789
     172       2.1646
     173       2.1897
     174       2.2298
     175       2.2251
     176       2.1499
     177       2.1572
     178       2.1673
     179       2.3052
     180       2.2641
     181       2.3657
     182       2.4423
     183       2.2618
     184       2.3561
     185       2.3033
     186       2.1637
     187       2.1878
     188       2.2585
     189       2.2069
     190       2.2513
     191       2.2804
     192       2.1264
     193       2.1268
     194       2.1387
     195       2.1228
     196       2.1736
     197       2.2181
     198       2.1738
     199       2.1506
     200       2.2195
     201       2.1935
     202       2.2005
     203       2.2033
     204       2.2354
     205       2.2244
     206       2.2070
     207       2.1558
     208       2.1693
     209       2.2294
     210       2.2324
     211       2.2702
     212       2.4011
     213       2.2880
     214       2.2299
     215       2.2012
     216       2.2329
     217       2.1539
     218       2.1922
     219       2.1592
     220       2.2121
     221       2.2076
     222       2.1783
     223       2.2231
     224       2.2024
     225       2.2015
     226       2.1822
     227       2.2008
     228       2.1623
     229       2.1125
     230       2.1216
     231       2.2312
     232       2.2589
     233       2.2768
     234       2.3016
     235       2.2941
     236       2.3046
     237       2.3385
     238       2.2700
     239       2.2526
     240       2.1699
     241       2.1187
     242       2.2279
     243       2.3061
     244       2.2885
     245       2.3270
     246       2.2329
     247       2.1965
     248       2.1740
     249       2.2192
     250       2.1784
     251       2.2350
     252       2.2223
     253       2.1315
     254       2.2197
     255       2.2216
     256       2.2350
     257       2.2144
     258       2.2795
     259       2.3899
     260       2.2972
     261       2.3329
     262       2.4092
     263       2.3175
     264       2.3709
     265       2.3382
     266       2.3571
     267       2.2899
     268       2.3135
     269       2.3018
     270       2.3459
     271       2.3618
     272       2.3450
     273       2.3760
     274       2.4184
     275       2.3075
     276       2.2504
     277       2.1650
     278       2.2652
     279       2.0769
     280       2.1175
     281       2.1026
     282       2.1720
     283       2.1222
     284       2.1513
     285       2.2263
     286       2.1849
     287       2.2360
     288       2.3048
     289       2.2083
     290       2.1970
     291       2.2470
     292       2.2351
     293       2.2782
     294       2.2079
     295       2.1790
     296       2.3265
     297       2.3756
     298       2.2467
     299       2.2636
     300       2.2637
     301       2.1903
     302       2.1895
     303       2.2254
     304       2.2727
     305       2.2023
     306       2.2091
     307       2.2244
     308       2.2379
     309       2.3258
     310       2.3341
     311       2.3768
     312       2.3904
     313       2.3218
     314       2.3555
     315       2.3720
     316       2.3746
     317       2.3215
     318       2.3008
     319       2.3170
     320       2.3544
     321       2.3851
     322       2.4115
     323       2.5205
     324       2.3950
     325       2.4204
     326       2.4194
     327       2.2740
     328       2.3095
     329       2.2744
     330       2.2920
     331       2.2728
     332       2.3302
     333       2.2539
     334       2.2836
     335       2.3342
     336       2.2422
     337       2.2544
     338       2.3094
     339       2.3219
     340       2.3030
     341       2.2890
     342       2.3138
     343       2.2429
     344       2.3017
     345       2.2886
     346       2.2692
     347       2.2181
     348       2.2361
     349       2.2365
     350       2.2271
     351       2.3167
     352       2.1985
     353       2.1756
     354       2.2058
     355       2.2135
     356       2.2423
     357       2.2368
     358       2.3560
     359       2.1849
     360       2.2345
     361       2.2656
     362       2.2071
     363       2.2351
     364       2.1632
     365       2.1853
     366       2.1649
     367       2.2098
     368       2.1978
     369       2.1383
     370       2.1869
     371       2.2081
     372       2.1800
     373       2.1975
     374       2.2105
     375       2.2395
     376       2.2038
     377       2.1985
     378       2.1925
     379       2.3426
     380       2.3518
     381       2.2942
     382       2.3241
     383       2.3583
     384       2.3821
     385       2.4153
     386       2.4243
     387       2.4202
     388       2.3655
     389       2.3096
     390       2.3775
     391       2.3556
     392       2.2759
     393       2.2707
     394       2.2462
     395       2.2101
     396       2.2243
     397       2.2137
     398       2.2587
     399       2.2514
     400       2.2888
     401       2.2954
     402       2.3169
     403       2.2992
     404       2.2485
     405       2.2934
     406       2.3605
     407       2.2077
     408       2.1402
     409       2.1540
     410       2.2856
     411       2.2076
     412       2.1905
     413       2.1820
     414       2.1756
     415       2.1990
     416       2.2430
     417       2.2637
     418       2.2259
     419       2.2315
     420       2.2568
     421       2.2716
     422       2.3386
     423       2.3072
     424       2.3690
     425       2.4674
     426       2.4138
     427       2.3845
     428       2.3022
     429       2.2525
     430       2.2947
     431       2.2686
     432       2.2408
     433       2.1893
     434       2.2249
     435       2.1407
     436       2.1842
     437       2.2253
     438       2.2646
     439       2.3055
     440       2.2767
     441       2.3345
     442       2.2773
     443       2.3500
     444       2.4602
     445       2.4414
     446       2.5065
     447       2.4137
     448       2.4426
     449       2.4013
     450       2.4919
     451       2.4522
     452       2.4883
     453       2.6001
     454       2.6605
     455       2.6324
     456       2.6667
     457       2.6280
     458       2.7150
     459       2.5278
     460       2.5002
     461       2.4966
     462       2.4417
     463       2.4679
     464       2.3702
     465       2.5906
     466       2.6727
     467       2.6377
     468       2.5935
     469       2.5914
     470       2.6729
     471       2.6388
     472       2.6202
     473       2.5090
     474       2.6071
     475       2.6133
     476       2.5235
     477       2.4919
     478       2.4122
     479       2.4372
     480       2.4474
     481       2.5662
     482       2.6170
     483       2.6107
     484       2.5881
     485       2.5386
     486       2.5119
     487       2.4024
     488       2.4353
     489       2.3480
     490       2.4208
     491       2.4942
     492       2.3739
     493       2.4014
     494       2.4372
     495       2.3836
     496       2.3575
     497       2.5004
     498       2.4627
     499       2.4198
     500       2.4151
     501       2.4530
     502       2.3903
     503       2.4933
     504       2.5009
     505       2.5483
     506       2.4943
     507       2.4384
     508       2.3959
     509       2.3364
     510       2.2823
     511       2.3790
     512       2.3954
     513       2.4169
     514       2.4050
     515       2.3446
     516       2.3168
     517       2.3252
     518       2.3445
     519       2.3044
     520       2.2396
     521       2.2867
     522       2.3238
     523       2.3383
     524       2.3386
     525       2.2937
     526       2.3432
     527       2.3572
     528       2.5116
     529       2.4345
     530       2.3827
     531       2.3943
     532       2.3144
     533       2.3639
     534       2.3157
     535       2.3089
     536       2.2691
     537       2.1916
     538       2.2191
     539       2.3224
     540       2.2809
     541       2.3897
     542       2.3894
     543       2.4717
     544       2.5411
     545       2.5378
     546       2.5862
     547       2.6143
     548       2.5681
     549       2.4271
     550       2.3933
     551       2.5083
     552       2.5028
     553       2.5205
     554       2.4603
     555       2.4604
     556       2.5723
     557       2.5121
     558       2.4713
     559       2.4627
     560       2.3450
     561       2.3896
     562       2.4150
     563       2.4731
     564       2.5280
     565       2.4659
     566       2.4504
     567       2.4777
     568       2.3859
     569       2.3828
     570       2.3789
     571       2.3242
     572       2.3317
     573       2.3747
     574       2.3093
     575       2.3656
     576       2.4130
     577       2.4072
     578       2.4240
     579       2.3852
     580       2.3448
     581       2.3491
     582       2.4031
     583       2.4140
     584       2.4696
     585       2.4304
     586       2.3720
     587       2.3534
     588       2.4126
     589       2.4734
     590       2.5389
     591       2.4925
     592       2.5412
     593       2.5833
     594       2.5675
     595       2.5471
     596       2.5055
     597       2.4636
     598       2.4538
     599       2.5577
     600       2.5378
     601       2.5571
     602       2.4799
     603       2.4419
     604       2.4774
     605       2.3862
     606       2.5235
     607       2.4864
     608       2.4732
     609       2.5525
     610       2.4600
     611       2.4521
     612       2.5410
     613       2.6105
     614       2.7153
     615       2.6621
     616       2.6323
     617       2.6685
     618       2.6305
     619       2.6605
     620       2.5824
     621       2.5453
     622       2.5967
     623       2.5645
     624       2.6017
     625       2.5507
     626       2.6127
     627       2.6264
     628       2.7115
     629       2.7571
     630       2.8007
     631       2.7666
     632       2.7465
     633       2.6768
     634       2.6330
     635       2.7344
     636       2.7164
     637       2.7120
     638       2.7468
     639       2.7557
     640       2.7174
     641       2.6591
     642       2.7396
     643       2.6937
     644       2.6906
     645       2.6656
     646       2.7228
     647       2.7281
     648       2.6576
     649       2.6027
     650       2.7199
     651       2.6962
     652       2.6174
     653       2.6261
     654       2.6826
     655       2.6747
     656       2.6729
     657       2.7301
     658       2.7981
     659       2.6101
     660       2.5666
     661       2.6149
     662       2.6358
     663       2.6359
     664       2.6614
     665       2.6378
     666       2.5570
     667       2.6538
     668       2.6335
     669       2.6026
     670       2.6039
     671       2.6876
     672       2.7503
     673       2.7814
     674       2.7485
     675       2.7286
     676       2.7201
     677       2.5799
     678       2.6307
     679       2.7384
     680       2.6919
     681       2.7428
     682       2.6890
     683       2.6387
     684       2.6439
     685       2.6002
     686       2.6136
     687       2.5986
     688       2.6171
     689       2.6716
     690       2.5418
     691       2.5915
     692       2.6991
     693       2.6878
     694       2.6112
     695       2.7669
     696       2.7687
     697       2.7734
     698       2.7837
     699       2.8395
     700       2.7174
     701       2.7332
     702       2.7399
     703       2.7603
     704       2.7593
     705       2.7501
     706       2.7538
     707       2.7153
     708       2.7166
     709       2.9645
     710       2.9641
     711       3.0166
     712       3.0068
     713       2.9703
     714       2.8943
     715       2.8183
     716       2.8273
     717       2.9063
     718       2.8407
     719       2.7378
     720       2.8072
     721       2.8130
     722       2.8110
     723       2.8265
     724       2.9128
     725       2.8951
     726       2.9577
     727       2.9537
     728       3.0960
     729       3.0972
     730       3.0914
     731       2.9957
     732       2.9284
     733       2.9251
     734       2.9603
     735       3.0052
     736       2.9246
     737       3.0046
     738       3.0634
     739       3.1455
     740       3.1006
     741       3.0562
     742       3.0856
     743       3.0338
     744       3.0648
     745       3.0381
     746       3.0836
     747       3.0716
     748       3.0491
     749       3.1254
     750       3.1030
     751       3.1651
     752       3.1976
     753       3.1756
     754       3.1222
     755       3.0743
     756       3.0190
     757       3.0332
     758       3.1290
     759       3.1089
     760       3.0150
     761       3.1150
     762       3.1264
     763       3.1048
     764       3.2426
     765       3.2487
     766       3.2625
     767       3.2687
     768       3.1194
     769       3.1454
     770       3.0838
     771       3.0969
     772       3.1140
     773       3.1158
     774       3.0894
     775       3.1216
     776       3.2040
     777       3.0841
     778       3.1022
     779       3.0838
     780       3.0999
     781       3.0764
     782       2.9949
     783       2.9026
     784       2.9741
     785       3.0707
     786       2.9741
     787       3.1382
     788       3.2043
     789       3.0527
     790       3.0576
     791       3.1064
     792       3.1315
     793       3.1303
     794       3.2549
     795       3.2300
     796       3.2471
     797       3.1451
     798       3.1101
     799       3.0908
     800       3.1100
     801       3.0507
     802       2.9917
     803       3.0162
     804       3.0234
     805       3.0325
     806       3.0686
     807       3.0423
     808       3.1191
     809       3.0016
     810       2.9736
     811       2.8899
     812       2.9296
     813       2.9390
     814       2.9345
     815       2.9256
     816       3.0275
     817       2.9653
     818       2.9932
     819       3.0339
     820       2.9180
     821       3.0575
     822       3.1086
     823       3.0560
     824       3.0046
     825       3.1067
     826       3.1322
     827       3.0767
     828       2.9891
     829       3.0502
     830       3.0205
     831       3.0726
     832       2.9884
     833       2.9757
     834       2.9801
     835       3.0210
     836       3.0066
     837       3.0279
     838       3.0278
     839       3.0166
     840       2.9782
     841       3.0575
     842       3.0001
     843       2.9673
     844       2.9566
     845       2.9915
     846       2.9252
     847       3.0158
     848       3.1123
     849       3.0242
     850       3.1121
     851       3.2133
     852       3.1117
     853       3.1485
     854       3.2368
     855       3.1787
     856       3.1630
     857       3.0709
     858       3.0680
     859       3.0092
     860       2.9976
     861       2.8530
     862       2.8556
     863       2.8539
     864       2.9305
     865       3.1027
     866       3.0856
     867       3.1001
     868       3.1977
     869       3.2097
     870       3.1125
     871       3.2069
     872       3.1789
     873       3.1980
     874       3.2822
     875       3.1683
     876       3.1079
     877       3.0089
     878       3.1468
     879       3.1976
     880       3.1823
     881       3.2651
     882       3.1559
     883       3.2893
     884       3.2603
     885       3.1709
     886       3.0835
     887       3.0044
     888       2.9212
     889       2.9991
     890       2.9800
     891       3.0352
     892       2.9265
     893       3.0077
     894       2.9084
     895       2.8589
     896       2.8793
     897       2.8344
     898       2.8966
     899       3.0119
     900       2.9754
     901       2.9859
     902       3.0084
     903       2.9520
     904       2.9718
     905       2.7908
     906       2.7706
     907       2.6883
     908       2.6050
     909       2.6570
     910       2.5500
     911       2.5573
     912       2.6141
     913       2.7670
     914       2.8781
     915       2.7969
     916       2.9046
     917       2.8969
     918       3.0724
     919       3.0300
     920       3.0158
     921       2.9618
     922       2.9786
     923       3.0958
     924       2.9531
     925       3.0133
     926       2.9413
     927       2.9291
     928       3.0139
     929       3.0937
     930       2.9748
     931       3.0155
     932       2.8876
     933       2.9776
     934       3.0727
     935       3.0527
     936       3.0489
     937       2.9897
     938       2.8717
     939       2.8514
     940       2.8513
     941       2.8139
     942       2.8529
     943       2.9075
     944       2.9440
     945       2.9124
     946       2.9000
     947       2.9185
     948       3.0712
     949       3.0536
     950       3.0555
     951       3.1739
     952       3.0381
     953       3.0806
     954       2.9847
     955       2.9345
     956       3.0211
     957       2.9473
     958       2.9078
     959       2.9805
     960       3.1397
     961       3.1319
     962       3.1146
     963       3.1731
     964       3.1040
     965       3.0638
     966       3.1372
     967       3.0837
     968       2.9250
     969       2.9166
     970       2.9141
     971       2.8380
     972       2.8962
     973       2.8835
     974       2.8635
     975       2.8543
     976       2.8330
     977       2.7311
     978       2.7032
     979       2.7508
     980       2.7891
     981       2.7082
     982       2.6993
     983       2.8940
     984       2.8125
     985       2.8020
     986       2.7909
     987       2.8004
     988       2.7925
     989       2.7581
     990       2.7322
     991       2.7298
     992       2.6636
     993       2.7419
     994       2.8503
     995       2.8301
     996       2.9074
     997       2.9031
     998       2.8487
     999       2.8036
    1000       2.8388
    1001       2.9834
    1002       3.0587
    1003       3.0109
    1004       2.9285
    1005       3.0142
    1006       2.9607
    1007       2.9304
    1008       2.8550
    1009       2.9148
    1010       2.9886
    1011       3.0491
    1012       2.9714
    1013       2.9013
    1014       2.9326
    1015       2.9323
    1016       2.7900
    1017       2.7804
    1018       2.8109
    1019       2.9164
    1020       2.8962
    1021       2.9068
    1022       2.9031
    1023       2.8715
    1024       2.9689
    1025       3.0049
    1026       3.1791
    1027       3.0941
    1028       3.0626
    1029       3.0781
    1030       3.0558
    1031       3.1442
    1032       3.3094
    1033       3.3080
    1034       3.2538
    1035       3.2734
    1036       3.2702
    1037       3.2015
    1038       3.2375
    1039       3.2359
    1040       3.3331
    1041       3.1671
    1042       3.1388
    1043       3.2375
    1044       3.3078
    1045       3.2588
    1046       3.1079
    1047       3.0305
    1048       3.0421
    1049       3.0696
    1050       3.1020
    1051       2.9921
    1052       3.0166
    1053       3.0700
    1054       3.1494
    1055       3.1058
    1056       3.1200
    1057       3.0798
    1058       3.0259
    1059       3.0038
    1060       3.0311
    1061       2.8996
    1062       2.9869
    1063       2.8958
    1064       2.9791
    1065       2.9362
    1066       2.9391
    1067       2.8957
    1068       2.9044
    1069       2.8026
    1070       2.8503
    1071       2.8140
    1072       2.7523
    1073       2.8444
    1074       2.8357
    1075       2.7983
    1076       2.8070
    1077       2.7588
    1078       2.7876
    1079       2.8567
    1080       2.7827
    1081       2.7288
    1082       2.7870
    1083       2.8077
    1084       2.8319
    1085       2.7789
    1086       2.8718
    1087       2.7456
    1088       2.7853
    1089       2.8392
    1090       2.8281
    1091       2.7179
    1092       2.8361
    1093       2.8761
    1094       2.9879
    1095       3.0012
    1096       2.9257
    1097       2.8327
    1098       2.8937
    1099       2.7856
    1100       2.8517
    1101       2.8679
    1102       2.8331
    1103       2.8335
    1104       2.8995
    1105       2.9515
    1106       2.8435
    1107       2.7921
    1108       2.8640
    1109       2.8943
    1110       2.8356
    1111       2.8454
    1112       2.9013
    1113       2.8405
    1114       2.8873
    1115       2.8800
    1116       2.9012
    1117       2.9256
    1118       2.8801
    1119       2.8788
    1120       2.8896
    1121       2.8354
    1122       2.7668
    1123       2.6830
    1124       2.6834
    1125       2.7009
    1126       2.7924
    1127       2.8142
    1128       2.7356
    1129       2.8722
    1130       2.8338
    1131       2.8944
    1132       2.9038
    1133       2.9141
    1134       2.9885
    1135       3.0017
    1136       2.9996
    1137       2.9166
    1138       2.9897
    1139       3.1222
    1140       3.0871
    1141       3.0654
    1142       3.0503
    1143       3.1260
    1144       3.2366
    1145       3.1947
    1146       3.2110
    1147       3.2829
    1148       3.3348
    1149       3.3537
    1150       3.3864
    1151       3.3892
    1152       3.3645
    1153       3.3600
    1154       3.3321
    1155       3.3518
    1156       3.4091
    1157       3.3157
    1158       3.2394
    1159       3.1726
    1160       3.1700
    1161       3.1455
    1162       3.1063
    1163       3.0613
    1164       3.1543
    1165       3.2371
    1166       3.2827
    1167       3.2076
    1168       3.2740
    1169       3.2137
    1170       3.1076
    1171       3.0683
    1172       2.9913
    1173       3.0827
    1174       3.1094
    1175       2.9956
    1176       3.0590
    1177       3.0844
    1178       3.0699
    1179       2.9705
    1180       3.0208
    1181       3.0362
    1182       2.9923
    1183       3.0041
    1184       3.1470
    1185       3.1180
    1186       3.1588
    1187       3.1280
    1188       3.1313
    1189       3.1202
    1190       3.1109
    1191       3.2221
    1192       3.1738
    1193       3.0818
    1194       3.1019
    1195       3.0186
    1196       3.0700
    1197       3.1141
    1198       3.1889
    1199       3.2129
    1200       3.2412
    1201       3.1649
    1202       3.0903
    1203       3.1065
    1204       3.1636
    1205       3.2151
    1206       3.2084
    1207       3.2284
    1208       3.2712
    1209       3.1501
    1210       3.0854
    1211       3.1456
    1212       3.0646
    1213       3.1309
    1214       3.0438
    1215       2.9852
    1216       3.0312
    1217       3.1119
    1218       2.9993
    1219       3.0909
    1220       3.0707
    1221       3.0722
    1222       3.0835
    1223       3.1366
    1224       3.0315
    1225       3.0848
    1226       3.0109
    1227       3.1366
    1228       3.1572
    1229       3.0806
    1230       3.1467
    1231       3.1132
    1232       3.1995
    1233       3.2704
    1234       3.2235
    1235       3.2181
    1236       3.1839
    1237       3.1385
    1238       3.1846
    1239       3.1584
    1240       3.2303
    1241       3.1912
    1242       3.1797
    1243       3.1014
    1244       3.0409
    1245       3.0879
    1246       3.0998
    1247       3.0565
    1248       3.1335
    1249       3.1883
    1250       3.1467
    1251       3.2037
    1252       3.2872
    1253       3.2240
    1254       3.2412
    1255       3.2543
    1256       3.2882
    1257       3.2112
    1258       3.1122
    1259       3.1601
    1260       3.1329
    1261       3.1622
    1262       2.9716
    1263       3.0077
    1264       3.0414
    1265       3.0281
    1266       3.0910
    1267       3.0820
    1268       2.9769
    1269       3.0578
    1270       3.0955
    1271       3.0694
    1272       3.0114
    1273       2.9997
    1274       3.0146
    1275       2.8805
    1276       3.0167
    1277       2.9731
    1278       3.0765
    1279       2.9012
    1280       2.8516
    1281       2.8848
    1282       2.9492
    1283       2.9700
    1284       2.9168
    1285       3.0455
    1286       2.9201
    1287       2.9342
    1288       3.0134
    1289       2.9925
    1290       2.9359
    1291       3.0067
    1292       3.1108
    1293       3.0565
    1294       3.0737
    1295       3.1102
    1296       3.1421
    1297       2.9749
    1298       2.9326
    1299       2.8675
    1300       2.9456
    1301       3.0373
    1302       3.0119
    1303       3.0368
    1304       2.9613
    1305       2.9608
    1306       2.8293
    1307       2.7801
    1308       2.8541
    1309       2.7732
    1310       2.7496
    1311       2.7725
    1312       2.8014
    1313       2.8823
    1314       2.8291
    1315       2.7323
    1316       2.7440
    1317       2.8373
    1318       2.7961
    1319       2.8066
    1320       2.7475
    1321       2.7357
    1322       2.7493
    1323       2.7615
    1324       2.7400
    1325       2.8059
    1326       2.6863
    1327       2.6785
    1328       2.6783
    1329       2.7621
    1330       2.6393
    1331       2.8012
    1332       2.8721
    1333       2.8249
    1334       2.8869
    1335       2.9330
    1336       2.9284
    1337       2.9631
    1338       2.9009
    1339       2.9624
    1340       2.9688
    1341       3.0342
    1342       2.9538
    1343       2.9533
    1344       2.9309
    1345       2.9380
    1346       2.9473
    1347       2.9008
    1348       2.9796
    1349       3.0216
    1350       3.0694
    1351       3.1004
    1352       2.9824
    1353       3.0161
    1354       3.0420
    1355       3.0198
    1356       2.9322
    1357       3.0036
    1358       2.9398
    1359       2.9294
    1360       2.9244
    1361       2.8650
    1362       2.9513
    1363       2.9745
    1364       2.9627
    1365       2.9679
    1366       2.8489
    1367       2.8953
    1368       2.9264
    1369       3.0040
    1370       2.9759
    1371       2.9116
    1372       2.8952
    1373       2.9453
    1374       2.9903
    1375       2.9772
    1376       2.8887
    1377       3.0066
    1378       2.9139
    1379       2.8517
    1380       2.9004
    1381       2.8148
    1382       2.8045
    1383       2.8125
    1384       2.7745
    1385       2.7546
    1386       2.7812
    1387       2.7773
    1388       2.7782
    1389       2.8310
    1390       2.8179
    1391       2.8891
    1392       2.8208
    1393       2.7808
    1394       2.7686
    1395       2.9137
    1396       2.7760
    1397       2.8748
    1398       2.9723
    1399       2.9299
    1400       2.9965
    1401       3.0205
    1402       2.9317
    1403       2.8004
    1404       2.7618
    1405       2.7648
    1406       2.8223
    1407       2.8614
    1408       2.8960
    1409       2.9331
    1410       2.9456
    1411       2.9690
    1412       2.9495
    1413       2.9569
    1414       3.0056
    1415       3.0374
    1416       2.8806
    1417       2.8952
    1418       2.8907
    1419       2.8642
    1420       2.8366
    1421       2.8119
    1422       2.7915
    1423       2.6722
    1424       2.7128
    1425       2.8289
    1426       2.7969
    1427       2.8171
    1428       2.7516
    1429       2.7936
    1430       2.8575
    1431       2.8194
    1432       2.7493
    1433       2.8459
    1434       2.8830
    1435       2.8661
    1436       3.0435
    1437       2.9925
    1438       3.0284
    1439       2.9262
    1440       2.9560
    1441       2.8809
    1442       2.9482
    1443       3.0662
    1444       3.0372
    1445       2.9196
    1446       3.0405
    1447       3.0391
    1448       3.0010
    1449       3.0001
    1450       3.0216
    1451       3.0534
    1452       2.9895
    1453       2.9933
    1454       2.9323
    1455       2.9204
    1456       2.9665
    1457       3.0538
    1458       3.0273
    1459       3.1070
    1460       3.0746
    1461       2.9099
    1462       3.0146
    1463       2.9193
    1464       2.8077
    1465       2.8167
    1466       2.7954
    1467       2.8574
    1468       2.7710
    1469       2.7304
    1470       2.7348
    1471       2.8509
    1472       2.8466
    1473       2.9311
    1474       2.9419
    1475       2.9904
    1476       2.9864
    1477       3.0021
    1478       2.8981
    1479       2.8814
    1480       2.8088
    1481       2.8006
    1482       2.8046
    1483       2.9445
    1484       3.0455
    1485       3.0568
    1486       3.0692
    1487       3.0817
    1488       3.0315
    1489       2.9692
    1490       2.8714
    1491       2.8147
    1492       2.8362
    1493       2.8778
    1494       2.9289
    1495       2.9860
    1496       3.0790
    1497       3.0431
    1498       3.0197
    1499       3.0754
    1500       2.9135
    1501       2.9649
    1502       2.9698
    1503       2.8421
    1504       2.7950
    1505       2.8466
    1506       2.9469
    1507       2.9141
    1508       2.8660
    1509       2.9106
    1510       2.8609
    1511       2.9235
    1512       2.8803
    1513       2.7823
    1514       2.7624
    1515       2.8019
    1516       2.7694
    1517       2.8081
    1518       2.8508
    1519       2.8504
    1520       2.8452
    1521       2.8895
    1522       2.8183
    1523       2.7963
    1524       2.8013
    1525       2.7616
    1526       2.8584
    1527       2.9234
    1528       2.9433
    1529       2.9800
    1530       3.0119
    1531       3.0140
    1532       2.9910
    1533       2.9939
    1534       3.0034
    1535       2.9955
    1536       3.0291
    1537       3.0730
    1538       2.9389
    1539       3.0363
    1540       3.0265
    1541       2.9902
    1542       2.9883
    1543       2.9109
    1544       2.9428
    1545       2.9875
    1546       3.0318
    1547       2.9437
    1548       2.9767
    1549       3.1083
    1550       3.1618
    1551       3.1050
    1552       3.1761
    1553       3.1325
    1554       3.0925
    1555       3.0462
    1556       3.0136
    1557       3.0448
    1558       3.0967
    1559       3.0428
    1560       2.9450
    1561       3.0111
    1562       3.0128
    1563       3.1052
    1564       3.1647
    1565       3.1454
    1566       3.1241
    1567       3.0361
    1568       3.0488
    1569       3.1512
    1570       3.1176
    1571       3.0849
    1572       3.1754
    1573       3.1429
    1574       3.1032
    1575       3.1143
    1576       3.1419
    1577       3.2102
    1578       3.1739
    1579       3.1988
    1580       3.2588
    1581       3.1576
    1582       3.2096
    1583       3.1138
    1584       3.0968
    1585       3.1385
    1586       3.1646
    1587       3.2500
    1588       3.2322
    1589       3.2464
    1590       3.2601
    1591       3.1743
    1592       3.2107
    1593       3.2237
    1594       3.0741
    1595       3.1887
    1596       3.2278
    1597       3.2135
    1598       3.2839
    1599       3.3112
    1600       3.3061
    1601       3.3219
    1602       3.4253
    1603       3.3879
    1604       3.3963
    1605       3.3803
    1606       3.2336
    1607       3.1552
    1608       3.1875
    1609       3.1573
    1610       3.3463
    1611       3.2491
    1612       3.1012
    1613       3.0613
    1614       3.0589
    1615       3.1527
    1616       3.1541
    1617       3.4207
    1618       3.3993
    1619       3.3047
    1620       3.2549
    1621       3.1664
    1622       3.1697
    1623       3.2213
    1624       3.3576
    1625       3.3980
    1626       3.4599
    1627       3.4143
    1628       3.4571
    1629       3.5471
    1630       3.5343
    1631       3.4639
    1632       3.5330
    1633       3.5844
    1634       3.5544
    1635       3.6720
    1636       3.6631
    1637       3.5063
    1638       3.5823
    1639       3.5110
    1640       3.6386
    1641       3.5587
    1642       3.5633
    1643       3.4500
    1644       3.3819
    1645       3.4688
    1646       3.4798
    1647       3.5414
    1648       3.5930
    1649       3.6888
    1650       3.6535
    1651       3.6081
    1652       3.5530
    1653       3.7340
    1654       3.7219
    1655       3.7405
    1656       3.7447
    1657       3.6896
    1658       3.7811
    1659       3.7971
    1660       3.6569
    1661       3.6644
    1662       3.6699
    1663       3.7360
    1664       3.6103
    1665       3.6809
    1666       3.6083
    1667       3.5976
    1668       3.6730
    1669       3.5498
    1670       3.6321
    1671       3.6436
    1672       3.5632
    1673       3.5856
    1674       3.5370
    1675       3.4769
    1676       3.5960
    1677       3.3598
    1678       3.3252
    1679       3.3369
    1680       3.4370
    1681       3.3370
    1682       3.3689
    1683       3.2598
    1684       3.3193
    1685       3.2858
    1686       3.3203
    1687       3.3346
    1688       3.2978
    1689       3.2665
    1690       3.2110
    1691       3.3103
    1692       3.2007
    1693       3.1996
    1694       3.3051
    1695       3.3995
    1696       3.4257
    1697       3.4492
    1698       3.3512
    1699       3.3208
    1700       3.2892
    1701       3.2222
    1702       3.2120
    1703       3.2890
    1704       3.2527
    1705       3.2427
    1706       3.2249
    1707       3.2366
    1708       3.3986
    1709       3.3731
    1710       3.3914
    1711       3.3227
    1712       3.3759
    1713       3.2687
    1714       3.3421
    1715       3.3857
    1716       3.3377
    1717       3.3138
    1718       3.3470
    1719       3.3149
    1720       3.3072
    1721       3.2864
    1722       3.2979
    1723       3.1957
    1724       3.1872
    1725       3.1582
    1726       3.1611
    1727       3.1788
    1728       3.2309
    1729       3.2681
    1730       3.3799
    1731       3.2801
    1732       3.2309
    1733       3.2665
    1734       3.1510
    1735       3.1106
    1736       3.1224
    1737       3.0929
    1738       3.1285
    1739       3.1987
    1740       3.1846
    1741       3.2045
    1742       3.1580
    1743       3.1545
    1744       3.2295
    1745       3.1844
    1746       3.1843
    1747       3.1908
    1748       3.2153
    1749       3.3299
    1750       3.2508
    1751       3.2894
    1752       3.2902
    1753       3.3260
    1754       3.3014
    1755       3.3719
    1756       3.3631
    1757       3.2781
    1758       3.1445
    1759       3.1952
    1760       3.1228
    1761       3.2540
    1762       3.2307
    1763       3.1997
    1764       3.2595
    1765       3.2423
    1766       3.3102
    1767       3.3098
    1768       3.3667
    1769       3.4525
    1770       3.4907
    1771       3.4173
    1772       3.3318
    1773       3.3915
    1774       3.3117
    1775       3.4301
    1776       3.2556
    1777       3.2179
    1778       3.1975
    1779       3.2254
    1780       3.2526
    1781       3.3389
    1782       3.3604
    1783       3.2518
    1784       3.3167
    1785       3.2611
    1786       3.3105
    1787       3.3434
    1788       3.3185
    1789       3.3336
    1790       3.2828
    1791       3.2027
    1792       3.1929
    1793       3.2477
    1794       3.2164
    1795       3.2301
    1796       3.2262
    1797       3.2015
    1798       3.2451
    1799       3.2238
    1800       3.2117
    1801       3.3495
    1802       3.3121
    1803       3.3623
    1804       3.3831
    1805       3.3176
    1806       3.4803
    1807       3.4402
    1808       3.4964
    1809       3.4562
    1810       3.4656
    1811       3.4892
    1812       3.4201
    1813       3.4361
    1814       3.4088
    1815       3.3089
    1816       3.3551
    1817       3.3728
    1818       3.3737
    1819       3.3228
    1820       3.2258
    1821       3.3628
    1822       3.3963
    1823       3.4205
    1824       3.4458
    1825       3.4120
    1826       3.4291
    1827       3.4279
    1828       3.5261
    1829       3.4187
    1830       3.4622
    1831       3.5112
    1832       3.3936
    1833       3.3848
    1834       3.3893
    1835       3.4100
    1836       3.3866
    1837       3.4941
    1838       3.4664
    1839       3.5606
    1840       3.5724
    1841       3.5583
    1842       3.5206
    1843       3.6358
    1844       3.5921
    1845       3.5783
    1846       3.5562
    1847       3.4168
    1848       3.4791
    1849       3.5194
    1850       3.5161
    1851       3.5330
    1852       3.5311
    1853       3.3496
    1854       3.3636
    1855       3.3951
    1856       3.4357
    1857       3.2885
    1858       3.2061
    1859       3.2440
    1860       3.2422
    1861       3.3519
    1862       3.2688
    1863       3.1743
    1864       3.2190
    1865       3.1313
    1866       3.1822
    1867       3.1818
    1868       3.2280
    1869       3.2710
    1870       3.3158
    1871       3.3538
    1872       3.4308
    1873       3.3507
    1874       3.2780
    1875       3.3089
    1876       3.3202
    1877       3.2881
    1878       3.2702
    1879       3.2234
    1880       3.2959
    1881       3.2861
    1882       3.3892
    1883       3.2813
    1884       3.3292
    1885       3.3569
    1886       3.2132
    1887       3.3618
    1888       3.2825
    1889       3.2706
    1890       3.2672
    1891       3.3313
    1892       3.2297
    1893       3.2485
    1894       3.2870
    1895       3.3399
    1896       3.3990
    1897       3.3720
    1898       3.3702
    1899       3.4564
    1900       3.4277
    1901       3.4329
    1902       3.4721
    1903       3.5546
    1904       3.5272
    1905       3.3801
    1906       3.5095
    1907       3.4882
    1908       3.4028
    1909       3.4902
    1910       3.4716
    1911       3.6211
    1912       3.6984
    1913       3.6684
    1914       3.6337
    1915       3.5840
    1916       3.6192
    1917       3.5332
    1918       3.6012
    1919       3.5717
    1920       3.3418
    1921       3.4616
    1922       3.4128
    1923       3.3548
    1924       3.3246
    1925       3.3759
    1926       3.3563
    1927       3.4562
    1928       3.4435
    1929       3.4370
    1930       3.4642
    1931       3.4720
    1932       3.4960
    1933       3.5241
    1934       3.5966
    1935       3.5645
    1936       3.6443
    1937       3.6421
    1938       3.6989
    1939       3.5434
    1940       3.5054
    1941       3.4816
    1942       3.4764
    1943       3.5065
    1944       3.3597
    1945       3.4885
    1946       3.4703
    1947       3.4434
    1948       3.5473
    1949       3.4582
    1950       3.3089
    1951       3.3795
    1952       3.3710
    1953       3.4301
    1954       3.4732
    1955       3.4136
    1956       3.4233
    1957       3.2638
    1958       3.3331
    1959       3.2642
    1960       3.2229
    1961       3.1847
    1962       3.3228
    1963       3.3075
    1964       3.3170
    1965       3.3912
    1966       3.4503
    1967       3.2949
    1968       3.3494
    1969       3.2265
    1970       3.1740
    1971       3.2589
    1972       3.3492
    1973       3.2417
    1974       3.3187
    1975       3.3578
    1976       3.3624
    1977       3.3378
    1978       3.3322
    1979       3.3037
    1980       3.2619
    1981       3.2556
    1982       3.1906
    1983       3.2442
    1984       3.3291
    1985       3.3107
    1986       3.2782
    1987       3.2620
    1988       3.3056
    1989       3.2902
    1990       3.2109
    1991       3.1678
    1992       3.1399
    1993       3.0874
    1994       3.1617
    1995       3.1319
    1996       3.0810
    1997       3.0101
    1998       3.0637
    1999       3.1021
    2000       3.1552
    2001       3.3017
    2002       3.3525
    2003       3.3497
    2004       3.3249
    2005       3.3407
    2006       3.1871
    2007       3.2572
    2008       3.3566
    2009       3.3388
    2010       3.4354
    2011       3.3495
    2012       3.4660
    2013       3.4741
    2014       3.3762
    2015       3.3433
    2016       3.4102
    2017       3.3499
    2018       3.2959
    2019       3.2044
    2020       3.2723
    2021       3.2820
    2022       3.3070
    2023       3.2672
    2024       3.1937
    2025       3.1725
    2026       3.0920
    2027       3.1888
    2028       3.2062
    2029       3.2075
    2030       3.2274
    2031       3.2532
    2032       3.3004
    2033       3.3084
    2034       3.2494
    2035       3.3313
    2036       3.3794
    2037       3.3991
    2038       3.3691
    2039       3.4735
    2040       3.3833
    2041       3.4089
    2042       3.4035
    2043       3.2899
    2044       3.3096
    2045       3.2644
    2046       3.2985
    2047       3.3222
    2048       3.3447
    2049       3.4145
    2050       3.4258
    2051       3.4078
    2052       3.4291
    2053       3.4378
    2054       3.3583
    2055       3.4341
    2056       3.4334
    2057       3.2834
    2058       3.3457
    2059       3.3657
    2060       3.3472
    2061       3.4287
    2062       3.5170
    2063       3.5004
    2064       3.4506
    2065       3.4015
    2066       3.2080
    2067       3.2869
    2068       3.3573
    2069       3.3377
    2070       3.3229
    2071       3.4506
    2072       3.4932
    2073       3.3054
    2074       3.3357
    2075       3.3992
    2076       3.3094
    2077       3.4251
    2078       3.3277
    2079       3.3677
    2080       3.4177
    2081       3.4549
    2082       3.4668
    2083       3.3768
    2084       3.4103
    2085       3.5602
    2086       3.5611
    2087       3.4374
    2088       3.5291
    2089       3.4953
    2090       3.5748
    2091       3.5710
    2092       3.5196
    2093       3.4296
    2094       3.3422
    2095       3.4841
    2096       3.5054
    2097       3.5017
    2098       3.4560
    2099       3.3666
    2100       3.4025
    2101       3.4048
    2102       3.3741
    2103       3.3424
    2104       3.4417
    2105       3.3426
    2106       3.2974
    2107       3.4118
    2108       3.3488
    2109       3.3409
    2110       3.2372
    2111       3.2210
    2112       3.2229
    2113       3.1979
    2114       3.1266
    2115       3.2449
    2116       3.2123
    2117       3.2357
    2118       3.3094
    2119       3.2395
    2120       3.2516
    2121       3.2745
    2122       3.3613
    2123       3.2888
    2124       3.3443
    2125       3.2358
    2126       3.2779
    2127       3.4149
    2128       3.4752
    2129       3.4005
    2130       3.4219
    2131       3.2962
    2132       3.3141
    2133       3.3216
    2134       3.2199
    2135       3.1530
    2136       3.1378
    2137       3.2420
    2138       3.3036
    2139       3.3930
    2140       3.4435
    2141       3.4232
    2142       3.4217
    2143       3.4094
    2144       3.4229
    2145       3.4349
    2146       3.5241
    2147       3.4222
    2148       3.4672
    2149       3.5383
    2150       3.6027
    2151       3.5370
    2152       3.5711
    2153       3.5929
    2154       3.5737
    2155       3.6087
    2156       3.4865
    2157       3.3215
    2158       3.4344
    2159       3.3901
    2160       3.4673
    2161       3.3236
    2162       3.3675
    2163       3.4663
    2164       3.4554
    2165       3.4095
    2166       3.4146
    2167       3.3793
    2168       3.3171
    2169       3.4653
    2170       3.4409
    2171       3.4180
    2172       3.3296
    2173       3.4324
    2174       3.4273
    2175       3.4801
    2176       3.3849
    2177       3.5402
    2178       3.5210
    2179       3.4594
    2180       3.3881
    2181       3.4103
    2182       3.4188
    2183       3.3433
    2184       3.4113
    2185       3.3605
    2186       3.3709
    2187       3.3583
    2188       3.4433
    2189       3.6334
    2190       3.5025
    2191       3.4775
    2192       3.4058
    2193       3.3090
    2194       3.3376
    2195       3.4306
    2196       3.3588
    2197       3.3063
    2198       3.3382
    2199       3.2500
    2200       3.3168
    2201       3.2531
    2202       3.3235
    2203       3.2638
    2204       3.3006
    2205       3.3742
    2206       3.4990
    2207       3.5018
    2208       3.3977
    2209       3.5128
    2210       3.5711
    2211       3.5659
    2212       3.5609
    2213       3.5090
    2214       3.5574
    2215       3.4291
    2216       3.4060
    2217       3.3285
    2218       3.3187
    2219       3.3667
    2220       3.2344
    2221       3.2847
    2222       3.1684
    2223       3.2475
    2224       3.1963
    2225       3.1629
    2226       3.1273
    2227       3.1492
    2228       3.1520
    2229       3.0932
    2230       3.2496
    2231       3.2602
    2232       3.3343
    2233       3.2536
    2234       3.3189
    2235       3.3062
    2236       3.1897
    2237       3.1966
    2238       3.2182
    2239       3.2267
    2240       3.3656
    2241       3.4387
    2242       3.4099
    2243       3.4675
    2244       3.3463
    2245       3.2614
    2246       3.3793
    2247       3.3388
    2248       3.3161
    2249       3.4304
    2250       3.4593
    2251       3.2713
    2252       3.3150
    2253       3.4076
    2254       3.4371
    2255       3.3743
    2256       3.3711
    2257       3.3061
    2258       3.3388
    2259       3.2853
    2260       3.2937
    2261       3.2272
    2262       3.1783
    2263       3.2654
    2264       3.3069
    2265       3.3771
    2266       3.3423
    2267       3.3784
    2268       3.3535
    2269       3.4631
    2270       3.4875
    2271       3.4715
    2272       3.3852
    2273       3.4349
    2274       3.4497
    2275       3.3999
    2276       3.3346
    2277       3.2727
    2278       3.2054
    2279       3.2514
    2280       3.1465
    2281       3.1877
    2282       3.1597
    2283       3.1934
    2284       3.1123
    2285       3.1808
    2286       3.2315
    2287       3.1923
    2288       3.1428
    2289       3.1509
    2290       3.1692
    2291       3.2711
    2292       3.3826
    2293       3.3729
    2294       3.3113
    2295       3.3270
    2296       3.3219
    2297       3.2714
    2298       3.2768
    2299       3.2982
    2300       3.1539
    2301       3.0396
    2302       3.1377
    2303       3.1992
    2304       3.2241
    2305       3.1911
    2306       3.2977
    2307       3.2879
    2308       3.2347
    2309       3.2911
    2310       3.2222
    2311       3.3003
    2312       3.2908
    2313       3.3002
    2314       3.3298
    2315       3.3028
    2316       3.2678
    2317       3.3463
    2318       3.3625
    2319       3.2823
    2320       3.2980
    2321       3.1881
    2322       3.2743
    2323       3.2796
    2324       3.4294
    2325       3.4097
    2326       3.3544
    2327       3.3977
    2328       3.4231
    2329       3.3561
    2330       3.2774
    2331       3.1831
    2332       3.3559
    2333       3.2378
    2334       3.2583
    2335       3.2680
    2336       3.3456
    2337       3.3167
    2338       3.3053
    2339       3.2953
    2340       3.3179
    2341       3.3062
    2342       3.3570
    2343       3.3207
    2344       3.2611
    2345       3.2265
    2346       3.2762
    2347       3.3292
    2348       3.4341
    2349       3.5932
    2350       3.4787
    2351       3.4167
    2352       3.4334
    2353       3.4915
    2354       3.5075
    2355       3.4645
    2356       3.4073
    2357       3.4262
    2358       3.4267
    2359       3.3982
    2360       3.4627
    2361       3.5382
    2362       3.5537
    2363       3.5707
    2364       3.5851
    2365       3.5517
    2366       3.4836
    2367       3.4030
    2368       3.4851
    2369       3.6358
    2370       3.6038
    2371       3.4971
    2372       3.5670
    2373       3.5981
    2374       3.4498
    2375       3.4187
    2376       3.4814
    2377       3.5304
    2378       3.4471
    2379       3.3876
    2380       3.3530
    2381       3.4276
    2382       3.2973
    2383       3.2408
    2384       3.3227
    2385       3.3382
    2386       3.2780
    2387       3.3307
    2388       3.2878
    2389       3.3527
    2390       3.3807
    2391       3.4335
    2392       3.4370
    2393       3.4658
    2394       3.5375
    2395       3.6083
    2396       3.5381
    2397       3.5296
    2398       3.5900
    2399       3.4471
    2400       3.3213
    2401       3.3923
    2402       3.3684
    2403       3.3839
    2404       3.4136
    2405       3.4123
    2406       3.4302
    2407       3.4906
    2408       3.5321
    2409       3.3728
    2410       3.3681
    2411       3.3671
    2412       3.4309
    2413       3.6111
    2414       3.5103
    2415       3.5245
    2416       3.5012
    2417       3.5023
    2418       3.5565
    2419       3.5459
    2420       3.4101
    2421       3.4920
    2422       3.4759
    2423       3.4360
    2424       3.4186
    2425       3.5371
    2426       3.4604
    2427       3.5978
    2428       3.5511
    2429       3.4473
    2430       3.3928
    2431       3.4792
    2432       3.5332
    2433       3.4633
    2434       3.4075
    2435       3.4173
    2436       3.4697
    2437       3.5638
    2438       3.5773
    2439       3.4220
    2440       3.2949
    2441       3.3744
    2442       3.3671
    2443       3.3766
    2444       3.4932
    2445       3.4857
    2446       3.4824
    2447       3.5250
    2448       3.5137
    2449       3.4632
    2450       3.4882
    2451       3.4813
    2452       3.5489
    2453       3.4630
    2454       3.4808
    2455       3.4449
    2456       3.3718
    2457       3.3463
    2458       3.3329
    2459       3.4029
    2460       3.3395
    2461       3.2821
    2462       3.3206
    2463       3.3731
    2464       3.3752
    2465       3.3998
    2466       3.5053
    2467       3.5942
    2468       3.6375
    2469       3.5480
    2470       3.5046
    2471       3.6392
    2472       3.6117
    2473       3.5695
    2474       3.6158
    2475       3.5492
    2476       3.4405
    2477       3.4159
    2478       3.5088
    2479       3.4308
    2480       3.3406
    2481       3.4363
    2482       3.3226
    2483       3.3903
    2484       3.2738
    2485       3.3985
    2486       3.5221
    2487       3.3879
    2488       3.3469
    2489       3.3125
    2490       3.3250
    2491       3.3872
    2492       3.3493
    2493       3.3884
    2494       3.3733
    2495       3.2883
    2496       3.2561
    2497       3.3174
    2498       3.3348
    2499       3.3692
    2500       3.3286
