# Supplementary material for: Potential Inhibitors of Fascin From A Database of Marine Natural Products: A Virtual Screening and Molecular Dynamics Study
Source: Front Chem. 2021 Oct 7;9:719949. doi: 10.3389/fchem.2021.719949 (PMC8529705; doi:10.3389/fchem.2021.719949)
Supplement: Supplementary file 2 [file DataSheet1.ZIP › Raw Date for Manuscript-719949-reduced/Figure S1/Inhibitor 10/rmsd4.dat]

#Frame     RMSD_00002
       1       2.1680
       2       2.1023
       3       2.1317
       4       2.1216
       5       2.0490
       6       2.0600
       7       2.0708
       8       2.0172
       9       2.0181
      10       2.0706
      11       2.0551
      12       2.1253
      13       2.0580
      14       2.0863
      15       2.0291
      16       2.0613
      17       2.0328
      18       2.0683
      19       2.1129
      20       2.1319
      21       2.1404
      22       2.0981
      23       2.1153
      24       2.1045
      25       2.1109
      26       2.1917
      27       2.1056
      28       2.1359
      29       2.0868
      30       2.1500
      31       2.0977
      32       2.1221
      33       2.1208
      34       2.1285
      35       2.1684
      36       2.0746
      37       2.1137
      38       2.1339
      39       2.0537
      40       2.0572
      41       2.0213
      42       2.0438
      43       2.1280
      44       2.1338
      45       2.2171
      46       2.1808
      47       2.1532
      48       2.0829
      49       2.1071
      50       2.1720
      51       2.1061
      52       2.1516
      53       2.1267
      54       2.1196
      55       2.0783
      56       2.1171
      57       2.0935
      58       2.0989
      59       2.1317
      60       2.1710
      61       2.1883
      62       2.1829
      63       2.1406
      64       2.1688
      65       2.1122
      66       2.1478
      67       2.1966
      68       2.2240
      69       2.1726
      70       2.1006
      71       2.1857
      72       2.1728
      73       2.1130
      74       2.1399
      75       2.1706
      76       2.2059
      77       2.2088
      78       2.1892
      79       2.1332
      80       2.1263
      81       2.1273
      82       2.1163
      83       2.1992
      84       2.1759
      85       2.1280
      86       2.1205
      87       2.1997
      88       2.1518
      89       2.2110
      90       2.2763
      91       2.2249
      92       2.2636
      93       2.2411
      94       2.2253
      95       2.1185
      96       2.1901
      97       2.2658
      98       2.1941
      99       2.2111
     100       2.1560
     101       2.1244
     102       2.1512
     103       2.1505
     104       2.1812
     105       2.1995
     106       2.1959
     107       2.1590
     108       2.0668
     109       2.0768
     110       2.1259
     111       2.1497
     112       2.1244
     113       2.1309
     114       2.1157
     115       2.0820
     116       2.0749
     117       2.0249
     118       2.0801
     119       2.1154
     120       2.1016
     121       2.1490
     122       2.0947
     123       2.0648
     124       2.0961
     125       2.0495
     126       2.0463
     127       2.0194
     128       2.0129
     129       1.9674
     130       2.0374
     131       2.0278
     132       2.0009
     133       2.0000
     134       2.0067
     135       2.0328
     136       2.0377
     137       2.0102
     138       2.0631
     139       2.0235
     140       2.1175
     141       2.2113
     142       2.2151
     143       2.2268
     144       2.2847
     145       2.3119
     146       2.3309
     147       2.3078
     148       2.2609
     149       2.2870
     150       2.3878
     151       2.4546
     152       2.3762
     153       2.2982
     154       2.3409
     155       2.3177
     156       2.3079
     157       2.2932
     158       2.3219
     159       2.3339
     160       2.3261
     161       2.2810
     162       2.1957
     163       2.2395
     164       2.2265
     165       2.2621
     166       2.2537
     167       2.2308
     168       2.2679
     169       2.2579
     170       2.2499
     171       2.2578
     172       2.2334
     173       2.2040
     174       2.2204
     175       2.2347
     176       2.2961
     177       2.2910
     178       2.2993
     179       2.3559
     180       2.3647
     181       2.3250
     182       2.3391
     183       2.3425
     184       2.3551
     185       2.3656
     186       2.2952
     187       2.2379
     188       2.1838
     189       2.1329
     190       2.2173
     191       2.2594
     192       2.3072
     193       2.3232
     194       2.2774
     195       2.2815
     196       2.2923
     197       2.4036
     198       2.3600
     199       2.2590
     200       2.3276
     201       2.2172
     202       2.2484
     203       2.2692
     204       2.2483
     205       2.2210
     206       2.2827
     207       2.3338
     208       2.3184
     209       2.3485
     210       2.3298
     211       2.2694
     212       2.2615
     213       2.2305
     214       2.2859
     215       2.1974
     216       2.2310
     217       2.2508
     218       2.2241
     219       2.2201
     220       2.1107
     221       2.1578
     222       2.1227
     223       2.2108
     224       2.1813
     225       2.2257
     226       2.2092
     227       2.1699
     228       2.1946
     229       2.1912
     230       2.2768
     231       2.2424
     232       2.2472
     233       2.2394
     234       2.2174
     235       2.3032
     236       2.3147
     237       2.2445
     238       2.3309
     239       2.3049
     240       2.2528
     241       2.3081
     242       2.2851
     243       2.3147
     244       2.3033
     245       2.2970
     246       2.3097
     247       2.3030
     248       2.3100
     249       2.3260
     250       2.3147
     251       2.2879
     252       2.3367
     253       2.3486
     254       2.2583
     255       2.3740
     256       2.3034
     257       2.2399
     258       2.2058
     259       2.1874
     260       2.2321
     261       2.1492
     262       2.1334
     263       2.1556
     264       2.1734
     265       2.1516
     266       2.1588
     267       2.1678
     268       2.1393
     269       2.2179
     270       2.1649
     271       2.2220
     272       2.2796
     273       2.3081
     274       2.2517
     275       2.2257
     276       2.2699
     277       2.2732
     278       2.2159
     279       2.2790
     280       2.2130
     281       2.2792
     282       2.2914
     283       2.3148
     284       2.2088
     285       2.3067
     286       2.2533
     287       2.1804
     288       2.2430
     289       2.2659
     290       2.2194
     291       2.1568
     292       2.1866
     293       2.2256
     294       2.2564
     295       2.2700
     296       2.2141
     297       2.2169
     298       2.2091
     299       2.3256
     300       2.2828
     301       2.2576
     302       2.2223
     303       2.1876
     304       2.2348
     305       2.2580
     306       2.2441
     307       2.2057
     308       2.2899
     309       2.3254
     310       2.3248
     311       2.3128
     312       2.3113
     313       2.2801
     314       2.2355
     315       2.2474
     316       2.2787
     317       2.2691
     318       2.3382
     319       2.2982
     320       2.2847
     321       2.2531
     322       2.2416
     323       2.2837
     324       2.2936
     325       2.3481
     326       2.2969
     327       2.3341
     328       2.3323
     329       2.3104
     330       2.3458
     331       2.3637
     332       2.3100
     333       2.3205
     334       2.3428
     335       2.3059
     336       2.3505
     337       2.3069
     338       2.3192
     339       2.3753
     340       2.3961
     341       2.3684
     342       2.3807
     343       2.4523
     344       2.4625
     345       2.4953
     346       2.4224
     347       2.3710
     348       2.3488
     349       2.2572
     350       2.3304
     351       2.3163
     352       2.2650
     353       2.2634
     354       2.3443
     355       2.3113
     356       2.2968
     357       2.3713
     358       2.3750
     359       2.2893
     360       2.3411
     361       2.2676
     362       2.3066
     363       2.2876
     364       2.2900
     365       2.3417
     366       2.3050
     367       2.2871
     368       2.2741
     369       2.2249
     370       2.2398
     371       2.2304
     372       2.2819
     373       2.2760
     374       2.3213
     375       2.2909
     376       2.2404
     377       2.2092
     378       2.2078
     379       2.2501
     380       2.1967
     381       2.2539
     382       2.2828
     383       2.2564
     384       2.2648
     385       2.3159
     386       2.3179
     387       2.3167
     388       2.3000
     389       2.2853
     390       2.3099
     391       2.3273
     392       2.3505
     393       2.3124
     394       2.3430
     395       2.4494
     396       2.3891
     397       2.3808
     398       2.3331
     399       2.3822
     400       2.4048
     401       2.3933
     402       2.3697
     403       2.4049
     404       2.3407
     405       2.3452
     406       2.3945
     407       2.3171
     408       2.3435
     409       2.3144
     410       2.3251
     411       2.3706
     412       2.3346
     413       2.3501
     414       2.3177
     415       2.3403
     416       2.3131
     417       2.3139
     418       2.3179
     419       2.2932
     420       2.3381
     421       2.2923
     422       2.2599
     423       2.2576
     424       2.2995
     425       2.2915
     426       2.3121
     427       2.3640
     428       2.3462
     429       2.4298
     430       2.3897
     431       2.3486
     432       2.3219
     433       2.3095
     434       2.3488
     435       2.3732
     436       2.3363
     437       2.3206
     438       2.2946
     439       2.3348
     440       2.3350
     441       2.3479
     442       2.3362
     443       2.4220
     444       2.4265
     445       2.3838
     446       2.3403
     447       2.2538
     448       2.3363
     449       2.2672
     450       2.3224
     451       2.2740
     452       2.2761
     453       2.2513
     454       2.2537
     455       2.2921
     456       2.3005
     457       2.3205
     458       2.3471
     459       2.3877
     460       2.3887
     461       2.3642
     462       2.3699
     463       2.3081
     464       2.3401
     465       2.3929
     466       2.3357
     467       2.3015
     468       2.3769
     469       2.3767
     470       2.4063
     471       2.4048
     472       2.4276
     473       2.4522
     474       2.4874
     475       2.4616
     476       2.3992
     477       2.4406
     478       2.3657
     479       2.2783
     480       2.3003
     481       2.3027
     482       2.3013
     483       2.2730
     484       2.2948
     485       2.2846
     486       2.2434
     487       2.2065
     488       2.3671
     489       2.3813
     490       2.3278
     491       2.3287
     492       2.3878
     493       2.4390
     494       2.4344
     495       2.3930
     496       2.3632
     497       2.4132
     498       2.2804
     499       2.2932
     500       2.2515
     501       2.2877
     502       2.2668
     503       2.2049
     504       2.2045
     505       2.2620
     506       2.2714
     507       2.3572
     508       2.3832
     509       2.3805
     510       2.4514
     511       2.4671
     512       2.4077
     513       2.4245
     514       2.3660
     515       2.2924
     516       2.3264
     517       2.3308
     518       2.3450
     519       2.3862
     520       2.3552
     521       2.3826
     522       2.3759
     523       2.3490
     524       2.3754
     525       2.4239
     526       2.3840
     527       2.3889
     528       2.4972
     529       2.4473
     530       2.4245
     531       2.4279
     532       2.4928
     533       2.5717
     534       2.5605
     535       2.5742
     536       2.5186
     537       2.4276
     538       2.4547
     539       2.3986
     540       2.4698
     541       2.4625
     542       2.4153
     543       2.5198
     544       2.4415
     545       2.4821
     546       2.4905
     547       2.4747
     548       2.3931
     549       2.4149
     550       2.4160
     551       2.3997
     552       2.4470
     553       2.3701
     554       2.4201
     555       2.4183
     556       2.4130
     557       2.5107
     558       2.4696
     559       2.4134
     560       2.3874
     561       2.3794
     562       2.4805
     563       2.4265
     564       2.4424
     565       2.3847
     566       2.4959
     567       2.5144
     568       2.5298
     569       2.5229
     570       2.5010
     571       2.4823
     572       2.4870
     573       2.5641
     574       2.6004
     575       2.5235
     576       2.5487
     577       2.5986
     578       2.6025
     579       2.4840
     580       2.5338
     581       2.6364
     582       2.5459
     583       2.4883
     584       2.5036
     585       2.4799
     586       2.4999
     587       2.6002
     588       2.5806
     589       2.6957
     590       2.7803
     591       2.6787
     592       2.6413
     593       2.6502
     594       2.6009
     595       2.5750
     596       2.5579
     597       2.5966
     598       2.5678
     599       2.5389
     600       2.5731
     601       2.6157
     602       2.6189
     603       2.6864
     604       2.6430
     605       2.7682
     606       2.6312
     607       2.6914
     608       2.6803
     609       2.7573
     610       2.7381
     611       2.8102
     612       2.8169
     613       2.7722
     614       2.7776
     615       2.7762
     616       2.7144
     617       2.6947
     618       2.7836
     619       2.8946
     620       2.9268
     621       2.9755
     622       3.1087
     623       3.1489
     624       2.9382
     625       2.8108
     626       2.7519
     627       2.8330
     628       2.8016
     629       2.7210
     630       2.6918
     631       2.7207
     632       2.7946
     633       2.8533
     634       2.7290
     635       2.8474
     636       2.8674
     637       2.9963
     638       2.8906
     639       2.8622
     640       2.8768
     641       2.8872
     642       2.8611
     643       2.8866
     644       2.7637
     645       2.7775
     646       2.7234
     647       2.6873
     648       2.6571
     649       2.6955
     650       2.5853
     651       2.5438
     652       2.5006
     653       2.6019
     654       2.5611
     655       2.6392
     656       2.5743
     657       2.5943
     658       2.6074
     659       2.5534
     660       2.5415
     661       2.6426
     662       2.6362
     663       2.6296
     664       2.6434
     665       2.6808
     666       2.6581
     667       2.6589
     668       2.5777
     669       2.5698
     670       2.5582
     671       2.5644
     672       2.5870
     673       2.5511
     674       2.4797
     675       2.5002
     676       2.4468
     677       2.4118
     678       2.4932
     679       2.5049
     680       2.5230
     681       2.4858
     682       2.5037
     683       2.4995
     684       2.5481
     685       2.4678
     686       2.5548
     687       2.4835
     688       2.4887
     689       2.5525
     690       2.5790
     691       2.5990
     692       2.5672
     693       2.5549
     694       2.6850
     695       2.5999
     696       2.7325
     697       2.6758
     698       2.6989
     699       2.7166
     700       2.7216
     701       2.7250
     702       2.6462
     703       2.6036
     704       2.5840
     705       2.5763
     706       2.6092
     707       2.6450
     708       2.6805
     709       2.7041
     710       2.8040
     711       2.6563
     712       2.5969
     713       2.5259
     714       2.5872
     715       2.5211
     716       2.4735
     717       2.4452
     718       2.5587
     719       2.4861
     720       2.4627
     721       2.5398
     722       2.4614
     723       2.4806
     724       2.5223
     725       2.5389
     726       2.5150
     727       2.4683
     728       2.4569
     729       2.4397
     730       2.4782
     731       2.4873
     732       2.4835
     733       2.4988
     734       2.4583
     735       2.5495
     736       2.5038
     737       2.5129
     738       2.4799
     739       2.4578
     740       2.4373
     741       2.5020
     742       2.4727
     743       2.4788
     744       2.5213
     745       2.5018
     746       2.5068
     747       2.4895
     748       2.4963
     749       2.5751
     750       2.5360
     751       2.5317
     752       2.4527
     753       2.4455
     754       2.4104
     755       2.4941
     756       2.5303
     757       2.5022
     758       2.5222
     759       2.4426
     760       2.4791
     761       2.4847
     762       2.4461
     763       2.4665
     764       2.6541
     765       2.6319
     766       2.5524
     767       2.5899
     768       2.5946
     769       2.5453
     770       2.5314
     771       2.5113
     772       2.5841
     773       2.6201
     774       2.4871
     775       2.5153
     776       2.4876
     777       2.5512
     778       2.5756
     779       2.6255
     780       2.6265
     781       2.5342
     782       2.4913
     783       2.5223
     784       2.5440
     785       2.5029
     786       2.5535
     787       2.5759
     788       2.6456
     789       2.6502
     790       2.6766
     791       2.6027
     792       2.5895
     793       2.6395
     794       2.6403
     795       2.6862
     796       2.5962
     797       2.6393
     798       2.5611
     799       2.6041
     800       2.5934
     801       2.6258
     802       2.5858
     803       2.6250
     804       2.5935
     805       2.6097
     806       2.5720
     807       2.5559
     808       2.5866
     809       2.6092
     810       2.6576
     811       2.5210
     812       2.7044
     813       2.6917
     814       2.6955
     815       2.6595
     816       2.6281
     817       2.6840
     818       2.6588
     819       2.5659
     820       2.5315
     821       2.5910
     822       2.5131
     823       2.5240
     824       2.5676
     825       2.5150
     826       2.5129
     827       2.4898
     828       2.5348
     829       2.4613
     830       2.5304
     831       2.5549
     832       2.6066
     833       2.5423
     834       2.5640
     835       2.5429
     836       2.4825
     837       2.5563
     838       2.5067
     839       2.4427
     840       2.4565
     841       2.4765
     842       2.5195
     843       2.4800
     844       2.4939
     845       2.4671
     846       2.4820
     847       2.4255
     848       2.3973
     849       2.5077
     850       2.4119
     851       2.3897
     852       2.4408
     853       2.3610
     854       2.3090
     855       2.3746
     856       2.4169
     857       2.4239
     858       2.4632
     859       2.5129
     860       2.4375
     861       2.3977
     862       2.3975
     863       2.3818
     864       2.4615
     865       2.5098
     866       2.5042
     867       2.4585
     868       2.4075
     869       2.4277
     870       2.4522
     871       2.4417
     872       2.3916
     873       2.3676
     874       2.3910
     875       2.3954
     876       2.4267
     877       2.4023
     878       2.3939
     879       2.5159
     880       2.5659
     881       2.3926
     882       2.3661
     883       2.3630
     884       2.3177
     885       2.4751
     886       2.5189
     887       2.4705
     888       2.4869
     889       2.4926
     890       2.5458
     891       2.4925
     892       2.4530
     893       2.4964
     894       2.4910
     895       2.5119
     896       2.5306
     897       2.5909
     898       2.4547
     899       2.4309
     900       2.4763
     901       2.4748
     902       2.5076
     903       2.5173
     904       2.4887
     905       2.4928
     906       2.5810
     907       2.5386
     908       2.4562
     909       2.4724
     910       2.4953
     911       2.4802
     912       2.3991
     913       2.4617
     914       2.4765
     915       2.4411
     916       2.4595
     917       2.4276
     918       2.4479
     919       2.4861
     920       2.4297
     921       2.5192
     922       2.4141
     923       2.4627
     924       2.5008
     925       2.5509
     926       2.4792
     927       2.4613
     928       2.5104
     929       2.4917
     930       2.4787
     931       2.4115
     932       2.4838
     933       2.4784
     934       2.4582
     935       2.4486
     936       2.4931
     937       2.5238
     938       2.4465
     939       2.4564
     940       2.4863
     941       2.4016
     942       2.4557
     943       2.4542
     944       2.4052
     945       2.4385
     946       2.4186
     947       2.3909
     948       2.3529
     949       2.4178
     950       2.4610
     951       2.4322
     952       2.3525
     953       2.3505
     954       2.3261
     955       2.3713
     956       2.3836
     957       2.3670
     958       2.3843
     959       2.3197
     960       2.4127
     961       2.3670
     962       2.4175
     963       2.4239
     964       2.3875
     965       2.4229
     966       2.3693
     967       2.3743
     968       2.3820
     969       2.3593
     970       2.3967
     971       2.4334
     972       2.4004
     973       2.4950
     974       2.5305
     975       2.5877
     976       2.5426
     977       2.6148
     978       2.6013
     979       2.5913
     980       2.5625
     981       2.5605
     982       2.5541
     983       2.4865
     984       2.4558
     985       2.3871
     986       2.4348
     987       2.4233
     988       2.4125
     989       2.5011
     990       2.4366
     991       2.4291
     992       2.4147
     993       2.4414
     994       2.4586
     995       2.5420
     996       2.5773
     997       2.5385
     998       2.5528
     999       2.5084
    1000       2.4952
    1001       2.5527
    1002       2.4988
    1003       2.3624
    1004       2.4243
    1005       2.3371
    1006       2.5058
    1007       2.4562
    1008       2.4360
    1009       2.4650
    1010       2.4119
    1011       2.3949
    1012       2.4448
    1013       2.3340
    1014       2.3862
    1015       2.4320
    1016       2.4849
    1017       2.4955
    1018       2.4433
    1019       2.4991
    1020       2.4315
    1021       2.4431
    1022       2.4612
    1023       2.4622
    1024       2.5837
    1025       2.5377
    1026       2.5753
    1027       2.5431
    1028       2.5673
    1029       2.4781
    1030       2.4503
    1031       2.4515
    1032       2.5073
    1033       2.5411
    1034       2.5676
    1035       2.5222
    1036       2.5406
    1037       2.5379
    1038       2.5186
    1039       2.5323
    1040       2.5115
    1041       2.5532
    1042       2.6206
    1043       2.5478
    1044       2.5245
    1045       2.5967
    1046       2.5762
    1047       2.6200
    1048       2.6059
    1049       2.5441
    1050       2.4970
    1051       2.4927
    1052       2.5084
    1053       2.5010
    1054       2.5227
    1055       2.5622
    1056       2.5794
    1057       2.5245
    1058       2.5323
    1059       2.5678
    1060       2.5338
    1061       2.5159
    1062       2.5690
    1063       2.4950
    1064       2.4158
    1065       2.4271
    1066       2.4907
    1067       2.5240
    1068       2.5590
    1069       2.4889
    1070       2.5038
    1071       2.5207
    1072       2.5621
    1073       2.5748
    1074       2.5816
    1075       2.5056
    1076       2.4572
    1077       2.5025
    1078       2.5469
    1079       2.7570
    1080       2.6551
    1081       2.6365
    1082       2.6357
    1083       2.5886
    1084       2.5473
    1085       2.5415
    1086       2.5349
    1087       2.4810
    1088       2.5417
    1089       2.4998
    1090       2.4888
    1091       2.5123
    1092       2.4904
    1093       2.5339
    1094       2.5210
    1095       2.5412
    1096       2.5558
    1097       2.5504
    1098       2.5226
    1099       2.4898
    1100       2.3886
    1101       2.5114
    1102       2.4818
    1103       2.4013
    1104       2.3525
    1105       2.3504
    1106       2.3648
    1107       2.4561
    1108       2.5064
    1109       2.4826
    1110       2.4999
    1111       2.4669
    1112       2.4479
    1113       2.3717
    1114       2.4214
    1115       2.3614
    1116       2.4503
    1117       2.5629
    1118       2.4633
    1119       2.4190
    1120       2.5351
    1121       2.5206
    1122       2.4670
    1123       2.4052
    1124       2.3983
    1125       2.4929
    1126       2.4722
    1127       2.4480
    1128       2.4676
    1129       2.4737
    1130       2.4679
    1131       2.5661
    1132       2.4645
    1133       2.5164
    1134       2.5208
    1135       2.5259
    1136       2.4674
    1137       2.4117
    1138       2.4813
    1139       2.3677
    1140       2.4072
    1141       2.4894
    1142       2.5233
    1143       2.5133
    1144       2.4464
    1145       2.4739
    1146       2.5561
    1147       2.5645
    1148       2.5160
    1149       2.5017
    1150       2.4606
    1151       2.4507
    1152       2.5098
    1153       2.5006
    1154       2.4862
    1155       2.5488
    1156       2.5061
    1157       2.5347
    1158       2.5566
    1159       2.5800
    1160       2.5812
    1161       2.5927
    1162       2.5848
    1163       2.5169
    1164       2.4503
    1165       2.5931
    1166       2.6013
    1167       2.6311
    1168       2.5941
    1169       2.5403
    1170       2.4686
    1171       2.5306
    1172       2.5317
    1173       2.5732
    1174       2.5935
    1175       2.5634
    1176       2.5390
    1177       2.5627
    1178       2.5090
    1179       2.5389
    1180       2.5522
    1181       2.6202
    1182       2.6231
    1183       2.5902
    1184       2.6423
    1185       2.7100
    1186       2.7881
    1187       2.7487
    1188       2.8340
    1189       2.7544
    1190       2.7088
    1191       2.6756
    1192       2.7094
    1193       2.6297
    1194       2.5729
    1195       2.5569
    1196       2.6649
    1197       2.6835
    1198       2.6395
    1199       2.7523
    1200       2.6279
    1201       2.6444
    1202       2.6266
    1203       2.6928
    1204       2.6278
    1205       2.5950
    1206       2.6412
    1207       2.5780
    1208       2.5389
    1209       2.6288
    1210       2.5520
    1211       2.5595
    1212       2.5807
    1213       2.5483
    1214       2.5344
    1215       2.4906
    1216       2.4859
    1217       2.5064
    1218       2.4553
    1219       2.4050
    1220       2.4175
    1221       2.4628
    1222       2.5121
    1223       2.4128
    1224       2.5083
    1225       2.4709
    1226       2.4766
    1227       2.4028
    1228       2.4975
    1229       2.4590
    1230       2.4646
    1231       2.4336
    1232       2.4984
    1233       2.4807
    1234       2.5570
    1235       2.5970
    1236       2.5318
    1237       2.5562
    1238       2.5648
    1239       2.4713
    1240       2.5620
    1241       2.4832
    1242       2.5556
    1243       2.6161
    1244       2.4950
    1245       2.4684
    1246       2.4598
    1247       2.5340
    1248       2.5377
    1249       2.5327
    1250       2.4739
    1251       2.5040
    1252       2.4032
    1253       2.4857
    1254       2.5353
    1255       2.5697
    1256       2.5020
    1257       2.5565
    1258       2.4893
    1259       2.4984
    1260       2.5219
    1261       2.5015
    1262       2.4612
    1263       2.5120
    1264       2.4290
    1265       2.4680
    1266       2.5280
    1267       2.5386
    1268       2.5613
    1269       2.6039
    1270       2.5086
    1271       2.5229
    1272       2.5206
    1273       2.5504
    1274       2.5581
    1275       2.6710
    1276       2.5599
    1277       2.6204
    1278       2.6037
    1279       2.5598
    1280       2.7170
    1281       2.6420
    1282       2.6981
    1283       2.7280
    1284       2.7361
    1285       2.8231
    1286       2.8121
    1287       2.7086
    1288       2.6370
    1289       2.6742
    1290       2.7195
    1291       2.6854
    1292       2.7719
    1293       2.7420
    1294       2.7928
    1295       2.7223
    1296       2.7149
    1297       2.7468
    1298       2.7893
    1299       2.8741
    1300       2.8655
    1301       2.8844
    1302       2.9036
    1303       2.8730
    1304       2.8670
    1305       2.8716
    1306       2.8709
    1307       2.8370
    1308       2.7450
    1309       2.6097
    1310       2.6984
    1311       2.6937
    1312       2.7236
    1313       2.7082
    1314       2.6592
    1315       2.6799
    1316       2.5727
    1317       2.7109
    1318       2.5985
    1319       2.6533
    1320       2.6763
    1321       2.6211
    1322       2.5747
    1323       2.5836
    1324       2.5887
    1325       2.5926
    1326       2.6568
    1327       2.7028
    1328       2.6940
    1329       2.6753
    1330       2.6902
    1331       2.7069
    1332       2.7672
    1333       2.7582
    1334       2.7069
    1335       2.5669
    1336       2.6174
    1337       2.6009
    1338       2.6407
    1339       2.6055
    1340       2.6733
    1341       2.6745
    1342       2.6631
    1343       2.7398
    1344       2.6764
    1345       2.6835
    1346       2.6809
    1347       2.6041
    1348       2.6450
    1349       2.6065
    1350       2.6082
    1351       2.6177
    1352       2.6624
    1353       2.7245
    1354       2.6538
    1355       2.6914
    1356       2.6288
    1357       2.5868
    1358       2.5622
    1359       2.6521
    1360       2.5808
    1361       2.6333
    1362       2.6072
    1363       2.5717
    1364       2.6047
    1365       2.6665
    1366       2.6776
    1367       2.6694
    1368       2.6098
    1369       2.6110
    1370       2.6000
    1371       2.6653
    1372       2.7215
    1373       2.7111
    1374       2.6708
    1375       2.7043
    1376       2.7244
    1377       2.6829
    1378       2.7127
    1379       2.7236
    1380       2.6432
    1381       2.5863
    1382       2.6554
    1383       2.6210
    1384       2.7443
    1385       2.6984
    1386       2.7294
    1387       2.6345
    1388       2.6998
    1389       2.7240
    1390       2.7399
    1391       2.6915
    1392       2.7405
    1393       2.7881
    1394       2.7413
    1395       2.7120
    1396       2.7860
    1397       2.7162
    1398       2.6515
    1399       2.7278
    1400       2.7539
    1401       2.7736
    1402       2.8247
    1403       2.7007
    1404       2.7143
    1405       2.6729
    1406       2.6453
    1407       2.6637
    1408       2.6844
    1409       2.8142
    1410       2.8189
    1411       2.7299
    1412       2.6774
    1413       2.6309
    1414       2.6073
    1415       2.5954
    1416       2.5787
    1417       2.5191
    1418       2.5012
    1419       2.5841
    1420       2.6019
    1421       2.6632
    1422       2.6756
    1423       2.6168
    1424       2.5488
    1425       2.5684
    1426       2.5080
    1427       2.5669
    1428       2.5296
    1429       2.4738
    1430       2.5237
    1431       2.4414
    1432       2.4942
    1433       2.4972
    1434       2.5099
    1435       2.6186
    1436       2.6755
    1437       2.6348
    1438       2.6424
    1439       2.6315
    1440       2.5709
    1441       2.5966
    1442       2.5725
    1443       2.5293
    1444       2.5704
    1445       2.5320
    1446       2.5296
    1447       2.4741
    1448       2.5669
    1449       2.5971
    1450       2.5597
    1451       2.5994
    1452       2.5856
    1453       2.5330
    1454       2.5649
    1455       2.6052
    1456       2.5889
    1457       2.5731
    1458       2.5949
    1459       2.5296
    1460       2.4683
    1461       2.5239
    1462       2.4876
    1463       2.5963
    1464       2.6009
    1465       2.6664
    1466       2.6389
    1467       2.6688
    1468       2.5229
    1469       2.5292
    1470       2.5660
    1471       2.5690
    1472       2.5255
    1473       2.5474
    1474       2.6073
    1475       2.6255
    1476       2.5703
    1477       2.5962
    1478       2.6291
    1479       2.6337
    1480       2.5777
    1481       2.5487
    1482       2.6204
    1483       2.6262
    1484       2.6427
    1485       2.5862
    1486       2.5826
    1487       2.5515
    1488       2.5070
    1489       2.5390
    1490       2.6170
    1491       2.6321
    1492       2.7362
    1493       2.6615
    1494       2.6360
    1495       2.6377
    1496       2.7031
    1497       2.6796
    1498       2.6792
    1499       2.7067
    1500       2.7316
    1501       2.7605
    1502       2.7499
    1503       2.7364
    1504       2.7652
    1505       2.8112
    1506       2.7630
    1507       2.8096
    1508       2.7509
    1509       2.7187
    1510       2.7588
    1511       2.7364
    1512       2.8352
    1513       2.8150
    1514       2.8491
    1515       2.8534
    1516       2.7480
    1517       2.8035
    1518       2.6993
    1519       2.7041
    1520       2.6407
    1521       2.6571
    1522       2.6465
    1523       2.7197
    1524       2.6725
    1525       2.7051
    1526       2.6526
    1527       2.6386
    1528       2.6639
    1529       2.6905
    1530       2.6792
    1531       2.7002
    1532       2.6927
    1533       2.6762
    1534       2.6948
    1535       2.6686
    1536       2.7980
    1537       2.8487
    1538       2.7538
    1539       2.7405
    1540       2.7541
    1541       2.6955
    1542       2.7250
    1543       2.7311
    1544       2.6273
    1545       2.5871
    1546       2.6460
    1547       2.6402
    1548       2.6892
    1549       2.7019
    1550       2.6507
    1551       2.7767
    1552       2.7751
    1553       2.7698
    1554       2.7522
    1555       2.7473
    1556       2.7750
    1557       2.8286
    1558       2.7497
    1559       2.8435
    1560       2.7346
    1561       2.7974
    1562       2.8061
    1563       2.9042
    1564       2.8410
    1565       2.8664
    1566       2.9264
    1567       2.9877
    1568       2.8376
    1569       2.8621
    1570       2.7374
    1571       2.7704
    1572       2.8642
    1573       2.8551
    1574       2.8778
    1575       2.9619
    1576       2.8946
    1577       2.8076
    1578       2.8272
    1579       2.7832
    1580       2.7654
    1581       2.7696
    1582       2.8933
    1583       2.8531
    1584       2.8872
    1585       2.8156
    1586       2.8918
    1587       2.8949
    1588       2.7381
    1589       2.7780
    1590       2.8107
    1591       2.8517
    1592       2.8474
    1593       2.8836
    1594       2.8557
    1595       2.9600
    1596       2.9831
    1597       2.8674
    1598       2.9325
    1599       2.9352
    1600       2.9930
    1601       2.9424
    1602       2.8944
    1603       2.9109
    1604       2.9324
    1605       2.8992
    1606       2.8057
    1607       2.8178
    1608       2.7907
    1609       2.6730
    1610       2.7046
    1611       2.6628
    1612       2.5780
    1613       2.5969
    1614       2.6073
    1615       2.6022
    1616       2.6621
    1617       2.6126
    1618       2.5907
    1619       2.7068
    1620       2.7889
    1621       2.8033
    1622       2.8005
    1623       2.7690
    1624       2.7587
    1625       2.7553
    1626       2.7517
    1627       2.7349
    1628       2.6263
    1629       2.6852
    1630       2.7973
    1631       2.8428
    1632       2.8024
    1633       2.8062
    1634       2.7941
    1635       2.6790
    1636       2.7595
    1637       2.7050
    1638       2.7696
    1639       2.7101
    1640       2.5924
    1641       2.6457
    1642       2.6686
    1643       2.6690
    1644       2.5873
    1645       2.7105
    1646       2.6911
    1647       2.6487
    1648       2.5939
    1649       2.6697
    1650       2.6578
    1651       2.5708
    1652       2.6404
    1653       2.6304
    1654       2.6148
    1655       2.5962
    1656       2.6501
    1657       2.6973
    1658       2.6231
    1659       2.7058
    1660       2.6571
    1661       2.7294
    1662       2.7648
    1663       2.7126
    1664       2.7471
    1665       2.8009
    1666       2.7141
    1667       2.7060
    1668       2.7517
    1669       2.7185
    1670       2.6268
    1671       2.6418
    1672       2.5525
    1673       2.5944
    1674       2.6019
    1675       2.7368
    1676       2.6914
    1677       2.7633
    1678       2.8005
    1679       2.8138
    1680       2.8982
    1681       2.7269
    1682       2.7862
    1683       2.7245
    1684       2.7697
    1685       2.7398
    1686       2.7402
    1687       2.7504
    1688       2.6999
    1689       2.6882
    1690       2.6543
    1691       2.6500
    1692       2.7360
    1693       2.7898
    1694       2.8496
    1695       2.7881
    1696       2.7703
    1697       2.6527
    1698       2.6847
    1699       2.7195
    1700       2.7084
    1701       2.7075
    1702       2.6925
    1703       2.6770
    1704       2.6257
    1705       2.6331
    1706       2.5536
    1707       2.5724
    1708       2.6768
    1709       2.7136
    1710       2.6508
    1711       2.6033
    1712       2.6342
    1713       2.6300
    1714       2.6368
    1715       2.6864
    1716       2.6763
    1717       2.6836
    1718       2.6784
    1719       2.7587
    1720       2.7343
    1721       2.7376
    1722       2.7102
    1723       2.6356
    1724       2.6873
    1725       2.6400
    1726       2.5886
    1727       2.6881
    1728       2.7480
    1729       2.7601
    1730       2.7240
    1731       2.7132
    1732       2.7269
    1733       2.7762
    1734       2.7079
    1735       2.6806
    1736       2.7139
    1737       2.6877
    1738       2.7095
    1739       2.6948
    1740       2.7495
    1741       2.7527
    1742       2.7822
    1743       2.6621
    1744       2.6420
    1745       2.6923
    1746       2.7545
    1747       2.7829
    1748       2.7263
    1749       2.7255
    1750       2.6404
    1751       2.7628
    1752       2.7024
    1753       2.7477
    1754       2.7768
    1755       2.6641
    1756       2.6642
    1757       2.6930
    1758       2.7131
    1759       2.7449
    1760       2.6224
    1761       2.6096
    1762       2.6492
    1763       2.6612
    1764       2.6049
    1765       2.6401
    1766       2.5864
    1767       2.6260
    1768       2.6416
    1769       2.7018
    1770       2.8035
    1771       2.7691
    1772       2.6816
    1773       2.7670
    1774       2.7951
    1775       2.8121
    1776       2.7436
    1777       2.8114
    1778       2.8552
    1779       2.8931
    1780       3.0100
    1781       2.9263
    1782       2.9111
    1783       2.7957
    1784       2.8322
    1785       2.7471
    1786       2.7085
    1787       2.7153
    1788       2.6773
    1789       2.5879
    1790       2.6445
    1791       2.6387
    1792       2.6080
    1793       2.6720
    1794       2.7220
    1795       2.6767
    1796       2.6626
    1797       2.6889
    1798       2.8018
    1799       2.7528
    1800       2.8401
    1801       2.9021
    1802       2.9323
    1803       2.9625
    1804       2.9958
    1805       3.1208
    1806       3.2058
    1807       3.1526
    1808       3.0062
    1809       2.9957
    1810       3.0205
    1811       3.0015
    1812       2.9830
    1813       3.0844
    1814       3.1020
    1815       3.0488
    1816       3.0563
    1817       3.0219
    1818       3.1075
    1819       3.1298
    1820       3.0801
    1821       2.9914
    1822       3.0530
    1823       3.0670
    1824       3.0393
    1825       2.9759
    1826       2.8976
    1827       2.9098
    1828       3.0284
    1829       3.0566
    1830       3.0477
    1831       3.1157
    1832       3.1842
    1833       3.2081
    1834       3.1328
    1835       3.2103
    1836       3.2493
    1837       3.1080
    1838       3.1025
    1839       3.0674
    1840       3.2187
    1841       3.1867
    1842       3.2456
    1843       3.2269
    1844       3.2260
    1845       3.2914
    1846       3.1683
    1847       3.1162
    1848       2.9881
    1849       2.9584
    1850       3.0301
    1851       2.9994
    1852       3.0120
    1853       2.9429
    1854       2.9923
    1855       2.9311
    1856       2.9322
    1857       2.9595
    1858       3.1299
    1859       3.0427
    1860       2.9463
    1861       3.0008
    1862       2.9728
    1863       2.9182
    1864       2.9789
    1865       3.0119
    1866       3.0926
    1867       3.0707
    1868       3.0197
    1869       3.1159
    1870       3.1726
    1871       3.1161
    1872       3.0850
    1873       3.0731
    1874       3.0775
    1875       3.0319
    1876       3.0104
    1877       3.1313
    1878       3.0881
    1879       3.0986
    1880       3.0072
    1881       3.0595
    1882       2.9423
    1883       2.9335
    1884       2.8864
    1885       2.8664
    1886       2.8782
    1887       2.8748
    1888       2.8902
    1889       2.8712
    1890       2.8572
    1891       2.9034
    1892       2.8610
    1893       2.8975
    1894       2.8280
    1895       2.9047
    1896       2.9706
    1897       3.0394
    1898       2.9211
    1899       2.9396
    1900       3.0335
    1901       3.1519
    1902       3.0867
    1903       3.0588
    1904       3.0336
    1905       3.0115
    1906       3.0905
    1907       3.0112
    1908       2.9641
    1909       3.0228
    1910       3.0524
    1911       3.0577
    1912       3.1250
    1913       3.0439
    1914       3.0043
    1915       3.0178
    1916       3.0107
    1917       3.0247
    1918       2.9273
    1919       2.9878
    1920       2.9285
    1921       2.9339
    1922       2.8638
    1923       2.8957
    1924       2.9611
    1925       2.9491
    1926       2.8619
    1927       2.8416
    1928       2.8474
    1929       2.9388
    1930       2.9630
    1931       2.9616
    1932       2.9411
    1933       2.9626
    1934       2.8898
    1935       2.8708
    1936       2.8789
    1937       2.8687
    1938       2.9131
    1939       2.9235
    1940       2.9190
    1941       2.8749
    1942       2.9370
    1943       2.7982
    1944       2.8892
    1945       2.8712
    1946       2.8845
    1947       2.8522
    1948       2.9678
    1949       2.9786
    1950       3.0329
    1951       3.0016
    1952       2.9922
    1953       3.0256
    1954       2.9485
    1955       2.9443
    1956       3.0252
    1957       2.8829
    1958       2.9926
    1959       3.0651
    1960       3.0942
    1961       3.1599
    1962       3.2211
    1963       3.1104
    1964       3.0975
    1965       3.0528
    1966       3.0415
    1967       3.0195
    1968       3.0212
    1969       3.1090
    1970       3.1410
    1971       3.1549
    1972       3.1307
    1973       3.1208
    1974       3.1785
    1975       3.1847
    1976       3.1568
    1977       3.2374
    1978       3.1799
    1979       3.1866
    1980       3.1078
    1981       3.1364
    1982       3.1179
    1983       3.1046
    1984       3.0530
    1985       3.1881
    1986       3.1343
    1987       3.1420
    1988       3.2923
    1989       3.3899
    1990       3.2119
    1991       3.1694
    1992       3.1096
    1993       3.1542
    1994       3.2147
    1995       3.2128
    1996       3.1984
    1997       3.1819
    1998       3.2410
    1999       3.2642
    2000       3.3017
    2001       3.2747
    2002       3.2525
    2003       3.1160
    2004       3.0310
    2005       3.0841
    2006       3.1659
    2007       3.2433
    2008       3.1423
    2009       3.1648
    2010       3.0709
    2011       3.1405
    2012       3.1182
    2013       3.1864
    2014       3.0713
    2015       3.2136
    2016       3.2760
    2017       3.2462
    2018       3.2581
    2019       3.2190
    2020       3.2814
    2021       3.2953
    2022       3.2543
    2023       3.1919
    2024       3.1931
    2025       3.2562
    2026       3.2534
    2027       3.4106
    2028       3.2869
    2029       3.2895
    2030       3.2896
    2031       3.2839
    2032       3.2900
    2033       3.1859
    2034       3.2808
    2035       3.2804
    2036       3.2093
    2037       3.0291
    2038       3.1269
    2039       3.0776
    2040       3.0291
    2041       3.0836
    2042       2.9883
    2043       3.0039
    2044       3.0205
    2045       2.9828
    2046       2.9292
    2047       2.9529
    2048       2.9187
    2049       2.9688
    2050       2.9566
    2051       2.9285
    2052       3.0746
    2053       3.0780
    2054       3.0786
    2055       3.1216
    2056       3.1470
    2057       3.1627
    2058       3.1961
    2059       3.1324
    2060       3.1089
    2061       3.0365
    2062       3.1084
    2063       3.0975
    2064       3.0810
    2065       3.0835
    2066       3.0439
    2067       2.9914
    2068       2.9757
    2069       3.0365
    2070       3.0196
    2071       2.9964
    2072       3.0047
    2073       2.9155
    2074       2.9050
    2075       2.8482
    2076       2.9168
    2077       2.9074
    2078       2.8941
    2079       2.8438
    2080       2.8991
    2081       2.8462
    2082       2.8535
    2083       2.8645
    2084       2.8150
    2085       2.7916
    2086       2.7962
    2087       2.8382
    2088       2.8245
    2089       2.9169
    2090       2.9788
    2091       2.9007
    2092       2.8860
    2093       2.9037
    2094       2.9330
    2095       3.1469
    2096       2.9632
    2097       2.9415
    2098       2.9762
    2099       2.8805
    2100       2.8828
    2101       2.8420
    2102       2.8638
    2103       2.8485
    2104       2.9323
    2105       2.9485
    2106       3.0329
    2107       2.9935
    2108       2.9192
    2109       2.8537
    2110       2.8182
    2111       2.7453
    2112       2.7209
    2113       2.8267
    2114       2.8637
    2115       2.8307
    2116       2.8304
    2117       2.8928
    2118       2.9000
    2119       2.9042
    2120       2.7364
    2121       2.8307
    2122       2.8266
    2123       2.7880
    2124       2.7557
    2125       2.7326
    2126       2.8008
    2127       2.8521
    2128       2.9006
    2129       2.9792
    2130       2.9397
    2131       2.8954
    2132       2.8834
    2133       2.9364
    2134       2.9127
    2135       2.8729
    2136       2.7708
    2137       2.7996
    2138       2.9077
    2139       2.8187
    2140       2.9339
    2141       2.8197
    2142       2.9055
    2143       2.8937
    2144       2.8237
    2145       2.8031
    2146       2.7373
    2147       2.7716
    2148       2.7464
    2149       2.7405
    2150       2.8226
    2151       2.8041
    2152       2.7822
    2153       2.7202
    2154       2.7598
    2155       2.7613
    2156       2.6534
    2157       2.7296
    2158       2.8252
    2159       2.8602
    2160       2.7887
    2161       2.7795
    2162       2.8001
    2163       2.7638
    2164       2.8013
    2165       2.7135
    2166       2.6768
    2167       2.6622
    2168       2.6852
    2169       2.6997
    2170       2.7113
    2171       2.6767
    2172       2.7116
    2173       2.7173
    2174       2.7514
    2175       2.6944
    2176       2.8745
    2177       2.9032
    2178       2.8444
    2179       2.7410
    2180       2.8499
    2181       2.8514
    2182       2.8032
    2183       2.7583
    2184       2.6752
    2185       2.7513
    2186       2.6901
    2187       2.6952
    2188       2.6740
    2189       2.5944
    2190       2.6237
    2191       2.7102
    2192       2.6812
    2193       2.7407
    2194       2.7227
    2195       2.7844
    2196       2.7240
    2197       2.7434
    2198       2.7442
    2199       2.6989
    2200       2.7612
    2201       2.8016
    2202       2.7438
    2203       2.7325
    2204       2.8368
    2205       2.7702
    2206       2.7396
    2207       2.6871
    2208       2.6927
    2209       2.6726
    2210       2.6537
    2211       2.7254
    2212       2.7303
    2213       2.6755
    2214       2.6816
    2215       2.7136
    2216       2.7412
    2217       2.7232
    2218       2.6942
    2219       2.7709
    2220       2.8246
    2221       2.7940
    2222       2.7833
    2223       2.7513
    2224       2.7051
    2225       2.7224
    2226       2.7945
    2227       2.6881
    2228       2.7378
    2229       2.7026
    2230       2.7317
    2231       2.7554
    2232       2.7256
    2233       2.8359
    2234       2.7653
    2235       2.7441
    2236       2.7907
    2237       2.7984
    2238       2.7767
    2239       2.7284
    2240       2.6980
    2241       2.6519
    2242       2.6968
    2243       2.8334
    2244       2.8067
    2245       2.7745
    2246       2.7937
    2247       2.8645
    2248       2.7862
    2249       2.7706
    2250       2.8581
    2251       2.9027
    2252       2.8287
    2253       2.7823
    2254       2.8024
    2255       2.7545
    2256       2.8169
    2257       2.7674
    2258       2.8792
    2259       2.8620
    2260       2.8951
    2261       2.8693
    2262       2.7943
    2263       2.6821
    2264       2.7742
    2265       2.7893
    2266       2.8300
    2267       2.7374
    2268       2.7428
    2269       2.8056
    2270       2.7256
    2271       2.8351
    2272       2.8103
    2273       2.7783
    2274       2.7778
    2275       2.6782
    2276       2.7016
    2277       2.7354
    2278       2.7077
    2279       2.7040
    2280       2.6408
    2281       2.6971
    2282       2.7604
    2283       2.7571
    2284       2.7241
    2285       2.7733
    2286       2.7722
    2287       2.7980
    2288       2.9456
    2289       3.0328
    2290       3.0622
    2291       2.9123
    2292       2.9549
    2293       2.8768
    2294       2.9191
    2295       2.8953
    2296       2.7906
    2297       2.8134
    2298       2.8432
    2299       2.8832
    2300       2.9387
    2301       2.9162
    2302       2.9081
    2303       2.9781
    2304       2.9606
    2305       2.9800
    2306       3.0355
    2307       2.9859
    2308       3.0524
    2309       3.0670
    2310       3.0167
    2311       2.9889
    2312       3.0620
    2313       3.0444
    2314       3.1102
    2315       3.1288
    2316       3.1455
    2317       3.1336
    2318       3.1026
    2319       3.0151
    2320       2.8981
    2321       2.9512
    2322       2.8686
    2323       2.8868
    2324       2.7935
    2325       2.7662
    2326       2.7979
    2327       2.8806
    2328       2.8219
    2329       2.9261
    2330       2.8669
    2331       2.8855
    2332       2.9107
    2333       2.9941
    2334       2.9843
    2335       3.0137
    2336       2.9587
    2337       2.9544
    2338       2.9345
    2339       3.0110
    2340       2.9611
    2341       3.0045
    2342       3.0708
    2343       3.0721
    2344       3.0905
    2345       2.9500
    2346       2.8984
    2347       2.9813
    2348       3.0039
    2349       2.9925
    2350       3.0845
    2351       2.8932
    2352       2.9361
    2353       2.9322
    2354       2.8231
    2355       2.9273
    2356       2.9460
    2357       3.0096
    2358       3.0405
    2359       3.0526
    2360       3.0127
    2361       3.2080
    2362       3.2155
    2363       3.1179
    2364       3.0692
    2365       3.1970
    2366       3.1637
    2367       3.0872
    2368       3.0942
    2369       3.0154
    2370       2.9759
    2371       2.9317
    2372       2.9672
    2373       3.0475
    2374       3.0303
    2375       3.0245
    2376       2.9731
    2377       2.9010
    2378       3.0459
    2379       2.9643
    2380       2.9043
    2381       2.9644
    2382       3.0512
    2383       3.1641
    2384       3.1497
    2385       3.2151
    2386       3.1890
    2387       3.2047
    2388       3.1190
    2389       3.0652
    2390       3.0962
    2391       3.1310
    2392       3.2025
    2393       3.1016
    2394       3.0745
    2395       3.1149
    2396       3.0512
    2397       2.9872
    2398       3.0420
    2399       2.9735
    2400       3.0736
    2401       3.0757
    2402       3.0944
    2403       3.1203
    2404       3.0687
    2405       3.0623
    2406       3.0668
    2407       3.0967
    2408       3.1011
    2409       3.2025
    2410       3.0587
    2411       3.1266
    2412       3.0974
    2413       3.1106
    2414       3.1378
    2415       3.0592
    2416       3.0588
    2417       3.0276
    2418       3.0330
    2419       3.0261
    2420       3.0573
    2421       3.0526
    2422       3.0305
    2423       2.9920
    2424       2.9811
    2425       2.9878
    2426       3.0486
    2427       2.9970
    2428       3.0562
    2429       3.0984
    2430       3.1627
    2431       3.0906
    2432       3.1645
    2433       3.1787
    2434       3.0476
    2435       2.9601
    2436       2.9519
    2437       2.9728
    2438       3.0082
    2439       3.1191
    2440       3.1986
    2441       3.1163
    2442       2.9706
    2443       2.9781
    2444       3.0261
    2445       2.9341
    2446       3.0360
    2447       2.9731
    2448       2.8489
    2449       2.8616
    2450       2.9729
    2451       3.0599
    2452       3.1079
    2453       3.0703
    2454       3.1315
    2455       3.1141
    2456       3.1506
    2457       3.0898
    2458       3.0678
    2459       3.1529
    2460       3.1568
    2461       3.1744
    2462       3.2079
    2463       3.1324
    2464       3.0523
    2465       3.0548
    2466       3.1291
    2467       3.0538
    2468       3.0214
    2469       2.8754
    2470       2.9669
    2471       2.9264
    2472       2.8316
    2473       2.7803
    2474       2.8821
    2475       2.9639
    2476       2.9125
    2477       2.8900
    2478       2.8900
    2479       3.0428
    2480       3.1399
    2481       3.1457
    2482       3.1681
    2483       3.1578
    2484       3.2322
    2485       3.1687
    2486       3.1531
    2487       3.1892
    2488       3.3130
    2489       3.2088
    2490       3.2828
    2491       3.1296
    2492       3.1343
    2493       3.0640
    2494       3.0804
    2495       2.9900
    2496       2.9517
    2497       2.9783
    2498       3.0191
    2499       2.9229
    2500       2.9373
