# Supplementary material for: Potential Inhibitors of Fascin From A Database of Marine Natural Products: A Virtual Screening and Molecular Dynamics Study
Source: Front Chem. 2021 Oct 7;9:719949. doi: 10.3389/fchem.2021.719949 (PMC8529705; doi:10.3389/fchem.2021.719949)
Supplement: Supplementary file 2 [file DataSheet1.ZIP › Raw Date for Manuscript-719949-reduced/Figure S1/Inhibitor 10/rmsd5.dat]

#Frame     RMSD_00002
       1       2.1540
       2       2.2110
       3       2.1185
       4       2.0159
       5       2.0079
       6       2.0315
       7       2.0623
       8       2.0269
       9       2.0554
      10       2.0696
      11       2.1038
      12       2.0264
      13       2.1139
      14       1.9973
      15       2.0493
      16       2.0842
      17       2.0477
      18       2.0037
      19       1.9487
      20       1.9380
      21       1.9092
      22       1.9188
      23       2.0792
      24       2.0377
      25       2.0478
      26       2.1058
      27       2.1425
      28       2.0301
      29       2.0221
      30       2.0340
      31       1.9201
      32       1.8534
      33       1.9599
      34       1.8896
      35       1.9435
      36       2.0204
      37       1.9575
      38       1.9733
      39       2.0240
      40       1.9683
      41       1.9578
      42       1.9447
      43       1.9732
      44       2.0166
      45       2.0140
      46       1.9928
      47       1.9814
      48       1.9717
      49       2.0035
      50       2.0791
      51       2.0472
      52       2.0980
      53       2.0912
      54       2.0272
      55       2.0251
      56       2.0311
      57       1.9840
      58       2.0346
      59       1.9604
      60       2.0382
      61       1.9791
      62       1.9851
      63       1.9508
      64       1.9439
      65       1.9780
      66       2.0077
      67       2.0290
      68       1.9347
      69       2.0220
      70       2.0461
      71       2.1650
      72       2.2525
      73       2.2539
      74       2.1675
      75       2.1137
      76       2.1286
      77       2.1261
      78       2.1503
      79       2.1756
      80       2.1478
      81       2.0847
      82       2.1908
      83       2.2615
      84       2.2937
      85       2.2097
      86       2.1776
      87       2.1330
      88       2.1068
      89       2.2173
      90       2.2883
      91       2.1224
      92       2.2336
      93       2.2530
      94       2.2545
      95       2.1817
      96       2.3311
      97       2.2167
      98       2.1603
      99       2.2217
     100       2.1864
     101       2.2270
     102       2.2676
     103       2.2371
     104       2.2220
     105       2.3160
     106       2.2152
     107       2.3133
     108       2.2724
     109       2.3721
     110       2.3882
     111       2.3332
     112       2.3379
     113       2.2960
     114       2.3011
     115       2.2654
     116       2.3011
     117       2.3463
     118       2.4457
     119       2.4592
     120       2.4160
     121       2.3923
     122       2.4516
     123       2.4656
     124       2.3984
     125       2.4523
     126       2.4200
     127       2.4625
     128       2.5087
     129       2.6408
     130       2.6307
     131       2.5825
     132       2.6262
     133       2.6983
     134       2.6913
     135       2.6355
     136       2.5143
     137       2.5328
     138       2.4984
     139       2.4847
     140       2.4341
     141       2.4857
     142       2.3611
     143       2.3862
     144       2.4944
     145       2.4794
     146       2.4187
     147       2.4980
     148       2.4650
     149       2.4899
     150       2.3974
     151       2.3593
     152       2.4761
     153       2.4602
     154       2.3725
     155       2.3726
     156       2.2882
     157       2.3152
     158       2.3454
     159       2.3330
     160       2.3056
     161       2.3943
     162       2.3993
     163       2.4184
     164       2.3459
     165       2.3508
     166       2.3127
     167       2.3220
     168       2.4758
     169       2.5315
     170       2.4577
     171       2.4349
     172       2.4277
     173       2.4045
     174       2.3739
     175       2.4019
     176       2.4590
     177       2.4279
     178       2.4678
     179       2.4054
     180       2.3420
     181       2.3614
     182       2.4477
     183       2.4196
     184       2.4789
     185       2.3901
     186       2.4386
     187       2.4603
     188       2.4160
     189       2.4290
     190       2.3961
     191       2.4387
     192       2.3324
     193       2.2341
     194       2.3343
     195       2.2596
     196       2.3266
     197       2.2772
     198       2.2926
     199       2.3294
     200       2.2207
     201       2.2251
     202       2.2954
     203       2.3130
     204       2.2186
     205       2.2580
     206       2.3083
     207       2.4481
     208       2.4354
     209       2.4551
     210       2.3647
     211       2.4399
     212       2.4664
     213       2.3191
     214       2.4691
     215       2.3752
     216       2.3945
     217       2.4326
     218       2.3537
     219       2.2774
     220       2.3087
     221       2.3792
     222       2.3048
     223       2.4236
     224       2.4748
     225       2.4781
     226       2.3692
     227       2.3907
     228       2.4498
     229       2.4772
     230       2.4936
     231       2.4223
     232       2.3372
     233       2.3316
     234       2.2525
     235       2.2846
     236       2.3808
     237       2.3577
     238       2.3194
     239       2.3534
     240       2.3466
     241       2.2550
     242       2.2870
     243       2.3629
     244       2.3402
     245       2.3144
     246       2.2654
     247       2.3395
     248       2.3911
     249       2.3445
     250       2.1992
     251       2.2173
     252       2.3044
     253       2.3514
     254       2.4456
     255       2.4480
     256       2.3856
     257       2.3182
     258       2.3995
     259       2.4035
     260       2.4144
     261       2.5336
     262       2.5583
     263       2.5140
     264       2.4968
     265       2.4729
     266       2.3852
     267       2.3975
     268       2.4124
     269       2.4727
     270       2.4714
     271       2.5530
     272       2.6719
     273       2.5506
     274       2.5767
     275       2.6669
     276       2.5636
     277       2.5124
     278       2.5592
     279       2.6202
     280       2.5003
     281       2.4367
     282       2.4452
     283       2.4914
     284       2.4941
     285       2.4930
     286       2.4950
     287       2.4750
     288       2.5069
     289       2.4918
     290       2.4783
     291       2.4798
     292       2.5148
     293       2.5789
     294       2.6002
     295       2.5796
     296       2.5453
     297       2.5066
     298       2.5378
     299       2.4591
     300       2.5256
     301       2.4960
     302       2.5923
     303       2.5831
     304       2.5553
     305       2.5260
     306       2.4265
     307       2.5079
     308       2.4411
     309       2.4901
     310       2.5281
     311       2.5670
     312       2.6340
     313       2.4555
     314       2.4323
     315       2.5016
     316       2.4698
     317       2.4269
     318       2.5710
     319       2.5404
     320       2.5187
     321       2.4057
     322       2.4945
     323       2.5110
     324       2.4153
     325       2.5731
     326       2.5089
     327       2.4264
     328       2.4120
     329       2.3815
     330       2.3465
     331       2.4252
     332       2.4457
     333       2.4814
     334       2.4734
     335       2.4086
     336       2.4249
     337       2.3477
     338       2.4435
     339       2.5417
     340       2.5238
     341       2.3782
     342       2.4147
     343       2.3440
     344       2.3517
     345       2.3957
     346       2.4098
     347       2.4227
     348       2.4274
     349       2.4013
     350       2.3080
     351       2.2336
     352       2.3373
     353       2.3009
     354       2.4148
     355       2.3514
     356       2.3806
     357       2.3559
     358       2.4891
     359       2.4095
     360       2.3503
     361       2.3844
     362       2.4128
     363       2.4977
     364       2.4988
     365       2.4899
     366       2.5424
     367       2.5351
     368       2.5629
     369       2.4734
     370       2.4766
     371       2.4785
     372       2.4215
     373       2.4300
     374       2.4138
     375       2.4299
     376       2.4227
     377       2.4269
     378       2.4338
     379       2.3458
     380       2.3737
     381       2.4244
     382       2.4695
     383       2.3979
     384       2.4705
     385       2.4629
     386       2.4396
     387       2.4848
     388       2.4603
     389       2.4085
     390       2.4112
     391       2.4819
     392       2.4937
     393       2.4891
     394       2.4485
     395       2.4863
     396       2.4402
     397       2.4398
     398       2.3373
     399       2.4318
     400       2.3615
     401       2.3102
     402       2.3887
     403       2.4683
     404       2.4948
     405       2.5025
     406       2.4818
     407       2.3438
     408       2.3555
     409       2.4182
     410       2.3130
     411       2.3473
     412       2.2966
     413       2.3588
     414       2.3157
     415       2.3291
     416       2.3430
     417       2.4162
     418       2.4020
     419       2.3698
     420       2.3800
     421       2.4054
     422       2.3638
     423       2.4080
     424       2.3696
     425       2.3683
     426       2.2816
     427       2.3444
     428       2.4461
     429       2.4372
     430       2.3096
     431       2.3171
     432       2.3201
     433       2.2972
     434       2.3281
     435       2.3474
     436       2.3255
     437       2.3605
     438       2.4994
     439       2.4233
     440       2.4306
     441       2.3244
     442       2.3498
     443       2.4366
     444       2.4232
     445       2.5259
     446       2.5249
     447       2.5178
     448       2.4861
     449       2.4597
     450       2.5080
     451       2.5509
     452       2.5350
     453       2.4543
     454       2.4375
     455       2.4476
     456       2.4193
     457       2.4257
     458       2.4452
     459       2.4758
     460       2.4360
     461       2.3667
     462       2.3860
     463       2.4350
     464       2.4185
     465       2.3990
     466       2.4139
     467       2.4204
     468       2.4147
     469       2.3534
     470       2.3690
     471       2.5025
     472       2.3561
     473       2.3474
     474       2.3998
     475       2.3807
     476       2.4044
     477       2.4780
     478       2.4253
     479       2.3954
     480       2.4582
     481       2.4805
     482       2.5096
     483       2.5670
     484       2.4957
     485       2.5005
     486       2.4259
     487       2.3732
     488       2.3169
     489       2.3127
     490       2.3924
     491       2.3417
     492       2.4560
     493       2.4515
     494       2.4780
     495       2.4482
     496       2.4461
     497       2.3497
     498       2.4435
     499       2.4140
     500       2.4604
     501       2.4464
     502       2.4450
     503       2.4641
     504       2.5634
     505       2.4581
     506       2.4957
     507       2.5040
     508       2.5699
     509       2.5923
     510       2.4827
     511       2.4354
     512       2.4327
     513       2.4899
     514       2.5148
     515       2.4297
     516       2.4260
     517       2.5027
     518       2.5497
     519       2.5417
     520       2.5007
     521       2.4973
     522       2.5770
     523       2.5993
     524       2.5995
     525       2.5735
     526       2.5304
     527       2.5686
     528       2.4252
     529       2.4857
     530       2.6283
     531       2.6277
     532       2.5805
     533       2.5781
     534       2.6126
     535       2.6345
     536       2.5483
     537       2.5367
     538       2.5278
     539       2.4622
     540       2.5127
     541       2.4685
     542       2.5250
     543       2.5933
     544       2.6767
     545       2.6013
     546       2.4913
     547       2.5389
     548       2.6447
     549       2.6172
     550       2.5996
     551       2.5926
     552       2.6399
     553       2.6649
     554       2.6825
     555       2.6368
     556       2.6147
     557       2.5536
     558       2.5772
     559       2.6456
     560       2.6356
     561       2.5196
     562       2.5051
     563       2.5969
     564       2.5895
     565       2.6236
     566       2.4863
     567       2.4301
     568       2.4476
     569       2.5894
     570       2.5814
     571       2.6463
     572       2.6784
     573       2.6366
     574       2.7396
     575       2.6762
     576       2.7479
     577       2.8196
     578       2.7466
     579       2.6668
     580       2.6286
     581       2.5227
     582       2.6307
     583       2.6214
     584       2.7658
     585       2.7594
     586       2.6836
     587       2.7305
     588       2.7980
     589       2.7312
     590       2.7623
     591       2.7005
     592       2.6421
     593       2.6830
     594       2.7001
     595       2.6398
     596       2.5937
     597       2.6015
     598       2.5764
     599       2.5484
     600       2.6479
     601       2.6736
     602       2.7143
     603       2.7642
     604       2.6948
     605       2.7036
     606       2.7272
     607       2.6607
     608       2.6301
     609       2.6511
     610       2.7027
     611       2.7287
     612       2.7608
     613       2.7164
     614       2.6664
     615       2.6099
     616       2.6677
     617       2.5851
     618       2.6139
     619       2.6607
     620       2.6916
     621       2.6304
     622       2.6002
     623       2.6652
     624       2.6031
     625       2.6758
     626       2.6142
     627       2.5780
     628       2.5619
     629       2.5773
     630       2.6175
     631       2.5208
     632       2.5924
     633       2.5528
     634       2.4798
     635       2.4206
     636       2.4198
     637       2.5473
     638       2.6030
     639       2.6268
     640       2.5802
     641       2.6205
     642       2.5797
     643       2.5051
     644       2.5300
     645       2.5587
     646       2.6216
     647       2.6228
     648       2.4998
     649       2.5133
     650       2.5740
     651       2.5803
     652       2.6240
     653       2.6305
     654       2.6235
     655       2.6213
     656       2.6269
     657       2.6164
     658       2.6811
     659       2.7056
     660       2.6527
     661       2.7221
     662       2.6172
     663       2.5977
     664       2.5636
     665       2.6361
     666       2.6507
     667       2.6179
     668       2.6243
     669       2.6400
     670       2.7302
     671       2.7977
     672       2.7229
     673       2.7069
     674       2.7016
     675       2.7050
     676       2.6505
     677       2.6598
     678       2.6835
     679       2.6884
     680       2.6526
     681       2.5730
     682       2.6042
     683       2.6197
     684       2.6092
     685       2.5709
     686       2.7114
     687       2.5845
     688       2.5500
     689       2.5823
     690       2.5115
     691       2.5341
     692       2.6325
     693       2.6547
     694       2.6056
     695       2.7150
     696       2.6243
     697       2.6335
     698       2.6450
     699       2.7166
     700       2.7044
     701       2.6407
     702       2.6257
     703       2.7364
     704       2.6796
     705       2.7549
     706       2.7103
     707       2.7754
     708       2.6781
     709       2.6876
     710       2.6898
     711       2.6711
     712       2.6185
     713       2.6412
     714       2.6042
     715       2.5975
     716       2.6019
     717       2.5715
     718       2.6282
     719       2.6339
     720       2.5605
     721       2.5520
     722       2.6090
     723       2.6047
     724       2.5289
     725       2.4460
     726       2.4557
     727       2.5379
     728       2.4961
     729       2.5759
     730       2.5304
     731       2.5505
     732       2.5422
     733       2.6638
     734       2.6287
     735       2.7081
     736       2.7241
     737       2.8517
     738       2.5965
     739       2.6832
     740       2.6796
     741       2.5685
     742       2.6074
     743       2.6259
     744       2.6486
     745       2.6572
     746       2.6605
     747       2.6098
     748       2.6870
     749       2.6987
     750       2.6967
     751       2.6494
     752       2.5736
     753       2.6462
     754       2.5941
     755       2.5655
     756       2.6000
     757       2.7196
     758       2.6631
     759       2.6880
     760       2.5839
     761       2.5663
     762       2.6529
     763       2.5824
     764       2.5439
     765       2.5359
     766       2.5833
     767       2.6508
     768       2.8143
     769       2.7191
     770       2.5577
     771       2.6394
     772       2.5377
     773       2.5562
     774       2.5471
     775       2.5655
     776       2.5244
     777       2.5009
     778       2.4986
     779       2.5329
     780       2.4880
     781       2.4793
     782       2.5511
     783       2.5549
     784       2.6495
     785       2.5723
     786       2.6116
     787       2.5668
     788       2.6614
     789       2.6205
     790       2.5687
     791       2.5497
     792       2.6559
     793       2.6351
     794       2.6394
     795       2.5523
     796       2.5442
     797       2.5727
     798       2.6496
     799       2.5954
     800       2.5999
     801       2.6421
     802       2.6567
     803       2.6041
     804       2.5489
     805       2.5007
     806       2.5092
     807       2.4787
     808       2.4657
     809       2.5267
     810       2.5860
     811       2.4921
     812       2.4765
     813       2.5531
     814       2.5836
     815       2.5655
     816       2.6185
     817       2.5510
     818       2.6809
     819       2.6000
     820       2.5411
     821       2.4593
     822       2.5022
     823       2.4899
     824       2.5484
     825       2.5202
     826       2.5033
     827       2.5347
     828       2.5347
     829       2.5176
     830       2.5570
     831       2.5862
     832       2.5823
     833       2.5946
     834       2.5678
     835       2.6197
     836       2.6896
     837       2.6642
     838       2.5984
     839       2.6424
     840       2.6249
     841       2.6043
     842       2.6721
     843       2.6028
     844       2.7474
     845       2.7263
     846       2.7504
     847       2.8379
     848       2.7571
     849       2.6865
     850       2.7536
     851       2.6821
     852       2.6335
     853       2.5755
     854       2.5790
     855       2.5433
     856       2.5338
     857       2.5983
     858       2.6690
     859       2.7020
     860       2.7486
     861       2.8046
     862       2.7168
     863       2.6602
     864       2.6975
     865       2.5977
     866       2.7669
     867       2.7604
     868       2.8116
     869       2.8382
     870       2.8243
     871       2.7689
     872       2.7093
     873       2.7195
     874       2.6762
     875       2.7198
     876       2.5995
     877       2.5749
     878       2.5204
     879       2.5824
     880       2.5839
     881       2.5059
     882       2.6147
     883       2.6034
     884       2.6147
     885       2.6309
     886       2.5812
     887       2.6290
     888       2.6480
     889       2.6073
     890       2.6419
     891       2.7011
     892       2.7678
     893       2.5973
     894       2.7267
     895       2.7251
     896       2.5955
     897       2.6647
     898       2.6408
     899       2.6345
     900       2.5865
     901       2.6339
     902       2.5769
     903       2.5914
     904       2.5911
     905       2.5578
     906       2.5637
     907       2.6029
     908       2.5603
     909       2.5299
     910       2.5263
     911       2.5747
     912       2.6663
     913       2.7356
     914       2.7057
     915       2.7411
     916       2.6990
     917       2.8279
     918       2.7323
     919       2.7772
     920       2.6870
     921       2.7820
     922       2.7915
     923       2.8402
     924       2.7763
     925       2.8146
     926       2.8356
     927       2.6982
     928       2.7160
     929       2.7581
     930       2.7757
     931       2.7358
     932       2.6872
     933       2.6699
     934       2.7042
     935       2.7232
     936       2.7399
     937       2.6638
     938       2.6490
     939       2.6048
     940       2.7154
     941       2.6308
     942       2.6939
     943       2.6999
     944       2.7911
     945       2.8740
     946       2.8663
     947       2.7925
     948       2.7422
     949       2.8025
     950       2.7575
     951       2.7108
     952       2.7751
     953       2.6527
     954       2.7047
     955       2.7213
     956       2.7496
     957       2.6889
     958       2.6801
     959       2.7347
     960       2.7001
     961       2.7704
     962       2.7834
     963       2.8816
     964       2.8756
     965       2.8499
     966       2.8102
     967       2.7474
     968       2.7916
     969       2.9044
     970       2.8301
     971       2.8196
     972       2.8126
     973       2.7393
     974       2.7480
     975       2.6337
     976       2.6036
     977       2.6804
     978       2.6576
     979       2.7377
     980       2.6776
     981       2.6847
     982       2.6915
     983       2.6769
     984       2.5544
     985       2.6601
     986       2.7506
     987       2.6914
     988       2.6490
     989       2.7384
     990       2.7273
     991       2.7552
     992       2.7338
     993       2.7381
     994       2.7628
     995       2.8280
     996       2.7353
     997       2.8990
     998       2.8885
     999       2.8783
    1000       2.8803
    1001       2.9019
    1002       2.8765
    1003       2.9226
    1004       2.8807
    1005       2.9154
    1006       2.8671
    1007       2.8796
    1008       2.9113
    1009       2.8600
    1010       2.8961
    1011       2.8549
    1012       2.7994
    1013       2.7756
    1014       2.7510
    1015       2.7674
    1016       2.6473
    1017       2.6985
    1018       2.7093
    1019       2.5881
    1020       2.6250
    1021       2.6596
    1022       2.5940
    1023       2.6685
    1024       2.7038
    1025       2.6514
    1026       2.6439
    1027       2.6292
    1028       2.4858
    1029       2.5702
    1030       2.5748
    1031       2.6483
    1032       2.6556
    1033       2.7027
    1034       2.6718
    1035       2.6548
    1036       2.6321
    1037       2.5701
    1038       2.4929
    1039       2.6008
    1040       2.6129
    1041       2.5620
    1042       2.6698
    1043       2.6621
    1044       2.7377
    1045       2.6326
    1046       2.6402
    1047       2.5816
    1048       2.5752
    1049       2.6810
    1050       2.6576
    1051       2.6235
    1052       2.7650
    1053       2.7372
    1054       2.7076
    1055       2.6266
    1056       2.6045
    1057       2.6449
    1058       2.7156
    1059       2.6749
    1060       2.6660
    1061       2.7386
    1062       2.6291
    1063       2.5886
    1064       2.6087
    1065       2.5681
    1066       2.5817
    1067       2.7176
    1068       2.6733
    1069       2.7124
    1070       2.6991
    1071       2.6096
    1072       2.5191
    1073       2.6132
    1074       2.5846
    1075       2.5390
    1076       2.6246
    1077       2.6274
    1078       2.6529
    1079       2.6179
    1080       2.6480
    1081       2.8177
    1082       2.7972
    1083       2.7662
    1084       2.7190
    1085       2.8616
    1086       2.9496
    1087       2.8479
    1088       2.8627
    1089       2.9471
    1090       2.8640
    1091       2.7241
    1092       2.7753
    1093       2.7083
    1094       2.6713
    1095       2.7338
    1096       2.8204
    1097       2.7665
    1098       2.6294
    1099       2.6730
    1100       2.6105
    1101       2.6124
    1102       2.5556
    1103       2.5877
    1104       2.5894
    1105       2.6429
    1106       2.5518
    1107       2.6191
    1108       2.5958
    1109       2.6811
    1110       2.6251
    1111       2.6241
    1112       2.6515
    1113       2.5725
    1114       2.5460
    1115       2.5814
    1116       2.5715
    1117       2.6287
    1118       2.6896
    1119       2.7236
    1120       2.7653
    1121       2.7149
    1122       2.7211
    1123       2.6925
    1124       2.8140
    1125       2.7602
    1126       2.7261
    1127       2.6088
    1128       2.5977
    1129       2.5664
    1130       2.6535
    1131       2.6651
    1132       2.6102
    1133       2.5807
    1134       2.6803
    1135       2.7171
    1136       2.5753
    1137       2.5650
    1138       2.4893
    1139       2.5293
    1140       2.4919
    1141       2.4576
    1142       2.5292
    1143       2.5082
    1144       2.4808
    1145       2.5053
    1146       2.5126
    1147       2.4340
    1148       2.5618
    1149       2.5370
    1150       2.4996
    1151       2.5019
    1152       2.4965
    1153       2.4652
    1154       2.4561
    1155       2.4053
    1156       2.4070
    1157       2.3976
    1158       2.5055
    1159       2.5958
    1160       2.7067
    1161       2.8607
    1162       2.9076
    1163       2.6959
    1164       2.6973
    1165       2.5792
    1166       2.6786
    1167       2.5741
    1168       2.6221
    1169       2.6093
    1170       2.5641
    1171       2.4815
    1172       2.5363
    1173       2.4939
    1174       2.5271
    1175       2.4721
    1176       2.5444
    1177       2.5801
    1178       2.5398
    1179       2.5740
    1180       2.5114
    1181       2.5365
    1182       2.4725
    1183       2.4205
    1184       2.4154
    1185       2.4323
    1186       2.4854
    1187       2.4965
    1188       2.4411
    1189       2.4603
    1190       2.4964
    1191       2.4431
    1192       2.5483
    1193       2.4057
    1194       2.3634
    1195       2.4704
    1196       2.4996
    1197       2.5207
    1198       2.4530
    1199       2.4672
    1200       2.5734
    1201       2.6453
    1202       2.7174
    1203       2.6210
    1204       2.6329
    1205       2.6220
    1206       2.4427
    1207       2.4996
    1208       2.5609
    1209       2.5222
    1210       2.5980
    1211       2.5392
    1212       2.5134
    1213       2.4769
    1214       2.4880
    1215       2.4761
    1216       2.4584
    1217       2.4031
    1218       2.4245
    1219       2.3631
    1220       2.3448
    1221       2.4432
    1222       2.3842
    1223       2.4759
    1224       2.4750
    1225       2.4171
    1226       2.4952
    1227       2.6355
    1228       2.7974
    1229       2.7224
    1230       2.7003
    1231       2.5729
    1232       2.5817
    1233       2.6059
    1234       2.7103
    1235       2.5802
    1236       2.6095
    1237       2.5350
    1238       2.6152
    1239       2.5808
    1240       2.5430
    1241       2.5591
    1242       2.4990
    1243       2.5627
    1244       2.4904
    1245       2.6188
    1246       2.6290
    1247       2.5298
    1248       2.5700
    1249       2.5672
    1250       2.5611
    1251       2.5801
    1252       2.6680
    1253       2.6474
    1254       2.5157
    1255       2.5703
    1256       2.6139
    1257       2.5640
    1258       2.5945
    1259       2.5212
    1260       2.5780
    1261       2.5139
    1262       2.3753
    1263       2.4578
    1264       2.4152
    1265       2.5170
    1266       2.4082
    1267       2.4508
    1268       2.4363
    1269       2.4576
    1270       2.5568
    1271       2.6068
    1272       2.5318
    1273       2.6126
    1274       2.5313
    1275       2.5144
    1276       2.5589
    1277       2.5740
    1278       2.5702
    1279       2.5664
    1280       2.5109
    1281       2.5323
    1282       2.5074
    1283       2.5457
    1284       2.6595
    1285       2.5644
    1286       2.5658
    1287       2.5186
    1288       2.5374
    1289       2.5553
    1290       2.5216
    1291       2.5273
    1292       2.3601
    1293       2.4983
    1294       2.4326
    1295       2.4911
    1296       2.4240
    1297       2.4461
    1298       2.3896
    1299       2.4505
    1300       2.4541
    1301       2.4657
    1302       2.4775
    1303       2.5084
    1304       2.4246
    1305       2.4627
    1306       2.4917
    1307       2.4730
    1308       2.5225
    1309       2.5085
    1310       2.5689
    1311       2.4638
    1312       2.4905
    1313       2.4363
    1314       2.4941
    1315       2.5457
    1316       2.5103
    1317       2.4828
    1318       2.5144
    1319       2.5150
    1320       2.5808
    1321       2.6325
    1322       2.6400
    1323       2.5593
    1324       2.7036
    1325       2.6681
    1326       2.7357
    1327       2.6729
    1328       2.5921
    1329       2.6548
    1330       2.5368
    1331       2.6438
    1332       2.6824
    1333       2.6314
    1334       2.6744
    1335       2.6536
    1336       2.6989
    1337       2.6376
    1338       2.6240
    1339       2.5601
    1340       2.4796
    1341       2.4788
    1342       2.4763
    1343       2.4916
    1344       2.5173
    1345       2.5051
    1346       2.5400
    1347       2.5399
    1348       2.5548
    1349       2.5805
    1350       2.5408
    1351       2.4636
    1352       2.4815
    1353       2.5051
    1354       2.5468
    1355       2.5552
    1356       2.6119
    1357       2.5939
    1358       2.5817
    1359       2.6085
    1360       2.6198
    1361       2.5604
    1362       2.5185
    1363       2.5553
    1364       2.5865
    1365       2.6289
    1366       2.6372
    1367       2.6578
    1368       2.7154
    1369       2.7439
    1370       2.6840
    1371       2.7324
    1372       2.6732
    1373       2.6849
    1374       2.6052
    1375       2.6166
    1376       2.5015
    1377       2.6571
    1378       2.6995
    1379       2.7292
    1380       2.7217
    1381       2.6183
    1382       2.6564
    1383       2.6271
    1384       2.7234
    1385       2.6584
    1386       2.6101
    1387       2.6141
    1388       2.5389
    1389       2.5613
    1390       2.6754
    1391       2.7096
    1392       2.7592
    1393       2.6291
    1394       2.6127
    1395       2.5901
    1396       2.6661
    1397       2.5508
    1398       2.5277
    1399       2.6039
    1400       2.6935
    1401       2.7594
    1402       2.7699
    1403       2.6652
    1404       2.7456
    1405       2.6643
    1406       2.6724
    1407       2.6235
    1408       2.6909
    1409       2.6977
    1410       2.6703
    1411       2.6522
    1412       2.6883
    1413       2.6578
    1414       2.6929
    1415       2.6602
    1416       2.6650
    1417       2.6944
    1418       2.7453
    1419       2.6636
    1420       2.6795
    1421       2.6302
    1422       2.6418
    1423       2.6599
    1424       2.6439
    1425       2.7406
    1426       2.8097
    1427       2.7843
    1428       2.6822
    1429       2.7511
    1430       2.7634
    1431       2.7114
    1432       2.6467
    1433       2.5531
    1434       2.5730
    1435       2.6360
    1436       2.7152
    1437       2.5680
    1438       2.5866
    1439       2.6227
    1440       2.5686
    1441       2.5627
    1442       2.5884
    1443       2.5801
    1444       2.5570
    1445       2.4456
    1446       2.4790
    1447       2.5416
    1448       2.5124
    1449       2.5111
    1450       2.5602
    1451       2.4871
    1452       2.4576
    1453       2.4961
    1454       2.5322
    1455       2.5106
    1456       2.4856
    1457       2.4761
    1458       2.5850
    1459       2.5853
    1460       2.5292
    1461       2.5357
    1462       2.5399
    1463       2.6178
    1464       2.5807
    1465       2.5208
    1466       2.5584
    1467       2.6325
    1468       2.6325
    1469       2.5408
    1470       2.6024
    1471       2.5387
    1472       2.6043
    1473       2.6204
    1474       2.6536
    1475       2.6315
    1476       2.6523
    1477       2.5738
    1478       2.6331
    1479       2.5691
    1480       2.5688
    1481       2.5725
    1482       2.5844
    1483       2.6037
    1484       2.6977
    1485       2.6508
    1486       2.6325
    1487       2.6739
    1488       2.6451
    1489       2.7123
    1490       2.6805
    1491       2.7203
    1492       2.6929
    1493       2.7529
    1494       2.7687
    1495       2.6629
    1496       2.5983
    1497       2.5788
    1498       2.5848
    1499       2.5744
    1500       2.5000
    1501       2.4665
    1502       2.4401
    1503       2.4558
    1504       2.4873
    1505       2.4746
    1506       2.5633
    1507       2.5003
    1508       2.5001
    1509       2.5755
    1510       2.6494
    1511       2.6518
    1512       2.6668
    1513       2.6607
    1514       2.6114
    1515       2.6439
    1516       2.5844
    1517       2.6192
    1518       2.6874
    1519       2.6459
    1520       2.6616
    1521       2.7265
    1522       2.7072
    1523       2.7723
    1524       2.8015
    1525       2.7421
    1526       2.7447
    1527       2.7252
    1528       2.7216
    1529       2.7197
    1530       2.6793
    1531       2.6757
    1532       2.6520
    1533       2.6841
    1534       2.7244
    1535       2.7407
    1536       2.7104
    1537       2.6309
    1538       2.7047
    1539       2.7316
    1540       2.7747
    1541       2.7445
    1542       2.7653
    1543       2.7237
    1544       2.6240
    1545       2.6579
    1546       2.6666
    1547       2.6088
    1548       2.5838
    1549       2.6091
    1550       2.5905
    1551       2.6010
    1552       2.5842
    1553       2.6295
    1554       2.6141
    1555       2.6471
    1556       2.5968
    1557       2.5825
    1558       2.5919
    1559       2.5992
    1560       2.5755
    1561       2.6692
    1562       2.6420
    1563       2.6755
    1564       2.5639
    1565       2.6017
    1566       2.6168
    1567       2.5772
    1568       2.5243
    1569       2.5324
    1570       2.6039
    1571       2.6533
    1572       2.5953
    1573       2.6013
    1574       2.5863
    1575       2.6049
    1576       2.5681
    1577       2.6441
    1578       2.6422
    1579       2.6195
    1580       2.6928
    1581       2.6824
    1582       2.6303
    1583       2.6595
    1584       2.7563
    1585       2.8067
    1586       2.8028
    1587       2.8213
    1588       2.8619
    1589       2.8327
    1590       2.8531
    1591       2.8053
    1592       2.7083
    1593       2.6472
    1594       2.7038
    1595       2.6538
    1596       2.7161
    1597       2.7139
    1598       2.7752
    1599       2.7653
    1600       2.8032
    1601       2.7866
    1602       2.7676
    1603       2.7629
    1604       2.7531
    1605       2.7369
    1606       2.7016
    1607       2.6722
    1608       2.7292
    1609       2.6567
    1610       2.6855
    1611       2.6355
    1612       2.6587
    1613       2.5988
    1614       2.6695
    1615       2.6880
    1616       2.7042
    1617       2.5333
    1618       2.5050
    1619       2.4583
    1620       2.4520
    1621       2.4769
    1622       2.5622
    1623       2.6437
    1624       2.6377
    1625       2.7015
    1626       2.6433
    1627       2.6251
    1628       2.6335
    1629       2.7055
    1630       2.6794
    1631       2.6729
    1632       2.6095
    1633       2.5957
    1634       2.5737
    1635       2.6070
    1636       2.6191
    1637       2.6322
    1638       2.6096
    1639       2.6980
    1640       2.6481
    1641       2.6232
    1642       2.7199
    1643       2.6845
    1644       2.6248
    1645       2.7021
    1646       2.7645
    1647       2.7492
    1648       2.6696
    1649       2.6178
    1650       2.6216
    1651       2.6616
    1652       2.7194
    1653       2.7359
    1654       2.7457
    1655       2.7927
    1656       2.8375
    1657       2.8121
    1658       2.8509
    1659       2.7800
    1660       2.7702
    1661       2.8627
    1662       2.8306
    1663       2.7882
    1664       2.8444
    1665       2.8066
    1666       2.8234
    1667       2.7943
    1668       2.7868
    1669       2.7241
    1670       2.8110
    1671       2.7922
    1672       2.8371
    1673       2.7820
    1674       2.7621
    1675       2.7504
    1676       2.7139
    1677       2.7640
    1678       2.6764
    1679       2.6627
    1680       2.6363
    1681       2.6083
    1682       2.6392
    1683       2.6689
    1684       2.6846
    1685       2.8325
    1686       2.7847
    1687       2.7452
    1688       2.7915
    1689       2.8314
    1690       2.8078
    1691       2.7903
    1692       2.7959
    1693       2.7335
    1694       2.7457
    1695       2.7485
    1696       2.7292
    1697       2.8403
    1698       2.7950
    1699       2.8936
    1700       2.8620
    1701       2.8375
    1702       2.7770
    1703       2.9824
    1704       2.8865
    1705       2.9123
    1706       2.9109
    1707       2.8205
    1708       2.8033
    1709       2.7922
    1710       2.7664
    1711       2.7463
    1712       2.7820
    1713       2.7463
    1714       2.8111
    1715       2.8774
    1716       2.7528
    1717       2.7911
    1718       2.7523
    1719       2.7387
    1720       2.6832
    1721       2.6717
    1722       2.6583
    1723       2.7383
    1724       2.6798
    1725       2.7135
    1726       2.6781
    1727       2.6511
    1728       2.6037
    1729       2.6629
    1730       2.6124
    1731       2.6401
    1732       2.6185
    1733       2.6324
    1734       2.6426
    1735       2.6607
    1736       2.7447
    1737       2.7053
    1738       2.7152
    1739       2.6580
    1740       2.6745
    1741       2.6629
    1742       2.6351
    1743       2.7262
    1744       2.7347
    1745       2.7207
    1746       2.7711
    1747       2.8427
    1748       2.7709
    1749       2.7010
    1750       2.7335
    1751       2.6659
    1752       2.7463
    1753       2.6183
    1754       2.6518
    1755       2.6664
    1756       2.6456
    1757       2.7211
    1758       2.6777
    1759       2.6410
    1760       2.7350
    1761       2.6817
    1762       2.6774
    1763       2.7021
    1764       2.6563
    1765       2.6530
    1766       2.5568
    1767       2.6399
    1768       2.6868
    1769       2.6098
    1770       2.7135
    1771       2.6442
    1772       2.6534
    1773       2.7043
    1774       2.6777
    1775       2.6461
    1776       2.6270
    1777       2.6786
    1778       2.8189
    1779       2.7292
    1780       2.7186
    1781       2.7597
    1782       2.7542
    1783       2.6728
    1784       2.7319
    1785       2.6807
    1786       2.7426
    1787       2.7731
    1788       2.6762
    1789       2.7281
    1790       2.6641
    1791       2.6323
    1792       2.6743
    1793       2.8079
    1794       2.6825
    1795       2.7455
    1796       2.7132
    1797       2.8274
    1798       2.8153
    1799       2.7651
    1800       2.7479
    1801       2.8569
    1802       2.7843
    1803       2.7302
    1804       2.8020
    1805       2.6941
    1806       2.6389
    1807       2.5743
    1808       2.6054
    1809       2.5786
    1810       2.5958
    1811       2.6807
    1812       2.6414
    1813       2.7262
    1814       2.8054
    1815       2.7917
    1816       2.7296
    1817       2.7540
    1818       2.7959
    1819       2.8652
    1820       2.7964
    1821       2.9116
    1822       2.8261
    1823       2.7881
    1824       2.7984
    1825       2.7391
    1826       2.8047
    1827       2.7999
    1828       2.7885
    1829       2.8249
    1830       2.8222
    1831       2.6682
    1832       2.7349
    1833       2.7445
    1834       2.7240
    1835       2.6669
    1836       2.7351
    1837       2.6458
    1838       2.5778
    1839       2.5655
    1840       2.6286
    1841       2.6482
    1842       2.6163
    1843       2.6467
    1844       2.6722
    1845       2.7032
    1846       2.7039
    1847       2.7492
    1848       2.7440
    1849       2.7654
    1850       2.7995
    1851       2.8982
    1852       2.8491
    1853       2.9593
    1854       2.9436
    1855       2.9274
    1856       2.8730
    1857       2.9173
    1858       2.8876
    1859       2.9187
    1860       2.9062
    1861       2.8893
    1862       2.8642
    1863       2.8682
    1864       2.7272
    1865       2.8606
    1866       2.7910
    1867       2.8793
    1868       2.7547
    1869       2.8817
    1870       2.8330
    1871       2.8116
    1872       2.8491
    1873       2.8511
    1874       2.9000
    1875       2.8281
    1876       2.8265
    1877       2.8667
    1878       2.8399
    1879       2.8369
    1880       2.8164
    1881       2.8762
    1882       2.8596
    1883       2.8845
    1884       2.8248
    1885       2.8328
    1886       2.8253
    1887       2.7635
    1888       2.6985
    1889       2.6889
    1890       2.7340
    1891       2.7164
    1892       2.7094
    1893       2.7343
    1894       2.7431
    1895       2.6940
    1896       2.5785
    1897       2.6583
    1898       2.6073
    1899       2.6493
    1900       2.6292
    1901       2.7015
    1902       2.7131
    1903       2.6988
    1904       2.5836
    1905       2.6979
    1906       2.8102
    1907       2.6804
    1908       2.7341
    1909       2.6953
    1910       2.6737
    1911       2.7073
    1912       2.6681
    1913       2.6753
    1914       2.5678
    1915       2.6113
    1916       2.5917
    1917       2.5363
    1918       2.6183
    1919       2.6301
    1920       2.6223
    1921       2.5733
    1922       2.6344
    1923       2.6244
    1924       2.5819
    1925       2.5700
    1926       2.5887
    1927       2.6388
    1928       2.5599
    1929       2.6440
    1930       2.7649
    1931       2.7177
    1932       2.7680
    1933       2.7392
    1934       2.9344
    1935       2.9139
    1936       2.9085
    1937       2.9199
    1938       2.8349
    1939       2.8252
    1940       2.8423
    1941       2.8474
    1942       2.7756
    1943       2.7684
    1944       2.7992
    1945       2.8230
    1946       2.8053
    1947       2.8061
    1948       2.7576
    1949       2.7140
    1950       2.6816
    1951       2.6317
    1952       2.5794
    1953       2.5373
    1954       2.5417
    1955       2.5541
    1956       2.6148
    1957       2.5049
    1958       2.5134
    1959       2.5103
    1960       2.5006
    1961       2.5039
    1962       2.5349
    1963       2.5472
    1964       2.6534
    1965       2.6987
    1966       2.5991
    1967       2.7431
    1968       2.6473
    1969       2.7199
    1970       2.6350
    1971       2.5979
    1972       2.6175
    1973       2.6513
    1974       2.6474
    1975       2.6925
    1976       2.6247
    1977       2.5761
    1978       2.5896
    1979       2.5727
    1980       2.5817
    1981       2.5282
    1982       2.5436
    1983       2.5030
    1984       2.5551
    1985       2.5144
    1986       2.4515
    1987       2.5174
    1988       2.4937
    1989       2.5397
    1990       2.4740
    1991       2.5875
    1992       2.5346
    1993       2.5744
    1994       2.6082
    1995       2.5664
    1996       2.5037
    1997       2.4796
    1998       2.5895
    1999       2.5148
    2000       2.5307
    2001       2.5851
    2002       2.6255
    2003       2.6142
    2004       2.6303
    2005       2.6550
    2006       2.6457
    2007       2.6633
    2008       2.5969
    2009       2.5843
    2010       2.6135
    2011       2.5627
    2012       2.5736
    2013       2.6442
    2014       2.6954
    2015       2.7878
    2016       2.6856
    2017       2.7373
    2018       2.7786
    2019       2.6960
    2020       2.7275
    2021       2.9660
    2022       2.9130
    2023       2.9412
    2024       2.8812
    2025       2.8151
    2026       2.8061
    2027       2.7532
    2028       2.7003
    2029       2.7686
    2030       2.7695
    2031       2.7617
    2032       2.7733
    2033       2.7635
    2034       2.7190
    2035       2.8031
    2036       2.8312
    2037       2.8054
    2038       2.8293
    2039       2.8500
    2040       2.9063
    2041       2.9195
    2042       2.8808
    2043       2.8138
    2044       2.8304
    2045       2.9523
    2046       2.9039
    2047       2.9254
    2048       2.7736
    2049       2.7418
    2050       2.6669
    2051       2.7970
    2052       2.7173
    2053       2.6505
    2054       2.6812
    2055       2.6280
    2056       2.7014
    2057       2.6992
    2058       2.7528
    2059       2.7720
    2060       2.7303
    2061       2.7089
    2062       2.7911
    2063       2.8489
    2064       2.7399
    2065       2.7651
    2066       2.7943
    2067       2.8238
    2068       2.7453
    2069       2.6780
    2070       2.7178
    2071       2.7492
    2072       2.7326
    2073       2.8015
    2074       2.6669
    2075       2.6914
    2076       2.8177
    2077       2.7903
    2078       2.7122
    2079       2.6178
    2080       2.6886
    2081       2.7086
    2082       2.7517
    2083       2.7921
    2084       2.7715
    2085       2.7684
    2086       2.7205
    2087       2.7087
    2088       2.6939
    2089       2.6733
    2090       2.7093
    2091       2.6401
    2092       2.5704
    2093       2.7626
    2094       2.6910
    2095       2.7326
    2096       2.7646
    2097       2.7827
    2098       2.7562
    2099       2.7944
    2100       2.8245
    2101       2.8699
    2102       2.9203
    2103       2.8642
    2104       2.9122
    2105       2.9256
    2106       2.8693
    2107       2.8802
    2108       2.9141
    2109       2.9164
    2110       2.8949
    2111       2.8557
    2112       2.8436
    2113       2.8527
    2114       2.8536
    2115       2.7958
    2116       2.7973
    2117       2.7717
    2118       2.7905
    2119       2.6951
    2120       2.7060
    2121       2.7771
    2122       2.7085
    2123       2.6909
    2124       2.8014
    2125       2.7534
    2126       2.7427
    2127       2.8048
    2128       2.8123
    2129       2.8442
    2130       2.8062
    2131       2.7684
    2132       2.7577
    2133       2.7901
    2134       2.8816
    2135       2.9298
    2136       2.8457
    2137       2.9343
    2138       2.8839
    2139       2.8166
    2140       2.8063
    2141       2.7824
    2142       2.7243
    2143       2.8085
    2144       2.8164
    2145       2.6926
    2146       2.6057
    2147       2.6344
    2148       2.6756
    2149       2.6626
    2150       2.7801
    2151       2.8032
    2152       2.7667
    2153       2.7795
    2154       2.8264
    2155       2.7624
    2156       2.7747
    2157       2.8164
    2158       2.7878
    2159       2.8494
    2160       2.8245
    2161       2.8872
    2162       2.9531
    2163       2.9756
    2164       2.9623
    2165       2.9345
    2166       2.9625
    2167       2.9666
    2168       2.8652
    2169       2.9861
    2170       2.9523
    2171       2.9755
    2172       2.9659
    2173       2.8162
    2174       2.7819
    2175       2.8797
    2176       2.9254
    2177       2.8515
    2178       2.7640
    2179       2.8625
    2180       2.7950
    2181       2.7178
    2182       2.7085
    2183       2.6505
    2184       2.6838
    2185       2.6894
    2186       2.7245
    2187       2.7440
    2188       2.5982
    2189       2.5726
    2190       2.5724
    2191       2.5616
    2192       2.5667
    2193       2.5157
    2194       2.5544
    2195       2.6344
    2196       2.6390
    2197       2.6576
    2198       2.6329
    2199       2.5674
    2200       2.5206
    2201       2.5426
    2202       2.5271
    2203       2.5697
    2204       2.6021
    2205       2.6533
    2206       2.5930
    2207       2.6429
    2208       2.6436
    2209       2.5587
    2210       2.5871
    2211       2.5533
    2212       2.5674
    2213       2.5697
    2214       2.6139
    2215       2.5625
    2216       2.6430
    2217       2.5793
    2218       2.5567
    2219       2.5481
    2220       2.5821
    2221       2.5579
    2222       2.5490
    2223       2.5517
    2224       2.6405
    2225       2.7375
    2226       2.5675
    2227       2.5343
    2228       2.4770
    2229       2.6010
    2230       2.6167
    2231       2.7069
    2232       2.7060
    2233       2.7084
    2234       2.7561
    2235       2.9038
    2236       2.8110
    2237       2.7777
    2238       2.7262
    2239       2.6963
    2240       2.5955
    2241       2.7095
    2242       2.7380
    2243       2.7098
    2244       2.6757
    2245       2.6275
    2246       2.6823
    2247       2.7714
    2248       2.7502
    2249       2.7546
    2250       2.7060
    2251       2.7211
    2252       2.7508
    2253       2.8097
    2254       2.7541
    2255       2.8151
    2256       2.7887
    2257       2.8166
    2258       2.8345
    2259       2.8659
    2260       2.9215
    2261       2.9368
    2262       2.9861
    2263       2.9144
    2264       2.9429
    2265       2.9591
    2266       3.0017
    2267       2.9294
    2268       2.9695
    2269       3.0135
    2270       3.0437
    2271       3.1513
    2272       3.0882
    2273       3.2738
    2274       3.0410
    2275       3.0977
    2276       3.2133
    2277       2.9784
    2278       3.0632
    2279       3.0945
    2280       3.0627
    2281       2.9913
    2282       2.9787
    2283       3.0858
    2284       3.1701
    2285       3.0968
    2286       3.0715
    2287       3.1548
    2288       3.1838
    2289       3.0924
    2290       3.2420
    2291       3.2417
    2292       3.2042
    2293       3.1213
    2294       3.0300
    2295       3.0794
    2296       2.9477
    2297       2.9921
    2298       3.0038
    2299       2.9784
    2300       3.1383
    2301       3.0760
    2302       3.1551
    2303       3.1856
    2304       3.1474
    2305       3.0787
    2306       3.0323
    2307       3.0869
    2308       3.2110
    2309       3.2911
    2310       3.3661
    2311       3.4343
    2312       3.3025
    2313       3.2917
    2314       3.1214
    2315       3.1586
    2316       3.1785
    2317       3.3579
    2318       3.2506
    2319       3.2381
    2320       3.2654
    2321       3.3389
    2322       3.3569
    2323       3.3642
    2324       3.3696
    2325       3.4343
    2326       3.4158
    2327       3.2183
    2328       3.1250
    2329       3.1514
    2330       3.2496
    2331       3.2057
    2332       3.2784
    2333       3.0923
    2334       3.0457
    2335       3.1361
    2336       3.1643
    2337       3.2743
    2338       3.2972
    2339       3.2134
    2340       3.2458
    2341       3.2789
    2342       3.3070
    2343       3.2149
    2344       3.0494
    2345       3.0731
    2346       2.9596
    2347       2.9810
    2348       3.0825
    2349       3.0910
    2350       3.1106
    2351       3.1151
    2352       3.0951
    2353       3.0037
    2354       3.0449
    2355       3.0592
    2356       3.1758
    2357       3.2228
    2358       3.2777
    2359       3.2968
    2360       3.2651
    2361       3.2272
    2362       3.1617
    2363       3.1211
    2364       3.0840
    2365       3.1259
    2366       2.9740
    2367       2.9922
    2368       3.0364
    2369       3.0785
    2370       3.1305
    2371       3.0445
    2372       3.0442
    2373       3.0607
    2374       3.1563
    2375       3.2686
    2376       3.2251
    2377       3.1415
    2378       3.2069
    2379       3.1791
    2380       3.2119
    2381       3.3006
    2382       3.3722
    2383       3.2535
    2384       3.1325
    2385       3.1260
    2386       3.1331
    2387       3.0759
    2388       3.0935
    2389       3.1845
    2390       3.0667
    2391       3.1613
    2392       3.2303
    2393       3.1407
    2394       3.2676
    2395       3.1387
    2396       3.2037
    2397       3.2875
    2398       3.3275
    2399       3.4722
    2400       3.3757
    2401       3.3255
    2402       3.4251
    2403       3.2929
    2404       3.3239
    2405       3.2677
    2406       3.3372
    2407       3.2648
    2408       3.2083
    2409       3.1873
    2410       3.2050
    2411       3.3370
    2412       3.1700
    2413       3.2550
    2414       3.1491
    2415       3.1339
    2416       3.1515
    2417       3.2044
    2418       3.2491
    2419       3.2582
    2420       3.2311
    2421       3.1892
    2422       3.1752
    2423       3.0857
    2424       3.1596
    2425       3.2117
    2426       3.1351
    2427       3.1718
    2428       3.1120
    2429       3.0384
    2430       3.0322
    2431       2.9089
    2432       2.8979
    2433       2.9713
    2434       2.8508
    2435       2.8297
    2436       2.8996
    2437       2.8827
    2438       2.8448
    2439       2.9896
    2440       2.9841
    2441       3.0775
    2442       2.9185
    2443       3.0857
    2444       3.1395
    2445       3.1686
    2446       3.0816
    2447       3.1043
    2448       3.0720
    2449       3.0410
    2450       3.1196
    2451       2.9718
    2452       2.8985
    2453       2.9508
    2454       3.0260
    2455       3.0037
    2456       2.9199
    2457       2.9099
    2458       2.9268
    2459       2.8930
    2460       2.9293
    2461       2.8894
    2462       3.0086
    2463       3.0627
    2464       3.1295
    2465       3.0614
    2466       3.0743
    2467       3.0030
    2468       3.0062
    2469       3.0131
    2470       2.8803
    2471       3.0440
    2472       3.1098
    2473       3.2058
    2474       3.3110
    2475       3.2099
    2476       3.1843
    2477       3.2298
    2478       3.2189
    2479       3.3026
    2480       3.2039
    2481       3.2169
    2482       3.0979
    2483       3.0954
    2484       3.1103
    2485       3.0450
    2486       3.0729
    2487       3.2517
    2488       3.2138
    2489       3.1015
    2490       3.0861
    2491       3.1053
    2492       3.0180
    2493       3.0875
    2494       3.0938
    2495       3.0889
    2496       3.0602
    2497       3.0513
    2498       3.0583
    2499       3.1141
    2500       3.1270
