# Supplementary material for: Potential Inhibitors of Fascin From A Database of Marine Natural Products: A Virtual Screening and Molecular Dynamics Study
Source: Front Chem. 2021 Oct 7;9:719949. doi: 10.3389/fchem.2021.719949 (PMC8529705; doi:10.3389/fchem.2021.719949)
Supplement: Supplementary file 2 [file DataSheet1.ZIP › Raw Date for Manuscript-719949-reduced/Figure S1/Inhibitor 11/rmsd1.dat]

#Frame     RMSD_00002
       1       2.1170
       2       2.1340
       3       2.1155
       4       2.1712
       5       2.0342
       6       2.0068
       7       2.1190
       8       2.0395
       9       2.0146
      10       1.9807
      11       2.0800
      12       2.0480
      13       2.0593
      14       2.0080
      15       1.9605
      16       2.0047
      17       2.0515
      18       1.9658
      19       2.0235
      20       2.1041
      21       2.1271
      22       2.0488
      23       2.1441
      24       2.1321
      25       2.1677
      26       2.0989
      27       2.0635
      28       2.0995
      29       2.1368
      30       2.1644
      31       2.1342
      32       2.1114
      33       2.1703
      34       2.1665
      35       2.1607
      36       2.1833
      37       2.1325
      38       2.1672
      39       2.2065
      40       2.1361
      41       2.1349
      42       2.1600
      43       2.2046
      44       2.1057
      45       2.1434
      46       2.1724
      47       2.1730
      48       2.1790
      49       2.1806
      50       2.0972
      51       2.1878
      52       2.1812
      53       2.1738
      54       2.2154
      55       2.1523
      56       2.1583
      57       2.0593
      58       2.0612
      59       2.0611
      60       1.9990
      61       2.0279
      62       2.0634
      63       2.0283
      64       1.9517
      65       1.9789
      66       2.0015
      67       2.0147
      68       1.9947
      69       2.0566
      70       1.9953
      71       1.9892
      72       2.0636
      73       2.0451
      74       2.0781
      75       2.0811
      76       2.0048
      77       2.0385
      78       2.1314
      79       2.0873
      80       2.0396
      81       2.0772
      82       2.0442
      83       1.9948
      84       2.0466
      85       2.0109
      86       2.0684
      87       2.0167
      88       2.0379
      89       2.0991
      90       2.0414
      91       1.9728
      92       1.9998
      93       2.0896
      94       2.0330
      95       2.0657
      96       2.0765
      97       2.0162
      98       2.0549
      99       2.1206
     100       2.1196
     101       2.1089
     102       2.1251
     103       2.1141
     104       2.0802
     105       2.0869
     106       2.0386
     107       2.0720
     108       2.0816
     109       2.1110
     110       2.0368
     111       2.0672
     112       2.0640
     113       1.9989
     114       2.0365
     115       1.9796
     116       2.0762
     117       1.9812
     118       2.0519
     119       2.0600
     120       2.0679
     121       2.0788
     122       2.0361
     123       2.0870
     124       2.1482
     125       2.1254
     126       2.1748
     127       2.1591
     128       2.0768
     129       2.0886
     130       2.0973
     131       2.0863
     132       2.1120
     133       2.0266
     134       2.1111
     135       2.1147
     136       2.1727
     137       2.2072
     138       2.1174
     139       2.0401
     140       2.0778
     141       2.0768
     142       2.0165
     143       2.0010
     144       2.0011
     145       2.0588
     146       1.9974
     147       1.9553
     148       2.0024
     149       2.0035
     150       1.9326
     151       2.0274
     152       2.0587
     153       2.0608
     154       2.0549
     155       2.0080
     156       2.0448
     157       2.0058
     158       2.0302
     159       2.0297
     160       1.9933
     161       1.9636
     162       2.0099
     163       2.0448
     164       2.0261
     165       2.0061
     166       1.9306
     167       1.9647
     168       2.0110
     169       2.1021
     170       2.0832
     171       2.1012
     172       2.0089
     173       2.0058
     174       2.0373
     175       2.0872
     176       2.1237
     177       2.1654
     178       2.2345
     179       2.1829
     180       2.1918
     181       2.1655
     182       2.1507
     183       2.2992
     184       2.1568
     185       2.1876
     186       2.2233
     187       2.1114
     188       2.0316
     189       2.0553
     190       2.2416
     191       2.2517
     192       2.1565
     193       2.1038
     194       2.1188
     195       2.1737
     196       2.2494
     197       2.2488
     198       2.1694
     199       2.0977
     200       2.1361
     201       2.1159
     202       2.0130
     203       2.0823
     204       2.0541
     205       2.0753
     206       2.0760
     207       2.0814
     208       2.1954
     209       2.0871
     210       2.0922
     211       2.1261
     212       2.1477
     213       2.1536
     214       2.1515
     215       2.2051
     216       2.2347
     217       2.2297
     218       2.2695
     219       2.2856
     220       2.2412
     221       2.2287
     222       2.2576
     223       2.1905
     224       2.1996
     225       2.2831
     226       2.3243
     227       2.3613
     228       2.3583
     229       2.3759
     230       2.3739
     231       2.3384
     232       2.3666
     233       2.3426
     234       2.3121
     235       2.2064
     236       2.2104
     237       2.2710
     238       2.1986
     239       2.2052
     240       2.2864
     241       2.2887
     242       2.2585
     243       2.1845
     244       2.2360
     245       2.1915
     246       2.2231
     247       2.2669
     248       2.2061
     249       2.2365
     250       2.2859
     251       2.3425
     252       2.3334
     253       2.3821
     254       2.2362
     255       2.2971
     256       2.2438
     257       2.2480
     258       2.2016
     259       2.2078
     260       2.1515
     261       2.2410
     262       2.2737
     263       2.2888
     264       2.2968
     265       2.2474
     266       2.2216
     267       2.1883
     268       2.2360
     269       2.2171
     270       2.1561
     271       2.1382
     272       2.2924
     273       2.3686
     274       2.2896
     275       2.3622
     276       2.3361
     277       2.3203
     278       2.2647
     279       2.3658
     280       2.3771
     281       2.3075
     282       2.2324
     283       2.2261
     284       2.2428
     285       2.3055
     286       2.2433
     287       2.2114
     288       2.3188
     289       2.3040
     290       2.3358
     291       2.4467
     292       2.4585
     293       2.3579
     294       2.2558
     295       2.2992
     296       2.2615
     297       2.2851
     298       2.3657
     299       2.4403
     300       2.4206
     301       2.3965
     302       2.3253
     303       2.3398
     304       2.2885
     305       2.2282
     306       2.2674
     307       2.2451
     308       2.3459
     309       2.3371
     310       2.3229
     311       2.3102
     312       2.4179
     313       2.4733
     314       2.5815
     315       2.5965
     316       2.5864
     317       2.6316
     318       2.5702
     319       2.6320
     320       2.5182
     321       2.6169
     322       2.6223
     323       2.5685
     324       2.5291
     325       2.5681
     326       2.5892
     327       2.6883
     328       2.5897
     329       2.5729
     330       2.5939
     331       2.5663
     332       2.6030
     333       2.5246
     334       2.6080
     335       2.6719
     336       2.6529
     337       2.6598
     338       2.6705
     339       2.6946
     340       2.6969
     341       2.7235
     342       2.7676
     343       2.7512
     344       2.7439
     345       2.7230
     346       2.6161
     347       2.7327
     348       2.6254
     349       2.6878
     350       2.6759
     351       2.6222
     352       2.6619
     353       2.7246
     354       2.5745
     355       2.5551
     356       2.5719
     357       2.5072
     358       2.4780
     359       2.4573
     360       2.4443
     361       2.4858
     362       2.4919
     363       2.5395
     364       2.5147
     365       2.4208
     366       2.4351
     367       2.4832
     368       2.4569
     369       2.4663
     370       2.5014
     371       2.3864
     372       2.3470
     373       2.4009
     374       2.3716
     375       2.4324
     376       2.3641
     377       2.4980
     378       2.4629
     379       2.4024
     380       2.3994
     381       2.5267
     382       2.5947
     383       2.5774
     384       2.6194
     385       2.6162
     386       2.6168
     387       2.6269
     388       2.6064
     389       2.5115
     390       2.5263
     391       2.5214
     392       2.4382
     393       2.4016
     394       2.5634
     395       2.6351
     396       2.4973
     397       2.4169
     398       2.3447
     399       2.2884
     400       2.2975
     401       2.2492
     402       2.3321
     403       2.3651
     404       2.4524
     405       2.4458
     406       2.3389
     407       2.4218
     408       2.3395
     409       2.3184
     410       2.3680
     411       2.3270
     412       2.3812
     413       2.4022
     414       2.3662
     415       2.4055
     416       2.4382
     417       2.4119
     418       2.4361
     419       2.4150
     420       2.4146
     421       2.4218
     422       2.4458
     423       2.4342
     424       2.4446
     425       2.5250
     426       2.4175
     427       2.4647
     428       2.5241
     429       2.5455
     430       2.5678
     431       2.6289
     432       2.6840
     433       2.6340
     434       2.6097
     435       2.6697
     436       2.8236
     437       2.8654
     438       2.8342
     439       2.9166
     440       2.9395
     441       2.9042
     442       2.8471
     443       2.9020
     444       2.8508
     445       2.7788
     446       2.8468
     447       2.8213
     448       2.8254
     449       2.9749
     450       3.0333
     451       3.0130
     452       3.0237
     453       2.9527
     454       2.8303
     455       2.8027
     456       2.8476
     457       2.9115
     458       3.0917
     459       3.0681
     460       2.9834
     461       2.9804
     462       3.0659
     463       3.1472
     464       3.1569
     465       3.1865
     466       3.1175
     467       3.1611
     468       3.0895
     469       3.0267
     470       3.0987
     471       2.8994
     472       2.9090
     473       2.9118
     474       2.8324
     475       2.7399
     476       2.8469
     477       2.8161
     478       2.8390
     479       2.9162
     480       2.9493
     481       2.9376
     482       2.8841
     483       2.7941
     484       2.7502
     485       2.6528
     486       2.7371
     487       2.7076
     488       2.7844
     489       2.7537
     490       2.8153
     491       2.7235
     492       2.7707
     493       2.7981
     494       2.8207
     495       2.8298
     496       2.8644
     497       2.9832
     498       3.0484
     499       3.0367
     500       3.0162
     501       3.1091
     502       3.0695
     503       2.9976
     504       3.0341
     505       3.0917
     506       3.2116
     507       3.1295
     508       3.1563
     509       3.1439
     510       3.1718
     511       3.1972
     512       3.0849
     513       3.0360
     514       2.9754
     515       2.9912
     516       3.0703
     517       3.1120
     518       2.9315
     519       2.9330
     520       2.9832
     521       2.9926
     522       2.8764
     523       2.9057
     524       2.9508
     525       2.8941
     526       2.7795
     527       2.7662
     528       2.6659
     529       2.6435
     530       2.8150
     531       2.7881
     532       2.8864
     533       2.8460
     534       2.7626
     535       2.7118
     536       2.6629
     537       2.6920
     538       2.7045
     539       2.6666
     540       2.7446
     541       2.7378
     542       2.6565
     543       2.7292
     544       2.7214
     545       2.7734
     546       2.8010
     547       2.7323
     548       2.5425
     549       2.5785
     550       2.5743
     551       2.5321
     552       2.5376
     553       2.6569
     554       2.7799
     555       2.7666
     556       2.8622
     557       2.7451
     558       2.7059
     559       2.7658
     560       2.6607
     561       2.6957
     562       2.7562
     563       2.7282
     564       2.7272
     565       2.7743
     566       2.6694
     567       2.6132
     568       2.6616
     569       2.6951
     570       2.5525
     571       2.5589
     572       2.4798
     573       2.5061
     574       2.5140
     575       2.4473
     576       2.3411
     577       2.4392
     578       2.4128
     579       2.4588
     580       2.4853
     581       2.5585
     582       2.6097
     583       2.5483
     584       2.4615
     585       2.3289
     586       2.3602
     587       2.4335
     588       2.4464
     589       2.4774
     590       2.4421
     591       2.4101
     592       2.4846
     593       2.4888
     594       2.4190
     595       2.3987
     596       2.2905
     597       2.3339
     598       2.4004
     599       2.3397
     600       2.3284
     601       2.3617
     602       2.4157
     603       2.4267
     604       2.4883
     605       2.4812
     606       2.4273
     607       2.4819
     608       2.4618
     609       2.4574
     610       2.3907
     611       2.4006
     612       2.3848
     613       2.4172
     614       2.3816
     615       2.3210
     616       2.3397
     617       2.3705
     618       2.4129
     619       2.4116
     620       2.4506
     621       2.3280
     622       2.4196
     623       2.3867
     624       2.3292
     625       2.4271
     626       2.4200
     627       2.3405
     628       2.3428
     629       2.3634
     630       2.4008
     631       2.3503
     632       2.3164
     633       2.3356
     634       2.3906
     635       2.3582
     636       2.3064
     637       2.3156
     638       2.3728
     639       2.3619
     640       2.3625
     641       2.4454
     642       2.3640
     643       2.3901
     644       2.3071
     645       2.5115
     646       2.4242
     647       2.4134
     648       2.4189
     649       2.4238
     650       2.3704
     651       2.4248
     652       2.4920
     653       2.4392
     654       2.5432
     655       2.5220
     656       2.5580
     657       2.4970
     658       2.4797
     659       2.4243
     660       2.4868
     661       2.4318
     662       2.4149
     663       2.2984
     664       2.3618
     665       2.3233
     666       2.3205
     667       2.3392
     668       2.3356
     669       2.3223
     670       2.2329
     671       2.3253
     672       2.3561
     673       2.2415
     674       2.2430
     675       2.4122
     676       2.3918
     677       2.3424
     678       2.3206
     679       2.3535
     680       2.3105
     681       2.3409
     682       2.3141
     683       2.3806
     684       2.3370
     685       2.3909
     686       2.4541
     687       2.4404
     688       2.4694
     689       2.4787
     690       2.5504
     691       2.5513
     692       2.5350
     693       2.5168
     694       2.5739
     695       2.4547
     696       2.4502
     697       2.4208
     698       2.4041
     699       2.2971
     700       2.2636
     701       2.3057
     702       2.3089
     703       2.2467
     704       2.3042
     705       2.3817
     706       2.3860
     707       2.3561
     708       2.3716
     709       2.3992
     710       2.4515
     711       2.4166
     712       2.4169
     713       2.5445
     714       2.4934
     715       2.4997
     716       2.5889
     717       2.6457
     718       2.5391
     719       2.5788
     720       2.5902
     721       2.5988
     722       2.6781
     723       2.6817
     724       2.7523
     725       2.7328
     726       2.7580
     727       2.7606
     728       2.8771
     729       2.9650
     730       2.8930
     731       2.9398
     732       2.9503
     733       3.0226
     734       2.9081
     735       2.8786
     736       2.8516
     737       2.7720
     738       2.6513
     739       2.6451
     740       2.6615
     741       2.6990
     742       2.7214
     743       2.6577
     744       2.6721
     745       2.5675
     746       2.7160
     747       2.6130
     748       2.5384
     749       2.6782
     750       2.7522
     751       2.7046
     752       2.6296
     753       2.7204
     754       2.7330
     755       2.8245
     756       2.7755
     757       2.6777
     758       2.7040
     759       2.7433
     760       2.6375
     761       2.7067
     762       2.9051
     763       2.7963
     764       2.8456
     765       2.8222
     766       2.9229
     767       2.8230
     768       2.7588
     769       2.7074
     770       2.7107
     771       2.7768
     772       2.5952
     773       2.6212
     774       2.7180
     775       2.7363
     776       2.7067
     777       2.7061
     778       2.6340
     779       2.6162
     780       2.7792
     781       2.7577
     782       2.7221
     783       2.6428
     784       2.5980
     785       2.6670
     786       2.5705
     787       2.5388
     788       2.4962
     789       2.5851
     790       2.6383
     791       2.5700
     792       2.5802
     793       2.5788
     794       2.5309
     795       2.6318
     796       2.6082
     797       2.5734
     798       2.5710
     799       2.6227
     800       2.6051
     801       2.5783
     802       2.5493
     803       2.5257
     804       2.4905
     805       2.4057
     806       2.4776
     807       2.5055
     808       2.5795
     809       2.5826
     810       2.5611
     811       2.6858
     812       2.6669
     813       2.6263
     814       2.6065
     815       2.5975
     816       2.5827
     817       2.5669
     818       2.5079
     819       2.5154
     820       2.4688
     821       2.4344
     822       2.4174
     823       2.3416
     824       2.4489
     825       2.3174
     826       2.4358
     827       2.3872
     828       2.3893
     829       2.3904
     830       2.4682
     831       2.3959
     832       2.4321
     833       2.4864
     834       2.4810
     835       2.4602
     836       2.5112
     837       2.4868
     838       2.5005
     839       2.6348
     840       2.6412
     841       2.5380
     842       2.5665
     843       2.4617
     844       2.5738
     845       2.5644
     846       2.4867
     847       2.5329
     848       2.4939
     849       2.4847
     850       2.5167
     851       2.6487
     852       2.6752
     853       2.6831
     854       2.5021
     855       2.4817
     856       2.5038
     857       2.5167
     858       2.5978
     859       2.6155
     860       2.6625
     861       2.7500
     862       2.6970
     863       2.8209
     864       2.7150
     865       2.7333
     866       2.6727
     867       2.6831
     868       2.7140
     869       2.7465
     870       2.8326
     871       2.7116
     872       2.7960
     873       2.9102
     874       2.8732
     875       2.8757
     876       2.8175
     877       2.7290
     878       2.7747
     879       2.8707
     880       2.8353
     881       2.7769
     882       2.7982
     883       2.8802
     884       2.8264
     885       2.9083
     886       2.8662
     887       2.8539
     888       2.8346
     889       2.7827
     890       2.9281
     891       2.8643
     892       2.8334
     893       2.8696
     894       2.8809
     895       2.8508
     896       3.0417
     897       2.9022
     898       2.9514
     899       2.8180
     900       2.7366
     901       2.7471
     902       2.7957
     903       2.8962
     904       2.9327
     905       2.8747
     906       2.8049
     907       2.7176
     908       2.8593
     909       2.8462
     910       2.7512
     911       2.7788
     912       2.8339
     913       2.7504
     914       2.6930
     915       2.7420
     916       2.6808
     917       2.7641
     918       2.6875
     919       2.6788
     920       2.6846
     921       2.5898
     922       2.6183
     923       2.6036
     924       2.6154
     925       2.6549
     926       2.5799
     927       2.5512
     928       2.5340
     929       2.6417
     930       2.5498
     931       2.6086
     932       2.5949
     933       2.6108
     934       2.6490
     935       2.6295
     936       2.6769
     937       2.7597
     938       2.6828
     939       2.7526
     940       2.8322
     941       2.9369
     942       2.9500
     943       2.9515
     944       3.0654
     945       3.0577
     946       3.0123
     947       3.0438
     948       3.0425
     949       2.9706
     950       2.7961
     951       2.9202
     952       2.8372
     953       2.7876
     954       2.8428
     955       2.9038
     956       2.9165
     957       2.9649
     958       2.8573
     959       2.9946
     960       2.9271
     961       2.8597
     962       2.9034
     963       2.8396
     964       2.8750
     965       2.9089
     966       3.0477
     967       2.9874
     968       2.9089
     969       2.9593
     970       2.9972
     971       3.1234
     972       3.0025
     973       2.9063
     974       2.8827
     975       2.7853
     976       2.8215
     977       2.8303
     978       2.8627
     979       2.8662
     980       2.9520
     981       2.9876
     982       3.0190
     983       2.9311
     984       3.0229
     985       2.9091
     986       2.9696
     987       3.0145
     988       3.0049
     989       3.0723
     990       2.9978
     991       2.9777
     992       2.9537
     993       3.0763
     994       3.1176
     995       3.0740
     996       3.1707
     997       3.1254
     998       3.1903
     999       3.1042
    1000       3.1419
    1001       3.2444
    1002       3.3158
    1003       3.3562
    1004       3.2991
    1005       3.2280
    1006       3.2785
    1007       3.2470
    1008       3.2343
    1009       3.1058
    1010       3.2046
    1011       3.0420
    1012       3.0292
    1013       3.0958
    1014       3.0294
    1015       3.1589
    1016       3.1740
    1017       3.1590
    1018       3.1711
    1019       3.0603
    1020       3.0300
    1021       3.0293
    1022       3.0597
    1023       3.0031
    1024       3.1118
    1025       3.0019
    1026       2.9550
    1027       2.9834
    1028       2.9964
    1029       2.9903
    1030       2.9017
    1031       2.7918
    1032       2.9705
    1033       2.9839
    1034       2.9213
    1035       2.9180
    1036       2.8221
    1037       2.7880
    1038       2.9411
    1039       2.8158
    1040       2.7830
    1041       2.8264
    1042       2.7364
    1043       2.8002
    1044       2.7216
    1045       2.8252
    1046       2.8014
    1047       2.7276
    1048       2.8553
    1049       2.9097
    1050       2.9206
    1051       2.9290
    1052       2.9247
    1053       2.8409
    1054       2.8391
    1055       2.7476
    1056       2.7419
    1057       2.7852
    1058       2.7722
    1059       2.7398
    1060       2.7225
    1061       2.6774
    1062       2.7078
    1063       2.6000
    1064       2.5986
    1065       2.6333
    1066       2.6292
    1067       2.5923
    1068       2.5665
    1069       2.7162
    1070       2.8073
    1071       2.7257
    1072       2.7270
    1073       2.7491
    1074       2.7109
    1075       2.7478
    1076       2.8096
    1077       2.8425
    1078       2.8745
    1079       2.8492
    1080       2.9063
    1081       2.8864
    1082       2.9238
    1083       2.8053
    1084       2.7799
    1085       2.7989
    1086       2.7515
    1087       2.7385
    1088       2.6247
    1089       2.6994
    1090       2.6876
    1091       2.7325
    1092       2.7254
    1093       2.7470
    1094       2.7298
    1095       2.6798
    1096       2.7532
    1097       2.7733
    1098       2.7711
    1099       2.7986
    1100       2.8183
    1101       2.8054
    1102       2.7111
    1103       2.7080
    1104       2.7370
    1105       2.8562
    1106       2.8492
    1107       2.8666
    1108       2.7629
    1109       2.7328
    1110       2.7296
    1111       2.7252
    1112       2.7596
    1113       2.8189
    1114       2.8412
    1115       2.8545
    1116       2.8389
    1117       2.9197
    1118       2.8992
    1119       3.0370
    1120       3.0741
    1121       2.9795
    1122       2.9570
    1123       2.8968
    1124       3.0379
    1125       3.0141
    1126       2.9875
    1127       3.0465
    1128       3.0155
    1129       3.0549
    1130       3.1244
    1131       3.0716
    1132       3.0826
    1133       3.0920
    1134       3.0535
    1135       3.1404
    1136       3.0914
    1137       3.1494
    1138       3.1498
    1139       3.0164
    1140       2.9481
    1141       2.8843
    1142       2.9356
    1143       2.9127
    1144       2.8592
    1145       2.7212
    1146       2.8087
    1147       2.7987
    1148       2.7100
    1149       2.8108
    1150       2.8564
    1151       2.9177
    1152       2.9117
    1153       2.9684
    1154       2.8871
    1155       2.8161
    1156       2.8026
    1157       2.8057
    1158       2.8197
    1159       2.8400
    1160       2.8692
    1161       2.8287
    1162       2.9306
    1163       2.9397
    1164       2.9125
    1165       2.7610
    1166       2.8388
    1167       2.8398
    1168       2.6987
    1169       2.8190
    1170       2.7605
    1171       2.7671
    1172       2.7708
    1173       2.7363
    1174       2.6829
    1175       2.7086
    1176       2.7087
    1177       2.6342
    1178       2.6667
    1179       2.5763
    1180       2.6553
    1181       2.7309
    1182       2.6805
    1183       2.6329
    1184       2.6237
    1185       2.6439
    1186       2.7016
    1187       2.7053
    1188       2.7331
    1189       2.6128
    1190       2.7065
    1191       2.7145
    1192       2.7519
    1193       2.6425
    1194       2.6750
    1195       2.6377
    1196       2.6283
    1197       2.7423
    1198       2.6953
    1199       2.5989
    1200       2.5984
    1201       2.6876
    1202       2.6916
    1203       2.6557
    1204       2.7834
    1205       2.8378
    1206       2.8359
    1207       2.9235
    1208       2.9738
    1209       3.0063
    1210       3.0083
    1211       3.0074
    1212       3.1334
    1213       3.0178
    1214       3.0623
    1215       3.0475
    1216       3.0142
    1217       2.9350
    1218       2.8593
    1219       2.8027
    1220       2.8291
    1221       2.8106
    1222       2.8873
    1223       2.7432
    1224       2.7162
    1225       2.8036
    1226       2.7595
    1227       2.7903
    1228       2.7590
    1229       2.7540
    1230       2.8018
    1231       2.8537
    1232       2.7178
    1233       2.8124
    1234       2.6579
    1235       2.6570
    1236       2.8225
    1237       2.8954
    1238       2.8789
    1239       2.9319
    1240       2.8929
    1241       2.9529
    1242       2.9709
    1243       2.8867
    1244       2.8168
    1245       2.7924
    1246       2.8488
    1247       2.8216
    1248       2.9217
    1249       2.8354
    1250       2.9252
    1251       2.8931
    1252       2.8579
    1253       2.7988
    1254       2.8438
    1255       2.7260
    1256       2.8118
    1257       2.7005
    1258       2.5426
    1259       2.5821
    1260       2.6324
    1261       2.7206
    1262       2.6649
    1263       2.6990
    1264       2.6399
    1265       2.6611
    1266       2.5953
    1267       2.6908
    1268       2.7521
    1269       2.7961
    1270       2.7958
    1271       2.7638
    1272       2.8754
    1273       2.9343
    1274       2.9518
    1275       2.8452
    1276       2.7691
    1277       2.8266
    1278       2.8543
    1279       2.7770
    1280       2.7749
    1281       2.7176
    1282       2.8232
    1283       2.8871
    1284       2.8690
    1285       2.9473
    1286       2.9742
    1287       2.9664
    1288       2.9581
    1289       3.0778
    1290       3.1074
    1291       3.1578
    1292       3.2876
    1293       3.2274
    1294       3.1622
    1295       3.1812
    1296       3.2360
    1297       3.2286
    1298       3.2396
    1299       3.1219
    1300       3.2104
    1301       3.1511
    1302       3.2503
    1303       3.1525
    1304       3.1129
    1305       3.1092
    1306       3.1971
    1307       3.2178
    1308       3.2680
    1309       3.2613
    1310       3.2450
    1311       3.2837
    1312       3.3301
    1313       3.3328
    1314       3.2893
    1315       3.2587
    1316       3.2654
    1317       3.2425
    1318       3.1966
    1319       3.2264
    1320       3.3503
    1321       3.3471
    1322       3.4270
    1323       3.4435
    1324       3.3931
    1325       3.4131
    1326       3.3353
    1327       3.3384
    1328       3.3194
    1329       3.2949
    1330       3.0762
    1331       3.1019
    1332       2.9969
    1333       2.9611
    1334       2.8683
    1335       3.1050
    1336       3.0932
    1337       2.9607
    1338       2.8566
    1339       2.9001
    1340       3.0057
    1341       3.0399
    1342       3.0581
    1343       3.1301
    1344       3.0830
    1345       3.1626
    1346       3.2433
    1347       3.1687
    1348       3.1985
    1349       3.1245
    1350       3.2208
    1351       3.1934
    1352       3.1108
    1353       3.1081
    1354       3.3243
    1355       3.3286
    1356       3.4184
    1357       3.5921
    1358       3.6489
    1359       3.5852
    1360       3.3944
    1361       3.3481
    1362       3.3294
    1363       3.3999
    1364       3.3885
    1365       3.3257
    1366       3.2189
    1367       3.2302
    1368       3.2598
    1369       3.2563
    1370       3.2253
    1371       3.2834
    1372       3.1731
    1373       3.3405
    1374       3.4004
    1375       3.3365
    1376       3.1514
    1377       3.1317
    1378       3.0829
    1379       3.0111
    1380       3.0477
    1381       2.9769
    1382       2.8872
    1383       2.8570
    1384       2.9881
    1385       3.0188
    1386       3.0457
    1387       2.9969
    1388       2.7996
    1389       2.7771
    1390       2.6878
    1391       2.6574
    1392       2.7992
    1393       2.9062
    1394       2.8140
    1395       2.7636
    1396       2.8548
    1397       2.8680
    1398       2.7945
    1399       2.8015
    1400       2.8053
    1401       2.7353
    1402       2.8833
    1403       2.8566
    1404       2.7484
    1405       2.7225
    1406       2.8880
    1407       2.8703
    1408       2.8672
    1409       2.9322
    1410       2.9869
    1411       3.0758
    1412       3.0147
    1413       3.0918
    1414       3.0651
    1415       3.1396
    1416       3.1077
    1417       3.2138
    1418       3.1932
    1419       3.2768
    1420       3.3506
    1421       3.4631
    1422       3.4601
    1423       3.4174
    1424       3.3569
    1425       3.3395
    1426       3.1907
    1427       3.3144
    1428       3.3307
    1429       3.2684
    1430       3.2943
    1431       3.2473
    1432       3.3606
    1433       3.2490
    1434       3.1671
    1435       3.2527
    1436       3.1048
    1437       3.1025
    1438       3.1846
    1439       3.3633
    1440       3.2391
    1441       3.1541
    1442       3.0568
    1443       3.0615
    1444       3.0729
    1445       3.0472
    1446       2.9725
    1447       3.0480
    1448       2.9626
    1449       2.9584
    1450       2.8828
    1451       2.8399
    1452       2.8831
    1453       2.9355
    1454       2.8595
    1455       2.9388
    1456       3.0697
    1457       3.1072
    1458       3.0964
    1459       3.0483
    1460       3.0107
    1461       2.9599
    1462       2.8899
    1463       2.8718
    1464       2.9358
    1465       2.9414
    1466       2.7944
    1467       2.8200
    1468       2.7542
    1469       2.7018
    1470       2.7467
    1471       2.8512
    1472       2.8155
    1473       2.7103
    1474       2.7979
    1475       2.7427
    1476       2.7216
    1477       2.6593
    1478       2.6947
    1479       2.7156
    1480       2.6686
    1481       2.7231
    1482       2.8053
    1483       2.8639
    1484       2.7635
    1485       2.7045
    1486       2.8562
    1487       2.8743
    1488       2.9005
    1489       2.8261
    1490       2.8318
    1491       2.7975
    1492       2.7872
    1493       2.8066
    1494       2.7095
    1495       2.7278
    1496       2.6870
    1497       2.7191
    1498       2.6325
    1499       2.6608
    1500       2.7287
    1501       2.7606
    1502       2.9109
    1503       2.8902
    1504       2.7762
    1505       2.7320
    1506       2.8527
    1507       2.8394
    1508       2.8245
    1509       2.8563
    1510       2.8353
    1511       2.8029
    1512       2.7352
    1513       2.7135
    1514       2.6950
    1515       2.7498
    1516       2.8281
    1517       2.8442
    1518       2.8846
    1519       2.7724
    1520       2.7784
    1521       2.8871
    1522       2.9055
    1523       2.8585
    1524       2.8615
    1525       2.8230
    1526       2.8641
    1527       2.7539
    1528       2.7137
    1529       2.7530
    1530       2.7409
    1531       2.7579
    1532       2.7825
    1533       2.8467
    1534       2.8440
    1535       2.8362
    1536       2.9526
    1537       3.0426
    1538       2.8954
    1539       2.7539
    1540       2.7070
    1541       2.8544
    1542       2.7548
    1543       2.7009
    1544       2.7970
    1545       2.8077
    1546       2.7702
    1547       2.8524
    1548       2.7747
    1549       2.8680
    1550       2.7992
    1551       2.8110
    1552       2.9226
    1553       2.9847
    1554       2.8739
    1555       2.7886
    1556       2.7655
    1557       2.7634
    1558       2.9202
    1559       2.9929
    1560       2.8135
    1561       2.7787
    1562       2.7799
    1563       2.8444
    1564       2.8473
    1565       2.8793
    1566       2.8873
    1567       2.8624
    1568       2.8667
    1569       2.7697
    1570       2.8126
    1571       2.8404
    1572       2.8432
    1573       2.8662
    1574       2.8997
    1575       2.8741
    1576       2.8026
    1577       2.8718
    1578       2.9160
    1579       2.9856
    1580       2.9066
    1581       2.8798
    1582       2.8418
    1583       2.8847
    1584       3.0669
    1585       3.0460
    1586       3.0217
    1587       3.0601
    1588       3.0464
    1589       2.8807
    1590       2.7647
    1591       2.8866
    1592       2.7753
    1593       2.9139
    1594       2.9801
    1595       3.0203
    1596       3.0732
    1597       3.0257
    1598       3.0151
    1599       2.9706
    1600       2.9650
    1601       2.9532
    1602       2.9744
    1603       2.9686
    1604       2.9562
    1605       2.9060
    1606       2.8226
    1607       2.9006
    1608       2.9563
    1609       3.0265
    1610       2.9806
    1611       3.1269
    1612       3.0131
    1613       2.9683
    1614       2.9285
    1615       2.9249
    1616       2.8936
    1617       2.9890
    1618       2.9676
    1619       2.9743
    1620       2.9421
    1621       2.8478
    1622       2.9551
    1623       3.0585
    1624       3.0217
    1625       3.0265
    1626       3.0725
    1627       3.1268
    1628       3.1917
    1629       3.2313
    1630       3.1473
    1631       2.9981
    1632       3.0250
    1633       3.0520
    1634       3.0372
    1635       2.9302
    1636       2.9455
    1637       2.8970
    1638       2.8973
    1639       2.8704
    1640       2.8679
    1641       2.8632
    1642       2.8099
    1643       2.8678
    1644       2.8111
    1645       2.9231
    1646       3.0054
    1647       2.9256
    1648       3.0128
    1649       2.9903
    1650       2.9955
    1651       2.9946
    1652       2.9792
    1653       3.0705
    1654       3.0888
    1655       3.2051
    1656       3.1289
    1657       3.1875
    1658       3.2122
    1659       3.1719
    1660       3.0684
    1661       3.0356
    1662       3.0174
    1663       3.1056
    1664       3.0735
    1665       3.0093
    1666       3.0818
    1667       3.0691
    1668       3.0783
    1669       3.0884
    1670       3.0644
    1671       3.0097
    1672       2.9583
    1673       3.0562
    1674       3.0575
    1675       2.9165
    1676       2.9624
    1677       3.0246
    1678       3.1025
    1679       3.1013
    1680       3.0883
    1681       3.0545
    1682       3.1113
    1683       3.0331
    1684       2.9222
    1685       3.0158
    1686       3.0547
    1687       3.1392
    1688       3.1327
    1689       3.0799
    1690       3.0083
    1691       3.0654
    1692       3.1387
    1693       3.1018
    1694       3.0543
    1695       3.1399
    1696       3.2464
    1697       3.1434
    1698       3.0880
    1699       3.1231
    1700       3.0575
    1701       3.0741
    1702       3.2553
    1703       3.3946
    1704       3.2832
    1705       3.2971
    1706       3.2548
    1707       3.2590
    1708       3.2136
    1709       3.1836
    1710       3.1277
    1711       3.2140
    1712       3.1934
    1713       3.1499
    1714       3.1380
    1715       3.2019
    1716       3.1333
    1717       3.1096
    1718       3.1059
    1719       3.0951
    1720       2.9560
    1721       3.0295
    1722       3.0892
    1723       3.0778
    1724       3.0929
    1725       2.9474
    1726       2.9727
    1727       3.0205
    1728       2.9255
    1729       2.9217
    1730       2.9508
    1731       2.9782
    1732       3.1839
    1733       3.1251
    1734       3.1233
    1735       3.0878
    1736       3.1156
    1737       3.0942
    1738       3.1612
    1739       3.2938
    1740       3.2096
    1741       3.1614
    1742       3.1672
    1743       3.1911
    1744       3.2502
    1745       3.1427
    1746       3.1133
    1747       3.1367
    1748       3.0371
    1749       3.1142
    1750       3.0610
    1751       3.0383
    1752       3.0163
    1753       3.0839
    1754       3.0579
    1755       3.0565
    1756       3.0069
    1757       3.0384
    1758       2.8517
    1759       2.9809
    1760       2.8435
    1761       2.8904
    1762       2.9075
    1763       2.8650
    1764       2.9453
    1765       2.9467
    1766       2.8663
    1767       2.9739
    1768       2.9082
    1769       3.0128
    1770       3.0472
    1771       3.0424
    1772       3.1136
    1773       3.2057
    1774       3.1073
    1775       3.0948
    1776       3.1588
    1777       3.0743
    1778       3.0465
    1779       3.0769
    1780       3.1014
    1781       3.2036
    1782       3.1442
    1783       3.1864
    1784       3.2130
    1785       3.2250
    1786       3.3762
    1787       3.4555
    1788       3.4777
    1789       3.4868
    1790       3.5420
    1791       3.4571
    1792       3.2905
    1793       3.3725
    1794       3.2550
    1795       3.1778
    1796       3.1118
    1797       3.3095
    1798       3.2136
    1799       3.2046
    1800       3.2911
    1801       3.4988
    1802       3.3882
    1803       3.2611
    1804       3.3275
    1805       3.2564
    1806       3.3687
    1807       3.2770
    1808       3.2208
    1809       3.3068
    1810       3.3028
    1811       3.1680
    1812       3.1392
    1813       3.1948
    1814       3.2139
    1815       3.2484
    1816       3.1476
    1817       3.0813
    1818       2.9440
    1819       2.8314
    1820       2.7786
    1821       2.9113
    1822       2.8868
    1823       2.8554
    1824       2.8303
    1825       2.7690
    1826       2.8003
    1827       2.9170
    1828       2.8294
    1829       2.8363
    1830       2.9394
    1831       3.0455
    1832       3.1194
    1833       2.9984
    1834       3.0861
    1835       3.1148
    1836       3.1114
    1837       3.1521
    1838       3.1064
    1839       2.9634
    1840       3.0097
    1841       3.0203
    1842       3.0406
    1843       3.0959
    1844       3.0130
    1845       2.8923
    1846       2.8874
    1847       2.8680
    1848       2.8544
    1849       2.7897
    1850       2.8965
    1851       2.9832
    1852       2.8375
    1853       2.8172
    1854       2.7289
    1855       2.6877
    1856       2.7406
    1857       2.6401
    1858       2.6125
    1859       2.5323
    1860       2.5368
    1861       2.5369
    1862       2.5545
    1863       2.5106
    1864       2.5107
    1865       2.6326
    1866       2.7101
    1867       2.6858
    1868       2.6175
    1869       2.6083
    1870       2.7093
    1871       2.5659
    1872       2.5515
    1873       2.5052
    1874       2.5456
    1875       2.6423
    1876       2.6135
    1877       2.6534
    1878       2.6787
    1879       2.6710
    1880       2.6176
    1881       2.6582
    1882       2.6723
    1883       2.6667
    1884       2.6506
    1885       2.6508
    1886       2.6431
    1887       2.5974
    1888       2.5242
    1889       2.5659
    1890       2.5930
    1891       2.5348
    1892       2.5900
    1893       2.5938
    1894       2.5723
    1895       2.5616
    1896       2.6141
    1897       2.6254
    1898       2.7294
    1899       2.7356
    1900       2.5970
    1901       2.7063
    1902       2.7704
    1903       2.8173
    1904       2.7907
    1905       2.7868
    1906       2.8847
    1907       2.8169
    1908       2.8196
    1909       2.8180
    1910       2.8654
    1911       2.8611
    1912       2.9423
    1913       2.9117
    1914       2.9169
    1915       2.8589
    1916       2.8990
    1917       2.9162
    1918       2.8656
    1919       2.7871
    1920       2.9245
    1921       2.9203
    1922       2.8575
    1923       2.9170
    1924       2.9347
    1925       2.9680
    1926       2.9345
    1927       2.9123
    1928       3.0447
    1929       3.1726
    1930       3.2399
    1931       3.3441
    1932       3.2656
    1933       3.3470
    1934       3.2774
    1935       3.2902
    1936       3.1954
    1937       3.3059
    1938       3.3528
    1939       3.3420
    1940       3.3824
    1941       3.4837
    1942       3.4496
    1943       3.4803
    1944       3.5471
    1945       3.4543
    1946       3.4207
    1947       3.3817
    1948       3.3629
    1949       3.3624
    1950       3.3910
    1951       3.3395
    1952       3.3344
    1953       3.5267
    1954       3.5458
    1955       3.4178
    1956       3.3542
    1957       3.3233
    1958       3.3010
    1959       3.2534
    1960       3.3430
    1961       3.2358
    1962       3.1662
    1963       3.1916
    1964       3.2448
    1965       3.2072
    1966       3.1619
    1967       3.1895
    1968       3.0849
    1969       3.1305
    1970       2.9688
    1971       3.0176
    1972       3.1313
    1973       3.1070
    1974       3.0502
    1975       3.0755
    1976       3.0077
    1977       2.9773
    1978       2.9483
    1979       2.8923
    1980       2.8750
    1981       2.7828
    1982       2.8087
    1983       2.8908
    1984       2.8686
    1985       2.9156
    1986       2.9272
    1987       2.9690
    1988       2.9599
    1989       2.9578
    1990       2.7976
    1991       2.8435
    1992       2.8696
    1993       2.8022
    1994       2.8688
    1995       2.9187
    1996       2.9621
    1997       2.9705
    1998       2.8798
    1999       2.9162
    2000       2.8690
    2001       2.8648
    2002       2.8764
    2003       2.9056
    2004       2.9378
    2005       2.8945
    2006       2.7973
    2007       2.9559
    2008       2.8927
    2009       2.8752
    2010       2.9376
    2011       3.0114
    2012       2.9392
    2013       3.0116
    2014       2.9201
    2015       2.9126
    2016       2.9049
    2017       2.9354
    2018       2.9294
    2019       2.9691
    2020       3.0504
    2021       3.0319
    2022       3.0161
    2023       2.9222
    2024       2.9784
    2025       2.8876
    2026       2.9172
    2027       2.8812
    2028       2.9233
    2029       2.8830
    2030       3.0255
    2031       3.0445
    2032       3.2271
    2033       3.1992
    2034       3.0207
    2035       2.9289
    2036       2.9290
    2037       2.9388
    2038       2.8809
    2039       2.8257
    2040       2.8550
    2041       2.8568
    2042       2.8533
    2043       3.0145
    2044       2.9677
    2045       2.8950
    2046       2.8784
    2047       2.8265
    2048       2.8778
    2049       2.7998
    2050       2.8249
    2051       2.8278
    2052       2.7521
    2053       2.7785
    2054       2.7405
    2055       2.7742
    2056       2.7222
    2057       2.6577
    2058       2.6874
    2059       2.6636
    2060       2.6879
    2061       2.7171
    2062       2.6584
    2063       2.6430
    2064       2.6651
    2065       2.6881
    2066       2.6869
    2067       2.7305
    2068       2.6841
    2069       2.7592
    2070       2.6820
    2071       2.6936
    2072       2.7227
    2073       2.8024
    2074       2.7319
    2075       2.6873
    2076       2.7095
    2077       2.7517
    2078       2.7106
    2079       2.6829
    2080       2.7245
    2081       2.7356
    2082       2.7645
    2083       2.6818
    2084       2.7169
    2085       2.8000
    2086       2.7526
    2087       2.7124
    2088       2.6766
    2089       2.7550
    2090       2.7804
    2091       2.8016
    2092       2.8204
    2093       2.8795
    2094       2.7201
    2095       2.6652
    2096       2.6781
    2097       2.6550
    2098       2.7147
    2099       2.8628
    2100       2.7909
    2101       2.9139
    2102       2.9168
    2103       2.8651
    2104       2.7763
    2105       2.8181
    2106       2.7554
    2107       2.7864
    2108       2.8313
    2109       2.8057
    2110       2.7626
    2111       2.7585
    2112       2.7501
    2113       2.7588
    2114       2.7702
    2115       2.7613
    2116       2.6636
    2117       2.7067
    2118       2.6648
    2119       2.6678
    2120       2.6437
    2121       2.5885
    2122       2.6053
    2123       2.6952
    2124       2.6799
    2125       2.7226
    2126       2.7572
    2127       2.6658
    2128       2.7250
    2129       2.7461
    2130       2.7236
    2131       2.7219
    2132       2.6517
    2133       2.6060
    2134       2.5594
    2135       2.6213
    2136       2.7187
    2137       2.6931
    2138       2.7534
    2139       2.7740
    2140       2.7552
    2141       2.6944
    2142       2.6357
    2143       2.6675
    2144       2.6440
    2145       2.6061
    2146       2.6196
    2147       2.6976
    2148       2.8041
    2149       2.8393
    2150       2.8502
    2151       2.8301
    2152       2.7789
    2153       2.7105
    2154       2.7116
    2155       2.6909
    2156       2.6654
    2157       2.7407
    2158       2.8668
    2159       2.7930
    2160       2.7875
    2161       2.7970
    2162       2.8082
    2163       2.7023
    2164       2.6726
    2165       2.7199
    2166       2.6638
    2167       2.6506
    2168       2.6554
    2169       2.7183
    2170       2.6886
    2171       2.6702
    2172       2.8243
    2173       2.6896
    2174       2.6514
    2175       2.7413
    2176       2.7554
    2177       2.7209
    2178       2.7080
    2179       2.6383
    2180       2.5941
    2181       2.6379
    2182       2.6896
    2183       2.6692
    2184       2.8315
    2185       2.7340
    2186       2.6871
    2187       2.7330
    2188       2.7714
    2189       2.7447
    2190       2.7209
    2191       2.8757
    2192       2.8151
    2193       2.8704
    2194       2.8671
    2195       2.8976
    2196       2.7853
    2197       2.7872
    2198       2.7585
    2199       2.6999
    2200       2.7844
    2201       2.6889
    2202       2.5996
    2203       2.6306
    2204       2.5754
    2205       2.5642
    2206       2.6174
    2207       2.6907
    2208       2.7819
    2209       2.7447
    2210       2.7081
    2211       2.6345
    2212       2.6614
    2213       2.5525
    2214       2.5914
    2215       2.7106
    2216       2.6857
    2217       2.7487
    2218       2.7548
    2219       2.7105
    2220       2.8343
    2221       2.8676
    2222       2.8338
    2223       2.9186
    2224       2.9812
    2225       2.9198
    2226       2.8988
    2227       3.0150
    2228       3.1051
    2229       3.0941
    2230       3.0660
    2231       2.9492
    2232       2.9834
    2233       2.9787
    2234       2.9365
    2235       2.9083
    2236       2.9274
    2237       2.8248
    2238       2.7929
    2239       2.7695
    2240       2.7116
    2241       2.8106
    2242       2.7446
    2243       2.6976
    2244       2.7272
    2245       2.7444
    2246       2.7216
    2247       2.6076
    2248       2.6689
    2249       2.6797
    2250       2.7797
    2251       2.7897
    2252       2.7665
    2253       2.8581
    2254       2.8417
    2255       2.7454
    2256       2.6700
    2257       2.7261
    2258       2.7112
    2259       2.6447
    2260       2.7498
    2261       2.6743
    2262       2.6745
    2263       2.6372
    2264       2.6930
    2265       2.7189
    2266       2.8063
    2267       2.7935
    2268       2.7954
    2269       2.8373
    2270       2.7980
    2271       2.7026
    2272       2.6926
    2273       2.6860
    2274       2.6812
    2275       2.5575
    2276       2.6461
    2277       2.6523
    2278       2.6384
    2279       2.6976
    2280       2.6805
    2281       2.7554
    2282       2.7537
    2283       2.7216
    2284       2.8522
    2285       2.7994
    2286       2.7614
    2287       2.8080
    2288       2.7409
    2289       2.8547
    2290       2.8562
    2291       2.8812
    2292       2.9666
    2293       2.8695
    2294       2.8640
    2295       2.8531
    2296       2.8898
    2297       2.7987
    2298       2.8204
    2299       2.8993
    2300       2.9207
    2301       3.0199
    2302       2.9992
    2303       2.9868
    2304       3.0069
    2305       3.0334
    2306       3.0141
    2307       3.0767
    2308       3.0374
    2309       2.9457
    2310       2.9398
    2311       2.9352
    2312       3.0641
    2313       3.0504
    2314       3.0147
    2315       3.0997
    2316       3.0468
    2317       2.9892
    2318       2.9257
    2319       2.9861
    2320       3.1236
    2321       3.1942
    2322       3.2440
    2323       3.3299
    2324       3.1084
    2325       3.1048
    2326       3.0952
    2327       3.0358
    2328       3.1065
    2329       3.1990
    2330       3.1024
    2331       3.2038
    2332       3.2489
    2333       3.3197
    2334       3.2535
    2335       3.2079
    2336       3.1660
    2337       3.2546
    2338       3.2009
    2339       3.1906
    2340       3.3202
    2341       3.3524
    2342       3.4248
    2343       3.3754
    2344       3.3394
    2345       3.2876
    2346       3.4182
    2347       3.4191
    2348       3.3853
    2349       3.4792
    2350       3.3061
    2351       3.2408
    2352       3.2739
    2353       3.2234
    2354       3.2513
    2355       3.2061
    2356       3.2101
    2357       3.2427
    2358       3.2645
    2359       3.1505
    2360       3.2014
    2361       3.2139
    2362       3.2380
    2363       3.3209
    2364       3.3449
    2365       3.2865
    2366       3.1334
    2367       3.2846
    2368       3.2730
    2369       3.2654
    2370       3.2221
    2371       3.2296
    2372       3.1833
    2373       3.2445
    2374       3.2922
    2375       3.2955
    2376       3.1867
    2377       3.2173
    2378       3.0793
    2379       3.0683
    2380       3.1261
    2381       3.0240
    2382       3.0444
    2383       3.2009
    2384       3.1600
    2385       3.2009
    2386       3.2106
    2387       3.1823
    2388       3.2151
    2389       3.2091
    2390       3.1735
    2391       3.1831
    2392       3.0386
    2393       3.0822
    2394       3.0925
    2395       3.0727
    2396       3.0762
    2397       3.1989
    2398       3.1749
    2399       3.2609
    2400       3.1660
    2401       3.2020
    2402       3.2411
    2403       3.1518
    2404       3.0198
    2405       3.0818
    2406       3.0614
    2407       3.1727
    2408       3.2203
    2409       3.2432
    2410       3.2050
    2411       3.1440
    2412       3.0629
    2413       3.1099
    2414       3.0895
    2415       3.1057
    2416       3.1579
    2417       3.0455
    2418       3.2055
    2419       3.1954
    2420       3.0578
    2421       3.0713
    2422       3.1069
    2423       3.0672
    2424       3.0976
    2425       3.0304
    2426       3.0803
    2427       3.0474
    2428       3.0341
    2429       3.1280
    2430       3.0146
    2431       3.0387
    2432       2.9528
    2433       2.9716
    2434       2.8940
    2435       2.8560
    2436       2.8489
    2437       2.8851
    2438       3.0439
    2439       3.0169
    2440       3.1726
    2441       3.1944
    2442       3.2167
    2443       3.1549
    2444       3.2709
    2445       3.1775
    2446       3.2379
    2447       3.2328
    2448       3.1308
    2449       3.2185
    2450       3.0962
    2451       3.1359
    2452       3.1070
    2453       3.1223
    2454       3.1621
    2455       3.1730
    2456       3.1476
    2457       3.2279
    2458       3.1439
    2459       3.0660
    2460       3.1234
    2461       3.0031
    2462       3.0232
    2463       2.9226
    2464       3.0219
    2465       3.0339
    2466       2.9717
    2467       3.0414
    2468       2.9942
    2469       3.0585
    2470       3.0887
    2471       3.1451
    2472       3.1421
    2473       3.1521
    2474       3.0751
    2475       3.1209
    2476       3.0905
    2477       3.1301
    2478       3.1236
    2479       3.0887
    2480       3.1140
    2481       3.1214
    2482       3.2007
    2483       3.0713
    2484       3.1951
    2485       3.1845
    2486       3.2178
    2487       3.2150
    2488       3.3193
    2489       3.4216
    2490       3.4235
    2491       3.3277
    2492       3.2537
    2493       3.3778
    2494       3.3166
    2495       3.2904
    2496       3.3709
    2497       3.2672
    2498       3.1215
    2499       3.1810
    2500       3.1313
