# Supplementary material for: Potential Inhibitors of Fascin From A Database of Marine Natural Products: A Virtual Screening and Molecular Dynamics Study
Source: Front Chem. 2021 Oct 7;9:719949. doi: 10.3389/fchem.2021.719949 (PMC8529705; doi:10.3389/fchem.2021.719949)
Supplement: Supplementary file 2 [file DataSheet1.ZIP › Raw Date for Manuscript-719949-reduced/Figure S1/Inhibitor 11/rmsd2.dat]

#Frame     RMSD_00002
       1       2.3135
       2       2.2289
       3       2.1533
       4       2.1805
       5       2.1255
       6       2.1225
       7       2.1682
       8       2.1968
       9       2.3566
      10       2.2876
      11       2.2661
      12       2.2354
      13       2.1625
      14       2.2056
      15       2.1787
      16       2.1699
      17       2.1873
      18       2.2261
      19       2.1300
      20       2.1160
      21       2.1528
      22       2.1423
      23       2.1337
      24       2.1034
      25       2.1106
      26       2.0888
      27       2.1130
      28       2.0817
      29       2.1616
      30       2.1350
      31       2.2077
      32       2.1884
      33       2.1950
      34       2.1570
      35       2.0862
      36       2.1797
      37       2.1822
      38       2.1748
      39       2.1144
      40       2.0898
      41       2.1244
      42       2.1213
      43       2.1345
      44       2.2413
      45       2.1813
      46       2.1721
      47       2.2136
      48       2.2275
      49       2.2256
      50       2.1407
      51       2.2222
      52       2.2903
      53       2.1784
      54       2.2040
      55       2.1094
      56       2.1687
      57       2.1249
      58       2.2042
      59       2.1276
      60       2.1349
      61       2.1543
      62       2.1872
      63       2.1319
      64       2.2046
      65       2.1914
      66       2.1210
      67       2.0778
      68       2.1320
      69       2.1067
      70       2.2024
      71       2.1395
      72       2.1820
      73       2.1583
      74       2.2838
      75       2.2512
      76       2.2193
      77       2.3342
      78       2.2757
      79       2.2436
      80       2.2109
      81       2.1753
      82       2.2771
      83       2.2064
      84       2.2750
      85       2.2474
      86       2.2017
      87       2.2085
      88       2.2030
      89       2.3114
      90       2.2957
      91       2.1687
      92       2.2308
      93       2.2732
      94       2.1579
      95       2.2131
      96       2.1952
      97       2.2396
      98       2.2549
      99       2.3086
     100       2.2549
     101       2.1784
     102       2.0689
     103       2.0602
     104       2.1216
     105       2.1205
     106       2.1511
     107       2.1029
     108       2.0753
     109       2.0327
     110       2.1023
     111       2.0843
     112       2.1519
     113       2.1567
     114       2.0666
     115       2.1465
     116       2.1970
     117       2.2238
     118       2.2227
     119       2.1974
     120       2.1297
     121       2.0932
     122       2.1440
     123       2.1219
     124       2.1358
     125       2.1227
     126       2.0856
     127       2.1571
     128       2.2988
     129       2.2737
     130       2.2458
     131       2.1780
     132       2.1845
     133       2.1751
     134       2.2763
     135       2.3105
     136       2.2773
     137       2.2652
     138       2.2215
     139       2.1473
     140       2.1731
     141       2.1697
     142       2.2385
     143       2.2595
     144       2.2296
     145       2.1587
     146       2.2761
     147       2.3426
     148       2.2895
     149       2.3904
     150       2.3082
     151       2.3899
     152       2.4371
     153       2.3425
     154       2.3306
     155       2.4186
     156       2.3590
     157       2.2816
     158       2.3427
     159       2.4060
     160       2.3497
     161       2.3227
     162       2.3911
     163       2.3971
     164       2.3610
     165       2.2066
     166       2.2121
     167       2.2686
     168       2.2952
     169       2.2145
     170       2.1571
     171       2.2410
     172       2.2645
     173       2.2279
     174       2.2189
     175       2.2536
     176       2.2665
     177       2.1793
     178       2.2325
     179       2.1660
     180       2.2044
     181       2.2462
     182       2.2529
     183       2.1564
     184       2.1360
     185       2.1219
     186       2.1464
     187       2.0767
     188       2.0654
     189       2.2676
     190       2.2247
     191       2.2383
     192       2.2737
     193       2.3068
     194       2.3596
     195       2.3535
     196       2.3007
     197       2.2340
     198       2.1447
     199       2.0892
     200       2.1785
     201       2.1991
     202       2.2655
     203       2.2811
     204       2.2816
     205       2.2308
     206       2.2825
     207       2.1989
     208       2.1446
     209       2.1229
     210       2.2353
     211       2.2631
     212       2.2069
     213       2.2451
     214       2.1257
     215       2.1601
     216       2.1933
     217       2.2713
     218       2.2334
     219       2.2691
     220       2.1762
     221       2.2166
     222       2.2680
     223       2.2533
     224       2.2848
     225       2.2416
     226       2.1970
     227       2.2471
     228       2.3332
     229       2.3394
     230       2.3556
     231       2.2937
     232       2.2289
     233       2.2314
     234       2.2560
     235       2.1988
     236       2.2806
     237       2.3308
     238       2.3677
     239       2.3988
     240       2.4903
     241       2.4183
     242       2.4799
     243       2.4258
     244       2.3151
     245       2.2630
     246       2.3843
     247       2.3712
     248       2.3662
     249       2.3379
     250       2.3297
     251       2.4242
     252       2.3418
     253       2.3588
     254       2.2912
     255       2.2190
     256       2.3091
     257       2.2564
     258       2.3086
     259       2.2335
     260       2.1814
     261       2.1461
     262       2.1549
     263       2.1412
     264       2.2029
     265       2.2450
     266       2.2658
     267       2.1525
     268       2.2231
     269       2.2836
     270       2.3143
     271       2.2580
     272       2.3856
     273       2.5122
     274       2.4297
     275       2.4704
     276       2.5199
     277       2.5694
     278       2.4444
     279       2.4261
     280       2.4177
     281       2.3935
     282       2.4986
     283       2.4449
     284       2.4731
     285       2.4728
     286       2.5067
     287       2.4056
     288       2.3863
     289       2.4460
     290       2.4618
     291       2.4719
     292       2.4953
     293       2.4608
     294       2.5357
     295       2.5484
     296       2.5161
     297       2.6200
     298       2.6049
     299       2.5832
     300       2.6818
     301       2.6200
     302       2.6039
     303       2.6326
     304       2.5552
     305       2.5537
     306       2.6089
     307       2.5294
     308       2.5091
     309       2.5227
     310       2.5796
     311       2.6543
     312       2.5307
     313       2.4638
     314       2.4488
     315       2.4845
     316       2.4217
     317       2.4543
     318       2.5473
     319       2.5394
     320       2.6118
     321       2.5447
     322       2.5178
     323       2.4646
     324       2.3843
     325       2.4967
     326       2.3953
     327       2.3323
     328       2.3497
     329       2.3171
     330       2.4086
     331       2.3014
     332       2.3006
     333       2.4722
     334       2.4747
     335       2.4318
     336       2.5513
     337       2.4147
     338       2.4028
     339       2.5257
     340       2.5678
     341       2.5951
     342       2.5142
     343       2.5460
     344       2.5655
     345       2.7367
     346       2.6906
     347       2.6878
     348       2.6358
     349       2.5438
     350       2.4855
     351       2.4242
     352       2.5436
     353       2.4135
     354       2.3658
     355       2.4714
     356       2.4698
     357       2.5722
     358       2.6206
     359       2.6280
     360       2.5560
     361       2.5581
     362       2.5269
     363       2.6147
     364       2.6147
     365       2.6473
     366       2.5010
     367       2.5751
     368       2.5770
     369       2.6307
     370       2.4960
     371       2.5738
     372       2.6442
     373       2.5685
     374       2.5084
     375       2.5770
     376       2.5292
     377       2.4758
     378       2.4938
     379       2.4811
     380       2.4372
     381       2.5703
     382       2.5902
     383       2.5564
     384       2.5466
     385       2.5232
     386       2.4660
     387       2.5145
     388       2.5006
     389       2.5106
     390       2.4628
     391       2.4104
     392       2.3383
     393       2.4738
     394       2.4905
     395       2.4693
     396       2.5238
     397       2.5874
     398       2.6017
     399       2.6450
     400       2.6334
     401       2.7129
     402       2.6572
     403       2.7032
     404       2.7192
     405       2.7251
     406       2.8033
     407       2.7435
     408       2.7558
     409       2.7677
     410       2.6588
     411       2.7435
     412       2.7593
     413       2.7604
     414       2.6763
     415       2.6522
     416       2.6764
     417       2.6881
     418       2.6730
     419       2.5950
     420       2.6431
     421       2.7431
     422       2.7083
     423       2.5848
     424       2.6701
     425       2.5884
     426       2.5817
     427       2.6557
     428       2.5399
     429       2.5725
     430       2.6010
     431       2.6574
     432       2.6126
     433       2.5001
     434       2.5831
     435       2.5806
     436       2.4793
     437       2.5112
     438       2.4878
     439       2.5932
     440       2.5923
     441       2.5504
     442       2.4710
     443       2.5265
     444       2.4419
     445       2.3844
     446       2.3688
     447       2.4251
     448       2.3857
     449       2.3615
     450       2.3923
     451       2.4244
     452       2.4476
     453       2.5730
     454       2.5915
     455       2.6190
     456       2.6785
     457       2.4548
     458       2.4381
     459       2.4769
     460       2.4955
     461       2.4293
     462       2.5200
     463       2.5363
     464       2.5760
     465       2.5706
     466       2.5184
     467       2.4153
     468       2.4702
     469       2.6081
     470       2.6067
     471       2.5349
     472       2.6161
     473       2.5703
     474       2.6658
     475       2.6275
     476       2.5423
     477       2.7020
     478       2.7834
     479       2.8605
     480       2.8522
     481       2.8063
     482       2.7937
     483       2.8496
     484       2.7006
     485       2.7301
     486       2.6526
     487       2.6527
     488       2.5717
     489       2.5277
     490       2.5710
     491       2.5354
     492       2.5510
     493       2.5878
     494       2.5311
     495       2.5346
     496       2.5212
     497       2.5536
     498       2.5515
     499       2.5225
     500       2.4242
     501       2.4720
     502       2.5366
     503       2.6656
     504       2.6115
     505       2.5388
     506       2.5504
     507       2.5278
     508       2.4771
     509       2.5061
     510       2.5047
     511       2.4553
     512       2.3483
     513       2.4033
     514       2.3746
     515       2.3886
     516       2.3392
     517       2.3946
     518       2.4289
     519       2.4766
     520       2.3744
     521       2.4370
     522       2.4799
     523       2.4995
     524       2.5237
     525       2.4692
     526       2.4715
     527       2.4071
     528       2.3964
     529       2.3549
     530       2.4743
     531       2.4359
     532       2.4851
     533       2.5916
     534       2.4301
     535       2.3921
     536       2.4257
     537       2.3578
     538       2.3462
     539       2.2900
     540       2.2777
     541       2.3395
     542       2.4333
     543       2.3952
     544       2.3713
     545       2.5048
     546       2.4379
     547       2.4368
     548       2.2900
     549       2.3717
     550       2.3316
     551       2.3229
     552       2.3386
     553       2.2450
     554       2.3708
     555       2.3500
     556       2.4303
     557       2.4154
     558       2.4862
     559       2.3833
     560       2.4483
     561       2.3282
     562       2.3956
     563       2.3864
     564       2.3722
     565       2.3618
     566       2.3909
     567       2.3151
     568       2.3442
     569       2.3107
     570       2.2874
     571       2.3229
     572       2.2795
     573       2.3367
     574       2.4719
     575       2.4331
     576       2.4693
     577       2.3636
     578       2.5357
     579       2.5195
     580       2.4820
     581       2.4180
     582       2.4073
     583       2.3645
     584       2.4530
     585       2.4842
     586       2.3933
     587       2.5187
     588       2.3762
     589       2.3960
     590       2.3480
     591       2.4029
     592       2.4582
     593       2.4476
     594       2.3999
     595       2.5207
     596       2.3910
     597       2.4542
     598       2.4569
     599       2.4731
     600       2.4912
     601       2.4886
     602       2.4492
     603       2.5121
     604       2.4961
     605       2.5046
     606       2.4775
     607       2.4884
     608       2.6052
     609       2.5440
     610       2.6115
     611       2.6401
     612       2.6783
     613       2.5801
     614       2.7238
     615       2.7559
     616       2.7375
     617       2.6502
     618       2.5136
     619       2.5418
     620       2.5134
     621       2.4349
     622       2.4840
     623       2.5516
     624       2.4480
     625       2.5119
     626       2.4291
     627       2.5721
     628       2.4863
     629       2.4742
     630       2.4103
     631       2.5085
     632       2.4412
     633       2.4538
     634       2.4162
     635       2.3865
     636       2.4789
     637       2.4047
     638       2.3818
     639       2.5239
     640       2.5416
     641       2.5869
     642       2.4456
     643       2.3757
     644       2.5066
     645       2.5624
     646       2.5264
     647       2.6314
     648       2.5703
     649       2.5670
     650       2.5332
     651       2.5166
     652       2.5132
     653       2.5515
     654       2.5762
     655       2.4822
     656       2.4423
     657       2.4153
     658       2.5486
     659       2.5518
     660       2.5034
     661       2.4459
     662       2.3883
     663       2.4053
     664       2.4218
     665       2.5145
     666       2.4158
     667       2.3693
     668       2.4678
     669       2.5036
     670       2.5257
     671       2.5282
     672       2.4792
     673       2.4905
     674       2.4335
     675       2.4440
     676       2.4561
     677       2.5004
     678       2.4925
     679       2.3956
     680       2.4642
     681       2.5894
     682       2.5881
     683       2.5353
     684       2.4749
     685       2.4738
     686       2.5325
     687       2.5312
     688       2.5352
     689       2.5115
     690       2.5071
     691       2.5506
     692       2.4729
     693       2.5805
     694       2.5991
     695       2.5806
     696       2.5334
     697       2.4492
     698       2.4491
     699       2.4022
     700       2.4800
     701       2.4454
     702       2.5153
     703       2.4489
     704       2.4140
     705       2.3198
     706       2.3604
     707       2.3489
     708       2.3917
     709       2.4029
     710       2.3767
     711       2.2652
     712       2.4073
     713       2.3757
     714       2.4490
     715       2.4058
     716       2.3935
     717       2.3503
     718       2.3428
     719       2.3766
     720       2.4410
     721       2.4287
     722       2.4500
     723       2.4574
     724       2.5929
     725       2.5864
     726       2.5648
     727       2.6115
     728       2.4926
     729       2.5453
     730       2.5556
     731       2.5597
     732       2.6030
     733       2.6359
     734       2.5792
     735       2.6750
     736       2.6415
     737       2.6197
     738       2.6269
     739       2.6977
     740       2.5988
     741       2.6487
     742       2.6724
     743       2.6610
     744       2.6784
     745       2.6700
     746       2.7354
     747       2.6203
     748       2.6034
     749       2.5895
     750       2.5242
     751       2.6736
     752       2.5947
     753       2.5541
     754       2.5851
     755       2.6640
     756       2.5999
     757       2.6470
     758       2.6279
     759       2.6312
     760       2.5657
     761       2.5093
     762       2.4461
     763       2.4786
     764       2.5032
     765       2.4593
     766       2.4069
     767       2.3711
     768       2.6108
     769       2.6464
     770       2.6043
     771       2.6334
     772       2.5835
     773       2.4919
     774       2.3280
     775       2.4172
     776       2.3861
     777       2.3987
     778       2.4480
     779       2.4470
     780       2.3946
     781       2.3985
     782       2.4892
     783       2.4682
     784       2.4117
     785       2.4727
     786       2.5353
     787       2.5324
     788       2.5377
     789       2.4220
     790       2.4658
     791       2.4604
     792       2.3851
     793       2.3939
     794       2.3814
     795       2.3540
     796       2.2709
     797       2.4262
     798       2.4103
     799       2.4972
     800       2.4648
     801       2.4603
     802       2.3720
     803       2.2965
     804       2.3444
     805       2.3097
     806       2.3253
     807       2.4200
     808       2.5425
     809       2.5523
     810       2.4569
     811       2.5085
     812       2.4477
     813       2.3996
     814       2.4253
     815       2.5026
     816       2.5782
     817       2.5423
     818       2.6263
     819       2.6528
     820       2.5036
     821       2.4982
     822       2.4687
     823       2.5531
     824       2.5016
     825       2.4504
     826       2.6329
     827       2.5810
     828       2.6527
     829       2.7184
     830       2.7418
     831       2.5738
     832       2.5881
     833       2.5701
     834       2.5218
     835       2.5616
     836       2.5502
     837       2.5761
     838       2.5041
     839       2.6663
     840       2.5773
     841       2.5825
     842       2.5212
     843       2.4821
     844       2.5124
     845       2.4893
     846       2.4301
     847       2.5156
     848       2.6172
     849       2.5510
     850       2.5739
     851       2.5864
     852       2.6388
     853       2.5886
     854       2.5672
     855       2.5820
     856       2.5002
     857       2.4987
     858       2.5701
     859       2.5981
     860       2.6498
     861       2.6161
     862       2.6108
     863       2.5317
     864       2.5670
     865       2.5978
     866       2.6165
     867       2.6061
     868       2.5652
     869       2.5924
     870       2.5683
     871       2.5975
     872       2.6677
     873       2.6292
     874       2.6026
     875       2.5568
     876       2.6497
     877       2.7127
     878       2.7823
     879       2.7933
     880       2.7009
     881       2.6545
     882       2.6088
     883       2.5904
     884       2.6105
     885       2.5365
     886       2.5988
     887       2.6048
     888       2.7313
     889       2.6541
     890       2.6701
     891       2.5337
     892       2.5663
     893       2.6206
     894       2.5855
     895       2.5600
     896       2.4545
     897       2.4501
     898       2.5706
     899       2.6343
     900       2.6478
     901       2.5947
     902       2.5700
     903       2.6291
     904       2.6449
     905       2.7089
     906       2.6963
     907       2.5456
     908       2.5554
     909       2.4947
     910       2.5481
     911       2.6423
     912       2.5388
     913       2.5329
     914       2.4547
     915       2.4642
     916       2.5223
     917       2.4647
     918       2.5433
     919       2.5637
     920       2.5326
     921       2.5358
     922       2.5840
     923       2.5946
     924       2.5900
     925       2.6368
     926       2.6386
     927       2.6588
     928       2.6522
     929       2.7643
     930       2.7713
     931       2.8911
     932       2.7892
     933       2.7959
     934       2.8682
     935       2.7688
     936       2.7212
     937       2.6021
     938       2.5690
     939       2.6805
     940       2.5142
     941       2.5574
     942       2.7114
     943       2.7079
     944       2.7319
     945       2.7253
     946       2.7512
     947       2.6909
     948       2.6401
     949       2.6572
     950       2.7149
     951       2.7249
     952       2.6424
     953       2.7381
     954       2.7906
     955       2.8556
     956       2.8269
     957       2.8543
     958       2.8348
     959       2.8369
     960       2.6492
     961       2.6894
     962       2.6829
     963       2.6727
     964       2.7535
     965       2.8029
     966       2.8949
     967       2.7852
     968       2.7827
     969       2.7262
     970       2.7799
     971       2.7737
     972       2.6905
     973       2.7918
     974       2.6933
     975       2.6964
     976       2.6679
     977       2.5824
     978       2.5620
     979       2.5104
     980       2.4938
     981       2.5320
     982       2.5008
     983       2.5286
     984       2.5247
     985       2.4629
     986       2.5765
     987       2.5490
     988       2.6141
     989       2.5819
     990       2.7083
     991       2.8152
     992       2.7043
     993       2.7908
     994       2.8047
     995       2.7412
     996       2.8861
     997       2.7886
     998       2.8101
     999       2.8273
    1000       2.7363
    1001       2.7993
    1002       2.8430
    1003       2.7685
    1004       2.8170
    1005       2.7364
    1006       2.8551
    1007       2.8625
    1008       2.7997
    1009       2.8717
    1010       2.8456
    1011       2.7992
    1012       2.9203
    1013       2.9676
    1014       2.8145
    1015       2.7801
    1016       2.7440
    1017       2.6833
    1018       2.6634
    1019       2.6232
    1020       2.6220
    1021       2.5345
    1022       2.6395
    1023       2.6585
    1024       2.6164
    1025       2.5789
    1026       2.5892
    1027       2.6388
    1028       2.6487
    1029       2.6439
    1030       2.6225
    1031       2.5387
    1032       2.6599
    1033       2.7205
    1034       2.6669
    1035       2.6821
    1036       2.6144
    1037       2.6326
    1038       2.5971
    1039       2.6030
    1040       2.6436
    1041       2.6067
    1042       2.5210
    1043       2.4412
    1044       2.4896
    1045       2.4345
    1046       2.5053
    1047       2.4986
    1048       2.4624
    1049       2.4670
    1050       2.4737
    1051       2.4488
    1052       2.4940
    1053       2.5404
    1054       2.5488
    1055       2.4784
    1056       2.4907
    1057       2.3472
    1058       2.3547
    1059       2.4928
    1060       2.4605
    1061       2.5550
    1062       2.5732
    1063       2.5986
    1064       2.4969
    1065       2.6669
    1066       2.6902
    1067       2.6975
    1068       2.6766
    1069       2.6289
    1070       2.6523
    1071       2.5351
    1072       2.5417
    1073       2.5752
    1074       2.5315
    1075       2.5403
    1076       2.4820
    1077       2.5534
    1078       2.6781
    1079       2.6189
    1080       2.7081
    1081       2.6631
    1082       2.7043
    1083       2.6321
    1084       2.6456
    1085       2.6276
    1086       2.7252
    1087       2.7788
    1088       2.8359
    1089       2.9447
    1090       2.9155
    1091       2.9498
    1092       2.9076
    1093       2.9110
    1094       2.8303
    1095       2.7891
    1096       2.8248
    1097       2.8671
    1098       2.8980
    1099       2.8595
    1100       2.8862
    1101       2.9000
    1102       2.9044
    1103       2.8983
    1104       2.8751
    1105       2.9205
    1106       2.8176
    1107       2.7513
    1108       2.7591
    1109       2.7932
    1110       2.7447
    1111       2.7296
    1112       2.6790
    1113       2.6320
    1114       2.7328
    1115       2.8044
    1116       2.8872
    1117       2.7476
    1118       2.5768
    1119       2.6016
    1120       2.5931
    1121       2.6066
    1122       2.5739
    1123       2.6052
    1124       2.5964
    1125       2.5234
    1126       2.6265
    1127       2.6178
    1128       2.5781
    1129       2.5938
    1130       2.6036
    1131       2.5405
    1132       2.5477
    1133       2.5064
    1134       2.5353
    1135       2.5759
    1136       2.5177
    1137       2.5276
    1138       2.5505
    1139       2.5583
    1140       2.5320
    1141       2.5716
    1142       2.5463
    1143       2.4777
    1144       2.4661
    1145       2.5118
    1146       2.6429
    1147       2.6221
    1148       2.6206
    1149       2.7305
    1150       2.7065
    1151       2.6987
    1152       2.6117
    1153       2.5246
    1154       2.5666
    1155       2.5432
    1156       2.6929
    1157       2.6453
    1158       2.6709
    1159       2.6127
    1160       2.5080
    1161       2.5557
    1162       2.4983
    1163       2.5558
    1164       2.5239
    1165       2.5324
    1166       2.5671
    1167       2.4790
    1168       2.3752
    1169       2.4965
    1170       2.4944
    1171       2.4792
    1172       2.5102
    1173       2.4589
    1174       2.4004
    1175       2.4298
    1176       2.4319
    1177       2.4653
    1178       2.5543
    1179       2.5319
    1180       2.4847
    1181       2.4774
    1182       2.5354
    1183       2.5030
    1184       2.4869
    1185       2.4391
    1186       2.3953
    1187       2.4397
    1188       2.6197
    1189       2.5195
    1190       2.5568
    1191       2.4327
    1192       2.3977
    1193       2.5636
    1194       2.5162
    1195       2.5241
    1196       2.5607
    1197       2.4739
    1198       2.5268
    1199       2.5059
    1200       2.4652
    1201       2.3147
    1202       2.3597
    1203       2.4047
    1204       2.4689
    1205       2.3903
    1206       2.3827
    1207       2.3184
    1208       2.4437
    1209       2.4007
    1210       2.3542
    1211       2.4308
    1212       2.4562
    1213       2.4078
    1214       2.4499
    1215       2.5527
    1216       2.5412
    1217       2.6048
    1218       2.6359
    1219       2.6765
    1220       2.6506
    1221       2.6351
    1222       2.5186
    1223       2.5189
    1224       2.4961
    1225       2.5651
    1226       2.5377
    1227       2.5768
    1228       2.5249
    1229       2.4911
    1230       2.4333
    1231       2.4088
    1232       2.4283
    1233       2.5148
    1234       2.6110
    1235       2.6351
    1236       2.6076
    1237       2.6449
    1238       2.6915
    1239       2.6932
    1240       2.5851
    1241       2.5726
    1242       2.5271
    1243       2.5274
    1244       2.5857
    1245       2.6961
    1246       2.7337
    1247       2.6146
    1248       2.6336
    1249       2.5004
    1250       2.6334
    1251       2.6460
    1252       2.6401
    1253       2.5855
    1254       2.6099
    1255       2.6019
    1256       2.6235
    1257       2.6233
    1258       2.5557
    1259       2.5872
    1260       2.5176
    1261       2.5524
    1262       2.4728
    1263       2.4485
    1264       2.5378
    1265       2.5062
    1266       2.5420
    1267       2.5127
    1268       2.5348
    1269       2.4910
    1270       2.6042
    1271       2.6175
    1272       2.6118
    1273       2.5448
    1274       2.4761
    1275       2.5796
    1276       2.5752
    1277       2.5127
    1278       2.4563
    1279       2.5498
    1280       2.4782
    1281       2.4695
    1282       2.5232
    1283       2.5614
    1284       2.5774
    1285       2.5264
    1286       2.6607
    1287       2.6346
    1288       2.6447
    1289       2.5761
    1290       2.5545
    1291       2.4993
    1292       2.4864
    1293       2.6732
    1294       2.7196
    1295       2.6923
    1296       2.6948
    1297       2.6522
    1298       2.6524
    1299       2.5667
    1300       2.5870
    1301       2.6054
    1302       2.5920
    1303       2.5906
    1304       2.6043
    1305       2.6224
    1306       2.6602
    1307       2.6876
    1308       2.7069
    1309       2.7252
    1310       2.7232
    1311       2.7466
    1312       2.8103
    1313       2.8251
    1314       2.7791
    1315       2.7726
    1316       2.6970
    1317       2.6352
    1318       2.5703
    1319       2.5700
    1320       2.6451
    1321       2.6234
    1322       2.6366
    1323       2.6047
    1324       2.4991
    1325       2.5552
    1326       2.6546
    1327       2.6854
    1328       2.7644
    1329       2.7175
    1330       2.6981
    1331       2.6471
    1332       2.6616
    1333       2.6019
    1334       2.5970
    1335       2.6297
    1336       2.6294
    1337       2.6446
    1338       2.5233
    1339       2.5665
    1340       2.5768
    1341       2.5503
    1342       2.5151
    1343       2.4789
    1344       2.4745
    1345       2.4676
    1346       2.5035
    1347       2.5047
    1348       2.5791
    1349       2.5787
    1350       2.5489
    1351       2.5248
    1352       2.5176
    1353       2.6048
    1354       2.6581
    1355       2.6292
    1356       2.6490
    1357       2.6803
    1358       2.6137
    1359       2.6129
    1360       2.5400
    1361       2.5871
    1362       2.5516
    1363       2.5018
    1364       2.5302
    1365       2.6299
    1366       2.6231
    1367       2.5418
    1368       2.5845
    1369       2.5626
    1370       2.5553
    1371       2.5901
    1372       2.6020
    1373       2.5180
    1374       2.5456
    1375       2.4860
    1376       2.5418
    1377       2.5468
    1378       2.5221
    1379       2.4959
    1380       2.4501
    1381       2.5778
    1382       2.6413
    1383       2.5660
    1384       2.5410
    1385       2.5797
    1386       2.5924
    1387       2.6502
    1388       2.5654
    1389       2.5590
    1390       2.5929
    1391       2.5460
    1392       2.4482
    1393       2.4762
    1394       2.4199
    1395       2.4265
    1396       2.5265
    1397       2.6115
    1398       2.5577
    1399       2.5109
    1400       2.5460
    1401       2.4751
    1402       2.6038
    1403       2.5089
    1404       2.5308
    1405       2.5738
    1406       2.4663
    1407       2.4611
    1408       2.4867
    1409       2.5085
    1410       2.5061
    1411       2.4703
    1412       2.4309
    1413       2.6356
    1414       2.6112
    1415       2.5643
    1416       2.6082
    1417       2.6932
    1418       2.6125
    1419       2.6032
    1420       2.5713
    1421       2.5325
    1422       2.5711
    1423       2.6203
    1424       2.6629
    1425       2.6745
    1426       2.6652
    1427       2.5479
    1428       2.5183
    1429       2.5007
    1430       2.5672
    1431       2.5366
    1432       2.5227
    1433       2.4758
    1434       2.4202
    1435       2.3787
    1436       2.3838
    1437       2.4113
    1438       2.4626
    1439       2.4624
    1440       2.4483
    1441       2.4881
    1442       2.4530
    1443       2.4269
    1444       2.4763
    1445       2.5198
    1446       2.4760
    1447       2.4826
    1448       2.4510
    1449       2.4707
    1450       2.4550
    1451       2.3953
    1452       2.4449
    1453       2.4932
    1454       2.6208
    1455       2.4537
    1456       2.5102
    1457       2.5026
    1458       2.4747
    1459       2.4819
    1460       2.5512
    1461       2.5752
    1462       2.5182
    1463       2.4898
    1464       2.4512
    1465       2.4028
    1466       2.4416
    1467       2.4699
    1468       2.5159
    1469       2.5478
    1470       2.5690
    1471       2.4622
    1472       2.5472
    1473       2.3844
    1474       2.4032
    1475       2.4236
    1476       2.4463
    1477       2.4957
    1478       2.5054
    1479       2.5055
    1480       2.4522
    1481       2.4608
    1482       2.4461
    1483       2.5322
    1484       2.4147
    1485       2.4994
    1486       2.5044
    1487       2.5700
    1488       2.6532
    1489       2.6335
    1490       2.6600
    1491       2.6542
    1492       2.5911
    1493       2.5726
    1494       2.5874
    1495       2.6312
    1496       2.6906
    1497       2.7856
    1498       2.7571
    1499       2.7565
    1500       2.7182
    1501       2.6555
    1502       2.6006
    1503       2.5423
    1504       2.5272
    1505       2.4872
    1506       2.5406
    1507       2.4784
    1508       2.5475
    1509       2.5556
    1510       2.4247
    1511       2.4952
    1512       2.5441
    1513       2.5497
    1514       2.5574
    1515       2.5594
    1516       2.6041
    1517       2.6638
    1518       2.6753
    1519       2.6868
    1520       2.6464
    1521       2.5675
    1522       2.5940
    1523       2.5967
    1524       2.6705
    1525       2.6619
    1526       2.6276
    1527       2.7273
    1528       2.6820
    1529       2.6994
    1530       2.6925
    1531       2.6554
    1532       2.6921
    1533       2.6729
    1534       2.6883
    1535       2.6938
    1536       2.6273
    1537       2.6242
    1538       2.7209
    1539       2.6131
    1540       2.6487
    1541       2.5641
    1542       2.6409
    1543       2.6224
    1544       2.5663
    1545       2.5757
    1546       2.5352
    1547       2.5029
    1548       2.4982
    1549       2.5199
    1550       2.5017
    1551       2.6293
    1552       2.6588
    1553       2.5582
    1554       2.5346
    1555       2.6002
    1556       2.4853
    1557       2.4611
    1558       2.5770
    1559       2.5975
    1560       2.5906
    1561       2.6251
    1562       2.6262
    1563       2.6410
    1564       2.6502
    1565       2.6389
    1566       2.5404
    1567       2.6038
    1568       2.6235
    1569       2.7136
    1570       2.6592
    1571       2.6894
    1572       2.7643
    1573       2.6762
    1574       2.6435
    1575       2.6591
    1576       2.7073
    1577       2.6899
    1578       2.6566
    1579       2.7165
    1580       2.6662
    1581       2.7504
    1582       2.7436
    1583       2.7951
    1584       2.6940
    1585       2.7599
    1586       2.6410
    1587       2.6175
    1588       2.6404
    1589       2.5648
    1590       2.5863
    1591       2.6078
    1592       2.5510
    1593       2.5093
    1594       2.5301
    1595       2.5157
    1596       2.5615
    1597       2.5295
    1598       2.4386
    1599       2.4493
    1600       2.4686
    1601       2.4653
    1602       2.5008
    1603       2.4895
    1604       2.4930
    1605       2.5028
    1606       2.5338
    1607       2.5080
    1608       2.4917
    1609       2.4955
    1610       2.4972
    1611       2.3760
    1612       2.4828
    1613       2.4856
    1614       2.5177
    1615       2.5272
    1616       2.5717
    1617       2.5370
    1618       2.5556
    1619       2.5406
    1620       2.5555
    1621       2.6212
    1622       2.6753
    1623       2.6708
    1624       2.6895
    1625       2.6716
    1626       2.7075
    1627       2.6635
    1628       2.6024
    1629       2.5799
    1630       2.6321
    1631       2.6215
    1632       2.6388
    1633       2.6387
    1634       2.5942
    1635       2.5404
    1636       2.6150
    1637       2.6587
    1638       2.6330
    1639       2.6667
    1640       2.6735
    1641       2.6681
    1642       2.7140
    1643       2.7874
    1644       2.7741
    1645       2.7457
    1646       2.7664
    1647       2.6713
    1648       2.6923
    1649       2.6801
    1650       2.7652
    1651       2.6561
    1652       2.6586
    1653       2.7074
    1654       2.6619
    1655       2.6477
    1656       2.5711
    1657       2.6541
    1658       2.5693
    1659       2.4651
    1660       2.5593
    1661       2.5576
    1662       2.6184
    1663       2.6387
    1664       2.6383
    1665       2.6130
    1666       2.6841
    1667       2.6601
    1668       2.6229
    1669       2.6533
    1670       2.7166
    1671       2.7152
    1672       2.6998
    1673       2.6742
    1674       2.6939
    1675       2.6602
    1676       2.6164
    1677       2.6737
    1678       2.6113
    1679       2.5985
    1680       2.5631
    1681       2.5097
    1682       2.5604
    1683       2.6562
    1684       2.5639
    1685       2.5644
    1686       2.6252
    1687       2.6515
    1688       2.6315
    1689       2.5458
    1690       2.5855
    1691       2.5855
    1692       2.6331
    1693       2.5870
    1694       2.7268
    1695       2.6918
    1696       2.6009
    1697       2.5269
    1698       2.5347
    1699       2.5502
    1700       2.5861
    1701       2.5683
    1702       2.6338
    1703       2.7078
    1704       2.6942
    1705       2.6979
    1706       2.7862
    1707       2.7181
    1708       2.7113
    1709       2.6825
    1710       2.6983
    1711       2.8024
    1712       2.7653
    1713       2.6327
    1714       2.6883
    1715       2.7037
    1716       2.6503
    1717       2.6072
    1718       2.6768
    1719       2.7020
    1720       2.7003
    1721       2.6956
    1722       2.6781
    1723       2.7110
    1724       2.7616
    1725       2.7296
    1726       2.7359
    1727       2.7637
    1728       2.7739
    1729       2.6780
    1730       2.6891
    1731       2.7001
    1732       2.6629
    1733       2.7120
    1734       2.6548
    1735       2.6630
    1736       2.6105
    1737       2.6741
    1738       2.6370
    1739       2.7070
    1740       2.7301
    1741       2.6662
    1742       2.6197
    1743       2.6172
    1744       2.7100
    1745       2.6996
    1746       2.8145
    1747       2.8938
    1748       2.8070
    1749       2.7684
    1750       2.7368
    1751       2.6403
    1752       2.6406
    1753       2.6928
    1754       2.6088
    1755       2.6802
    1756       2.8049
    1757       2.8338
    1758       2.8220
    1759       2.7677
    1760       2.6851
    1761       2.7299
    1762       2.7118
    1763       2.7614
    1764       2.6323
    1765       2.6149
    1766       2.6268
    1767       2.4884
    1768       2.6121
    1769       2.5611
    1770       2.5777
    1771       2.5291
    1772       2.6417
    1773       2.5732
    1774       2.6117
    1775       2.6556
    1776       2.7246
    1777       2.7073
    1778       2.6838
    1779       2.5634
    1780       2.6636
    1781       2.7313
    1782       2.6331
    1783       2.6705
    1784       2.7578
    1785       2.7110
    1786       2.7301
    1787       2.7752
    1788       2.7855
    1789       2.7767
    1790       2.6926
    1791       2.7217
    1792       2.7531
    1793       2.8511
    1794       2.8201
    1795       2.8569
    1796       2.9256
    1797       2.8702
    1798       2.8909
    1799       2.9066
    1800       2.8811
    1801       2.9115
    1802       2.8671
    1803       2.9075
    1804       2.9093
    1805       2.8571
    1806       2.8770
    1807       2.8052
    1808       2.9635
    1809       2.9320
    1810       2.9386
    1811       2.8892
    1812       2.8797
    1813       2.9059
    1814       2.8715
    1815       2.8353
    1816       2.7426
    1817       2.7103
    1818       2.7820
    1819       2.8030
    1820       2.8151
    1821       2.7572
    1822       2.7137
    1823       2.6688
    1824       2.7700
    1825       2.7172
    1826       2.7400
    1827       2.7176
    1828       2.6304
    1829       2.6320
    1830       2.5454
    1831       2.5323
    1832       2.6094
    1833       2.5916
    1834       2.6171
    1835       2.6509
    1836       2.5846
    1837       2.6174
    1838       2.6225
    1839       2.6418
    1840       2.6507
    1841       2.6705
    1842       2.6616
    1843       2.6147
    1844       2.7146
    1845       2.6355
    1846       2.6559
    1847       2.7258
    1848       2.6814
    1849       2.7516
    1850       2.7202
    1851       2.7293
    1852       2.7020
    1853       2.7262
    1854       2.6113
    1855       2.5453
    1856       2.5815
    1857       2.5248
    1858       2.6043
    1859       2.6747
    1860       2.7306
    1861       2.6576
    1862       2.7099
    1863       2.7727
    1864       2.7107
    1865       2.6798
    1866       2.7789
    1867       2.7300
    1868       2.8303
    1869       2.7287
    1870       2.7289
    1871       2.8121
    1872       2.7931
    1873       2.7084
    1874       2.7905
    1875       2.8426
    1876       2.7465
    1877       2.6402
    1878       2.6894
    1879       2.6716
    1880       2.6615
    1881       2.7162
    1882       2.6518
    1883       2.6673
    1884       2.5892
    1885       2.6526
    1886       2.6315
    1887       2.6625
    1888       2.6292
    1889       2.7022
    1890       2.6187
    1891       2.6479
    1892       2.6355
    1893       2.6803
    1894       2.6964
    1895       2.7159
    1896       2.7594
    1897       2.7446
    1898       2.6408
    1899       2.6624
    1900       2.6357
    1901       2.6143
    1902       2.6546
    1903       2.7221
    1904       2.8163
    1905       2.7521
    1906       2.7083
    1907       2.6825
    1908       2.6804
    1909       2.6919
    1910       2.7314
    1911       2.7769
    1912       2.8372
    1913       2.8394
    1914       2.8712
    1915       2.9233
    1916       2.8905
    1917       2.7510
    1918       2.7714
    1919       2.6842
    1920       2.6653
    1921       2.7248
    1922       2.7640
    1923       2.8844
    1924       2.8370
    1925       2.8787
    1926       2.8799
    1927       2.9480
    1928       2.9829
    1929       2.8772
    1930       2.9439
    1931       2.8282
    1932       2.8083
    1933       2.9309
    1934       2.9548
    1935       3.0233
    1936       3.0270
    1937       3.0623
    1938       2.9948
    1939       2.9725
    1940       2.9355
    1941       2.8425
    1942       2.7700
    1943       2.7996
    1944       2.7930
    1945       2.7989
    1946       2.8739
    1947       2.8662
    1948       2.8305
    1949       2.7837
    1950       2.7568
    1951       2.7704
    1952       2.7698
    1953       2.8388
    1954       2.8729
    1955       2.9242
    1956       2.8351
    1957       2.7363
    1958       2.8720
    1959       2.9048
    1960       2.9188
    1961       2.9586
    1962       2.9261
    1963       2.9754
    1964       2.9286
    1965       2.9126
    1966       2.9836
    1967       2.8513
    1968       2.8826
    1969       2.8526
    1970       3.0067
    1971       2.9241
    1972       2.8892
    1973       2.9329
    1974       2.9996
    1975       2.9579
    1976       2.8587
    1977       2.8953
    1978       2.9996
    1979       2.9817
    1980       2.9454
    1981       2.8600
    1982       2.9056
    1983       2.9640
    1984       2.9905
    1985       2.8489
    1986       2.8373
    1987       2.9260
    1988       2.8997
    1989       2.8616
    1990       2.8325
    1991       2.8470
    1992       2.7297
    1993       2.6608
    1994       2.7216
    1995       2.6893
    1996       2.6796
    1997       2.7355
    1998       2.7414
    1999       2.8432
    2000       2.8164
    2001       2.7074
    2002       2.6973
    2003       2.7284
    2004       2.6895
    2005       2.7422
    2006       2.7266
    2007       2.7210
    2008       2.7711
    2009       2.7848
    2010       2.7523
    2011       2.6793
    2012       2.7050
    2013       2.6917
    2014       2.6747
    2015       2.6895
    2016       2.6981
    2017       2.7542
    2018       2.7307
    2019       2.7371
    2020       2.6728
    2021       2.7430
    2022       2.7171
    2023       2.7488
    2024       2.8785
    2025       2.9476
    2026       2.9412
    2027       2.8857
    2028       2.8519
    2029       2.8677
    2030       2.9488
    2031       2.9493
    2032       2.9240
    2033       2.8809
    2034       2.8807
    2035       2.9452
    2036       2.8923
    2037       2.9077
    2038       2.8842
    2039       2.9058
    2040       2.9303
    2041       2.8798
    2042       2.8199
    2043       2.8128
    2044       2.8712
    2045       2.8689
    2046       2.8877
    2047       2.8922
    2048       2.7653
    2049       2.7899
    2050       2.7307
    2051       2.8019
    2052       2.7243
    2053       2.7246
    2054       2.8351
    2055       2.7568
    2056       2.7081
    2057       2.7809
    2058       2.8994
    2059       2.7644
    2060       2.8481
    2061       2.7950
    2062       2.7915
    2063       2.8634
    2064       2.8918
    2065       2.9281
    2066       2.9556
    2067       2.8082
    2068       2.7687
    2069       2.7730
    2070       2.6911
    2071       2.8161
    2072       2.6845
    2073       2.7446
    2074       2.8760
    2075       2.8721
    2076       2.8306
    2077       2.8828
    2078       2.8781
    2079       2.8118
    2080       2.8779
    2081       2.8631
    2082       2.9057
    2083       2.9339
    2084       2.9744
    2085       2.8397
    2086       2.8213
    2087       2.8230
    2088       2.7986
    2089       2.7647
    2090       2.7349
    2091       2.7260
    2092       2.8655
    2093       2.9436
    2094       2.8958
    2095       2.7832
    2096       2.7440
    2097       2.7838
    2098       2.9091
    2099       2.9498
    2100       2.9267
    2101       2.8741
    2102       2.9271
    2103       2.9818
    2104       2.9652
    2105       2.8750
    2106       2.8841
    2107       2.8988
    2108       2.8894
    2109       3.0343
    2110       2.8784
    2111       2.8185
    2112       2.8314
    2113       2.7732
    2114       2.7701
    2115       2.8602
    2116       2.9086
    2117       2.9553
    2118       3.0059
    2119       2.8785
    2120       2.8547
    2121       2.9655
    2122       3.1161
    2123       3.0147
    2124       3.0989
    2125       3.0205
    2126       3.0068
    2127       3.0303
    2128       3.0055
    2129       3.0085
    2130       2.9938
    2131       3.0925
    2132       3.1268
    2133       2.9427
    2134       2.8263
    2135       2.8965
    2136       2.7578
    2137       2.8532
    2138       2.7704
    2139       2.9427
    2140       2.9131
    2141       2.9462
    2142       2.8883
    2143       2.8464
    2144       2.7581
    2145       2.8002
    2146       2.7662
    2147       2.7611
    2148       2.8745
    2149       2.9188
    2150       2.8578
    2151       2.8958
    2152       2.8871
    2153       2.8612
    2154       2.8413
    2155       2.9515
    2156       2.9175
    2157       2.9696
    2158       2.8565
    2159       2.7785
    2160       2.8895
    2161       2.9926
    2162       2.9299
    2163       2.9666
    2164       2.8648
    2165       2.8774
    2166       2.8626
    2167       2.9606
    2168       2.8669
    2169       2.9218
    2170       3.0735
    2171       3.0551
    2172       3.0577
    2173       2.9998
    2174       2.9610
    2175       2.9639
    2176       3.0965
    2177       2.9976
    2178       3.0261
    2179       3.0731
    2180       3.1161
    2181       3.1765
    2182       3.1328
    2183       3.0699
    2184       3.0672
    2185       3.0499
    2186       3.0755
    2187       3.0955
    2188       3.0230
    2189       3.0021
    2190       2.8706
    2191       2.8943
    2192       2.8105
    2193       2.8670
    2194       2.8108
    2195       2.8594
    2196       2.8012
    2197       2.7472
    2198       2.8131
    2199       2.8515
    2200       2.8594
    2201       2.8657
    2202       2.8907
    2203       2.9355
    2204       2.9496
    2205       3.0117
    2206       3.0565
    2207       3.1066
    2208       3.0418
    2209       3.0470
    2210       2.9226
    2211       3.0075
    2212       3.0167
    2213       2.9571
    2214       2.8625
    2215       2.8989
    2216       2.8602
    2217       2.9008
    2218       2.9400
    2219       3.0109
    2220       2.9653
    2221       3.0106
    2222       3.1303
    2223       3.0313
    2224       3.0046
    2225       2.9067
    2226       3.0256
    2227       2.9348
    2228       2.8976
    2229       2.8593
    2230       2.8995
    2231       2.8468
    2232       2.8672
    2233       2.9458
    2234       2.8851
    2235       2.8603
    2236       2.7736
    2237       2.8557
    2238       2.7863
    2239       2.9259
    2240       2.8662
    2241       2.9015
    2242       2.9125
    2243       2.8931
    2244       2.9134
    2245       2.8412
    2246       2.9052
    2247       2.8546
    2248       2.9481
    2249       2.9086
    2250       2.8756
    2251       2.9393
    2252       2.8720
    2253       2.9188
    2254       2.9057
    2255       2.8077
    2256       2.8248
    2257       2.8247
    2258       2.7097
    2259       2.6848
    2260       2.6415
    2261       2.6704
    2262       2.6873
    2263       2.5899
    2264       2.5683
    2265       2.5492
    2266       2.4529
    2267       2.5778
    2268       2.5863
    2269       2.6602
    2270       2.6947
    2271       2.6609
    2272       2.6777
    2273       2.6889
    2274       2.8008
    2275       2.7434
    2276       2.8005
    2277       2.8433
    2278       2.7702
    2279       2.8271
    2280       2.9029
    2281       2.9361
    2282       2.9324
    2283       2.9262
    2284       2.9185
    2285       2.9661
    2286       2.8395
    2287       2.8796
    2288       2.8809
    2289       2.8505
    2290       2.7521
    2291       2.7928
    2292       2.8777
    2293       2.9952
    2294       2.9567
    2295       2.8881
    2296       2.9408
    2297       2.9940
    2298       2.9576
    2299       2.9744
    2300       3.0126
    2301       3.0465
    2302       3.1205
    2303       3.1222
    2304       3.0877
    2305       2.9468
    2306       2.8603
    2307       2.9099
    2308       2.7976
    2309       2.8748
    2310       2.7722
    2311       2.8091
    2312       2.8192
    2313       2.8030
    2314       2.7806
    2315       2.7597
    2316       2.8180
    2317       2.8081
    2318       2.9220
    2319       2.9392
    2320       2.9409
    2321       2.9555
    2322       2.8418
    2323       2.8444
    2324       2.8657
    2325       2.7935
    2326       2.8455
    2327       2.8653
    2328       2.7838
    2329       2.8290
    2330       2.7811
    2331       2.7765
    2332       2.9110
    2333       2.9007
    2334       2.9355
    2335       2.9290
    2336       2.9899
    2337       3.0030
    2338       2.9712
    2339       3.0907
    2340       3.0843
    2341       3.0785
    2342       3.0620
    2343       3.0879
    2344       2.9954
    2345       2.9389
    2346       2.9861
    2347       3.0100
    2348       2.9255
    2349       2.9751
    2350       2.9289
    2351       2.9244
    2352       2.9506
    2353       2.9276
    2354       2.9590
    2355       2.8848
    2356       2.8906
    2357       2.8268
    2358       2.7847
    2359       2.8134
    2360       2.8972
    2361       2.9222
    2362       2.9156
    2363       2.9424
    2364       2.8793
    2365       2.9331
    2366       2.8958
    2367       3.0151
    2368       3.1166
    2369       3.1138
    2370       3.0239
    2371       3.0162
    2372       3.0085
    2373       2.9550
    2374       2.9209
    2375       2.8094
    2376       2.9062
    2377       2.9941
    2378       2.9868
    2379       2.9544
    2380       2.8966
    2381       2.9023
    2382       2.9294
    2383       2.8990
    2384       2.9663
    2385       3.0636
    2386       3.2154
    2387       3.1883
    2388       3.2407
    2389       3.1536
    2390       3.1161
    2391       3.0536
    2392       3.0697
    2393       3.1136
    2394       3.1947
    2395       3.1814
    2396       3.0430
    2397       2.9945
    2398       2.9267
    2399       2.8098
    2400       2.8777
    2401       2.8161
    2402       2.7912
    2403       2.8754
    2404       2.8732
    2405       2.8478
    2406       2.8558
    2407       2.7975
    2408       2.9185
    2409       2.9689
    2410       2.9613
    2411       3.0229
    2412       2.9723
    2413       2.9684
    2414       2.9571
    2415       2.8878
    2416       2.8441
    2417       2.9109
    2418       2.9148
    2419       2.8270
    2420       2.9849
    2421       3.0123
    2422       3.0263
    2423       3.1510
    2424       3.1508
    2425       3.1563
    2426       3.1391
    2427       3.0159
    2428       3.1059
    2429       3.1628
    2430       3.0954
    2431       3.0360
    2432       3.0978
    2433       3.2055
    2434       3.2073
    2435       3.2241
    2436       3.1833
    2437       3.2116
    2438       3.1498
    2439       3.0813
    2440       3.0393
    2441       3.0483
    2442       3.1186
    2443       3.0100
    2444       3.0646
    2445       3.1814
    2446       3.1042
    2447       3.0735
    2448       3.0496
    2449       3.1242
    2450       3.1227
    2451       3.0840
    2452       3.0784
    2453       3.0683
    2454       3.1793
    2455       3.0448
    2456       2.9617
    2457       3.0349
    2458       3.1160
    2459       3.0533
    2460       3.2362
    2461       3.1641
    2462       3.1360
    2463       3.0706
    2464       3.0536
    2465       3.0554
    2466       3.0208
    2467       3.0286
    2468       3.0457
    2469       3.1166
    2470       3.2023
    2471       3.3004
    2472       3.2662
    2473       3.2950
    2474       3.3298
    2475       3.2731
    2476       3.2792
    2477       3.1718
    2478       3.1193
    2479       3.0789
    2480       2.9961
    2481       2.9756
    2482       2.9551
    2483       2.9785
    2484       3.0391
    2485       3.1182
    2486       3.0187
    2487       3.0912
    2488       3.0816
    2489       3.1013
    2490       3.0463
    2491       3.0603
    2492       2.9880
    2493       3.0349
    2494       2.9629
    2495       3.1036
    2496       3.1686
    2497       3.2193
    2498       3.2291
    2499       3.3796
    2500       3.2180
