# Supplementary material for: Potential Inhibitors of Fascin From A Database of Marine Natural Products: A Virtual Screening and Molecular Dynamics Study
Source: Front Chem. 2021 Oct 7;9:719949. doi: 10.3389/fchem.2021.719949 (PMC8529705; doi:10.3389/fchem.2021.719949)
Supplement: Supplementary file 2 [file DataSheet1.ZIP › Raw Date for Manuscript-719949-reduced/Figure S1/Inhibitor 11/rmsd3.dat]

#Frame     RMSD_00002
       1       2.4682
       2       2.6072
       3       2.5748
       4       2.5654
       5       2.5273
       6       2.5596
       7       2.5992
       8       2.5675
       9       2.5695
      10       2.5222
      11       2.4820
      12       2.5532
      13       2.5152
      14       2.5256
      15       2.6570
      16       2.6090
      17       2.6545
      18       2.5682
      19       2.5920
      20       2.6187
      21       2.6719
      22       2.7496
      23       2.6981
      24       2.7328
      25       2.6140
      26       2.6070
      27       2.5691
      28       2.4607
      29       2.5680
      30       2.6348
      31       2.7700
      32       2.7815
      33       2.6207
      34       2.5736
      35       2.5723
      36       2.5516
      37       2.5628
      38       2.5346
      39       2.5490
      40       2.6305
      41       2.5456
      42       2.6071
      43       2.6837
      44       2.7653
      45       2.8425
      46       2.8156
      47       2.7925
      48       2.6675
      49       2.6639
      50       2.6687
      51       2.7909
      52       2.7291
      53       2.6900
      54       2.7066
      55       2.7105
      56       2.7709
      57       2.8747
      58       2.7656
      59       2.7883
      60       2.7899
      61       2.7839
      62       2.7922
      63       2.7951
      64       2.7575
      65       2.6736
      66       2.6715
      67       2.7221
      68       2.6643
      69       2.5665
      70       2.5292
      71       2.6283
      72       2.6373
      73       2.6573
      74       2.5219
      75       2.4963
      76       2.4229
      77       2.3699
      78       2.3597
      79       2.5354
      80       2.4759
      81       2.4930
      82       2.5415
      83       2.6124
      84       2.4705
      85       2.4627
      86       2.4793
      87       2.5264
      88       2.6339
      89       2.5550
      90       2.6763
      91       2.6603
      92       2.7031
      93       2.6195
      94       2.5687
      95       2.4940
      96       2.5304
      97       2.5333
      98       2.4939
      99       2.5390
     100       2.5473
     101       2.5768
     102       2.7248
     103       2.7769
     104       2.7887
     105       2.7798
     106       2.7950
     107       2.8130
     108       2.8449
     109       2.8485
     110       2.8483
     111       2.9601
     112       2.9661
     113       2.9605
     114       2.8988
     115       2.8873
     116       2.9338
     117       2.9638
     118       3.0147
     119       3.0480
     120       3.0242
     121       3.0012
     122       2.9446
     123       3.0738
     124       2.9875
     125       3.0291
     126       3.0546
     127       2.9428
     128       2.8942
     129       2.8072
     130       2.7181
     131       2.7788
     132       2.7772
     133       2.7274
     134       2.7132
     135       2.6951
     136       2.6592
     137       2.6412
     138       2.5487
     139       2.5460
     140       2.3933
     141       2.4183
     142       2.4534
     143       2.3349
     144       2.4117
     145       2.3455
     146       2.3403
     147       2.3380
     148       2.2750
     149       2.2238
     150       2.2263
     151       2.3141
     152       2.2225
     153       2.3336
     154       2.2801
     155       2.3246
     156       2.3271
     157       2.4068
     158       2.3772
     159       2.4328
     160       2.4552
     161       2.4303
     162       2.3428
     163       2.3950
     164       2.3680
     165       2.3313
     166       2.3706
     167       2.3544
     168       2.3924
     169       2.3919
     170       2.4060
     171       2.6156
     172       2.5623
     173       2.5165
     174       2.5950
     175       2.5529
     176       2.4693
     177       2.4125
     178       2.5124
     179       2.5717
     180       2.5929
     181       2.6365
     182       2.7103
     183       2.6322
     184       2.6189
     185       2.5808
     186       2.5931
     187       2.6091
     188       2.6560
     189       2.6157
     190       2.5993
     191       2.5773
     192       2.7359
     193       2.7171
     194       2.6285
     195       2.6402
     196       2.7119
     197       2.7895
     198       2.7104
     199       2.6414
     200       2.5904
     201       2.6398
     202       2.5784
     203       2.6213
     204       2.6669
     205       2.7499
     206       2.6702
     207       2.6721
     208       2.7641
     209       2.7737
     210       2.7230
     211       2.7164
     212       2.7627
     213       2.6788
     214       2.7003
     215       2.6983
     216       2.7497
     217       2.6854
     218       2.6783
     219       2.7659
     220       2.6345
     221       2.6377
     222       2.6232
     223       2.5291
     224       2.5786
     225       2.5371
     226       2.5696
     227       2.5334
     228       2.4796
     229       2.4440
     230       2.6273
     231       2.7514
     232       2.6786
     233       2.6171
     234       2.6758
     235       2.5848
     236       2.5704
     237       2.6929
     238       2.5755
     239       2.5324
     240       2.5446
     241       2.5669
     242       2.5674
     243       2.5623
     244       2.6307
     245       2.5670
     246       2.6106
     247       2.5893
     248       2.5460
     249       2.4618
     250       2.5879
     251       2.6258
     252       2.5536
     253       2.5551
     254       2.4872
     255       2.5318
     256       2.5716
     257       2.6683
     258       2.5897
     259       2.6812
     260       2.7724
     261       2.7562
     262       2.6238
     263       2.7505
     264       2.6843
     265       2.7466
     266       2.7877
     267       2.7670
     268       2.7798
     269       2.7885
     270       2.6958
     271       2.8157
     272       2.7885
     273       2.7468
     274       2.8262
     275       2.7983
     276       2.8755
     277       2.9577
     278       2.9753
     279       2.8431
     280       2.8638
     281       2.9800
     282       3.0672
     283       3.1515
     284       3.0646
     285       2.9106
     286       2.8967
     287       2.8766
     288       2.8617
     289       2.8512
     290       2.9881
     291       3.0406
     292       3.0901
     293       2.9579
     294       2.9174
     295       2.9275
     296       2.8767
     297       2.9368
     298       3.0917
     299       3.0041
     300       2.9586
     301       2.9525
     302       2.8376
     303       2.8142
     304       2.8820
     305       2.9438
     306       2.9218
     307       2.8471
     308       2.9733
     309       2.9267
     310       2.8644
     311       2.8296
     312       2.7126
     313       2.6898
     314       2.6321
     315       2.6964
     316       2.6427
     317       2.7246
     318       2.6523
     319       2.7379
     320       2.7400
     321       2.7913
     322       2.8595
     323       2.8568
     324       2.7681
     325       2.7988
     326       2.8180
     327       2.9035
     328       2.8318
     329       2.7027
     330       2.6394
     331       2.7095
     332       2.6255
     333       2.5875
     334       2.6235
     335       2.6249
     336       2.5720
     337       2.6325
     338       2.6310
     339       2.5269
     340       2.6259
     341       2.7053
     342       2.7731
     343       2.7039
     344       2.6592
     345       2.6062
     346       2.6224
     347       2.6056
     348       2.6299
     349       2.6967
     350       2.6511
     351       2.6034
     352       2.5418
     353       2.5627
     354       2.5828
     355       2.5579
     356       2.5778
     357       2.6266
     358       2.6754
     359       2.7078
     360       2.7342
     361       2.7567
     362       2.8567
     363       2.8211
     364       2.9619
     365       2.8454
     366       2.7141
     367       2.7459
     368       2.6424
     369       2.7754
     370       2.8104
     371       2.7482
     372       2.6908
     373       2.6683
     374       2.6490
     375       2.6815
     376       2.6930
     377       2.6065
     378       2.6475
     379       2.5994
     380       2.6243
     381       2.6502
     382       2.5124
     383       2.5383
     384       2.5736
     385       2.6833
     386       2.5375
     387       2.6071
     388       2.5581
     389       2.5090
     390       2.6600
     391       2.6223
     392       2.6182
     393       2.6260
     394       2.5554
     395       2.4438
     396       2.5370
     397       2.6226
     398       2.6071
     399       2.5889
     400       2.4745
     401       2.5981
     402       2.4828
     403       2.4673
     404       2.4901
     405       2.5462
     406       2.4931
     407       2.3768
     408       2.3599
     409       2.3471
     410       2.3722
     411       2.3461
     412       2.4124
     413       2.3790
     414       2.4610
     415       2.4159
     416       2.3920
     417       2.4349
     418       2.5042
     419       2.4723
     420       2.5638
     421       2.6053
     422       2.6036
     423       2.6221
     424       2.6153
     425       2.6634
     426       2.6439
     427       2.7210
     428       2.5897
     429       2.7005
     430       2.6961
     431       2.6536
     432       2.6782
     433       2.7196
     434       2.7312
     435       2.7885
     436       2.7112
     437       2.6310
     438       2.6432
     439       2.5914
     440       2.5669
     441       2.6275
     442       2.6284
     443       2.6788
     444       2.6289
     445       2.6979
     446       2.6987
     447       2.6491
     448       2.5717
     449       2.4570
     450       2.5599
     451       2.5238
     452       2.5898
     453       2.6572
     454       2.5050
     455       2.5348
     456       2.6052
     457       2.6099
     458       2.5179
     459       2.5367
     460       2.5845
     461       2.5382
     462       2.6114
     463       2.5644
     464       2.5257
     465       2.4658
     466       2.3495
     467       2.3755
     468       2.4372
     469       2.3934
     470       2.4449
     471       2.4138
     472       2.3993
     473       2.3618
     474       2.3584
     475       2.4032
     476       2.4224
     477       2.4331
     478       2.4737
     479       2.5533
     480       2.5368
     481       2.4466
     482       2.4836
     483       2.5066
     484       2.5438
     485       2.5054
     486       2.4351
     487       2.4687
     488       2.5584
     489       2.5808
     490       2.5369
     491       2.5758
     492       2.5081
     493       2.4491
     494       2.4133
     495       2.4113
     496       2.3772
     497       2.3091
     498       2.3346
     499       2.3809
     500       2.3623
     501       2.4727
     502       2.4550
     503       2.3829
     504       2.3864
     505       2.3765
     506       2.3910
     507       2.3630
     508       2.4181
     509       2.3032
     510       2.2817
     511       2.2810
     512       2.3155
     513       2.3269
     514       2.3346
     515       2.2975
     516       2.2686
     517       2.2739
     518       2.3064
     519       2.2538
     520       2.3569
     521       2.2812
     522       2.3510
     523       2.3727
     524       2.3639
     525       2.3478
     526       2.3951
     527       2.4455
     528       2.4670
     529       2.4335
     530       2.4643
     531       2.4228
     532       2.4464
     533       2.4216
     534       2.3973
     535       2.3457
     536       2.4134
     537       2.4496
     538       2.3783
     539       2.3579
     540       2.4230
     541       2.4184
     542       2.4032
     543       2.4004
     544       2.4974
     545       2.4408
     546       2.4566
     547       2.4528
     548       2.4132
     549       2.3475
     550       2.4258
     551       2.4418
     552       2.5019
     553       2.4145
     554       2.3848
     555       2.4566
     556       2.4525
     557       2.5466
     558       2.4278
     559       2.4420
     560       2.5275
     561       2.4706
     562       2.4086
     563       2.4365
     564       2.4720
     565       2.4498
     566       2.4236
     567       2.4124
     568       2.3355
     569       2.3557
     570       2.3584
     571       2.3933
     572       2.4542
     573       2.4070
     574       2.3547
     575       2.3717
     576       2.3919
     577       2.4351
     578       2.3622
     579       2.5288
     580       2.5206
     581       2.4350
     582       2.5202
     583       2.6081
     584       2.5240
     585       2.5735
     586       2.4281
     587       2.3447
     588       2.3870
     589       2.3698
     590       2.3374
     591       2.3392
     592       2.3239
     593       2.2958
     594       2.3664
     595       2.3277
     596       2.3172
     597       2.3645
     598       2.3926
     599       2.4643
     600       2.3927
     601       2.4876
     602       2.4504
     603       2.3559
     604       2.3527
     605       2.3357
     606       2.3294
     607       2.3397
     608       2.2629
     609       2.2865
     610       2.3792
     611       2.3954
     612       2.3261
     613       2.3783
     614       2.4479
     615       2.4158
     616       2.4034
     617       2.3818
     618       2.4084
     619       2.3934
     620       2.3890
     621       2.3736
     622       2.4931
     623       2.5300
     624       2.4084
     625       2.3900
     626       2.4815
     627       2.4904
     628       2.4511
     629       2.3994
     630       2.3606
     631       2.4339
     632       2.4356
     633       2.4007
     634       2.3639
     635       2.3406
     636       2.2557
     637       2.3321
     638       2.3184
     639       2.3007
     640       2.2448
     641       2.3193
     642       2.3325
     643       2.3730
     644       2.4453
     645       2.4830
     646       2.3938
     647       2.3637
     648       2.4629
     649       2.5777
     650       2.5765
     651       2.4924
     652       2.4767
     653       2.4501
     654       2.4438
     655       2.4908
     656       2.5011
     657       2.5212
     658       2.4923
     659       2.4527
     660       2.4864
     661       2.5097
     662       2.6393
     663       2.6430
     664       2.6450
     665       2.6429
     666       2.6831
     667       2.5940
     668       2.6588
     669       2.4646
     670       2.4374
     671       2.4067
     672       2.3786
     673       2.4528
     674       2.3949
     675       2.3435
     676       2.2812
     677       2.3034
     678       2.3365
     679       2.4041
     680       2.4105
     681       2.3761
     682       2.3966
     683       2.3960
     684       2.4601
     685       2.4232
     686       2.4465
     687       2.4838
     688       2.4531
     689       2.4439
     690       2.5243
     691       2.5288
     692       2.4591
     693       2.4950
     694       2.4768
     695       2.5176
     696       2.5712
     697       2.6521
     698       2.5566
     699       2.5892
     700       2.5399
     701       2.5447
     702       2.5691
     703       2.5406
     704       2.4977
     705       2.5299
     706       2.5054
     707       2.5375
     708       2.5488
     709       2.6294
     710       2.5780
     711       2.5915
     712       2.5680
     713       2.5770
     714       2.5139
     715       2.4480
     716       2.4164
     717       2.4276
     718       2.4464
     719       2.4142
     720       2.4384
     721       2.5093
     722       2.5700
     723       2.6101
     724       2.5479
     725       2.5269
     726       2.6152
     727       2.5462
     728       2.6161
     729       2.5886
     730       2.5858
     731       2.4577
     732       2.5457
     733       2.5659
     734       2.5389
     735       2.5447
     736       2.5537
     737       2.5601
     738       2.5505
     739       2.5158
     740       2.4770
     741       2.5197
     742       2.5290
     743       2.5181
     744       2.4533
     745       2.4808
     746       2.4570
     747       2.4830
     748       2.5322
     749       2.5344
     750       2.5248
     751       2.4428
     752       2.4960
     753       2.4696
     754       2.4112
     755       2.4277
     756       2.4772
     757       2.4733
     758       2.5228
     759       2.5936
     760       2.6235
     761       2.5889
     762       2.6188
     763       2.6028
     764       2.6064
     765       2.5829
     766       2.5149
     767       2.7085
     768       2.5617
     769       2.6788
     770       2.6925
     771       2.8109
     772       2.8187
     773       2.8169
     774       2.7979
     775       2.7326
     776       2.7995
     777       2.7686
     778       2.8004
     779       2.7786
     780       2.7678
     781       2.6086
     782       2.6902
     783       2.6704
     784       2.5629
     785       2.5162
     786       2.5801
     787       2.6832
     788       2.6527
     789       2.5970
     790       2.5464
     791       2.5683
     792       2.5425
     793       2.5639
     794       2.4958
     795       2.5781
     796       2.5199
     797       2.5602
     798       2.6290
     799       2.6548
     800       2.5996
     801       2.7282
     802       2.6705
     803       2.5217
     804       2.5992
     805       2.5527
     806       2.5205
     807       2.4683
     808       2.4880
     809       2.5419
     810       2.4873
     811       2.4991
     812       2.5725
     813       2.5695
     814       2.5645
     815       2.4863
     816       2.4431
     817       2.5536
     818       2.6459
     819       2.6684
     820       2.6371
     821       2.5428
     822       2.5926
     823       2.6628
     824       2.7757
     825       2.7300
     826       2.7618
     827       2.6613
     828       2.4938
     829       2.5078
     830       2.6041
     831       2.7227
     832       2.6972
     833       2.6627
     834       2.6843
     835       2.6135
     836       2.7221
     837       2.6312
     838       2.6830
     839       2.7173
     840       2.7304
     841       2.6655
     842       2.6478
     843       2.5792
     844       2.6185
     845       2.7120
     846       2.7837
     847       2.7568
     848       2.7342
     849       2.8606
     850       2.7598
     851       2.7680
     852       2.8028
     853       2.7697
     854       2.7003
     855       2.7295
     856       2.7305
     857       2.6929
     858       2.6269
     859       2.7071
     860       2.6587
     861       2.6858
     862       2.6921
     863       2.6455
     864       2.6438
     865       2.5970
     866       2.5456
     867       2.6261
     868       2.6970
     869       2.6526
     870       2.7090
     871       2.7224
     872       2.7355
     873       2.7409
     874       2.7568
     875       2.7485
     876       2.7072
     877       2.6971
     878       2.7418
     879       2.7927
     880       2.7373
     881       2.7563
     882       2.7568
     883       2.8047
     884       2.7607
     885       2.6851
     886       2.7442
     887       2.6634
     888       2.5825
     889       2.5223
     890       2.6076
     891       2.6213
     892       2.6833
     893       2.6416
     894       2.6088
     895       2.6456
     896       2.7327
     897       2.6726
     898       2.7472
     899       2.7075
     900       2.6182
     901       2.5515
     902       2.5391
     903       2.6560
     904       2.6223
     905       2.5584
     906       2.6858
     907       2.7277
     908       2.6047
     909       2.6014
     910       2.4957
     911       2.5749
     912       2.5875
     913       2.5725
     914       2.6208
     915       2.6353
     916       2.7283
     917       2.5635
     918       2.6000
     919       2.5534
     920       2.6334
     921       2.5963
     922       2.6605
     923       2.6053
     924       2.5580
     925       2.5403
     926       2.5195
     927       2.6378
     928       2.6317
     929       2.6859
     930       2.6993
     931       2.6941
     932       2.6381
     933       2.6152
     934       2.7596
     935       2.7689
     936       2.7404
     937       2.7717
     938       2.6761
     939       2.6825
     940       2.6805
     941       2.7206
     942       2.7333
     943       2.7138
     944       2.7960
     945       2.7753
     946       2.8968
     947       2.7558
     948       2.6801
     949       2.7155
     950       2.7500
     951       2.7297
     952       2.6754
     953       2.6569
     954       2.6800
     955       2.7421
     956       2.8253
     957       2.8343
     958       2.8762
     959       2.9567
     960       2.8922
     961       2.9266
     962       2.9103
     963       2.8267
     964       2.6916
     965       2.6647
     966       2.6382
     967       2.7075
     968       2.8136
     969       2.7625
     970       2.7039
     971       2.7218
     972       2.6108
     973       2.6207
     974       2.5909
     975       2.6076
     976       2.6272
     977       2.6023
     978       2.5608
     979       2.6016
     980       2.5605
     981       2.4884
     982       2.4916
     983       2.4774
     984       2.5845
     985       2.6219
     986       2.6206
     987       2.6373
     988       2.6095
     989       2.5052
     990       2.5424
     991       2.4850
     992       2.5780
     993       2.6398
     994       2.5990
     995       2.6079
     996       2.5953
     997       2.5657
     998       2.5991
     999       2.7365
    1000       2.6777
    1001       2.7167
    1002       2.6961
    1003       2.6350
    1004       2.6911
    1005       2.6261
    1006       2.6520
    1007       2.6703
    1008       2.7026
    1009       2.7681
    1010       2.7317
    1011       2.7218
    1012       2.7228
    1013       2.7807
    1014       2.7823
    1015       2.7793
    1016       2.7582
    1017       2.7534
    1018       2.7819
    1019       2.7505
    1020       2.7946
    1021       2.7429
    1022       2.7196
    1023       2.7588
    1024       2.8253
    1025       2.7720
    1026       2.8432
    1027       2.8119
    1028       2.7514
    1029       2.8187
    1030       2.8573
    1031       2.8082
    1032       2.8268
    1033       2.8240
    1034       2.6620
    1035       2.8129
    1036       2.7164
    1037       2.5723
    1038       2.6100
    1039       2.6402
    1040       2.6903
    1041       2.6352
    1042       2.6272
    1043       2.5495
    1044       2.5528
    1045       2.6901
    1046       2.6869
    1047       2.7487
    1048       2.6837
    1049       2.7524
    1050       2.8267
    1051       2.7911
    1052       2.7066
    1053       2.7115
    1054       2.6696
    1055       2.7293
    1056       2.8163
    1057       2.9331
    1058       2.9317
    1059       2.9006
    1060       2.9449
    1061       2.8849
    1062       2.9857
    1063       3.0669
    1064       3.1483
    1065       3.0965
    1066       3.0472
    1067       3.2099
    1068       3.1784
    1069       3.1160
    1070       3.1111
    1071       3.1258
    1072       3.0544
    1073       3.1055
    1074       3.1398
    1075       3.0737
    1076       3.0547
    1077       2.9721
    1078       2.9475
    1079       2.9275
    1080       2.8877
    1081       2.9671
    1082       2.8993
    1083       2.8929
    1084       2.8888
    1085       2.9647
    1086       2.9330
    1087       2.9300
    1088       2.8660
    1089       2.9084
    1090       3.0161
    1091       2.9499
    1092       3.1097
    1093       3.0784
    1094       3.0441
    1095       3.0627
    1096       3.0317
    1097       3.0193
    1098       2.9305
    1099       2.8908
    1100       3.0180
    1101       3.1565
    1102       3.1804
    1103       3.1270
    1104       3.0665
    1105       2.9368
    1106       3.0373
    1107       3.1534
    1108       3.1038
    1109       3.0983
    1110       3.1455
    1111       3.1726
    1112       3.2047
    1113       3.1432
    1114       3.1833
    1115       3.1266
    1116       2.9981
    1117       2.9951
    1118       3.0010
    1119       2.9331
    1120       2.8836
    1121       3.0332
    1122       3.1093
    1123       3.1345
    1124       3.1313
    1125       3.0415
    1126       3.1089
    1127       3.1213
    1128       2.9766
    1129       2.9065
    1130       2.9587
    1131       2.8433
    1132       2.9012
    1133       2.9657
    1134       2.8495
    1135       2.8114
    1136       2.7821
    1137       2.9458
    1138       2.8990
    1139       2.9990
    1140       3.0200
    1141       3.0912
    1142       3.0072
    1143       2.9967
    1144       3.0364
    1145       2.9231
    1146       2.8498
    1147       2.7966
    1148       2.8033
    1149       2.8433
    1150       2.7594
    1151       2.7508
    1152       2.7366
    1153       2.8171
    1154       2.8397
    1155       2.8734
    1156       2.8122
    1157       2.8480
    1158       3.0230
    1159       2.9745
    1160       2.9567
    1161       3.0473
    1162       3.0725
    1163       3.0315
    1164       3.0236
    1165       3.0060
    1166       2.9834
    1167       3.1219
    1168       3.0554
    1169       2.9246
    1170       2.9407
    1171       2.8240
    1172       2.8799
    1173       2.9218
    1174       2.7505
    1175       2.8827
    1176       2.9221
    1177       2.9420
    1178       2.9318
    1179       2.9290
    1180       2.9370
    1181       2.8449
    1182       2.8560
    1183       2.9405
    1184       2.9751
    1185       3.0328
    1186       3.0014
    1187       3.0021
    1188       3.0061
    1189       3.0424
    1190       3.0168
    1191       2.9714
    1192       2.9385
    1193       2.9228
    1194       2.9402
    1195       2.9138
    1196       2.9392
    1197       2.9338
    1198       2.9444
    1199       2.8560
    1200       2.8190
    1201       2.7351
    1202       2.6658
    1203       2.7815
    1204       2.7617
    1205       2.6920
    1206       2.8457
    1207       2.8261
    1208       2.8575
    1209       2.8916
    1210       2.9603
    1211       2.9061
    1212       2.9082
    1213       2.8677
    1214       2.8688
    1215       2.8541
    1216       2.8878
    1217       2.8772
    1218       2.8403
    1219       2.7715
    1220       2.7870
    1221       2.7329
    1222       2.7382
    1223       2.6741
    1224       2.6646
    1225       2.6832
    1226       2.6629
    1227       2.6802
    1228       2.6390
    1229       2.6578
    1230       2.7398
    1231       2.7046
    1232       2.7382
    1233       2.8311
    1234       2.8480
    1235       2.9050
    1236       2.9465
    1237       2.8737
    1238       2.8726
    1239       2.6991
    1240       2.7633
    1241       2.6505
    1242       2.6612
    1243       2.6667
    1244       2.7568
    1245       2.6853
    1246       2.7382
    1247       2.7034
    1248       2.7474
    1249       2.7373
    1250       2.6836
    1251       2.7689
    1252       2.8293
    1253       2.7853
    1254       2.7840
    1255       2.8260
    1256       2.8309
    1257       2.7713
    1258       2.7870
    1259       2.9256
    1260       2.8749
    1261       2.9096
    1262       2.8295
    1263       2.8749
    1264       2.8241
    1265       2.8866
    1266       2.8173
    1267       2.8758
    1268       2.8201
    1269       2.8159
    1270       2.8121
    1271       2.9189
    1272       3.0467
    1273       3.0932
    1274       2.9918
    1275       3.1197
    1276       3.0841
    1277       2.9268
    1278       2.9404
    1279       3.0602
    1280       3.0645
    1281       3.0668
    1282       3.0406
    1283       2.9813
    1284       2.8848
    1285       2.8970
    1286       2.7556
    1287       2.7620
    1288       2.7243
    1289       2.7380
    1290       2.7775
    1291       2.8249
    1292       2.9372
    1293       2.8164
    1294       2.7956
    1295       2.8565
    1296       2.8817
    1297       2.8605
    1298       2.8035
    1299       2.7723
    1300       2.7369
    1301       2.6668
    1302       2.7206
    1303       2.7292
    1304       2.6679
    1305       2.7175
    1306       2.6624
    1307       2.6285
    1308       2.6855
    1309       2.6938
    1310       2.6357
    1311       2.7465
    1312       2.6750
    1313       2.7212
    1314       2.7778
    1315       2.7519
    1316       2.6328
    1317       2.6292
    1318       2.7078
    1319       2.7181
    1320       2.8426
    1321       2.8059
    1322       2.8899
    1323       2.8706
    1324       2.8811
    1325       2.9157
    1326       2.7902
    1327       2.7592
    1328       2.7129
    1329       2.7412
    1330       2.7928
    1331       2.7292
    1332       2.8990
    1333       2.8830
    1334       2.8479
    1335       2.8432
    1336       2.7378
    1337       2.7401
    1338       2.7652
    1339       2.7852
    1340       2.7938
    1341       2.7326
    1342       2.6877
    1343       2.7583
    1344       2.7174
    1345       2.6960
    1346       2.7602
    1347       2.7898
    1348       2.7502
    1349       2.7751
    1350       2.8678
    1351       2.8502
    1352       2.8597
    1353       2.8021
    1354       2.8816
    1355       2.8706
    1356       2.9273
    1357       2.9072
    1358       2.9653
    1359       2.9225
    1360       2.9221
    1361       2.9470
    1362       2.8883
    1363       2.8130
    1364       2.7809
    1365       2.8740
    1366       2.8215
    1367       2.8617
    1368       2.8029
    1369       2.7830
    1370       2.7698
    1371       2.7796
    1372       2.7723
    1373       2.8013
    1374       2.6546
    1375       2.6722
    1376       2.7141
    1377       2.7372
    1378       2.7884
    1379       2.7588
    1380       2.8167
    1381       2.8363
    1382       2.8329
    1383       2.8186
    1384       2.8954
    1385       2.9210
    1386       2.8800
    1387       3.0105
    1388       3.0014
    1389       3.0125
    1390       2.9083
    1391       3.0723
    1392       3.0391
    1393       3.0240
    1394       3.0805
    1395       3.0348
    1396       3.0633
    1397       3.0631
    1398       3.0853
    1399       3.0630
    1400       3.0923
    1401       3.1197
    1402       3.1324
    1403       3.0319
    1404       3.0034
    1405       2.9796
    1406       3.0861
    1407       3.0402
    1408       3.0198
    1409       2.9688
    1410       3.0703
    1411       3.0683
    1412       3.0317
    1413       3.0330
    1414       3.0558
    1415       3.0359
    1416       2.9917
    1417       2.9499
    1418       2.9700
    1419       3.0445
    1420       3.0017
    1421       3.0258
    1422       2.9422
    1423       3.0100
    1424       2.9315
    1425       2.7909
    1426       2.7735
    1427       2.8609
    1428       2.8219
    1429       2.8289
    1430       2.8858
    1431       2.9337
    1432       2.9732
    1433       3.0261
    1434       2.9966
    1435       2.9239
    1436       2.8674
    1437       2.9139
    1438       2.7770
    1439       2.7871
    1440       2.8016
    1441       2.8150
    1442       2.8016
    1443       2.7553
    1444       2.7104
    1445       2.6657
    1446       2.6528
    1447       2.6848
    1448       2.6143
    1449       2.6532
    1450       2.7147
    1451       2.6153
    1452       2.6169
    1453       2.5317
    1454       2.4969
    1455       2.5486
    1456       2.6031
    1457       2.6440
    1458       2.6602
    1459       2.6188
    1460       2.6929
    1461       2.7659
    1462       2.7461
    1463       2.7216
    1464       2.7113
    1465       2.7576
    1466       2.8320
    1467       2.7984
    1468       2.8250
    1469       2.8548
    1470       2.8134
    1471       2.8348
    1472       2.7815
    1473       2.7646
    1474       2.7764
    1475       2.8297
    1476       2.7971
    1477       2.7199
    1478       2.6204
    1479       2.5881
    1480       2.6764
    1481       2.7078
    1482       2.6439
    1483       2.7320
    1484       2.6853
    1485       2.7139
    1486       2.6671
    1487       2.7727
    1488       2.7946
    1489       2.7878
    1490       2.7646
    1491       2.7635
    1492       2.8490
    1493       2.9148
    1494       2.8809
    1495       2.8408
    1496       2.8477
    1497       2.8274
    1498       2.8462
    1499       2.8513
    1500       2.9061
    1501       2.9138
    1502       2.9590
    1503       2.8114
    1504       2.9041
    1505       2.7178
    1506       2.7880
    1507       2.7306
    1508       2.7991
    1509       2.7877
    1510       2.7380
    1511       2.7663
    1512       2.8875
    1513       2.8487
    1514       2.9216
    1515       2.9493
    1516       2.8535
    1517       2.8303
    1518       2.8506
    1519       2.8681
    1520       2.8544
    1521       2.8654
    1522       2.8274
    1523       2.9015
    1524       2.8151
    1525       2.8695
    1526       2.9121
    1527       2.9089
    1528       2.8367
    1529       2.7808
    1530       2.7351
    1531       2.6899
    1532       2.6946
    1533       2.6942
    1534       2.7939
    1535       2.8210
    1536       2.8331
    1537       2.8102
    1538       2.8084
    1539       2.8165
    1540       2.8533
    1541       2.8941
    1542       2.9369
    1543       2.9336
    1544       2.9208
    1545       2.8814
    1546       2.8971
    1547       2.8163
    1548       2.7431
    1549       2.6852
    1550       2.6903
    1551       2.6580
    1552       2.7656
    1553       2.7621
    1554       2.7493
    1555       2.6942
    1556       2.8041
    1557       2.7512
    1558       2.7030
    1559       2.7242
    1560       2.7147
    1561       2.6681
    1562       2.7255
    1563       2.7107
    1564       2.6788
    1565       2.8108
    1566       2.7358
    1567       2.6562
    1568       2.6682
    1569       2.8085
    1570       2.8296
    1571       2.9084
    1572       2.8981
    1573       2.9286
    1574       2.9454
    1575       3.0068
    1576       2.9250
    1577       2.8641
    1578       2.9577
    1579       2.9456
    1580       2.8691
    1581       2.7939
    1582       2.7688
    1583       2.8415
    1584       2.8664
    1585       2.7674
    1586       2.8059
    1587       2.7819
    1588       2.8215
    1589       2.8741
    1590       2.8235
    1591       2.8473
    1592       2.8416
    1593       2.8320
    1594       2.7589
    1595       2.7814
    1596       2.7675
    1597       2.8281
    1598       2.8428
    1599       2.8303
    1600       2.8306
    1601       2.8161
    1602       2.8059
    1603       2.7904
    1604       2.8408
    1605       2.8995
    1606       2.8700
    1607       2.8986
    1608       2.8105
    1609       2.8490
    1610       2.7882
    1611       2.8483
    1612       2.8216
    1613       2.8406
    1614       2.8053
    1615       2.7822
    1616       2.7942
    1617       2.7174
    1618       2.7396
    1619       2.6895
    1620       2.7553
    1621       2.8117
    1622       2.7902
    1623       2.7661
    1624       2.7322
    1625       2.6855
    1626       2.6353
    1627       2.7203
    1628       2.7143
    1629       2.7806
    1630       2.7167
    1631       2.7755
    1632       2.7784
    1633       2.6911
    1634       2.6525
    1635       2.6146
    1636       2.6701
    1637       2.6500
    1638       2.7017
    1639       2.6923
    1640       2.6422
    1641       2.8029
    1642       2.7499
    1643       2.7512
    1644       2.6932
    1645       2.7662
    1646       2.8067
    1647       2.7770
    1648       2.7216
    1649       2.6627
    1650       2.6327
    1651       2.6506
    1652       2.6853
    1653       2.6117
    1654       2.6743
    1655       2.7644
    1656       2.7728
    1657       2.8351
    1658       2.8240
    1659       2.9201
    1660       3.0392
    1661       3.0666
    1662       2.9459
    1663       2.9952
    1664       2.9018
    1665       2.9479
    1666       2.9630
    1667       2.9151
    1668       2.8909
    1669       2.9045
    1670       2.9410
    1671       2.9221
    1672       2.8889
    1673       2.9200
    1674       2.9480
    1675       2.9674
    1676       2.9592
    1677       2.9697
    1678       2.8246
    1679       2.8332
    1680       2.8905
    1681       2.8776
    1682       2.8806
    1683       2.9034
    1684       2.9422
    1685       2.8193
    1686       2.7632
    1687       2.7687
    1688       2.7908
    1689       2.7669
    1690       2.7224
    1691       2.6969
    1692       2.7010
    1693       2.6706
    1694       2.6431
    1695       2.6712
    1696       2.7047
    1697       2.7286
    1698       2.6542
    1699       2.6155
    1700       2.6821
    1701       2.7290
    1702       2.6878
    1703       2.6383
    1704       2.7080
    1705       2.7205
    1706       2.7542
    1707       2.7290
    1708       2.7688
    1709       2.7676
    1710       2.7280
    1711       2.6642
    1712       2.6942
    1713       2.7291
    1714       2.6931
    1715       2.6039
    1716       2.5866
    1717       2.5625
    1718       2.6496
    1719       2.6639
    1720       2.6881
    1721       2.6341
    1722       2.6329
    1723       2.6361
    1724       2.5824
    1725       2.5764
    1726       2.5438
    1727       2.6317
    1728       2.5866
    1729       2.6420
    1730       2.5767
    1731       2.6068
    1732       2.5382
    1733       2.5584
    1734       2.5549
    1735       2.6521
    1736       2.5844
    1737       2.6928
    1738       2.6245
    1739       2.5266
    1740       2.5453
    1741       2.5185
    1742       2.5338
    1743       2.5924
    1744       2.5752
    1745       2.5850
    1746       2.5227
    1747       2.6494
    1748       2.6189
    1749       2.5854
    1750       2.7340
    1751       2.7814
    1752       2.7783
    1753       2.8896
    1754       2.9569
    1755       2.8929
    1756       2.9232
    1757       2.8350
    1758       2.8363
    1759       2.8156
    1760       2.8719
    1761       2.9647
    1762       2.8960
    1763       2.7757
    1764       2.7583
    1765       2.7562
    1766       2.8373
    1767       2.7816
    1768       2.8214
    1769       2.8445
    1770       2.7923
    1771       2.8581
    1772       2.7802
    1773       2.8172
    1774       2.7444
    1775       2.6962
    1776       2.6966
    1777       2.7213
    1778       2.6559
    1779       2.7473
    1780       2.7463
    1781       2.8053
    1782       2.7314
    1783       2.6962
    1784       2.7435
    1785       2.7754
    1786       2.7962
    1787       2.8100
    1788       2.7817
    1789       2.8666
    1790       2.9320
    1791       2.9801
    1792       3.0243
    1793       2.9479
    1794       2.8973
    1795       2.8394
    1796       2.8937
    1797       2.7769
    1798       2.7823
    1799       2.8379
    1800       2.8243
    1801       2.8204
    1802       2.8080
    1803       2.7690
    1804       2.7866
    1805       2.7876
    1806       2.7776
    1807       2.8442
    1808       2.8765
    1809       2.8744
    1810       2.8301
    1811       2.8939
    1812       2.9466
    1813       2.7912
    1814       2.8580
    1815       2.7668
    1816       2.8624
    1817       2.8565
    1818       2.9182
    1819       2.9030
    1820       2.9908
    1821       3.0338
    1822       2.9972
    1823       3.0689
    1824       3.0362
    1825       3.1340
    1826       3.0296
    1827       3.0993
    1828       3.1241
    1829       3.0431
    1830       3.1391
    1831       3.1412
    1832       3.2071
    1833       3.0810
    1834       3.0114
    1835       3.0713
    1836       3.0128
    1837       3.0461
    1838       3.1605
    1839       3.0343
    1840       3.0930
    1841       2.9947
    1842       3.0385
    1843       2.9938
    1844       3.0029
    1845       3.0716
    1846       3.0487
    1847       3.0888
    1848       3.0508
    1849       3.0041
    1850       3.0053
    1851       3.0441
    1852       3.0322
    1853       3.0270
    1854       3.1281
    1855       3.1840
    1856       3.2283
    1857       3.2324
    1858       3.2337
    1859       3.4142
    1860       3.3653
    1861       3.3466
    1862       3.3399
    1863       3.3170
    1864       3.1965
    1865       3.2327
    1866       3.2498
    1867       3.2409
    1868       3.2806
    1869       3.3385
    1870       3.3313
    1871       3.3926
    1872       3.4321
    1873       3.3302
    1874       3.2459
    1875       3.2311
    1876       3.1980
    1877       3.2848
    1878       3.2652
    1879       3.2907
    1880       3.2870
    1881       3.1977
    1882       3.3220
    1883       3.3321
    1884       3.3576
    1885       3.2455
    1886       3.2985
    1887       3.1900
    1888       3.3523
    1889       3.3268
    1890       3.3538
    1891       3.2310
    1892       3.2379
    1893       3.2095
    1894       3.2397
    1895       3.3346
    1896       3.2889
    1897       3.3377
    1898       3.3993
    1899       3.4271
    1900       3.3970
    1901       3.3296
    1902       3.1893
    1903       3.0558
    1904       3.0945
    1905       3.2392
    1906       3.3119
    1907       3.2764
    1908       3.3407
    1909       3.2834
    1910       3.2137
    1911       3.2034
    1912       3.1847
    1913       3.2417
    1914       3.1459
    1915       3.0920
    1916       3.2057
    1917       3.2398
    1918       3.2587
    1919       3.2913
    1920       3.2937
    1921       3.2757
    1922       3.2354
    1923       3.2599
    1924       3.2791
    1925       3.1392
    1926       3.2520
    1927       3.1208
    1928       3.1087
    1929       2.9855
    1930       3.1073
    1931       3.1764
    1932       3.2005
    1933       3.2232
    1934       3.1778
    1935       3.1976
    1936       3.1463
    1937       3.2002
    1938       3.1778
    1939       3.1349
    1940       3.1499
    1941       3.2539
    1942       3.1575
    1943       3.1258
    1944       3.1703
    1945       3.1567
    1946       3.2696
    1947       3.2788
    1948       3.3029
    1949       3.3406
    1950       3.5304
    1951       3.5503
    1952       3.4910
    1953       3.4688
    1954       3.4542
    1955       3.5802
    1956       3.6302
    1957       3.4832
    1958       3.3120
    1959       3.3615
    1960       3.3290
    1961       3.3325
    1962       3.3369
    1963       3.4570
    1964       3.4849
    1965       3.4386
    1966       3.4400
    1967       3.4531
    1968       3.4444
    1969       3.3647
    1970       3.3464
    1971       3.4781
    1972       3.3932
    1973       3.3731
    1974       3.3570
    1975       3.4293
    1976       3.4091
    1977       3.4097
    1978       3.3304
    1979       3.2518
    1980       3.2820
    1981       3.3814
    1982       3.3639
    1983       3.3008
    1984       3.2474
    1985       3.2051
    1986       3.1959
    1987       3.1079
    1988       3.1454
    1989       3.1416
    1990       3.1756
    1991       3.2326
    1992       3.2662
    1993       3.3388
    1994       3.3330
    1995       3.3540
    1996       3.3824
    1997       3.3463
    1998       3.2960
    1999       3.2579
    2000       3.3562
    2001       3.1743
    2002       3.2448
    2003       3.3762
    2004       3.2960
    2005       3.3958
    2006       3.2989
    2007       3.1883
    2008       3.1611
    2009       3.1150
    2010       3.1843
    2011       3.2027
    2012       3.2474
    2013       3.2982
    2014       3.3479
    2015       3.3415
    2016       3.3050
    2017       3.2461
    2018       3.2779
    2019       3.3558
    2020       3.3444
    2021       3.3613
    2022       3.3475
    2023       3.4500
    2024       3.4750
    2025       3.4546
    2026       3.5151
    2027       3.5171
    2028       3.5693
    2029       3.5117
    2030       3.4628
    2031       3.4132
    2032       3.3673
    2033       3.3795
    2034       3.3001
    2035       3.3836
    2036       3.2777
    2037       3.2024
    2038       3.2001
    2039       3.1341
    2040       3.1146
    2041       3.1273
    2042       3.2823
    2043       3.2448
    2044       3.2225
    2045       3.1742
    2046       3.0771
    2047       3.0896
    2048       3.2004
    2049       3.1685
    2050       3.0858
    2051       3.0539
    2052       2.9804
    2053       3.0239
    2054       3.0730
    2055       3.0797
    2056       3.1034
    2057       3.1736
    2058       3.0652
    2059       3.2060
    2060       3.2040
    2061       3.1299
    2062       3.1921
    2063       3.1308
    2064       3.1632
    2065       3.2260
    2066       3.3484
    2067       3.3520
    2068       3.2896
    2069       3.3867
    2070       3.5039
    2071       3.4140
    2072       3.2044
    2073       3.2036
    2074       3.2428
    2075       3.3054
    2076       3.1684
    2077       3.1736
    2078       3.2412
    2079       3.3404
    2080       3.2799
    2081       3.1165
    2082       3.0875
    2083       3.0390
    2084       3.0915
    2085       3.0617
    2086       3.0795
    2087       3.1303
    2088       3.0167
    2089       3.0026
    2090       2.9813
    2091       3.0448
    2092       3.0518
    2093       3.1121
    2094       3.1299
    2095       3.0809
    2096       3.2318
    2097       3.1172
    2098       3.1419
    2099       3.0443
    2100       3.2190
    2101       3.1932
    2102       3.2866
    2103       3.2441
    2104       3.2486
    2105       3.3079
    2106       3.3401
    2107       3.2013
    2108       3.1610
    2109       3.1657
    2110       3.2320
    2111       3.1762
    2112       3.0593
    2113       3.0511
    2114       3.0334
    2115       2.9764
    2116       3.0311
    2117       3.0551
    2118       3.1051
    2119       3.0885
    2120       3.2138
    2121       3.1260
    2122       3.1276
    2123       3.0848
    2124       3.1492
    2125       3.1619
    2126       3.1806
    2127       3.2645
    2128       3.1408
    2129       3.1708
    2130       3.0546
    2131       3.1512
    2132       3.1725
    2133       3.0669
    2134       3.1415
    2135       3.1277
    2136       3.1235
    2137       2.9609
    2138       2.9088
    2139       2.9861
    2140       3.0819
    2141       3.0910
    2142       3.0662
    2143       3.0886
    2144       3.0387
    2145       3.0258
    2146       2.9389
    2147       3.0867
    2148       3.0599
    2149       3.0355
    2150       3.0955
    2151       3.1496
    2152       3.1634
    2153       3.1603
    2154       3.1899
    2155       3.1134
    2156       3.0973
    2157       3.0608
    2158       3.1982
    2159       3.1854
    2160       3.2949
    2161       3.3305
    2162       3.2889
    2163       3.3239
    2164       3.4891
    2165       3.4899
    2166       3.4532
    2167       3.3702
    2168       3.3430
    2169       3.3544
    2170       3.3204
    2171       3.3165
    2172       3.2627
    2173       3.2448
    2174       3.2006
    2175       3.2497
    2176       3.2250
    2177       3.2781
    2178       3.2740
    2179       3.2765
    2180       3.2353
    2181       3.3707
    2182       3.3177
    2183       3.3546
    2184       3.3304
    2185       3.2453
    2186       3.1964
    2187       3.2121
    2188       3.1144
    2189       3.0608
    2190       3.1044
    2191       3.1395
    2192       3.0965
    2193       3.0767
    2194       3.0882
    2195       3.0380
    2196       3.0698
    2197       3.1169
    2198       3.1533
    2199       3.2026
    2200       3.1751
    2201       3.1133
    2202       3.0252
    2203       3.0517
    2204       3.0744
    2205       3.0930
    2206       3.1091
    2207       3.1425
    2208       3.1903
    2209       3.2462
    2210       3.1431
    2211       3.1849
    2212       3.1577
    2213       3.1609
    2214       3.1408
    2215       3.0714
    2216       3.1448
    2217       3.2013
    2218       3.0777
    2219       3.0533
    2220       3.0681
    2221       3.1280
    2222       3.0102
    2223       3.0966
    2224       3.1821
    2225       3.0897
    2226       3.0341
    2227       3.0442
    2228       3.2391
    2229       3.2423
    2230       3.3016
    2231       3.2434
    2232       3.3345
    2233       3.3134
    2234       3.2998
    2235       3.2092
    2236       3.2123
    2237       3.1666
    2238       3.2275
    2239       3.2259
    2240       3.2903
    2241       3.3152
    2242       3.1483
    2243       3.1050
    2244       3.0536
    2245       3.0533
    2246       3.1261
    2247       3.1621
    2248       3.1642
    2249       3.1007
    2250       3.1361
    2251       3.2403
    2252       3.2704
    2253       3.2258
    2254       3.3272
    2255       3.2741
    2256       3.2136
    2257       3.2821
    2258       3.2873
    2259       3.0639
    2260       3.1537
    2261       3.1132
    2262       3.2247
    2263       3.1704
    2264       3.1743
    2265       3.1816
    2266       3.2349
    2267       3.1150
    2268       3.0999
    2269       3.0695
    2270       3.0998
    2271       3.0660
    2272       3.0856
    2273       2.9831
    2274       3.0104
    2275       2.9932
    2276       3.0571
    2277       3.0026
    2278       3.1042
    2279       3.1801
    2280       3.1709
    2281       3.1619
    2282       3.1412
    2283       2.9384
    2284       2.9451
    2285       3.0517
    2286       3.0091
    2287       3.1282
    2288       3.0438
    2289       3.0822
    2290       3.0782
    2291       2.9789
    2292       3.0817
    2293       3.0242
    2294       3.0249
    2295       3.0570
    2296       3.0962
    2297       3.1543
    2298       3.0411
    2299       3.0681
    2300       3.0117
    2301       3.0674
    2302       3.0785
    2303       3.1410
    2304       3.1112
    2305       3.1011
    2306       3.1285
    2307       3.0823
    2308       3.1054
    2309       3.0830
    2310       3.1342
    2311       3.1121
    2312       3.1160
    2313       3.1036
    2314       3.1708
    2315       3.0938
    2316       3.1426
    2317       3.0532
    2318       3.1443
    2319       3.1040
    2320       3.1268
    2321       3.1358
    2322       3.1344
    2323       3.0929
    2324       3.1576
    2325       3.1698
    2326       3.1103
    2327       3.0276
    2328       3.1619
    2329       3.1564
    2330       3.0625
    2331       3.0954
    2332       2.9855
    2333       3.0305
    2334       3.0506
    2335       3.0852
    2336       3.1271
    2337       3.0459
    2338       3.0663
    2339       3.0502
    2340       3.0019
    2341       3.0815
    2342       3.0444
    2343       3.1268
    2344       3.1699
    2345       3.1365
    2346       3.0921
    2347       3.0711
    2348       3.0638
    2349       3.1890
    2350       3.1184
    2351       3.1391
    2352       3.1619
    2353       3.1623
    2354       3.1736
    2355       3.1402
    2356       3.1076
    2357       3.1129
    2358       3.0570
    2359       2.9925
    2360       3.0601
    2361       3.0715
    2362       3.0240
    2363       3.0055
    2364       2.9637
    2365       3.0338
    2366       2.9620
    2367       2.9826
    2368       2.9988
    2369       2.9766
    2370       3.0257
    2371       3.0311
    2372       2.9881
    2373       2.9985
    2374       3.1275
    2375       3.1070
    2376       3.1969
    2377       3.1045
    2378       3.1940
    2379       3.2013
    2380       3.0766
    2381       3.0533
    2382       3.0566
    2383       2.9613
    2384       3.0098
    2385       3.0214
    2386       2.9357
    2387       3.0697
    2388       2.9776
    2389       3.0152
    2390       2.9751
    2391       2.9546
    2392       2.9622
    2393       2.9464
    2394       2.9699
    2395       2.9534
    2396       2.9358
    2397       2.8830
    2398       2.8966
    2399       2.8013
    2400       2.8452
    2401       2.8159
    2402       2.8626
    2403       2.9094
    2404       2.9371
    2405       2.9279
    2406       2.9490
    2407       2.9467
    2408       2.9547
    2409       2.9924
    2410       2.8488
    2411       2.9129
    2412       2.9323
    2413       2.8943
    2414       2.8366
    2415       2.9132
    2416       2.9072
    2417       3.0586
    2418       2.9974
    2419       2.9489
    2420       2.9269
    2421       2.9171
    2422       2.8817
    2423       2.9112
    2424       2.9946
    2425       2.9633
    2426       3.0008
    2427       3.0116
    2428       3.0263
    2429       3.0426
    2430       2.8711
    2431       2.9236
    2432       3.0106
    2433       3.1326
    2434       3.0657
    2435       2.9304
    2436       2.8735
    2437       2.8659
    2438       2.8798
    2439       2.8391
    2440       2.8144
    2441       2.9311
    2442       2.8586
    2443       2.8701
    2444       2.8949
    2445       2.8589
    2446       2.8119
    2447       2.8981
    2448       2.8682
    2449       2.7992
    2450       2.8207
    2451       2.9025
    2452       2.8893
    2453       2.8129
    2454       2.8973
    2455       2.9481
    2456       2.8566
    2457       2.9766
    2458       2.9116
    2459       2.9983
    2460       2.9290
    2461       3.0191
    2462       2.9521
    2463       3.0139
    2464       2.9640
    2465       2.8828
    2466       2.8799
    2467       2.8946
    2468       2.9172
    2469       2.9585
    2470       2.9571
    2471       2.9242
    2472       2.9438
    2473       2.9816
    2474       2.9244
    2475       2.8049
    2476       2.8690
    2477       2.8277
    2478       2.8425
    2479       2.8286
    2480       2.8522
    2481       2.8684
    2482       2.8543
    2483       2.9514
    2484       3.0263
    2485       3.0457
    2486       2.9575
    2487       2.9494
    2488       2.8268
    2489       2.8844
    2490       2.9613
    2491       2.8573
    2492       2.8159
    2493       2.9284
    2494       2.9460
    2495       2.8579
    2496       2.7819
    2497       2.8719
    2498       2.7381
    2499       2.7701
    2500       2.7255
