# Supplementary material for: Potential Inhibitors of Fascin From A Database of Marine Natural Products: A Virtual Screening and Molecular Dynamics Study
Source: Front Chem. 2021 Oct 7;9:719949. doi: 10.3389/fchem.2021.719949 (PMC8529705; doi:10.3389/fchem.2021.719949)
Supplement: Supplementary file 2 [file DataSheet1.ZIP › Raw Date for Manuscript-719949-reduced/Figure S1/Inhibitor 11/rmsd4.dat]

#Frame     RMSD_00002
       1       2.1327
       2       2.2306
       3       2.1160
       4       2.1431
       5       2.2348
       6       2.3300
       7       2.4145
       8       2.2968
       9       2.2913
      10       2.1896
      11       2.1697
      12       2.2082
      13       2.2600
      14       2.2386
      15       2.2322
      16       2.1360
      17       2.2441
      18       2.1297
      19       2.1506
      20       2.2340
      21       2.1817
      22       2.1352
      23       2.1472
      24       2.1109
      25       2.1650
      26       2.1170
      27       2.1966
      28       2.1669
      29       2.1884
      30       2.1249
      31       2.1992
      32       2.1099
      33       2.0707
      34       2.1625
      35       2.2067
      36       2.1191
      37       2.1844
      38       2.0751
      39       2.1128
      40       2.1842
      41       2.2399
      42       2.1503
      43       2.2457
      44       2.3040
      45       2.3655
      46       2.4366
      47       2.4610
      48       2.4576
      49       2.4535
      50       2.4299
      51       2.4208
      52       2.3857
      53       2.3866
      54       2.3087
      55       2.2900
      56       2.2475
      57       2.2831
      58       2.3864
      59       2.2544
      60       2.2630
      61       2.3330
      62       2.3138
      63       2.3530
      64       2.3098
      65       2.3712
      66       2.3615
      67       2.2625
      68       2.2524
      69       2.3221
      70       2.2409
      71       2.2196
      72       2.2851
      73       2.3191
      74       2.3133
      75       2.3206
      76       2.4791
      77       2.3245
      78       2.3102
      79       2.2956
      80       2.2940
      81       2.3169
      82       2.2457
      83       2.2409
      84       2.2552
      85       2.2715
      86       2.2639
      87       2.2126
      88       2.1532
      89       2.2054
      90       2.0751
      91       2.0581
      92       2.0678
      93       2.2120
      94       2.2521
      95       2.1657
      96       2.2236
      97       2.2043
      98       2.1840
      99       2.1859
     100       2.1901
     101       2.2352
     102       2.1779
     103       2.1105
     104       2.1691
     105       2.1914
     106       2.1966
     107       2.2299
     108       2.1124
     109       2.1206
     110       2.0818
     111       2.1321
     112       2.1081
     113       2.1336
     114       2.1272
     115       2.0701
     116       2.0172
     117       2.0824
     118       2.1237
     119       2.1307
     120       2.1339
     121       2.1577
     122       2.1866
     123       2.1876
     124       2.2279
     125       2.2722
     126       2.2690
     127       2.3155
     128       2.3537
     129       2.3215
     130       2.2220
     131       2.2412
     132       2.2472
     133       2.3749
     134       2.3988
     135       2.4517
     136       2.5058
     137       2.5114
     138       2.5504
     139       2.4487
     140       2.5606
     141       2.6492
     142       2.5648
     143       2.5188
     144       2.5713
     145       2.5143
     146       2.3919
     147       2.4099
     148       2.3732
     149       2.3850
     150       2.3837
     151       2.3054
     152       2.3609
     153       2.2930
     154       2.3615
     155       2.3933
     156       2.4845
     157       2.2993
     158       2.4656
     159       2.5421
     160       2.5995
     161       2.4680
     162       2.4857
     163       2.4923
     164       2.6145
     165       2.6883
     166       2.6191
     167       2.6340
     168       2.5088
     169       2.5119
     170       2.4735
     171       2.4876
     172       2.4961
     173       2.5288
     174       2.5937
     175       2.5831
     176       2.5168
     177       2.5403
     178       2.5510
     179       2.4598
     180       2.5277
     181       2.4137
     182       2.4304
     183       2.3957
     184       2.4199
     185       2.3391
     186       2.4207
     187       2.3441
     188       2.3433
     189       2.4245
     190       2.3463
     191       2.4398
     192       2.3839
     193       2.4825
     194       2.4450
     195       2.3937
     196       2.3809
     197       2.4047
     198       2.3904
     199       2.4236
     200       2.4776
     201       2.5098
     202       2.5013
     203       2.5648
     204       2.5776
     205       2.5057
     206       2.4672
     207       2.4132
     208       2.5007
     209       2.5023
     210       2.5619
     211       2.4772
     212       2.3673
     213       2.3856
     214       2.3008
     215       2.4336
     216       2.4047
     217       2.4352
     218       2.3889
     219       2.2998
     220       2.3957
     221       2.3648
     222       2.4571
     223       2.3424
     224       2.3183
     225       2.3755
     226       2.3929
     227       2.4759
     228       2.4867
     229       2.4796
     230       2.4048
     231       2.3969
     232       2.2999
     233       2.3389
     234       2.3102
     235       2.2500
     236       2.3542
     237       2.3460
     238       2.3954
     239       2.3670
     240       2.3585
     241       2.4471
     242       2.5234
     243       2.5403
     244       2.4616
     245       2.4174
     246       2.3563
     247       2.3039
     248       2.3931
     249       2.3734
     250       2.4141
     251       2.4348
     252       2.5002
     253       2.4815
     254       2.5112
     255       2.4774
     256       2.4271
     257       2.4534
     258       2.4902
     259       2.4305
     260       2.4665
     261       2.5668
     262       2.5007
     263       2.5351
     264       2.4862
     265       2.4507
     266       2.4570
     267       2.4406
     268       2.3541
     269       2.4215
     270       2.3974
     271       2.3516
     272       2.3367
     273       2.3340
     274       2.3751
     275       2.4100
     276       2.4244
     277       2.4293
     278       2.3459
     279       2.3881
     280       2.4230
     281       2.4331
     282       2.4105
     283       2.5304
     284       2.4756
     285       2.5183
     286       2.5974
     287       2.4914
     288       2.5321
     289       2.5140
     290       2.5039
     291       2.4242
     292       2.3877
     293       2.4098
     294       2.4624
     295       2.4310
     296       2.4133
     297       2.4804
     298       2.5521
     299       2.6000
     300       2.5421
     301       2.5690
     302       2.4444
     303       2.4162
     304       2.4822
     305       2.4969
     306       2.4852
     307       2.4792
     308       2.4374
     309       2.4894
     310       2.5153
     311       2.6032
     312       2.6161
     313       2.5864
     314       2.6224
     315       2.5550
     316       2.5958
     317       2.4263
     318       2.5395
     319       2.4845
     320       2.6356
     321       2.6826
     322       2.6102
     323       2.5148
     324       2.4201
     325       2.5415
     326       2.5557
     327       2.5884
     328       2.5314
     329       2.5368
     330       2.4911
     331       2.4984
     332       2.5523
     333       2.5544
     334       2.5475
     335       2.5551
     336       2.5290
     337       2.5652
     338       2.5072
     339       2.4941
     340       2.5216
     341       2.5518
     342       2.6287
     343       2.5197
     344       2.5287
     345       2.5540
     346       2.5171
     347       2.5260
     348       2.5315
     349       2.4664
     350       2.5126
     351       2.4888
     352       2.6117
     353       2.5383
     354       2.5101
     355       2.5731
     356       2.5816
     357       2.5227
     358       2.5635
     359       2.5674
     360       2.4693
     361       2.4308
     362       2.4234
     363       2.4238
     364       2.4199
     365       2.3800
     366       2.4387
     367       2.4863
     368       2.4808
     369       2.4812
     370       2.5586
     371       2.5238
     372       2.5416
     373       2.5670
     374       2.5992
     375       2.6283
     376       2.6308
     377       2.5564
     378       2.6634
     379       2.6864
     380       2.6380
     381       2.7773
     382       2.7235
     383       2.7279
     384       2.7599
     385       2.6706
     386       2.6001
     387       2.6330
     388       2.6363
     389       2.6534
     390       2.6769
     391       2.6180
     392       2.6586
     393       2.7531
     394       2.7707
     395       2.7810
     396       2.7503
     397       2.8164
     398       2.7170
     399       2.6929
     400       2.7080
     401       2.6392
     402       2.6908
     403       2.7324
     404       2.7430
     405       2.7675
     406       2.8647
     407       2.7959
     408       2.6936
     409       2.6702
     410       2.7280
     411       2.6917
     412       2.6658
     413       2.5652
     414       2.5954
     415       2.6288
     416       2.5669
     417       2.5929
     418       2.4823
     419       2.4667
     420       2.4436
     421       2.4400
     422       2.4181
     423       2.3557
     424       2.4369
     425       2.3961
     426       2.4107
     427       2.3732
     428       2.4276
     429       2.5193
     430       2.5982
     431       2.5451
     432       2.4221
     433       2.5566
     434       2.5583
     435       2.5058
     436       2.5390
     437       2.6691
     438       2.4725
     439       2.4778
     440       2.5319
     441       2.4522
     442       2.4614
     443       2.4960
     444       2.5127
     445       2.4655
     446       2.4957
     447       2.5485
     448       2.4755
     449       2.5095
     450       2.4761
     451       2.4830
     452       2.4152
     453       2.4756
     454       2.5451
     455       2.6226
     456       2.4587
     457       2.5435
     458       2.5363
     459       2.5456
     460       2.5453
     461       2.5621
     462       2.5519
     463       2.5688
     464       2.4819
     465       2.4424
     466       2.4283
     467       2.3862
     468       2.3098
     469       2.3329
     470       2.4117
     471       2.4681
     472       2.3804
     473       2.4377
     474       2.5355
     475       2.5328
     476       2.4996
     477       2.5441
     478       2.4610
     479       2.4445
     480       2.5011
     481       2.5138
     482       2.5086
     483       2.5075
     484       2.6289
     485       2.5533
     486       2.6115
     487       2.6454
     488       2.6999
     489       2.6460
     490       2.7227
     491       2.6911
     492       2.7371
     493       2.6577
     494       2.7214
     495       2.6494
     496       2.7067
     497       2.7124
     498       2.7551
     499       2.7333
     500       2.6385
     501       2.6575
     502       2.5618
     503       2.4546
     504       2.4586
     505       2.5247
     506       2.4406
     507       2.3671
     508       2.4849
     509       2.5756
     510       2.5395
     511       2.5333
     512       2.5073
     513       2.5138
     514       2.4828
     515       2.4935
     516       2.5390
     517       2.6400
     518       2.7282
     519       2.5968
     520       2.5672
     521       2.5194
     522       2.5264
     523       2.5007
     524       2.4800
     525       2.4494
     526       2.4712
     527       2.4465
     528       2.5004
     529       2.5278
     530       2.5181
     531       2.5516
     532       2.4833
     533       2.3635
     534       2.3784
     535       2.3994
     536       2.4794
     537       2.5485
     538       2.5607
     539       2.4540
     540       2.5539
     541       2.4189
     542       2.4469
     543       2.5141
     544       2.3675
     545       2.5046
     546       2.5513
     547       2.5520
     548       2.5921
     549       2.5394
     550       2.5690
     551       2.6477
     552       2.6866
     553       2.6557
     554       2.6216
     555       2.5395
     556       2.5746
     557       2.6259
     558       2.6354
     559       2.5616
     560       2.6012
     561       2.6283
     562       2.6301
     563       2.6201
     564       2.6207
     565       2.6081
     566       2.5657
     567       2.5738
     568       2.4534
     569       2.4330
     570       2.4958
     571       2.5249
     572       2.4881
     573       2.4168
     574       2.3815
     575       2.4520
     576       2.5001
     577       2.4582
     578       2.4168
     579       2.4716
     580       2.4920
     581       2.4532
     582       2.5573
     583       2.5057
     584       2.5686
     585       2.5288
     586       2.5481
     587       2.5368
     588       2.5554
     589       2.5248
     590       2.4967
     591       2.4639
     592       2.5345
     593       2.5023
     594       2.4733
     595       2.5111
     596       2.5192
     597       2.5764
     598       2.5810
     599       2.4867
     600       2.5481
     601       2.5313
     602       2.5411
     603       2.6147
     604       2.6708
     605       2.6371
     606       2.6514
     607       2.6565
     608       2.6109
     609       2.6635
     610       2.6918
     611       2.6978
     612       2.7371
     613       2.7501
     614       2.7966
     615       2.7969
     616       2.7751
     617       2.6109
     618       2.6767
     619       2.6759
     620       2.6662
     621       2.6949
     622       2.6893
     623       2.6798
     624       2.7401
     625       2.8852
     626       2.8247
     627       2.7532
     628       2.7306
     629       2.8062
     630       2.7489
     631       2.7547
     632       2.7482
     633       2.6456
     634       2.7042
     635       2.5766
     636       2.6372
     637       2.6589
     638       2.6341
     639       2.7123
     640       2.7374
     641       2.6747
     642       2.6176
     643       2.6199
     644       2.6282
     645       2.6712
     646       2.6551
     647       2.7834
     648       2.6790
     649       2.7278
     650       2.7628
     651       2.7605
     652       2.7517
     653       2.6950
     654       2.7907
     655       2.7746
     656       2.7101
     657       2.7217
     658       2.7326
     659       2.6211
     660       2.5626
     661       2.5699
     662       2.5564
     663       2.4433
     664       2.4008
     665       2.4562
     666       2.5976
     667       2.6104
     668       2.5979
     669       2.5674
     670       2.5493
     671       2.5809
     672       2.6726
     673       2.6958
     674       2.7303
     675       2.7565
     676       2.6779
     677       2.7263
     678       2.6354
     679       2.6071
     680       2.6925
     681       2.6692
     682       2.5734
     683       2.5241
     684       2.5443
     685       2.5541
     686       2.4243
     687       2.4347
     688       2.4442
     689       2.5094
     690       2.4883
     691       2.5668
     692       2.5628
     693       2.5875
     694       2.6265
     695       2.7185
     696       2.6294
     697       2.6227
     698       2.6587
     699       2.6026
     700       2.6317
     701       2.6172
     702       2.6811
     703       2.6314
     704       2.6033
     705       2.6435
     706       2.7636
     707       2.8237
     708       2.7739
     709       2.7342
     710       2.6500
     711       2.6774
     712       2.6877
     713       2.6507
     714       2.7110
     715       2.6764
     716       2.5815
     717       2.6113
     718       2.6138
     719       2.6850
     720       2.6503
     721       2.5554
     722       2.7034
     723       2.6940
     724       2.8068
     725       2.8531
     726       2.8773
     727       2.8122
     728       2.8324
     729       2.8358
     730       2.8243
     731       2.8001
     732       2.6651
     733       2.7583
     734       2.7219
     735       2.7337
     736       2.7348
     737       2.7353
     738       2.7159
     739       2.7410
     740       2.7799
     741       2.7243
     742       2.7378
     743       2.6861
     744       2.7304
     745       2.8448
     746       2.8922
     747       2.7751
     748       2.6702
     749       2.7739
     750       2.7011
     751       2.5844
     752       2.7548
     753       2.7426
     754       2.7956
     755       2.8392
     756       2.7447
     757       2.7780
     758       2.7593
     759       2.8415
     760       2.7795
     761       2.8846
     762       2.8460
     763       2.8603
     764       2.8013
     765       2.8653
     766       2.8013
     767       2.7604
     768       2.8117
     769       2.7100
     770       2.7424
     771       2.7592
     772       2.8292
     773       2.7335
     774       2.6858
     775       2.7209
     776       2.7901
     777       2.7566
     778       2.6020
     779       2.6386
     780       2.6907
     781       2.6082
     782       2.6659
     783       2.5167
     784       2.4984
     785       2.4463
     786       2.4370
     787       2.4252
     788       2.5180
     789       2.4620
     790       2.4355
     791       2.4965
     792       2.5509
     793       2.4918
     794       2.5917
     795       2.5667
     796       2.5023
     797       2.5232
     798       2.4889
     799       2.4688
     800       2.5295
     801       2.5983
     802       2.6132
     803       2.7008
     804       2.7678
     805       2.6845
     806       2.6184
     807       2.5890
     808       2.5469
     809       2.5815
     810       2.6924
     811       2.6271
     812       2.5930
     813       2.6148
     814       2.5499
     815       2.5033
     816       2.6546
     817       2.7812
     818       2.6387
     819       2.6806
     820       2.6695
     821       2.6570
     822       2.6203
     823       2.5202
     824       2.4993
     825       2.6088
     826       2.5381
     827       2.5569
     828       2.6764
     829       2.5820
     830       2.6589
     831       2.5848
     832       2.6759
     833       2.7862
     834       2.7421
     835       2.6880
     836       2.6693
     837       2.7280
     838       2.7570
     839       2.7801
     840       2.6601
     841       2.7485
     842       2.6397
     843       2.6561
     844       2.6392
     845       2.6159
     846       2.6151
     847       2.6831
     848       2.7050
     849       2.6655
     850       2.6697
     851       2.6825
     852       2.7673
     853       2.7488
     854       2.7842
     855       2.8631
     856       2.9554
     857       2.9410
     858       2.9339
     859       2.8904
     860       2.9012
     861       2.6937
     862       2.6358
     863       2.6246
     864       2.4405
     865       2.5411
     866       2.5024
     867       2.4821
     868       2.6788
     869       2.7404
     870       2.7100
     871       2.6461
     872       2.6181
     873       2.6800
     874       2.6722
     875       2.6543
     876       2.6312
     877       2.6115
     878       2.6294
     879       2.5884
     880       2.5524
     881       2.5575
     882       2.4532
     883       2.6345
     884       2.5042
     885       2.5179
     886       2.4529
     887       2.4048
     888       2.4563
     889       2.5642
     890       2.4701
     891       2.4811
     892       2.4658
     893       2.5632
     894       2.4694
     895       2.5087
     896       2.4979
     897       2.4229
     898       2.4875
     899       2.4707
     900       2.5260
     901       2.5323
     902       2.5814
     903       2.6517
     904       2.6615
     905       2.6842
     906       2.6496
     907       2.5699
     908       2.6170
     909       2.5867
     910       2.5665
     911       2.5072
     912       2.4924
     913       2.5975
     914       2.6063
     915       2.7712
     916       2.7199
     917       2.7089
     918       2.6643
     919       2.6163
     920       2.5897
     921       2.5341
     922       2.6281
     923       2.5240
     924       2.6075
     925       2.6000
     926       2.5470
     927       2.5088
     928       2.5567
     929       2.5761
     930       2.5909
     931       2.6930
     932       2.7444
     933       2.7543
     934       2.8081
     935       2.7936
     936       2.7021
     937       2.6718
     938       2.6861
     939       2.7129
     940       2.6289
     941       2.6337
     942       2.5305
     943       2.5179
     944       2.5583
     945       2.5424
     946       2.5469
     947       2.5237
     948       2.5725
     949       2.6208
     950       2.6498
     951       2.6050
     952       2.6004
     953       2.6561
     954       2.6776
     955       2.6791
     956       2.7429
     957       2.7143
     958       2.6530
     959       2.7449
     960       2.7266
     961       2.6959
     962       2.6961
     963       2.6490
     964       2.6838
     965       2.6832
     966       2.6498
     967       2.6022
     968       2.6562
     969       2.6218
     970       2.6736
     971       2.6270
     972       2.5639
     973       2.6470
     974       2.7645
     975       2.7560
     976       2.9052
     977       2.9854
     978       3.0159
     979       2.9759
     980       2.9140
     981       2.8919
     982       2.9105
     983       2.8933
     984       2.8354
     985       2.7807
     986       2.8567
     987       2.7957
     988       2.7152
     989       2.7839
     990       2.8147
     991       2.8368
     992       2.9171
     993       2.8808
     994       2.8937
     995       2.8990
     996       2.9706
     997       3.0095
     998       3.0514
     999       3.1664
    1000       3.1445
    1001       3.0941
    1002       3.0186
    1003       2.9537
    1004       2.9799
    1005       2.9699
    1006       3.0911
    1007       3.0056
    1008       2.9751
    1009       2.9692
    1010       2.9601
    1011       3.0659
    1012       3.0183
    1013       2.9836
    1014       2.9300
    1015       2.8557
    1016       2.8253
    1017       2.8522
    1018       2.8663
    1019       2.9112
    1020       2.8496
    1021       2.7602
    1022       2.7039
    1023       2.6392
    1024       2.5672
    1025       2.6702
    1026       2.6497
    1027       2.7235
    1028       2.6598
    1029       2.6835
    1030       2.7697
    1031       2.7530
    1032       2.6752
    1033       2.6050
    1034       2.6802
    1035       2.6958
    1036       2.6877
    1037       2.7812
    1038       2.7536
    1039       2.7726
    1040       2.7530
    1041       2.6951
    1042       2.5702
    1043       2.5688
    1044       2.6562
    1045       2.7151
    1046       2.5635
    1047       2.5616
    1048       2.4779
    1049       2.5602
    1050       2.5420
    1051       2.5540
    1052       2.6538
    1053       2.5766
    1054       2.5367
    1055       2.5197
    1056       2.5826
    1057       2.5397
    1058       2.4570
    1059       2.4786
    1060       2.4768
    1061       2.4529
    1062       2.4775
    1063       2.4685
    1064       2.5404
    1065       2.4613
    1066       2.5404
    1067       2.5215
    1068       2.5674
    1069       2.5507
    1070       2.5655
    1071       2.6116
    1072       2.5642
    1073       2.5089
    1074       2.4939
    1075       2.4446
    1076       2.5758
    1077       2.6273
    1078       2.5876
    1079       2.5786
    1080       2.6019
    1081       2.5866
    1082       2.6260
    1083       2.5935
    1084       2.6268
    1085       2.5764
    1086       2.5506
    1087       2.6636
    1088       2.5422
    1089       2.5694
    1090       2.5505
    1091       2.5599
    1092       2.5465
    1093       2.5249
    1094       2.5071
    1095       2.5925
    1096       2.6430
    1097       2.6451
    1098       2.7127
    1099       2.7733
    1100       2.7480
    1101       2.8050
    1102       2.8496
    1103       2.8539
    1104       2.9277
    1105       2.9459
    1106       2.9785
    1107       2.9036
    1108       2.8604
    1109       2.7861
    1110       2.8470
    1111       2.7951
    1112       2.9039
    1113       2.9310
    1114       2.8378
    1115       2.8036
    1116       2.7721
    1117       2.8010
    1118       2.8353
    1119       2.8069
    1120       2.8131
    1121       2.7178
    1122       2.7302
    1123       2.7155
    1124       2.6884
    1125       2.6866
    1126       2.7615
    1127       2.7257
    1128       2.6322
    1129       2.6314
    1130       2.5840
    1131       2.5539
    1132       2.5521
    1133       2.5782
    1134       2.5138
    1135       2.4842
    1136       2.4855
    1137       2.5137
    1138       2.5175
    1139       2.5666
    1140       2.5630
    1141       2.5058
    1142       2.4941
    1143       2.5021
    1144       2.5633
    1145       2.4494
    1146       2.5035
    1147       2.5035
    1148       2.4856
    1149       2.5000
    1150       2.5722
    1151       2.6509
    1152       2.5710
    1153       2.5252
    1154       2.4104
    1155       2.4551
    1156       2.4776
    1157       2.6258
    1158       2.5964
    1159       2.6024
    1160       2.6632
    1161       2.5858
    1162       2.5148
    1163       2.6357
    1164       2.5322
    1165       2.5854
    1166       2.5629
    1167       2.6399
    1168       2.5502
    1169       2.6222
    1170       2.6678
    1171       2.6830
    1172       2.7003
    1173       2.6637
    1174       2.6581
    1175       2.6736
    1176       2.7091
    1177       2.5062
    1178       2.6350
    1179       2.5925
    1180       2.7448
    1181       2.7033
    1182       2.6709
    1183       2.6925
    1184       2.6937
    1185       2.6881
    1186       2.7163
    1187       2.7684
    1188       2.6138
    1189       2.5562
    1190       2.6146
    1191       2.6509
    1192       2.7618
    1193       2.6938
    1194       2.6869
    1195       2.6522
    1196       2.6405
    1197       2.6368
    1198       2.6421
    1199       2.6435
    1200       2.6887
    1201       2.5638
    1202       2.6373
    1203       2.6383
    1204       2.6567
    1205       2.6523
    1206       2.5917
    1207       2.6816
    1208       2.6755
    1209       2.6310
    1210       2.6957
    1211       2.6949
    1212       2.6424
    1213       2.6371
    1214       2.6556
    1215       2.6511
    1216       2.6906
    1217       2.7614
    1218       2.7247
    1219       2.8264
    1220       2.8943
    1221       2.8545
    1222       2.8633
    1223       2.8068
    1224       2.7814
    1225       2.8623
    1226       2.7753
    1227       2.7480
    1228       2.8506
    1229       2.8329
    1230       2.7224
    1231       2.6986
    1232       2.6111
    1233       2.6009
    1234       2.7105
    1235       2.7849
    1236       2.8096
    1237       2.7828
    1238       2.6790
    1239       2.7671
    1240       2.7457
    1241       2.7404
    1242       2.7376
    1243       2.7407
    1244       2.7770
    1245       2.7221
    1246       2.6842
    1247       2.6953
    1248       2.6990
    1249       2.6607
    1250       2.6393
    1251       2.6620
    1252       2.5999
    1253       2.5204
    1254       2.7597
    1255       2.7240
    1256       2.7866
    1257       2.6738
    1258       2.7111
    1259       2.7171
    1260       2.6886
    1261       2.5441
    1262       2.5931
    1263       2.5054
    1264       2.4555
    1265       2.4204
    1266       2.4365
    1267       2.4882
    1268       2.5166
    1269       2.4891
    1270       2.4887
    1271       2.4691
    1272       2.4491
    1273       2.5426
    1274       2.5983
    1275       2.5015
    1276       2.4776
    1277       2.5710
    1278       2.6094
    1279       2.5988
    1280       2.6046
    1281       2.5737
    1282       2.6005
    1283       2.6166
    1284       2.5328
    1285       2.6056
    1286       2.5072
    1287       2.4805
    1288       2.5621
    1289       2.5491
    1290       2.5175
    1291       2.4839
    1292       2.5538
    1293       2.6334
    1294       2.6757
    1295       2.7042
    1296       2.7145
    1297       2.6489
    1298       2.7071
    1299       2.8225
    1300       2.8132
    1301       2.7069
    1302       2.8349
    1303       2.7359
    1304       2.6321
    1305       2.7215
    1306       2.6430
    1307       2.6221
    1308       2.6313
    1309       2.6694
    1310       2.5809
    1311       2.6302
    1312       2.7616
    1313       2.7146
    1314       2.6788
    1315       2.7006
    1316       2.7162
    1317       2.6298
    1318       2.5738
    1319       2.6312
    1320       2.6596
    1321       2.6668
    1322       2.7501
    1323       2.6646
    1324       2.6522
    1325       2.5771
    1326       2.5587
    1327       2.5731
    1328       2.5760
    1329       2.5493
    1330       2.5301
    1331       2.6093
    1332       2.7393
    1333       2.6376
    1334       2.6412
    1335       2.7531
    1336       2.6540
    1337       2.7629
    1338       2.6712
    1339       2.6230
    1340       2.5457
    1341       2.6016
    1342       2.5692
    1343       2.4969
    1344       2.4767
    1345       2.4718
    1346       2.4578
    1347       2.4113
    1348       2.4838
    1349       2.4677
    1350       2.4308
    1351       2.3942
    1352       2.3689
    1353       2.3660
    1354       2.3871
    1355       2.3436
    1356       2.4246
    1357       2.4771
    1358       2.5166
    1359       2.5110
    1360       2.5135
    1361       2.5056
    1362       2.5194
    1363       2.5767
    1364       2.5252
    1365       2.4835
    1366       2.5379
    1367       2.5672
    1368       2.6081
    1369       2.5835
    1370       2.4877
    1371       2.5571
    1372       2.5837
    1373       2.5399
    1374       2.5377
    1375       2.6392
    1376       2.5855
    1377       2.5405
    1378       2.5189
    1379       2.5847
    1380       2.5437
    1381       2.5322
    1382       2.4404
    1383       2.4810
    1384       2.5809
    1385       2.6454
    1386       2.6477
    1387       2.6136
    1388       2.5516
    1389       2.6066
    1390       2.6440
    1391       2.6369
    1392       2.6644
    1393       2.7388
    1394       2.7232
    1395       2.7440
    1396       2.7458
    1397       2.5480
    1398       2.6767
    1399       2.6241
    1400       2.5677
    1401       2.5746
    1402       2.6721
    1403       2.5700
    1404       2.5530
    1405       2.5838
    1406       2.5356
    1407       2.6389
    1408       2.5587
    1409       2.5583
    1410       2.4873
    1411       2.6074
    1412       2.6743
    1413       2.5924
    1414       2.6306
    1415       2.6419
    1416       2.6721
    1417       2.6596
    1418       2.7023
    1419       2.7462
    1420       2.8501
    1421       2.8302
    1422       2.8166
    1423       2.8403
    1424       2.8124
    1425       2.8073
    1426       2.8228
    1427       2.7184
    1428       2.7595
    1429       2.7729
    1430       2.7725
    1431       2.6611
    1432       2.6601
    1433       2.6668
    1434       2.6329
    1435       2.6873
    1436       2.6702
    1437       2.6105
    1438       2.5262
    1439       2.5604
    1440       2.5972
    1441       2.7042
    1442       2.6752
    1443       2.6327
    1444       2.6443
    1445       2.6753
    1446       2.6530
    1447       2.5839
    1448       2.6573
    1449       2.6630
    1450       2.6775
    1451       2.6700
    1452       2.6634
    1453       2.7638
    1454       2.7130
    1455       2.7110
    1456       2.7102
    1457       2.6504
    1458       2.5926
    1459       2.6527
    1460       2.7569
    1461       2.7166
    1462       2.6043
    1463       2.6921
    1464       2.6849
    1465       2.6912
    1466       2.6562
    1467       2.5850
    1468       2.6269
    1469       2.5912
    1470       2.6023
    1471       2.6026
    1472       2.6225
    1473       2.6529
    1474       2.7548
    1475       2.7590
    1476       2.7775
    1477       2.7542
    1478       2.7401
    1479       2.6839
    1480       2.6510
    1481       2.6324
    1482       2.6066
    1483       2.7010
    1484       2.6810
    1485       2.6352
    1486       2.6422
    1487       2.5955
    1488       2.6087
    1489       2.7017
    1490       2.7727
    1491       2.7141
    1492       2.6920
    1493       2.6965
    1494       2.6162
    1495       2.6124
    1496       2.6282
    1497       2.5693
    1498       2.5860
    1499       2.6082
    1500       2.6041
    1501       2.6708
    1502       2.5993
    1503       2.6210
    1504       2.5754
    1505       2.5976
    1506       2.6509
    1507       2.6960
    1508       2.6026
    1509       2.6119
    1510       2.6143
    1511       2.6394
    1512       2.6698
    1513       2.7131
    1514       2.6490
    1515       2.5715
    1516       2.6085
    1517       2.6485
    1518       2.6884
    1519       2.7116
    1520       2.7124
    1521       2.6291
    1522       2.6023
    1523       2.5778
    1524       2.5074
    1525       2.5352
    1526       2.5897
    1527       2.5480
    1528       2.5571
    1529       2.5456
    1530       2.6086
    1531       2.5780
    1532       2.5652
    1533       2.4991
    1534       2.5064
    1535       2.4992
    1536       2.4899
    1537       2.4940
    1538       2.4832
    1539       2.4401
    1540       2.4342
    1541       2.4413
    1542       2.4202
    1543       2.4516
    1544       2.4580
    1545       2.5183
    1546       2.4196
    1547       2.4272
    1548       2.4541
    1549       2.4375
    1550       2.5308
    1551       2.5670
    1552       2.5221
    1553       2.5574
    1554       2.5502
    1555       2.5321
    1556       2.5876
    1557       2.5890
    1558       2.5519
    1559       2.6095
    1560       2.6440
    1561       2.6115
    1562       2.6067
    1563       2.5800
    1564       2.6224
    1565       2.7011
    1566       2.5898
    1567       2.5704
    1568       2.5815
    1569       2.5360
    1570       2.4751
    1571       2.4966
    1572       2.5380
    1573       2.5450
    1574       2.5607
    1575       2.6459
    1576       2.6325
    1577       2.6897
    1578       2.5429
    1579       2.5215
    1580       2.4977
    1581       2.5684
    1582       2.5896
    1583       2.6545
    1584       2.7474
    1585       2.6847
    1586       2.6578
    1587       2.6539
    1588       2.5837
    1589       2.6675
    1590       2.6488
    1591       2.6418
    1592       2.6097
    1593       2.6466
    1594       2.5785
    1595       2.5182
    1596       2.5793
    1597       2.4436
    1598       2.4355
    1599       2.5125
    1600       2.4796
    1601       2.6337
    1602       2.6060
    1603       2.5811
    1604       2.5188
    1605       2.5803
    1606       2.5697
    1607       2.5137
    1608       2.5317
    1609       2.4483
    1610       2.5405
    1611       2.5092
    1612       2.5163
    1613       2.4518
    1614       2.5037
    1615       2.6463
    1616       2.6430
    1617       2.5371
    1618       2.4486
    1619       2.4854
    1620       2.4817
    1621       2.5593
    1622       2.5458
    1623       2.5432
    1624       2.5555
    1625       2.5735
    1626       2.5880
    1627       2.5776
    1628       2.6825
    1629       2.6851
    1630       2.6732
    1631       2.5903
    1632       2.6103
    1633       2.6043
    1634       2.5189
    1635       2.5736
    1636       2.5882
    1637       2.5804
    1638       2.5505
    1639       2.5649
    1640       2.5689
    1641       2.5984
    1642       2.5375
    1643       2.6673
    1644       2.7105
    1645       2.6926
    1646       2.6924
    1647       2.6802
    1648       2.6706
    1649       2.6560
    1650       2.6393
    1651       2.6474
    1652       2.6817
    1653       2.6612
    1654       2.6265
    1655       2.5903
    1656       2.6822
    1657       2.7087
    1658       2.6802
    1659       2.7082
    1660       2.7170
    1661       2.6005
    1662       2.5895
    1663       2.5728
    1664       2.5731
    1665       2.5833
    1666       2.5677
    1667       2.6078
    1668       2.6610
    1669       2.7307
    1670       2.7299
    1671       2.6920
    1672       2.6583
    1673       2.7528
    1674       2.6514
    1675       2.7500
    1676       2.6888
    1677       2.7442
    1678       2.7644
    1679       2.8080
    1680       2.9446
    1681       2.8706
    1682       2.8183
    1683       2.7862
    1684       2.7423
    1685       2.7705
    1686       2.8135
    1687       2.7689
    1688       2.8243
    1689       2.7265
    1690       2.6993
    1691       2.7279
    1692       2.7753
    1693       2.8738
    1694       2.8265
    1695       2.8552
    1696       2.7713
    1697       2.7362
    1698       2.7308
    1699       2.7439
    1700       2.8671
    1701       2.8039
    1702       2.7246
    1703       2.7170
    1704       2.8429
    1705       2.9284
    1706       2.9384
    1707       2.8672
    1708       2.8090
    1709       2.7685
    1710       2.7693
    1711       2.7779
    1712       2.8256
    1713       2.7163
    1714       2.7751
    1715       2.7889
    1716       2.8063
    1717       2.7435
    1718       2.7846
    1719       2.6684
    1720       2.5731
    1721       2.5432
    1722       2.6463
    1723       2.5604
    1724       2.5438
    1725       2.5533
    1726       2.5105
    1727       2.4875
    1728       2.5172
    1729       2.4553
    1730       2.4484
    1731       2.5625
    1732       2.5894
    1733       2.5166
    1734       2.5862
    1735       2.5496
    1736       2.5794
    1737       2.5976
    1738       2.6238
    1739       2.6802
    1740       2.6820
    1741       2.7185
    1742       2.6500
    1743       2.5695
    1744       2.6159
    1745       2.5688
    1746       2.6394
    1747       2.6725
    1748       2.5830
    1749       2.5689
    1750       2.5698
    1751       2.4902
    1752       2.5592
    1753       2.5198
    1754       2.4643
    1755       2.4904
    1756       2.4468
    1757       2.4384
    1758       2.4731
    1759       2.4454
    1760       2.4783
    1761       2.4663
    1762       2.5046
    1763       2.4258
    1764       2.4354
    1765       2.5374
    1766       2.6098
    1767       2.5571
    1768       2.4864
    1769       2.5069
    1770       2.5266
    1771       2.5058
    1772       2.4634
    1773       2.4715
    1774       2.5414
    1775       2.5612
    1776       2.5114
    1777       2.5255
    1778       2.6535
    1779       2.7149
    1780       2.6416
    1781       2.6221
    1782       2.7621
    1783       2.7214
    1784       2.7190
    1785       2.8436
    1786       2.8685
    1787       2.8765
    1788       2.8150
    1789       2.7321
    1790       2.7694
    1791       2.7980
    1792       2.7691
    1793       2.7327
    1794       2.7918
    1795       2.6780
    1796       2.7989
    1797       2.8321
    1798       2.7936
    1799       2.7643
    1800       2.7680
    1801       2.7905
    1802       2.7662
    1803       2.7735
    1804       2.7701
    1805       2.8185
    1806       2.7742
    1807       2.7310
    1808       2.7446
    1809       2.8192
    1810       2.7373
    1811       2.7875
    1812       2.7482
    1813       2.7396
    1814       2.6077
    1815       2.6653
    1816       2.6516
    1817       2.6510
    1818       2.6983
    1819       2.7222
    1820       2.6819
    1821       2.8048
    1822       2.7765
    1823       2.5813
    1824       2.7143
    1825       2.6320
    1826       2.5990
    1827       2.5407
    1828       2.5946
    1829       2.6032
    1830       2.6851
    1831       2.6355
    1832       2.5298
    1833       2.4975
    1834       2.4877
    1835       2.5830
    1836       2.7055
    1837       2.6798
    1838       2.6874
    1839       2.6419
    1840       2.7333
    1841       2.7066
    1842       2.6898
    1843       2.6673
    1844       2.7027
    1845       2.7294
    1846       2.6128
    1847       2.6494
    1848       2.6725
    1849       2.6651
    1850       2.7134
    1851       2.6498
    1852       2.6539
    1853       2.6166
    1854       2.5869
    1855       2.5334
    1856       2.5814
    1857       2.5390
    1858       2.5775
    1859       2.6500
    1860       2.6518
    1861       2.6969
    1862       2.7294
    1863       2.6833
    1864       2.5697
    1865       2.5529
    1866       2.5920
    1867       2.5733
    1868       2.5916
    1869       2.5946
    1870       2.6489
    1871       2.6291
    1872       2.6868
    1873       2.6425
    1874       2.6722
    1875       2.6636
    1876       2.5648
    1877       2.5965
    1878       2.6400
    1879       2.6457
    1880       2.6090
    1881       2.5288
    1882       2.5893
    1883       2.5445
    1884       2.6047
    1885       2.5386
    1886       2.5325
    1887       2.5267
    1888       2.6008
    1889       2.5883
    1890       2.5175
    1891       2.4850
    1892       2.4463
    1893       2.5131
    1894       2.4664
    1895       2.4942
    1896       2.4981
    1897       2.4434
    1898       2.5323
    1899       2.5723
    1900       2.6385
    1901       2.7068
    1902       2.6141
    1903       2.5059
    1904       2.5881
    1905       2.5969
    1906       2.5464
    1907       2.6005
    1908       2.6796
    1909       2.6308
    1910       2.6887
    1911       2.6953
    1912       2.6657
    1913       2.5827
    1914       2.5933
    1915       2.6344
    1916       2.7669
    1917       2.8078
    1918       2.7222
    1919       2.8842
    1920       2.8086
    1921       2.7077
    1922       2.8852
    1923       2.9116
    1924       2.9636
    1925       2.9911
    1926       3.0028
    1927       2.9648
    1928       2.9577
    1929       2.8697
    1930       2.9264
    1931       2.8135
    1932       2.6865
    1933       2.7572
    1934       2.6293
    1935       2.6348
    1936       2.6869
    1937       2.6336
    1938       2.6955
    1939       2.7556
    1940       2.8464
    1941       2.9335
    1942       2.7931
    1943       2.8109
    1944       2.7341
    1945       2.6353
    1946       2.7011
    1947       2.7113
    1948       2.6001
    1949       2.6289
    1950       2.6574
    1951       2.6348
    1952       2.6627
    1953       2.5976
    1954       2.6057
    1955       2.5794
    1956       2.6251
    1957       2.5716
    1958       2.5880
    1959       2.6184
    1960       2.6332
    1961       2.6459
    1962       2.6003
    1963       2.5183
    1964       2.4760
    1965       2.4864
    1966       2.5074
    1967       2.5749
    1968       2.5530
    1969       2.6012
    1970       2.6296
    1971       2.6866
    1972       2.6330
    1973       2.6942
    1974       2.6639
    1975       2.6048
    1976       2.6815
    1977       2.7868
    1978       2.7942
    1979       2.8246
    1980       2.7925
    1981       2.7393
    1982       2.7368
    1983       2.6767
    1984       2.6120
    1985       2.7369
    1986       2.6333
    1987       2.6858
    1988       2.5867
    1989       2.6205
    1990       2.6123
    1991       2.6683
    1992       2.6780
    1993       2.6840
    1994       2.5128
    1995       2.5361
    1996       2.5833
    1997       2.6340
    1998       2.5532
    1999       2.6104
    2000       2.6714
    2001       2.6859
    2002       2.6661
    2003       2.7377
    2004       2.6747
    2005       2.6707
    2006       2.6384
    2007       2.6294
    2008       2.5808
    2009       2.5008
    2010       2.5542
    2011       2.5247
    2012       2.5384
    2013       2.5202
    2014       2.4899
    2015       2.4781
    2016       2.5764
    2017       2.5435
    2018       2.5818
    2019       2.5434
    2020       2.6069
    2021       2.5700
    2022       2.5154
    2023       2.5041
    2024       2.5521
    2025       2.5993
    2026       2.5918
    2027       2.6241
    2028       2.6111
    2029       2.5248
    2030       2.5762
    2031       2.5600
    2032       2.5341
    2033       2.6086
    2034       2.6344
    2035       2.5406
    2036       2.4400
    2037       2.3963
    2038       2.4748
    2039       2.4889
    2040       2.6223
    2041       2.7323
    2042       2.7726
    2043       2.7278
    2044       2.7882
    2045       2.8073
    2046       2.7392
    2047       2.7112
    2048       2.6555
    2049       2.6766
    2050       2.6389
    2051       2.6938
    2052       2.7234
    2053       2.6964
    2054       2.7961
    2055       2.8074
    2056       2.7932
    2057       2.8388
    2058       2.7331
    2059       2.8166
    2060       2.7586
    2061       2.7480
    2062       2.8458
    2063       2.8262
    2064       2.8885
    2065       2.9330
    2066       2.9026
    2067       2.9469
    2068       2.8895
    2069       2.8600
    2070       2.7982
    2071       2.8449
    2072       2.8175
    2073       2.7953
    2074       2.8053
    2075       2.7578
    2076       2.7538
    2077       2.8276
    2078       2.7713
    2079       2.7283
    2080       2.7502
    2081       2.7367
    2082       2.8128
    2083       2.7647
    2084       2.7696
    2085       2.7254
    2086       2.6421
    2087       2.7137
    2088       2.7225
    2089       2.6934
    2090       2.7265
    2091       2.7153
    2092       2.8233
    2093       2.6987
    2094       2.6922
    2095       2.7698
    2096       2.7700
    2097       2.8182
    2098       2.9201
    2099       2.7586
    2100       2.6875
    2101       2.5835
    2102       2.6552
    2103       2.7289
    2104       2.7183
    2105       2.7187
    2106       2.8307
    2107       2.8328
    2108       2.8362
    2109       2.8711
    2110       2.8400
    2111       2.8339
    2112       2.6974
    2113       2.6743
    2114       2.6644
    2115       2.5883
    2116       2.6833
    2117       2.6106
    2118       2.6464
    2119       2.7352
    2120       2.7652
    2121       2.7756
    2122       2.7326
    2123       2.7771
    2124       2.7920
    2125       2.7153
    2126       2.6079
    2127       2.6302
    2128       2.6474
    2129       2.6168
    2130       2.7175
    2131       2.6739
    2132       2.7256
    2133       2.6493
    2134       2.6847
    2135       2.7336
    2136       2.8307
    2137       2.7828
    2138       2.7429
    2139       2.8011
    2140       2.7464
    2141       2.6971
    2142       2.6934
    2143       2.6186
    2144       2.5785
    2145       2.6247
    2146       2.6533
    2147       2.6070
    2148       2.6235
    2149       2.5541
    2150       2.7031
    2151       2.6384
    2152       2.6873
    2153       2.7093
    2154       2.6698
    2155       2.6719
    2156       2.6736
    2157       2.5704
    2158       2.6524
    2159       2.5690
    2160       2.5658
    2161       2.6015
    2162       2.5858
    2163       2.6602
    2164       2.5993
    2165       2.5850
    2166       2.5121
    2167       2.5464
    2168       2.5248
    2169       2.5337
    2170       2.4972
    2171       2.5546
    2172       2.6581
    2173       2.6277
    2174       2.6272
    2175       2.5987
    2176       2.4717
    2177       2.5965
    2178       2.6121
    2179       2.6335
    2180       2.5375
    2181       2.6142
    2182       2.4970
    2183       2.5568
    2184       2.5726
    2185       2.6170
    2186       2.5541
    2187       2.5931
    2188       2.5961
    2189       2.5279
    2190       2.5225
    2191       2.5342
    2192       2.4683
    2193       2.4836
    2194       2.5380
    2195       2.6003
    2196       2.5600
    2197       2.5081
    2198       2.5218
    2199       2.5596
    2200       2.5720
    2201       2.6951
    2202       2.6819
    2203       2.6271
    2204       2.6522
    2205       2.6180
    2206       2.7126
    2207       2.6979
    2208       2.6235
    2209       2.6277
    2210       2.5610
    2211       2.6621
    2212       2.6443
    2213       2.6356
    2214       2.5962
    2215       2.5916
    2216       2.5422
    2217       2.6201
    2218       2.6450
    2219       2.7125
    2220       2.7577
    2221       2.8086
    2222       2.7958
    2223       2.6826
    2224       2.6594
    2225       2.7246
    2226       2.6942
    2227       2.6143
    2228       2.6177
    2229       2.5426
    2230       2.6723
    2231       2.5463
    2232       2.6444
    2233       2.5534
    2234       2.5627
    2235       2.4876
    2236       2.4860
    2237       2.5231
    2238       2.4963
    2239       2.5526
    2240       2.5517
    2241       2.6049
    2242       2.5800
    2243       2.5924
    2244       2.6025
    2245       2.6345
    2246       2.5632
    2247       2.4772
    2248       2.4647
    2249       2.4585
    2250       2.5303
    2251       2.5422
    2252       2.4563
    2253       2.4937
    2254       2.5683
    2255       2.5957
    2256       2.6261
    2257       2.6449
    2258       2.6898
    2259       2.6601
    2260       2.6186
    2261       2.6858
    2262       2.6638
    2263       2.7164
    2264       2.6970
    2265       2.7266
    2266       2.8241
    2267       2.7582
    2268       2.7861
    2269       2.7534
    2270       2.7310
    2271       2.6319
    2272       2.6707
    2273       2.6411
    2274       2.6701
    2275       2.6309
    2276       2.5890
    2277       2.6676
    2278       2.6778
    2279       2.6329
    2280       2.6197
    2281       2.6520
    2282       2.6782
    2283       2.6112
    2284       2.5961
    2285       2.6426
    2286       2.5786
    2287       2.5854
    2288       2.6270
    2289       2.6729
    2290       2.6948
    2291       2.7018
    2292       2.6464
    2293       2.5358
    2294       2.5275
    2295       2.6212
    2296       2.7327
    2297       2.7077
    2298       2.7023
    2299       2.7702
    2300       2.8808
    2301       2.8238
    2302       2.9004
    2303       2.8041
    2304       2.7268
    2305       2.6628
    2306       2.6604
    2307       2.6639
    2308       2.7318
    2309       2.6499
    2310       2.7289
    2311       2.5941
    2312       2.5624
    2313       2.6500
    2314       2.7760
    2315       2.6906
    2316       2.7873
    2317       2.7105
    2318       2.7092
    2319       2.7862
    2320       2.6645
    2321       2.6829
    2322       2.6619
    2323       2.5400
    2324       2.5807
    2325       2.5555
    2326       2.5879
    2327       2.6269
    2328       2.5942
    2329       2.6435
    2330       2.6227
    2331       2.5547
    2332       2.5612
    2333       2.5569
    2334       2.5984
    2335       2.5639
    2336       2.6098
    2337       2.5814
    2338       2.6202
    2339       2.6864
    2340       2.7027
    2341       2.6839
    2342       2.6356
    2343       2.6342
    2344       2.6242
    2345       2.5503
    2346       2.5910
    2347       2.7504
    2348       2.6371
    2349       2.5584
    2350       2.6318
    2351       2.6689
    2352       2.5269
    2353       2.7407
    2354       2.7184
    2355       2.7477
    2356       2.6445
    2357       2.7409
    2358       2.7257
    2359       2.6389
    2360       2.6433
    2361       2.6614
    2362       2.6795
    2363       2.6426
    2364       2.6878
    2365       2.6370
    2366       2.5860
    2367       2.6486
    2368       2.5567
    2369       2.5633
    2370       2.5419
    2371       2.5880
    2372       2.6574
    2373       2.5849
    2374       2.6021
    2375       2.5957
    2376       2.5825
    2377       2.6360
    2378       2.6406
    2379       2.6678
    2380       2.5135
    2381       2.5760
    2382       2.6107
    2383       2.6385
    2384       2.4987
    2385       2.5734
    2386       2.5459
    2387       2.5256
    2388       2.5103
    2389       2.4503
    2390       2.4334
    2391       2.4462
    2392       2.4497
    2393       2.3924
    2394       2.4951
    2395       2.4179
    2396       2.3946
    2397       2.4148
    2398       2.4052
    2399       2.4611
    2400       2.4606
    2401       2.4228
    2402       2.4402
    2403       2.4131
    2404       2.4838
    2405       2.4784
    2406       2.4577
    2407       2.4265
    2408       2.5143
    2409       2.5024
    2410       2.4590
    2411       2.5450
    2412       2.5909
    2413       2.6221
    2414       2.6501
    2415       2.5488
    2416       2.5594
    2417       2.5734
    2418       2.5136
    2419       2.5177
    2420       2.5521
    2421       2.5587
    2422       2.5051
    2423       2.5160
    2424       2.6078
    2425       2.5868
    2426       2.5903
    2427       2.5706
    2428       2.5084
    2429       2.5682
    2430       2.5986
    2431       2.5721
    2432       2.5269
    2433       2.5590
    2434       2.5658
    2435       2.5646
    2436       2.5688
    2437       2.5515
    2438       2.5295
    2439       2.5343
    2440       2.5018
    2441       2.5219
    2442       2.6289
    2443       2.4748
    2444       2.5916
    2445       2.5517
    2446       2.5288
    2447       2.4929
    2448       2.4416
    2449       2.4537
    2450       2.4644
    2451       2.4987
    2452       2.5252
    2453       2.4489
    2454       2.5474
    2455       2.5373
    2456       2.4835
    2457       2.5237
    2458       2.5063
    2459       2.5695
    2460       2.4816
    2461       2.5344
    2462       2.5550
    2463       2.5330
    2464       2.5338
    2465       2.5002
    2466       2.6023
    2467       2.6777
    2468       2.7094
    2469       2.6875
    2470       2.6996
    2471       2.6725
    2472       2.6435
    2473       2.6205
    2474       2.5287
    2475       2.4392
    2476       2.5119
    2477       2.5393
    2478       2.5572
    2479       2.4522
    2480       2.5114
    2481       2.5224
    2482       2.4838
    2483       2.5473
    2484       2.5334
    2485       2.4614
    2486       2.4377
    2487       2.4747
    2488       2.4993
    2489       2.4631
    2490       2.5040
    2491       2.4804
    2492       2.5314
    2493       2.4803
    2494       2.4986
    2495       2.4633
    2496       2.4222
    2497       2.4971
    2498       2.4898
    2499       2.5049
    2500       2.5094
