# Supplementary material for: Potential Inhibitors of Fascin From A Database of Marine Natural Products: A Virtual Screening and Molecular Dynamics Study
Source: Front Chem. 2021 Oct 7;9:719949. doi: 10.3389/fchem.2021.719949 (PMC8529705; doi:10.3389/fchem.2021.719949)
Supplement: Supplementary file 2 [file DataSheet1.ZIP › Raw Date for Manuscript-719949-reduced/Figure S1/Inhibitor 11/rmsd5.dat]

#Frame     RMSD_00002
       1       1.8114
       2       1.8005
       3       1.8629
       4       1.9234
       5       1.8858
       6       1.9517
       7       1.9643
       8       1.9118
       9       1.9370
      10       1.9779
      11       1.9350
      12       1.9840
      13       1.9437
      14       1.9149
      15       1.9594
      16       1.9905
      17       1.9761
      18       2.0465
      19       2.0290
      20       2.0343
      21       1.9842
      22       2.0268
      23       2.0255
      24       2.0421
      25       2.0644
      26       2.0423
      27       2.0242
      28       2.0262
      29       2.0565
      30       2.0887
      31       2.1015
      32       2.1160
      33       2.1020
      34       2.0836
      35       1.9817
      36       1.9331
      37       1.9679
      38       1.9685
      39       1.9868
      40       1.9882
      41       2.0044
      42       1.9929
      43       1.9785
      44       1.8885
      45       2.0038
      46       2.0092
      47       1.9598
      48       2.0247
      49       2.0990
      50       2.0253
      51       2.1952
      52       2.1277
      53       2.1782
      54       2.1303
      55       2.1470
      56       2.0926
      57       2.0978
      58       2.1534
      59       2.1664
      60       2.1405
      61       2.2495
      62       2.2459
      63       2.1462
      64       2.0978
      65       2.0916
      66       2.0506
      67       2.0957
      68       2.1044
      69       2.0958
      70       2.0682
      71       2.1089
      72       2.1685
      73       2.1534
      74       2.0852
      75       2.0905
      76       2.1008
      77       2.0712
      78       2.0498
      79       1.9928
      80       2.0043
      81       1.9719
      82       2.1012
      83       2.0762
      84       2.0679
      85       2.0019
      86       2.0140
      87       2.0389
      88       2.0204
      89       2.0344
      90       2.0489
      91       2.0893
      92       2.1022
      93       2.1187
      94       2.1506
      95       2.0592
      96       2.0866
      97       2.0467
      98       1.9803
      99       2.0334
     100       1.9780
     101       2.0208
     102       2.0057
     103       2.0289
     104       2.0027
     105       2.0829
     106       2.0292
     107       1.9318
     108       1.9591
     109       1.9398
     110       1.8947
     111       1.8843
     112       1.9560
     113       1.9319
     114       1.9086
     115       1.9211
     116       1.9494
     117       2.0506
     118       2.0386
     119       2.0184
     120       1.9358
     121       2.0148
     122       1.9544
     123       2.0017
     124       2.0983
     125       2.1295
     126       2.0934
     127       2.0936
     128       2.0919
     129       2.0643
     130       2.0362
     131       1.9924
     132       1.9955
     133       1.9657
     134       2.0343
     135       2.0472
     136       2.1390
     137       2.1026
     138       2.1644
     139       2.0731
     140       2.0580
     141       2.0984
     142       2.0769
     143       2.0325
     144       1.9643
     145       1.9285
     146       1.9876
     147       1.9641
     148       1.9687
     149       1.9762
     150       2.0236
     151       2.0262
     152       2.0779
     153       2.0535
     154       1.9940
     155       1.9657
     156       1.9432
     157       1.9625
     158       2.0036
     159       1.8916
     160       1.9772
     161       1.9829
     162       2.0441
     163       2.0604
     164       2.0695
     165       2.0523
     166       2.0652
     167       2.0992
     168       2.0580
     169       2.0876
     170       2.0726
     171       2.0256
     172       2.0860
     173       2.1851
     174       2.1359
     175       2.1201
     176       2.0955
     177       2.1039
     178       2.0199
     179       2.0244
     180       2.0275
     181       2.0886
     182       2.0856
     183       2.1050
     184       2.1018
     185       2.1236
     186       2.0887
     187       2.0968
     188       2.0845
     189       2.0636
     190       2.0386
     191       2.0290
     192       2.0974
     193       2.1196
     194       2.0886
     195       2.0147
     196       2.0121
     197       2.0355
     198       2.0871
     199       2.0002
     200       1.9988
     201       2.0455
     202       2.0442
     203       2.0493
     204       2.0141
     205       2.0000
     206       2.1166
     207       2.0842
     208       2.1728
     209       2.1120
     210       2.1736
     211       2.2234
     212       2.1495
     213       2.0769
     214       2.0886
     215       2.0425
     216       2.1619
     217       2.1060
     218       2.1683
     219       2.1340
     220       2.1273
     221       2.2050
     222       2.1254
     223       2.0774
     224       2.1302
     225       2.0870
     226       2.0786
     227       2.1600
     228       2.1403
     229       2.1026
     230       2.1370
     231       2.0785
     232       2.0464
     233       2.1179
     234       2.0334
     235       1.9700
     236       1.9931
     237       2.0148
     238       2.0484
     239       2.1566
     240       2.0973
     241       2.0248
     242       2.0934
     243       2.0987
     244       2.0118
     245       2.0187
     246       2.0506
     247       2.0166
     248       2.0494
     249       2.0938
     250       2.0128
     251       2.0371
     252       2.0443
     253       2.2301
     254       2.2371
     255       2.0762
     256       2.0814
     257       2.0771
     258       2.1840
     259       2.2271
     260       2.2305
     261       2.0772
     262       2.0715
     263       2.1306
     264       2.1420
     265       2.1246
     266       2.0316
     267       2.0083
     268       2.0026
     269       1.9708
     270       1.9045
     271       1.9201
     272       1.9624
     273       1.9686
     274       2.0534
     275       2.0340
     276       1.9796
     277       2.0360
     278       2.0037
     279       2.0075
     280       1.9497
     281       1.9818
     282       1.9732
     283       2.0212
     284       2.0365
     285       1.9229
     286       1.9199
     287       1.9387
     288       1.9848
     289       1.9560
     290       2.0212
     291       2.0058
     292       1.9767
     293       2.0292
     294       2.0740
     295       2.0367
     296       2.1382
     297       2.0502
     298       2.0213
     299       2.0641
     300       2.0160
     301       2.0602
     302       2.0654
     303       1.9918
     304       2.0222
     305       1.9720
     306       2.0094
     307       1.9653
     308       1.9998
     309       2.0462
     310       1.9895
     311       2.0134
     312       1.9863
     313       1.9831
     314       1.9601
     315       1.9389
     316       1.9334
     317       1.9227
     318       2.0209
     319       1.9719
     320       1.9114
     321       1.9671
     322       1.9499
     323       1.9728
     324       2.0038
     325       1.9690
     326       1.9585
     327       1.9339
     328       1.9946
     329       1.9677
     330       2.0195
     331       2.1023
     332       2.0479
     333       2.0787
     334       2.0741
     335       2.0308
     336       2.0281
     337       2.0500
     338       2.0187
     339       2.0722
     340       2.0466
     341       2.0427
     342       2.0126
     343       2.0217
     344       1.9341
     345       1.9811
     346       1.9250
     347       1.9989
     348       2.0140
     349       2.0462
     350       2.0025
     351       2.0400
     352       2.0790
     353       2.0751
     354       2.0257
     355       2.0023
     356       2.0797
     357       2.0750
     358       2.1362
     359       2.2123
     360       2.2137
     361       2.1304
     362       2.1870
     363       2.1544
     364       2.2601
     365       2.2479
     366       2.1534
     367       2.1369
     368       2.1538
     369       2.1369
     370       2.1664
     371       2.2220
     372       2.1817
     373       2.1652
     374       2.1884
     375       2.1154
     376       2.1273
     377       2.1591
     378       2.0661
     379       2.1403
     380       2.1457
     381       2.0562
     382       2.0836
     383       2.1634
     384       2.1938
     385       2.2158
     386       2.2960
     387       2.2231
     388       2.2188
     389       2.1631
     390       2.2188
     391       2.2530
     392       2.2000
     393       2.1855
     394       2.2086
     395       2.2244
     396       2.1877
     397       2.1337
     398       2.0744
     399       2.1164
     400       2.1191
     401       2.0949
     402       2.1336
     403       2.1569
     404       2.1260
     405       2.1605
     406       2.1559
     407       2.0440
     408       2.0769
     409       2.1004
     410       2.0838
     411       2.0749
     412       2.1128
     413       2.1238
     414       2.1388
     415       2.2133
     416       2.1607
     417       2.1986
     418       2.1798
     419       2.1964
     420       2.2192
     421       2.1728
     422       2.2151
     423       2.1727
     424       2.1613
     425       2.1529
     426       2.2679
     427       2.2474
     428       2.2065
     429       2.2358
     430       2.1473
     431       2.1840
     432       2.3171
     433       2.2984
     434       2.3444
     435       2.2875
     436       2.2462
     437       2.2874
     438       2.2343
     439       2.2924
     440       2.2148
     441       2.2182
     442       2.2860
     443       2.3359
     444       2.3524
     445       2.3232
     446       2.2595
     447       2.3309
     448       2.3812
     449       2.4151
     450       2.4944
     451       2.4630
     452       2.4560
     453       2.4360
     454       2.3883
     455       2.4312
     456       2.3630
     457       2.2839
     458       2.2061
     459       2.3087
     460       2.2531
     461       2.2099
     462       2.1495
     463       2.1692
     464       2.1449
     465       2.1500
     466       2.1606
     467       2.2133
     468       2.2317
     469       2.2290
     470       2.2517
     471       2.2446
     472       2.2663
     473       2.2635
     474       2.3337
     475       2.3330
     476       2.2729
     477       2.2614
     478       2.2441
     479       2.1905
     480       2.2230
     481       2.1502
     482       2.1918
     483       2.2149
     484       2.1809
     485       2.2184
     486       2.2159
     487       2.2228
     488       2.2657
     489       2.3217
     490       2.3869
     491       2.2783
     492       2.2301
     493       2.2082
     494       2.2451
     495       2.2214
     496       2.2241
     497       2.2204
     498       2.2469
     499       2.2304
     500       2.1306
     501       2.1222
     502       2.1742
     503       2.2384
     504       2.1985
     505       2.2424
     506       2.1967
     507       2.1290
     508       2.1559
     509       2.1516
     510       2.1694
     511       2.1298
     512       2.1834
     513       2.1349
     514       2.1332
     515       2.1784
     516       2.2397
     517       2.2720
     518       2.2614
     519       2.2717
     520       2.3084
     521       2.3045
     522       2.3646
     523       2.3557
     524       2.3171
     525       2.2969
     526       2.3369
     527       2.3225
     528       2.2920
     529       2.3665
     530       2.3033
     531       2.2419
     532       2.2308
     533       2.1962
     534       2.2033
     535       2.2153
     536       2.2420
     537       2.3621
     538       2.3575
     539       2.3491
     540       2.3322
     541       2.3744
     542       2.3852
     543       2.3660
     544       2.3772
     545       2.3268
     546       2.3481
     547       2.3443
     548       2.3182
     549       2.2675
     550       2.3709
     551       2.2743
     552       2.3602
     553       2.3071
     554       2.3550
     555       2.3679
     556       2.3121
     557       2.2727
     558       2.3124
     559       2.2952
     560       2.3317
     561       2.3567
     562       2.3872
     563       2.4162
     564       2.5089
     565       2.4719
     566       2.4412
     567       2.4212
     568       2.3950
     569       2.4641
     570       2.5304
     571       2.5579
     572       2.5788
     573       2.5140
     574       2.4787
     575       2.5306
     576       2.5550
     577       2.5921
     578       2.5796
     579       2.6302
     580       2.6697
     581       2.5744
     582       2.6299
     583       2.4764
     584       2.4747
     585       2.5319
     586       2.5506
     587       2.4721
     588       2.5175
     589       2.4527
     590       2.4716
     591       2.4291
     592       2.3957
     593       2.3658
     594       2.3912
     595       2.4039
     596       2.4244
     597       2.5130
     598       2.5379
     599       2.5989
     600       2.6095
     601       2.6233
     602       2.6457
     603       2.4410
     604       2.3818
     605       2.5070
     606       2.4688
     607       2.5468
     608       2.5088
     609       2.5020
     610       2.4793
     611       2.4353
     612       2.4738
     613       2.4022
     614       2.4721
     615       2.4803
     616       2.4831
     617       2.5040
     618       2.4501
     619       2.3944
     620       2.4479
     621       2.3075
     622       2.3199
     623       2.3362
     624       2.4136
     625       2.4303
     626       2.3969
     627       2.3915
     628       2.4187
     629       2.3758
     630       2.4253
     631       2.4783
     632       2.4790
     633       2.4048
     634       2.4296
     635       2.3540
     636       2.4225
     637       2.3587
     638       2.3756
     639       2.3934
     640       2.3985
     641       2.4720
     642       2.4064
     643       2.4438
     644       2.3996
     645       2.4335
     646       2.4451
     647       2.5136
     648       2.5485
     649       2.5820
     650       2.4493
     651       2.4472
     652       2.4376
     653       2.4072
     654       2.3990
     655       2.5014
     656       2.4771
     657       2.4877
     658       2.4799
     659       2.5219
     660       2.4682
     661       2.4582
     662       2.4521
     663       2.3879
     664       2.4483
     665       2.4610
     666       2.4329
     667       2.4948
     668       2.4616
     669       2.4718
     670       2.5048
     671       2.4978
     672       2.5065
     673       2.6061
     674       2.6303
     675       2.5775
     676       2.5462
     677       2.5356
     678       2.5276
     679       2.5900
     680       2.5117
     681       2.6085
     682       2.5590
     683       2.5599
     684       2.6380
     685       2.6724
     686       2.5761
     687       2.4363
     688       2.4497
     689       2.4835
     690       2.5002
     691       2.5369
     692       2.5528
     693       2.4988
     694       2.5046
     695       2.5571
     696       2.4590
     697       2.4961
     698       2.4253
     699       2.3922
     700       2.4860
     701       2.4502
     702       2.4949
     703       2.4954
     704       2.5438
     705       2.4288
     706       2.4478
     707       2.4642
     708       2.4430
     709       2.4494
     710       2.5809
     711       2.4757
     712       2.4574
     713       2.4881
     714       2.4591
     715       2.4448
     716       2.4265
     717       2.4663
     718       2.4746
     719       2.4005
     720       2.4035
     721       2.3446
     722       2.3400
     723       2.4260
     724       2.3074
     725       2.3070
     726       2.2970
     727       2.3274
     728       2.2652
     729       2.3467
     730       2.3481
     731       2.4004
     732       2.3891
     733       2.3536
     734       2.3150
     735       2.3557
     736       2.4165
     737       2.2937
     738       2.3331
     739       2.3337
     740       2.2948
     741       2.3522
     742       2.3725
     743       2.3268
     744       2.3485
     745       2.2058
     746       2.2903
     747       2.2636
     748       2.3049
     749       2.3636
     750       2.3917
     751       2.3431
     752       2.4239
     753       2.4213
     754       2.4110
     755       2.3317
     756       2.3715
     757       2.3033
     758       2.3485
     759       2.4553
     760       2.4203
     761       2.3487
     762       2.3582
     763       2.3524
     764       2.3798
     765       2.3948
     766       2.4152
     767       2.3704
     768       2.3802
     769       2.3769
     770       2.4124
     771       2.3890
     772       2.3617
     773       2.3157
     774       2.4247
     775       2.3545
     776       2.3619
     777       2.3771
     778       2.3267
     779       2.3564
     780       2.3970
     781       2.3843
     782       2.4267
     783       2.3910
     784       2.3552
     785       2.3762
     786       2.3865
     787       2.4298
     788       2.3854
     789       2.3680
     790       2.4462
     791       2.5205
     792       2.4850
     793       2.3889
     794       2.2795
     795       2.3139
     796       2.3563
     797       2.3602
     798       2.2551
     799       2.3197
     800       2.2944
     801       2.2970
     802       2.3422
     803       2.3530
     804       2.3019
     805       2.2427
     806       2.2475
     807       2.3246
     808       2.3381
     809       2.2721
     810       2.2833
     811       2.3379
     812       2.3393
     813       2.3081
     814       2.2247
     815       2.2504
     816       2.2772
     817       2.2803
     818       2.2059
     819       2.2639
     820       2.2489
     821       2.2310
     822       2.2245
     823       2.2100
     824       2.2190
     825       2.2832
     826       2.2767
     827       2.3031
     828       2.2924
     829       2.3094
     830       2.2984
     831       2.2623
     832       2.2365
     833       2.3217
     834       2.2699
     835       2.2508
     836       2.2520
     837       2.2583
     838       2.2815
     839       2.3559
     840       2.4648
     841       2.4040
     842       2.3523
     843       2.3131
     844       2.3001
     845       2.3811
     846       2.3198
     847       2.2802
     848       2.2912
     849       2.3276
     850       2.3470
     851       2.3680
     852       2.3778
     853       2.3611
     854       2.3888
     855       2.5057
     856       2.4401
     857       2.3847
     858       2.3239
     859       2.3622
     860       2.4213
     861       2.4371
     862       2.3407
     863       2.3533
     864       2.4295
     865       2.3875
     866       2.3568
     867       2.3988
     868       2.3841
     869       2.4002
     870       2.4900
     871       2.5064
     872       2.4732
     873       2.4732
     874       2.5644
     875       2.5604
     876       2.6936
     877       2.6495
     878       2.5873
     879       2.5731
     880       2.6403
     881       2.8040
     882       2.8045
     883       2.6881
     884       2.7222
     885       2.6841
     886       2.8111
     887       2.7247
     888       2.6834
     889       2.6334
     890       2.7006
     891       2.6749
     892       2.7232
     893       2.6461
     894       2.6991
     895       2.6814
     896       2.7334
     897       2.7228
     898       2.7223
     899       2.7275
     900       2.7134
     901       2.6765
     902       2.7371
     903       2.7686
     904       2.6972
     905       2.6990
     906       2.7372
     907       2.7143
     908       2.6582
     909       2.6784
     910       2.6648
     911       2.6488
     912       2.5901
     913       2.6286
     914       2.6683
     915       2.7115
     916       2.7448
     917       2.7220
     918       2.6999
     919       2.7021
     920       2.7003
     921       2.7666
     922       2.7159
     923       2.7022
     924       2.8302
     925       2.7587
     926       2.7557
     927       2.7719
     928       2.7525
     929       2.7509
     930       2.8131
     931       2.7953
     932       2.8753
     933       2.8784
     934       2.9183
     935       2.8700
     936       2.8307
     937       2.7948
     938       2.8173
     939       2.8054
     940       2.8192
     941       2.7762
     942       2.8314
     943       2.7755
     944       2.8356
     945       2.8165
     946       2.8719
     947       2.9889
     948       3.0202
     949       3.0791
     950       2.9426
     951       3.0783
     952       3.0465
     953       2.9325
     954       2.8308
     955       2.8744
     956       2.7452
     957       2.6102
     958       2.5821
     959       2.6838
     960       2.7046
     961       2.7235
     962       2.7456
     963       2.7598
     964       2.7878
     965       2.7799
     966       2.7875
     967       2.7842
     968       2.6678
     969       2.7595
     970       2.6887
     971       2.6854
     972       2.6427
     973       2.7163
     974       2.6818
     975       2.6758
     976       2.7340
     977       2.8048
     978       2.7176
     979       2.7186
     980       2.7293
     981       2.7769
     982       2.7828
     983       2.6775
     984       2.6878
     985       2.7063
     986       2.7420
     987       2.7372
     988       2.6918
     989       2.6905
     990       2.7694
     991       2.8209
     992       2.7958
     993       2.6495
     994       2.7166
     995       2.8075
     996       2.8153
     997       2.6990
     998       2.6704
     999       2.7293
    1000       2.8232
    1001       2.7935
    1002       2.7913
    1003       2.7988
    1004       2.7934
    1005       2.7296
    1006       2.7404
    1007       2.7037
    1008       2.8113
    1009       2.8449
    1010       2.7772
    1011       2.8294
    1012       2.8826
    1013       2.9336
    1014       2.9382
    1015       2.9020
    1016       2.9590
    1017       2.8796
    1018       2.7874
    1019       2.7635
    1020       2.6831
    1021       2.7549
    1022       2.7781
    1023       2.7064
    1024       2.7361
    1025       2.7680
    1026       2.7270
    1027       2.7163
    1028       2.6715
    1029       2.6405
    1030       2.6632
    1031       2.6223
    1032       2.5485
    1033       2.5866
    1034       2.5410
    1035       2.6037
    1036       2.5772
    1037       2.5491
    1038       2.5878
    1039       2.5946
    1040       2.6824
    1041       2.6594
    1042       2.6552
    1043       2.6396
    1044       2.6058
    1045       2.7262
    1046       2.7405
    1047       2.6476
    1048       2.7022
    1049       2.7412
    1050       2.7096
    1051       2.7957
    1052       2.7837
    1053       2.7706
    1054       2.7683
    1055       2.7645
    1056       2.6047
    1057       2.6901
    1058       2.7416
    1059       2.6414
    1060       2.5899
    1061       2.6272
    1062       2.5604
    1063       2.5327
    1064       2.4211
    1065       2.5433
    1066       2.5605
    1067       2.6058
    1068       2.6153
    1069       2.6234
    1070       2.5472
    1071       2.5775
    1072       2.6778
    1073       2.6508
    1074       2.6419
    1075       2.5245
    1076       2.4261
    1077       2.4967
    1078       2.5274
    1079       2.5186
    1080       2.5039
    1081       2.5080
    1082       2.5766
    1083       2.5307
    1084       2.5272
    1085       2.5407
    1086       2.5017
    1087       2.5034
    1088       2.3941
    1089       2.4292
    1090       2.4184
    1091       2.3451
    1092       2.3743
    1093       2.3631
    1094       2.4303
    1095       2.3867
    1096       2.3684
    1097       2.3348
    1098       2.3683
    1099       2.3642
    1100       2.3076
    1101       2.3448
    1102       2.3040
    1103       2.3870
    1104       2.3845
    1105       2.4497
    1106       2.4414
    1107       2.4272
    1108       2.3932
    1109       2.4082
    1110       2.4051
    1111       2.3882
    1112       2.3599
    1113       2.4165
    1114       2.5014
    1115       2.4615
    1116       2.5165
    1117       2.4779
    1118       2.4935
    1119       2.5187
    1120       2.5329
    1121       2.7130
    1122       2.5444
    1123       2.5514
    1124       2.5149
    1125       2.5674
    1126       2.4746
    1127       2.5285
    1128       2.4848
    1129       2.5990
    1130       2.6469
    1131       2.6374
    1132       2.5403
    1133       2.5557
    1134       2.6678
    1135       2.7448
    1136       2.8015
    1137       2.7613
    1138       2.6790
    1139       2.7857
    1140       2.6877
    1141       2.6842
    1142       2.6231
    1143       2.6342
    1144       2.6025
    1145       2.5704
    1146       2.4858
    1147       2.5509
    1148       2.4723
    1149       2.4143
    1150       2.4231
    1151       2.4466
    1152       2.3750
    1153       2.3368
    1154       2.3295
    1155       2.3539
    1156       2.3412
    1157       2.3169
    1158       2.3335
    1159       2.3428
    1160       2.3309
    1161       2.3233
    1162       2.3207
    1163       2.3832
    1164       2.4032
    1165       2.3609
    1166       2.4238
    1167       2.3652
    1168       2.3862
    1169       2.4103
    1170       2.4792
    1171       2.4408
    1172       2.4006
    1173       2.4688
    1174       2.4498
    1175       2.4851
    1176       2.5521
    1177       2.5136
    1178       2.4907
    1179       2.4857
    1180       2.4979
    1181       2.5177
    1182       2.5341
    1183       2.4563
    1184       2.4658
    1185       2.5163
    1186       2.5641
    1187       2.4757
    1188       2.5450
    1189       2.5050
    1190       2.4994
    1191       2.5552
    1192       2.5145
    1193       2.5670
    1194       2.5343
    1195       2.4782
    1196       2.5584
    1197       2.6710
    1198       2.6285
    1199       2.6472
    1200       2.6844
    1201       2.6599
    1202       2.7020
    1203       2.7018
    1204       2.5750
    1205       2.6331
    1206       2.5738
    1207       2.6061
    1208       2.6547
    1209       2.6725
    1210       2.7434
    1211       2.7154
    1212       2.8331
    1213       2.8153
    1214       2.8721
    1215       2.7475
    1216       2.6443
    1217       2.7285
    1218       2.6863
    1219       2.6338
    1220       2.4757
    1221       2.5619
    1222       2.5358
    1223       2.5293
    1224       2.5135
    1225       2.4006
    1226       2.3701
    1227       2.4860
    1228       2.4018
    1229       2.4407
    1230       2.3270
    1231       2.3714
    1232       2.4750
    1233       2.4490
    1234       2.4233
    1235       2.4960
    1236       2.5392
    1237       2.6127
    1238       2.6316
    1239       2.6921
    1240       2.6155
    1241       2.5775
    1242       2.5740
    1243       2.5562
    1244       2.4323
    1245       2.4492
    1246       2.5846
    1247       2.6653
    1248       2.6987
    1249       2.6963
    1250       2.7144
    1251       2.7033
    1252       2.7256
    1253       2.7367
    1254       2.7603
    1255       2.7105
    1256       2.7388
    1257       2.8050
    1258       2.8526
    1259       2.7382
    1260       2.6967
    1261       2.6568
    1262       2.5673
    1263       2.5175
    1264       2.5740
    1265       2.6183
    1266       2.6614
    1267       2.6452
    1268       2.6436
    1269       2.7366
    1270       2.6700
    1271       2.7679
    1272       2.7087
    1273       2.6577
    1274       2.7672
    1275       2.7080
    1276       2.6852
    1277       2.7207
    1278       2.7659
    1279       2.7575
    1280       2.7129
    1281       2.6494
    1282       2.7774
    1283       2.7063
    1284       2.6515
    1285       2.6551
    1286       2.7589
    1287       2.6622
    1288       2.7918
    1289       2.8896
    1290       2.9107
    1291       2.8811
    1292       2.7962
    1293       2.9043
    1294       2.8211
    1295       2.8321
    1296       2.8347
    1297       2.8180
    1298       2.7251
    1299       2.6612
    1300       2.6040
    1301       2.5691
    1302       2.6362
    1303       2.6525
    1304       2.6295
    1305       2.6154
    1306       2.6445
    1307       2.7236
    1308       2.6333
    1309       2.6571
    1310       2.6513
    1311       2.5847
    1312       2.5860
    1313       2.6492
    1314       2.6617
    1315       2.7626
    1316       2.7733
    1317       2.7285
    1318       2.5735
    1319       2.4898
    1320       2.5210
    1321       2.5755
    1322       2.5377
    1323       2.5106
    1324       2.5831
    1325       2.6259
    1326       2.6878
    1327       2.6643
    1328       2.7269
    1329       2.6885
    1330       2.6401
    1331       2.5572
    1332       2.5157
    1333       2.4488
    1334       2.5559
    1335       2.5229
    1336       2.5683
    1337       2.4785
    1338       2.4734
    1339       2.4589
    1340       2.4360
    1341       2.5352
    1342       2.5095
    1343       2.4725
    1344       2.4903
    1345       2.5522
    1346       2.4625
    1347       2.5144
    1348       2.5270
    1349       2.5715
    1350       2.5825
    1351       2.5890
    1352       2.5717
    1353       2.4686
    1354       2.5223
    1355       2.4785
    1356       2.5900
    1357       2.5726
    1358       2.5385
    1359       2.4970
    1360       2.5623
    1361       2.5482
    1362       2.4944
    1363       2.6076
    1364       2.6329
    1365       2.6603
    1366       2.6414
    1367       2.6231
    1368       2.5857
    1369       2.6150
    1370       2.5224
    1371       2.5278
    1372       2.5602
    1373       2.6756
    1374       2.7137
    1375       2.7201
    1376       2.6173
    1377       2.6602
    1378       2.6618
    1379       2.5849
    1380       2.5347
    1381       2.4394
    1382       2.4761
    1383       2.4260
    1384       2.5290
    1385       2.4852
    1386       2.4939
    1387       2.4813
    1388       2.4428
    1389       2.5017
    1390       2.5058
    1391       2.5745
    1392       2.6369
    1393       2.5681
    1394       2.6757
    1395       2.7566
    1396       2.6261
    1397       2.6519
    1398       2.6621
    1399       2.6521
    1400       2.6797
    1401       2.6416
    1402       2.6576
    1403       2.5781
    1404       2.6115
    1405       2.7045
    1406       2.5822
    1407       2.5581
    1408       2.5187
    1409       2.4730
    1410       2.5259
    1411       2.5482
    1412       2.4396
    1413       2.5125
    1414       2.6538
    1415       2.6712
    1416       2.7060
    1417       2.7267
    1418       2.6798
    1419       2.6371
    1420       2.6587
    1421       2.6073
    1422       2.5608
    1423       2.4893
    1424       2.5822
    1425       2.6355
    1426       2.5961
    1427       2.6269
    1428       2.6807
    1429       2.6417
    1430       2.6584
    1431       2.6004
    1432       2.6281
    1433       2.4797
    1434       2.4407
    1435       2.6079
    1436       2.5713
    1437       2.6379
    1438       2.5676
    1439       2.6778
    1440       2.7429
    1441       2.7276
    1442       2.7212
    1443       2.6528
    1444       2.6650
    1445       2.6883
    1446       2.6813
    1447       2.5313
    1448       2.6012
    1449       2.6519
    1450       2.6613
    1451       2.6502
    1452       2.5626
    1453       2.5227
    1454       2.6242
    1455       2.5188
    1456       2.5240
    1457       2.4488
    1458       2.4554
    1459       2.3907
    1460       2.3676
    1461       2.4027
    1462       2.4726
    1463       2.4260
    1464       2.3867
    1465       2.3771
    1466       2.4726
    1467       2.4755
    1468       2.5470
    1469       2.3814
    1470       2.3656
    1471       2.4248
    1472       2.4422
    1473       2.5221
    1474       2.4458
    1475       2.4548
    1476       2.4058
    1477       2.5595
    1478       2.6168
    1479       2.5727
    1480       2.5294
    1481       2.5871
    1482       2.5492
    1483       2.5345
    1484       2.5336
    1485       2.4662
    1486       2.4527
    1487       2.4389
    1488       2.4904
    1489       2.5346
    1490       2.5479
    1491       2.4881
    1492       2.5907
    1493       2.6520
    1494       2.6375
    1495       2.6761
    1496       2.6125
    1497       2.4441
    1498       2.4312
    1499       2.4585
    1500       2.4719
    1501       2.4346
    1502       2.4348
    1503       2.4208
    1504       2.3759
    1505       2.3374
    1506       2.4875
    1507       2.4682
    1508       2.5260
    1509       2.5867
    1510       2.5846
    1511       2.5184
    1512       2.5926
    1513       2.5998
    1514       2.6594
    1515       2.5318
    1516       2.5309
    1517       2.5282
    1518       2.5641
    1519       2.4794
    1520       2.4646
    1521       2.5642
    1522       2.5072
    1523       2.5113
    1524       2.5810
    1525       2.5188
    1526       2.5204
    1527       2.4602
    1528       2.5174
    1529       2.5569
    1530       2.5304
    1531       2.5480
    1532       2.5434
    1533       2.6177
    1534       2.6536
    1535       2.6239
    1536       2.5720
    1537       2.5579
    1538       2.5276
    1539       2.4553
    1540       2.3511
    1541       2.4316
    1542       2.3795
    1543       2.3908
    1544       2.3065
    1545       2.3615
    1546       2.3977
    1547       2.4560
    1548       2.4387
    1549       2.3988
    1550       2.4157
    1551       2.4685
    1552       2.4084
    1553       2.4485
    1554       2.3677
    1555       2.3854
    1556       2.4563
    1557       2.4276
    1558       2.3576
    1559       2.3771
    1560       2.3610
    1561       2.4151
    1562       2.4549
    1563       2.5555
    1564       2.6155
    1565       2.6253
    1566       2.5990
    1567       2.5619
    1568       2.5789
    1569       2.5267
    1570       2.4837
    1571       2.5007
    1572       2.5530
    1573       2.4818
    1574       2.4165
    1575       2.4462
    1576       2.4499
    1577       2.3839
    1578       2.3741
    1579       2.4286
    1580       2.3615
    1581       2.4156
    1582       2.2941
    1583       2.4161
    1584       2.2728
    1585       2.2312
    1586       2.2262
    1587       2.1550
    1588       2.1191
    1589       2.1586
    1590       2.2515
    1591       2.2677
    1592       2.2495
    1593       2.2920
    1594       2.2242
    1595       2.1842
    1596       2.1638
    1597       2.2351
    1598       2.2629
    1599       2.2728
    1600       2.2431
    1601       2.2272
    1602       2.2444
    1603       2.2950
    1604       2.2756
    1605       2.2799
    1606       2.3008
    1607       2.3278
    1608       2.2143
    1609       2.2178
    1610       2.2658
    1611       2.2143
    1612       2.1895
    1613       2.2154
    1614       2.2345
    1615       2.2516
    1616       2.2111
    1617       2.2461
    1618       2.2322
    1619       2.2191
    1620       2.1998
    1621       2.2826
    1622       2.2163
    1623       2.2041
    1624       2.2959
    1625       2.2794
    1626       2.3047
    1627       2.2207
    1628       2.1556
    1629       2.2384
    1630       2.2065
    1631       2.1844
    1632       2.1994
    1633       2.2219
    1634       2.2838
    1635       2.1907
    1636       2.2253
    1637       2.2956
    1638       2.2737
    1639       2.2991
    1640       2.3138
    1641       2.3345
    1642       2.2621
    1643       2.2230
    1644       2.3260
    1645       2.3670
    1646       2.3102
    1647       2.2591
    1648       2.3237
    1649       2.3094
    1650       2.3569
    1651       2.3065
    1652       2.3648
    1653       2.3456
    1654       2.3251
    1655       2.3574
    1656       2.3561
    1657       2.3717
    1658       2.3459
    1659       2.3509
    1660       2.4197
    1661       2.4236
    1662       2.4524
    1663       2.4232
    1664       2.4788
    1665       2.4995
    1666       2.3297
    1667       2.4256
    1668       2.4688
    1669       2.3473
    1670       2.4075
    1671       2.4070
    1672       2.3990
    1673       2.4800
    1674       2.3743
    1675       2.3689
    1676       2.3713
    1677       2.3480
    1678       2.4164
    1679       2.3859
    1680       2.3556
    1681       2.5010
    1682       2.5157
    1683       2.4942
    1684       2.4232
    1685       2.3532
    1686       2.4965
    1687       2.4240
    1688       2.4892
    1689       2.4421
    1690       2.4503
    1691       2.3313
    1692       2.3660
    1693       2.3399
    1694       2.3927
    1695       2.2904
    1696       2.3275
    1697       2.3537
    1698       2.3587
    1699       2.3633
    1700       2.3378
    1701       2.3590
    1702       2.3950
    1703       2.2815
    1704       2.3315
    1705       2.3307
    1706       2.3640
    1707       2.2939
    1708       2.3450
    1709       2.3938
    1710       2.2754
    1711       2.2475
    1712       2.2298
    1713       2.2191
    1714       2.2506
    1715       2.2228
    1716       2.3279
    1717       2.2558
    1718       2.3305
    1719       2.2905
    1720       2.1768
    1721       2.2429
    1722       2.1474
    1723       2.2473
    1724       2.3091
    1725       2.2068
    1726       2.2648
    1727       2.2607
    1728       2.2490
    1729       2.2670
    1730       2.1976
    1731       2.1930
    1732       2.3279
    1733       2.3466
    1734       2.3731
    1735       2.4163
    1736       2.3992
    1737       2.4819
    1738       2.4465
    1739       2.4414
    1740       2.4454
    1741       2.4015
    1742       2.3964
    1743       2.3848
    1744       2.4663
    1745       2.4486
    1746       2.5251
    1747       2.5475
    1748       2.5717
    1749       2.5243
    1750       2.5032
    1751       2.4396
    1752       2.5427
    1753       2.4728
    1754       2.5597
    1755       2.6249
    1756       2.6211
    1757       2.5764
    1758       2.4268
    1759       2.5189
    1760       2.4994
    1761       2.5274
    1762       2.5211
    1763       2.4948
    1764       2.4833
    1765       2.4079
    1766       2.4898
    1767       2.4731
    1768       2.5298
    1769       2.6190
    1770       2.5591
    1771       2.4872
    1772       2.4212
    1773       2.5487
    1774       2.5508
    1775       2.5433
    1776       2.5554
    1777       2.5033
    1778       2.3790
    1779       2.4244
    1780       2.4684
    1781       2.4535
    1782       2.4700
    1783       2.3794
    1784       2.4193
    1785       2.4721
    1786       2.4461
    1787       2.3900
    1788       2.4712
    1789       2.4358
    1790       2.4123
    1791       2.4540
    1792       2.4287
    1793       2.3940
    1794       2.4374
    1795       2.5250
    1796       2.5490
    1797       2.5599
    1798       2.5301
    1799       2.4119
    1800       2.3411
    1801       2.2853
    1802       2.3909
    1803       2.3374
    1804       2.3031
    1805       2.3221
    1806       2.2960
    1807       2.2990
    1808       2.2702
    1809       2.2321
    1810       2.2702
    1811       2.2548
    1812       2.2720
    1813       2.3145
    1814       2.3680
    1815       2.3056
    1816       2.3277
    1817       2.2923
    1818       2.2059
    1819       2.2395
    1820       2.2557
    1821       2.2386
    1822       2.2548
    1823       2.2201
    1824       2.1620
    1825       2.2635
    1826       2.2623
    1827       2.2436
    1828       2.2370
    1829       2.1771
    1830       2.1586
    1831       2.1673
    1832       2.1810
    1833       2.2644
    1834       2.2636
    1835       2.2035
    1836       2.2685
    1837       2.2518
    1838       2.2224
    1839       2.2300
    1840       2.1424
    1841       2.2568
    1842       2.2505
    1843       2.1985
    1844       2.2485
    1845       2.2819
    1846       2.3913
    1847       2.3939
    1848       2.4434
    1849       2.5121
    1850       2.5385
    1851       2.5882
    1852       2.5991
    1853       2.6011
    1854       2.5568
    1855       2.6123
    1856       2.6588
    1857       2.6643
    1858       2.7020
    1859       2.6310
    1860       2.6247
    1861       2.6188
    1862       2.6169
    1863       2.5723
    1864       2.5679
    1865       2.5839
    1866       2.5641
    1867       2.4971
    1868       2.5271
    1869       2.5275
    1870       2.4983
    1871       2.5438
    1872       2.6561
    1873       2.5510
    1874       2.6195
    1875       2.5140
    1876       2.5710
    1877       2.5760
    1878       2.5543
    1879       2.6243
    1880       2.6253
    1881       2.5073
    1882       2.4867
    1883       2.4616
    1884       2.4041
    1885       2.4067
    1886       2.4301
    1887       2.3804
    1888       2.3679
    1889       2.4465
    1890       2.3177
    1891       2.3360
    1892       2.3461
    1893       2.3235
    1894       2.3875
    1895       2.4821
    1896       2.4296
    1897       2.4809
    1898       2.3972
    1899       2.4144
    1900       2.3717
    1901       2.3850
    1902       2.3700
    1903       2.3328
    1904       2.3667
    1905       2.4308
    1906       2.4226
    1907       2.4135
    1908       2.3802
    1909       2.3891
    1910       2.4723
    1911       2.4484
    1912       2.4620
    1913       2.4216
    1914       2.4137
    1915       2.4312
    1916       2.5141
    1917       2.5326
    1918       2.6299
    1919       2.5387
    1920       2.4611
    1921       2.4993
    1922       2.5911
    1923       2.6456
    1924       2.6172
    1925       2.7285
    1926       2.7387
    1927       2.6424
    1928       2.7815
    1929       2.6813
    1930       2.6721
    1931       2.6163
    1932       2.7314
    1933       2.6303
    1934       2.5709
    1935       2.5998
    1936       2.6072
    1937       2.5936
    1938       2.6393
    1939       2.5675
    1940       2.7597
    1941       2.7461
    1942       2.7419
    1943       2.6073
    1944       2.5639
    1945       2.4907
    1946       2.5355
    1947       2.6265
    1948       2.5686
    1949       2.5832
    1950       2.6417
    1951       2.6141
    1952       2.5766
    1953       2.4806
    1954       2.5245
    1955       2.5349
    1956       2.5028
    1957       2.3883
    1958       2.5031
    1959       2.4849
    1960       2.4959
    1961       2.4352
    1962       2.4208
    1963       2.4290
    1964       2.4115
    1965       2.4183
    1966       2.4507
    1967       2.4529
    1968       2.4284
    1969       2.4126
    1970       2.4326
    1971       2.4513
    1972       2.4285
    1973       2.4433
    1974       2.4430
    1975       2.5836
    1976       2.5211
    1977       2.4482
    1978       2.4301
    1979       2.4008
    1980       2.4164
    1981       2.4703
    1982       2.5282
    1983       2.5423
    1984       2.4984
    1985       2.5115
    1986       2.5343
    1987       2.5100
    1988       2.5051
    1989       2.5511
    1990       2.5442
    1991       2.6336
    1992       2.6521
    1993       2.6321
    1994       2.5968
    1995       2.5757
    1996       2.6968
    1997       2.7117
    1998       2.6989
    1999       2.7085
    2000       2.7369
    2001       2.6366
    2002       2.6141
    2003       2.5562
    2004       2.5597
    2005       2.5386
    2006       2.5380
    2007       2.5346
    2008       2.4040
    2009       2.4227
    2010       2.4575
    2011       2.4392
    2012       2.4557
    2013       2.5150
    2014       2.6086
    2015       2.5788
    2016       2.4657
    2017       2.5790
    2018       2.5460
    2019       2.5036
    2020       2.4838
    2021       2.4773
    2022       2.5580
    2023       2.4737
    2024       2.4228
    2025       2.4359
    2026       2.4075
    2027       2.4379
    2028       2.3680
    2029       2.4476
    2030       2.4158
    2031       2.3945
    2032       2.3676
    2033       2.3792
    2034       2.3518
    2035       2.3887
    2036       2.3501
    2037       2.3809
    2038       2.3191
    2039       2.3840
    2040       2.4545
    2041       2.4219
    2042       2.4080
    2043       2.4302
    2044       2.4267
    2045       2.3873
    2046       2.3912
    2047       2.5294
    2048       2.4483
    2049       2.4250
    2050       2.4376
    2051       2.4683
    2052       2.3770
    2053       2.4780
    2054       2.4624
    2055       2.4804
    2056       2.3615
    2057       2.3924
    2058       2.4997
    2059       2.5260
    2060       2.4312
    2061       2.4542
    2062       2.4895
    2063       2.4784
    2064       2.4910
    2065       2.4721
    2066       2.4857
    2067       2.4817
    2068       2.5639
    2069       2.5365
    2070       2.4990
    2071       2.3805
    2072       2.3474
    2073       2.3692
    2074       2.4123
    2075       2.4332
    2076       2.4244
    2077       2.4607
    2078       2.4764
    2079       2.4392
    2080       2.4553
    2081       2.4797
    2082       2.3513
    2083       2.4348
    2084       2.4405
    2085       2.4172
    2086       2.5694
    2087       2.6384
    2088       2.6127
    2089       2.5352
    2090       2.5446
    2091       2.5594
    2092       2.4626
    2093       2.4900
    2094       2.4943
    2095       2.4827
    2096       2.4768
    2097       2.4647
    2098       2.4349
    2099       2.3824
    2100       2.3642
    2101       2.3567
    2102       2.3670
    2103       2.2760
    2104       2.2990
    2105       2.3559
    2106       2.3478
    2107       2.3623
    2108       2.3573
    2109       2.3346
    2110       2.3584
    2111       2.3607
    2112       2.3830
    2113       2.2568
    2114       2.3032
    2115       2.3619
    2116       2.4205
    2117       2.3586
    2118       2.3692
    2119       2.2654
    2120       2.3378
    2121       2.3688
    2122       2.3368
    2123       2.3479
    2124       2.3678
    2125       2.3962
    2126       2.4328
    2127       2.4284
    2128       2.3942
    2129       2.3503
    2130       2.3103
    2131       2.2654
    2132       2.2540
    2133       2.2955
    2134       2.2560
    2135       2.3012
    2136       2.3228
    2137       2.2793
    2138       2.3537
    2139       2.3157
    2140       2.2979
    2141       2.3721
    2142       2.3787
    2143       2.3320
    2144       2.2808
    2145       2.3547
    2146       2.3164
    2147       2.3214
    2148       2.4504
    2149       2.5139
    2150       2.4465
    2151       2.3818
    2152       2.3995
    2153       2.4107
    2154       2.4101
    2155       2.3729
    2156       2.4471
    2157       2.4137
    2158       2.4473
    2159       2.4171
    2160       2.4204
    2161       2.4027
    2162       2.3662
    2163       2.3674
    2164       2.2984
    2165       2.2954
    2166       2.3356
    2167       2.4341
    2168       2.4419
    2169       2.4953
    2170       2.4897
    2171       2.3900
    2172       2.4525
    2173       2.4202
    2174       2.4498
    2175       2.4892
    2176       2.4904
    2177       2.4167
    2178       2.4404
    2179       2.4231
    2180       2.3817
    2181       2.4054
    2182       2.3995
    2183       2.3897
    2184       2.4077
    2185       2.3782
    2186       2.3723
    2187       2.3776
    2188       2.3634
    2189       2.3965
    2190       2.5645
    2191       2.5857
    2192       2.5617
    2193       2.4565
    2194       2.4404
    2195       2.3942
    2196       2.3615
    2197       2.3490
    2198       2.3050
    2199       2.3485
    2200       2.3450
    2201       2.4045
    2202       2.4732
    2203       2.3916
    2204       2.3890
    2205       2.4195
    2206       2.3365
    2207       2.4498
    2208       2.3951
    2209       2.3569
    2210       2.3749
    2211       2.3469
    2212       2.3521
    2213       2.3386
    2214       2.3297
    2215       2.3512
    2216       2.3897
    2217       2.3387
    2218       2.3612
    2219       2.4249
    2220       2.3764
    2221       2.4430
    2222       2.4643
    2223       2.3788
    2224       2.4495
    2225       2.4111
    2226       2.4102
    2227       2.4827
    2228       2.4650
    2229       2.4812
    2230       2.4524
    2231       2.4134
    2232       2.4844
    2233       2.4016
    2234       2.4544
    2235       2.5226
    2236       2.4709
    2237       2.4658
    2238       2.4995
    2239       2.4668
    2240       2.4580
    2241       2.5116
    2242       2.4731
    2243       2.5482
    2244       2.5515
    2245       2.5639
    2246       2.5583
    2247       2.5193
    2248       2.6437
    2249       2.5993
    2250       2.6067
    2251       2.5133
    2252       2.4719
    2253       2.4533
    2254       2.3108
    2255       2.4084
    2256       2.3780
    2257       2.3174
    2258       2.4210
    2259       2.3424
    2260       2.4069
    2261       2.4024
    2262       2.3777
    2263       2.3889
    2264       2.3574
    2265       2.4199
    2266       2.4513
    2267       2.4216
    2268       2.4705
    2269       2.4844
    2270       2.4818
    2271       2.4172
    2272       2.4124
    2273       2.3585
    2274       2.3416
    2275       2.2944
    2276       2.3738
    2277       2.3540
    2278       2.3757
    2279       2.2873
    2280       2.2569
    2281       2.2720
    2282       2.2636
    2283       2.2348
    2284       2.2224
    2285       2.2987
    2286       2.3151
    2287       2.3157
    2288       2.3008
    2289       2.3499
    2290       2.2954
    2291       2.3622
    2292       2.3817
    2293       2.3376
    2294       2.4624
    2295       2.4384
    2296       2.3973
    2297       2.4212
    2298       2.4784
    2299       2.4330
    2300       2.4235
    2301       2.4072
    2302       2.4330
    2303       2.3533
    2304       2.3510
    2305       2.5226
    2306       2.5199
    2307       2.4732
    2308       2.5588
    2309       2.4720
    2310       2.4644
    2311       2.4492
    2312       2.5003
    2313       2.4435
    2314       2.4491
    2315       2.4103
    2316       2.3749
    2317       2.4290
    2318       2.4221
    2319       2.4259
    2320       2.3925
    2321       2.3862
    2322       2.4298
    2323       2.4038
    2324       2.3956
    2325       2.3812
    2326       2.4767
    2327       2.3814
    2328       2.3063
    2329       2.3623
    2330       2.4540
    2331       2.4806
    2332       2.4436
    2333       2.4418
    2334       2.4794
    2335       2.4175
    2336       2.4126
    2337       2.4140
    2338       2.4545
    2339       2.4444
    2340       2.4440
    2341       2.4332
    2342       2.3852
    2343       2.4426
    2344       2.4370
    2345       2.3390
    2346       2.3697
    2347       2.3512
    2348       2.3795
    2349       2.4716
    2350       2.4402
    2351       2.5202
    2352       2.4861
    2353       2.4117
    2354       2.4331
    2355       2.3518
    2356       2.3878
    2357       2.4582
    2358       2.4084
    2359       2.3301
    2360       2.3441
    2361       2.4030
    2362       2.5730
    2363       2.4889
    2364       2.4511
    2365       2.4558
    2366       2.4804
    2367       2.4096
    2368       2.3800
    2369       2.4475
    2370       2.4186
    2371       2.4168
    2372       2.3517
    2373       2.3717
    2374       2.4344
    2375       2.4838
    2376       2.5017
    2377       2.4427
    2378       2.4678
    2379       2.4882
    2380       2.4058
    2381       2.4589
    2382       2.4385
    2383       2.5338
    2384       2.4640
    2385       2.3829
    2386       2.4212
    2387       2.2967
    2388       2.3183
    2389       2.2672
    2390       2.2794
    2391       2.3368
    2392       2.2925
    2393       2.3929
    2394       2.3537
    2395       2.3818
    2396       2.4107
    2397       2.3843
    2398       2.3954
    2399       2.4627
    2400       2.3817
    2401       2.4829
    2402       2.4938
    2403       2.5368
    2404       2.5043
    2405       2.4371
    2406       2.4409
    2407       2.3919
    2408       2.4785
    2409       2.4338
    2410       2.5037
    2411       2.4295
    2412       2.4895
    2413       2.4457
    2414       2.4464
    2415       2.4389
    2416       2.4681
    2417       2.4300
    2418       2.3705
    2419       2.3440
    2420       2.2901
    2421       2.3527
    2422       2.3854
    2423       2.4123
    2424       2.4431
    2425       2.3770
    2426       2.2851
    2427       2.3271
    2428       2.3392
    2429       2.2978
    2430       2.2706
    2431       2.3040
    2432       2.3780
    2433       2.3679
    2434       2.3494
    2435       2.3569
    2436       2.2629
    2437       2.2800
    2438       2.1704
    2439       2.2216
    2440       2.2725
    2441       2.2765
    2442       2.1883
    2443       2.1985
    2444       2.1979
    2445       2.1958
    2446       2.1145
    2447       2.1975
    2448       2.1645
    2449       2.1144
    2450       2.1664
    2451       2.1535
    2452       2.1927
    2453       2.1753
    2454       2.1966
    2455       2.2588
    2456       2.2987
    2457       2.2929
    2458       2.3501
    2459       2.3453
    2460       2.3252
    2461       2.3406
    2462       2.3037
    2463       2.2520
    2464       2.1908
    2465       2.1268
    2466       2.2262
    2467       2.1852
    2468       2.1873
    2469       2.1826
    2470       2.1824
    2471       2.2353
    2472       2.1199
    2473       2.2472
    2474       2.2032
    2475       2.2642
    2476       2.2733
    2477       2.1872
    2478       2.1738
    2479       2.1805
    2480       2.2003
    2481       2.1657
    2482       2.2081
    2483       2.1828
    2484       2.2745
    2485       2.2548
    2486       2.2858
    2487       2.2609
    2488       2.2237
    2489       2.2659
    2490       2.2825
    2491       2.2483
    2492       2.2118
    2493       2.1818
    2494       2.1269
    2495       2.2323
    2496       2.1885
    2497       2.2109
    2498       2.2065
    2499       2.2271
    2500       2.2484
