# Supplementary material for: Potential Inhibitors of Fascin From A Database of Marine Natural Products: A Virtual Screening and Molecular Dynamics Study
Source: Front Chem. 2021 Oct 7;9:719949. doi: 10.3389/fchem.2021.719949 (PMC8529705; doi:10.3389/fchem.2021.719949)
Supplement: Supplementary file 2 [file DataSheet1.ZIP › Raw Date for Manuscript-719949-reduced/Figure S1/Inhibitor 12/rmsd1.dat]

#Frame     RMSD_00002
       1       2.1803
       2       2.1391
       3       2.1139
       4       2.1117
       5       2.2354
       6       2.1728
       7       2.2427
       8       2.1846
       9       2.1485
      10       2.1523
      11       2.1644
      12       2.1331
      13       2.1205
      14       2.1215
      15       2.1000
      16       2.1484
      17       2.1213
      18       2.1407
      19       2.1170
      20       2.1823
      21       2.2154
      22       2.2024
      23       2.2222
      24       2.2732
      25       2.2523
      26       2.2701
      27       2.2716
      28       2.2648
      29       2.3532
      30       2.3577
      31       2.3871
      32       2.4538
      33       2.4007
      34       2.4933
      35       2.5016
      36       2.5152
      37       2.3534
      38       2.4046
      39       2.3438
      40       2.3544
      41       2.3541
      42       2.3584
      43       2.3344
      44       2.3266
      45       2.3574
      46       2.3263
      47       2.4061
      48       2.3040
      49       2.3093
      50       2.2347
      51       2.2772
      52       2.2950
      53       2.3383
      54       2.2446
      55       2.2432
      56       2.2738
      57       2.1829
      58       2.2438
      59       2.2135
      60       2.2210
      61       2.2418
      62       2.2187
      63       2.2735
      64       2.2657
      65       2.2766
      66       2.3130
      67       2.3221
      68       2.3308
      69       2.3365
      70       2.3294
      71       2.2912
      72       2.3613
      73       2.3699
      74       2.3914
      75       2.4800
      76       2.4105
      77       2.4143
      78       2.3340
      79       2.4139
      80       2.4469
      81       2.4477
      82       2.4769
      83       2.4738
      84       2.4475
      85       2.4350
      86       2.4097
      87       2.3428
      88       2.2974
      89       2.4234
      90       2.4208
      91       2.5419
      92       2.5505
      93       2.5016
      94       2.4441
      95       2.4551
      96       2.5181
      97       2.5078
      98       2.4382
      99       2.4002
     100       2.4333
     101       2.3689
     102       2.3728
     103       2.3548
     104       2.3887
     105       2.2728
     106       2.2315
     107       2.2848
     108       2.3061
     109       2.2943
     110       2.3766
     111       2.3422
     112       2.3190
     113       2.3186
     114       2.2502
     115       2.2856
     116       2.3417
     117       2.3763
     118       2.4583
     119       2.2981
     120       2.3166
     121       2.3198
     122       2.3543
     123       2.4128
     124       2.3850
     125       2.4305
     126       2.4909
     127       2.5383
     128       2.5035
     129       2.3961
     130       2.3144
     131       2.2764
     132       2.2824
     133       2.3653
     134       2.4144
     135       2.3889
     136       2.3714
     137       2.3220
     138       2.3654
     139       2.2786
     140       2.2954
     141       2.3234
     142       2.3147
     143       2.2277
     144       2.1807
     145       2.2740
     146       2.1999
     147       2.2321
     148       2.2464
     149       2.2361
     150       2.1549
     151       2.2033
     152       2.1050
     153       2.1502
     154       2.1360
     155       2.1385
     156       2.1654
     157       2.1888
     158       2.1871
     159       2.0997
     160       2.1209
     161       2.1269
     162       2.1027
     163       2.2424
     164       2.1204
     165       2.1030
     166       2.1570
     167       2.1301
     168       2.0961
     169       2.1443
     170       2.1561
     171       2.1224
     172       2.1067
     173       2.0861
     174       2.1330
     175       2.0775
     176       2.1105
     177       2.1461
     178       2.1586
     179       2.0548
     180       2.1343
     181       2.1025
     182       2.0934
     183       2.1543
     184       2.1562
     185       2.1679
     186       2.1380
     187       2.1879
     188       2.1806
     189       2.1411
     190       2.1353
     191       2.1815
     192       2.1956
     193       2.1767
     194       2.1978
     195       2.1825
     196       2.2350
     197       2.2460
     198       2.2856
     199       2.2494
     200       2.3522
     201       2.3041
     202       2.2925
     203       2.3312
     204       2.2275
     205       2.1353
     206       2.1237
     207       2.0928
     208       2.1627
     209       2.2218
     210       2.2633
     211       2.2180
     212       2.2180
     213       2.2086
     214       2.2334
     215       2.2285
     216       2.2724
     217       2.3681
     218       2.3220
     219       2.3170
     220       2.3192
     221       2.2967
     222       2.3153
     223       2.3792
     224       2.3695
     225       2.3355
     226       2.4920
     227       2.4404
     228       2.3743
     229       2.4163
     230       2.3857
     231       2.4724
     232       2.3635
     233       2.4158
     234       2.3511
     235       2.3435
     236       2.3127
     237       2.3034
     238       2.1827
     239       2.2159
     240       2.1959
     241       2.1689
     242       2.2864
     243       2.2070
     244       2.2404
     245       2.2333
     246       2.2929
     247       2.2441
     248       2.2020
     249       2.3861
     250       2.2994
     251       2.3246
     252       2.3062
     253       2.2229
     254       2.2637
     255       2.3011
     256       2.2131
     257       2.2552
     258       2.2107
     259       2.2648
     260       2.3418
     261       2.3917
     262       2.3257
     263       2.2889
     264       2.2903
     265       2.2859
     266       2.3599
     267       2.3979
     268       2.5250
     269       2.4780
     270       2.4598
     271       2.4175
     272       2.4292
     273       2.4546
     274       2.5860
     275       2.5018
     276       2.5650
     277       2.5883
     278       2.5169
     279       2.4446
     280       2.5527
     281       2.4688
     282       2.3707
     283       2.4763
     284       2.3736
     285       2.2973
     286       2.3630
     287       2.3155
     288       2.3471
     289       2.2919
     290       2.3411
     291       2.3044
     292       2.3073
     293       2.3857
     294       2.4788
     295       2.4030
     296       2.3881
     297       2.3676
     298       2.3858
     299       2.3718
     300       2.3950
     301       2.4732
     302       2.4810
     303       2.3745
     304       2.3881
     305       2.3944
     306       2.3485
     307       2.3214
     308       2.2666
     309       2.3471
     310       2.3560
     311       2.3184
     312       2.4185
     313       2.3407
     314       2.4023
     315       2.3478
     316       2.2890
     317       2.3463
     318       2.2887
     319       2.3075
     320       2.2834
     321       2.2017
     322       2.1679
     323       2.2786
     324       2.2638
     325       2.2140
     326       2.2700
     327       2.2973
     328       2.2588
     329       2.2258
     330       2.3384
     331       2.3955
     332       2.4510
     333       2.4005
     334       2.3817
     335       2.2195
     336       2.1450
     337       2.2267
     338       2.2843
     339       2.2831
     340       2.2378
     341       2.2323
     342       2.2797
     343       2.2686
     344       2.3136
     345       2.3621
     346       2.4458
     347       2.5135
     348       2.5038
     349       2.5577
     350       2.4606
     351       2.4711
     352       2.4010
     353       2.4452
     354       2.3656
     355       2.4625
     356       2.4935
     357       2.4175
     358       2.3762
     359       2.4528
     360       2.5398
     361       2.5159
     362       2.5729
     363       2.6428
     364       2.6764
     365       2.6117
     366       2.5094
     367       2.5980
     368       2.5079
     369       2.4665
     370       2.5075
     371       2.5830
     372       2.5856
     373       2.7101
     374       2.7111
     375       2.6291
     376       2.5933
     377       2.7061
     378       2.6721
     379       2.6483
     380       2.5983
     381       2.6374
     382       2.5626
     383       2.5028
     384       2.4497
     385       2.4162
     386       2.4824
     387       2.4258
     388       2.3807
     389       2.4565
     390       2.5739
     391       2.5939
     392       2.6323
     393       2.6074
     394       2.6355
     395       2.6700
     396       2.5764
     397       2.5773
     398       2.5408
     399       2.5041
     400       2.4702
     401       2.7012
     402       2.7846
     403       2.8845
     404       2.7232
     405       2.7582
     406       2.6629
     407       2.6423
     408       2.5901
     409       2.5508
     410       2.6422
     411       2.6310
     412       2.6266
     413       2.6392
     414       2.6933
     415       2.7197
     416       2.7501
     417       2.6254
     418       2.5593
     419       2.5784
     420       2.5472
     421       2.4638
     422       2.4759
     423       2.4768
     424       2.5357
     425       2.4422
     426       2.3797
     427       2.3535
     428       2.3747
     429       2.4043
     430       2.4511
     431       2.3963
     432       2.3586
     433       2.3503
     434       2.3916
     435       2.4747
     436       2.4888
     437       2.4651
     438       2.5478
     439       2.5266
     440       2.5839
     441       2.5438
     442       2.5060
     443       2.5139
     444       2.5783
     445       2.5238
     446       2.5318
     447       2.5779
     448       2.5803
     449       2.6246
     450       2.6753
     451       2.8485
     452       2.7098
     453       2.6402
     454       2.6334
     455       2.5542
     456       2.5851
     457       2.6426
     458       2.7247
     459       2.6382
     460       2.6510
     461       2.5396
     462       2.5247
     463       2.4656
     464       2.4709
     465       2.4815
     466       2.4464
     467       2.4064
     468       2.4389
     469       2.3078
     470       2.2974
     471       2.2566
     472       2.3417
     473       2.3573
     474       2.4347
     475       2.4631
     476       2.3656
     477       2.3821
     478       2.4478
     479       2.4529
     480       2.4918
     481       2.3845
     482       2.3923
     483       2.3769
     484       2.3339
     485       2.3560
     486       2.3934
     487       2.4740
     488       2.4894
     489       2.6519
     490       2.6113
     491       2.4847
     492       2.4637
     493       2.4019
     494       2.4838
     495       2.5433
     496       2.4626
     497       2.4031
     498       2.4202
     499       2.3545
     500       2.4207
     501       2.4850
     502       2.5429
     503       2.6150
     504       2.5522
     505       2.5356
     506       2.5643
     507       2.5467
     508       2.3800
     509       2.2523
     510       2.2098
     511       2.2342
     512       2.2533
     513       2.3559
     514       2.3823
     515       2.2988
     516       2.2255
     517       2.3415
     518       2.3040
     519       2.3160
     520       2.3159
     521       2.2293
     522       2.2192
     523       2.3347
     524       2.3311
     525       2.2947
     526       2.3740
     527       2.3935
     528       2.4329
     529       2.4049
     530       2.4591
     531       2.4692
     532       2.4929
     533       2.4273
     534       2.3990
     535       2.4676
     536       2.4323
     537       2.4743
     538       2.4802
     539       2.4882
     540       2.5407
     541       2.6526
     542       2.6128
     543       2.5741
     544       2.7243
     545       2.6050
     546       2.5195
     547       2.5200
     548       2.5013
     549       2.4884
     550       2.5045
     551       2.3963
     552       2.5137
     553       2.5220
     554       2.5738
     555       2.6076
     556       2.4789
     557       2.4594
     558       2.4432
     559       2.4245
     560       2.5283
     561       2.5621
     562       2.5761
     563       2.6053
     564       2.4826
     565       2.4848
     566       2.5889
     567       2.5521
     568       2.5593
     569       2.4591
     570       2.4155
     571       2.4681
     572       2.5068
     573       2.4619
     574       2.5253
     575       2.4994
     576       2.4863
     577       2.4491
     578       2.4264
     579       2.3566
     580       2.3685
     581       2.4450
     582       2.3896
     583       2.4199
     584       2.5029
     585       2.4139
     586       2.4653
     587       2.5320
     588       2.6042
     589       2.6004
     590       2.5814
     591       2.5636
     592       2.5923
     593       2.6174
     594       2.6777
     595       2.7047
     596       2.7445
     597       2.6792
     598       2.7265
     599       2.7683
     600       2.7054
     601       2.7776
     602       2.6337
     603       2.6759
     604       2.5909
     605       2.7029
     606       2.6454
     607       2.7041
     608       2.6467
     609       2.5661
     610       2.6378
     611       2.6999
     612       2.8884
     613       2.7771
     614       2.8652
     615       2.8532
     616       2.7930
     617       2.7322
     618       2.7366
     619       2.7193
     620       2.6722
     621       2.7409
     622       2.6526
     623       2.7098
     624       2.6730
     625       2.7312
     626       2.8113
     627       2.8619
     628       2.7319
     629       2.7315
     630       2.6306
     631       2.6246
     632       2.5870
     633       2.7742
     634       2.8720
     635       2.7250
     636       2.6548
     637       2.5455
     638       2.5122
     639       2.4874
     640       2.4336
     641       2.3841
     642       2.3262
     643       2.3698
     644       2.3464
     645       2.4130
     646       2.3626
     647       2.3991
     648       2.4307
     649       2.4366
     650       2.4018
     651       2.5824
     652       2.5370
     653       2.4184
     654       2.4444
     655       2.4488
     656       2.4804
     657       2.5636
     658       2.4370
     659       2.5071
     660       2.4906
     661       2.6333
     662       2.5891
     663       2.6176
     664       2.5903
     665       2.5659
     666       2.4662
     667       2.5186
     668       2.4830
     669       2.4476
     670       2.5600
     671       2.5614
     672       2.5977
     673       2.5314
     674       2.5162
     675       2.5410
     676       2.5307
     677       2.5422
     678       2.5644
     679       2.4744
     680       2.4211
     681       2.4719
     682       2.4763
     683       2.4397
     684       2.4126
     685       2.3629
     686       2.3040
     687       2.2780
     688       2.3425
     689       2.3120
     690       2.3002
     691       2.2697
     692       2.2861
     693       2.3078
     694       2.2132
     695       2.1589
     696       2.1746
     697       2.1656
     698       2.2655
     699       2.3125
     700       2.3336
     701       2.3382
     702       2.3168
     703       2.3881
     704       2.3195
     705       2.4415
     706       2.5168
     707       2.4174
     708       2.3972
     709       2.3912
     710       2.3698
     711       2.4227
     712       2.4680
     713       2.4946
     714       2.3955
     715       2.4069
     716       2.4090
     717       2.4347
     718       2.3976
     719       2.4592
     720       2.4229
     721       2.4551
     722       2.3687
     723       2.3394
     724       2.4282
     725       2.4189
     726       2.4031
     727       2.4433
     728       2.4775
     729       2.4341
     730       2.5549
     731       2.5186
     732       2.5764
     733       2.4369
     734       2.4742
     735       2.4444
     736       2.4758
     737       2.4601
     738       2.5309
     739       2.6089
     740       2.4528
     741       2.4393
     742       2.5111
     743       2.4755
     744       2.4716
     745       2.5281
     746       2.5315
     747       2.5766
     748       2.6682
     749       2.6162
     750       2.6861
     751       2.6639
     752       2.6739
     753       2.7009
     754       2.6922
     755       2.6041
     756       2.6826
     757       2.6917
     758       2.7598
     759       2.6759
     760       2.6138
     761       2.6870
     762       2.5167
     763       2.5672
     764       2.5313
     765       2.6621
     766       2.6270
     767       2.6028
     768       2.5839
     769       2.5560
     770       2.5442
     771       2.5233
     772       2.4910
     773       2.4750
     774       2.6100
     775       2.5527
     776       2.6271
     777       2.6212
     778       2.6066
     779       2.5063
     780       2.6071
     781       2.6056
     782       2.6030
     783       2.5444
     784       2.5506
     785       2.6174
     786       2.6794
     787       2.6893
     788       2.7735
     789       2.7526
     790       2.7871
     791       2.8036
     792       2.7585
     793       2.9199
     794       2.9349
     795       2.9365
     796       2.8844
     797       2.6817
     798       2.6233
     799       2.6637
     800       2.6248
     801       2.7380
     802       2.5448
     803       2.5370
     804       2.5971
     805       2.5948
     806       2.6627
     807       2.7010
     808       2.6365
     809       2.7629
     810       2.7728
     811       2.6525
     812       2.8208
     813       2.7990
     814       2.8038
     815       2.8797
     816       2.8196
     817       2.7087
     818       2.5308
     819       2.5188
     820       2.4017
     821       2.4602
     822       2.4821
     823       2.5278
     824       2.7138
     825       2.8520
     826       2.7000
     827       2.6341
     828       2.6230
     829       2.6503
     830       2.5039
     831       2.4915
     832       2.5113
     833       2.6322
     834       2.5158
     835       2.5608
     836       2.5654
     837       2.6262
     838       2.6131
     839       2.6418
     840       2.6270
     841       2.5974
     842       2.5333
     843       2.5989
     844       2.6110
     845       2.5806
     846       2.4391
     847       2.3875
     848       2.3909
     849       2.4217
     850       2.4251
     851       2.4269
     852       2.4429
     853       2.4884
     854       2.5280
     855       2.4291
     856       2.4614
     857       2.5504
     858       2.5531
     859       2.4026
     860       2.4270
     861       2.3798
     862       2.4291
     863       2.3896
     864       2.2951
     865       2.3187
     866       2.2778
     867       2.3200
     868       2.3125
     869       2.2565
     870       2.2432
     871       2.3227
     872       2.2690
     873       2.2780
     874       2.3275
     875       2.3535
     876       2.3528
     877       2.5281
     878       2.5036
     879       2.4489
     880       2.5105
     881       2.5165
     882       2.5151
     883       2.4262
     884       2.4844
     885       2.4188
     886       2.4529
     887       2.4333
     888       2.4878
     889       2.4623
     890       2.5322
     891       2.4714
     892       2.4693
     893       2.4329
     894       2.5603
     895       2.5695
     896       2.5772
     897       2.5811
     898       2.5372
     899       2.4020
     900       2.4136
     901       2.4775
     902       2.4541
     903       2.5105
     904       2.5218
     905       2.5629
     906       2.6212
     907       2.4981
     908       2.4386
     909       2.3991
     910       2.4454
     911       2.4754
     912       2.4588
     913       2.4426
     914       2.4811
     915       2.4242
     916       2.4301
     917       2.3517
     918       2.4062
     919       2.4707
     920       2.4273
     921       2.4530
     922       2.5047
     923       2.4083
     924       2.5027
     925       2.5662
     926       2.4580
     927       2.6035
     928       2.5861
     929       2.7087
     930       2.8234
     931       2.6876
     932       2.6478
     933       2.5745
     934       2.5618
     935       2.6187
     936       2.5278
     937       2.5712
     938       2.5426
     939       2.4638
     940       2.5128
     941       2.4126
     942       2.4198
     943       2.4182
     944       2.3945
     945       2.4391
     946       2.4248
     947       2.5679
     948       2.5791
     949       2.6465
     950       2.6171
     951       2.4682
     952       2.4102
     953       2.4034
     954       2.3245
     955       2.3083
     956       2.4027
     957       2.3443
     958       2.4159
     959       2.3709
     960       2.4107
     961       2.4232
     962       2.3715
     963       2.3565
     964       2.3196
     965       2.4471
     966       2.2975
     967       2.2378
     968       2.2562
     969       2.3512
     970       2.3244
     971       2.2360
     972       2.2013
     973       2.2469
     974       2.4122
     975       2.4156
     976       2.3300
     977       2.3794
     978       2.3701
     979       2.3113
     980       2.3276
     981       2.3667
     982       2.2994
     983       2.3892
     984       2.4311
     985       2.4288
     986       2.3622
     987       2.3245
     988       2.4582
     989       2.3951
     990       2.3671
     991       2.3303
     992       2.3925
     993       2.4056
     994       2.2655
     995       2.3415
     996       2.3630
     997       2.4028
     998       2.4445
     999       2.4682
    1000       2.3654
    1001       2.3939
    1002       2.3650
    1003       2.4113
    1004       2.4791
    1005       2.3902
    1006       2.5317
    1007       2.4786
    1008       2.5261
    1009       2.5276
    1010       2.4983
    1011       2.5331
    1012       2.5319
    1013       2.6237
    1014       2.6057
    1015       2.5975
    1016       2.5696
    1017       2.5228
    1018       2.5851
    1019       2.6200
    1020       2.6113
    1021       2.5716
    1022       2.5494
    1023       2.5347
    1024       2.4902
    1025       2.4306
    1026       2.4130
    1027       2.3447
    1028       2.4444
    1029       2.3314
    1030       2.3327
    1031       2.3549
    1032       2.4195
    1033       2.4795
    1034       2.4868
    1035       2.3939
    1036       2.3963
    1037       2.4815
    1038       2.5536
    1039       2.4765
    1040       2.5691
    1041       2.5281
    1042       2.4062
    1043       2.4416
    1044       2.4274
    1045       2.4414
    1046       2.4049
    1047       2.3760
    1048       2.3476
    1049       2.4179
    1050       2.3271
    1051       2.2456
    1052       2.1812
    1053       2.1525
    1054       2.2616
    1055       2.3140
    1056       2.3634
    1057       2.4023
    1058       2.4583
    1059       2.4383
    1060       2.4738
    1061       2.3635
    1062       2.5109
    1063       2.4816
    1064       2.4897
    1065       2.5085
    1066       2.4778
    1067       2.3933
    1068       2.5034
    1069       2.5303
    1070       2.5531
    1071       2.6109
    1072       2.6205
    1073       2.6753
    1074       2.7147
    1075       2.7255
    1076       2.6798
    1077       2.7754
    1078       2.6976
    1079       2.5637
    1080       2.6495
    1081       2.7325
    1082       2.7368
    1083       2.8845
    1084       2.7903
    1085       2.7349
    1086       2.7058
    1087       2.7415
    1088       2.7362
    1089       2.7477
    1090       2.7237
    1091       2.7597
    1092       2.6707
    1093       2.7681
    1094       2.8161
    1095       2.8366
    1096       2.7862
    1097       2.6691
    1098       2.7811
    1099       2.7604
    1100       2.6676
    1101       2.6497
    1102       2.7431
    1103       2.7127
    1104       2.7192
    1105       2.8788
    1106       2.8696
    1107       2.8085
    1108       2.7708
    1109       2.8331
    1110       2.9355
    1111       2.9861
    1112       2.9131
    1113       2.9259
    1114       3.0978
    1115       3.0238
    1116       2.9118
    1117       2.9085
    1118       2.9566
    1119       2.8770
    1120       2.9419
    1121       2.9872
    1122       3.0052
    1123       3.0159
    1124       2.9235
    1125       2.9983
    1126       3.0023
    1127       2.9340
    1128       2.9021
    1129       2.8060
    1130       2.9137
    1131       2.9320
    1132       2.8769
    1133       2.9623
    1134       2.7841
    1135       2.8664
    1136       2.7811
    1137       2.7485
    1138       2.7186
    1139       2.6289
    1140       2.7025
    1141       2.6681
    1142       2.6810
    1143       2.8042
    1144       2.7957
    1145       2.6956
    1146       2.6566
    1147       2.6770
    1148       2.6636
    1149       2.7207
    1150       2.7090
    1151       2.7068
    1152       2.6211
    1153       2.6984
    1154       2.7127
    1155       2.6571
    1156       2.6804
    1157       2.8502
    1158       2.7523
    1159       2.7347
    1160       2.8069
    1161       2.7290
    1162       2.6505
    1163       2.6850
    1164       2.6643
    1165       2.7030
    1166       2.6933
    1167       2.6029
    1168       2.6729
    1169       2.6616
    1170       2.5677
    1171       2.7206
    1172       2.7668
    1173       2.7537
    1174       2.8107
    1175       2.8118
    1176       2.9036
    1177       2.9160
    1178       2.9844
    1179       2.8979
    1180       2.7909
    1181       2.8087
    1182       2.9103
    1183       3.0430
    1184       3.0696
    1185       3.2047
    1186       3.2112
    1187       3.1725
    1188       3.0446
    1189       3.0237
    1190       3.1088
    1191       3.1587
    1192       2.9991
    1193       2.9653
    1194       3.0703
    1195       3.1117
    1196       3.0467
    1197       3.0849
    1198       2.9876
    1199       3.0646
    1200       3.1123
    1201       3.0708
    1202       3.1125
    1203       3.2824
    1204       3.2027
    1205       3.0493
    1206       3.0734
    1207       2.9976
    1208       3.0003
    1209       3.0506
    1210       3.0004
    1211       2.9388
    1212       2.9633
    1213       2.9297
    1214       2.7160
    1215       2.6220
    1216       2.5854
    1217       2.6399
    1218       2.5454
    1219       2.6374
    1220       2.7006
    1221       2.7600
    1222       2.7101
    1223       2.6616
    1224       2.7465
    1225       2.6578
    1226       2.7617
    1227       2.8339
    1228       2.7695
    1229       2.8934
    1230       2.9373
    1231       2.8316
    1232       2.8938
    1233       2.8651
    1234       2.8603
    1235       2.9036
    1236       2.8939
    1237       2.8317
    1238       2.7773
    1239       2.8292
    1240       2.7245
    1241       2.7254
    1242       2.7929
    1243       2.7360
    1244       2.8641
    1245       2.8556
    1246       2.7142
    1247       2.7939
    1248       2.8323
    1249       2.7961
    1250       2.6870
    1251       2.6709
    1252       2.6978
    1253       2.7789
    1254       2.6893
    1255       2.7112
    1256       2.6698
    1257       2.6761
    1258       2.7661
    1259       2.7137
    1260       2.7888
    1261       2.7039
    1262       2.5936
    1263       2.6459
    1264       2.6660
    1265       2.6474
    1266       2.5805
    1267       2.5727
    1268       2.6570
    1269       2.5680
    1270       2.5153
    1271       2.5156
    1272       2.4586
    1273       2.5140
    1274       2.5138
    1275       2.4964
    1276       2.4962
    1277       2.4803
    1278       2.4608
    1279       2.5017
    1280       2.5237
    1281       2.6228
    1282       2.5338
    1283       2.5342
    1284       2.5073
    1285       2.3907
    1286       2.5141
    1287       2.5941
    1288       2.4223
    1289       2.4639
    1290       2.4306
    1291       2.3555
    1292       2.4362
    1293       2.4366
    1294       2.4426
    1295       2.5505
    1296       2.4823
    1297       2.5135
    1298       2.5619
    1299       2.5414
    1300       2.5604
    1301       2.7201
    1302       2.7184
    1303       2.6363
    1304       2.6394
    1305       2.6720
    1306       2.5971
    1307       2.5691
    1308       2.6195
    1309       2.6388
    1310       2.6254
    1311       2.5440
    1312       2.5729
    1313       2.5720
    1314       2.5673
    1315       2.6370
    1316       2.5632
    1317       2.5077
    1318       2.5278
    1319       2.3971
    1320       2.3589
    1321       2.3307
    1322       2.3845
    1323       2.4153
    1324       2.4109
    1325       2.3584
    1326       2.2939
    1327       2.3111
    1328       2.2957
    1329       2.4117
    1330       2.4812
    1331       2.5486
    1332       2.5076
    1333       2.4603
    1334       2.4072
    1335       2.4968
    1336       2.3776
    1337       2.4287
    1338       2.3114
    1339       2.3102
    1340       2.2873
    1341       2.3926
    1342       2.3135
    1343       2.4383
    1344       2.3504
    1345       2.3643
    1346       2.4234
    1347       2.3789
    1348       2.4036
    1349       2.5291
    1350       2.5941
    1351       2.6644
    1352       2.7214
    1353       2.6888
    1354       2.7861
    1355       2.7049
    1356       2.6748
    1357       2.4778
    1358       2.5653
    1359       2.5206
    1360       2.4420
    1361       2.5472
    1362       2.5558
    1363       2.5824
    1364       2.5306
    1365       2.5328
    1366       2.5869
    1367       2.5860
    1368       2.6349
    1369       2.6947
    1370       2.6296
    1371       2.5906
    1372       2.5951
    1373       2.6503
    1374       2.6692
    1375       2.7316
    1376       2.7076
    1377       2.5837
    1378       2.6747
    1379       2.6778
    1380       2.6230
    1381       2.5643
    1382       2.6467
    1383       2.5509
    1384       2.5576
    1385       2.6417
    1386       2.6081
    1387       2.5920
    1388       2.5975
    1389       2.5141
    1390       2.5815
    1391       2.5600
    1392       2.5440
    1393       2.6496
    1394       2.5107
    1395       2.6074
    1396       2.5844
    1397       2.5709
    1398       2.5467
    1399       2.4548
    1400       2.5491
    1401       2.5622
    1402       2.5737
    1403       2.4821
    1404       2.4197
    1405       2.4777
    1406       2.4588
    1407       2.4684
    1408       2.5505
    1409       2.5540
    1410       2.5226
    1411       2.4903
    1412       2.5412
    1413       2.5923
    1414       2.6653
    1415       2.6195
    1416       2.5731
    1417       2.4526
    1418       2.6308
    1419       2.5412
    1420       2.4358
    1421       2.4656
    1422       2.4589
    1423       2.4157
    1424       2.3983
    1425       2.4401
    1426       2.3776
    1427       2.4298
    1428       2.3746
    1429       2.3892
    1430       2.3757
    1431       2.4055
    1432       2.4017
    1433       2.3952
    1434       2.4300
    1435       2.4711
    1436       2.5194
    1437       2.4612
    1438       2.4505
    1439       2.3821
    1440       2.4378
    1441       2.4145
    1442       2.4370
    1443       2.4616
    1444       2.4223
    1445       2.4174
    1446       2.3334
    1447       2.4073
    1448       2.4044
    1449       2.5397
    1450       2.6436
    1451       2.7150
    1452       2.6524
    1453       2.7081
    1454       2.6140
    1455       2.6985
    1456       2.6613
    1457       2.6448
    1458       2.8046
    1459       2.7754
    1460       2.6437
    1461       2.6808
    1462       2.6686
    1463       2.6838
    1464       2.5944
    1465       2.6964
    1466       2.6807
    1467       2.5662
    1468       2.6070
    1469       2.5589
    1470       2.5581
    1471       2.5182
    1472       2.5885
    1473       2.5682
    1474       2.4768
    1475       2.4542
    1476       2.4811
    1477       2.4228
    1478       2.4394
    1479       2.4950
    1480       2.4428
    1481       2.4369
    1482       2.3871
    1483       2.3926
    1484       2.4446
    1485       2.4312
    1486       2.4535
    1487       2.4953
    1488       2.4113
    1489       2.4341
    1490       2.5267
    1491       2.5782
    1492       2.5820
    1493       2.4846
    1494       2.5376
    1495       2.4412
    1496       2.4408
    1497       2.4432
    1498       2.3742
    1499       2.3151
    1500       2.3845
    1501       2.2570
    1502       2.3745
    1503       2.3992
    1504       2.5895
    1505       2.5168
    1506       2.5185
    1507       2.5041
    1508       2.5091
    1509       2.3510
    1510       2.3499
    1511       2.4598
    1512       2.4952
    1513       2.5975
    1514       2.5833
    1515       2.6524
    1516       2.6528
    1517       2.6411
    1518       2.5793
    1519       2.6230
    1520       2.7559
    1521       2.7170
    1522       2.8048
    1523       2.8062
    1524       2.8820
    1525       2.8260
    1526       2.7179
    1527       2.6391
    1528       2.6294
    1529       2.6149
    1530       2.6678
    1531       2.7882
    1532       2.7508
    1533       2.6666
    1534       2.6328
    1535       2.5729
    1536       2.5797
    1537       2.5368
    1538       2.4194
    1539       2.4470
    1540       2.5073
    1541       2.5325
    1542       2.5018
    1543       2.4675
    1544       2.4116
    1545       2.4552
    1546       2.4832
    1547       2.3705
    1548       2.4640
    1549       2.5036
    1550       2.6603
    1551       2.7216
    1552       2.7680
    1553       2.7169
    1554       2.7379
    1555       2.6171
    1556       2.6943
    1557       2.5963
    1558       2.5926
    1559       2.5417
    1560       2.5900
    1561       2.5703
    1562       2.6379
    1563       2.5421
    1564       2.6162
    1565       2.5994
    1566       2.5825
    1567       2.5371
    1568       2.5441
    1569       2.5418
    1570       2.6150
    1571       2.5296
    1572       2.5734
    1573       2.5419
    1574       2.6246
    1575       2.6653
    1576       2.6445
    1577       2.6013
    1578       2.6179
    1579       2.6309
    1580       2.6798
    1581       2.6493
    1582       2.6298
    1583       2.7297
    1584       2.8349
    1585       2.8830
    1586       2.8734
    1587       2.7852
    1588       2.7526
    1589       2.7945
    1590       2.8569
    1591       2.7813
    1592       2.8335
    1593       2.8305
    1594       2.7505
    1595       2.6213
    1596       2.5477
    1597       2.6354
    1598       2.5489
    1599       2.5639
    1600       2.5792
    1601       2.6017
    1602       2.5144
    1603       2.5553
    1604       2.5034
    1605       2.5723
    1606       2.6055
    1607       2.6492
    1608       2.6294
    1609       2.5663
    1610       2.5090
    1611       2.5824
    1612       2.4538
    1613       2.5159
    1614       2.5870
    1615       2.5153
    1616       2.5158
    1617       2.5068
    1618       2.5873
    1619       2.5320
    1620       2.5526
    1621       2.5581
    1622       2.5696
    1623       2.6246
    1624       2.6601
    1625       2.6272
    1626       2.7114
    1627       2.7247
    1628       2.6876
    1629       2.7315
    1630       2.7119
    1631       2.6535
    1632       2.6954
    1633       2.6602
    1634       2.7612
    1635       2.7493
    1636       2.7940
    1637       2.8532
    1638       2.7900
    1639       2.9014
    1640       2.8776
    1641       2.8420
    1642       2.7849
    1643       2.6779
    1644       2.7456
    1645       2.7088
    1646       2.7954
    1647       2.7867
    1648       2.7922
    1649       2.7935
    1650       2.7674
    1651       2.7806
    1652       2.8403
    1653       2.8918
    1654       2.9456
    1655       2.9340
    1656       2.8600
    1657       2.8860
    1658       2.8913
    1659       2.9047
    1660       2.8699
    1661       2.9079
    1662       2.9504
    1663       3.0374
    1664       3.0459
    1665       2.9621
    1666       3.0458
    1667       3.0409
    1668       3.0683
    1669       3.0474
    1670       3.0700
    1671       3.0449
    1672       3.0604
    1673       2.9832
    1674       2.8888
    1675       2.9491
    1676       2.9040
    1677       2.9020
    1678       2.8594
    1679       3.0617
    1680       3.0951
    1681       3.1735
    1682       3.1933
    1683       3.1855
    1684       3.1507
    1685       3.0916
    1686       3.1119
    1687       3.0847
    1688       3.0754
    1689       3.0914
    1690       3.1217
    1691       3.1216
    1692       3.0775
    1693       3.2078
    1694       3.2668
    1695       3.1083
    1696       3.0382
    1697       2.9853
    1698       3.1197
    1699       3.0692
    1700       3.0041
    1701       2.9969
    1702       3.0976
    1703       3.0562
    1704       3.1241
    1705       3.0637
    1706       3.0560
    1707       3.1007
    1708       3.1053
    1709       2.9633
    1710       2.9646
    1711       3.2362
    1712       3.2230
    1713       3.1117
    1714       3.2470
    1715       3.2669
    1716       3.3081
    1717       3.2848
    1718       3.2994
    1719       3.2374
    1720       3.2212
    1721       3.2563
    1722       3.3384
    1723       3.2042
    1724       3.2903
    1725       3.2592
    1726       3.2495
    1727       3.2932
    1728       3.1906
    1729       3.1728
    1730       3.2004
    1731       3.2144
    1732       3.1535
    1733       3.1243
    1734       3.0791
    1735       3.1219
    1736       3.3129
    1737       3.3044
    1738       3.2907
    1739       3.3236
    1740       3.3352
    1741       3.2138
    1742       3.2675
    1743       3.1314
    1744       3.0697
    1745       3.0000
    1746       3.0287
    1747       3.0696
    1748       3.0692
    1749       3.0359
    1750       3.1954
    1751       3.0800
    1752       3.0391
    1753       3.1758
    1754       3.1270
    1755       2.9878
    1756       3.1237
    1757       3.0881
    1758       3.0819
    1759       3.1222
    1760       3.2026
    1761       3.1840
    1762       3.0970
    1763       3.0630
    1764       2.9691
    1765       2.9169
    1766       2.9757
    1767       3.0656
    1768       3.1052
    1769       3.0552
    1770       3.1189
    1771       3.0486
    1772       2.9572
    1773       2.9757
    1774       3.0094
    1775       2.9903
    1776       3.0689
    1777       3.1509
    1778       3.0790
    1779       2.9972
    1780       2.8770
    1781       2.8448
    1782       2.8079
    1783       2.8548
    1784       3.0225
    1785       3.0717
    1786       3.0993
    1787       3.1214
    1788       3.0621
    1789       2.9417
    1790       2.9140
    1791       2.9720
    1792       3.1049
    1793       2.9196
    1794       3.0237
    1795       2.8991
    1796       2.8084
    1797       2.7083
    1798       2.6982
    1799       2.7686
    1800       2.6737
    1801       2.7374
    1802       2.8862
    1803       2.8955
    1804       2.8875
    1805       2.8811
    1806       2.9444
    1807       2.9673
    1808       3.0077
    1809       2.9404
    1810       2.8008
    1811       2.8071
    1812       2.8096
    1813       2.9064
    1814       2.7533
    1815       2.9224
    1816       2.9437
    1817       2.9218
    1818       3.0502
    1819       3.1312
    1820       3.0185
    1821       2.9323
    1822       2.8882
    1823       2.9737
    1824       2.9576
    1825       2.9165
    1826       2.8144
    1827       2.8049
    1828       2.9740
    1829       3.0384
    1830       2.9562
    1831       2.8848
    1832       2.8035
    1833       2.8520
    1834       2.7859
    1835       2.7957
    1836       2.8143
    1837       2.8330
    1838       2.8626
    1839       2.9358
    1840       2.9281
    1841       2.9891
    1842       3.0666
    1843       3.1516
    1844       3.1947
    1845       3.1231
    1846       3.0507
    1847       3.0554
    1848       2.9906
    1849       2.9264
    1850       2.9586
    1851       2.9280
    1852       2.8291
    1853       2.8744
    1854       2.9131
    1855       2.9454
    1856       2.8724
    1857       2.8601
    1858       2.8774
    1859       2.8426
    1860       2.9508
    1861       3.0412
    1862       3.0335
    1863       2.9363
    1864       2.9856
    1865       2.9526
    1866       2.9752
    1867       2.9488
    1868       2.8072
    1869       2.8224
    1870       2.7793
    1871       2.6045
    1872       2.6274
    1873       2.5951
    1874       2.6806
    1875       2.6358
    1876       2.6877
    1877       2.6805
    1878       2.6427
    1879       2.6847
    1880       2.7081
    1881       2.5491
    1882       2.5249
    1883       2.5125
    1884       2.5448
    1885       2.5227
    1886       2.6942
    1887       2.6295
    1888       2.6348
    1889       2.6240
    1890       2.6565
    1891       2.6366
    1892       2.6460
    1893       2.5962
    1894       2.7575
    1895       2.7713
    1896       2.6812
    1897       2.6641
    1898       2.6107
    1899       2.5535
    1900       2.6278
    1901       2.5492
    1902       2.6118
    1903       2.5937
    1904       2.6303
    1905       2.7260
    1906       2.6082
    1907       2.7108
    1908       2.7070
    1909       2.7480
    1910       2.7440
    1911       2.6694
    1912       2.6034
    1913       2.7673
    1914       2.6606
    1915       2.6447
    1916       2.6275
    1917       2.6634
    1918       2.6780
    1919       2.5614
    1920       2.6521
    1921       2.5995
    1922       2.6270
    1923       2.5859
    1924       2.5599
    1925       2.6653
    1926       2.6808
    1927       2.6475
    1928       2.6258
    1929       2.6504
    1930       2.6153
    1931       2.6491
    1932       2.6281
    1933       2.6217
    1934       2.5345
    1935       2.5499
    1936       2.5380
    1937       2.6496
    1938       2.5885
    1939       2.6520
    1940       2.6929
    1941       2.6143
    1942       2.6381
    1943       2.6487
    1944       2.6294
    1945       2.6122
    1946       2.5655
    1947       2.5451
    1948       2.6329
    1949       2.6076
    1950       2.4788
    1951       2.4415
    1952       2.4662
    1953       2.4920
    1954       2.4958
    1955       2.5104
    1956       2.4541
    1957       2.4195
    1958       2.4730
    1959       2.4379
    1960       2.5460
    1961       2.5456
    1962       2.4649
    1963       2.5253
    1964       2.5384
    1965       2.5545
    1966       2.4847
    1967       2.5587
    1968       2.4186
    1969       2.5321
    1970       2.5161
    1971       2.5607
    1972       2.5049
    1973       2.4806
    1974       2.4311
    1975       2.3966
    1976       2.4835
    1977       2.5848
    1978       2.6354
    1979       2.5057
    1980       2.5406
    1981       2.5276
    1982       2.5765
    1983       2.5646
    1984       2.6219
    1985       2.6015
    1986       2.5760
    1987       2.6518
    1988       2.5300
    1989       2.5709
    1990       2.5191
    1991       2.4953
    1992       2.4939
    1993       2.5008
    1994       2.4467
    1995       2.5809
    1996       2.7053
    1997       2.6442
    1998       2.6678
    1999       2.6656
    2000       2.6313
    2001       2.7049
    2002       2.7001
    2003       2.5868
    2004       2.7037
    2005       2.6090
    2006       2.7147
    2007       2.7057
    2008       2.6602
    2009       2.6202
    2010       2.6156
    2011       2.5266
    2012       2.5219
    2013       2.4663
    2014       2.4463
    2015       2.5452
    2016       2.5546
    2017       2.5418
    2018       2.5330
    2019       2.5438
    2020       2.7420
    2021       2.6244
    2022       2.6751
    2023       2.6388
    2024       2.5992
    2025       2.5410
    2026       2.6024
    2027       2.6653
    2028       2.7540
    2029       2.6999
    2030       2.6376
    2031       2.6177
    2032       2.5826
    2033       2.5878
    2034       2.5889
    2035       2.6685
    2036       2.7693
    2037       2.7663
    2038       2.6979
    2039       2.6499
    2040       2.6396
    2041       2.6120
    2042       2.6372
    2043       2.5654
    2044       2.5245
    2045       2.6483
    2046       2.6239
    2047       2.6172
    2048       2.6064
    2049       2.5804
    2050       2.5001
    2051       2.5046
    2052       2.4668
    2053       2.5243
    2054       2.5511
    2055       2.5118
    2056       2.5970
    2057       2.6676
    2058       2.7082
    2059       2.6587
    2060       2.6475
    2061       2.6878
    2062       2.6582
    2063       2.5908
    2064       2.6392
    2065       2.6267
    2066       2.5441
    2067       2.6376
    2068       2.5901
    2069       2.5631
    2070       2.6241
    2071       2.5101
    2072       2.5765
    2073       2.4823
    2074       2.5741
    2075       2.6036
    2076       2.6371
    2077       2.5354
    2078       2.6484
    2079       2.6530
    2080       2.6916
    2081       2.6985
    2082       2.7790
    2083       2.6638
    2084       2.6705
    2085       2.7091
    2086       2.6927
    2087       2.6733
    2088       2.6890
    2089       2.7100
    2090       2.7539
    2091       2.8306
    2092       2.8068
    2093       2.8546
    2094       2.7387
    2095       2.6859
    2096       2.6047
    2097       2.7056
    2098       2.5961
    2099       2.6161
    2100       2.6643
    2101       2.6038
    2102       2.6884
    2103       2.7333
    2104       2.6845
    2105       2.6784
    2106       2.5666
    2107       2.7098
    2108       2.6772
    2109       2.6667
    2110       2.6546
    2111       2.6913
    2112       2.7392
    2113       2.7261
    2114       2.6437
    2115       2.7434
    2116       2.6310
    2117       2.6478
    2118       2.7100
    2119       2.5855
    2120       2.6007
    2121       2.4960
    2122       2.5406
    2123       2.6353
    2124       2.4996
    2125       2.4244
    2126       2.4789
    2127       2.4349
    2128       2.3736
    2129       2.5216
    2130       2.5669
    2131       2.4602
    2132       2.4938
    2133       2.3448
    2134       2.4388
    2135       2.4451
    2136       2.4284
    2137       2.4383
    2138       2.5090
    2139       2.4998
    2140       2.4474
    2141       2.4656
    2142       2.5092
    2143       2.5081
    2144       2.5499
    2145       2.5300
    2146       2.4857
    2147       2.4585
    2148       2.5351
    2149       2.5264
    2150       2.6596
    2151       2.6134
    2152       2.5769
    2153       2.6804
    2154       2.5743
    2155       2.6717
    2156       2.6255
    2157       2.6094
    2158       2.6159
    2159       2.5940
    2160       2.6401
    2161       2.5707
    2162       2.7407
    2163       2.6303
    2164       2.5916
    2165       2.6558
    2166       2.5982
    2167       2.4931
    2168       2.5499
    2169       2.5874
    2170       2.5214
    2171       2.5142
    2172       2.5563
    2173       2.5876
    2174       2.5649
    2175       2.5232
    2176       2.6140
    2177       2.6767
    2178       2.6390
    2179       2.6764
    2180       2.6392
    2181       2.5470
    2182       2.6039
    2183       2.5858
    2184       2.5962
    2185       2.5042
    2186       2.6171
    2187       2.6506
    2188       2.6906
    2189       2.5808
    2190       2.6797
    2191       2.6355
    2192       2.5642
    2193       2.5844
    2194       2.5794
    2195       2.5757
    2196       2.6003
    2197       2.5483
    2198       2.5695
    2199       2.6111
    2200       2.6843
    2201       2.6922
    2202       2.6679
    2203       2.6857
    2204       2.7448
    2205       2.7014
    2206       2.7186
    2207       2.6865
    2208       2.6790
    2209       2.6514
    2210       2.7903
    2211       2.7793
    2212       2.7474
    2213       2.6859
    2214       2.7568
    2215       2.7544
    2216       2.9009
    2217       2.8092
    2218       2.9094
    2219       2.8508
    2220       2.8518
    2221       2.7558
    2222       2.8186
    2223       2.7782
    2224       2.8034
    2225       2.7818
    2226       2.6735
    2227       2.6577
    2228       2.6376
    2229       2.5284
    2230       2.5953
    2231       2.6615
    2232       2.6624
    2233       2.6370
    2234       2.6222
    2235       2.5898
    2236       2.6540
    2237       2.6169
    2238       2.6201
    2239       2.6429
    2240       2.6264
    2241       2.5762
    2242       2.5553
    2243       2.4127
    2244       2.4191
    2245       2.4525
    2246       2.4521
    2247       2.4514
    2248       2.4369
    2249       2.5735
    2250       2.5730
    2251       2.7310
    2252       2.5951
    2253       2.6680
    2254       2.6681
    2255       2.5461
    2256       2.5721
    2257       2.5531
    2258       2.6142
    2259       2.6351
    2260       2.5901
    2261       2.8309
    2262       2.8710
    2263       2.9265
    2264       2.8355
    2265       2.8312
    2266       2.8065
    2267       2.8111
    2268       2.8107
    2269       2.7046
    2270       2.6666
    2271       2.5473
    2272       2.5129
    2273       2.5315
    2274       2.5857
    2275       2.5774
    2276       2.5826
    2277       2.4437
    2278       2.4817
    2279       2.4883
    2280       2.5374
    2281       2.5779
    2282       2.6361
    2283       2.6213
    2284       2.5035
    2285       2.4609
    2286       2.4356
    2287       2.5118
    2288       2.5621
    2289       2.5708
    2290       2.5247
    2291       2.5116
    2292       2.4878
    2293       2.3420
    2294       2.4248
    2295       2.3253
    2296       2.2842
    2297       2.3166
    2298       2.3986
    2299       2.4509
    2300       2.4241
    2301       2.4926
    2302       2.6149
    2303       2.4583
    2304       2.4163
    2305       2.5039
    2306       2.5388
    2307       2.6331
    2308       2.6976
    2309       2.7550
    2310       2.6253
    2311       2.6725
    2312       2.5835
    2313       2.6484
    2314       2.7292
    2315       2.6464
    2316       2.6815
    2317       2.6491
    2318       2.5501
    2319       2.6216
    2320       2.7178
    2321       2.7066
    2322       2.6996
    2323       2.6136
    2324       2.5141
    2325       2.5326
    2326       2.5281
    2327       2.5505
    2328       2.4903
    2329       2.4602
    2330       2.3384
    2331       2.4541
    2332       2.4315
    2333       2.4469
    2334       2.5166
    2335       2.4147
    2336       2.3332
    2337       2.3080
    2338       2.3719
    2339       2.2726
    2340       2.4251
    2341       2.3795
    2342       2.3688
    2343       2.3207
    2344       2.2606
    2345       2.2930
    2346       2.3231
    2347       2.3844
    2348       2.2818
    2349       2.3278
    2350       2.3543
    2351       2.4048
    2352       2.4327
    2353       2.4547
    2354       2.5219
    2355       2.3723
    2356       2.4116
    2357       2.5142
    2358       2.4407
    2359       2.5746
    2360       2.6774
    2361       2.6599
    2362       2.5893
    2363       2.5888
    2364       2.4774
    2365       2.6106
    2366       2.5941
    2367       2.5176
    2368       2.5302
    2369       2.4517
    2370       2.4748
    2371       2.5340
    2372       2.5416
    2373       2.5050
    2374       2.4319
    2375       2.4061
    2376       2.3563
    2377       2.3189
    2378       2.3465
    2379       2.4383
    2380       2.3637
    2381       2.4841
    2382       2.5212
    2383       2.5696
    2384       2.5456
    2385       2.6312
    2386       2.6038
    2387       2.5606
    2388       2.5763
    2389       2.5632
    2390       2.5736
    2391       2.4761
    2392       2.4432
    2393       2.5037
    2394       2.4655
    2395       2.4442
    2396       2.4624
    2397       2.5093
    2398       2.5436
    2399       2.4918
    2400       2.5474
    2401       2.6390
    2402       2.5664
    2403       2.5280
    2404       2.4391
    2405       2.4936
    2406       2.5284
    2407       2.5919
    2408       2.5384
    2409       2.5459
    2410       2.5494
    2411       2.5138
    2412       2.4752
    2413       2.4972
    2414       2.4050
    2415       2.3484
    2416       2.3625
    2417       2.4077
    2418       2.3268
    2419       2.4313
    2420       2.4791
    2421       2.4817
    2422       2.4109
    2423       2.4203
    2424       2.3453
    2425       2.3637
    2426       2.3728
    2427       2.3522
    2428       2.3229
    2429       2.3294
    2430       2.3945
    2431       2.4024
    2432       2.2935
    2433       2.3248
    2434       2.3807
    2435       2.2851
    2436       2.2539
    2437       2.2566
    2438       2.2486
    2439       2.2337
    2440       2.2362
    2441       2.2908
    2442       2.2369
    2443       2.2212
    2444       2.2114
    2445       2.2974
    2446       2.2784
    2447       2.2382
    2448       2.2707
    2449       2.2577
    2450       2.1996
    2451       2.2208
    2452       2.3139
    2453       2.3301
    2454       2.2784
    2455       2.2731
    2456       2.2779
    2457       2.2495
    2458       2.2797
    2459       2.2751
    2460       2.2907
    2461       2.2642
    2462       2.2480
    2463       2.2977
    2464       2.3340
    2465       2.3534
    2466       2.3319
    2467       2.3899
    2468       2.4048
    2469       2.3953
    2470       2.4058
    2471       2.4058
    2472       2.3853
    2473       2.4684
    2474       2.4672
    2475       2.5152
    2476       2.4459
    2477       2.4107
    2478       2.4146
    2479       2.3834
    2480       2.4190
    2481       2.3558
    2482       2.4321
    2483       2.4686
    2484       2.3913
    2485       2.4305
    2486       2.4686
    2487       2.3660
    2488       2.4440
    2489       2.4323
    2490       2.4288
    2491       2.4759
    2492       2.4821
    2493       2.4618
    2494       2.5031
    2495       2.4412
    2496       2.4972
    2497       2.4724
    2498       2.3596
    2499       2.3097
    2500       2.3170
