# Supplementary material for: Potential Inhibitors of Fascin From A Database of Marine Natural Products: A Virtual Screening and Molecular Dynamics Study
Source: Front Chem. 2021 Oct 7;9:719949. doi: 10.3389/fchem.2021.719949 (PMC8529705; doi:10.3389/fchem.2021.719949)
Supplement: Supplementary file 2 [file DataSheet1.ZIP › Raw Date for Manuscript-719949-reduced/Figure S1/Inhibitor 12/rmsd2.dat]

#Frame     RMSD_00002
       1       2.0736
       2       2.0772
       3       2.0290
       4       2.0599
       5       2.0338
       6       2.0445
       7       2.1416
       8       2.0897
       9       2.1772
      10       2.1400
      11       2.1260
      12       2.1530
      13       2.1782
      14       2.1711
      15       2.1492
      16       2.0987
      17       2.1192
      18       2.1560
      19       2.2833
      20       2.3521
      21       2.2998
      22       2.3319
      23       2.2549
      24       2.2532
      25       2.3393
      26       2.1878
      27       2.2428
      28       2.2524
      29       2.2306
      30       2.3103
      31       2.3881
      32       2.3092
      33       2.3189
      34       2.2684
      35       2.2329
      36       2.1933
      37       2.1292
      38       2.1414
      39       2.1910
      40       2.3349
      41       2.1759
      42       2.2094
      43       2.3007
      44       2.2386
      45       2.2910
      46       2.1935
      47       2.2294
      48       2.3289
      49       2.3488
      50       2.3855
      51       2.3888
      52       2.3421
      53       2.3721
      54       2.3922
      55       2.3811
      56       2.2721
      57       2.3175
      58       2.2883
      59       2.2167
      60       2.2079
      61       2.2173
      62       2.2209
      63       2.2475
      64       2.2000
      65       2.1752
      66       2.1367
      67       2.1401
      68       2.1708
      69       2.1875
      70       2.1775
      71       2.1901
      72       2.2006
      73       2.1382
      74       2.1338
      75       2.1168
      76       2.0753
      77       2.1207
      78       2.0819
      79       2.0837
      80       2.2336
      81       2.2038
      82       2.1307
      83       2.1076
      84       2.1385
      85       2.1114
      86       2.1602
      87       2.2742
      88       2.2915
      89       2.2563
      90       2.2623
      91       2.2600
      92       2.2236
      93       2.2150
      94       2.2107
      95       2.1850
      96       2.1736
      97       2.1914
      98       2.2434
      99       2.3125
     100       2.2758
     101       2.2932
     102       2.3382
     103       2.3100
     104       2.3930
     105       2.3931
     106       2.4401
     107       2.3945
     108       2.2999
     109       2.3046
     110       2.3156
     111       2.3347
     112       2.2755
     113       2.2774
     114       2.2218
     115       2.2299
     116       2.2968
     117       2.3336
     118       2.3236
     119       2.2982
     120       2.3354
     121       2.3847
     122       2.2663
     123       2.1767
     124       2.2313
     125       2.3609
     126       2.4098
     127       2.3418
     128       2.3646
     129       2.3918
     130       2.3829
     131       2.4321
     132       2.4605
     133       2.4099
     134       2.5138
     135       2.5130
     136       2.4143
     137       2.4607
     138       2.5803
     139       2.5808
     140       2.4860
     141       2.4185
     142       2.4010
     143       2.4172
     144       2.4762
     145       2.5471
     146       2.5419
     147       2.4077
     148       2.5172
     149       2.4367
     150       2.4988
     151       2.3685
     152       2.4195
     153       2.4475
     154       2.3987
     155       2.4764
     156       2.4999
     157       2.4544
     158       2.5972
     159       2.5444
     160       2.6087
     161       2.6028
     162       2.5045
     163       2.5335
     164       2.4512
     165       2.5645
     166       2.5514
     167       2.6318
     168       2.4576
     169       2.4205
     170       2.4374
     171       2.4019
     172       2.4091
     173       2.3969
     174       2.3191
     175       2.2423
     176       2.2622
     177       2.4056
     178       2.3461
     179       2.3875
     180       2.3563
     181       2.3211
     182       2.2658
     183       2.3038
     184       2.2732
     185       2.3219
     186       2.3704
     187       2.3785
     188       2.3862
     189       2.4170
     190       2.3849
     191       2.4319
     192       2.4180
     193       2.4838
     194       2.5633
     195       2.4458
     196       2.4448
     197       2.3737
     198       2.3534
     199       2.3364
     200       2.3350
     201       2.3393
     202       2.3371
     203       2.3846
     204       2.4287
     205       2.3328
     206       2.4142
     207       2.4595
     208       2.3076
     209       2.3397
     210       2.3287
     211       2.3801
     212       2.4647
     213       2.4355
     214       2.4484
     215       2.4419
     216       2.5465
     217       2.5240
     218       2.5197
     219       2.4863
     220       2.4054
     221       2.3548
     222       2.3298
     223       2.3430
     224       2.3122
     225       2.3779
     226       2.3959
     227       2.4313
     228       2.4442
     229       2.4280
     230       2.4398
     231       2.4790
     232       2.4767
     233       2.4901
     234       2.3780
     235       2.4233
     236       2.3743
     237       2.4241
     238       2.3297
     239       2.3930
     240       2.3871
     241       2.3915
     242       2.4149
     243       2.4708
     244       2.5619
     245       2.5100
     246       2.5967
     247       2.5950
     248       2.5145
     249       2.5087
     250       2.3881
     251       2.4771
     252       2.5429
     253       2.4806
     254       2.4384
     255       2.4001
     256       2.4213
     257       2.4181
     258       2.4229
     259       2.4178
     260       2.5227
     261       2.5700
     262       2.5544
     263       2.4512
     264       2.4660
     265       2.5105
     266       2.5089
     267       2.4957
     268       2.5070
     269       2.5394
     270       2.5809
     271       2.5092
     272       2.5146
     273       2.4538
     274       2.4476
     275       2.4355
     276       2.4346
     277       2.5559
     278       2.5593
     279       2.5696
     280       2.5221
     281       2.5185
     282       2.4822
     283       2.5223
     284       2.5104
     285       2.3890
     286       2.3478
     287       2.4585
     288       2.4271
     289       2.3347
     290       2.4026
     291       2.3252
     292       2.3623
     293       2.3420
     294       2.3385
     295       2.2533
     296       2.2448
     297       2.2987
     298       2.3896
     299       2.4415
     300       2.3807
     301       2.2892
     302       2.3229
     303       2.4134
     304       2.3949
     305       2.4125
     306       2.4020
     307       2.3883
     308       2.3607
     309       2.2427
     310       2.2510
     311       2.2672
     312       2.2429
     313       2.2887
     314       2.2593
     315       2.3243
     316       2.3428
     317       2.3027
     318       2.2572
     319       2.2588
     320       2.2652
     321       2.1870
     322       2.1830
     323       2.1696
     324       2.1702
     325       2.2204
     326       2.3551
     327       2.4483
     328       2.4029
     329       2.3203
     330       2.3640
     331       2.3781
     332       2.3531
     333       2.3843
     334       2.4346
     335       2.5257
     336       2.4707
     337       2.4338
     338       2.4521
     339       2.5101
     340       2.5006
     341       2.4801
     342       2.5229
     343       2.5800
     344       2.4708
     345       2.5948
     346       2.5362
     347       2.6531
     348       2.6385
     349       2.5599
     350       2.4913
     351       2.4690
     352       2.4903
     353       2.5517
     354       2.6705
     355       2.7438
     356       2.6592
     357       2.6151
     358       2.5246
     359       2.4827
     360       2.4759
     361       2.5002
     362       2.4926
     363       2.5027
     364       2.5172
     365       2.4868
     366       2.5207
     367       2.5166
     368       2.4683
     369       2.4284
     370       2.4429
     371       2.5915
     372       2.5408
     373       2.5751
     374       2.5109
     375       2.4753
     376       2.5656
     377       2.5110
     378       2.4950
     379       2.5044
     380       2.5369
     381       2.5347
     382       2.5457
     383       2.4981
     384       2.4505
     385       2.4701
     386       2.4373
     387       2.3901
     388       2.4717
     389       2.4392
     390       2.3298
     391       2.3316
     392       2.2591
     393       2.3998
     394       2.4105
     395       2.3915
     396       2.3455
     397       2.3339
     398       2.2580
     399       2.2376
     400       2.2704
     401       2.3110
     402       2.2852
     403       2.3220
     404       2.3288
     405       2.3021
     406       2.3043
     407       2.3242
     408       2.3556
     409       2.3268
     410       2.2920
     411       2.2945
     412       2.4102
     413       2.3382
     414       2.3614
     415       2.3277
     416       2.3925
     417       2.3043
     418       2.4149
     419       2.4105
     420       2.3443
     421       2.3472
     422       2.3434
     423       2.3574
     424       2.3680
     425       2.4106
     426       2.3091
     427       2.2477
     428       2.2435
     429       2.2841
     430       2.2096
     431       2.2266
     432       2.2514
     433       2.2593
     434       2.2614
     435       2.1932
     436       2.2671
     437       2.2049
     438       2.1998
     439       2.2175
     440       2.2550
     441       2.3375
     442       2.2799
     443       2.3031
     444       2.2571
     445       2.3110
     446       2.3675
     447       2.4023
     448       2.3446
     449       2.2913
     450       2.2981
     451       2.3850
     452       2.3735
     453       2.2940
     454       2.3632
     455       2.3329
     456       2.3622
     457       2.2748
     458       2.2925
     459       2.3330
     460       2.2862
     461       2.2978
     462       2.2982
     463       2.2832
     464       2.2341
     465       2.1930
     466       2.2796
     467       2.2416
     468       2.1627
     469       2.2146
     470       2.2824
     471       2.1746
     472       2.2148
     473       2.2368
     474       2.2773
     475       2.2523
     476       2.3394
     477       2.3504
     478       2.3179
     479       2.2818
     480       2.2802
     481       2.3134
     482       2.2474
     483       2.1728
     484       2.2331
     485       2.2355
     486       2.3017
     487       2.3161
     488       2.2726
     489       2.2615
     490       2.2299
     491       2.2087
     492       2.3603
     493       2.3673
     494       2.4204
     495       2.4421
     496       2.3386
     497       2.3372
     498       2.3741
     499       2.3298
     500       2.3132
     501       2.3213
     502       2.3247
     503       2.3801
     504       2.4405
     505       2.5835
     506       2.5289
     507       2.4269
     508       2.3096
     509       2.3305
     510       2.3805
     511       2.2783
     512       2.3568
     513       2.3258
     514       2.3184
     515       2.3075
     516       2.3057
     517       2.2665
     518       2.2206
     519       2.2178
     520       2.1723
     521       2.2574
     522       2.2345
     523       2.2522
     524       2.1710
     525       2.1642
     526       2.0924
     527       2.1549
     528       2.1648
     529       2.1930
     530       2.1681
     531       2.2327
     532       2.2359
     533       2.1806
     534       2.1139
     535       2.0851
     536       2.1071
     537       2.1863
     538       2.1809
     539       2.1326
     540       2.2399
     541       2.2142
     542       2.1580
     543       2.1705
     544       2.1953
     545       2.2049
     546       2.1579
     547       2.1473
     548       2.1632
     549       2.1557
     550       2.1650
     551       2.1791
     552       2.1771
     553       2.2019
     554       2.1627
     555       2.1654
     556       2.1847
     557       2.2088
     558       2.2275
     559       2.2649
     560       2.2251
     561       2.2009
     562       2.1731
     563       2.1378
     564       2.1556
     565       2.1453
     566       2.1889
     567       2.1950
     568       2.1872
     569       2.1889
     570       2.2075
     571       2.1290
     572       2.1571
     573       2.1531
     574       2.1667
     575       2.0916
     576       2.1397
     577       2.1335
     578       2.1982
     579       2.1390
     580       2.1427
     581       2.1075
     582       2.1572
     583       2.1796
     584       2.2075
     585       2.1651
     586       2.1463
     587       2.1374
     588       2.1630
     589       2.1276
     590       2.1083
     591       2.2064
     592       2.1185
     593       2.0777
     594       2.0996
     595       2.1406
     596       2.0996
     597       2.1399
     598       2.1260
     599       2.1676
     600       2.2476
     601       2.2357
     602       2.2324
     603       2.2411
     604       2.1755
     605       2.1773
     606       2.2441
     607       2.2568
     608       2.2746
     609       2.2444
     610       2.2657
     611       2.1979
     612       2.1720
     613       2.1625
     614       2.1837
     615       2.1729
     616       2.1451
     617       2.1606
     618       2.1359
     619       2.1975
     620       2.1663
     621       2.2683
     622       2.1982
     623       2.2499
     624       2.2637
     625       2.2017
     626       2.2240
     627       2.2168
     628       2.2815
     629       2.2842
     630       2.3458
     631       2.3762
     632       2.3801
     633       2.3674
     634       2.3344
     635       2.4066
     636       2.4741
     637       2.5039
     638       2.3908
     639       2.3346
     640       2.3209
     641       2.3447
     642       2.3600
     643       2.2454
     644       2.2723
     645       2.2700
     646       2.2559
     647       2.2792
     648       2.2858
     649       2.2385
     650       2.1574
     651       2.2255
     652       2.2666
     653       2.1955
     654       2.2351
     655       2.2495
     656       2.3469
     657       2.3659
     658       2.2972
     659       2.2768
     660       2.2869
     661       2.3273
     662       2.3072
     663       2.3057
     664       2.2695
     665       2.3189
     666       2.3035
     667       2.4164
     668       2.4644
     669       2.3569
     670       2.4001
     671       2.4026
     672       2.4285
     673       2.4633
     674       2.4755
     675       2.4957
     676       2.4354
     677       2.3178
     678       2.4154
     679       2.4368
     680       2.4537
     681       2.4577
     682       2.4822
     683       2.4040
     684       2.3404
     685       2.2835
     686       2.3621
     687       2.4195
     688       2.3971
     689       2.4064
     690       2.3818
     691       2.4179
     692       2.3475
     693       2.2975
     694       2.3028
     695       2.2389
     696       2.2171
     697       2.2779
     698       2.2633
     699       2.2375
     700       2.2514
     701       2.3069
     702       2.2313
     703       2.2685
     704       2.2948
     705       2.2875
     706       2.3219
     707       2.3652
     708       2.3713
     709       2.2965
     710       2.3324
     711       2.4120
     712       2.3415
     713       2.3254
     714       2.3502
     715       2.3527
     716       2.3195
     717       2.3665
     718       2.3488
     719       2.3171
     720       2.3653
     721       2.4222
     722       2.3767
     723       2.4396
     724       2.4609
     725       2.4803
     726       2.4070
     727       2.4742
     728       2.4662
     729       2.4281
     730       2.3754
     731       2.4141
     732       2.5072
     733       2.4795
     734       2.5234
     735       2.4598
     736       2.4939
     737       2.5452
     738       2.4906
     739       2.5128
     740       2.5413
     741       2.5666
     742       2.5886
     743       2.6083
     744       2.6216
     745       2.8001
     746       2.7772
     747       2.7267
     748       2.6471
     749       2.6381
     750       2.5870
     751       2.5147
     752       2.5469
     753       2.5254
     754       2.5363
     755       2.5346
     756       2.4683
     757       2.4658
     758       2.4597
     759       2.4579
     760       2.4824
     761       2.4237
     762       2.5120
     763       2.4820
     764       2.4574
     765       2.4217
     766       2.4334
     767       2.3816
     768       2.4840
     769       2.4540
     770       2.4459
     771       2.4796
     772       2.5715
     773       2.5778
     774       2.7151
     775       2.7261
     776       2.6658
     777       2.6200
     778       2.5122
     779       2.4569
     780       2.5017
     781       2.4857
     782       2.5882
     783       2.5519
     784       2.4588
     785       2.4734
     786       2.4890
     787       2.4550
     788       2.4387
     789       2.4925
     790       2.4541
     791       2.4184
     792       2.4335
     793       2.3980
     794       2.3900
     795       2.4237
     796       2.3848
     797       2.3225
     798       2.3232
     799       2.2935
     800       2.3113
     801       2.3817
     802       2.3711
     803       2.3443
     804       2.2709
     805       2.2188
     806       2.2972
     807       2.2952
     808       2.3701
     809       2.3242
     810       2.3848
     811       2.3306
     812       2.3537
     813       2.3091
     814       2.2927
     815       2.3754
     816       2.4530
     817       2.4558
     818       2.3818
     819       2.4154
     820       2.4148
     821       2.3095
     822       2.4517
     823       2.4657
     824       2.4512
     825       2.4101
     826       2.4430
     827       2.4840
     828       2.4323
     829       2.4097
     830       2.4053
     831       2.4359
     832       2.5085
     833       2.5012
     834       2.4749
     835       2.3625
     836       2.4110
     837       2.4623
     838       2.4614
     839       2.3870
     840       2.3706
     841       2.4186
     842       2.4672
     843       2.3563
     844       2.3913
     845       2.4695
     846       2.4235
     847       2.4915
     848       2.4953
     849       2.4650
     850       2.5257
     851       2.5632
     852       2.5727
     853       2.4904
     854       2.4555
     855       2.4838
     856       2.4867
     857       2.5035
     858       2.5260
     859       2.6339
     860       2.6726
     861       2.6329
     862       2.5611
     863       2.5123
     864       2.6118
     865       2.5461
     866       2.5285
     867       2.6610
     868       2.6552
     869       2.5375
     870       2.3725
     871       2.4205
     872       2.4941
     873       2.4088
     874       2.5364
     875       2.4863
     876       2.4722
     877       2.5229
     878       2.4607
     879       2.4739
     880       2.4804
     881       2.3547
     882       2.4130
     883       2.3671
     884       2.3166
     885       2.3634
     886       2.3734
     887       2.2969
     888       2.2855
     889       2.2332
     890       2.2613
     891       2.2522
     892       2.2480
     893       2.1954
     894       2.2378
     895       2.2818
     896       2.3005
     897       2.2816
     898       2.2676
     899       2.2852
     900       2.3155
     901       2.2526
     902       2.2088
     903       2.1535
     904       2.2505
     905       2.2616
     906       2.3274
     907       2.3316
     908       2.2482
     909       2.3676
     910       2.4022
     911       2.2906
     912       2.3883
     913       2.3746
     914       2.3597
     915       2.4201
     916       2.4168
     917       2.3952
     918       2.4513
     919       2.4007
     920       2.3947
     921       2.3704
     922       2.3653
     923       2.3779
     924       2.3038
     925       2.2890
     926       2.1982
     927       2.1954
     928       2.2270
     929       2.2485
     930       2.2472
     931       2.2423
     932       2.2269
     933       2.3160
     934       2.2912
     935       2.2934
     936       2.2701
     937       2.2818
     938       2.2445
     939       2.2446
     940       2.1954
     941       2.2223
     942       2.2208
     943       2.3116
     944       2.3132
     945       2.2812
     946       2.2945
     947       2.3940
     948       2.4172
     949       2.3330
     950       2.4065
     951       2.3411
     952       2.3657
     953       2.4234
     954       2.4009
     955       2.3606
     956       2.4320
     957       2.4742
     958       2.4402
     959       2.3351
     960       2.3729
     961       2.3643
     962       2.3374
     963       2.4133
     964       2.5080
     965       2.4457
     966       2.4229
     967       2.3290
     968       2.4710
     969       2.3709
     970       2.3429
     971       2.2557
     972       2.2861
     973       2.3146
     974       2.3394
     975       2.2679
     976       2.3024
     977       2.3847
     978       2.3654
     979       2.4085
     980       2.4134
     981       2.4025
     982       2.4126
     983       2.4629
     984       2.4438
     985       2.4452
     986       2.5161
     987       2.3896
     988       2.4027
     989       2.3976
     990       2.3183
     991       2.4342
     992       2.4401
     993       2.4307
     994       2.3983
     995       2.3650
     996       2.4101
     997       2.3814
     998       2.3811
     999       2.4600
    1000       2.5283
    1001       2.5767
    1002       2.4980
    1003       2.4531
    1004       2.4740
    1005       2.4752
    1006       2.4775
    1007       2.5522
    1008       2.5001
    1009       2.5385
    1010       2.4928
    1011       2.4883
    1012       2.6093
    1013       2.5431
    1014       2.5565
    1015       2.5614
    1016       2.5704
    1017       2.6531
    1018       2.5981
    1019       2.6553
    1020       2.5935
    1021       2.6260
    1022       2.6412
    1023       2.6848
    1024       2.5404
    1025       2.5206
    1026       2.4560
    1027       2.4643
    1028       2.4555
    1029       2.4754
    1030       2.6094
    1031       2.5692
    1032       2.4970
    1033       2.4590
    1034       2.4205
    1035       2.5017
    1036       2.5320
    1037       2.4752
    1038       2.4320
    1039       2.3522
    1040       2.4044
    1041       2.4233
    1042       2.4596
    1043       2.4900
    1044       2.4563
    1045       2.4000
    1046       2.4370
    1047       2.3756
    1048       2.4192
    1049       2.5529
    1050       2.6204
    1051       2.6239
    1052       2.5812
    1053       2.5801
    1054       2.5461
    1055       2.5490
    1056       2.5468
    1057       2.4307
    1058       2.5051
    1059       2.5195
    1060       2.4587
    1061       2.2995
    1062       2.3352
    1063       2.3488
    1064       2.2630
    1065       2.3113
    1066       2.4165
    1067       2.4111
    1068       2.5063
    1069       2.4785
    1070       2.4531
    1071       2.4533
    1072       2.4705
    1073       2.4488
    1074       2.4389
    1075       2.3707
    1076       2.3711
    1077       2.4003
    1078       2.3457
    1079       2.3109
    1080       2.3428
    1081       2.3220
    1082       2.3941
    1083       2.3422
    1084       2.3471
    1085       2.3728
    1086       2.3555
    1087       2.4862
    1088       2.3626
    1089       2.3854
    1090       2.3940
    1091       2.3910
    1092       2.4209
    1093       2.4849
    1094       2.4053
    1095       2.4377
    1096       2.4688
    1097       2.4448
    1098       2.3967
    1099       2.4179
    1100       2.4198
    1101       2.4231
    1102       2.4084
    1103       2.4704
    1104       2.4605
    1105       2.4596
    1106       2.4314
    1107       2.3978
    1108       2.4209
    1109       2.4117
    1110       2.4185
    1111       2.4628
    1112       2.4836
    1113       2.5165
    1114       2.5530
    1115       2.5188
    1116       2.5298
    1117       2.4699
    1118       2.5244
    1119       2.6884
    1120       2.6135
    1121       2.6049
    1122       2.4941
    1123       2.6221
    1124       2.6082
    1125       2.5677
    1126       2.5497
    1127       2.5726
    1128       2.6343
    1129       2.6244
    1130       2.5848
    1131       2.4998
    1132       2.4961
    1133       2.5467
    1134       2.5118
    1135       2.4746
    1136       2.4430
    1137       2.4348
    1138       2.4419
    1139       2.4475
    1140       2.4371
    1141       2.4902
    1142       2.5295
    1143       2.4390
    1144       2.4727
    1145       2.3795
    1146       2.3871
    1147       2.2679
    1148       2.3793
    1149       2.3689
    1150       2.3380
    1151       2.3353
    1152       2.3566
    1153       2.4740
    1154       2.5268
    1155       2.4706
    1156       2.4851
    1157       2.3945
    1158       2.4813
    1159       2.3975
    1160       2.4340
    1161       2.4121
    1162       2.4683
    1163       2.4625
    1164       2.4660
    1165       2.4255
    1166       2.5261
    1167       2.5270
    1168       2.5703
    1169       2.5871
    1170       2.6081
    1171       2.6508
    1172       2.4988
    1173       2.5089
    1174       2.4411
    1175       2.5341
    1176       2.5616
    1177       2.5518
    1178       2.6014
    1179       2.4592
    1180       2.4547
    1181       2.4053
    1182       2.3672
    1183       2.3498
    1184       2.5847
    1185       2.5341
    1186       2.5564
    1187       2.4908
    1188       2.5323
    1189       2.5450
    1190       2.5042
    1191       2.4980
    1192       2.5846
    1193       2.6087
    1194       2.5773
    1195       2.5532
    1196       2.6370
    1197       2.6615
    1198       2.6515
    1199       2.7318
    1200       2.6312
    1201       2.7173
    1202       2.7652
    1203       2.7500
    1204       2.7966
    1205       2.8401
    1206       2.8623
    1207       2.8311
    1208       2.7643
    1209       2.8349
    1210       2.7634
    1211       2.7722
    1212       2.7921
    1213       2.8144
    1214       2.7838
    1215       2.6807
    1216       2.6981
    1217       2.6354
    1218       2.6336
    1219       2.6360
    1220       2.5708
    1221       2.5716
    1222       2.5786
    1223       2.5913
    1224       2.5222
    1225       2.6243
    1226       2.6069
    1227       2.6221
    1228       2.6043
    1229       2.6208
    1230       2.5926
    1231       2.5044
    1232       2.5401
    1233       2.4602
    1234       2.4213
    1235       2.3827
    1236       2.4974
    1237       2.4289
    1238       2.4291
    1239       2.4313
    1240       2.3852
    1241       2.4437
    1242       2.5036
    1243       2.4718
    1244       2.5269
    1245       2.5156
    1246       2.5380
    1247       2.4874
    1248       2.5270
    1249       2.5647
    1250       2.4708
    1251       2.5292
    1252       2.5907
    1253       2.5957
    1254       2.5731
    1255       2.6585
    1256       2.7685
    1257       2.6466
    1258       2.8357
    1259       2.9375
    1260       2.8044
    1261       2.7484
    1262       2.8303
    1263       2.8331
    1264       2.6955
    1265       2.7198
    1266       2.7402
    1267       2.8194
    1268       2.6549
    1269       2.5981
    1270       2.5848
    1271       2.6527
    1272       2.7144
    1273       2.6755
    1274       2.6434
    1275       2.6851
    1276       2.6313
    1277       2.6484
    1278       2.6122
    1279       2.5766
    1280       2.6392
    1281       2.6308
    1282       2.6433
    1283       2.6839
    1284       2.7485
    1285       2.8136
    1286       2.8095
    1287       2.8966
    1288       2.8981
    1289       2.7780
    1290       2.6416
    1291       2.6316
    1292       2.7770
    1293       2.8179
    1294       2.8387
    1295       2.8190
    1296       2.8958
    1297       2.7726
    1298       2.8846
    1299       2.9277
    1300       2.9064
    1301       2.8515
    1302       2.8428
    1303       2.8479
    1304       2.7247
    1305       2.6377
    1306       2.7590
    1307       2.7347
    1308       2.7621
    1309       2.6712
    1310       2.6159
    1311       2.5819
    1312       2.6386
    1313       2.5400
    1314       2.6534
    1315       2.7760
    1316       2.6816
    1317       2.6946
    1318       2.5876
    1319       2.6348
    1320       2.6026
    1321       2.6537
    1322       2.5955
    1323       2.6165
    1324       2.7260
    1325       2.6715
    1326       2.7500
    1327       2.7201
    1328       2.7504
    1329       2.7504
    1330       2.7205
    1331       2.7824
    1332       2.7970
    1333       2.7357
    1334       2.6372
    1335       2.5929
    1336       2.6044
    1337       2.6540
    1338       2.6747
    1339       2.6972
    1340       2.6677
    1341       2.6699
    1342       2.7414
    1343       2.8358
    1344       2.7772
    1345       2.8159
    1346       2.8210
    1347       2.8067
    1348       2.8493
    1349       2.8436
    1350       2.7727
    1351       2.6190
    1352       2.6156
    1353       2.6469
    1354       2.7480
    1355       2.6760
    1356       2.7479
    1357       2.7103
    1358       2.7442
    1359       2.6795
    1360       2.6950
    1361       2.5693
    1362       2.7063
    1363       2.6672
    1364       2.7152
    1365       2.5712
    1366       2.5167
    1367       2.6136
    1368       2.5859
    1369       2.5270
    1370       2.6354
    1371       2.6287
    1372       2.5431
    1373       2.4991
    1374       2.5654
    1375       2.5299
    1376       2.5380
    1377       2.5982
    1378       2.6521
    1379       2.5776
    1380       2.6916
    1381       2.7066
    1382       2.5783
    1383       2.5426
    1384       2.5617
    1385       2.5933
    1386       2.5561
    1387       2.5981
    1388       2.5643
    1389       2.5652
    1390       2.5806
    1391       2.6899
    1392       2.7250
    1393       2.8054
    1394       2.8103
    1395       2.8307
    1396       2.8599
    1397       2.8336
    1398       2.8556
    1399       2.8167
    1400       2.8216
    1401       2.7934
    1402       2.7228
    1403       2.7106
    1404       2.6098
    1405       2.5488
    1406       2.5099
    1407       2.4738
    1408       2.5955
    1409       2.5799
    1410       2.7009
    1411       2.7004
    1412       2.7732
    1413       2.6662
    1414       2.6163
    1415       2.7141
    1416       2.8222
    1417       2.8401
    1418       2.8163
    1419       2.7707
    1420       2.7118
    1421       2.7240
    1422       2.6128
    1423       2.5279
    1424       2.6471
    1425       2.6950
    1426       2.6852
    1427       2.7762
    1428       2.7254
    1429       2.6264
    1430       2.6497
    1431       2.5435
    1432       2.5139
    1433       2.5541
    1434       2.5408
    1435       2.5536
    1436       2.4354
    1437       2.5147
    1438       2.5157
    1439       2.5666
    1440       2.6114
    1441       2.5921
    1442       2.6251
    1443       2.5354
    1444       2.6249
    1445       2.6902
    1446       2.7173
    1447       2.7916
    1448       2.7377
    1449       2.7341
    1450       2.7591
    1451       2.6911
    1452       2.6015
    1453       2.6909
    1454       2.8179
    1455       2.7844
    1456       2.7844
    1457       2.7630
    1458       2.8350
    1459       2.8805
    1460       2.8630
    1461       2.8111
    1462       2.7375
    1463       2.8220
    1464       2.8256
    1465       2.8289
    1466       2.7447
    1467       2.8265
    1468       2.9283
    1469       2.8706
    1470       2.8157
    1471       2.8568
    1472       2.8757
    1473       2.9115
    1474       2.8358
    1475       2.8208
    1476       2.7891
    1477       2.8020
    1478       2.9009
    1479       2.7679
    1480       2.7227
    1481       2.7630
    1482       2.7900
    1483       2.8305
    1484       2.6839
    1485       2.7098
    1486       2.6676
    1487       2.5804
    1488       2.6150
    1489       2.5371
    1490       2.5673
    1491       2.5984
    1492       2.5691
    1493       2.5993
    1494       2.5999
    1495       2.6388
    1496       2.6430
    1497       2.6265
    1498       2.5990
    1499       2.5800
    1500       2.6637
    1501       2.5648
    1502       2.6405
    1503       2.7725
    1504       2.8122
    1505       2.8078
    1506       2.6854
    1507       2.7029
    1508       2.5957
    1509       2.5273
    1510       2.6299
    1511       2.5939
    1512       2.4582
    1513       2.5904
    1514       2.4987
    1515       2.6084
    1516       2.4652
    1517       2.4281
    1518       2.5288
    1519       2.5679
    1520       2.5620
    1521       2.5997
    1522       2.6000
    1523       2.6928
    1524       2.7990
    1525       2.5772
    1526       2.6201
    1527       2.5583
    1528       2.5572
    1529       2.5130
    1530       2.4859
    1531       2.5534
    1532       2.5259
    1533       2.4376
    1534       2.4100
    1535       2.4512
    1536       2.5492
    1537       2.5501
    1538       2.5296
    1539       2.4527
    1540       2.4946
    1541       2.4711
    1542       2.5068
    1543       2.4429
    1544       2.3869
    1545       2.5122
    1546       2.6286
    1547       2.6287
    1548       2.6260
    1549       2.6209
    1550       2.5575
    1551       2.6502
    1552       2.6267
    1553       2.6586
    1554       2.5147
    1555       2.4853
    1556       2.5163
    1557       2.5844
    1558       2.5681
    1559       2.5056
    1560       2.5018
    1561       2.3635
    1562       2.3937
    1563       2.4742
    1564       2.5771
    1565       2.6016
    1566       2.7227
    1567       2.6278
    1568       2.7175
    1569       2.7580
    1570       2.6223
    1571       2.7271
    1572       2.7486
    1573       2.7519
    1574       2.6642
    1575       2.7743
    1576       2.7592
    1577       2.7827
    1578       2.8607
    1579       2.6967
    1580       2.7565
    1581       2.7023
    1582       2.6558
    1583       2.6989
    1584       2.8491
    1585       2.8549
    1586       2.7643
    1587       2.6219
    1588       2.5982
    1589       2.7212
    1590       2.6900
    1591       2.5887
    1592       2.6388
    1593       2.6411
    1594       2.5850
    1595       2.6244
    1596       2.6188
    1597       2.6503
    1598       2.7667
    1599       2.8060
    1600       2.8247
    1601       2.9648
    1602       2.7846
    1603       2.8739
    1604       2.7907
    1605       2.8573
    1606       2.8769
    1607       2.7852
    1608       2.8333
    1609       2.9584
    1610       2.9386
    1611       2.8767
    1612       2.8862
    1613       3.0139
    1614       2.9080
    1615       2.9497
    1616       2.9022
    1617       2.9051
    1618       3.0596
    1619       2.9372
    1620       2.9225
    1621       2.9631
    1622       2.8755
    1623       2.8924
    1624       2.8713
    1625       2.7842
    1626       2.8288
    1627       2.8975
    1628       2.9089
    1629       2.9336
    1630       2.9356
    1631       2.8404
    1632       2.8879
    1633       2.9400
    1634       2.9697
    1635       2.8507
    1636       2.9297
    1637       3.0206
    1638       3.0708
    1639       2.9279
    1640       2.9822
    1641       3.0218
    1642       3.1686
    1643       3.1205
    1644       3.1897
    1645       2.9958
    1646       3.0765
    1647       3.0808
    1648       3.0813
    1649       3.1816
    1650       3.0870
    1651       3.0482
    1652       3.1001
    1653       3.1113
    1654       3.1230
    1655       3.0793
    1656       3.0422
    1657       3.1329
    1658       3.0960
    1659       3.1128
    1660       2.9153
    1661       3.0821
    1662       3.1202
    1663       3.0436
    1664       3.1236
    1665       3.1972
    1666       3.1973
    1667       3.3578
    1668       3.3379
    1669       3.4140
    1670       3.3071
    1671       3.2172
    1672       3.2113
    1673       3.1293
    1674       3.0328
    1675       3.0994
    1676       3.0822
    1677       3.0978
    1678       3.1905
    1679       3.1843
    1680       3.2014
    1681       3.1813
    1682       3.1620
    1683       3.0968
    1684       2.9957
    1685       3.0550
    1686       3.0496
    1687       3.0689
    1688       3.1683
    1689       3.3425
    1690       3.1933
    1691       3.2104
    1692       3.1831
    1693       3.1047
    1694       3.1787
    1695       3.1986
    1696       3.2055
    1697       3.2306
    1698       3.1500
    1699       3.1417
    1700       3.1433
    1701       3.0467
    1702       2.9037
    1703       2.8095
    1704       2.8941
    1705       2.7843
    1706       2.8046
    1707       2.7373
    1708       2.7367
    1709       2.7697
    1710       2.8281
    1711       2.8073
    1712       2.7799
    1713       2.7591
    1714       2.8502
    1715       2.8567
    1716       2.8395
    1717       2.8439
    1718       2.9323
    1719       2.8974
    1720       2.7260
    1721       2.7031
    1722       2.8688
    1723       2.8191
    1724       2.8038
    1725       3.0646
    1726       3.0487
    1727       3.1837
    1728       3.2585
    1729       3.2278
    1730       3.1978
    1731       3.1525
    1732       3.1805
    1733       3.1927
    1734       3.1852
    1735       3.2745
    1736       3.2524
    1737       3.1992
    1738       3.2409
    1739       3.2367
    1740       3.0581
    1741       3.0172
    1742       3.1506
    1743       3.1515
    1744       3.0336
    1745       2.9846
    1746       3.1554
    1747       2.9545
    1748       2.8871
    1749       2.8114
    1750       2.9311
    1751       2.7722
    1752       2.7485
    1753       2.6563
    1754       2.6402
    1755       2.7801
    1756       2.8368
    1757       2.9890
    1758       3.0324
    1759       3.0248
    1760       3.0704
    1761       3.0568
    1762       3.0061
    1763       3.0024
    1764       2.9768
    1765       2.9353
    1766       2.8484
    1767       2.7736
    1768       2.7876
    1769       2.7054
    1770       2.7620
    1771       2.8487
    1772       2.7740
    1773       2.8387
    1774       2.7803
    1775       2.7096
    1776       2.8791
    1777       2.9882
    1778       2.9326
    1779       2.8553
    1780       2.9773
    1781       2.8771
    1782       2.9657
    1783       2.9480
    1784       2.9127
    1785       2.8412
    1786       2.7399
    1787       2.7990
    1788       2.8494
    1789       2.8746
    1790       2.8178
    1791       2.8020
    1792       2.8164
    1793       2.7806
    1794       2.8127
    1795       2.9593
    1796       2.8692
    1797       2.8690
    1798       2.8691
    1799       2.8636
    1800       2.8735
    1801       2.8801
    1802       2.9018
    1803       2.9572
    1804       3.0192
    1805       2.9839
    1806       3.1133
    1807       2.9790
    1808       3.0231
    1809       3.0110
    1810       3.1134
    1811       2.9632
    1812       2.9505
    1813       2.9607
    1814       2.8772
    1815       2.9172
    1816       2.9011
    1817       2.8554
    1818       2.9473
    1819       3.0306
    1820       2.8980
    1821       2.9442
    1822       2.8061
    1823       2.7932
    1824       2.7838
    1825       2.7821
    1826       2.9112
    1827       2.9273
    1828       3.0201
    1829       3.0795
    1830       3.1215
    1831       3.0447
    1832       3.0804
    1833       3.0694
    1834       2.9498
    1835       2.9651
    1836       2.8819
    1837       2.9399
    1838       2.8885
    1839       2.9831
    1840       3.0079
    1841       3.0808
    1842       3.1777
    1843       3.0438
    1844       3.1277
    1845       3.2282
    1846       3.2644
    1847       3.2796
    1848       3.2873
    1849       3.3431
    1850       3.3585
    1851       3.2394
    1852       3.2565
    1853       3.2939
    1854       3.2735
    1855       3.3498
    1856       3.1919
    1857       3.1412
    1858       3.0205
    1859       3.0165
    1860       3.0266
    1861       2.9170
    1862       3.0971
    1863       3.0466
    1864       3.1195
    1865       3.1507
    1866       3.0783
    1867       3.1043
    1868       3.1867
    1869       3.1840
    1870       3.2211
    1871       3.0715
    1872       2.9220
    1873       2.9631
    1874       3.0225
    1875       3.0136
    1876       2.9421
    1877       3.0256
    1878       3.0207
    1879       3.0215
    1880       2.9770
    1881       2.9239
    1882       2.9605
    1883       2.8828
    1884       2.8032
    1885       2.6836
    1886       2.7299
    1887       2.7900
    1888       2.7701
    1889       2.8709
    1890       2.7629
    1891       2.8367
    1892       2.9326
    1893       2.9385
    1894       2.9569
    1895       2.9481
    1896       2.7429
    1897       2.7146
    1898       2.6903
    1899       2.5213
    1900       2.5781
    1901       2.5039
    1902       2.6224
    1903       2.5823
    1904       2.5481
    1905       2.5927
    1906       2.6443
    1907       2.5385
    1908       2.5658
    1909       2.6315
    1910       2.6501
    1911       2.6725
    1912       2.6838
    1913       2.5479
    1914       2.5999
    1915       2.6273
    1916       2.6717
    1917       2.7404
    1918       2.7722
    1919       2.8810
    1920       2.8226
    1921       2.7031
    1922       2.7860
    1923       2.7874
    1924       2.7754
    1925       2.7893
    1926       2.9088
    1927       2.8175
    1928       2.8731
    1929       2.8872
    1930       2.8863
    1931       2.8727
    1932       2.8857
    1933       3.0199
    1934       2.9805
    1935       3.0220
    1936       2.9093
    1937       2.9269
    1938       2.9639
    1939       2.8957
    1940       2.9607
    1941       2.9315
    1942       2.9820
    1943       2.9733
    1944       2.9325
    1945       2.9089
    1946       2.9149
    1947       2.8499
    1948       2.8338
    1949       2.7175
    1950       2.6807
    1951       2.7408
    1952       2.7254
    1953       2.7072
    1954       2.7078
    1955       2.7486
    1956       2.7951
    1957       2.8471
    1958       2.7377
    1959       2.8030
    1960       2.8260
    1961       2.9210
    1962       2.9263
    1963       2.9186
    1964       2.8653
    1965       2.9479
    1966       2.8490
    1967       2.8769
    1968       2.9827
    1969       2.9176
    1970       2.9871
    1971       2.9465
    1972       3.0345
    1973       3.0660
    1974       3.0347
    1975       2.9773
    1976       3.0066
    1977       3.0582
    1978       3.0140
    1979       2.9998
    1980       2.8310
    1981       2.6868
    1982       2.7521
    1983       2.8377
    1984       2.9297
    1985       2.9567
    1986       2.8995
    1987       2.9616
    1988       2.9763
    1989       2.8595
    1990       2.7696
    1991       2.7651
    1992       2.8971
    1993       2.8783
    1994       2.9634
    1995       3.0350
    1996       3.1390
    1997       3.0084
    1998       3.1207
    1999       3.1156
    2000       3.0570
    2001       3.1157
    2002       3.1765
    2003       3.1308
    2004       3.0754
    2005       3.1517
    2006       3.1550
    2007       3.1356
    2008       3.1522
    2009       2.9625
    2010       3.0416
    2011       3.0684
    2012       3.1903
    2013       3.2700
    2014       3.3453
    2015       3.2522
    2016       3.0577
    2017       2.9796
    2018       2.9781
    2019       2.9109
    2020       2.9035
    2021       2.8024
    2022       2.9162
    2023       2.7976
    2024       2.7625
    2025       2.8439
    2026       2.7783
    2027       2.8557
    2028       2.7780
    2029       2.7085
    2030       2.9225
    2031       2.8555
    2032       2.8201
    2033       2.8236
    2034       2.8889
    2035       2.8641
    2036       2.9497
    2037       2.8165
    2038       2.7425
    2039       2.8736
    2040       2.7629
    2041       2.7631
    2042       2.8324
    2043       2.7951
    2044       2.8254
    2045       2.8006
    2046       2.8335
    2047       2.7794
    2048       2.8055
    2049       2.8086
    2050       2.9311
    2051       2.8555
    2052       2.9086
    2053       2.9497
    2054       2.9188
    2055       2.8877
    2056       3.0274
    2057       2.9832
    2058       2.9523
    2059       2.8975
    2060       2.8885
    2061       2.8136
    2062       2.7945
    2063       2.7647
    2064       2.8753
    2065       2.9980
    2066       2.9649
    2067       2.9887
    2068       3.0433
    2069       3.0490
    2070       2.9674
    2071       2.9715
    2072       2.9069
    2073       2.9603
    2074       3.0661
    2075       3.0556
    2076       3.0534
    2077       3.1056
    2078       3.1537
    2079       3.1416
    2080       3.1751
    2081       3.2647
    2082       3.3468
    2083       3.3036
    2084       3.2792
    2085       3.2997
    2086       3.2563
    2087       3.2894
    2088       3.3511
    2089       3.4107
    2090       3.4560
    2091       3.4015
    2092       3.4414
    2093       3.5740
    2094       3.6724
    2095       3.6908
    2096       3.5449
    2097       3.4944
    2098       3.4752
    2099       3.3468
    2100       3.2710
    2101       3.2640
    2102       3.0945
    2103       3.0548
    2104       3.1569
    2105       3.1058
    2106       3.1183
    2107       3.0817
    2108       3.1349
    2109       3.2024
    2110       3.2055
    2111       3.1082
    2112       3.1191
    2113       3.1702
    2114       3.2905
    2115       3.2555
    2116       3.2852
    2117       3.4093
    2118       3.4849
    2119       3.4227
    2120       3.4918
    2121       3.3177
    2122       3.2934
    2123       3.3392
    2124       3.2518
    2125       3.3405
    2126       3.3403
    2127       3.3514
    2128       3.3071
    2129       3.2374
    2130       3.2425
    2131       3.2040
    2132       3.1493
    2133       3.2165
    2134       3.3073
    2135       3.3019
    2136       3.3221
    2137       3.3754
    2138       3.4661
    2139       3.5454
    2140       3.4789
    2141       3.4099
    2142       3.4250
    2143       3.3433
    2144       3.3672
    2145       3.4099
    2146       3.4755
    2147       3.5028
    2148       3.5811
    2149       3.4889
    2150       3.4370
    2151       3.4658
    2152       3.6574
    2153       3.5700
    2154       3.4849
    2155       3.4797
    2156       3.5819
    2157       3.5374
    2158       3.6311
    2159       3.4605
    2160       3.4535
    2161       3.3285
    2162       3.4805
    2163       3.5274
    2164       3.6624
    2165       3.7289
    2166       3.6383
    2167       3.6903
    2168       3.7032
    2169       3.6082
    2170       3.6686
    2171       3.6820
    2172       3.6807
    2173       3.7196
    2174       3.8430
    2175       3.6216
    2176       3.5808
    2177       3.4471
    2178       3.4013
    2179       3.3079
    2180       3.3110
    2181       3.3690
    2182       3.4498
    2183       3.4440
    2184       3.4191
    2185       3.4488
    2186       3.3771
    2187       3.3056
    2188       3.4910
    2189       3.5356
    2190       3.4828
    2191       3.5098
    2192       3.4087
    2193       3.3743
    2194       3.3642
    2195       3.3611
    2196       3.3159
    2197       3.3099
    2198       3.2945
    2199       3.2580
    2200       3.2609
    2201       3.2758
    2202       3.3166
    2203       3.2931
    2204       3.3139
    2205       3.3000
    2206       3.1961
    2207       3.2038
    2208       3.2153
    2209       3.2767
    2210       3.2739
    2211       3.1298
    2212       3.1413
    2213       3.1920
    2214       3.2029
    2215       3.1950
    2216       3.1925
    2217       3.1751
    2218       3.2934
    2219       3.2367
    2220       3.2828
    2221       3.3977
    2222       3.4504
    2223       3.3718
    2224       3.3126
    2225       3.2844
    2226       3.3674
    2227       3.3625
    2228       3.3751
    2229       3.3853
    2230       3.4087
    2231       3.4155
    2232       3.4477
    2233       3.5560
    2234       3.4463
    2235       3.3552
    2236       3.3348
    2237       3.4508
    2238       3.4958
    2239       3.5794
    2240       3.7108
    2241       3.7647
    2242       3.5663
    2243       3.4862
    2244       3.5322
    2245       3.5503
    2246       3.4637
    2247       3.4360
    2248       3.3083
    2249       3.4796
    2250       3.4523
    2251       3.5942
    2252       3.5279
    2253       3.5564
    2254       3.3898
    2255       3.5054
    2256       3.5086
    2257       3.6072
    2258       3.6007
    2259       3.5598
    2260       3.5226
    2261       3.5864
    2262       3.6386
    2263       3.4841
    2264       3.5978
    2265       3.6319
    2266       3.6513
    2267       3.5802
    2268       3.6767
    2269       3.6873
    2270       3.6780
    2271       3.6356
    2272       3.6299
    2273       3.6729
    2274       3.5707
    2275       3.3965
    2276       3.4479
    2277       3.5408
    2278       3.6159
    2279       3.6409
    2280       3.6647
    2281       3.6968
    2282       3.6685
    2283       3.8064
    2284       3.7083
    2285       3.5407
    2286       3.6486
    2287       3.5991
    2288       3.4587
    2289       3.4376
    2290       3.3930
    2291       3.3445
    2292       3.4164
    2293       3.3177
    2294       3.3645
    2295       3.4417
    2296       3.5312
    2297       3.5527
    2298       3.5813
    2299       3.7001
    2300       3.7741
    2301       3.7523
    2302       3.8336
    2303       3.7332
    2304       3.7962
    2305       3.7268
    2306       3.8801
    2307       3.7245
    2308       3.6791
    2309       3.7299
    2310       3.5930
    2311       3.6309
    2312       3.5851
    2313       3.4346
    2314       3.4005
    2315       3.4710
    2316       3.3520
    2317       3.5000
    2318       3.3901
    2319       3.4052
    2320       3.4412
    2321       3.6464
    2322       3.5390
    2323       3.3593
    2324       3.4083
    2325       3.3035
    2326       3.1946
    2327       3.1867
    2328       3.2580
    2329       3.1482
    2330       3.2072
    2331       3.0996
    2332       3.1829
    2333       3.2583
    2334       3.3551
    2335       3.4419
    2336       3.4039
    2337       3.4609
    2338       3.4196
    2339       3.3125
    2340       3.3974
    2341       3.5251
    2342       3.5414
    2343       3.5146
    2344       3.5421
    2345       3.4259
    2346       3.4151
    2347       3.3420
    2348       3.2498
    2349       3.2659
    2350       3.0621
    2351       3.0189
    2352       3.0436
    2353       2.9678
    2354       2.9909
    2355       3.0376
    2356       3.2282
    2357       3.1494
    2358       3.2085
    2359       3.0514
    2360       3.0262
    2361       2.9685
    2362       3.1219
    2363       3.0906
    2364       3.1181
    2365       3.0538
    2366       3.0687
    2367       3.0663
    2368       3.1571
    2369       3.0293
    2370       3.0088
    2371       2.9621
    2372       2.9310
    2373       2.8953
    2374       2.8887
    2375       2.9302
    2376       2.8954
    2377       2.8591
    2378       2.9700
    2379       2.8820
    2380       2.8991
    2381       3.0418
    2382       2.9839
    2383       2.8269
    2384       2.8721
    2385       2.7927
    2386       2.8548
    2387       2.8865
    2388       2.8634
    2389       2.8877
    2390       2.9289
    2391       2.9880
    2392       2.8896
    2393       2.9084
    2394       2.7833
    2395       2.7898
    2396       2.7309
    2397       2.8173
    2398       2.8269
    2399       2.8773
    2400       2.9702
    2401       2.9097
    2402       3.0410
    2403       2.9126
    2404       2.8939
    2405       2.8511
    2406       2.8870
    2407       2.8423
    2408       2.7296
    2409       2.6322
    2410       2.7506
    2411       2.6883
    2412       2.7511
    2413       2.6772
    2414       2.6477
    2415       2.6883
    2416       2.7347
    2417       2.7002
    2418       2.7889
    2419       2.7346
    2420       2.7739
    2421       2.6608
    2422       2.7633
    2423       2.7924
    2424       2.8178
    2425       2.7493
    2426       2.8587
    2427       2.7340
    2428       2.7047
    2429       2.7407
    2430       2.7826
    2431       2.7871
    2432       2.8689
    2433       2.9541
    2434       2.9283
    2435       2.9650
    2436       2.8848
    2437       2.8306
    2438       2.8384
    2439       3.0739
    2440       3.0866
    2441       3.1294
    2442       3.1182
    2443       3.0781
    2444       2.9228
    2445       2.8151
    2446       2.7964
    2447       2.7162
    2448       2.6718
    2449       2.7715
    2450       2.9305
    2451       2.9086
    2452       2.9608
    2453       3.0863
    2454       3.1280
    2455       3.1044
    2456       3.1335
    2457       3.0488
    2458       3.1457
    2459       3.0918
    2460       2.9176
    2461       2.8773
    2462       2.9086
    2463       2.8123
    2464       2.8480
    2465       2.9407
    2466       2.8267
    2467       2.8189
    2468       2.7715
    2469       2.7716
    2470       2.6694
    2471       2.7741
    2472       2.6963
    2473       2.6961
    2474       2.6998
    2475       2.6437
    2476       2.5847
    2477       2.6062
    2478       2.5755
    2479       2.5874
    2480       2.7289
    2481       2.6901
    2482       2.8211
    2483       2.8022
    2484       2.8062
    2485       2.7708
    2486       2.8374
    2487       2.7263
    2488       2.6905
    2489       2.5919
    2490       2.6895
    2491       2.5642
    2492       2.7741
    2493       2.8361
    2494       2.8456
    2495       2.8734
    2496       2.8662
    2497       2.7927
    2498       2.7733
    2499       2.8217
    2500       2.7981
