# Supplementary material for: Potential Inhibitors of Fascin From A Database of Marine Natural Products: A Virtual Screening and Molecular Dynamics Study
Source: Front Chem. 2021 Oct 7;9:719949. doi: 10.3389/fchem.2021.719949 (PMC8529705; doi:10.3389/fchem.2021.719949)
Supplement: Supplementary file 2 [file DataSheet1.ZIP › Raw Date for Manuscript-719949-reduced/Figure S1/Inhibitor 12/rmsd3.dat]

#Frame     RMSD_00002
       1       2.1827
       2       2.2053
       3       2.2764
       4       2.3055
       5       2.2749
       6       2.3596
       7       2.3128
       8       2.2466
       9       2.2213
      10       2.2206
      11       2.1383
      12       2.1105
      13       2.0342
      14       2.0725
      15       2.0727
      16       2.1085
      17       2.2180
      18       2.1966
      19       2.1198
      20       2.1320
      21       2.0301
      22       2.0532
      23       2.0528
      24       2.0102
      25       2.0018
      26       1.9992
      27       1.9034
      28       1.9292
      29       1.9670
      30       1.9996
      31       2.0442
      32       2.0684
      33       2.1260
      34       2.1078
      35       1.9765
      36       2.0406
      37       2.1425
      38       2.0998
      39       2.0409
      40       1.9893
      41       2.1132
      42       2.0561
      43       2.0185
      44       2.1298
      45       2.0951
      46       2.1385
      47       2.0279
      48       2.0448
      49       2.0927
      50       2.0769
      51       2.0318
      52       2.0317
      53       2.0833
      54       2.1447
      55       2.1071
      56       2.0665
      57       2.0722
      58       2.0187
      59       2.0270
      60       2.0875
      61       2.1238
      62       2.1774
      63       2.1811
      64       2.2025
      65       2.1820
      66       2.1895
      67       2.2008
      68       2.1931
      69       2.1262
      70       2.1403
      71       2.0940
      72       2.0810
      73       2.0230
      74       2.0677
      75       2.0297
      76       2.1422
      77       2.1291
      78       2.1293
      79       2.1214
      80       2.0935
      81       2.1006
      82       2.1718
      83       2.0765
      84       2.0345
      85       2.0192
      86       2.0296
      87       2.1012
      88       2.0876
      89       2.0957
      90       2.2178
      91       2.2054
      92       2.1981
      93       2.1607
      94       2.2464
      95       2.2230
      96       2.2341
      97       2.2577
      98       2.3009
      99       2.2543
     100       2.2104
     101       2.3588
     102       2.2289
     103       2.3975
     104       2.3453
     105       2.3054
     106       2.3056
     107       2.2761
     108       2.3158
     109       2.3090
     110       2.2272
     111       2.2303
     112       2.2806
     113       2.1492
     114       2.2301
     115       2.2271
     116       2.1847
     117       2.1858
     118       2.2225
     119       2.2876
     120       2.2219
     121       2.2321
     122       2.2345
     123       2.2886
     124       2.3454
     125       2.3401
     126       2.3938
     127       2.4452
     128       2.3972
     129       2.4580
     130       2.3856
     131       2.5489
     132       2.4069
     133       2.5120
     134       2.4941
     135       2.6249
     136       2.6478
     137       2.5702
     138       2.5890
     139       2.5476
     140       2.5311
     141       2.4644
     142       2.4724
     143       2.5456
     144       2.5968
     145       2.5590
     146       2.7012
     147       2.6189
     148       2.5749
     149       2.6287
     150       2.5154
     151       2.5890
     152       2.5531
     153       2.5910
     154       2.6328
     155       2.5272
     156       2.5482
     157       2.5353
     158       2.4721
     159       2.5628
     160       2.5071
     161       2.5420
     162       2.4319
     163       2.4817
     164       2.5973
     165       2.5192
     166       2.5154
     167       2.5873
     168       2.5201
     169       2.4873
     170       2.4341
     171       2.4519
     172       2.3925
     173       2.4260
     174       2.3682
     175       2.3269
     176       2.3859
     177       2.3792
     178       2.4347
     179       2.4303
     180       2.4636
     181       2.3887
     182       2.2786
     183       2.3802
     184       2.3923
     185       2.4781
     186       2.4221
     187       2.3894
     188       2.4146
     189       2.5197
     190       2.5126
     191       2.4580
     192       2.4307
     193       2.5170
     194       2.5321
     195       2.4865
     196       2.4476
     197       2.3307
     198       2.3375
     199       2.3683
     200       2.4821
     201       2.3974
     202       2.2533
     203       2.2750
     204       2.2982
     205       2.2432
     206       2.3342
     207       2.3103
     208       2.1825
     209       2.3133
     210       2.2488
     211       2.3211
     212       2.3743
     213       2.4591
     214       2.4693
     215       2.3601
     216       2.4343
     217       2.4288
     218       2.3256
     219       2.3064
     220       2.3256
     221       2.3709
     222       2.2838
     223       2.4274
     224       2.3963
     225       2.4573
     226       2.4145
     227       2.3891
     228       2.4032
     229       2.3744
     230       2.3833
     231       2.4258
     232       2.4705
     233       2.5363
     234       2.5625
     235       2.5432
     236       2.5060
     237       2.4199
     238       2.4075
     239       2.5176
     240       2.4864
     241       2.4627
     242       2.4885
     243       2.5031
     244       2.4397
     245       2.4598
     246       2.4972
     247       2.5327
     248       2.4282
     249       2.4193
     250       2.3566
     251       2.3922
     252       2.3366
     253       2.3472
     254       2.3974
     255       2.3748
     256       2.3883
     257       2.3670
     258       2.4673
     259       2.4173
     260       2.4858
     261       2.5484
     262       2.6194
     263       2.6069
     264       2.4687
     265       2.5842
     266       2.4490
     267       2.3717
     268       2.3776
     269       2.4150
     270       2.4021
     271       2.4549
     272       2.4421
     273       2.5183
     274       2.4328
     275       2.4216
     276       2.4600
     277       2.3948
     278       2.3802
     279       2.4909
     280       2.4876
     281       2.4797
     282       2.5677
     283       2.6255
     284       2.6726
     285       2.5588
     286       2.4348
     287       2.4972
     288       2.5503
     289       2.5937
     290       2.6089
     291       2.5985
     292       2.5843
     293       2.5043
     294       2.5237
     295       2.4662
     296       2.5202
     297       2.4757
     298       2.4437
     299       2.3855
     300       2.4278
     301       2.5458
     302       2.5545
     303       2.5781
     304       2.4778
     305       2.4457
     306       2.6375
     307       2.5305
     308       2.5597
     309       2.7106
     310       2.6872
     311       2.6585
     312       2.7136
     313       2.7325
     314       2.7218
     315       2.6884
     316       2.7317
     317       2.7460
     318       2.5839
     319       2.5532
     320       2.5604
     321       2.4556
     322       2.4929
     323       2.5600
     324       2.4704
     325       2.4858
     326       2.5050
     327       2.5160
     328       2.5059
     329       2.5038
     330       2.6345
     331       2.5736
     332       2.6029
     333       2.5375
     334       2.4978
     335       2.5064
     336       2.5290
     337       2.4599
     338       2.5123
     339       2.5352
     340       2.4520
     341       2.5860
     342       2.6449
     343       2.5955
     344       2.6457
     345       2.5782
     346       2.6063
     347       2.6071
     348       2.6085
     349       2.6541
     350       2.6269
     351       2.4833
     352       2.5629
     353       2.6366
     354       2.6711
     355       2.5434
     356       2.5677
     357       2.5513
     358       2.5249
     359       2.4732
     360       2.4283
     361       2.5270
     362       2.5354
     363       2.5211
     364       2.4994
     365       2.5012
     366       2.5446
     367       2.6594
     368       2.5892
     369       2.6350
     370       2.5561
     371       2.5162
     372       2.5350
     373       2.6795
     374       2.5686
     375       2.5077
     376       2.5876
     377       2.5975
     378       2.6217
     379       2.6740
     380       2.6581
     381       2.6740
     382       2.6804
     383       2.6122
     384       2.5763
     385       2.5176
     386       2.4568
     387       2.4279
     388       2.5381
     389       2.6033
     390       2.6098
     391       2.6025
     392       2.5832
     393       2.5017
     394       2.5294
     395       2.4603
     396       2.4331
     397       2.3690
     398       2.4904
     399       2.7058
     400       2.8148
     401       2.6391
     402       2.6593
     403       2.6307
     404       2.6766
     405       2.6212
     406       2.7326
     407       2.8639
     408       2.8540
     409       2.8408
     410       2.7595
     411       2.6794
     412       2.6745
     413       2.6838
     414       2.7111
     415       2.7608
     416       2.7306
     417       2.7099
     418       2.8199
     419       2.7922
     420       2.8997
     421       2.7884
     422       2.8472
     423       2.8281
     424       2.8382
     425       2.7634
     426       2.7345
     427       2.6456
     428       2.8041
     429       2.6603
     430       2.7097
     431       2.7346
     432       2.6459
     433       2.6839
     434       2.6678
     435       2.6860
     436       2.7047
     437       2.6910
     438       2.6727
     439       2.7064
     440       2.6148
     441       2.5066
     442       2.4641
     443       2.5188
     444       2.5469
     445       2.6576
     446       2.7092
     447       2.7314
     448       2.6690
     449       2.5988
     450       2.5616
     451       2.5746
     452       2.5063
     453       2.5437
     454       2.5316
     455       2.5513
     456       2.6111
     457       2.5937
     458       2.7333
     459       2.6526
     460       2.6255
     461       2.5861
     462       2.7034
     463       2.5476
     464       2.5562
     465       2.4648
     466       2.5206
     467       2.5049
     468       2.5307
     469       2.5298
     470       2.6084
     471       2.5747
     472       2.6210
     473       2.5762
     474       2.6378
     475       2.6579
     476       2.6063
     477       2.5822
     478       2.5265
     479       2.6199
     480       2.6033
     481       2.4844
     482       2.5756
     483       2.6327
     484       2.5908
     485       2.5713
     486       2.5713
     487       2.5819
     488       2.6384
     489       2.6874
     490       2.7128
     491       2.6850
     492       2.6413
     493       2.6672
     494       2.7034
     495       2.5721
     496       2.5406
     497       2.6191
     498       2.6445
     499       2.7045
     500       2.6104
     501       2.5296
     502       2.4811
     503       2.4891
     504       2.4866
     505       2.4919
     506       2.4708
     507       2.4978
     508       2.5221
     509       2.5962
     510       2.5674
     511       2.5532
     512       2.5202
     513       2.5761
     514       2.5987
     515       2.5500
     516       2.5609
     517       2.5526
     518       2.5501
     519       2.6419
     520       2.6920
     521       2.5911
     522       2.5749
     523       2.7121
     524       2.8257
     525       2.7983
     526       2.8330
     527       2.8104
     528       2.7753
     529       2.6301
     530       2.6863
     531       2.6523
     532       2.7296
     533       2.7599
     534       2.7068
     535       2.6771
     536       2.6443
     537       2.5878
     538       2.6207
     539       2.5631
     540       2.5688
     541       2.6412
     542       2.6935
     543       2.7185
     544       2.6881
     545       2.6171
     546       2.5785
     547       2.6378
     548       2.4682
     549       2.5211
     550       2.5663
     551       2.5193
     552       2.4724
     553       2.4925
     554       2.5515
     555       2.5122
     556       2.4889
     557       2.4790
     558       2.5509
     559       2.5112
     560       2.4903
     561       2.5622
     562       2.5579
     563       2.4174
     564       2.4642
     565       2.5007
     566       2.4498
     567       2.4954
     568       2.5216
     569       2.5232
     570       2.4836
     571       2.4548
     572       2.5246
     573       2.5214
     574       2.4443
     575       2.4356
     576       2.3756
     577       2.4562
     578       2.4182
     579       2.4849
     580       2.4498
     581       2.4859
     582       2.4951
     583       2.4714
     584       2.5453
     585       2.5728
     586       2.5777
     587       2.6229
     588       2.5840
     589       2.6840
     590       2.6224
     591       2.5972
     592       2.5665
     593       2.5593
     594       2.5858
     595       2.5754
     596       2.6471
     597       2.6913
     598       2.6642
     599       2.6218
     600       2.6171
     601       2.6009
     602       2.6572
     603       2.6099
     604       2.6222
     605       2.6668
     606       2.6124
     607       2.6040
     608       2.6558
     609       2.7342
     610       2.7240
     611       2.7190
     612       2.7091
     613       2.5894
     614       2.6032
     615       2.6085
     616       2.6666
     617       2.6531
     618       2.5826
     619       2.6292
     620       2.6179
     621       2.6065
     622       2.5682
     623       2.5711
     624       2.5600
     625       2.5778
     626       2.6059
     627       2.5872
     628       2.5940
     629       2.6129
     630       2.6480
     631       2.6160
     632       2.5960
     633       2.6029
     634       2.5657
     635       2.5466
     636       2.6375
     637       2.6888
     638       2.6390
     639       2.5646
     640       2.7020
     641       2.6789
     642       2.7312
     643       2.6401
     644       2.5826
     645       2.5064
     646       2.5459
     647       2.5679
     648       2.6190
     649       2.6755
     650       2.5929
     651       2.5544
     652       2.6683
     653       2.5699
     654       2.5990
     655       2.4857
     656       2.5053
     657       2.5346
     658       2.5858
     659       2.6201
     660       2.5480
     661       2.5185
     662       2.6043
     663       2.6023
     664       2.6009
     665       2.5148
     666       2.5738
     667       2.5489
     668       2.5646
     669       2.6166
     670       2.5155
     671       2.5408
     672       2.4442
     673       2.5530
     674       2.5152
     675       2.6111
     676       2.5475
     677       2.6488
     678       2.7603
     679       2.8264
     680       2.7630
     681       2.7918
     682       2.7500
     683       2.6537
     684       2.7184
     685       2.7070
     686       2.7227
     687       2.8170
     688       2.7384
     689       2.8091
     690       2.9191
     691       2.9135
     692       2.6891
     693       2.6817
     694       2.7075
     695       2.8026
     696       2.8948
     697       2.9982
     698       2.9767
     699       2.9461
     700       2.8843
     701       2.9554
     702       2.8954
     703       2.7991
     704       2.7805
     705       2.8195
     706       2.7047
     707       2.6403
     708       2.7512
     709       2.8119
     710       2.8079
     711       2.7137
     712       2.8163
     713       2.8797
     714       2.8933
     715       2.8316
     716       2.7058
     717       2.7584
     718       2.7974
     719       2.7628
     720       2.8293
     721       2.6750
     722       2.6106
     723       2.6862
     724       2.7112
     725       2.7411
     726       2.6750
     727       2.7235
     728       2.7598
     729       2.6893
     730       2.6830
     731       2.7171
     732       2.7512
     733       2.7543
     734       2.8875
     735       2.8529
     736       2.7338
     737       2.7378
     738       2.7243
     739       2.7314
     740       2.7848
     741       2.7434
     742       2.8257
     743       2.8204
     744       2.7270
     745       2.7630
     746       2.7454
     747       2.8490
     748       2.8336
     749       2.8838
     750       2.8650
     751       2.7957
     752       2.8117
     753       2.8256
     754       2.8249
     755       2.8163
     756       2.7779
     757       2.7350
     758       2.7291
     759       2.7145
     760       2.8142
     761       2.7839
     762       2.7380
     763       2.7089
     764       2.6542
     765       2.6450
     766       2.6235
     767       2.6330
     768       2.5286
     769       2.5845
     770       2.6589
     771       2.6629
     772       2.5650
     773       2.6549
     774       2.6099
     775       2.5104
     776       2.6153
     777       2.5523
     778       2.6338
     779       2.6334
     780       2.5305
     781       2.5966
     782       2.5366
     783       2.5309
     784       2.6136
     785       2.6067
     786       2.6769
     787       2.6105
     788       2.6510
     789       2.5347
     790       2.5328
     791       2.5850
     792       2.6552
     793       2.6085
     794       2.5907
     795       2.5468
     796       2.6205
     797       2.5695
     798       2.5824
     799       2.7458
     800       2.6421
     801       2.7623
     802       2.7009
     803       2.7198
     804       2.6942
     805       2.7717
     806       2.6928
     807       2.7042
     808       2.6344
     809       2.6758
     810       2.7690
     811       2.6693
     812       2.7281
     813       2.7780
     814       2.8753
     815       2.8273
     816       2.8296
     817       2.8833
     818       2.7878
     819       2.8366
     820       2.8885
     821       2.9991
     822       2.9501
     823       2.9426
     824       2.9912
     825       2.9062
     826       2.8441
     827       2.8649
     828       2.8221
     829       2.8830
     830       2.9051
     831       2.8289
     832       2.7468
     833       2.7642
     834       2.7841
     835       2.6449
     836       2.5819
     837       2.6503
     838       2.7410
     839       2.7845
     840       2.7288
     841       2.6880
     842       2.7465
     843       2.6674
     844       2.5984
     845       2.6074
     846       2.5746
     847       2.6820
     848       2.7863
     849       2.8388
     850       2.7489
     851       2.7240
     852       2.6880
     853       2.6957
     854       2.6448
     855       2.6357
     856       2.6397
     857       2.6307
     858       2.6093
     859       2.6999
     860       2.7459
     861       2.7526
     862       2.6276
     863       2.6544
     864       2.7171
     865       2.7072
     866       2.7171
     867       2.7939
     868       2.7704
     869       2.6357
     870       2.6908
     871       2.7371
     872       2.8341
     873       2.8597
     874       2.8082
     875       2.8346
     876       2.9051
     877       2.8296
     878       2.8277
     879       2.7828
     880       2.6396
     881       2.5668
     882       2.6712
     883       2.7176
     884       2.8097
     885       2.8924
     886       2.8754
     887       2.8394
     888       2.8418
     889       2.8431
     890       2.8495
     891       2.8227
     892       2.7815
     893       2.7701
     894       2.7775
     895       2.7271
     896       2.7811
     897       2.7637
     898       2.8674
     899       2.8550
     900       2.7655
     901       2.7950
     902       2.7076
     903       2.7997
     904       2.6790
     905       2.6650
     906       2.6643
     907       2.6828
     908       2.6425
     909       2.7213
     910       2.7915
     911       2.8061
     912       2.7859
     913       2.6813
     914       2.7000
     915       2.7088
     916       2.6924
     917       2.7306
     918       2.7218
     919       2.6733
     920       2.6223
     921       2.6726
     922       2.6489
     923       2.6103
     924       2.6093
     925       2.6416
     926       2.6796
     927       2.6493
     928       2.6901
     929       2.6090
     930       2.5430
     931       2.5564
     932       2.6191
     933       2.6144
     934       2.5521
     935       2.5520
     936       2.5844
     937       2.5238
     938       2.6685
     939       2.6690
     940       2.5819
     941       2.6021
     942       2.5511
     943       2.5795
     944       2.7331
     945       2.6163
     946       2.7453
     947       2.6795
     948       2.5955
     949       2.5866
     950       2.6189
     951       2.7536
     952       2.7414
     953       2.7421
     954       2.7689
     955       2.6861
     956       2.7117
     957       2.7903
     958       2.7043
     959       2.6345
     960       2.6332
     961       2.8001
     962       2.7773
     963       2.6470
     964       2.7522
     965       2.7005
     966       2.6920
     967       2.6636
     968       2.6610
     969       2.7113
     970       2.6296
     971       2.7119
     972       2.7140
     973       2.7504
     974       2.6967
     975       2.6825
     976       2.5994
     977       2.7097
     978       2.7100
     979       2.7775
     980       2.6911
     981       2.6590
     982       2.6834
     983       2.7092
     984       2.7322
     985       2.6973
     986       2.5387
     987       2.5783
     988       2.5202
     989       2.5705
     990       2.5338
     991       2.6147
     992       2.6060
     993       2.5429
     994       2.7060
     995       2.6831
     996       2.5792
     997       2.5729
     998       2.6654
     999       2.7027
    1000       2.7372
    1001       2.6159
    1002       2.5983
    1003       2.5887
    1004       2.6106
    1005       2.6840
    1006       2.5321
    1007       2.5505
    1008       2.6459
    1009       2.6782
    1010       2.6942
    1011       2.6799
    1012       2.7352
    1013       2.6127
    1014       2.5682
    1015       2.7116
    1016       2.7195
    1017       2.7257
    1018       2.7088
    1019       2.7387
    1020       2.8522
    1021       2.8095
    1022       2.8139
    1023       2.8853
    1024       2.8806
    1025       2.8176
    1026       2.8215
    1027       2.8293
    1028       3.0083
    1029       2.9801
    1030       2.9863
    1031       2.9702
    1032       2.9136
    1033       2.8257
    1034       2.8882
    1035       2.7949
    1036       2.7699
    1037       2.7834
    1038       2.7061
    1039       2.8391
    1040       2.7936
    1041       2.7098
    1042       2.8414
    1043       2.8162
    1044       2.8652
    1045       2.8419
    1046       2.8400
    1047       2.8336
    1048       2.8910
    1049       2.7530
    1050       2.8315
    1051       2.8628
    1052       2.9361
    1053       2.8981
    1054       2.8799
    1055       2.8409
    1056       2.8745
    1057       2.7592
    1058       2.7692
    1059       2.9185
    1060       2.8934
    1061       2.8285
    1062       2.7656
    1063       2.7051
    1064       2.7912
    1065       2.6993
    1066       2.6450
    1067       2.6344
    1068       2.6513
    1069       2.6079
    1070       2.6242
    1071       2.5591
    1072       2.5212
    1073       2.5370
    1074       2.6184
    1075       2.7665
    1076       2.6604
    1077       2.6367
    1078       2.6734
    1079       2.6294
    1080       2.5922
    1081       2.5728
    1082       2.6067
    1083       2.5982
    1084       2.6287
    1085       2.6115
    1086       2.6606
    1087       2.6470
    1088       2.5539
    1089       2.6053
    1090       2.5595
    1091       2.6111
    1092       2.5979
    1093       2.6006
    1094       2.6303
    1095       2.6448
    1096       2.6783
    1097       2.6323
    1098       2.6537
    1099       2.7249
    1100       2.7606
    1101       2.6208
    1102       2.5841
    1103       2.6498
    1104       2.5912
    1105       2.6162
    1106       2.7549
    1107       2.6856
    1108       2.7117
    1109       2.7497
    1110       2.7762
    1111       2.7852
    1112       2.8183
    1113       2.7639
    1114       2.7161
    1115       2.7247
    1116       2.7567
    1117       2.7294
    1118       2.7071
    1119       2.6471
    1120       2.6761
    1121       2.6328
    1122       2.5632
    1123       2.5759
    1124       2.5048
    1125       2.4608
    1126       2.5589
    1127       2.5856
    1128       2.5927
    1129       2.6262
    1130       2.6237
    1131       2.5989
    1132       2.5936
    1133       2.6147
    1134       2.7668
    1135       2.7967
    1136       2.7625
    1137       2.7842
    1138       2.8214
    1139       2.7796
    1140       2.8411
    1141       2.9318
    1142       2.9870
    1143       2.8592
    1144       2.8491
    1145       2.8880
    1146       2.9134
    1147       2.8358
    1148       2.9193
    1149       2.9913
    1150       3.0507
    1151       2.9854
    1152       2.9394
    1153       2.8904
    1154       2.9033
    1155       2.9629
    1156       2.9664
    1157       2.9166
    1158       3.0072
    1159       2.8699
    1160       2.9269
    1161       2.8907
    1162       2.9924
    1163       2.9831
    1164       3.1510
    1165       3.0940
    1166       3.1179
    1167       3.0550
    1168       3.0466
    1169       3.0299
    1170       2.9758
    1171       3.0297
    1172       3.1050
    1173       3.0251
    1174       3.0962
    1175       2.9993
    1176       2.9347
    1177       2.8787
    1178       2.9100
    1179       3.0033
    1180       3.0109
    1181       3.0429
    1182       2.8978
    1183       2.9116
    1184       2.9420
    1185       2.9354
    1186       2.9158
    1187       2.8106
    1188       2.8472
    1189       2.8458
    1190       2.7804
    1191       2.7236
    1192       2.7243
    1193       2.7785
    1194       2.8975
    1195       2.8776
    1196       2.9070
    1197       2.8676
    1198       2.8168
    1199       2.8792
    1200       2.8377
    1201       2.8117
    1202       2.8926
    1203       2.8276
    1204       2.8178
    1205       3.0018
    1206       2.9909
    1207       3.0293
    1208       3.0160
    1209       3.0946
    1210       3.0915
    1211       3.0636
    1212       2.9371
    1213       2.9048
    1214       2.8194
    1215       2.8490
    1216       2.9072
    1217       2.8010
    1218       2.8238
    1219       2.6977
    1220       2.7136
    1221       2.8362
    1222       2.8207
    1223       2.7004
    1224       2.5988
    1225       2.6865
    1226       2.7217
    1227       2.6802
    1228       2.7039
    1229       2.7825
    1230       2.7976
    1231       2.8071
    1232       2.7936
    1233       2.7996
    1234       2.7648
    1235       2.8057
    1236       2.8196
    1237       2.7972
    1238       2.8701
    1239       2.8382
    1240       2.8054
    1241       2.7414
    1242       2.8410
    1243       2.8939
    1244       2.7319
    1245       2.7793
    1246       2.7253
    1247       2.6512
    1248       2.6006
    1249       2.5432
    1250       2.6633
    1251       2.5888
    1252       2.6137
    1253       2.6809
    1254       2.7309
    1255       2.6505
    1256       2.7659
    1257       2.8039
    1258       2.7320
    1259       2.6424
    1260       2.6809
    1261       2.6846
    1262       2.6363
    1263       2.6666
    1264       2.7333
    1265       2.7131
    1266       2.6342
    1267       2.6636
    1268       2.7366
    1269       2.7643
    1270       2.7289
    1271       2.6491
    1272       2.7290
    1273       2.7852
    1274       2.8361
    1275       2.8070
    1276       2.7879
    1277       2.7990
    1278       2.8585
    1279       2.8076
    1280       2.8037
    1281       2.8062
    1282       2.6763
    1283       2.6926
    1284       2.7140
    1285       2.8261
    1286       2.7691
    1287       2.7205
    1288       2.6887
    1289       2.7398
    1290       2.6049
    1291       2.6206
    1292       2.6249
    1293       2.6521
    1294       2.5261
    1295       2.6567
    1296       2.6554
    1297       2.7272
    1298       2.7148
    1299       2.6556
    1300       2.5388
    1301       2.4760
    1302       2.6157
    1303       2.5844
    1304       2.5903
    1305       2.6070
    1306       2.5515
    1307       2.5234
    1308       2.5375
    1309       2.5936
    1310       2.5674
    1311       2.6031
    1312       2.6255
    1313       2.7366
    1314       2.6161
    1315       2.5135
    1316       2.6442
    1317       2.7403
    1318       2.6489
    1319       2.5915
    1320       2.6512
    1321       2.6553
    1322       2.7074
    1323       2.7155
    1324       2.6542
    1325       2.7364
    1326       2.8437
    1327       2.8771
    1328       2.8614
    1329       2.7308
    1330       2.6513
    1331       2.7291
    1332       2.7278
    1333       2.6149
    1334       2.5924
    1335       2.5972
    1336       2.5351
    1337       2.7207
    1338       2.7179
    1339       2.7164
    1340       2.7261
    1341       2.7356
    1342       2.5754
    1343       2.5255
    1344       2.6050
    1345       2.5726
    1346       2.6022
    1347       2.6515
    1348       2.6561
    1349       2.5334
    1350       2.6164
    1351       2.6022
    1352       2.5702
    1353       2.5731
    1354       2.5373
    1355       2.5614
    1356       2.5556
    1357       2.5377
    1358       2.5724
    1359       2.5605
    1360       2.6419
    1361       2.6111
    1362       2.6586
    1363       2.6756
    1364       2.6294
    1365       2.7824
    1366       2.7922
    1367       2.7659
    1368       2.8266
    1369       2.7130
    1370       2.7374
    1371       2.6200
    1372       2.5598
    1373       2.4672
    1374       2.5593
    1375       2.4447
    1376       2.5011
    1377       2.5413
    1378       2.4500
    1379       2.4951
    1380       2.4701
    1381       2.5358
    1382       2.6089
    1383       2.5466
    1384       2.5414
    1385       2.5064
    1386       2.5351
    1387       2.5688
    1388       2.5503
    1389       2.5335
    1390       2.5821
    1391       2.6050
    1392       2.5270
    1393       2.5207
    1394       2.6110
    1395       2.7060
    1396       2.8281
    1397       2.8267
    1398       2.7622
    1399       2.8534
    1400       2.9312
    1401       2.9346
    1402       2.9727
    1403       2.9381
    1404       2.9040
    1405       2.8863
    1406       2.8508
    1407       2.7280
    1408       2.6144
    1409       2.6353
    1410       2.5761
    1411       2.6104
    1412       2.6343
    1413       2.6144
    1414       2.4668
    1415       2.5934
    1416       2.5750
    1417       2.6522
    1418       2.5861
    1419       2.5237
    1420       2.4914
    1421       2.6273
    1422       2.6608
    1423       2.6716
    1424       2.8510
    1425       2.8129
    1426       2.7591
    1427       2.8304
    1428       2.7990
    1429       2.8123
    1430       2.7421
    1431       2.7736
    1432       2.7262
    1433       2.6344
    1434       2.6062
    1435       2.6501
    1436       2.6914
    1437       2.6396
    1438       2.5749
    1439       2.5486
    1440       2.4435
    1441       2.5850
    1442       2.4727
    1443       2.5200
    1444       2.4879
    1445       2.5086
    1446       2.5805
    1447       2.5826
    1448       2.5350
    1449       2.5104
    1450       2.5008
    1451       2.4461
    1452       2.3814
    1453       2.4760
    1454       2.5463
    1455       2.5093
    1456       2.4448
    1457       2.4735
    1458       2.5335
    1459       2.5426
    1460       2.5783
    1461       2.6503
    1462       2.6448
    1463       2.5685
    1464       2.5570
    1465       2.5227
    1466       2.4061
    1467       2.4783
    1468       2.5782
    1469       2.5794
    1470       2.5376
    1471       2.5074
    1472       2.5442
    1473       2.6491
    1474       2.5918
    1475       2.6695
    1476       2.7034
    1477       2.6432
    1478       2.6433
    1479       2.7590
    1480       2.7435
    1481       2.7909
    1482       2.7634
    1483       2.7462
    1484       2.8904
    1485       2.9133
    1486       2.9035
    1487       2.7461
    1488       2.7479
    1489       2.8178
    1490       2.7039
    1491       2.6473
    1492       2.7376
    1493       2.7659
    1494       2.8520
    1495       2.8058
    1496       2.9792
    1497       2.9121
    1498       2.8596
    1499       2.8468
    1500       2.6739
    1501       2.7073
    1502       2.5586
    1503       2.5235
    1504       2.5379
    1505       2.4759
    1506       2.4319
    1507       2.4741
    1508       2.4739
    1509       2.4729
    1510       2.5291
    1511       2.4823
    1512       2.5223
    1513       2.5092
    1514       2.6196
    1515       2.5495
    1516       2.5546
    1517       2.5938
    1518       2.6047
    1519       2.6690
    1520       2.6488
    1521       2.6569
    1522       2.7134
    1523       2.7440
    1524       2.6710
    1525       2.6368
    1526       2.6593
    1527       2.6509
    1528       2.5846
    1529       2.6706
    1530       2.7043
    1531       2.7517
    1532       2.8779
    1533       2.8943
    1534       2.9535
    1535       2.8705
    1536       2.9240
    1537       2.7949
    1538       2.8256
    1539       2.7181
    1540       2.6126
    1541       2.6641
    1542       2.6619
    1543       2.5989
    1544       2.6445
    1545       2.5462
    1546       2.5258
    1547       2.5842
    1548       2.5886
    1549       2.6087
    1550       2.6243
    1551       2.7117
    1552       2.7042
    1553       2.5771
    1554       2.6170
    1555       2.6334
    1556       2.5583
    1557       2.5087
    1558       2.4512
    1559       2.4362
    1560       2.4223
    1561       2.4178
    1562       2.3973
    1563       2.4676
    1564       2.4121
    1565       2.4832
    1566       2.5309
    1567       2.5056
    1568       2.4619
    1569       2.4586
    1570       2.4451
    1571       2.4472
    1572       2.4735
    1573       2.5517
    1574       2.6062
    1575       2.6158
    1576       2.6562
    1577       2.5463
    1578       2.4445
    1579       2.4628
    1580       2.5794
    1581       2.4225
    1582       2.5081
    1583       2.3960
    1584       2.5443
    1585       2.5131
    1586       2.6216
    1587       2.6003
    1588       2.6503
    1589       2.6142
    1590       2.6101
    1591       2.5994
    1592       2.5320
    1593       2.5953
    1594       2.5954
    1595       2.5009
    1596       2.5206
    1597       2.5687
    1598       2.7117
    1599       2.7835
    1600       2.8105
    1601       2.7805
    1602       2.8101
    1603       2.8482
    1604       2.7017
    1605       2.6162
    1606       2.5201
    1607       2.6435
    1608       2.6134
    1609       2.5938
    1610       2.6460
    1611       2.6838
    1612       2.5785
    1613       2.6482
    1614       2.5259
    1615       2.5362
    1616       2.5351
    1617       2.6012
    1618       2.5578
    1619       2.6761
    1620       2.7188
    1621       2.5984
    1622       2.5680
    1623       2.6142
    1624       2.5962
    1625       2.7268
    1626       2.6198
    1627       2.6154
    1628       2.6559
    1629       2.5917
    1630       2.5802
    1631       2.5044
    1632       2.5136
    1633       2.4499
    1634       2.5077
    1635       2.5233
    1636       2.5313
    1637       2.5069
    1638       2.5070
    1639       2.4481
    1640       2.4117
    1641       2.3959
    1642       2.3752
    1643       2.4273
    1644       2.5139
    1645       2.5321
    1646       2.4347
    1647       2.3075
    1648       2.3996
    1649       2.3995
    1650       2.4697
    1651       2.4400
    1652       2.4785
    1653       2.5045
    1654       2.5193
    1655       2.5379
    1656       2.5561
    1657       2.4893
    1658       2.4553
    1659       2.5129
    1660       2.5016
    1661       2.6094
    1662       2.5442
    1663       2.5003
    1664       2.4763
    1665       2.5173
    1666       2.5434
    1667       2.5346
    1668       2.5555
    1669       2.5304
    1670       2.5833
    1671       2.5889
    1672       2.5689
    1673       2.6051
    1674       2.6100
    1675       2.5251
    1676       2.5891
    1677       2.5712
    1678       2.5525
    1679       2.6236
    1680       2.5152
    1681       2.5495
    1682       2.5119
    1683       2.6460
    1684       2.5232
    1685       2.5392
    1686       2.5719
    1687       2.4754
    1688       2.6160
    1689       2.6233
    1690       2.6760
    1691       2.6190
    1692       2.7293
    1693       2.6447
    1694       2.6209
    1695       2.4794
    1696       2.5113
    1697       2.5810
    1698       2.5316
    1699       2.4645
    1700       2.4132
    1701       2.4550
    1702       2.5295
    1703       2.5363
    1704       2.6350
    1705       2.5992
    1706       2.7431
    1707       2.6170
    1708       2.4997
    1709       2.5024
    1710       2.5493
    1711       2.4858
    1712       2.5326
    1713       2.4835
    1714       2.5055
    1715       2.5468
    1716       2.5576
    1717       2.4776
    1718       2.6052
    1719       2.6115
    1720       2.5501
    1721       2.6462
    1722       2.6351
    1723       2.5140
    1724       2.5209
    1725       2.4189
    1726       2.5829
    1727       2.5320
    1728       2.5627
    1729       2.4953
    1730       2.4903
    1731       2.4557
    1732       2.4384
    1733       2.4949
    1734       2.5560
    1735       2.5352
    1736       2.5757
    1737       2.6055
    1738       2.5646
    1739       2.5927
    1740       2.5263
    1741       2.5514
    1742       2.4969
    1743       2.6054
    1744       2.6550
    1745       2.6359
    1746       2.7700
    1747       2.7514
    1748       2.7625
    1749       2.7066
    1750       2.7680
    1751       2.7026
    1752       2.7462
    1753       2.6477
    1754       2.5541
    1755       2.6396
    1756       2.7304
    1757       2.7509
    1758       2.7936
    1759       2.7985
    1760       2.8035
    1761       2.8314
    1762       2.7991
    1763       2.7792
    1764       2.8271
    1765       2.7659
    1766       2.7649
    1767       2.7500
    1768       2.8322
    1769       2.9053
    1770       3.0108
    1771       2.9518
    1772       2.8509
    1773       3.0054
    1774       3.0070
    1775       2.9540
    1776       2.8091
    1777       2.7729
    1778       2.7588
    1779       2.5901
    1780       2.5534
    1781       2.5624
    1782       2.5376
    1783       2.5843
    1784       2.6400
    1785       2.7101
    1786       2.7028
    1787       2.5831
    1788       2.5510
    1789       2.4650
    1790       2.5905
    1791       2.5034
    1792       2.6662
    1793       2.6212
    1794       2.6367
    1795       2.6474
    1796       2.7861
    1797       2.7991
    1798       2.7963
    1799       2.8037
    1800       2.8526
    1801       2.7566
    1802       2.6983
    1803       2.7264
    1804       2.7381
    1805       2.7220
    1806       2.6447
    1807       2.7864
    1808       2.8277
    1809       2.8773
    1810       2.8318
    1811       2.8358
    1812       2.7641
    1813       2.7547
    1814       2.7396
    1815       2.7907
    1816       2.6905
    1817       2.7001
    1818       2.6997
    1819       2.6839
    1820       2.6724
    1821       2.6732
    1822       2.7732
    1823       2.7786
    1824       2.6975
    1825       2.6192
    1826       2.5919
    1827       2.7415
    1828       2.7655
    1829       2.8177
    1830       2.8351
    1831       2.8009
    1832       2.8849
    1833       2.8020
    1834       2.7201
    1835       2.7980
    1836       2.8280
    1837       2.8168
    1838       2.8338
    1839       2.9765
    1840       2.9681
    1841       2.9827
    1842       2.9888
    1843       2.8585
    1844       2.8992
    1845       2.8390
    1846       2.8930
    1847       2.8923
    1848       2.9002
    1849       2.8913
    1850       2.8487
    1851       2.8894
    1852       2.8456
    1853       2.8728
    1854       2.8065
    1855       2.7576
    1856       2.7518
    1857       2.7278
    1858       2.7777
    1859       2.7796
    1860       2.7756
    1861       2.7662
    1862       2.7698
    1863       2.7971
    1864       2.6143
    1865       2.6210
    1866       2.6355
    1867       2.6998
    1868       2.6545
    1869       2.7545
    1870       2.8683
    1871       2.8132
    1872       2.8353
    1873       2.8088
    1874       2.8783
    1875       2.7231
    1876       2.8712
    1877       3.0570
    1878       3.1814
    1879       3.0982
    1880       3.0132
    1881       2.9435
    1882       2.8901
    1883       2.9683
    1884       2.8376
    1885       2.7898
    1886       2.8536
    1887       2.7722
    1888       2.8222
    1889       2.7230
    1890       2.7427
    1891       2.7956
    1892       2.8680
    1893       2.7893
    1894       2.7634
    1895       2.7620
    1896       2.7494
    1897       2.5622
    1898       2.6042
    1899       2.6757
    1900       2.8154
    1901       2.7591
    1902       2.8257
    1903       2.7863
    1904       2.8667
    1905       2.8218
    1906       2.8327
    1907       2.8435
    1908       2.8648
    1909       2.7594
    1910       2.7897
    1911       2.7752
    1912       2.7862
    1913       2.7103
    1914       2.6479
    1915       2.7429
    1916       2.6424
    1917       2.6693
    1918       2.7413
    1919       2.7551
    1920       2.8451
    1921       2.8440
    1922       2.8343
    1923       2.9544
    1924       2.9086
    1925       2.9075
    1926       2.8458
    1927       2.8060
    1928       2.8180
    1929       2.7589
    1930       2.7168
    1931       2.6839
    1932       2.7177
    1933       2.7257
    1934       2.7444
    1935       2.7042
    1936       2.7585
    1937       2.6887
    1938       2.7383
    1939       2.6595
    1940       2.6896
    1941       2.7812
    1942       2.6945
    1943       2.7192
    1944       2.6544
    1945       2.6744
    1946       2.5739
    1947       2.4684
    1948       2.4720
    1949       2.5524
    1950       2.5567
    1951       2.5744
    1952       2.5549
    1953       2.5531
    1954       2.4794
    1955       2.4961
    1956       2.4956
    1957       2.5665
    1958       2.6016
    1959       2.5090
    1960       2.5654
    1961       2.5302
    1962       2.5600
    1963       2.5090
    1964       2.5335
    1965       2.5250
    1966       2.5553
    1967       2.5637
    1968       2.5812
    1969       2.6323
    1970       2.6179
    1971       2.5977
    1972       2.6351
    1973       2.6498
    1974       2.5664
    1975       2.5949
    1976       2.4918
    1977       2.5958
    1978       2.6289
    1979       2.6735
    1980       2.6597
    1981       2.6037
    1982       2.5868
    1983       2.5589
    1984       2.5977
    1985       2.6039
    1986       2.5733
    1987       2.6560
    1988       2.6843
    1989       2.7270
    1990       2.7053
    1991       2.7507
    1992       2.8115
    1993       2.7685
    1994       2.7237
    1995       2.8471
    1996       2.8926
    1997       2.8418
    1998       2.8384
    1999       2.8935
    2000       2.9411
    2001       2.9850
    2002       3.0045
    2003       2.9969
    2004       2.9153
    2005       2.8671
    2006       2.8159
    2007       2.7995
    2008       2.6490
    2009       2.6969
    2010       2.6443
    2011       2.6608
    2012       2.7023
    2013       2.6106
    2014       2.6438
    2015       2.6638
    2016       2.6158
    2017       2.6228
    2018       2.5949
    2019       2.5906
    2020       2.5323
    2021       2.5933
    2022       2.6410
    2023       2.5742
    2024       2.5599
    2025       2.6309
    2026       2.6337
    2027       2.5542
    2028       2.6002
    2029       2.6387
    2030       2.6831
    2031       2.6448
    2032       2.6523
    2033       2.6723
    2034       2.8586
    2035       2.8500
    2036       2.8306
    2037       2.7808
    2038       2.8452
    2039       2.8599
    2040       2.7585
    2041       2.7470
    2042       2.7437
    2043       2.7449
    2044       2.8039
    2045       2.7400
    2046       2.7406
    2047       2.7037
    2048       2.8102
    2049       3.0212
    2050       2.9573
    2051       2.9051
    2052       2.8650
    2053       2.8588
    2054       2.9407
    2055       3.0140
    2056       3.0273
    2057       2.9663
    2058       2.9161
    2059       2.9174
    2060       2.9170
    2061       3.0609
    2062       3.1192
    2063       2.9875
    2064       2.8927
    2065       2.9671
    2066       2.9006
    2067       2.9887
    2068       3.0551
    2069       3.0023
    2070       3.0024
    2071       2.9468
    2072       2.9422
    2073       2.9084
    2074       2.9490
    2075       2.8438
    2076       2.8634
    2077       2.7403
    2078       2.8911
    2079       2.9022
    2080       2.8639
    2081       2.8974
    2082       2.8373
    2083       2.7933
    2084       2.8169
    2085       2.8772
    2086       3.0011
    2087       3.0170
    2088       2.9684
    2089       2.8717
    2090       2.7714
    2091       2.6752
    2092       2.7027
    2093       2.6714
    2094       2.6660
    2095       2.6998
    2096       2.7861
    2097       2.7553
    2098       2.7887
    2099       2.7792
    2100       2.7889
    2101       2.7445
    2102       2.7392
    2103       2.7366
    2104       2.8492
    2105       2.8862
    2106       2.8146
    2107       2.7153
    2108       2.7497
    2109       2.8126
    2110       2.8781
    2111       2.8076
    2112       2.8012
    2113       2.7685
    2114       2.7159
    2115       2.7069
    2116       2.7600
    2117       2.7364
    2118       2.7314
    2119       2.6642
    2120       2.6653
    2121       2.7387
    2122       2.7659
    2123       2.7866
    2124       2.6643
    2125       2.6948
    2126       2.7789
    2127       2.7877
    2128       2.7846
    2129       2.7885
    2130       2.9061
    2131       2.8184
    2132       2.7450
    2133       2.7281
    2134       2.6971
    2135       2.7339
    2136       2.7509
    2137       2.7184
    2138       2.7171
    2139       2.7479
    2140       2.7950
    2141       2.7631
    2142       2.7035
    2143       2.6760
    2144       2.6346
    2145       2.6618
    2146       2.5873
    2147       2.5966
    2148       2.6863
    2149       2.5508
    2150       2.5496
    2151       2.6124
    2152       2.6527
    2153       2.5613
    2154       2.5235
    2155       2.5520
    2156       2.6298
    2157       2.5761
    2158       2.5339
    2159       2.6863
    2160       2.6140
    2161       2.7054
    2162       2.7927
    2163       2.7327
    2164       2.7918
    2165       2.7344
    2166       2.7540
    2167       2.7886
    2168       2.7815
    2169       2.7426
    2170       2.8120
    2171       2.8664
    2172       2.7709
    2173       2.6989
    2174       2.7555
    2175       2.8314
    2176       2.7840
    2177       2.7799
    2178       2.7819
    2179       2.8432
    2180       2.8108
    2181       2.8083
    2182       2.7948
    2183       2.8418
    2184       2.8072
    2185       2.8333
    2186       2.7988
    2187       2.7565
    2188       2.8120
    2189       2.8647
    2190       2.8829
    2191       2.8132
    2192       2.7318
    2193       2.7953
    2194       2.7835
    2195       2.8084
    2196       2.8605
    2197       2.8267
    2198       2.7922
    2199       2.9381
    2200       2.9132
    2201       2.7974
    2202       2.7339
    2203       2.6365
    2204       2.6238
    2205       2.6266
    2206       2.5778
    2207       2.6229
    2208       2.6677
    2209       2.6634
    2210       2.7112
    2211       2.7553
    2212       2.7382
    2213       2.7702
    2214       2.8718
    2215       2.8265
    2216       2.7636
    2217       2.7501
    2218       2.7800
    2219       2.8337
    2220       2.7410
    2221       2.7003
    2222       2.8425
    2223       2.9449
    2224       2.9613
    2225       2.9448
    2226       2.8175
    2227       2.7352
    2228       2.6596
    2229       2.8463
    2230       2.8265
    2231       2.6490
    2232       2.7738
    2233       2.6941
    2234       2.7957
    2235       2.7652
    2236       2.7316
    2237       2.6889
    2238       2.7035
    2239       2.6055
    2240       2.5705
    2241       2.5650
    2242       2.5152
    2243       2.6251
    2244       2.5419
    2245       2.5449
    2246       2.5657
    2247       2.6092
    2248       2.6584
    2249       2.6012
    2250       2.6118
    2251       2.6249
    2252       2.7377
    2253       2.6624
    2254       2.6582
    2255       2.8023
    2256       2.7389
    2257       2.8055
    2258       2.8535
    2259       2.8722
    2260       2.7672
    2261       2.8768
    2262       2.9122
    2263       2.8948
    2264       2.9936
    2265       2.9102
    2266       2.8579
    2267       2.7967
    2268       2.7740
    2269       2.6851
    2270       2.7774
    2271       2.7436
    2272       2.6860
    2273       2.7227
    2274       2.8013
    2275       2.7263
    2276       2.7022
    2277       2.7262
    2278       2.7362
    2279       2.6808
    2280       2.7462
    2281       2.6448
    2282       2.6229
    2283       2.7328
    2284       2.7245
    2285       2.7401
    2286       2.6915
    2287       2.7511
    2288       2.8279
    2289       2.8443
    2290       2.8291
    2291       2.7451
    2292       2.8491
    2293       2.8748
    2294       2.8162
    2295       2.7672
    2296       2.9273
    2297       2.7984
    2298       2.8082
    2299       2.8716
    2300       2.7630
    2301       2.7953
    2302       2.8376
    2303       2.8829
    2304       2.8861
    2305       2.7706
    2306       2.8728
    2307       2.8804
    2308       2.9114
    2309       3.0245
    2310       3.0390
    2311       3.0223
    2312       3.0583
    2313       2.9089
    2314       2.9956
    2315       2.8998
    2316       2.7838
    2317       2.8787
    2318       2.8086
    2319       2.8502
    2320       2.7737
    2321       2.7634
    2322       2.7536
    2323       2.7874
    2324       2.8765
    2325       2.8958
    2326       2.8979
    2327       2.7886
    2328       2.8908
    2329       2.9296
    2330       2.9786
    2331       3.0618
    2332       3.1363
    2333       3.1481
    2334       3.1888
    2335       3.1175
    2336       3.0830
    2337       3.2316
    2338       3.1696
    2339       3.0305
    2340       3.0854
    2341       2.8857
    2342       2.7175
    2343       2.5905
    2344       2.6620
    2345       2.7380
    2346       2.8410
    2347       2.6455
    2348       2.7140
    2349       2.8063
    2350       2.7349
    2351       2.7630
    2352       2.7831
    2353       2.7997
    2354       2.7358
    2355       2.7940
    2356       2.8175
    2357       2.7994
    2358       2.7156
    2359       2.6282
    2360       2.6277
    2361       2.6379
    2362       2.6334
    2363       2.7167
    2364       2.6555
    2365       2.6103
    2366       2.7063
    2367       2.8256
    2368       2.8082
    2369       2.7761
    2370       2.7679
    2371       2.8292
    2372       2.8265
    2373       2.9715
    2374       2.9622
    2375       2.9604
    2376       2.9463
    2377       2.8620
    2378       2.8980
    2379       2.8655
    2380       2.7256
    2381       2.7510
    2382       2.6010
    2383       2.6289
    2384       2.7130
    2385       2.6205
    2386       2.6076
    2387       2.6595
    2388       2.6999
    2389       2.6579
    2390       2.7243
    2391       2.7800
    2392       2.7955
    2393       2.7916
    2394       2.7657
    2395       2.7682
    2396       2.7407
    2397       2.7229
    2398       2.8380
    2399       2.8528
    2400       2.7786
    2401       2.7418
    2402       2.6660
    2403       2.5896
    2404       2.6851
    2405       2.6618
    2406       2.8103
    2407       2.8052
    2408       2.7789
    2409       2.7238
    2410       2.7329
    2411       2.7199
    2412       2.7629
    2413       2.7377
    2414       2.8194
    2415       2.8067
    2416       2.8077
    2417       2.8109
    2418       2.9306
    2419       2.9031
    2420       2.9284
    2421       2.8404
    2422       2.7631
    2423       2.6555
    2424       2.5858
    2425       2.5540
    2426       2.5978
    2427       2.7061
    2428       2.7249
    2429       2.7857
    2430       2.9081
    2431       2.8684
    2432       2.8112
    2433       2.8301
    2434       2.8235
    2435       2.8419
    2436       2.8181
    2437       2.7897
    2438       2.7667
    2439       2.6810
    2440       2.6172
    2441       2.5665
    2442       2.6595
    2443       2.6625
    2444       2.6517
    2445       2.6428
    2446       2.6292
    2447       2.6925
    2448       2.6948
    2449       2.6798
    2450       2.7405
    2451       2.7949
    2452       2.8443
    2453       2.7831
    2454       2.8209
    2455       2.8483
    2456       2.9060
    2457       2.9684
    2458       2.9325
    2459       2.8907
    2460       2.8452
    2461       2.8871
    2462       3.0092
    2463       2.9715
    2464       3.0490
    2465       2.9272
    2466       2.9200
    2467       2.9084
    2468       2.8252
    2469       2.7930
    2470       2.7676
    2471       2.8820
    2472       2.8277
    2473       2.7447
    2474       2.8320
    2475       2.8010
    2476       2.8298
    2477       2.7896
    2478       2.8715
    2479       2.8637
    2480       2.8101
    2481       2.7556
    2482       2.7546
    2483       2.7903
    2484       2.9690
    2485       2.9051
    2486       2.9670
    2487       2.8813
    2488       2.8097
    2489       2.8056
    2490       2.8287
    2491       2.8720
    2492       2.8551
    2493       2.9080
    2494       2.8791
    2495       2.8244
    2496       2.8421
    2497       2.8240
    2498       2.8791
    2499       2.9092
    2500       2.8719
