# Supplementary material for: Potential Inhibitors of Fascin From A Database of Marine Natural Products: A Virtual Screening and Molecular Dynamics Study
Source: Front Chem. 2021 Oct 7;9:719949. doi: 10.3389/fchem.2021.719949 (PMC8529705; doi:10.3389/fchem.2021.719949)
Supplement: Supplementary file 2 [file DataSheet1.ZIP › Raw Date for Manuscript-719949-reduced/Figure S1/Inhibitor 12/rmsd4.dat]

#Frame     RMSD_00002
       1       2.0879
       2       2.2427
       3       2.2424
       4       2.2332
       5       2.0604
       6       2.0741
       7       2.1033
       8       2.0174
       9       2.0056
      10       2.0620
      11       2.0258
      12       2.1373
      13       2.2008
      14       2.2224
      15       2.1768
      16       2.1321
      17       2.1245
      18       2.1989
      19       2.2023
      20       2.2467
      21       2.1241
      22       2.1497
      23       2.1557
      24       2.2122
      25       2.1833
      26       2.2028
      27       2.1672
      28       2.1414
      29       2.1374
      30       2.1482
      31       2.1335
      32       2.2102
      33       2.2209
      34       2.1433
      35       2.1825
      36       2.2447
      37       2.2337
      38       2.2659
      39       2.2480
      40       2.2103
      41       2.1667
      42       2.2677
      43       2.2277
      44       2.2029
      45       2.2188
      46       2.2421
      47       2.2182
      48       2.2398
      49       2.1821
      50       2.2016
      51       2.1337
      52       2.1460
      53       2.0629
      54       2.1873
      55       2.1795
      56       2.1592
      57       2.1159
      58       2.1198
      59       2.1121
      60       2.1534
      61       2.1463
      62       2.1558
      63       2.1033
      64       2.1662
      65       2.2284
      66       2.3283
      67       2.2497
      68       2.2710
      69       2.3072
      70       2.1786
      71       2.2476
      72       2.3038
      73       2.2664
      74       2.1892
      75       2.1428
      76       2.1309
      77       2.1629
      78       2.2559
      79       2.2200
      80       2.2228
      81       2.1853
      82       2.1785
      83       2.1608
      84       2.1389
      85       2.1141
      86       2.1727
      87       2.1197
      88       2.1967
      89       2.2575
      90       2.3028
      91       2.1507
      92       2.1753
      93       2.1658
      94       2.1833
      95       2.1629
      96       2.1327
      97       2.1317
      98       2.0585
      99       2.2078
     100       2.1319
     101       2.0652
     102       2.1877
     103       2.1174
     104       2.2291
     105       2.2279
     106       2.2454
     107       2.2291
     108       2.2662
     109       2.2653
     110       2.2798
     111       2.3019
     112       2.2640
     113       2.2407
     114       2.1788
     115       2.2641
     116       2.1916
     117       2.1477
     118       2.1216
     119       2.1235
     120       2.1811
     121       2.1525
     122       2.2645
     123       2.2325
     124       2.2258
     125       2.1747
     126       2.1818
     127       2.1909
     128       2.1497
     129       2.1457
     130       2.1754
     131       2.1690
     132       2.3023
     133       2.3079
     134       2.3445
     135       2.3117
     136       2.2787
     137       2.2690
     138       2.3120
     139       2.4324
     140       2.3411
     141       2.3949
     142       2.5048
     143       2.4126
     144       2.4400
     145       2.4725
     146       2.5083
     147       2.4542
     148       2.4862
     149       2.4953
     150       2.4983
     151       2.4186
     152       2.4472
     153       2.5438
     154       2.4540
     155       2.5208
     156       2.6158
     157       2.5571
     158       2.5737
     159       2.4742
     160       2.3993
     161       2.4228
     162       2.4342
     163       2.4052
     164       2.3588
     165       2.4060
     166       2.3660
     167       2.3681
     168       2.2584
     169       2.2945
     170       2.3172
     171       2.3350
     172       2.2169
     173       2.2793
     174       2.1756
     175       2.1555
     176       2.1332
     177       2.0860
     178       2.1064
     179       2.1112
     180       2.1497
     181       2.1977
     182       2.2101
     183       2.2014
     184       2.1726
     185       2.1849
     186       2.2571
     187       2.2028
     188       2.2958
     189       2.2926
     190       2.3088
     191       2.2196
     192       2.3010
     193       2.2855
     194       2.1935
     195       2.1993
     196       2.2507
     197       2.1189
     198       2.1048
     199       2.0992
     200       2.1434
     201       2.1378
     202       2.1221
     203       2.2029
     204       2.2612
     205       2.1327
     206       2.1233
     207       2.1165
     208       2.1239
     209       2.1819
     210       2.1813
     211       2.1746
     212       2.2205
     213       2.1613
     214       2.1627
     215       2.1965
     216       2.1914
     217       2.2630
     218       2.3424
     219       2.3104
     220       2.2471
     221       2.2395
     222       2.2878
     223       2.2741
     224       2.2360
     225       2.2721
     226       2.2841
     227       2.3866
     228       2.3484
     229       2.2821
     230       2.2301
     231       2.2929
     232       2.3077
     233       2.2800
     234       2.2458
     235       2.1991
     236       2.2105
     237       2.2412
     238       2.2562
     239       2.2385
     240       2.3088
     241       2.3030
     242       2.2344
     243       2.2360
     244       2.3367
     245       2.2646
     246       2.2067
     247       2.1746
     248       2.2683
     249       2.2805
     250       2.3126
     251       2.2460
     252       2.2175
     253       2.2074
     254       2.1502
     255       2.1059
     256       2.1209
     257       2.1309
     258       2.0880
     259       2.1363
     260       2.1126
     261       2.1524
     262       2.1903
     263       2.2218
     264       2.2753
     265       2.2738
     266       2.2890
     267       2.3319
     268       2.1966
     269       2.1809
     270       2.2602
     271       2.3124
     272       2.3310
     273       2.3108
     274       2.3120
     275       2.2536
     276       2.3784
     277       2.4097
     278       2.4237
     279       2.3481
     280       2.4504
     281       2.3534
     282       2.3479
     283       2.3931
     284       2.3150
     285       2.3572
     286       2.3789
     287       2.3156
     288       2.3278
     289       2.3621
     290       2.4406
     291       2.4186
     292       2.3520
     293       2.4338
     294       2.4079
     295       2.4753
     296       2.4357
     297       2.3936
     298       2.3496
     299       2.3806
     300       2.2638
     301       2.2497
     302       2.2654
     303       2.2974
     304       2.3470
     305       2.3508
     306       2.3842
     307       2.4145
     308       2.4437
     309       2.4819
     310       2.5149
     311       2.5301
     312       2.4299
     313       2.4605
     314       2.4499
     315       2.4237
     316       2.4403
     317       2.4707
     318       2.4729
     319       2.4272
     320       2.3029
     321       2.4187
     322       2.3743
     323       2.5233
     324       2.4287
     325       2.4963
     326       2.5314
     327       2.6073
     328       2.5716
     329       2.6262
     330       2.5653
     331       2.5329
     332       2.5238
     333       2.5305
     334       2.4950
     335       2.3848
     336       2.4994
     337       2.5036
     338       2.5180
     339       2.4573
     340       2.4181
     341       2.4631
     342       2.4539
     343       2.5791
     344       2.4966
     345       2.5894
     346       2.5984
     347       2.6545
     348       2.5790
     349       2.5305
     350       2.6015
     351       2.5535
     352       2.5521
     353       2.5738
     354       2.5803
     355       2.5474
     356       2.5861
     357       2.5673
     358       2.4789
     359       2.5639
     360       2.5741
     361       2.5669
     362       2.4556
     363       2.3866
     364       2.4840
     365       2.4869
     366       2.5667
     367       2.5817
     368       2.5664
     369       2.6182
     370       2.5445
     371       2.5018
     372       2.3888
     373       2.5090
     374       2.5077
     375       2.5701
     376       2.4943
     377       2.5378
     378       2.5138
     379       2.4625
     380       2.4216
     381       2.5112
     382       2.5650
     383       2.5641
     384       2.6492
     385       2.5620
     386       2.5175
     387       2.5404
     388       2.5616
     389       2.6263
     390       2.6294
     391       2.6409
     392       2.6573
     393       2.6678
     394       2.7521
     395       2.7723
     396       2.7295
     397       2.8592
     398       2.8185
     399       2.7308
     400       2.6428
     401       2.6928
     402       2.7220
     403       2.6862
     404       2.7939
     405       2.7954
     406       2.7161
     407       2.5956
     408       2.5208
     409       2.5657
     410       2.4924
     411       2.4624
     412       2.5497
     413       2.4435
     414       2.5371
     415       2.4748
     416       2.5845
     417       2.6005
     418       2.5577
     419       2.5271
     420       2.5684
     421       2.5881
     422       2.6540
     423       2.5697
     424       2.6269
     425       2.5831
     426       2.5709
     427       2.6186
     428       2.6164
     429       2.5856
     430       2.7226
     431       2.6382
     432       2.6826
     433       2.7187
     434       2.6763
     435       2.6799
     436       2.8001
     437       2.7780
     438       2.7184
     439       2.7346
     440       2.7898
     441       2.8233
     442       2.7400
     443       2.7092
     444       2.7163
     445       2.7350
     446       2.6360
     447       2.5302
     448       2.6534
     449       2.6455
     450       2.6933
     451       2.7802
     452       2.7475
     453       2.7234
     454       2.7178
     455       2.7551
     456       2.7368
     457       2.7937
     458       2.7785
     459       2.8445
     460       2.8212
     461       2.7938
     462       2.9120
     463       2.8964
     464       3.0008
     465       3.0260
     466       2.8892
     467       2.7062
     468       2.7640
     469       2.7619
     470       2.7404
     471       2.7100
     472       2.8019
     473       2.6402
     474       2.6094
     475       2.7001
     476       2.7843
     477       2.7824
     478       2.8403
     479       2.7985
     480       2.8386
     481       2.8892
     482       2.8407
     483       2.8000
     484       2.7464
     485       2.7362
     486       2.7090
     487       2.7975
     488       2.8057
     489       2.7874
     490       2.7847
     491       2.7472
     492       2.7382
     493       2.8799
     494       2.6958
     495       2.7258
     496       2.7421
     497       2.7384
     498       2.7590
     499       2.6722
     500       2.6792
     501       2.7038
     502       2.6482
     503       2.6620
     504       2.6350
     505       2.5761
     506       2.5745
     507       2.6020
     508       2.5715
     509       2.6429
     510       2.6119
     511       2.6870
     512       2.8206
     513       2.8146
     514       2.8277
     515       2.8470
     516       2.8325
     517       2.7316
     518       2.7354
     519       2.6469
     520       2.6803
     521       2.7337
     522       2.7018
     523       2.7697
     524       2.7724
     525       2.6984
     526       2.7574
     527       2.7026
     528       2.6828
     529       2.8209
     530       2.7140
     531       2.7229
     532       2.7455
     533       2.7115
     534       2.6726
     535       2.6676
     536       2.5964
     537       2.4741
     538       2.4407
     539       2.5416
     540       2.5672
     541       2.5433
     542       2.6012
     543       2.7017
     544       2.7019
     545       2.6869
     546       2.7103
     547       2.6249
     548       2.6933
     549       2.5962
     550       2.6187
     551       2.6405
     552       2.6753
     553       2.7412
     554       2.6740
     555       2.7390
     556       2.7008
     557       2.7312
     558       2.6547
     559       2.6835
     560       2.6082
     561       2.5673
     562       2.6300
     563       2.7999
     564       2.7153
     565       2.6534
     566       2.6154
     567       2.6591
     568       2.6606
     569       2.6757
     570       2.7427
     571       2.7566
     572       2.8018
     573       2.7868
     574       2.6831
     575       2.7218
     576       2.7693
     577       2.7700
     578       2.8239
     579       2.8459
     580       2.9327
     581       3.0522
     582       3.1023
     583       3.1784
     584       3.2528
     585       3.3037
     586       3.2003
     587       3.0101
     588       3.0597
     589       3.1249
     590       2.9821
     591       2.9739
     592       2.8943
     593       2.8867
     594       2.9959
     595       3.0242
     596       3.0745
     597       2.9402
     598       2.9483
     599       2.9899
     600       2.8857
     601       2.8312
     602       2.8525
     603       2.9068
     604       2.9384
     605       2.9087
     606       2.9853
     607       2.7889
     608       2.6792
     609       2.6755
     610       2.7789
     611       2.7323
     612       2.7009
     613       2.6623
     614       2.5618
     615       2.6241
     616       2.6187
     617       2.7136
     618       2.7887
     619       2.8604
     620       2.9100
     621       2.8506
     622       2.8847
     623       2.8935
     624       2.9205
     625       2.9201
     626       2.9169
     627       2.8434
     628       2.8515
     629       2.8034
     630       2.7892
     631       2.7325
     632       2.7301
     633       2.6683
     634       2.6862
     635       2.6386
     636       2.6380
     637       2.6283
     638       2.5775
     639       2.5222
     640       2.5088
     641       2.5020
     642       2.4717
     643       2.5091
     644       2.5046
     645       2.5558
     646       2.5303
     647       2.6092
     648       2.5773
     649       2.5764
     650       2.5199
     651       2.5620
     652       2.5692
     653       2.6028
     654       2.6511
     655       2.6454
     656       2.6600
     657       2.6442
     658       2.6177
     659       2.5490
     660       2.6598
     661       2.5133
     662       2.6295
     663       2.6528
     664       2.7169
     665       2.6721
     666       2.6590
     667       2.7927
     668       2.7159
     669       2.7269
     670       2.6614
     671       2.6785
     672       2.6091
     673       2.6049
     674       2.5336
     675       2.5769
     676       2.6649
     677       2.7000
     678       2.6044
     679       2.5028
     680       2.6683
     681       2.6814
     682       2.6758
     683       2.7625
     684       2.7720
     685       2.8232
     686       2.9349
     687       2.8383
     688       2.8901
     689       2.8206
     690       2.8620
     691       2.8808
     692       2.8733
     693       2.8142
     694       2.9043
     695       2.7323
     696       2.6958
     697       2.7426
     698       2.6600
     699       2.6677
     700       2.6853
     701       2.6359
     702       2.6860
     703       2.7304
     704       2.9105
     705       2.9005
     706       2.8443
     707       2.7449
     708       2.7353
     709       2.7548
     710       2.7605
     711       2.7998
     712       2.8651
     713       2.9760
     714       2.8589
     715       2.8728
     716       2.9682
     717       2.7819
     718       2.7903
     719       2.7971
     720       2.7299
     721       2.7040
     722       2.6898
     723       2.6958
     724       2.7525
     725       2.6813
     726       2.6783
     727       2.7559
     728       2.8391
     729       2.8394
     730       2.7946
     731       2.8071
     732       2.7980
     733       2.8919
     734       2.9450
     735       2.9045
     736       2.9118
     737       2.9907
     738       2.9378
     739       2.8711
     740       2.8796
     741       2.8864
     742       2.9102
     743       2.7985
     744       2.7693
     745       2.7828
     746       2.8565
     747       2.7719
     748       2.7535
     749       2.6959
     750       2.8162
     751       2.7582
     752       2.7401
     753       2.7396
     754       2.7993
     755       2.8740
     756       2.8285
     757       2.7882
     758       2.7356
     759       2.8791
     760       2.8277
     761       2.8396
     762       2.8124
     763       2.7540
     764       2.7267
     765       2.7813
     766       2.7443
     767       2.8469
     768       2.8551
     769       2.7936
     770       2.8771
     771       2.8635
     772       2.9188
     773       2.8107
     774       2.8042
     775       2.8371
     776       2.7941
     777       2.8369
     778       2.8298
     779       2.7374
     780       2.7148
     781       2.8388
     782       2.8397
     783       2.8677
     784       2.8637
     785       2.8158
     786       2.7562
     787       2.8475
     788       2.8195
     789       2.7969
     790       2.7705
     791       2.9120
     792       2.8176
     793       2.8400
     794       2.8649
     795       2.8775
     796       2.8961
     797       2.9304
     798       2.9050
     799       2.9623
     800       2.9971
     801       2.9083
     802       2.8480
     803       2.8861
     804       2.8423
     805       2.8973
     806       2.8552
     807       2.8022
     808       2.8775
     809       2.8814
     810       2.8518
     811       2.7945
     812       2.8639
     813       2.8612
     814       2.9406
     815       2.9847
     816       2.7681
     817       2.8376
     818       2.7822
     819       2.8424
     820       2.8496
     821       2.9015
     822       2.9585
     823       2.9186
     824       2.8696
     825       2.8720
     826       2.8804
     827       2.8630
     828       2.8703
     829       2.9233
     830       2.8829
     831       2.9619
     832       2.8658
     833       2.8121
     834       2.7560
     835       2.8236
     836       2.8892
     837       2.9750
     838       2.8390
     839       2.7883
     840       2.6940
     841       2.7506
     842       2.7683
     843       2.7340
     844       2.6782
     845       2.6483
     846       2.6301
     847       2.6451
     848       2.7003
     849       2.7205
     850       2.7601
     851       2.7612
     852       2.7204
     853       2.7487
     854       2.7480
     855       2.6612
     856       2.6334
     857       2.7252
     858       2.6074
     859       2.6010
     860       2.6235
     861       2.6372
     862       2.5985
     863       2.5435
     864       2.5590
     865       2.6652
     866       2.7091
     867       2.6759
     868       2.5802
     869       2.5219
     870       2.5659
     871       2.5712
     872       2.5463
     873       2.6469
     874       2.6782
     875       2.7642
     876       2.7623
     877       2.7088
     878       2.8003
     879       2.7221
     880       2.6796
     881       2.7107
     882       2.7585
     883       2.7853
     884       2.7062
     885       2.6250
     886       2.6919
     887       2.6834
     888       2.6521
     889       2.5383
     890       2.5757
     891       2.5136
     892       2.5667
     893       2.6357
     894       2.6056
     895       2.6753
     896       2.7670
     897       2.8121
     898       2.8034
     899       2.9079
     900       2.8991
     901       2.9269
     902       2.9328
     903       3.0534
     904       3.0458
     905       2.9712
     906       2.9783
     907       3.0014
     908       2.8515
     909       2.8291
     910       2.8902
     911       2.8127
     912       2.8749
     913       2.8374
     914       2.7551
     915       2.8611
     916       2.8861
     917       2.9042
     918       2.7695
     919       2.7320
     920       2.6841
     921       2.7016
     922       2.6497
     923       2.6397
     924       2.6009
     925       2.5940
     926       2.6405
     927       2.6262
     928       2.6257
     929       2.5352
     930       2.5394
     931       2.6175
     932       2.5916
     933       2.6286
     934       2.6977
     935       2.6789
     936       2.6059
     937       2.5572
     938       2.6094
     939       2.5000
     940       2.5815
     941       2.5525
     942       2.6387
     943       2.6442
     944       2.6868
     945       2.8095
     946       2.7806
     947       2.8529
     948       2.9006
     949       2.8954
     950       2.7760
     951       2.7737
     952       2.9088
     953       2.8474
     954       2.7938
     955       2.6597
     956       2.7408
     957       2.6558
     958       2.6764
     959       2.7138
     960       2.7688
     961       2.7711
     962       2.8547
     963       2.7228
     964       2.7560
     965       2.6606
     966       2.7278
     967       2.6368
     968       2.6817
     969       2.5993
     970       2.7477
     971       2.6572
     972       2.7152
     973       2.7481
     974       2.7998
     975       2.6467
     976       2.5865
     977       2.5961
     978       2.6181
     979       2.6095
     980       2.5178
     981       2.6429
     982       2.5835
     983       2.5902
     984       2.4661
     985       2.5248
     986       2.5749
     987       2.5561
     988       2.5379
     989       2.5663
     990       2.4483
     991       2.3978
     992       2.4471
     993       2.4428
     994       2.5595
     995       2.4839
     996       2.4404
     997       2.4102
     998       2.4763
     999       2.5253
    1000       2.4969
    1001       2.3808
    1002       2.4200
    1003       2.4422
    1004       2.4505
    1005       2.4437
    1006       2.5283
    1007       2.5863
    1008       2.5598
    1009       2.4739
    1010       2.5739
    1011       2.5698
    1012       2.5184
    1013       2.6004
    1014       2.6331
    1015       2.6463
    1016       2.5968
    1017       2.6289
    1018       2.5701
    1019       2.6223
    1020       2.6797
    1021       2.6659
    1022       2.6912
    1023       2.6859
    1024       2.6634
    1025       2.6917
    1026       2.6807
    1027       2.6671
    1028       2.6416
    1029       2.6544
    1030       2.5013
    1031       2.5530
    1032       2.5367
    1033       2.5748
    1034       2.4783
    1035       2.5603
    1036       2.5425
    1037       2.5738
    1038       2.5101
    1039       2.5303
    1040       2.4919
    1041       2.4029
    1042       2.5234
    1043       2.4808
    1044       2.4984
    1045       2.6269
    1046       2.6639
    1047       2.6736
    1048       2.7119
    1049       2.5768
    1050       2.6270
    1051       2.6116
    1052       2.6159
    1053       2.7129
    1054       2.7139
    1055       2.7485
    1056       2.8270
    1057       2.9272
    1058       2.9544
    1059       2.9075
    1060       2.8443
    1061       2.9431
    1062       2.9894
    1063       2.9169
    1064       2.9003
    1065       2.7960
    1066       2.8491
    1067       2.8596
    1068       2.9151
    1069       2.9264
    1070       2.8751
    1071       2.8233
    1072       2.8481
    1073       2.8135
    1074       2.7402
    1075       2.7074
    1076       2.6980
    1077       2.5824
    1078       2.6238
    1079       2.5907
    1080       2.6971
    1081       2.6770
    1082       2.6699
    1083       2.7010
    1084       2.5374
    1085       2.6020
    1086       2.4674
    1087       2.4298
    1088       2.4453
    1089       2.5124
    1090       2.5602
    1091       2.6056
    1092       2.4730
    1093       2.4681
    1094       2.3793
    1095       2.4376
    1096       2.5213
    1097       2.5549
    1098       2.5711
    1099       2.5252
    1100       2.4770
    1101       2.5208
    1102       2.5923
    1103       2.6135
    1104       2.6469
    1105       2.5887
    1106       2.6005
    1107       2.7253
    1108       2.6991
    1109       2.7166
    1110       2.7569
    1111       2.7788
    1112       2.7475
    1113       2.7992
    1114       2.6998
    1115       2.6889
    1116       2.7080
    1117       2.7583
    1118       2.6694
    1119       2.6808
    1120       2.7235
    1121       2.7093
    1122       2.7056
    1123       2.6018
    1124       2.6412
    1125       2.5642
    1126       2.6072
    1127       2.6569
    1128       2.6313
    1129       2.6795
    1130       2.7214
    1131       2.8217
    1132       2.8033
    1133       2.7383
    1134       2.7911
    1135       2.8124
    1136       2.8935
    1137       2.9068
    1138       2.9529
    1139       2.9351
    1140       2.8830
    1141       2.8322
    1142       2.7019
    1143       2.6947
    1144       2.8628
    1145       2.8029
    1146       2.7984
    1147       2.8336
    1148       2.7404
    1149       2.6928
    1150       2.7028
    1151       2.7301
    1152       2.7498
    1153       2.7326
    1154       2.7026
    1155       2.6981
    1156       2.7168
    1157       2.6943
    1158       2.6202
    1159       2.5950
    1160       2.6884
    1161       2.6325
    1162       2.7662
    1163       2.7779
    1164       2.7579
    1165       2.7614
    1166       2.6496
    1167       2.6545
    1168       2.7067
    1169       2.7187
    1170       2.7518
    1171       2.7020
    1172       2.6632
    1173       2.7108
    1174       2.7011
    1175       2.6888
    1176       2.7277
    1177       2.6765
    1178       2.6049
    1179       2.7073
    1180       2.7873
    1181       2.6788
    1182       2.6227
    1183       2.6658
    1184       2.6044
    1185       2.6433
    1186       2.6082
    1187       2.6046
    1188       2.5631
    1189       2.6337
    1190       2.5999
    1191       2.6476
    1192       2.5775
    1193       2.5940
    1194       2.5799
    1195       2.5880
    1196       2.5445
    1197       2.5461
    1198       2.5843
    1199       2.5131
    1200       2.5383
    1201       2.5260
    1202       2.5514
    1203       2.6448
    1204       2.6493
    1205       2.6715
    1206       2.6304
    1207       2.6434
    1208       2.6902
    1209       2.6323
    1210       2.7583
    1211       2.8104
    1212       2.7869
    1213       2.7236
    1214       2.7323
    1215       2.7656
    1216       2.7245
    1217       2.7702
    1218       2.8192
    1219       2.8231
    1220       2.9361
    1221       2.8264
    1222       2.7750
    1223       2.7360
    1224       2.7377
    1225       2.6870
    1226       2.6208
    1227       2.6711
    1228       2.8162
    1229       2.8676
    1230       2.8778
    1231       2.8075
    1232       2.8399
    1233       2.7874
    1234       2.8510
    1235       2.8144
    1236       2.9013
    1237       2.8450
    1238       2.7920
    1239       2.8223
    1240       2.8578
    1241       2.8660
    1242       2.9124
    1243       2.8898
    1244       2.8575
    1245       2.8376
    1246       2.8935
    1247       2.8505
    1248       2.7608
    1249       2.7505
    1250       2.7388
    1251       2.7252
    1252       2.7364
    1253       2.7795
    1254       2.7988
    1255       2.7298
    1256       2.7156
    1257       2.6720
    1258       2.6084
    1259       2.6602
    1260       2.6341
    1261       2.6864
    1262       2.7170
    1263       2.7356
    1264       2.7960
    1265       2.8188
    1266       2.7029
    1267       2.7114
    1268       2.7670
    1269       2.7019
    1270       2.6502
    1271       2.6167
    1272       2.7414
    1273       2.7811
    1274       2.7758
    1275       2.7458
    1276       2.7119
    1277       2.6735
    1278       2.8055
    1279       2.7555
    1280       2.6570
    1281       2.7245
    1282       2.7162
    1283       2.7721
    1284       2.7825
    1285       2.6890
    1286       2.7947
    1287       2.8887
    1288       2.8854
    1289       2.9067
    1290       2.7810
    1291       2.8424
    1292       2.8509
    1293       2.8847
    1294       2.8256
    1295       2.8153
    1296       2.7046
    1297       2.7759
    1298       2.6796
    1299       2.6749
    1300       2.6682
    1301       2.6258
    1302       2.5800
    1303       2.5078
    1304       2.5594
    1305       2.4866
    1306       2.4556
    1307       2.4962
    1308       2.4138
    1309       2.4378
    1310       2.4975
    1311       2.4726
    1312       2.4703
    1313       2.4601
    1314       2.4654
    1315       2.4131
    1316       2.3948
    1317       2.3911
    1318       2.3974
    1319       2.4003
    1320       2.3943
    1321       2.3558
    1322       2.3810
    1323       2.4577
    1324       2.4309
    1325       2.4551
    1326       2.5766
    1327       2.5813
    1328       2.6563
    1329       2.6705
    1330       2.6233
    1331       2.6622
    1332       2.6688
    1333       2.6159
    1334       2.6429
    1335       2.6244
    1336       2.5776
    1337       2.5532
    1338       2.5926
    1339       2.5794
    1340       2.5474
    1341       2.6231
    1342       2.7177
    1343       2.7055
    1344       2.6803
    1345       2.6323
    1346       2.6846
    1347       2.5124
    1348       2.5911
    1349       2.6394
    1350       2.5894
    1351       2.5738
    1352       2.5512
    1353       2.5777
    1354       2.5793
    1355       2.5365
    1356       2.4833
    1357       2.4868
    1358       2.5494
    1359       2.5801
    1360       2.6860
    1361       2.6005
    1362       2.6627
    1363       2.6801
    1364       2.7685
    1365       2.7612
    1366       2.8249
    1367       2.7881
    1368       2.7316
    1369       2.7234
    1370       2.6936
    1371       2.6639
    1372       2.6865
    1373       2.5907
    1374       2.6191
    1375       2.6374
    1376       2.7544
    1377       2.6409
    1378       2.5920
    1379       2.6292
    1380       2.6636
    1381       2.6551
    1382       2.6105
    1383       2.6244
    1384       2.5600
    1385       2.5833
    1386       2.5971
    1387       2.6628
    1388       2.7951
    1389       2.8336
    1390       2.7159
    1391       2.7466
    1392       2.7702
    1393       2.7732
    1394       2.7004
    1395       2.6436
    1396       2.5342
    1397       2.6183
    1398       2.5534
    1399       2.5974
    1400       2.7314
    1401       2.7300
    1402       2.7124
    1403       2.7079
    1404       2.7891
    1405       2.7638
    1406       2.8368
    1407       2.8143
    1408       2.9202
    1409       2.9183
    1410       2.8712
    1411       2.9024
    1412       2.9603
    1413       2.8813
    1414       2.8264
    1415       2.8084
    1416       2.7478
    1417       2.6964
    1418       2.7936
    1419       2.8026
    1420       2.7126
    1421       2.7056
    1422       2.7110
    1423       2.7373
    1424       2.7107
    1425       2.6312
    1426       2.5285
    1427       2.6140
    1428       2.6866
    1429       2.8216
    1430       2.7541
    1431       2.7183
    1432       2.8065
    1433       2.8491
    1434       2.8154
    1435       2.8711
    1436       2.9026
    1437       2.9110
    1438       2.8605
    1439       2.8490
    1440       2.8496
    1441       2.8508
    1442       2.8648
    1443       2.9413
    1444       3.0034
    1445       2.9913
    1446       3.0168
    1447       3.0926
    1448       2.9642
    1449       2.9589
    1450       2.8243
    1451       2.7454
    1452       2.7590
    1453       2.8385
    1454       2.7885
    1455       2.8491
    1456       2.7880
    1457       2.7684
    1458       2.7380
    1459       2.8019
    1460       2.8666
    1461       2.7735
    1462       2.8201
    1463       2.9092
    1464       2.8765
    1465       2.8396
    1466       2.8653
    1467       2.8628
    1468       2.8796
    1469       2.8229
    1470       2.7631
    1471       2.7484
    1472       2.8595
    1473       2.8307
    1474       2.8499
    1475       2.8814
    1476       2.8008
    1477       2.8385
    1478       2.8153
    1479       2.7236
    1480       2.7836
    1481       2.9058
    1482       2.9982
    1483       2.9939
    1484       2.9611
    1485       2.9500
    1486       2.9470
    1487       3.0509
    1488       2.9802
    1489       2.8760
    1490       2.7870
    1491       2.7251
    1492       2.6966
    1493       2.6895
    1494       2.6885
    1495       2.7660
    1496       2.7880
    1497       2.7844
    1498       2.6678
    1499       2.6819
    1500       2.7550
    1501       2.8320
    1502       2.8443
    1503       2.8008
    1504       2.7832
    1505       2.8042
    1506       2.6730
    1507       2.6528
    1508       2.7107
    1509       2.7132
    1510       2.7233
    1511       2.6854
    1512       2.6342
    1513       2.5160
    1514       2.5682
    1515       2.5062
    1516       2.4868
    1517       2.5779
    1518       2.5811
    1519       2.5934
    1520       2.6720
    1521       2.5093
    1522       2.6070
    1523       2.6922
    1524       2.6955
    1525       2.7196
    1526       2.7759
    1527       2.6670
    1528       2.7656
    1529       2.7415
    1530       2.8010
    1531       2.7441
    1532       2.7204
    1533       2.7465
    1534       2.7730
    1535       2.6833
    1536       2.6876
    1537       2.6507
    1538       2.6086
    1539       2.6164
    1540       2.6936
    1541       2.7410
    1542       2.8339
    1543       2.7787
    1544       2.8607
    1545       2.7406
    1546       2.7457
    1547       2.7165
    1548       2.7640
    1549       2.7518
    1550       2.8036
    1551       2.7889
    1552       2.7840
    1553       2.8386
    1554       2.8938
    1555       2.7676
    1556       2.7009
    1557       2.6978
    1558       2.6704
    1559       2.6925
    1560       2.6887
    1561       2.5520
    1562       2.6503
    1563       2.7601
    1564       2.7285
    1565       2.6702
    1566       2.6391
    1567       2.6204
    1568       2.7508
    1569       2.7584
    1570       2.6659
    1571       2.7826
    1572       2.7873
    1573       2.8056
    1574       2.8289
    1575       2.8655
    1576       2.8490
    1577       2.8690
    1578       2.9428
    1579       2.9328
    1580       2.8587
    1581       2.8890
    1582       2.9620
    1583       3.0445
    1584       2.8980
    1585       2.8091
    1586       2.6951
    1587       2.6840
    1588       2.8623
    1589       2.7419
    1590       2.7769
    1591       2.8459
    1592       2.9108
    1593       2.8886
    1594       2.8915
    1595       2.8608
    1596       2.8774
    1597       2.8480
    1598       2.8471
    1599       2.7718
    1600       2.8491
    1601       2.7941
    1602       2.7993
    1603       2.9062
    1604       2.9316
    1605       2.8642
    1606       2.7952
    1607       2.7860
    1608       2.8436
    1609       2.8780
    1610       2.9284
    1611       2.8757
    1612       2.9097
    1613       2.8188
    1614       2.7645
    1615       2.8111
    1616       2.7528
    1617       2.7007
    1618       2.6762
    1619       2.6289
    1620       2.6003
    1621       2.6557
    1622       2.6558
    1623       2.5681
    1624       2.6360
    1625       2.6319
    1626       2.5670
    1627       2.5618
    1628       2.5259
    1629       2.5174
    1630       2.4719
    1631       2.4977
    1632       2.5173
    1633       2.6483
    1634       2.5943
    1635       2.6848
    1636       2.6822
    1637       2.6620
    1638       2.6435
    1639       2.7078
    1640       2.6811
    1641       2.6785
    1642       2.6223
    1643       2.6894
    1644       2.6833
    1645       2.6621
    1646       2.6927
    1647       2.7799
    1648       2.6962
    1649       2.7550
    1650       2.7961
    1651       2.7596
    1652       2.7530
    1653       2.7558
    1654       2.6766
    1655       2.6428
    1656       2.6628
    1657       2.6718
    1658       2.7748
    1659       2.8185
    1660       2.9254
    1661       2.8438
    1662       2.8882
    1663       2.8205
    1664       2.8776
    1665       2.8826
    1666       3.0657
    1667       3.0096
    1668       2.9182
    1669       2.9471
    1670       2.8177
    1671       2.8409
    1672       2.8476
    1673       2.8832
    1674       2.8967
    1675       2.8454
    1676       2.8612
    1677       2.8052
    1678       2.7940
    1679       2.8771
    1680       2.8223
    1681       2.9339
    1682       2.9885
    1683       2.9481
    1684       2.8528
    1685       2.8981
    1686       2.8789
    1687       2.8980
    1688       3.0664
    1689       3.0840
    1690       3.1421
    1691       3.2618
    1692       3.1194
    1693       3.1705
    1694       3.1149
    1695       2.9470
    1696       3.0251
    1697       2.9732
    1698       2.9432
    1699       2.8349
    1700       2.8173
    1701       2.8267
    1702       2.9295
    1703       2.9714
    1704       2.9616
    1705       3.0021
    1706       3.0560
    1707       2.9777
    1708       2.9224
    1709       2.8649
    1710       2.8881
    1711       2.9145
    1712       2.9304
    1713       2.8567
    1714       2.9474
    1715       2.9263
    1716       2.9306
    1717       2.7703
    1718       2.8567
    1719       2.8434
    1720       2.8595
    1721       2.8765
    1722       2.8663
    1723       2.9019
    1724       2.9300
    1725       2.7746
    1726       2.7420
    1727       2.7359
    1728       2.8739
    1729       2.8707
    1730       2.9330
    1731       2.9152
    1732       2.9294
    1733       2.9378
    1734       3.0445
    1735       3.0041
    1736       2.9580
    1737       3.0285
    1738       3.0786
    1739       2.9672
    1740       2.9421
    1741       3.0209
    1742       2.9163
    1743       2.9775
    1744       2.9888
    1745       2.9183
    1746       3.0380
    1747       3.0253
    1748       2.9624
    1749       2.8441
    1750       2.9960
    1751       2.9523
    1752       2.9575
    1753       2.8777
    1754       2.8690
    1755       2.8968
    1756       2.8529
    1757       2.8154
    1758       2.9003
    1759       2.9020
    1760       2.8467
    1761       2.7665
    1762       2.7997
    1763       2.7678
    1764       2.7913
    1765       2.8129
    1766       2.8527
    1767       2.8841
    1768       2.8740
    1769       2.8789
    1770       2.8200
    1771       2.8616
    1772       2.7369
    1773       2.7691
    1774       2.8083
    1775       2.8527
    1776       2.7568
    1777       2.7219
    1778       2.7265
    1779       2.7577
    1780       2.7718
    1781       2.7064
    1782       2.7171
    1783       2.6654
    1784       2.7315
    1785       2.8104
    1786       2.7709
    1787       2.8314
    1788       2.8088
    1789       2.8295
    1790       2.7593
    1791       2.7972
    1792       2.8512
    1793       2.8769
    1794       2.8327
    1795       2.8685
    1796       2.9594
    1797       2.8945
    1798       2.9631
    1799       2.9414
    1800       2.9789
    1801       2.9784
    1802       2.9827
    1803       2.9553
    1804       2.9071
    1805       2.9195
    1806       2.8639
    1807       2.9986
    1808       3.0404
    1809       2.9071
    1810       3.0145
    1811       3.0122
    1812       3.0453
    1813       3.0028
    1814       3.0055
    1815       3.0032
    1816       2.9646
    1817       2.8960
    1818       2.8874
    1819       2.7984
    1820       2.8239
    1821       2.7939
    1822       2.8789
    1823       2.8814
    1824       2.9579
    1825       3.0051
    1826       3.0063
    1827       2.9751
    1828       3.0006
    1829       3.0957
    1830       3.0866
    1831       3.0013
    1832       2.9063
    1833       2.9362
    1834       2.8958
    1835       2.7974
    1836       2.8303
    1837       2.8289
    1838       2.7488
    1839       2.8213
    1840       2.7742
    1841       2.7294
    1842       2.6822
    1843       2.7532
    1844       2.7665
    1845       2.8164
    1846       2.8562
    1847       2.9304
    1848       2.8983
    1849       2.8914
    1850       2.9888
    1851       2.9445
    1852       2.9288
    1853       2.9389
    1854       2.8621
    1855       2.7851
    1856       2.7109
    1857       2.6554
    1858       2.5884
    1859       2.6080
    1860       2.7580
    1861       2.7317
    1862       2.7282
    1863       2.7605
    1864       2.7945
    1865       2.7513
    1866       2.7393
    1867       2.7596
    1868       2.6945
    1869       2.6273
    1870       2.6055
    1871       2.6025
    1872       2.6452
    1873       2.6225
    1874       2.6091
    1875       2.5863
    1876       2.5850
    1877       2.6336
    1878       2.6433
    1879       2.7010
    1880       2.8445
    1881       2.9013
    1882       2.9027
    1883       2.9906
    1884       2.8636
    1885       2.8445
    1886       2.7815
    1887       2.8324
    1888       2.8846
    1889       2.8809
    1890       2.7777
    1891       2.8702
    1892       2.8515
    1893       2.9529
    1894       2.9045
    1895       2.9912
    1896       2.9003
    1897       2.8958
    1898       2.8422
    1899       2.8496
    1900       2.8058
    1901       2.9662
    1902       2.9082
    1903       3.0284
    1904       2.9705
    1905       3.0112
    1906       3.0413
    1907       3.1077
    1908       3.1490
    1909       3.1266
    1910       3.0279
    1911       3.0094
    1912       3.0583
    1913       3.0045
    1914       3.0152
    1915       2.9473
    1916       2.9718
    1917       2.8638
    1918       2.8465
    1919       2.9443
    1920       2.8427
    1921       2.8391
    1922       2.8363
    1923       2.8977
    1924       2.7582
    1925       2.7701
    1926       2.7829
    1927       2.8106
    1928       2.8322
    1929       2.7767
    1930       2.7586
    1931       2.7343
    1932       2.6955
    1933       2.7126
    1934       2.7893
    1935       2.7360
    1936       2.7564
    1937       2.7888
    1938       2.7560
    1939       2.9308
    1940       2.9106
    1941       2.9705
    1942       2.9606
    1943       3.0430
    1944       3.0553
    1945       3.1030
    1946       3.0270
    1947       3.0618
    1948       3.1220
    1949       2.9720
    1950       2.9796
    1951       3.0156
    1952       3.0161
    1953       3.0771
    1954       3.0468
    1955       3.0594
    1956       2.9669
    1957       3.0017
    1958       3.0695
    1959       3.0930
    1960       3.0195
    1961       3.0330
    1962       2.9536
    1963       3.0540
    1964       3.1280
    1965       3.0908
    1966       3.1233
    1967       3.0663
    1968       3.0668
    1969       3.0246
    1970       2.8531
    1971       2.8766
    1972       2.9089
    1973       2.9282
    1974       2.9436
    1975       3.0002
    1976       3.0753
    1977       2.9227
    1978       3.0004
    1979       2.9604
    1980       2.8898
    1981       2.8808
    1982       2.9122
    1983       2.8671
    1984       2.8890
    1985       2.8628
    1986       2.8038
    1987       2.9341
    1988       2.9876
    1989       2.9945
    1990       2.9240
    1991       3.0058
    1992       3.0383
    1993       2.9885
    1994       3.0891
    1995       3.0702
    1996       2.9312
    1997       2.9678
    1998       3.0208
    1999       3.0401
    2000       2.9773
    2001       3.0618
    2002       2.9977
    2003       3.0296
    2004       3.0384
    2005       3.0171
    2006       3.0054
    2007       3.0011
    2008       3.1182
    2009       3.1281
    2010       3.2114
    2011       3.0722
    2012       3.0635
    2013       3.1032
    2014       3.2143
    2015       3.0771
    2016       3.0133
    2017       2.9768
    2018       3.0130
    2019       3.0541
    2020       3.0061
    2021       3.0780
    2022       3.1179
    2023       3.0325
    2024       3.0474
    2025       3.1543
    2026       3.0647
    2027       3.0725
    2028       3.0901
    2029       3.0614
    2030       3.0649
    2031       3.1652
    2032       3.1644
    2033       3.1002
    2034       3.1367
    2035       3.2111
    2036       3.0821
    2037       3.0831
    2038       3.1010
    2039       3.2171
    2040       3.3616
    2041       3.3527
    2042       3.2236
    2043       3.2751
    2044       3.1940
    2045       3.1591
    2046       3.1794
    2047       3.2208
    2048       3.2756
    2049       3.2249
    2050       3.2980
    2051       3.2758
    2052       3.2543
    2053       3.1414
    2054       3.1501
    2055       3.2554
    2056       3.2069
    2057       3.2076
    2058       3.0651
    2059       3.0196
    2060       3.0830
    2061       3.0947
    2062       3.1274
    2063       3.0573
    2064       3.0885
    2065       3.0565
    2066       3.0937
    2067       3.1405
    2068       3.1770
    2069       3.1038
    2070       3.0211
    2071       3.1013
    2072       3.1223
    2073       3.1762
    2074       3.1118
    2075       3.1188
    2076       3.0511
    2077       3.0450
    2078       3.1197
    2079       3.2834
    2080       3.3391
    2081       3.3571
    2082       3.3914
    2083       3.3366
    2084       3.2702
    2085       3.2821
    2086       3.2854
    2087       3.2328
    2088       3.3140
    2089       3.2576
    2090       3.3596
    2091       3.4032
    2092       3.4200
    2093       3.3698
    2094       3.3142
    2095       3.3108
    2096       3.2057
    2097       3.1674
    2098       3.1280
    2099       3.1055
    2100       3.1498
    2101       3.0557
    2102       3.0363
    2103       3.0679
    2104       3.0505
    2105       3.1905
    2106       3.1754
    2107       3.1924
    2108       3.2017
    2109       3.1707
    2110       3.2243
    2111       3.3166
    2112       3.2240
    2113       3.1841
    2114       3.2131
    2115       3.1056
    2116       3.0736
    2117       3.0958
    2118       3.1008
    2119       3.0040
    2120       3.0377
    2121       3.0767
    2122       3.1504
    2123       3.1985
    2124       3.0515
    2125       3.0727
    2126       3.1436
    2127       3.1475
    2128       3.0463
    2129       3.1020
    2130       3.0674
    2131       3.0296
    2132       3.0678
    2133       3.1020
    2134       3.0686
    2135       3.0485
    2136       3.0656
    2137       3.0475
    2138       2.9986
    2139       2.9434
    2140       3.0305
    2141       3.0212
    2142       3.0228
    2143       3.0315
    2144       3.0674
    2145       3.0871
    2146       3.0468
    2147       3.0712
    2148       3.0366
    2149       2.9639
    2150       2.9365
    2151       2.9124
    2152       2.9230
    2153       2.9723
    2154       2.9964
    2155       2.9654
    2156       3.0092
    2157       3.0244
    2158       3.0118
    2159       3.0235
    2160       3.0586
    2161       3.0124
    2162       3.0409
    2163       3.0661
    2164       3.0569
    2165       3.0712
    2166       3.0761
    2167       2.9561
    2168       2.8808
    2169       2.8987
    2170       2.9300
    2171       3.0206
    2172       3.0043
    2173       2.9371
    2174       2.8958
    2175       2.8225
    2176       2.8622
    2177       2.8439
    2178       2.9085
    2179       3.0232
    2180       2.9854
    2181       3.0130
    2182       3.0065
    2183       3.0442
    2184       3.1600
    2185       3.0154
    2186       3.0002
    2187       2.9840
    2188       3.0384
    2189       2.9912
    2190       3.0380
    2191       2.9714
    2192       3.0785
    2193       2.9889
    2194       3.0352
    2195       3.1212
    2196       3.1018
    2197       3.1273
    2198       3.1226
    2199       2.9931
    2200       3.0384
    2201       3.0538
    2202       3.1087
    2203       3.1239
    2204       3.1648
    2205       3.1964
    2206       3.1139
    2207       3.1302
    2208       3.1709
    2209       3.1312
    2210       3.1125
    2211       3.0744
    2212       3.0836
    2213       3.2114
    2214       3.1763
    2215       3.1537
    2216       3.1153
    2217       3.0759
    2218       3.0665
    2219       3.0112
    2220       3.0915
    2221       3.2083
    2222       3.2042
    2223       3.1874
    2224       3.2076
    2225       3.1827
    2226       3.2248
    2227       3.1580
    2228       3.1584
    2229       3.0834
    2230       2.9388
    2231       2.9410
    2232       2.9598
    2233       2.8934
    2234       2.9709
    2235       2.9593
    2236       3.0009
    2237       2.9431
    2238       3.0111
    2239       3.1350
    2240       3.1833
    2241       3.1406
    2242       3.1281
    2243       3.1602
    2244       3.1605
    2245       3.1991
    2246       3.2227
    2247       3.1385
    2248       3.3175
    2249       3.4612
    2250       3.4133
    2251       3.4210
    2252       3.5067
    2253       3.4480
    2254       3.3966
    2255       3.3758
    2256       3.3775
    2257       3.3935
    2258       3.3719
    2259       3.2377
    2260       3.1790
    2261       3.1777
    2262       3.1845
    2263       3.2193
    2264       3.2736
    2265       3.2241
    2266       3.2050
    2267       3.2011
    2268       3.1804
    2269       3.0990
    2270       3.0397
    2271       3.0122
    2272       2.9926
    2273       2.9525
    2274       3.0185
    2275       2.9161
    2276       2.9335
    2277       2.8831
    2278       3.0056
    2279       3.1017
    2280       3.0353
    2281       2.9071
    2282       2.9553
    2283       2.9616
    2284       2.9103
    2285       2.8768
    2286       2.8991
    2287       2.9341
    2288       2.8982
    2289       2.8226
    2290       2.8177
    2291       2.9614
    2292       2.8602
    2293       2.8728
    2294       2.9238
    2295       2.9428
    2296       2.8832
    2297       2.8003
    2298       2.8013
    2299       2.7740
    2300       2.7217
    2301       2.7278
    2302       2.8448
    2303       2.7017
    2304       2.7101
    2305       2.7834
    2306       2.8038
    2307       2.8431
    2308       2.8680
    2309       2.8758
    2310       3.0896
    2311       3.0427
    2312       3.0649
    2313       3.0700
    2314       3.1223
    2315       3.1658
    2316       3.0497
    2317       3.0757
    2318       2.9932
    2319       2.9545
    2320       2.9200
    2321       2.8660
    2322       2.9312
    2323       2.9327
    2324       3.0135
    2325       2.9616
    2326       2.8928
    2327       2.9828
    2328       2.9032
    2329       2.9217
    2330       2.9115
    2331       2.8776
    2332       2.9315
    2333       2.8325
    2334       2.8960
    2335       2.9863
    2336       3.0483
    2337       2.9892
    2338       3.0332
    2339       2.9948
    2340       3.0247
    2341       3.0052
    2342       3.1081
    2343       2.9880
    2344       3.0067
    2345       2.9987
    2346       2.9856
    2347       2.9087
    2348       2.9678
    2349       2.9916
    2350       2.9600
    2351       2.8968
    2352       2.8016
    2353       2.7997
    2354       2.8338
    2355       2.8527
    2356       2.7500
    2357       2.7829
    2358       2.8230
    2359       2.8759
    2360       2.8510
    2361       2.8260
    2362       2.7588
    2363       2.8353
    2364       2.9577
    2365       2.9057
    2366       3.0103
    2367       3.0177
    2368       3.0013
    2369       3.0068
    2370       2.9819
    2371       3.0968
    2372       3.1378
    2373       3.2281
    2374       3.1202
    2375       3.0926
    2376       3.0120
    2377       3.0882
    2378       3.1245
    2379       3.1393
    2380       3.0778
    2381       3.0791
    2382       3.0217
    2383       3.1217
    2384       3.1090
    2385       3.1702
    2386       3.1596
    2387       3.1236
    2388       3.0963
    2389       3.0687
    2390       3.1356
    2391       3.0672
    2392       3.1410
    2393       3.0852
    2394       3.0933
    2395       3.1303
    2396       3.1564
    2397       3.1599
    2398       3.1381
    2399       3.0580
    2400       3.0817
    2401       3.0203
    2402       3.1036
    2403       3.0574
    2404       2.9785
    2405       2.9760
    2406       2.9778
    2407       2.9374
    2408       2.8529
    2409       2.8757
    2410       2.9662
    2411       2.9195
    2412       3.0326
    2413       3.0674
    2414       3.1036
    2415       3.2043
    2416       3.0892
    2417       3.1732
    2418       3.1602
    2419       3.1868
    2420       3.2797
    2421       3.2298
    2422       3.1150
    2423       3.1030
    2424       3.0501
    2425       3.0653
    2426       3.0884
    2427       3.1506
    2428       3.0487
    2429       3.1214
    2430       3.1214
    2431       3.0540
    2432       3.0869
    2433       3.1536
    2434       3.0441
    2435       2.9873
    2436       3.0419
    2437       2.9967
    2438       3.0819
    2439       3.1128
    2440       3.1562
    2441       3.0702
    2442       3.0451
    2443       3.0839
    2444       3.0453
    2445       3.0888
    2446       3.1586
    2447       3.0289
    2448       3.0742
    2449       3.0730
    2450       3.1492
    2451       3.3281
    2452       3.3982
    2453       3.3458
    2454       3.3076
    2455       3.3589
    2456       3.2320
    2457       3.1983
    2458       3.2961
    2459       3.1994
    2460       3.1620
    2461       3.1259
    2462       3.1324
    2463       3.2207
    2464       3.2535
    2465       3.2755
    2466       3.3160
    2467       3.3735
    2468       3.3760
    2469       3.3157
    2470       3.2845
    2471       3.2478
    2472       3.1914
    2473       3.1394
    2474       3.1060
    2475       3.1173
    2476       3.0928
    2477       3.2208
    2478       3.1534
    2479       3.1576
    2480       3.1788
    2481       3.2045
    2482       3.2064
    2483       3.1282
    2484       3.1272
    2485       3.0959
    2486       3.0587
    2487       3.0093
    2488       3.0208
    2489       3.1579
    2490       3.1608
    2491       3.0821
    2492       3.1012
    2493       3.1679
    2494       3.1243
    2495       3.1275
    2496       3.2015
    2497       3.2322
    2498       3.2790
    2499       3.2530
    2500       3.1989
