# Supplementary material for: Potential Inhibitors of Fascin From A Database of Marine Natural Products: A Virtual Screening and Molecular Dynamics Study
Source: Front Chem. 2021 Oct 7;9:719949. doi: 10.3389/fchem.2021.719949 (PMC8529705; doi:10.3389/fchem.2021.719949)
Supplement: Supplementary file 2 [file DataSheet1.ZIP › Raw Date for Manuscript-719949-reduced/Figure S1/Inhibitor 12/rmsd5.dat]

#Frame     RMSD_00002
       1       2.1132
       2       2.1267
       3       2.1734
       4       2.1696
       5       2.1998
       6       2.2038
       7       2.1375
       8       2.1446
       9       2.1324
      10       2.0824
      11       2.0323
      12       2.1112
      13       2.1193
      14       2.1059
      15       2.0589
      16       2.0482
      17       2.0198
      18       2.0129
      19       2.0835
      20       2.0433
      21       2.1381
      22       2.1734
      23       2.1660
      24       2.1761
      25       2.2415
      26       2.2579
      27       2.2770
      28       2.2478
      29       2.2435
      30       2.2786
      31       2.3194
      32       2.3754
      33       2.3519
      34       2.4308
      35       2.4902
      36       2.4363
      37       2.3500
      38       2.3397
      39       2.3368
      40       2.3091
      41       2.2187
      42       2.2030
      43       2.2002
      44       2.1482
      45       2.1357
      46       2.2239
      47       2.2779
      48       2.3029
      49       2.3720
      50       2.4945
      51       2.4251
      52       2.3931
      53       2.4406
      54       2.4456
      55       2.5924
      56       2.5332
      57       2.5028
      58       2.4896
      59       2.5780
      60       2.6946
      61       2.5880
      62       2.5866
      63       2.6632
      64       2.6166
      65       2.6113
      66       2.5823
      67       2.5194
      68       2.5398
      69       2.4805
      70       2.4530
      71       2.4620
      72       2.4799
      73       2.4476
      74       2.4091
      75       2.4495
      76       2.4408
      77       2.3172
      78       2.3420
      79       2.3549
      80       2.4654
      81       2.5430
      82       2.6575
      83       2.4823
      84       2.4858
      85       2.5640
      86       2.6339
      87       2.5704
      88       2.5439
      89       2.5431
      90       2.5786
      91       2.5504
      92       2.6201
      93       2.5163
      94       2.4158
      95       2.6097
      96       2.4703
      97       2.5087
      98       2.4953
      99       2.4987
     100       2.6623
     101       2.6522
     102       2.6220
     103       2.6305
     104       2.6463
     105       2.6626
     106       2.6963
     107       2.6463
     108       2.5985
     109       2.5637
     110       2.5402
     111       2.5069
     112       2.5600
     113       2.5680
     114       2.5815
     115       2.5747
     116       2.6145
     117       2.5699
     118       2.5623
     119       2.4796
     120       2.5308
     121       2.5331
     122       2.5020
     123       2.3689
     124       2.3212
     125       2.3889
     126       2.4242
     127       2.5045
     128       2.5287
     129       2.4600
     130       2.3678
     131       2.4137
     132       2.3654
     133       2.3531
     134       2.4303
     135       2.4128
     136       2.4065
     137       2.3463
     138       2.3758
     139       2.3353
     140       2.3734
     141       2.4215
     142       2.3829
     143       2.3860
     144       2.2875
     145       2.2245
     146       2.1975
     147       2.2568
     148       2.3290
     149       2.3266
     150       2.3748
     151       2.4033
     152       2.4373
     153       2.3741
     154       2.4132
     155       2.5376
     156       2.6200
     157       2.6168
     158       2.5855
     159       2.5591
     160       2.6861
     161       2.6250
     162       2.4962
     163       2.4535
     164       2.4074
     165       2.4013
     166       2.2541
     167       2.3477
     168       2.4072
     169       2.3721
     170       2.3399
     171       2.3119
     172       2.3277
     173       2.4344
     174       2.4373
     175       2.3760
     176       2.4727
     177       2.4891
     178       2.5021
     179       2.4983
     180       2.5644
     181       2.5944
     182       2.5851
     183       2.6856
     184       2.6658
     185       2.6725
     186       2.6265
     187       2.5560
     188       2.6298
     189       2.5405
     190       2.5385
     191       2.5935
     192       2.5988
     193       2.6152
     194       2.5471
     195       2.5480
     196       2.6529
     197       2.7434
     198       2.7214
     199       2.6056
     200       2.5223
     201       2.6049
     202       2.6071
     203       2.6054
     204       2.5711
     205       2.5828
     206       2.5357
     207       2.5904
     208       2.6312
     209       2.5832
     210       2.5298
     211       2.5177
     212       2.5031
     213       2.6312
     214       2.5989
     215       2.5642
     216       2.6059
     217       2.6307
     218       2.6057
     219       2.6546
     220       2.5837
     221       2.4633
     222       2.4365
     223       2.5526
     224       2.4479
     225       2.4695
     226       2.4147
     227       2.4603
     228       2.5300
     229       2.4330
     230       2.4136
     231       2.4724
     232       2.4876
     233       2.5820
     234       2.5993
     235       2.5715
     236       2.5396
     237       2.4591
     238       2.4031
     239       2.3560
     240       2.3842
     241       2.4633
     242       2.4486
     243       2.3895
     244       2.4161
     245       2.4206
     246       2.4108
     247       2.5112
     248       2.5217
     249       2.5430
     250       2.6030
     251       2.5398
     252       2.5566
     253       2.5824
     254       2.4691
     255       2.4498
     256       2.4631
     257       2.5348
     258       2.5383
     259       2.5096
     260       2.5702
     261       2.5949
     262       2.7319
     263       2.5975
     264       2.6457
     265       2.6533
     266       2.6691
     267       2.5650
     268       2.5984
     269       2.5771
     270       2.5977
     271       2.6578
     272       2.5342
     273       2.4923
     274       2.5538
     275       2.5227
     276       2.6260
     277       2.5189
     278       2.5744
     279       2.6686
     280       2.6250
     281       2.5937
     282       2.6460
     283       2.6771
     284       2.5860
     285       2.5280
     286       2.5125
     287       2.4386
     288       2.3714
     289       2.4101
     290       2.5205
     291       2.4884
     292       2.4100
     293       2.4882
     294       2.4620
     295       2.5096
     296       2.6196
     297       2.4555
     298       2.4729
     299       2.4410
     300       2.4211
     301       2.4705
     302       2.5494
     303       2.5295
     304       2.4383
     305       2.4429
     306       2.3836
     307       2.3973
     308       2.4991
     309       2.4602
     310       2.6060
     311       2.5504
     312       2.4524
     313       2.4534
     314       2.4133
     315       2.4462
     316       2.4202
     317       2.3933
     318       2.4637
     319       2.5475
     320       2.6381
     321       2.6326
     322       2.5105
     323       2.5162
     324       2.5490
     325       2.6470
     326       2.5456
     327       2.6095
     328       2.6165
     329       2.6738
     330       2.5648
     331       2.5163
     332       2.4976
     333       2.4984
     334       2.4554
     335       2.4873
     336       2.4195
     337       2.5231
     338       2.5563
     339       2.4931
     340       2.3821
     341       2.4278
     342       2.5417
     343       2.5419
     344       2.4911
     345       2.5714
     346       2.5085
     347       2.5210
     348       2.4385
     349       2.5397
     350       2.6329
     351       2.6426
     352       2.6084
     353       2.5999
     354       2.6187
     355       2.6272
     356       2.5741
     357       2.5772
     358       2.7005
     359       2.7558
     360       2.7257
     361       2.6604
     362       2.5970
     363       2.5558
     364       2.4554
     365       2.5321
     366       2.6185
     367       2.6700
     368       2.6104
     369       2.5901
     370       2.5218
     371       2.5397
     372       2.6228
     373       2.5742
     374       2.5846
     375       2.6712
     376       2.6117
     377       2.5810
     378       2.6773
     379       2.6618
     380       2.6252
     381       2.4905
     382       2.3630
     383       2.4267
     384       2.4547
     385       2.5155
     386       2.4536
     387       2.4736
     388       2.4692
     389       2.5134
     390       2.4746
     391       2.5545
     392       2.4122
     393       2.4674
     394       2.4222
     395       2.4920
     396       2.5336
     397       2.5448
     398       2.4719
     399       2.4028
     400       2.4224
     401       2.3402
     402       2.4035
     403       2.3861
     404       2.4144
     405       2.4302
     406       2.3682
     407       2.3056
     408       2.3074
     409       2.4050
     410       2.4933
     411       2.4748
     412       2.5370
     413       2.4077
     414       2.4464
     415       2.4424
     416       2.4080
     417       2.4143
     418       2.4676
     419       2.4496
     420       2.5278
     421       2.5496
     422       2.4852
     423       2.5496
     424       2.4791
     425       2.4153
     426       2.3941
     427       2.3961
     428       2.3976
     429       2.4232
     430       2.3704
     431       2.3680
     432       2.4759
     433       2.3340
     434       2.2538
     435       2.3135
     436       2.2585
     437       2.2856
     438       2.3172
     439       2.2726
     440       2.3895
     441       2.3295
     442       2.3853
     443       2.4311
     444       2.4826
     445       2.5056
     446       2.4523
     447       2.4437
     448       2.5675
     449       2.5724
     450       2.4678
     451       2.4533
     452       2.4391
     453       2.4283
     454       2.4478
     455       2.4344
     456       2.4594
     457       2.4410
     458       2.4789
     459       2.4655
     460       2.5144
     461       2.4691
     462       2.3954
     463       2.4682
     464       2.4263
     465       2.4489
     466       2.4114
     467       2.4554
     468       2.4322
     469       2.3584
     470       2.4110
     471       2.3524
     472       2.3546
     473       2.3637
     474       2.3580
     475       2.4196
     476       2.4221
     477       2.3761
     478       2.3635
     479       2.3397
     480       2.3007
     481       2.2663
     482       2.3722
     483       2.2549
     484       2.2805
     485       2.3381
     486       2.3291
     487       2.2489
     488       2.2638
     489       2.2669
     490       2.3085
     491       2.2552
     492       2.2846
     493       2.2394
     494       2.2423
     495       2.2441
     496       2.1974
     497       2.2639
     498       2.3044
     499       2.3420
     500       2.2851
     501       2.3097
     502       2.3302
     503       2.3929
     504       2.3750
     505       2.2354
     506       2.3000
     507       2.3363
     508       2.3261
     509       2.3710
     510       2.3322
     511       2.3566
     512       2.3306
     513       2.3069
     514       2.1677
     515       2.2110
     516       2.2365
     517       2.2883
     518       2.3839
     519       2.4348
     520       2.4818
     521       2.4667
     522       2.4285
     523       2.4331
     524       2.4313
     525       2.4956
     526       2.4547
     527       2.4222
     528       2.4131
     529       2.4540
     530       2.3862
     531       2.4384
     532       2.4717
     533       2.5067
     534       2.4723
     535       2.5069
     536       2.4608
     537       2.3330
     538       2.2843
     539       2.2866
     540       2.2865
     541       2.3594
     542       2.3428
     543       2.3960
     544       2.3757
     545       2.4044
     546       2.4654
     547       2.3594
     548       2.3891
     549       2.5235
     550       2.5687
     551       2.5144
     552       2.4615
     553       2.5119
     554       2.3903
     555       2.3834
     556       2.3792
     557       2.3358
     558       2.4631
     559       2.4848
     560       2.4741
     561       2.5167
     562       2.5033
     563       2.5219
     564       2.4482
     565       2.5179
     566       2.4367
     567       2.4883
     568       2.5906
     569       2.5454
     570       2.5013
     571       2.4128
     572       2.4553
     573       2.5654
     574       2.5919
     575       2.5609
     576       2.5246
     577       2.4586
     578       2.5391
     579       2.4456
     580       2.5314
     581       2.4224
     582       2.5127
     583       2.5295
     584       2.5218
     585       2.5164
     586       2.5488
     587       2.6321
     588       2.5659
     589       2.4869
     590       2.4146
     591       2.4795
     592       2.4819
     593       2.4311
     594       2.3931
     595       2.3396
     596       2.4143
     597       2.4446
     598       2.4225
     599       2.3833
     600       2.4549
     601       2.4446
     602       2.4134
     603       2.3933
     604       2.4188
     605       2.3866
     606       2.3315
     607       2.4929
     608       2.4204
     609       2.4145
     610       2.3209
     611       2.4058
     612       2.4350
     613       2.4949
     614       2.5195
     615       2.5609
     616       2.5533
     617       2.6377
     618       2.4669
     619       2.3683
     620       2.4146
     621       2.3894
     622       2.3670
     623       2.5304
     624       2.4710
     625       2.4981
     626       2.4436
     627       2.4264
     628       2.4007
     629       2.3405
     630       2.2653
     631       2.2711
     632       2.2875
     633       2.2925
     634       2.3735
     635       2.3292
     636       2.3562
     637       2.3177
     638       2.2761
     639       2.4167
     640       2.3568
     641       2.3401
     642       2.3263
     643       2.3505
     644       2.4105
     645       2.4349
     646       2.4905
     647       2.4859
     648       2.4957
     649       2.5046
     650       2.5349
     651       2.5215
     652       2.4873
     653       2.4361
     654       2.4683
     655       2.4884
     656       2.4285
     657       2.3583
     658       2.3403
     659       2.2555
     660       2.2874
     661       2.4348
     662       2.4206
     663       2.5013
     664       2.3568
     665       2.3628
     666       2.3260
     667       2.3295
     668       2.2993
     669       2.2700
     670       2.3110
     671       2.3662
     672       2.3129
     673       2.1898
     674       2.2761
     675       2.2556
     676       2.3208
     677       2.3431
     678       2.3276
     679       2.3850
     680       2.4209
     681       2.4475
     682       2.4413
     683       2.4074
     684       2.3831
     685       2.3274
     686       2.3470
     687       2.3823
     688       2.4709
     689       2.3444
     690       2.3350
     691       2.2787
     692       2.3196
     693       2.3690
     694       2.2509
     695       2.2781
     696       2.2466
     697       2.3204
     698       2.4213
     699       2.4472
     700       2.3831
     701       2.3381
     702       2.4023
     703       2.3413
     704       2.3441
     705       2.3789
     706       2.4077
     707       2.5024
     708       2.4736
     709       2.5756
     710       2.6008
     711       2.6145
     712       2.6296
     713       2.6740
     714       2.5944
     715       2.4980
     716       2.4588
     717       2.5283
     718       2.4739
     719       2.5517
     720       2.5189
     721       2.5199
     722       2.4589
     723       2.3805
     724       2.3609
     725       2.3156
     726       2.2839
     727       2.3344
     728       2.3982
     729       2.3793
     730       2.4212
     731       2.4446
     732       2.4484
     733       2.3993
     734       2.4314
     735       2.4431
     736       2.4705
     737       2.4023
     738       2.3876
     739       2.4489
     740       2.4053
     741       2.4351
     742       2.4424
     743       2.4849
     744       2.3934
     745       2.3419
     746       2.3026
     747       2.3268
     748       2.4093
     749       2.3152
     750       2.2965
     751       2.3269
     752       2.3147
     753       2.3338
     754       2.3546
     755       2.3677
     756       2.3955
     757       2.3618
     758       2.2955
     759       2.3635
     760       2.4206
     761       2.4197
     762       2.5461
     763       2.4407
     764       2.3823
     765       2.3829
     766       2.2191
     767       2.3225
     768       2.3473
     769       2.3251
     770       2.3177
     771       2.3279
     772       2.3787
     773       2.3956
     774       2.3597
     775       2.3962
     776       2.3146
     777       2.4121
     778       2.4633
     779       2.4344
     780       2.3620
     781       2.4088
     782       2.4063
     783       2.3666
     784       2.2913
     785       2.2873
     786       2.2416
     787       2.3463
     788       2.2949
     789       2.4099
     790       2.2829
     791       2.2837
     792       2.3112
     793       2.2745
     794       2.2953
     795       2.2739
     796       2.2383
     797       2.2739
     798       2.2942
     799       2.3526
     800       2.4556
     801       2.3918
     802       2.4164
     803       2.3204
     804       2.3936
     805       2.3179
     806       2.2816
     807       2.3563
     808       2.3344
     809       2.3557
     810       2.4117
     811       2.3584
     812       2.3681
     813       2.4036
     814       2.3574
     815       2.4291
     816       2.4932
     817       2.5713
     818       2.6041
     819       2.5800
     820       2.7727
     821       2.7234
     822       2.6557
     823       2.5784
     824       2.5204
     825       2.4507
     826       2.5924
     827       2.5122
     828       2.3698
     829       2.3856
     830       2.3865
     831       2.3853
     832       2.3689
     833       2.3621
     834       2.3455
     835       2.2821
     836       2.3648
     837       2.2792
     838       2.2715
     839       2.2929
     840       2.2757
     841       2.1961
     842       2.2881
     843       2.2627
     844       2.2839
     845       2.3196
     846       2.2978
     847       2.3018
     848       2.3392
     849       2.4280
     850       2.4532
     851       2.4610
     852       2.4018
     853       2.4726
     854       2.4630
     855       2.4871
     856       2.4028
     857       2.4517
     858       2.4633
     859       2.4226
     860       2.3560
     861       2.4188
     862       2.3663
     863       2.3039
     864       2.3520
     865       2.2953
     866       2.2698
     867       2.2622
     868       2.3217
     869       2.2966
     870       2.2832
     871       2.2618
     872       2.3588
     873       2.2898
     874       2.3270
     875       2.3040
     876       2.3687
     877       2.3425
     878       2.3316
     879       2.3102
     880       2.3366
     881       2.2654
     882       2.2835
     883       2.2302
     884       2.2090
     885       2.2723
     886       2.2326
     887       2.2135
     888       2.2315
     889       2.1635
     890       2.1672
     891       2.1945
     892       2.2647
     893       2.2284
     894       2.3017
     895       2.3867
     896       2.4041
     897       2.3572
     898       2.3314
     899       2.2628
     900       2.2755
     901       2.1344
     902       2.2090
     903       2.2774
     904       2.1967
     905       2.2651
     906       2.2725
     907       2.2930
     908       2.2937
     909       2.4425
     910       2.4823
     911       2.5429
     912       2.5739
     913       2.5386
     914       2.4424
     915       2.5053
     916       2.4716
     917       2.4414
     918       2.3572
     919       2.3870
     920       2.3944
     921       2.3279
     922       2.2986
     923       2.3082
     924       2.2687
     925       2.2193
     926       2.2208
     927       2.1038
     928       2.0426
     929       2.0543
     930       1.9735
     931       2.0417
     932       2.0506
     933       2.1361
     934       2.1058
     935       2.0371
     936       2.0471
     937       2.1266
     938       2.1028
     939       2.1418
     940       2.1645
     941       2.1576
     942       2.1056
     943       2.1273
     944       2.1514
     945       2.1121
     946       2.1241
     947       2.1121
     948       2.1256
     949       2.1723
     950       2.1684
     951       2.2290
     952       2.2959
     953       2.3012
     954       2.3033
     955       2.3375
     956       2.3620
     957       2.3775
     958       2.3098
     959       2.2445
     960       2.2709
     961       2.2229
     962       2.2601
     963       2.2242
     964       2.2115
     965       2.2160
     966       2.2730
     967       2.1788
     968       2.1614
     969       2.2141
     970       2.2833
     971       2.2339
     972       2.3507
     973       2.3988
     974       2.3371
     975       2.4217
     976       2.4103
     977       2.3092
     978       2.3937
     979       2.3649
     980       2.3000
     981       2.4404
     982       2.3199
     983       2.3107
     984       2.3871
     985       2.4108
     986       2.4278
     987       2.4695
     988       2.4857
     989       2.5017
     990       2.5177
     991       2.5146
     992       2.4907
     993       2.6007
     994       2.6269
     995       2.6869
     996       2.6701
     997       2.5615
     998       2.6196
     999       2.5076
    1000       2.4794
    1001       2.5147
    1002       2.4678
    1003       2.4556
    1004       2.4768
    1005       2.4804
    1006       2.4829
    1007       2.6156
    1008       2.4896
    1009       2.5167
    1010       2.5435
    1011       2.5452
    1012       2.5661
    1013       2.5805
    1014       2.5047
    1015       2.4851
    1016       2.5524
    1017       2.6243
    1018       2.4906
    1019       2.4608
    1020       2.4756
    1021       2.5025
    1022       2.4428
    1023       2.4898
    1024       2.4154
    1025       2.4467
    1026       2.4226
    1027       2.4642
    1028       2.6307
    1029       2.6313
    1030       2.6348
    1031       2.6795
    1032       2.6846
    1033       2.6787
    1034       2.6682
    1035       2.6798
    1036       2.6149
    1037       2.6650
    1038       2.7149
    1039       2.7159
    1040       2.6221
    1041       2.7619
    1042       2.7419
    1043       2.8183
    1044       2.7836
    1045       2.6041
    1046       2.4832
    1047       2.5041
    1048       2.4881
    1049       2.5985
    1050       2.5709
    1051       2.5757
    1052       2.6699
    1053       2.7165
    1054       2.7120
    1055       2.7353
    1056       2.6847
    1057       2.6596
    1058       2.5323
    1059       2.6246
    1060       2.6060
    1061       2.5234
    1062       2.5249
    1063       2.5754
    1064       2.5492
    1065       2.4648
    1066       2.5176
    1067       2.5367
    1068       2.4775
    1069       2.3870
    1070       2.4372
    1071       2.3239
    1072       2.4822
    1073       2.4894
    1074       2.4962
    1075       2.5130
    1076       2.5673
    1077       2.6579
    1078       2.5780
    1079       2.4490
    1080       2.5635
    1081       2.6441
    1082       2.4617
    1083       2.5391
    1084       2.5399
    1085       2.6681
    1086       2.6129
    1087       2.6118
    1088       2.6973
    1089       2.7665
    1090       2.6768
    1091       2.6938
    1092       2.7209
    1093       2.6993
    1094       2.7419
    1095       2.7349
    1096       2.6511
    1097       2.6471
    1098       2.7337
    1099       2.6796
    1100       2.6862
    1101       2.6459
    1102       2.5111
    1103       2.6730
    1104       2.6232
    1105       2.7170
    1106       2.7126
    1107       2.6835
    1108       2.7856
    1109       2.7858
    1110       2.8212
    1111       2.7862
    1112       2.7133
    1113       2.6985
    1114       2.6035
    1115       2.6999
    1116       2.6203
    1117       2.5688
    1118       2.4690
    1119       2.5231
    1120       2.4510
    1121       2.4756
    1122       2.4274
    1123       2.3818
    1124       2.4350
    1125       2.4538
    1126       2.5276
    1127       2.5273
    1128       2.5768
    1129       2.5261
    1130       2.4295
    1131       2.4367
    1132       2.4947
    1133       2.5468
    1134       2.4432
    1135       2.5029
    1136       2.4677
    1137       2.4023
    1138       2.5180
    1139       2.5098
    1140       2.4725
    1141       2.4447
    1142       2.5298
    1143       2.6733
    1144       2.6176
    1145       2.6197
    1146       2.5313
    1147       2.5712
    1148       2.4990
    1149       2.4742
    1150       2.4766
    1151       2.4508
    1152       2.4232
    1153       2.3324
    1154       2.4000
    1155       2.4870
    1156       2.4546
    1157       2.4853
    1158       2.4237
    1159       2.4025
    1160       2.4077
    1161       2.4876
    1162       2.4182
    1163       2.4502
    1164       2.4764
    1165       2.3908
    1166       2.3955
    1167       2.4038
    1168       2.3732
    1169       2.4572
    1170       2.4850
    1171       2.4247
    1172       2.5218
    1173       2.4967
    1174       2.5290
    1175       2.4012
    1176       2.4013
    1177       2.4221
    1178       2.4107
    1179       2.3288
    1180       2.3292
    1181       2.4336
    1182       2.4833
    1183       2.5302
    1184       2.4635
    1185       2.4653
    1186       2.5128
    1187       2.5342
    1188       2.3924
    1189       2.3896
    1190       2.4483
    1191       2.4778
    1192       2.5181
    1193       2.6018
    1194       2.5622
    1195       2.5942
    1196       2.5874
    1197       2.5112
    1198       2.5687
    1199       2.6168
    1200       2.5343
    1201       2.5786
    1202       2.5502
    1203       2.5325
    1204       2.5401
    1205       2.4660
    1206       2.5785
    1207       2.4729
    1208       2.5604
    1209       2.4511
    1210       2.4497
    1211       2.4976
    1212       2.3875
    1213       2.4652
    1214       2.4617
    1215       2.5101
    1216       2.4856
    1217       2.5190
    1218       2.4985
    1219       2.5303
    1220       2.5510
    1221       2.5460
    1222       2.5722
    1223       2.5127
    1224       2.5142
    1225       2.5164
    1226       2.5651
    1227       2.5938
    1228       2.6559
    1229       2.7576
    1230       2.7642
    1231       2.6226
    1232       2.6497
    1233       2.7091
    1234       2.6550
    1235       2.6771
    1236       2.6088
    1237       2.6312
    1238       2.6192
    1239       2.6075
    1240       2.5322
    1241       2.4549
    1242       2.4882
    1243       2.4864
    1244       2.3986
    1245       2.3959
    1246       2.4585
    1247       2.4579
    1248       2.4523
    1249       2.4819
    1250       2.4577
    1251       2.5228
    1252       2.5219
    1253       2.3267
    1254       2.4376
    1255       2.4734
    1256       2.4701
    1257       2.4153
    1258       2.4889
    1259       2.5705
    1260       2.6297
    1261       2.5649
    1262       2.5089
    1263       2.5706
    1264       2.5009
    1265       2.4201
    1266       2.4640
    1267       2.5335
    1268       2.4732
    1269       2.4970
    1270       2.5521
    1271       2.4298
    1272       2.4947
    1273       2.5010
    1274       2.5129
    1275       2.5590
    1276       2.6075
    1277       2.6371
    1278       2.6086
    1279       2.6848
    1280       2.7468
    1281       2.7459
    1282       2.6985
    1283       2.7168
    1284       2.6252
    1285       2.6803
    1286       2.6657
    1287       2.6977
    1288       2.7135
    1289       2.6127
    1290       2.5843
    1291       2.6452
    1292       2.5162
    1293       2.5526
    1294       2.5517
    1295       2.5000
    1296       2.4610
    1297       2.4121
    1298       2.5006
    1299       2.5384
    1300       2.4751
    1301       2.4401
    1302       2.4643
    1303       2.5126
    1304       2.5524
    1305       2.5651
    1306       2.5326
    1307       2.5587
    1308       2.6777
    1309       2.6263
    1310       2.5454
    1311       2.5924
    1312       2.5894
    1313       2.5093
    1314       2.5302
    1315       2.5768
    1316       2.5536
    1317       2.5335
    1318       2.4418
    1319       2.5091
    1320       2.4956
    1321       2.4624
    1322       2.4230
    1323       2.3944
    1324       2.4248
    1325       2.4296
    1326       2.4194
    1327       2.3349
    1328       2.4367
    1329       2.4390
    1330       2.3369
    1331       2.4005
    1332       2.5384
    1333       2.5864
    1334       2.5496
    1335       2.3960
    1336       2.3902
    1337       2.2894
    1338       2.2842
    1339       2.3979
    1340       2.4140
    1341       2.3996
    1342       2.4041
    1343       2.3871
    1344       2.3461
    1345       2.4578
    1346       2.4235
    1347       2.3394
    1348       2.3889
    1349       2.3689
    1350       2.3981
    1351       2.4750
    1352       2.4825
    1353       2.4241
    1354       2.5597
    1355       2.5777
    1356       2.5477
    1357       2.5406
    1358       2.4751
    1359       2.4456
    1360       2.4384
    1361       2.4608
    1362       2.4571
    1363       2.3691
    1364       2.3387
    1365       2.4240
    1366       2.4844
    1367       2.4524
    1368       2.4475
    1369       2.4700
    1370       2.3865
    1371       2.3639
    1372       2.3233
    1373       2.3815
    1374       2.4242
    1375       2.4070
    1376       2.5296
    1377       2.4514
    1378       2.3958
    1379       2.3195
    1380       2.3741
    1381       2.4551
    1382       2.5238
    1383       2.4916
    1384       2.5962
    1385       2.5527
    1386       2.6226
    1387       2.5734
    1388       2.5653
    1389       2.5127
    1390       2.4611
    1391       2.4309
    1392       2.4668
    1393       2.5399
    1394       2.5580
    1395       2.5291
    1396       2.4598
    1397       2.4268
    1398       2.3786
    1399       2.4313
    1400       2.3262
    1401       2.3329
    1402       2.4347
    1403       2.4326
    1404       2.3784
    1405       2.4496
    1406       2.4643
    1407       2.4368
    1408       2.3768
    1409       2.4709
    1410       2.4206
    1411       2.3647
    1412       2.4172
    1413       2.5166
    1414       2.5471
    1415       2.5555
    1416       2.5164
    1417       2.4479
    1418       2.4372
    1419       2.4002
    1420       2.4345
    1421       2.3431
    1422       2.4329
    1423       2.4822
    1424       2.4543
    1425       2.4683
    1426       2.4725
    1427       2.4103
    1428       2.4285
    1429       2.4351
    1430       2.4606
    1431       2.5403
    1432       2.4491
    1433       2.4548
    1434       2.4352
    1435       2.4424
    1436       2.4411
    1437       2.3915
    1438       2.3855
    1439       2.3566
    1440       2.4639
    1441       2.4238
    1442       2.4261
    1443       2.4387
    1444       2.3843
    1445       2.3213
    1446       2.3076
    1447       2.2438
    1448       2.3682
    1449       2.3360
    1450       2.3634
    1451       2.4227
    1452       2.3921
    1453       2.3605
    1454       2.3556
    1455       2.3311
    1456       2.3823
    1457       2.3921
    1458       2.4281
    1459       2.3285
    1460       2.3552
    1461       2.3572
    1462       2.3606
    1463       2.4637
    1464       2.4958
    1465       2.4711
    1466       2.4976
    1467       2.5145
    1468       2.5868
    1469       2.5337
    1470       2.4947
    1471       2.5534
    1472       2.4892
    1473       2.5058
    1474       2.5998
    1475       2.5400
    1476       2.5712
    1477       2.5586
    1478       2.4196
    1479       2.4058
    1480       2.3539
    1481       2.3805
    1482       2.4002
    1483       2.4187
    1484       2.4077
    1485       2.4424
    1486       2.4835
    1487       2.3891
    1488       2.4401
    1489       2.5639
    1490       2.5890
    1491       2.4591
    1492       2.3606
    1493       2.3173
    1494       2.3724
    1495       2.3507
    1496       2.3755
    1497       2.4924
    1498       2.5337
    1499       2.4647
    1500       2.4651
    1501       2.4860
    1502       2.5090
    1503       2.5448
    1504       2.5339
    1505       2.5850
    1506       2.6385
    1507       2.6169
    1508       2.5526
    1509       2.5853
    1510       2.5921
    1511       2.5502
    1512       2.4605
    1513       2.4290
    1514       2.4527
    1515       2.4512
    1516       2.3596
    1517       2.4307
    1518       2.4556
    1519       2.5585
    1520       2.5975
    1521       2.6404
    1522       2.6039
    1523       2.4554
    1524       2.4821
    1525       2.4461
    1526       2.4330
    1527       2.3736
    1528       2.3938
    1529       2.5389
    1530       2.6160
    1531       2.5673
    1532       2.4297
    1533       2.4700
    1534       2.3953
    1535       2.4360
    1536       2.2831
    1537       2.3885
    1538       2.3876
    1539       2.5030
    1540       2.4860
    1541       2.5237
    1542       2.4370
    1543       2.4324
    1544       2.4353
    1545       2.3688
    1546       2.3488
    1547       2.3286
    1548       2.4186
    1549       2.4267
    1550       2.5419
    1551       2.5082
    1552       2.4267
    1553       2.4021
    1554       2.4265
    1555       2.4698
    1556       2.4607
    1557       2.5114
    1558       2.3609
    1559       2.4541
    1560       2.4273
    1561       2.4563
    1562       2.4666
    1563       2.4690
    1564       2.4973
    1565       2.5406
    1566       2.5388
    1567       2.5629
    1568       2.5697
    1569       2.5926
    1570       2.5879
    1571       2.5453
    1572       2.5658
    1573       2.5413
    1574       2.5358
    1575       2.4426
    1576       2.5511
    1577       2.4745
    1578       2.5240
    1579       2.4650
    1580       2.4489
    1581       2.5079
    1582       2.5104
    1583       2.5480
    1584       2.5579
    1585       2.5697
    1586       2.6833
    1587       2.6775
    1588       2.6700
    1589       2.7979
    1590       2.7033
    1591       2.7903
    1592       2.7031
    1593       2.7966
    1594       2.7193
    1595       2.7631
    1596       2.7138
    1597       2.6703
    1598       2.7002
    1599       2.7190
    1600       2.6282
    1601       2.6972
    1602       2.6747
    1603       2.7033
    1604       2.5944
    1605       2.5540
    1606       2.5507
    1607       2.6080
    1608       2.5402
    1609       2.6054
    1610       2.6382
    1611       2.7281
    1612       2.7176
    1613       2.6356
    1614       2.6549
    1615       2.5961
    1616       2.5517
    1617       2.6056
    1618       2.6162
    1619       2.5590
    1620       2.5200
    1621       2.5712
    1622       2.5401
    1623       2.5546
    1624       2.5365
    1625       2.5788
    1626       2.5256
    1627       2.5758
    1628       2.5262
    1629       2.5322
    1630       2.4888
    1631       2.5588
    1632       2.5523
    1633       2.6328
    1634       2.6657
    1635       2.6937
    1636       2.7495
    1637       2.7596
    1638       2.8081
    1639       2.8304
    1640       2.9202
    1641       2.9670
    1642       2.9327
    1643       2.9112
    1644       2.8503
    1645       2.8463
    1646       2.9209
    1647       3.0213
    1648       3.0029
    1649       2.9985
    1650       2.8994
    1651       2.8823
    1652       3.0312
    1653       2.8924
    1654       2.9891
    1655       2.9442
    1656       2.9495
    1657       2.9616
    1658       2.8749
    1659       2.7081
    1660       2.6931
    1661       2.7421
    1662       2.6496
    1663       2.6152
    1664       2.6816
    1665       2.6464
    1666       2.6771
    1667       2.6238
    1668       2.6528
    1669       2.7155
    1670       2.7636
    1671       2.8372
    1672       2.8821
    1673       2.9414
    1674       2.9488
    1675       2.9569
    1676       2.9027
    1677       2.9111
    1678       2.9042
    1679       2.8853
    1680       2.8575
    1681       2.7719
    1682       2.8172
    1683       2.8494
    1684       2.8765
    1685       2.9575
    1686       2.9718
    1687       2.9961
    1688       3.0504
    1689       3.1340
    1690       3.0721
    1691       2.9480
    1692       2.9184
    1693       2.9757
    1694       2.9981
    1695       3.0568
    1696       3.0649
    1697       3.0033
    1698       3.0694
    1699       3.0424
    1700       3.0607
    1701       3.1102
    1702       3.0076
    1703       2.9246
    1704       2.9017
    1705       2.8923
    1706       2.8972
    1707       2.7783
    1708       2.7622
    1709       2.8641
    1710       2.8889
    1711       2.8280
    1712       2.8458
    1713       2.9293
    1714       3.0808
    1715       2.9794
    1716       2.8743
    1717       2.8362
    1718       2.9246
    1719       2.9108
    1720       2.9179
    1721       2.8549
    1722       2.9384
    1723       3.0513
    1724       2.9311
    1725       2.8880
    1726       3.0867
    1727       3.0313
    1728       3.0440
    1729       2.9157
    1730       2.9689
    1731       2.9368
    1732       2.8666
    1733       2.8781
    1734       2.7720
    1735       2.9136
    1736       2.9542
    1737       2.8761
    1738       2.8672
    1739       2.9608
    1740       2.9683
    1741       2.9360
    1742       2.9961
    1743       3.1360
    1744       3.0080
    1745       2.9114
    1746       2.9317
    1747       2.8496
    1748       2.7920
    1749       2.8025
    1750       2.6908
    1751       2.8663
    1752       2.7731
    1753       2.8393
    1754       2.7871
    1755       2.7471
    1756       2.7583
    1757       2.7393
    1758       2.7482
    1759       2.7878
    1760       2.7829
    1761       2.8980
    1762       2.9003
    1763       2.8749
    1764       2.8585
    1765       2.8243
    1766       2.7656
    1767       2.9002
    1768       2.9214
    1769       2.7716
    1770       2.8510
    1771       2.7636
    1772       2.7746
    1773       2.6872
    1774       2.7484
    1775       2.7483
    1776       2.8692
    1777       2.9831
    1778       2.9495
    1779       2.9085
    1780       2.7926
    1781       2.8610
    1782       2.8536
    1783       2.9310
    1784       2.8802
    1785       2.8854
    1786       2.9207
    1787       2.9411
    1788       2.8202
    1789       2.7995
    1790       2.8011
    1791       2.7578
    1792       2.6867
    1793       2.7510
    1794       2.7179
    1795       2.7096
    1796       2.7427
    1797       2.6487
    1798       2.7529
    1799       2.8369
    1800       2.8712
    1801       2.8527
    1802       2.8831
    1803       2.7993
    1804       2.7175
    1805       2.6722
    1806       2.7322
    1807       2.7702
    1808       2.7912
    1809       2.7897
    1810       2.7879
    1811       2.8085
    1812       2.8933
    1813       2.9230
    1814       2.9007
    1815       2.9594
    1816       2.9093
    1817       2.9030
    1818       2.9476
    1819       2.8808
    1820       2.7860
    1821       2.7558
    1822       2.7878
    1823       2.7715
    1824       2.7740
    1825       2.9004
    1826       2.9524
    1827       2.9394
    1828       2.9461
    1829       3.0880
    1830       3.0938
    1831       3.1587
    1832       3.0343
    1833       2.9442
    1834       2.8879
    1835       2.8453
    1836       2.8235
    1837       2.8251
    1838       2.9142
    1839       2.8958
    1840       2.9013
    1841       2.9566
    1842       2.9240
    1843       2.9276
    1844       2.9583
    1845       2.8585
    1846       2.8911
    1847       2.8957
    1848       2.8204
    1849       2.9008
    1850       2.7192
    1851       2.8305
    1852       2.7941
    1853       2.7816
    1854       2.6877
    1855       2.6823
    1856       2.6971
    1857       2.6431
    1858       2.7323
    1859       2.7826
    1860       2.8668
    1861       2.8922
    1862       2.9200
    1863       2.7886
    1864       2.7536
    1865       2.6218
    1866       2.7336
    1867       2.6686
    1868       2.7084
    1869       2.7077
    1870       2.7565
    1871       2.7666
    1872       2.6480
    1873       2.6968
    1874       2.7191
    1875       2.7645
    1876       2.7812
    1877       2.8441
    1878       2.8181
    1879       2.7751
    1880       2.7482
    1881       2.7915
    1882       2.7655
    1883       2.8704
    1884       2.8277
    1885       2.7822
    1886       2.6804
    1887       2.7613
    1888       2.7151
    1889       2.6221
    1890       2.6758
    1891       2.6024
    1892       2.6036
    1893       2.6258
    1894       2.7511
    1895       2.7698
    1896       2.7910
    1897       2.7310
    1898       2.7723
    1899       2.7589
    1900       2.6365
    1901       2.6035
    1902       2.6339
    1903       2.6144
    1904       2.5252
    1905       2.5243
    1906       2.4636
    1907       2.5669
    1908       2.6206
    1909       2.7055
    1910       2.6941
    1911       2.7119
    1912       2.6965
    1913       2.7511
    1914       2.6953
    1915       2.6489
    1916       2.7166
    1917       2.7741
    1918       2.8807
    1919       2.8657
    1920       2.7851
    1921       2.8115
    1922       2.6994
    1923       2.6759
    1924       2.6306
    1925       2.8229
    1926       2.7912
    1927       2.7416
    1928       2.6647
    1929       2.5799
    1930       2.5811
    1931       2.6945
    1932       2.6653
    1933       2.6585
    1934       2.7287
    1935       2.6586
    1936       2.7244
    1937       2.6460
    1938       2.5981
    1939       2.5438
    1940       2.4449
    1941       2.4613
    1942       2.5018
    1943       2.5251
    1944       2.5609
    1945       2.5720
    1946       2.6061
    1947       2.6211
    1948       2.6501
    1949       2.5119
    1950       2.6305
    1951       2.5540
    1952       2.6527
    1953       2.5905
    1954       2.6728
    1955       2.7605
    1956       2.6802
    1957       2.6018
    1958       2.4643
    1959       2.4718
    1960       2.4920
    1961       2.5737
    1962       2.4921
    1963       2.4853
    1964       2.4489
    1965       2.5427
    1966       2.5163
    1967       2.6207
    1968       2.6310
    1969       2.8028
    1970       2.7917
    1971       2.8842
    1972       2.9604
    1973       2.9856
    1974       2.8580
    1975       2.8871
    1976       2.8711
    1977       2.8182
    1978       2.7501
    1979       2.7612
    1980       2.8164
    1981       2.9213
    1982       2.9214
    1983       2.8822
    1984       2.8220
    1985       2.9480
    1986       2.9958
    1987       2.9692
    1988       2.8719
    1989       2.8896
    1990       2.8755
    1991       2.8390
    1992       2.8819
    1993       2.8385
    1994       2.8445
    1995       2.8971
    1996       2.7958
    1997       2.8593
    1998       2.8777
    1999       2.9124
    2000       2.8504
    2001       2.7803
    2002       2.8375
    2003       2.8911
    2004       2.9649
    2005       2.9007
    2006       2.8124
    2007       2.8134
    2008       2.9047
    2009       2.8210
    2010       2.8619
    2011       2.8067
    2012       2.8544
    2013       2.7713
    2014       2.8432
    2015       2.8314
    2016       2.7439
    2017       2.8366
    2018       2.9229
    2019       2.8193
    2020       2.8637
    2021       2.8254
    2022       2.8022
    2023       2.8301
    2024       2.8014
    2025       2.7905
    2026       2.6953
    2027       2.8056
    2028       2.8014
    2029       2.8510
    2030       2.6670
    2031       2.6370
    2032       2.6788
    2033       2.5849
    2034       2.6685
    2035       2.7061
    2036       2.7270
    2037       2.7833
    2038       2.7438
    2039       2.8340
    2040       2.7262
    2041       2.6632
    2042       2.7247
    2043       2.8470
    2044       2.7994
    2045       2.8043
    2046       2.7574
    2047       2.7336
    2048       2.7646
    2049       2.8095
    2050       2.7825
    2051       2.8238
    2052       2.7716
    2053       2.7347
    2054       2.8115
    2055       2.7826
    2056       2.8446
    2057       2.8511
    2058       2.8006
    2059       2.7951
    2060       2.6095
    2061       2.5448
    2062       2.6511
    2063       2.6460
    2064       2.6454
    2065       2.6144
    2066       2.6376
    2067       2.6853
    2068       2.6499
    2069       2.7110
    2070       2.6713
    2071       2.7676
    2072       2.8158
    2073       2.7810
    2074       2.8645
    2075       2.7865
    2076       2.7715
    2077       2.6759
    2078       2.6606
    2079       2.6681
    2080       2.7294
    2081       2.7453
    2082       2.7778
    2083       2.8042
    2084       2.8973
    2085       2.8819
    2086       2.9311
    2087       2.8915
    2088       3.0004
    2089       3.0181
    2090       3.1322
    2091       3.1018
    2092       3.1224
    2093       2.9533
    2094       2.9854
    2095       2.8556
    2096       2.8847
    2097       2.8965
    2098       2.8828
    2099       2.8968
    2100       2.8119
    2101       2.9140
    2102       2.9649
    2103       2.9313
    2104       2.9876
    2105       3.0565
    2106       2.9714
    2107       2.9589
    2108       2.9896
    2109       2.9451
    2110       2.9642
    2111       2.9271
    2112       2.9579
    2113       2.9924
    2114       3.0706
    2115       3.0744
    2116       3.1692
    2117       3.2111
    2118       3.1529
    2119       3.1532
    2120       3.0681
    2121       2.9649
    2122       2.9055
    2123       2.8860
    2124       2.9034
    2125       2.9321
    2126       3.0313
    2127       2.9910
    2128       3.0550
    2129       3.0213
    2130       2.9841
    2131       3.0183
    2132       2.9471
    2133       2.9285
    2134       2.9397
    2135       3.0553
    2136       2.9793
    2137       2.8622
    2138       2.7836
    2139       2.8316
    2140       2.7304
    2141       2.7427
    2142       2.7133
    2143       2.6893
    2144       2.7385
    2145       2.6998
    2146       2.6778
    2147       2.5517
    2148       2.5654
    2149       2.6208
    2150       2.7216
    2151       2.7932
    2152       2.7816
    2153       2.7508
    2154       2.8152
    2155       2.8618
    2156       2.8327
    2157       2.7718
    2158       2.7962
    2159       2.7722
    2160       2.7733
    2161       2.6432
    2162       2.6369
    2163       2.7335
    2164       2.7422
    2165       2.7545
    2166       2.7564
    2167       2.8272
    2168       2.8952
    2169       2.9098
    2170       2.9743
    2171       2.9330
    2172       2.9585
    2173       2.9635
    2174       2.9256
    2175       2.8443
    2176       2.7494
    2177       2.8618
    2178       2.8666
    2179       2.9488
    2180       2.9396
    2181       3.0825
    2182       3.0489
    2183       3.0250
    2184       3.0010
    2185       3.0016
    2186       3.1131
    2187       3.0454
    2188       3.0512
    2189       3.0708
    2190       3.0654
    2191       3.1202
    2192       3.0478
    2193       3.2425
    2194       3.1471
    2195       3.1272
    2196       3.0686
    2197       3.1007
    2198       3.0749
    2199       3.0126
    2200       3.1229
    2201       3.0940
    2202       3.0303
    2203       2.9825
    2204       2.8985
    2205       2.8955
    2206       2.9651
    2207       2.8558
    2208       2.9380
    2209       2.8992
    2210       3.0222
    2211       3.0013
    2212       2.8871
    2213       2.8159
    2214       2.8521
    2215       2.8681
    2216       2.8809
    2217       2.9698
    2218       2.9250
    2219       2.9212
    2220       2.9399
    2221       2.9591
    2222       3.0154
    2223       3.0417
    2224       3.0417
    2225       3.0464
    2226       3.0543
    2227       3.0824
    2228       3.0821
    2229       3.1054
    2230       3.1113
    2231       3.0896
    2232       3.0931
    2233       3.0420
    2234       3.0620
    2235       3.0347
    2236       3.0910
    2237       3.1139
    2238       3.0288
    2239       2.9252
    2240       2.8963
    2241       2.9046
    2242       3.0029
    2243       2.9846
    2244       2.9650
    2245       2.9638
    2246       2.9124
    2247       2.9802
    2248       2.9599
    2249       2.8616
    2250       2.9844
    2251       3.0394
    2252       2.9821
    2253       3.0885
    2254       3.0371
    2255       2.9989
    2256       2.9556
    2257       2.9378
    2258       2.9220
    2259       2.8233
    2260       2.9708
    2261       2.9657
    2262       2.9437
    2263       2.8988
    2264       2.9219
    2265       2.8565
    2266       2.9030
    2267       2.9284
    2268       3.0504
    2269       2.9980
    2270       2.9696
    2271       2.9780
    2272       2.9352
    2273       2.8894
    2274       2.8320
    2275       2.7509
    2276       2.8099
    2277       2.8304
    2278       2.8106
    2279       2.8283
    2280       2.8192
    2281       2.9461
    2282       2.9859
    2283       2.9098
    2284       2.9032
    2285       2.9003
    2286       2.8659
    2287       2.7973
    2288       2.8399
    2289       2.7592
    2290       2.8142
    2291       2.8430
    2292       2.8894
    2293       2.8977
    2294       2.9272
    2295       2.9291
    2296       2.9282
    2297       2.9595
    2298       2.9118
    2299       2.8736
    2300       2.9133
    2301       2.8686
    2302       2.8273
    2303       2.8812
    2304       2.9295
    2305       2.9881
    2306       3.0163
    2307       3.0115
    2308       3.0944
    2309       3.0238
    2310       2.9983
    2311       3.0467
    2312       2.9771
    2313       2.9923
    2314       2.9721
    2315       2.8927
    2316       2.8612
    2317       2.8420
    2318       2.7811
    2319       2.7669
    2320       2.8065
    2321       2.8498
    2322       2.8631
    2323       2.8413
    2324       2.8566
    2325       2.9938
    2326       3.0645
    2327       2.9850
    2328       3.0263
    2329       3.0267
    2330       2.9504
    2331       3.1394
    2332       3.1280
    2333       2.9924
    2334       3.0809
    2335       3.0628
    2336       3.0828
    2337       3.0843
    2338       3.1623
    2339       3.1632
    2340       3.1438
    2341       3.0763
    2342       3.0729
    2343       3.0532
    2344       3.1113
    2345       3.0915
    2346       3.0847
    2347       3.0677
    2348       3.0037
    2349       3.0785
    2350       3.2436
    2351       3.2228
    2352       3.2109
    2353       3.2455
    2354       3.2921
    2355       3.2222
    2356       3.2795
    2357       3.4231
    2358       3.3437
    2359       3.3042
    2360       3.3862
    2361       3.3858
    2362       3.4079
    2363       3.2917
    2364       3.2271
    2365       3.2007
    2366       3.3179
    2367       3.2080
    2368       3.1784
    2369       3.2405
    2370       3.2823
    2371       3.3596
    2372       3.2332
    2373       3.4118
    2374       3.3788
    2375       3.3937
    2376       3.5015
    2377       3.5666
    2378       3.4932
    2379       3.4758
    2380       3.4797
    2381       3.4553
    2382       3.4392
    2383       3.4078
    2384       3.4247
    2385       3.2614
    2386       3.2852
    2387       3.2822
    2388       3.2550
    2389       3.2907
    2390       3.2887
    2391       3.0733
    2392       2.9396
    2393       2.9755
    2394       2.9827
    2395       3.0272
    2396       2.9505
    2397       2.9175
    2398       2.9897
    2399       3.0100
    2400       3.0416
    2401       3.1371
    2402       3.1866
    2403       3.2373
    2404       3.1900
    2405       3.2732
    2406       3.2757
    2407       3.3529
    2408       3.0813
    2409       3.0257
    2410       3.1266
    2411       3.2571
    2412       3.2527
    2413       3.1485
    2414       3.2183
    2415       3.1167
    2416       3.1705
    2417       3.2790
    2418       3.1595
    2419       3.2205
    2420       3.1282
    2421       3.0905
    2422       3.0064
    2423       3.1040
    2424       3.0745
    2425       3.2571
    2426       3.3080
    2427       3.3796
    2428       3.3675
    2429       3.3338
    2430       3.3685
    2431       3.3142
    2432       3.3447
    2433       3.3129
    2434       3.3638
    2435       3.3170
    2436       3.3762
    2437       3.3461
    2438       3.3067
    2439       3.2741
    2440       3.2636
    2441       3.2746
    2442       3.2519
    2443       3.3719
    2444       3.3926
    2445       3.3065
    2446       3.3994
    2447       3.4173
    2448       3.3442
    2449       3.4214
    2450       3.4728
    2451       3.5129
    2452       3.5094
    2453       3.4810
    2454       3.4352
    2455       3.3539
    2456       3.2519
    2457       3.2898
    2458       3.3107
    2459       3.3201
    2460       3.2246
    2461       3.1657
    2462       3.1942
    2463       3.2098
    2464       3.2797
    2465       3.2812
    2466       3.3053
    2467       3.2266
    2468       3.1677
    2469       3.3405
    2470       3.3917
    2471       3.3588
    2472       3.3655
    2473       3.4066
    2474       3.3906
    2475       3.2481
    2476       3.2112
    2477       3.1801
    2478       3.1636
    2479       3.2116
    2480       3.2073
    2481       3.1215
    2482       3.1992
    2483       3.1733
    2484       3.1507
    2485       3.1036
    2486       3.2458
    2487       3.3226
    2488       3.2320
    2489       3.2987
    2490       3.3179
    2491       3.2541
    2492       3.1938
    2493       3.1974
    2494       3.2011
    2495       3.2704
    2496       3.0894
    2497       3.1747
    2498       3.1026
    2499       3.1330
    2500       3.0929
