# Supplementary material for: Potential Inhibitors of Fascin From A Database of Marine Natural Products: A Virtual Screening and Molecular Dynamics Study
Source: Front Chem. 2021 Oct 7;9:719949. doi: 10.3389/fchem.2021.719949 (PMC8529705; doi:10.3389/fchem.2021.719949)
Supplement: Supplementary file 2 [file DataSheet1.ZIP › Raw Date for Manuscript-719949-reduced/Figure S1/Inhibitor 13/rmsd1.dat]

#Frame     RMSD_00002
       1       1.9133
       2       1.8973
       3       1.8560
       4       1.9078
       5       1.9128
       6       1.9327
       7       1.8930
       8       1.9553
       9       1.9845
      10       2.0331
      11       2.0156
      12       2.0720
      13       1.9756
      14       2.0293
      15       2.0989
      16       2.1397
      17       2.0837
      18       2.1258
      19       2.1755
      20       2.2047
      21       2.1185
      22       2.1794
      23       2.0697
      24       2.1431
      25       2.1168
      26       2.0419
      27       2.0823
      28       2.0924
      29       2.1204
      30       2.1022
      31       2.0937
      32       2.0912
      33       2.0856
      34       2.0428
      35       2.0368
      36       2.0614
      37       2.0316
      38       2.0478
      39       2.0460
      40       2.0278
      41       2.0883
      42       2.0991
      43       2.0657
      44       2.0524
      45       2.1353
      46       2.1052
      47       2.1333
      48       2.2208
      49       2.0996
      50       2.1183
      51       2.0660
      52       2.1690
      53       2.0751
      54       2.1000
      55       2.0808
      56       2.0200
      57       2.0183
      58       2.0447
      59       1.9916
      60       2.0512
      61       2.1229
      62       2.1411
      63       2.0343
      64       2.0874
      65       2.1012
      66       2.0669
      67       2.1392
      68       2.0990
      69       2.0802
      70       2.0620
      71       2.1818
      72       2.2390
      73       2.2498
      74       2.3625
      75       2.3501
      76       2.2805
      77       2.2271
      78       2.2974
      79       2.2819
      80       2.2620
      81       2.2640
      82       2.3389
      83       2.3379
      84       2.2868
      85       2.3248
      86       2.2406
      87       2.2239
      88       2.1238
      89       2.1968
      90       2.1702
      91       2.2489
      92       2.2644
      93       2.2896
      94       2.3144
      95       2.3201
      96       2.3948
      97       2.3588
      98       2.3802
      99       2.3670
     100       2.2539
     101       2.2513
     102       2.2228
     103       2.2695
     104       2.2196
     105       2.2971
     106       2.3303
     107       2.2274
     108       2.2328
     109       2.2030
     110       2.2843
     111       2.2690
     112       2.3849
     113       2.4052
     114       2.3709
     115       2.4045
     116       2.5030
     117       2.4473
     118       2.4400
     119       2.3883
     120       2.3404
     121       2.4145
     122       2.3408
     123       2.3184
     124       2.2236
     125       2.2958
     126       2.3653
     127       2.3838
     128       2.3300
     129       2.3324
     130       2.2607
     131       2.2856
     132       2.2977
     133       2.2935
     134       2.2957
     135       2.3073
     136       2.3188
     137       2.2876
     138       2.3983
     139       2.3400
     140       2.3201
     141       2.3098
     142       2.2672
     143       2.3383
     144       2.3661
     145       2.4422
     146       2.4190
     147       2.3924
     148       2.3971
     149       2.3954
     150       2.4148
     151       2.4004
     152       2.3518
     153       2.3908
     154       2.4585
     155       2.4875
     156       2.4175
     157       2.4111
     158       2.3686
     159       2.3658
     160       2.4800
     161       2.3998
     162       2.4429
     163       2.4440
     164       2.3207
     165       2.3715
     166       2.4016
     167       2.3757
     168       2.4224
     169       2.3797
     170       2.3966
     171       2.3999
     172       2.3625
     173       2.3033
     174       2.1971
     175       2.2157
     176       2.2740
     177       2.2597
     178       2.2861
     179       2.1625
     180       2.2101
     181       2.2221
     182       2.2492
     183       2.2954
     184       2.2060
     185       2.3617
     186       2.3011
     187       2.3159
     188       2.2845
     189       2.2674
     190       2.3189
     191       2.3587
     192       2.3697
     193       2.4216
     194       2.4505
     195       2.3920
     196       2.3589
     197       2.3681
     198       2.3949
     199       2.4076
     200       2.3607
     201       2.3827
     202       2.3315
     203       2.3385
     204       2.3161
     205       2.2660
     206       2.3770
     207       2.3120
     208       2.4028
     209       2.3525
     210       2.4644
     211       2.4501
     212       2.4163
     213       2.4818
     214       2.5380
     215       2.4815
     216       2.3801
     217       2.2776
     218       2.3710
     219       2.3554
     220       2.3962
     221       2.4075
     222       2.3851
     223       2.5154
     224       2.3730
     225       2.3065
     226       2.3330
     227       2.3227
     228       2.3666
     229       2.4252
     230       2.3993
     231       2.4186
     232       2.4209
     233       2.4732
     234       2.3978
     235       2.3273
     236       2.4019
     237       2.3914
     238       2.4265
     239       2.3212
     240       2.3628
     241       2.3550
     242       2.4389
     243       2.4977
     244       2.5335
     245       2.5193
     246       2.5931
     247       2.4927
     248       2.5403
     249       2.5522
     250       2.6089
     251       2.6320
     252       2.6784
     253       2.6273
     254       2.6543
     255       2.6108
     256       2.5752
     257       2.5310
     258       2.5561
     259       2.5848
     260       2.5749
     261       2.6082
     262       2.5620
     263       2.6171
     264       2.6253
     265       2.6462
     266       2.6305
     267       2.6549
     268       2.5960
     269       2.5632
     270       2.4912
     271       2.4202
     272       2.4095
     273       2.3996
     274       2.4923
     275       2.5273
     276       2.5548
     277       2.5438
     278       2.5683
     279       2.5869
     280       2.5656
     281       2.4668
     282       2.4575
     283       2.5458
     284       2.5020
     285       2.5368
     286       2.4702
     287       2.4409
     288       2.3954
     289       2.5083
     290       2.4844
     291       2.5419
     292       2.6146
     293       2.5484
     294       2.6399
     295       2.6028
     296       2.7378
     297       2.7024
     298       2.6809
     299       2.5819
     300       2.5244
     301       2.5005
     302       2.5837
     303       2.6384
     304       2.5468
     305       2.6527
     306       2.6670
     307       2.6504
     308       2.6538
     309       2.6269
     310       2.6402
     311       2.6467
     312       2.6534
     313       2.6126
     314       2.6242
     315       2.6337
     316       2.6953
     317       2.7784
     318       2.7972
     319       2.7404
     320       2.7236
     321       2.7465
     322       2.6401
     323       2.6424
     324       2.6198
     325       2.6436
     326       2.5829
     327       2.6066
     328       2.6415
     329       2.6184
     330       2.5838
     331       2.5571
     332       2.6371
     333       2.6573
     334       2.7405
     335       2.7318
     336       2.5755
     337       2.6271
     338       2.5524
     339       2.5708
     340       2.5641
     341       2.5493
     342       2.4867
     343       2.5194
     344       2.5656
     345       2.5882
     346       2.5567
     347       2.4198
     348       2.5289
     349       2.6349
     350       2.5110
     351       2.6159
     352       2.4914
     353       2.4205
     354       2.5560
     355       2.4884
     356       2.5249
     357       2.5268
     358       2.6060
     359       2.6278
     360       2.6946
     361       2.7427
     362       2.7049
     363       2.6638
     364       2.6555
     365       2.6146
     366       2.6212
     367       2.5907
     368       2.5246
     369       2.6188
     370       2.6613
     371       2.6178
     372       2.6703
     373       2.7206
     374       2.7138
     375       2.6620
     376       2.7762
     377       2.6939
     378       2.6434
     379       2.6802
     380       2.7015
     381       2.6452
     382       2.7335
     383       2.8034
     384       2.7660
     385       2.7446
     386       2.7360
     387       2.6967
     388       2.7406
     389       2.7809
     390       2.7333
     391       2.7363
     392       2.7209
     393       2.8106
     394       2.7753
     395       2.8180
     396       2.7897
     397       2.8744
     398       2.8012
     399       2.8760
     400       2.7731
     401       2.7642
     402       2.7680
     403       2.8027
     404       2.8654
     405       2.8704
     406       2.9297
     407       3.0459
     408       3.0630
     409       3.0691
     410       3.1060
     411       3.0578
     412       3.0550
     413       3.0783
     414       2.9537
     415       2.8986
     416       2.9196
     417       2.8683
     418       2.8490
     419       2.9562
     420       2.9793
     421       2.8797
     422       2.7867
     423       2.7307
     424       2.7809
     425       2.8977
     426       2.7136
     427       2.7321
     428       2.7884
     429       2.8013
     430       2.8444
     431       2.8356
     432       2.7659
     433       2.8722
     434       2.7718
     435       2.6975
     436       2.8584
     437       2.8080
     438       2.7722
     439       2.8200
     440       2.8096
     441       2.8275
     442       2.8132
     443       2.8393
     444       2.9193
     445       2.8580
     446       2.9063
     447       2.9075
     448       2.8000
     449       2.7958
     450       2.8627
     451       2.8845
     452       2.8076
     453       2.8845
     454       2.9350
     455       3.0262
     456       3.0053
     457       2.8412
     458       3.0014
     459       2.9840
     460       2.9895
     461       2.9570
     462       2.8954
     463       2.9479
     464       2.9503
     465       2.8285
     466       2.7447
     467       2.7006
     468       2.7494
     469       2.7906
     470       2.7242
     471       2.6589
     472       2.8102
     473       2.7487
     474       2.7543
     475       2.6574
     476       2.6421
     477       2.6161
     478       2.5043
     479       2.6002
     480       2.5139
     481       2.5978
     482       2.5711
     483       2.6676
     484       2.6653
     485       2.6300
     486       2.6417
     487       2.5705
     488       2.6041
     489       2.6523
     490       2.6754
     491       2.6979
     492       2.7041
     493       2.7499
     494       2.7716
     495       2.7745
     496       2.7210
     497       2.6648
     498       2.7299
     499       2.6670
     500       2.5531
     501       2.5900
     502       2.6129
     503       2.6582
     504       2.6076
     505       2.6091
     506       2.6181
     507       2.5000
     508       2.5129
     509       2.4410
     510       2.5506
     511       2.5758
     512       2.5825
     513       2.5550
     514       2.6212
     515       2.5402
     516       2.5100
     517       2.5246
     518       2.5480
     519       2.4918
     520       2.5582
     521       2.5391
     522       2.6733
     523       2.7316
     524       2.6433
     525       2.7750
     526       2.6587
     527       2.7537
     528       2.7219
     529       2.6998
     530       2.7206
     531       2.6993
     532       2.6291
     533       2.6504
     534       2.7068
     535       2.6436
     536       2.7124
     537       2.6417
     538       2.7532
     539       2.7555
     540       2.6808
     541       2.5855
     542       2.6030
     543       2.7612
     544       2.7986
     545       2.7974
     546       2.6693
     547       2.8168
     548       2.6310
     549       2.6929
     550       2.7168
     551       2.7281
     552       2.7466
     553       2.7132
     554       2.7059
     555       2.7233
     556       2.6619
     557       2.7765
     558       2.7713
     559       2.7971
     560       2.7085
     561       2.7721
     562       2.8442
     563       2.8243
     564       2.7045
     565       2.6441
     566       2.5623
     567       2.6065
     568       2.6885
     569       2.6962
     570       2.7039
     571       2.7185
     572       2.7384
     573       2.7643
     574       2.7891
     575       2.8734
     576       2.9494
     577       2.8887
     578       2.8121
     579       2.7938
     580       2.8301
     581       2.8605
     582       2.8586
     583       2.7654
     584       2.7709
     585       2.8163
     586       2.7781
     587       2.7967
     588       2.6584
     589       2.7070
     590       2.7263
     591       2.7077
     592       2.6979
     593       2.8589
     594       2.7848
     595       2.7123
     596       2.6663
     597       2.6361
     598       2.6003
     599       2.5553
     600       2.6202
     601       2.5607
     602       2.5568
     603       2.6269
     604       2.6778
     605       2.6214
     606       2.6219
     607       2.6661
     608       2.6367
     609       2.6182
     610       2.5023
     611       2.5318
     612       2.5968
     613       2.6516
     614       2.6210
     615       2.7644
     616       2.7717
     617       2.6480
     618       2.6797
     619       2.6294
     620       2.7252
     621       2.7268
     622       2.6199
     623       2.5454
     624       2.6361
     625       2.5986
     626       2.5419
     627       2.5735
     628       2.5936
     629       2.5558
     630       2.4941
     631       2.5794
     632       2.5372
     633       2.5579
     634       2.6018
     635       2.5448
     636       2.5724
     637       2.6000
     638       2.6455
     639       2.6241
     640       2.5548
     641       2.6261
     642       2.5433
     643       2.5091
     644       2.4465
     645       2.4558
     646       2.5307
     647       2.6225
     648       2.5957
     649       2.6338
     650       2.4810
     651       2.5834
     652       2.5498
     653       2.5468
     654       2.4940
     655       2.5078
     656       2.5028
     657       2.4823
     658       2.4301
     659       2.4294
     660       2.4122
     661       2.5532
     662       2.4589
     663       2.4426
     664       2.4485
     665       2.3843
     666       2.4419
     667       2.4398
     668       2.4218
     669       2.4442
     670       2.4014
     671       2.3162
     672       2.4361
     673       2.4640
     674       2.4498
     675       2.4144
     676       2.5047
     677       2.4381
     678       2.5395
     679       2.4347
     680       2.5063
     681       2.5453
     682       2.5425
     683       2.5261
     684       2.6127
     685       2.5926
     686       2.5284
     687       2.5240
     688       2.5542
     689       2.4750
     690       2.5196
     691       2.4832
     692       2.4752
     693       2.4985
     694       2.4887
     695       2.4591
     696       2.5106
     697       2.6029
     698       2.5319
     699       2.5709
     700       2.5563
     701       2.5553
     702       2.5623
     703       2.5943
     704       2.5433
     705       2.5642
     706       2.5056
     707       2.4862
     708       2.4450
     709       2.4483
     710       2.5251
     711       2.5460
     712       2.5378
     713       2.4972
     714       2.4145
     715       2.4474
     716       2.4960
     717       2.5658
     718       2.6065
     719       2.6477
     720       2.5733
     721       2.5426
     722       2.4625
     723       2.5836
     724       2.6341
     725       2.6627
     726       2.5461
     727       2.6101
     728       2.6230
     729       2.6525
     730       2.7291
     731       2.6470
     732       2.6682
     733       2.6124
     734       2.6912
     735       2.7007
     736       2.7285
     737       2.7024
     738       2.6398
     739       2.5406
     740       2.6196
     741       2.6437
     742       2.6597
     743       2.6161
     744       2.6127
     745       2.6015
     746       2.7168
     747       2.7312
     748       2.7329
     749       2.6521
     750       2.6893
     751       2.7616
     752       2.8182
     753       2.8979
     754       2.7963
     755       2.7157
     756       2.6430
     757       2.6838
     758       2.6987
     759       2.6718
     760       2.5716
     761       2.6342
     762       2.6071
     763       2.5246
     764       2.5280
     765       2.4994
     766       2.4967
     767       2.4347
     768       2.5452
     769       2.5995
     770       2.5581
     771       2.5439
     772       2.5660
     773       2.5745
     774       2.4598
     775       2.4255
     776       2.5020
     777       2.5227
     778       2.5950
     779       2.6694
     780       2.4824
     781       2.4963
     782       2.4149
     783       2.5224
     784       2.5039
     785       2.5337
     786       2.4465
     787       2.5577
     788       2.5246
     789       2.5477
     790       2.3754
     791       2.4241
     792       2.3625
     793       2.5479
     794       2.7137
     795       2.7978
     796       2.8634
     797       2.8692
     798       2.8316
     799       2.8723
     800       2.7552
     801       2.7359
     802       2.6495
     803       2.5729
     804       2.6268
     805       2.6551
     806       2.6332
     807       2.6736
     808       2.6025
     809       2.5148
     810       2.6120
     811       2.6119
     812       2.6748
     813       2.6463
     814       2.8140
     815       2.7326
     816       2.7302
     817       2.6960
     818       2.7615
     819       2.8534
     820       2.8689
     821       2.7729
     822       2.8309
     823       2.8701
     824       2.9048
     825       2.9272
     826       2.9481
     827       2.8004
     828       2.8797
     829       2.9076
     830       2.8049
     831       2.7565
     832       2.6932
     833       2.6364
     834       2.7539
     835       2.9323
     836       2.9078
     837       2.8205
     838       2.7667
     839       2.7941
     840       2.9302
     841       2.9335
     842       3.0988
     843       3.0296
     844       3.0134
     845       2.9942
     846       2.9582
     847       2.9940
     848       3.0479
     849       2.9042
     850       2.8982
     851       2.8351
     852       2.6860
     853       2.5758
     854       2.6870
     855       2.6494
     856       2.6192
     857       2.5317
     858       2.5284
     859       2.6784
     860       2.7383
     861       2.8001
     862       2.7076
     863       2.6592
     864       2.5683
     865       2.6489
     866       2.5810
     867       2.5991
     868       2.5764
     869       2.6135
     870       2.5256
     871       2.6089
     872       2.5805
     873       2.5484
     874       2.5757
     875       2.6616
     876       2.6514
     877       2.6832
     878       2.5725
     879       2.6497
     880       2.5346
     881       2.6779
     882       2.6183
     883       2.6594
     884       2.6048
     885       2.5770
     886       2.6373
     887       2.5639
     888       2.6343
     889       2.5890
     890       2.6815
     891       2.6200
     892       2.6067
     893       2.5264
     894       2.5712
     895       2.5697
     896       2.6910
     897       2.6664
     898       2.6225
     899       2.6077
     900       2.5144
     901       2.4944
     902       2.5924
     903       2.5701
     904       2.6499
     905       2.6184
     906       2.5826
     907       2.5704
     908       2.6767
     909       2.6160
     910       2.6506
     911       2.5749
     912       2.5308
     913       2.4927
     914       2.4411
     915       2.4349
     916       2.5960
     917       2.6348
     918       2.5532
     919       2.6064
     920       2.5828
     921       2.5486
     922       2.5774
     923       2.5304
     924       2.5866
     925       2.6340
     926       2.6848
     927       2.7043
     928       2.6949
     929       2.5350
     930       2.4901
     931       2.4573
     932       2.4764
     933       2.4967
     934       2.4475
     935       2.4693
     936       2.5223
     937       2.5956
     938       2.4650
     939       2.5590
     940       2.5214
     941       2.6046
     942       2.6965
     943       2.6680
     944       2.6687
     945       2.7191
     946       2.6772
     947       2.6574
     948       2.6277
     949       2.7455
     950       2.7700
     951       2.7820
     952       2.6622
     953       2.5868
     954       2.6392
     955       2.5582
     956       2.4469
     957       2.4528
     958       2.4867
     959       2.5654
     960       2.5526
     961       2.4400
     962       2.5837
     963       2.5424
     964       2.4737
     965       2.5109
     966       2.4889
     967       2.5053
     968       2.5544
     969       2.4491
     970       2.4611
     971       2.5254
     972       2.5139
     973       2.5436
     974       2.6485
     975       2.5851
     976       2.6443
     977       2.6087
     978       2.5730
     979       2.5327
     980       2.5563
     981       2.6046
     982       2.5732
     983       2.5533
     984       2.5818
     985       2.4719
     986       2.5468
     987       2.6431
     988       2.6925
     989       2.5725
     990       2.5681
     991       2.6173
     992       2.6517
     993       2.6684
     994       2.7048
     995       2.6914
     996       2.7106
     997       2.7056
     998       2.5844
     999       2.6250
    1000       2.5964
    1001       2.5230
    1002       2.5825
    1003       2.5891
    1004       2.6806
    1005       2.7056
    1006       2.7144
    1007       2.6540
    1008       2.6095
    1009       2.6574
    1010       2.6650
    1011       2.7415
    1012       2.7973
    1013       2.7921
    1014       2.6767
    1015       2.5889
    1016       2.4928
    1017       2.5663
    1018       2.5504
    1019       2.5799
    1020       2.4964
    1021       2.5928
    1022       2.5913
    1023       2.6490
    1024       2.6721
    1025       2.6543
    1026       2.6438
    1027       2.6899
    1028       2.6360
    1029       2.7078
    1030       2.5852
    1031       2.6661
    1032       2.6524
    1033       2.6931
    1034       2.7496
    1035       2.7499
    1036       2.6320
    1037       2.5907
    1038       2.5796
    1039       2.5853
    1040       2.5814
    1041       2.5822
    1042       2.5129
    1043       2.5800
    1044       2.5647
    1045       2.5813
    1046       2.5570
    1047       2.4634
    1048       2.5586
    1049       2.5665
    1050       2.6171
    1051       2.4761
    1052       2.5001
    1053       2.5535
    1054       2.4904
    1055       2.4506
    1056       2.4154
    1057       2.4618
    1058       2.5182
    1059       2.5316
    1060       2.5461
    1061       2.6171
    1062       2.5764
    1063       2.5561
    1064       2.6573
    1065       2.5937
    1066       2.5096
    1067       2.6468
    1068       2.6987
    1069       2.5693
    1070       2.5413
    1071       2.6843
    1072       2.6210
    1073       2.7301
    1074       2.7572
    1075       2.8070
    1076       2.7129
    1077       2.6721
    1078       2.7815
    1079       2.6867
    1080       2.7046
    1081       2.7190
    1082       2.7219
    1083       2.6661
    1084       2.7313
    1085       2.7243
    1086       2.6448
    1087       2.7682
    1088       2.7099
    1089       2.7550
    1090       2.7095
    1091       2.7707
    1092       2.6849
    1093       2.6795
    1094       2.6460
    1095       2.6121
    1096       2.5280
    1097       2.5635
    1098       2.6681
    1099       2.7205
    1100       2.6629
    1101       2.6069
    1102       2.5616
    1103       2.5272
    1104       2.5895
    1105       2.5848
    1106       2.6454
    1107       2.6142
    1108       2.5581
    1109       2.5872
    1110       2.6321
    1111       2.7694
    1112       2.7419
    1113       2.7852
    1114       2.6952
    1115       2.7308
    1116       2.6933
    1117       2.6125
    1118       2.5865
    1119       2.6292
    1120       2.5871
    1121       2.5547
    1122       2.5310
    1123       2.5711
    1124       2.5037
    1125       2.4809
    1126       2.5116
    1127       2.5429
    1128       2.5125
    1129       2.5320
    1130       2.4607
    1131       2.5527
    1132       2.5552
    1133       2.6231
    1134       2.6421
    1135       2.4736
    1136       2.4691
    1137       2.4993
    1138       2.5068
    1139       2.4740
    1140       2.4558
    1141       2.3582
    1142       2.2744
    1143       2.3835
    1144       2.4144
    1145       2.4636
    1146       2.5139
    1147       2.4580
    1148       2.4767
    1149       2.4090
    1150       2.4580
    1151       2.4631
    1152       2.5026
    1153       2.4581
    1154       2.3962
    1155       2.4190
    1156       2.3399
    1157       2.5017
    1158       2.4193
    1159       2.4474
    1160       2.3544
    1161       2.3178
    1162       2.3773
    1163       2.4497
    1164       2.3910
    1165       2.3845
    1166       2.3590
    1167       2.4188
    1168       2.3768
    1169       2.4144
    1170       2.4359
    1171       2.3933
    1172       2.4824
    1173       2.5006
    1174       2.5335
    1175       2.6086
    1176       2.5010
    1177       2.4868
    1178       2.4910
    1179       2.6404
    1180       2.6657
    1181       2.6463
    1182       2.6202
    1183       2.5883
    1184       2.5808
    1185       2.6207
    1186       2.4882
    1187       2.5294
    1188       2.5872
    1189       2.6107
    1190       2.6065
    1191       2.5674
    1192       2.5520
    1193       2.5137
    1194       2.4828
    1195       2.5178
    1196       2.5203
    1197       2.5369
    1198       2.4383
    1199       2.5100
    1200       2.5579
    1201       2.5115
    1202       2.5094
    1203       2.5139
    1204       2.5316
    1205       2.5062
    1206       2.5538
    1207       2.5545
    1208       2.6379
    1209       2.6246
    1210       2.6628
    1211       2.6655
    1212       2.6746
    1213       2.6004
    1214       2.6115
    1215       2.5853
    1216       2.6598
    1217       2.6142
    1218       2.5793
    1219       2.5900
    1220       2.6452
    1221       2.5668
    1222       2.6201
    1223       2.6052
    1224       2.5949
    1225       2.5262
    1226       2.5259
    1227       2.5638
    1228       2.6039
    1229       2.7946
    1230       2.7552
    1231       2.6398
    1232       2.6931
    1233       2.6570
    1234       2.7031
    1235       2.5851
    1236       2.6035
    1237       2.7031
    1238       2.6106
    1239       2.5657
    1240       2.4895
    1241       2.4674
    1242       2.4474
    1243       2.3610
    1244       2.4426
    1245       2.4643
    1246       2.4938
    1247       2.6062
    1248       2.5319
    1249       2.5804
    1250       2.5708
    1251       2.5006
    1252       2.5631
    1253       2.5581
    1254       2.5490
    1255       2.5741
    1256       2.6183
    1257       2.6339
    1258       2.6009
    1259       2.5490
    1260       2.5248
    1261       2.5104
    1262       2.5697
    1263       2.5370
    1264       2.5070
    1265       2.5362
    1266       2.5657
    1267       2.4920
    1268       2.5393
    1269       2.4756
    1270       2.5316
    1271       2.6527
    1272       2.6578
    1273       2.6939
    1274       2.7535
    1275       2.6178
    1276       2.6207
    1277       2.6285
    1278       2.6272
    1279       2.6373
    1280       2.6110
    1281       2.5939
    1282       2.5712
    1283       2.5633
    1284       2.6704
    1285       2.6250
    1286       2.7008
    1287       2.6347
    1288       2.5977
    1289       2.5471
    1290       2.6176
    1291       2.5604
    1292       2.5155
    1293       2.5487
    1294       2.5539
    1295       2.5429
    1296       2.5554
    1297       2.5905
    1298       2.6231
    1299       2.5192
    1300       2.5401
    1301       2.4700
    1302       2.4651
    1303       2.5070
    1304       2.6136
    1305       2.6064
    1306       2.5872
    1307       2.5960
    1308       2.5562
    1309       2.6819
    1310       2.5415
    1311       2.5797
    1312       2.5178
    1313       2.5859
    1314       2.6656
    1315       2.6864
    1316       2.6618
    1317       2.5593
    1318       2.4919
    1319       2.5952
    1320       2.6985
    1321       2.6243
    1322       2.5891
    1323       2.5637
    1324       2.6239
    1325       2.5726
    1326       2.5637
    1327       2.4079
    1328       2.4333
    1329       2.4566
    1330       2.4639
    1331       2.4977
    1332       2.5701
    1333       2.5208
    1334       2.5643
    1335       2.6065
    1336       2.5889
    1337       2.6457
    1338       2.5742
    1339       2.5439
    1340       2.6019
    1341       2.5584
    1342       2.5035
    1343       2.5386
    1344       2.4754
    1345       2.5002
    1346       2.4792
    1347       2.5315
    1348       2.5183
    1349       2.5492
    1350       2.5322
    1351       2.5487
    1352       2.6141
    1353       2.6808
    1354       2.6361
    1355       2.6229
    1356       2.6632
    1357       2.5914
    1358       2.6224
    1359       2.5178
    1360       2.5697
    1361       2.7509
    1362       2.6139
    1363       2.5978
    1364       2.6784
    1365       2.6480
    1366       2.6346
    1367       2.6564
    1368       2.6177
    1369       2.7228
    1370       2.6398
    1371       2.7838
    1372       2.7221
    1373       2.6817
    1374       2.6213
    1375       2.5570
    1376       2.5564
    1377       2.5580
    1378       2.6153
    1379       2.5608
    1380       2.6117
    1381       2.6366
    1382       2.5838
    1383       2.5967
    1384       2.6105
    1385       2.5575
    1386       2.5504
    1387       2.4732
    1388       2.5518
    1389       2.5768
    1390       2.5610
    1391       2.5782
    1392       2.5650
    1393       2.5204
    1394       2.5633
    1395       2.5331
    1396       2.5178
    1397       2.4701
    1398       2.5286
    1399       2.4470
    1400       2.4247
    1401       2.3757
    1402       2.5395
    1403       2.5465
    1404       2.5122
    1405       2.4603
    1406       2.4250
    1407       2.5628
    1408       2.5576
    1409       2.6100
    1410       2.5264
    1411       2.4966
    1412       2.5202
    1413       2.4955
    1414       2.4811
    1415       2.4689
    1416       2.5038
    1417       2.5209
    1418       2.5039
    1419       2.5504
    1420       2.4556
    1421       2.5131
    1422       2.5131
    1423       2.5993
    1424       2.4962
    1425       2.5142
    1426       2.5787
    1427       2.5673
    1428       2.5609
    1429       2.5320
    1430       2.5575
    1431       2.6385
    1432       2.6847
    1433       2.5714
    1434       2.6305
    1435       2.6346
    1436       2.4932
    1437       2.3986
    1438       2.6137
    1439       2.4708
    1440       2.5202
    1441       2.5586
    1442       2.4947
    1443       2.5542
    1444       2.5095
    1445       2.4802
    1446       2.5553
    1447       2.6252
    1448       2.5614
    1449       2.5946
    1450       2.5366
    1451       2.5865
    1452       2.5767
    1453       2.5700
    1454       2.6298
    1455       2.6392
    1456       2.6233
    1457       2.5346
    1458       2.5571
    1459       2.4774
    1460       2.5809
    1461       2.6022
    1462       2.6051
    1463       2.5704
    1464       2.5305
    1465       2.4818
    1466       2.4711
    1467       2.5347
    1468       2.5571
    1469       2.5152
    1470       2.5939
    1471       2.5543
    1472       2.6057
    1473       2.6095
    1474       2.5988
    1475       2.6735
    1476       2.6117
    1477       2.5609
    1478       2.4999
    1479       2.5281
    1480       2.5229
    1481       2.6463
    1482       2.5880
    1483       2.5146
    1484       2.5861
    1485       2.4738
    1486       2.4900
    1487       2.4972
    1488       2.4524
    1489       2.4442
    1490       2.3765
    1491       2.3765
    1492       2.3800
    1493       2.5460
    1494       2.5840
    1495       2.5657
    1496       2.5400
    1497       2.4764
    1498       2.5011
    1499       2.4709
    1500       2.4796
    1501       2.4342
    1502       2.5001
    1503       2.4762
    1504       2.4593
    1505       2.4597
    1506       2.4729
    1507       2.4843
    1508       2.4963
    1509       2.4826
    1510       2.5123
    1511       2.5326
    1512       2.5291
    1513       2.5926
    1514       2.6262
    1515       2.6139
    1516       2.4738
    1517       2.5180
    1518       2.4902
    1519       2.4950
    1520       2.4559
    1521       2.4998
    1522       2.4552
    1523       2.4383
    1524       2.4791
    1525       2.4768
    1526       2.5422
    1527       2.5343
    1528       2.5823
    1529       2.5552
    1530       2.5898
    1531       2.5698
    1532       2.6171
    1533       2.6309
    1534       2.5713
    1535       2.5608
    1536       2.5888
    1537       2.4932
    1538       2.5545
    1539       2.4883
    1540       2.4854
    1541       2.3425
    1542       2.4213
    1543       2.3888
    1544       2.3514
    1545       2.3685
    1546       2.4277
    1547       2.3762
    1548       2.4354
    1549       2.4564
    1550       2.4962
    1551       2.4251
    1552       2.4516
    1553       2.4601
    1554       2.4955
    1555       2.4587
    1556       2.5751
    1557       2.5186
    1558       2.5337
    1559       2.5391
    1560       2.4830
    1561       2.4633
    1562       2.4497
    1563       2.3667
    1564       2.4005
    1565       2.4448
    1566       2.5439
    1567       2.4868
    1568       2.5230
    1569       2.5548
    1570       2.5542
    1571       2.6277
    1572       2.6016
    1573       2.5846
    1574       2.5729
    1575       2.5168
    1576       2.6142
    1577       2.6461
    1578       2.5670
    1579       2.5722
    1580       2.4817
    1581       2.4713
    1582       2.4493
    1583       2.5075
    1584       2.4905
    1585       2.4866
    1586       2.4208
    1587       2.4421
    1588       2.3931
    1589       2.4308
    1590       2.5306
    1591       2.4529
    1592       2.5265
    1593       2.5824
    1594       2.5617
    1595       2.5244
    1596       2.5130
    1597       2.5709
    1598       2.5513
    1599       2.5524
    1600       2.5554
    1601       2.5494
    1602       2.4888
    1603       2.5064
    1604       2.5951
    1605       2.5330
    1606       2.6042
    1607       2.6119
    1608       2.6176
    1609       2.5730
    1610       2.5884
    1611       2.6066
    1612       2.5950
    1613       2.5596
    1614       2.5841
    1615       2.6079
    1616       2.5208
    1617       2.6246
    1618       2.5284
    1619       2.5467
    1620       2.5643
    1621       2.6980
    1622       2.7185
    1623       2.6332
    1624       2.7195
    1625       2.7344
    1626       2.7111
    1627       2.8496
    1628       2.8399
    1629       2.8421
    1630       2.8855
    1631       2.9234
    1632       2.7828
    1633       2.8360
    1634       2.7884
    1635       2.7115
    1636       2.7725
    1637       2.6824
    1638       2.7478
    1639       2.7247
    1640       2.8276
    1641       2.7364
    1642       2.9211
    1643       2.8893
    1644       2.8438
    1645       2.7907
    1646       2.7480
    1647       2.6978
    1648       2.5885
    1649       2.6238
    1650       2.7039
    1651       2.6469
    1652       2.8049
    1653       2.7726
    1654       2.7097
    1655       2.7037
    1656       2.6018
    1657       2.6401
    1658       2.5737
    1659       2.5457
    1660       2.5574
    1661       2.4730
    1662       2.5108
    1663       2.5352
    1664       2.4900
    1665       2.5198
    1666       2.4375
    1667       2.5174
    1668       2.5436
    1669       2.5339
    1670       2.5616
    1671       2.5408
    1672       2.5619
    1673       2.4727
    1674       2.5906
    1675       2.5049
    1676       2.4627
    1677       2.5517
    1678       2.4912
    1679       2.5198
    1680       2.6246
    1681       2.5811
    1682       2.5489
    1683       2.5439
    1684       2.5288
    1685       2.5890
    1686       2.6615
    1687       2.6155
    1688       2.6945
    1689       2.6174
    1690       2.6430
    1691       2.5823
    1692       2.5790
    1693       2.5484
    1694       2.6579
    1695       2.6883
    1696       2.6569
    1697       2.6156
    1698       2.6424
    1699       2.6080
    1700       2.5530
    1701       2.6359
    1702       2.6276
    1703       2.5684
    1704       2.5164
    1705       2.4690
    1706       2.5180
    1707       2.5256
    1708       2.5971
    1709       2.5621
    1710       2.5011
    1711       2.5472
    1712       2.5058
    1713       2.6067
    1714       2.5354
    1715       2.5103
    1716       2.5728
    1717       2.4922
    1718       2.4527
    1719       2.3767
    1720       2.3871
    1721       2.4773
    1722       2.3919
    1723       2.3715
    1724       2.4756
    1725       2.4867
    1726       2.5054
    1727       2.3972
    1728       2.3597
    1729       2.3276
    1730       2.4070
    1731       2.3978
    1732       2.5218
    1733       2.5086
    1734       2.5105
    1735       2.3781
    1736       2.4810
    1737       2.4856
    1738       2.5272
    1739       2.5858
    1740       2.6606
    1741       2.5724
    1742       2.6029
    1743       2.5757
    1744       2.4695
    1745       2.4040
    1746       2.4550
    1747       2.4457
    1748       2.4185
    1749       2.4417
    1750       2.4370
    1751       2.4396
    1752       2.3972
    1753       2.5071
    1754       2.4633
    1755       2.4354
    1756       2.4369
    1757       2.5681
    1758       2.5458
    1759       2.5451
    1760       2.5907
    1761       2.5771
    1762       2.5335
    1763       2.5394
    1764       2.5416
    1765       2.5235
    1766       2.4768
    1767       2.4473
    1768       2.4966
    1769       2.4332
    1770       2.5068
    1771       2.4563
    1772       2.5435
    1773       2.5454
    1774       2.5501
    1775       2.5331
    1776       2.4593
    1777       2.5108
    1778       2.5116
    1779       2.5049
    1780       2.5156
    1781       2.4965
    1782       2.4265
    1783       2.4714
    1784       2.5218
    1785       2.5549
    1786       2.5149
    1787       2.4700
    1788       2.4504
    1789       2.4847
    1790       2.5142
    1791       2.4714
    1792       2.5695
    1793       2.5626
    1794       2.4686
    1795       2.5232
    1796       2.4776
    1797       2.4695
    1798       2.5045
    1799       2.5198
    1800       2.5497
    1801       2.5894
    1802       2.5444
    1803       2.5616
    1804       2.5570
    1805       2.5883
    1806       2.5824
    1807       2.5532
    1808       2.6448
    1809       2.5562
    1810       2.6187
    1811       2.5519
    1812       2.5218
    1813       2.5941
    1814       2.5384
    1815       2.4885
    1816       2.6038
    1817       2.5167
    1818       2.5793
    1819       2.6409
    1820       2.6417
    1821       2.6626
    1822       2.6277
    1823       2.5595
    1824       2.5380
    1825       2.5905
    1826       2.5213
    1827       2.6108
    1828       2.6809
    1829       2.7013
    1830       2.6882
    1831       2.6137
    1832       2.6123
    1833       2.5810
    1834       2.5654
    1835       2.5274
    1836       2.5495
    1837       2.6167
    1838       2.5981
    1839       2.5823
    1840       2.6012
    1841       2.5587
    1842       2.5316
    1843       2.5305
    1844       2.5777
    1845       2.6292
    1846       2.6592
    1847       2.7038
    1848       2.8261
    1849       2.7615
    1850       2.6961
    1851       2.6881
    1852       2.7928
    1853       2.6996
    1854       2.6623
    1855       2.6573
    1856       2.6285
    1857       2.7759
    1858       2.6652
    1859       2.6497
    1860       2.6415
    1861       2.5565
    1862       2.5335
    1863       2.5828
    1864       2.5897
    1865       2.5506
    1866       2.4286
    1867       2.4104
    1868       2.4472
    1869       2.5725
    1870       2.5185
    1871       2.5517
    1872       2.6036
    1873       2.5296
    1874       2.4661
    1875       2.5140
    1876       2.4092
    1877       2.3954
    1878       2.4171
    1879       2.4284
    1880       2.5361
    1881       2.5386
    1882       2.5292
    1883       2.5295
    1884       2.5180
    1885       2.4596
    1886       2.4031
    1887       2.4778
    1888       2.5027
    1889       2.4529
    1890       2.4547
    1891       2.4332
    1892       2.4456
    1893       2.4593
    1894       2.4532
    1895       2.4592
    1896       2.4590
    1897       2.4227
    1898       2.4056
    1899       2.4845
    1900       2.5466
    1901       2.4508
    1902       2.4637
    1903       2.5333
    1904       2.5661
    1905       2.5136
    1906       2.5643
    1907       2.5557
    1908       2.5643
    1909       2.5118
    1910       2.5817
    1911       2.4920
    1912       2.4942
    1913       2.5503
    1914       2.5289
    1915       2.5549
    1916       2.5337
    1917       2.6017
    1918       2.6317
    1919       2.6772
    1920       2.6032
    1921       2.5523
    1922       2.5545
    1923       2.4463
    1924       2.4456
    1925       2.4487
    1926       2.4288
    1927       2.5121
    1928       2.5212
    1929       2.6189
    1930       2.5729
    1931       2.7059
    1932       2.6208
    1933       2.6837
    1934       2.6569
    1935       2.7255
    1936       2.6714
    1937       2.6093
    1938       2.6811
    1939       2.5287
    1940       2.6294
    1941       2.6367
    1942       2.5633
    1943       2.6972
    1944       2.6632
    1945       2.6292
    1946       2.5289
    1947       2.5114
    1948       2.4982
    1949       2.6060
    1950       2.5754
    1951       2.5199
    1952       2.5469
    1953       2.6097
    1954       2.5300
    1955       2.4809
    1956       2.4924
    1957       2.4928
    1958       2.3510
    1959       2.3277
    1960       2.3499
    1961       2.3412
    1962       2.3741
    1963       2.3897
    1964       2.4735
    1965       2.4616
    1966       2.4636
    1967       2.3622
    1968       2.4019
    1969       2.4082
    1970       2.4043
    1971       2.5253
    1972       2.5815
    1973       2.5424
    1974       2.4733
    1975       2.5813
    1976       2.5751
    1977       2.5279
    1978       2.6062
    1979       2.5350
    1980       2.5447
    1981       2.5032
    1982       2.4599
    1983       2.4651
    1984       2.5205
    1985       2.5512
    1986       2.5942
    1987       2.5781
    1988       2.5810
    1989       2.4999
    1990       2.5107
    1991       2.5800
    1992       2.5737
    1993       2.5798
    1994       2.6025
    1995       2.5746
    1996       2.6328
    1997       2.6001
    1998       2.5247
    1999       2.5381
    2000       2.5052
    2001       2.5314
    2002       2.5309
    2003       2.5224
    2004       2.4767
    2005       2.4356
    2006       2.3967
    2007       2.4282
    2008       2.4316
    2009       2.4883
    2010       2.4539
    2011       2.4738
    2012       2.3898
    2013       2.3897
    2014       2.4886
    2015       2.4568
    2016       2.4921
    2017       2.5352
    2018       2.4884
    2019       2.4358
    2020       2.4052
    2021       2.3792
    2022       2.3976
    2023       2.3171
    2024       2.3564
    2025       2.4444
    2026       2.3575
    2027       2.3681
    2028       2.2946
    2029       2.3206
    2030       2.2767
    2031       2.2759
    2032       2.3238
    2033       2.3571
    2034       2.3256
    2035       2.2479
    2036       2.3275
    2037       2.2339
    2038       2.2965
    2039       2.2415
    2040       2.2756
    2041       2.2597
    2042       2.2312
    2043       2.2437
    2044       2.2875
    2045       2.2675
    2046       2.1861
    2047       2.1873
    2048       2.1975
    2049       2.2574
    2050       2.3138
    2051       2.3233
    2052       2.3302
    2053       2.3784
    2054       2.3381
    2055       2.3564
    2056       2.5163
    2057       2.5272
    2058       2.4802
    2059       2.4995
    2060       2.3973
    2061       2.4011
    2062       2.3824
    2063       2.4229
    2064       2.4189
    2065       2.4300
    2066       2.3819
    2067       2.3838
    2068       2.2920
    2069       2.4075
    2070       2.4979
    2071       2.4386
    2072       2.5091
    2073       2.5257
    2074       2.4499
    2075       2.4543
    2076       2.4485
    2077       2.5212
    2078       2.5406
    2079       2.5634
    2080       2.6108
    2081       2.5399
    2082       2.5825
    2083       2.6641
    2084       2.5403
    2085       2.5797
    2086       2.5754
    2087       2.6000
    2088       2.6547
    2089       2.7264
    2090       2.6487
    2091       2.7209
    2092       2.5638
    2093       2.5426
    2094       2.6309
    2095       2.6374
    2096       2.5931
    2097       2.5477
    2098       2.6616
    2099       2.7017
    2100       2.8173
    2101       2.7274
    2102       2.8565
    2103       2.7726
    2104       2.7732
    2105       2.8178
    2106       2.9519
    2107       2.8843
    2108       2.9986
    2109       2.9676
    2110       2.8825
    2111       2.8716
    2112       2.7149
    2113       2.6844
    2114       2.7173
    2115       2.7163
    2116       2.7321
    2117       2.5838
    2118       2.5467
    2119       2.5315
    2120       2.5180
    2121       2.5281
    2122       2.4833
    2123       2.5002
    2124       2.4543
    2125       2.4420
    2126       2.4865
    2127       2.4329
    2128       2.4596
    2129       2.5033
    2130       2.4661
    2131       2.5688
    2132       2.5017
    2133       2.5430
    2134       2.6306
    2135       2.5532
    2136       2.6572
    2137       2.5713
    2138       2.5650
    2139       2.5224
    2140       2.5419
    2141       2.4892
    2142       2.4926
    2143       2.4416
    2144       2.4724
    2145       2.4237
    2146       2.4204
    2147       2.3532
    2148       2.4568
    2149       2.3757
    2150       2.5177
    2151       2.3687
    2152       2.3281
    2153       2.4288
    2154       2.5248
    2155       2.5267
    2156       2.5804
    2157       2.6218
    2158       2.7549
    2159       2.6983
    2160       2.6278
    2161       2.6245
    2162       2.4403
    2163       2.5448
    2164       2.5266
    2165       2.4872
    2166       2.4787
    2167       2.6228
    2168       2.6855
    2169       2.7510
    2170       2.6505
    2171       2.6784
    2172       2.7775
    2173       2.6996
    2174       2.7126
    2175       2.7523
    2176       2.6974
    2177       2.7509
    2178       2.7776
    2179       2.7834
    2180       2.7944
    2181       2.7564
    2182       2.7763
    2183       2.6202
    2184       2.6167
    2185       2.6352
    2186       2.6174
    2187       2.7833
    2188       2.7660
    2189       2.7607
    2190       2.8199
    2191       2.7661
    2192       2.6667
    2193       2.6061
    2194       2.5941
    2195       2.6086
    2196       2.6125
    2197       2.5770
    2198       2.5028
    2199       2.4884
    2200       2.5079
    2201       2.6160
    2202       2.6276
    2203       2.5613
    2204       2.5195
    2205       2.6144
    2206       2.5617
    2207       2.5164
    2208       2.4855
    2209       2.4241
    2210       2.4349
    2211       2.3580
    2212       2.4168
    2213       2.3413
    2214       2.4320
    2215       2.4854
    2216       2.3784
    2217       2.4349
    2218       2.4394
    2219       2.4272
    2220       2.3681
    2221       2.3560
    2222       2.3869
    2223       2.5645
    2224       2.5824
    2225       2.5479
    2226       2.6456
    2227       2.6240
    2228       2.6606
    2229       2.5633
    2230       2.6227
    2231       2.6110
    2232       2.5494
    2233       2.4954
    2234       2.4669
    2235       2.4985
    2236       2.4890
    2237       2.5315
    2238       2.5620
    2239       2.5578
    2240       2.5303
    2241       2.4872
    2242       2.4697
    2243       2.4453
    2244       2.4791
    2245       2.4919
    2246       2.4487
    2247       2.5884
    2248       2.5517
    2249       2.5186
    2250       2.6733
    2251       2.6267
    2252       2.5395
    2253       2.6625
    2254       2.6960
    2255       2.7328
    2256       2.7863
    2257       2.7158
    2258       2.8837
    2259       2.9046
    2260       2.9269
    2261       2.8532
    2262       2.8220
    2263       2.8099
    2264       2.8065
    2265       2.8602
    2266       2.8356
    2267       2.7249
    2268       2.6547
    2269       2.6213
    2270       2.5930
    2271       2.5451
    2272       2.5400
    2273       2.6164
    2274       2.6638
    2275       2.6874
    2276       2.7433
    2277       2.7115
    2278       2.8017
    2279       2.6322
    2280       2.7234
    2281       2.8204
    2282       2.8490
    2283       2.8043
    2284       2.7436
    2285       2.8303
    2286       2.8168
    2287       2.8904
    2288       2.9556
    2289       2.8934
    2290       2.9153
    2291       2.8988
    2292       2.7820
    2293       2.7951
    2294       2.7695
    2295       2.7852
    2296       2.7597
    2297       2.7075
    2298       2.7241
    2299       2.7472
    2300       2.8246
    2301       2.7696
    2302       2.7296
    2303       2.7117
    2304       2.6675
    2305       2.6871
    2306       2.7168
    2307       2.6687
    2308       2.7104
    2309       2.7626
    2310       2.7338
    2311       2.6978
    2312       2.7177
    2313       2.7517
    2314       2.6998
    2315       2.8171
    2316       2.7316
    2317       2.7548
    2318       2.7966
    2319       2.8107
    2320       2.8290
    2321       2.9044
    2322       2.8848
    2323       2.8922
    2324       2.8904
    2325       2.7650
    2326       2.7019
    2327       2.7939
    2328       2.7859
    2329       2.8907
    2330       2.7806
    2331       2.7820
    2332       2.7823
    2333       2.9433
    2334       2.9282
    2335       2.8975
    2336       2.7963
    2337       2.8468
    2338       2.8598
    2339       2.7217
    2340       2.7283
    2341       2.6987
    2342       2.6239
    2343       2.6415
    2344       2.6319
    2345       2.6677
    2346       2.7115
    2347       2.7048
    2348       2.6890
    2349       2.7392
    2350       2.7126
    2351       2.6463
    2352       2.6151
    2353       2.5750
    2354       2.5053
    2355       2.4228
    2356       2.4303
    2357       2.5579
    2358       2.4006
    2359       2.5364
    2360       2.5252
    2361       2.6585
    2362       2.6693
    2363       2.5817
    2364       2.6454
    2365       2.6454
    2366       2.5296
    2367       2.5394
    2368       2.5929
    2369       2.5508
    2370       2.7115
    2371       2.5566
    2372       2.6028
    2373       2.7101
    2374       2.6483
    2375       2.6663
    2376       2.7266
    2377       2.8288
    2378       2.7597
    2379       2.8080
    2380       2.6782
    2381       2.6028
    2382       2.5640
    2383       2.5265
    2384       2.6064
    2385       2.5741
    2386       2.5762
    2387       2.6185
    2388       2.5935
    2389       2.6066
    2390       2.6196
    2391       2.6127
    2392       2.5446
    2393       2.5839
    2394       2.6171
    2395       2.6549
    2396       2.6792
    2397       2.6785
    2398       2.7829
    2399       2.6476
    2400       2.6524
    2401       2.6267
    2402       2.6007
    2403       2.7060
    2404       2.7037
    2405       2.6308
    2406       2.7514
    2407       2.7262
    2408       2.7592
    2409       2.7484
    2410       2.7856
    2411       2.6874
    2412       2.6351
    2413       2.6886
    2414       2.7453
    2415       2.7930
    2416       2.8500
    2417       2.8262
    2418       2.7893
    2419       2.8103
    2420       2.7017
    2421       2.7119
    2422       2.6472
    2423       2.6658
    2424       2.5604
    2425       2.5491
    2426       2.5756
    2427       2.6039
    2428       2.5916
    2429       2.5736
    2430       2.5857
    2431       2.5168
    2432       2.5404
    2433       2.5407
    2434       2.4759
    2435       2.5202
    2436       2.5203
    2437       2.4825
    2438       2.5742
    2439       2.5741
    2440       2.5352
    2441       2.5476
    2442       2.5842
    2443       2.5833
    2444       2.6481
    2445       2.5798
    2446       2.6626
    2447       2.5994
    2448       2.7308
    2449       2.7392
    2450       2.6509
    2451       2.6114
    2452       2.5933
    2453       2.5870
    2454       2.6221
    2455       2.6391
    2456       2.7424
    2457       2.7919
    2458       2.8040
    2459       2.8768
    2460       2.6833
    2461       2.7620
    2462       2.7393
    2463       2.7710
    2464       2.7270
    2465       2.7561
    2466       2.8034
    2467       2.8862
    2468       3.0058
    2469       2.9782
    2470       2.8306
    2471       2.8180
    2472       2.7657
    2473       2.7771
    2474       2.7389
    2475       2.8209
    2476       2.8672
    2477       2.8974
    2478       2.8444
    2479       2.7866
    2480       2.6660
    2481       2.6763
    2482       2.6429
    2483       2.6756
    2484       2.6433
    2485       2.7491
    2486       2.8616
    2487       2.8860
    2488       3.0248
    2489       3.0172
    2490       2.9958
    2491       2.9823
    2492       2.8770
    2493       2.9077
    2494       2.7962
    2495       2.8287
    2496       2.9609
    2497       2.7718
    2498       2.6946
    2499       2.7352
    2500       2.7407
