# Supplementary material for: Potential Inhibitors of Fascin From A Database of Marine Natural Products: A Virtual Screening and Molecular Dynamics Study
Source: Front Chem. 2021 Oct 7;9:719949. doi: 10.3389/fchem.2021.719949 (PMC8529705; doi:10.3389/fchem.2021.719949)
Supplement: Supplementary file 2 [file DataSheet1.ZIP › Raw Date for Manuscript-719949-reduced/Figure S1/Inhibitor 13/rmsd2.dat]

#Frame     RMSD_00002
       1       2.0361
       2       2.0535
       3       2.0622
       4       2.0593
       5       2.0319
       6       1.9603
       7       1.9739
       8       2.0751
       9       2.0426
      10       2.0375
      11       2.0836
      12       2.0631
      13       2.0820
      14       2.1258
      15       2.0332
      16       2.0068
      17       2.0029
      18       1.9801
      19       2.0705
      20       2.0672
      21       2.1013
      22       2.1023
      23       2.0904
      24       2.1294
      25       2.1044
      26       2.1150
      27       2.0970
      28       2.1230
      29       2.1923
      30       2.1521
      31       2.1085
      32       2.1497
      33       2.2008
      34       2.2014
      35       2.1858
      36       2.1724
      37       2.1670
      38       2.1799
      39       2.1420
      40       2.1301
      41       2.0906
      42       2.1175
      43       2.1221
      44       2.1033
      45       2.1509
      46       2.0853
      47       2.0677
      48       2.1806
      49       2.2169
      50       2.1865
      51       2.2309
      52       2.2437
      53       2.2611
      54       2.2715
      55       2.2201
      56       2.2210
      57       2.1807
      58       2.1823
      59       2.2524
      60       2.2115
      61       2.3297
      62       2.4768
      63       2.3755
      64       2.3163
      65       2.2281
      66       2.2852
      67       2.3586
      68       2.3773
      69       2.3951
      70       2.3275
      71       2.4346
      72       2.4002
      73       2.4083
      74       2.3440
      75       2.3672
      76       2.3212
      77       2.3074
      78       2.2568
      79       2.3083
      80       2.3214
      81       2.2570
      82       2.2107
      83       2.3121
      84       2.3903
      85       2.4050
      86       2.3987
      87       2.3669
      88       2.3697
      89       2.3335
      90       2.3035
      91       2.3391
      92       2.2744
      93       2.2041
      94       2.2595
      95       2.3099
      96       2.4177
      97       2.3846
      98       2.3494
      99       2.4282
     100       2.4167
     101       2.2807
     102       2.3045
     103       2.3298
     104       2.3966
     105       2.3408
     106       2.2552
     107       2.1973
     108       2.2533
     109       2.2179
     110       2.2434
     111       2.2804
     112       2.2599
     113       2.2487
     114       2.2463
     115       2.2342
     116       2.1871
     117       2.2329
     118       2.3043
     119       2.2642
     120       2.2663
     121       2.4074
     122       2.4250
     123       2.5038
     124       2.5109
     125       2.4798
     126       2.4555
     127       2.3602
     128       2.3473
     129       2.4264
     130       2.5058
     131       2.4642
     132       2.4846
     133       2.5131
     134       2.3614
     135       2.3957
     136       2.3725
     137       2.2982
     138       2.3376
     139       2.2539
     140       2.2849
     141       2.3248
     142       2.2450
     143       2.2748
     144       2.2013
     145       2.3454
     146       2.3299
     147       2.4173
     148       2.4556
     149       2.4139
     150       2.3991
     151       2.3278
     152       2.3101
     153       2.3587
     154       2.3641
     155       2.3039
     156       2.2494
     157       2.2516
     158       2.2675
     159       2.3384
     160       2.3531
     161       2.3004
     162       2.3602
     163       2.4045
     164       2.3574
     165       2.2918
     166       2.3830
     167       2.2626
     168       2.2475
     169       2.2556
     170       2.2112
     171       2.2785
     172       2.2657
     173       2.2085
     174       2.2281
     175       2.2304
     176       2.2357
     177       2.2203
     178       2.2295
     179       2.2358
     180       2.1891
     181       2.1608
     182       2.0766
     183       2.1465
     184       2.1761
     185       2.1947
     186       2.1515
     187       2.0880
     188       2.0854
     189       2.0585
     190       2.0798
     191       2.1623
     192       2.2067
     193       2.2855
     194       2.3259
     195       2.2096
     196       2.3148
     197       2.2562
     198       2.3452
     199       2.4413
     200       2.2611
     201       2.3137
     202       2.3050
     203       2.3481
     204       2.3918
     205       2.2942
     206       2.3350
     207       2.4380
     208       2.3896
     209       2.3367
     210       2.4600
     211       2.4792
     212       2.4294
     213       2.3768
     214       2.3405
     215       2.3018
     216       2.2671
     217       2.2520
     218       2.2279
     219       2.2685
     220       2.2297
     221       2.3249
     222       2.2485
     223       2.1943
     224       2.2405
     225       2.1758
     226       2.1823
     227       2.1402
     228       2.2266
     229       2.1532
     230       2.2150
     231       2.2496
     232       2.2548
     233       2.3294
     234       2.3004
     235       2.3037
     236       2.3085
     237       2.2750
     238       2.3434
     239       2.3777
     240       2.2717
     241       2.2852
     242       2.3190
     243       2.3036
     244       2.3252
     245       2.3753
     246       2.2983
     247       2.2961
     248       2.4214
     249       2.3951
     250       2.3507
     251       2.3084
     252       2.2531
     253       2.2722
     254       2.1337
     255       2.1686
     256       2.1274
     257       2.2023
     258       2.1943
     259       2.2212
     260       2.3586
     261       2.4060
     262       2.3565
     263       2.4825
     264       2.3631
     265       2.2667
     266       2.2349
     267       2.1764
     268       2.2164
     269       2.1820
     270       2.1271
     271       2.2225
     272       2.2069
     273       2.2044
     274       2.2149
     275       2.1526
     276       2.1865
     277       2.1771
     278       2.1944
     279       2.0944
     280       2.1291
     281       2.1453
     282       2.1589
     283       2.2001
     284       2.1377
     285       2.1454
     286       2.1456
     287       2.1446
     288       2.1793
     289       2.1747
     290       2.2037
     291       2.2026
     292       2.2709
     293       2.2495
     294       2.1991
     295       2.2699
     296       2.1896
     297       2.2113
     298       2.2208
     299       2.2238
     300       2.1964
     301       2.1905
     302       2.2467
     303       2.1940
     304       2.1948
     305       2.1489
     306       2.1800
     307       2.1851
     308       2.1122
     309       2.1200
     310       2.2162
     311       2.2080
     312       2.1979
     313       2.2129
     314       2.2900
     315       2.3314
     316       2.2674
     317       2.2484
     318       2.3108
     319       2.2402
     320       2.2560
     321       2.2132
     322       2.1662
     323       2.1158
     324       2.3037
     325       2.3981
     326       2.3496
     327       2.2850
     328       2.3835
     329       2.4292
     330       2.4907
     331       2.3735
     332       2.3555
     333       2.3332
     334       2.4129
     335       2.3779
     336       2.4294
     337       2.3991
     338       2.3701
     339       2.3634
     340       2.3618
     341       2.5407
     342       2.4881
     343       2.5796
     344       2.4223
     345       2.5234
     346       2.5513
     347       2.5506
     348       2.5341
     349       2.6125
     350       2.5887
     351       2.6418
     352       2.6846
     353       2.6276
     354       2.6749
     355       2.6730
     356       2.7162
     357       2.6358
     358       2.6767
     359       2.6769
     360       2.6145
     361       2.6269
     362       2.6886
     363       2.5855
     364       2.5220
     365       2.5164
     366       2.5486
     367       2.5356
     368       2.5659
     369       2.5813
     370       2.6088
     371       2.6443
     372       2.5766
     373       2.7133
     374       2.6376
     375       2.7087
     376       2.6686
     377       2.6849
     378       2.6609
     379       2.6721
     380       2.6505
     381       2.8153
     382       2.8666
     383       2.9079
     384       2.8393
     385       2.7115
     386       2.8341
     387       2.8306
     388       2.7690
     389       2.7125
     390       2.6378
     391       2.5697
     392       2.5893
     393       2.6545
     394       2.5477
     395       2.4747
     396       2.5486
     397       2.5297
     398       2.5209
     399       2.5222
     400       2.6191
     401       2.6406
     402       2.7660
     403       2.7789
     404       2.8350
     405       2.9554
     406       2.9460
     407       2.9381
     408       2.9967
     409       2.9025
     410       2.8205
     411       2.8386
     412       2.7887
     413       2.7222
     414       2.7488
     415       2.6831
     416       2.6776
     417       2.6595
     418       2.7029
     419       2.6831
     420       2.6907
     421       2.5678
     422       2.6191
     423       2.6561
     424       2.6236
     425       2.5554
     426       2.6458
     427       2.6431
     428       2.6769
     429       2.6455
     430       2.6119
     431       2.5888
     432       2.5201
     433       2.4914
     434       2.6597
     435       2.6451
     436       2.6663
     437       2.6671
     438       2.5739
     439       2.4621
     440       2.3638
     441       2.4345
     442       2.5632
     443       2.5808
     444       2.6332
     445       2.6205
     446       2.6784
     447       2.7308
     448       2.8451
     449       2.9161
     450       2.7776
     451       2.8143
     452       2.7298
     453       2.6755
     454       2.7399
     455       2.6390
     456       2.7085
     457       2.6761
     458       2.6127
     459       2.6351
     460       2.6811
     461       2.6303
     462       2.7222
     463       2.7246
     464       2.6538
     465       2.6915
     466       2.7169
     467       2.7322
     468       2.7981
     469       2.7332
     470       2.7769
     471       2.7678
     472       2.7244
     473       2.7826
     474       2.7871
     475       2.8554
     476       2.8957
     477       2.9053
     478       2.8918
     479       2.9392
     480       2.8525
     481       2.8757
     482       2.8495
     483       2.7600
     484       2.7324
     485       2.8067
     486       2.8030
     487       2.7709
     488       2.8680
     489       2.8640
     490       2.8030
     491       2.8448
     492       2.7802
     493       2.8067
     494       2.7464
     495       2.7568
     496       2.7733
     497       2.7539
     498       2.8299
     499       2.8803
     500       2.8693
     501       2.8769
     502       2.8592
     503       2.8955
     504       2.8790
     505       2.7736
     506       2.8626
     507       2.9253
     508       2.9810
     509       2.9862
     510       3.1142
     511       3.0554
     512       3.0455
     513       3.0635
     514       2.9466
     515       3.0356
     516       3.0129
     517       2.8999
     518       2.9539
     519       2.9458
     520       2.9788
     521       2.9528
     522       2.9482
     523       2.9083
     524       2.9064
     525       2.8156
     526       2.7848
     527       2.8226
     528       2.9775
     529       2.9445
     530       2.8892
     531       2.9189
     532       2.8934
     533       2.7778
     534       2.7373
     535       2.8116
     536       2.7392
     537       2.6745
     538       2.6092
     539       2.5864
     540       2.5233
     541       2.5864
     542       2.6170
     543       2.5656
     544       2.6338
     545       2.6738
     546       2.6556
     547       2.6801
     548       2.6217
     549       2.6215
     550       2.7598
     551       2.8494
     552       2.7757
     553       2.7407
     554       2.7762
     555       2.7603
     556       2.9197
     557       2.8547
     558       2.8585
     559       2.8552
     560       2.8356
     561       2.8865
     562       2.8543
     563       2.7307
     564       2.8295
     565       2.8890
     566       2.8299
     567       3.0216
     568       3.0197
     569       2.9125
     570       2.8379
     571       2.8562
     572       2.8463
     573       2.9661
     574       3.1072
     575       3.0295
     576       3.0463
     577       3.0657
     578       3.0267
     579       3.1021
     580       3.0783
     581       3.1138
     582       2.8867
     583       2.7903
     584       2.7985
     585       2.7401
     586       2.8859
     587       2.9177
     588       2.8071
     589       2.7458
     590       2.7385
     591       2.7812
     592       2.7715
     593       2.8439
     594       2.8712
     595       2.8775
     596       2.8316
     597       2.7012
     598       2.8174
     599       2.7971
     600       2.7862
     601       2.7717
     602       2.7455
     603       2.8781
     604       2.7923
     605       2.6543
     606       2.6718
     607       2.6715
     608       2.7554
     609       2.7048
     610       2.8292
     611       2.9214
     612       2.9834
     613       3.0650
     614       3.1207
     615       2.9231
     616       3.0140
     617       3.0446
     618       3.1265
     619       3.1830
     620       3.1801
     621       3.1316
     622       3.2115
     623       3.2745
     624       3.2225
     625       3.1421
     626       3.0423
     627       3.0084
     628       3.1469
     629       3.0989
     630       3.0730
     631       3.2319
     632       3.2430
     633       3.2318
     634       3.2712
     635       3.4283
     636       3.4849
     637       3.4174
     638       3.2653
     639       3.3402
     640       3.2611
     641       3.2190
     642       3.1331
     643       2.9468
     644       2.8724
     645       2.8131
     646       2.8012
     647       2.8330
     648       2.8809
     649       2.9607
     650       2.9253
     651       2.9865
     652       2.9707
     653       2.8974
     654       2.9090
     655       2.9215
     656       2.9317
     657       2.9834
     658       2.8480
     659       2.8893
     660       2.9969
     661       3.1596
     662       3.1046
     663       3.0284
     664       3.0044
     665       2.9678
     666       3.0229
     667       2.9544
     668       2.9948
     669       3.1395
     670       3.1571
     671       3.1837
     672       3.1359
     673       3.0585
     674       3.2354
     675       3.1521
     676       3.1317
     677       2.9955
     678       3.0627
     679       3.2172
     680       3.1009
     681       3.0217
     682       3.0100
     683       2.9653
     684       2.9897
     685       2.9555
     686       3.0221
     687       3.0678
     688       3.0942
     689       3.0651
     690       2.9370
     691       3.0264
     692       2.8760
     693       2.8391
     694       2.9299
     695       2.9518
     696       3.0071
     697       3.0064
     698       3.0491
     699       3.0826
     700       3.1072
     701       3.0113
     702       3.0746
     703       3.0385
     704       3.1333
     705       3.1525
     706       2.9733
     707       3.0066
     708       2.9637
     709       2.9490
     710       2.9398
     711       2.9732
     712       3.0780
     713       3.1391
     714       3.0613
     715       3.1031
     716       3.1981
     717       3.1817
     718       3.2254
     719       3.1610
     720       3.0364
     721       2.9758
     722       2.9022
     723       2.8111
     724       2.7540
     725       2.6932
     726       2.8411
     727       2.8906
     728       2.7703
     729       2.7805
     730       2.7987
     731       2.8384
     732       2.7947
     733       2.7766
     734       2.7678
     735       2.6699
     736       2.6843
     737       2.6397
     738       2.8259
     739       2.8771
     740       2.8954
     741       2.9914
     742       2.9434
     743       2.9701
     744       3.0232
     745       3.0485
     746       3.0634
     747       3.0223
     748       3.0133
     749       3.0956
     750       3.1610
     751       3.2005
     752       3.1985
     753       3.0974
     754       3.1739
     755       3.0757
     756       3.1062
     757       3.0080
     758       3.0114
     759       2.9717
     760       2.9746
     761       3.0221
     762       2.9577
     763       3.0342
     764       2.9923
     765       3.0755
     766       3.1745
     767       3.1805
     768       3.1207
     769       3.1940
     770       3.1027
     771       3.0688
     772       3.1097
     773       3.1648
     774       3.2883
     775       3.2653
     776       3.1948
     777       3.0267
     778       3.0666
     779       3.0142
     780       2.9665
     781       2.9820
     782       3.0138
     783       2.9526
     784       2.8728
     785       2.9110
     786       2.9237
     787       2.8565
     788       2.9697
     789       3.0145
     790       2.8849
     791       3.0363
     792       3.0246
     793       3.0327
     794       3.0045
     795       2.9749
     796       3.0076
     797       2.8815
     798       2.9055
     799       2.9180
     800       2.8314
     801       2.8423
     802       2.8018
     803       2.9007
     804       2.8877
     805       2.9281
     806       2.8986
     807       2.9639
     808       2.9159
     809       2.9043
     810       2.8033
     811       2.7471
     812       2.6624
     813       2.6575
     814       2.6450
     815       2.5758
     816       2.6387
     817       2.6177
     818       2.6032
     819       2.5700
     820       2.5500
     821       2.6478
     822       2.6822
     823       2.5452
     824       2.4450
     825       2.4091
     826       2.4793
     827       2.5448
     828       2.4948
     829       2.6196
     830       2.6715
     831       2.7260
     832       2.6851
     833       2.6470
     834       2.4573
     835       2.4550
     836       2.4673
     837       2.4695
     838       2.5292
     839       2.4547
     840       2.3903
     841       2.3708
     842       2.4867
     843       2.5603
     844       2.4425
     845       2.5220
     846       2.4485
     847       2.4464
     848       2.4671
     849       2.5569
     850       2.5101
     851       2.4658
     852       2.4738
     853       2.5228
     854       2.5523
     855       2.5102
     856       2.4098
     857       2.5268
     858       2.4807
     859       2.4776
     860       2.4960
     861       2.4262
     862       2.4707
     863       2.4606
     864       2.4433
     865       2.4745
     866       2.3948
     867       2.4597
     868       2.4481
     869       2.5322
     870       2.5242
     871       2.3790
     872       2.4593
     873       2.5708
     874       2.5951
     875       2.5690
     876       2.5868
     877       2.5673
     878       2.4879
     879       2.4097
     880       2.6046
     881       2.6441
     882       2.6678
     883       2.7182
     884       2.7619
     885       2.7800
     886       2.7420
     887       2.7942
     888       2.7941
     889       2.7760
     890       2.7338
     891       2.8672
     892       2.8774
     893       2.7950
     894       2.7430
     895       2.7362
     896       2.7615
     897       2.7751
     898       2.7222
     899       2.6225
     900       2.6335
     901       2.6344
     902       2.6125
     903       2.6251
     904       2.5709
     905       2.6223
     906       2.6288
     907       2.6198
     908       2.7281
     909       2.6707
     910       2.6833
     911       2.7282
     912       2.7339
     913       2.8333
     914       2.7559
     915       2.6508
     916       2.6801
     917       2.7469
     918       2.6547
     919       2.6011
     920       2.5998
     921       2.5135
     922       2.4530
     923       2.4482
     924       2.5925
     925       2.5634
     926       2.5369
     927       2.5436
     928       2.5105
     929       2.4664
     930       2.4952
     931       2.4355
     932       2.4575
     933       2.4006
     934       2.4510
     935       2.5386
     936       2.5944
     937       2.6043
     938       2.6331
     939       2.6879
     940       2.6998
     941       2.6651
     942       2.8174
     943       2.7812
     944       2.7438
     945       2.8033
     946       2.7757
     947       2.6654
     948       2.8323
     949       2.8114
     950       2.7514
     951       2.7721
     952       2.8345
     953       2.7279
     954       2.7753
     955       2.6768
     956       2.7177
     957       2.7251
     958       2.7512
     959       2.8543
     960       2.8709
     961       2.8396
     962       2.8092
     963       2.8041
     964       2.7722
     965       2.6919
     966       2.7000
     967       2.6681
     968       2.7264
     969       2.7492
     970       2.7590
     971       2.8247
     972       2.8276
     973       2.8660
     974       2.9248
     975       2.9409
     976       2.9277
     977       2.8330
     978       2.8928
     979       2.8104
     980       2.6802
     981       2.6750
     982       2.8639
     983       2.9350
     984       2.9180
     985       2.9613
     986       2.9027
     987       2.9278
     988       2.9208
     989       3.1112
     990       2.9960
     991       2.9888
     992       2.9048
     993       2.7995
     994       2.9291
     995       2.9538
     996       2.9378
     997       2.9801
     998       3.0629
     999       3.0165
    1000       2.9848
    1001       2.9726
    1002       2.9100
    1003       2.8826
    1004       2.8532
    1005       2.7949
    1006       2.6804
    1007       2.8577
    1008       2.8204
    1009       2.6713
    1010       2.6734
    1011       2.6936
    1012       2.7492
    1013       2.7084
    1014       2.6282
    1015       2.5935
    1016       2.6376
    1017       2.7313
    1018       2.5761
    1019       2.6888
    1020       2.6989
    1021       2.6874
    1022       2.8017
    1023       2.7084
    1024       2.7248
    1025       2.7583
    1026       2.7021
    1027       2.7129
    1028       2.7200
    1029       2.6722
    1030       2.7155
    1031       2.7011
    1032       2.7354
    1033       2.6428
    1034       2.7249
    1035       2.7159
    1036       2.7035
    1037       2.6533
    1038       2.6409
    1039       2.6988
    1040       2.6528
    1041       2.6902
    1042       2.6079
    1043       2.7137
    1044       2.5520
    1045       2.6226
    1046       2.6796
    1047       2.6900
    1048       2.7108
    1049       2.7274
    1050       2.7407
    1051       2.6949
    1052       2.6933
    1053       2.5499
    1054       2.5028
    1055       2.5458
    1056       2.4824
    1057       2.5232
    1058       2.5518
    1059       2.5920
    1060       2.5899
    1061       2.5497
    1062       2.5034
    1063       2.5140
    1064       2.4431
    1065       2.5584
    1066       2.4975
    1067       2.6008
    1068       2.7663
    1069       2.7443
    1070       2.6591
    1071       2.5928
    1072       2.5037
    1073       2.5362
    1074       2.5869
    1075       2.6686
    1076       2.6413
    1077       2.5463
    1078       2.5930
    1079       2.5991
    1080       2.6128
    1081       2.6167
    1082       2.5509
    1083       2.5818
    1084       2.4844
    1085       2.5874
    1086       2.6586
    1087       2.6449
    1088       2.5944
    1089       2.6047
    1090       2.4983
    1091       2.3910
    1092       2.4202
    1093       2.3836
    1094       2.4333
    1095       2.3817
    1096       2.3880
    1097       2.3502
    1098       2.3299
    1099       2.3571
    1100       2.3422
    1101       2.4596
    1102       2.4969
    1103       2.6415
    1104       2.6449
    1105       2.7910
    1106       2.7578
    1107       2.8061
    1108       2.7463
    1109       2.7470
    1110       2.7276
    1111       2.8015
    1112       2.7565
    1113       2.7581
    1114       2.8291
    1115       2.7458
    1116       2.8850
    1117       2.8674
    1118       2.8941
    1119       2.8359
    1120       2.8360
    1121       2.7638
    1122       2.8265
    1123       2.7229
    1124       2.6952
    1125       2.8036
    1126       2.6306
    1127       2.6917
    1128       2.8980
    1129       2.9121
    1130       2.7846
    1131       2.7068
    1132       2.5815
    1133       2.7137
    1134       2.6755
    1135       2.6783
    1136       2.7001
    1137       2.6205
    1138       2.5196
    1139       2.4102
    1140       2.4390
    1141       2.5419
    1142       2.5452
    1143       2.6311
    1144       2.6367
    1145       2.7282
    1146       2.6264
    1147       2.6525
    1148       2.6749
    1149       2.6368
    1150       2.6473
    1151       2.5656
    1152       2.5252
    1153       2.5479
    1154       2.5566
    1155       2.5402
    1156       2.5421
    1157       2.5298
    1158       2.4740
    1159       2.4473
    1160       2.2920
    1161       2.3275
    1162       2.3933
    1163       2.3404
    1164       2.4024
    1165       2.4073
    1166       2.3007
    1167       2.3585
    1168       2.2947
    1169       2.3127
    1170       2.4182
    1171       2.4286
    1172       2.3660
    1173       2.3321
    1174       2.3850
    1175       2.5111
    1176       2.5006
    1177       2.5686
    1178       2.6229
    1179       2.5721
    1180       2.5871
    1181       2.5362
    1182       2.5795
    1183       2.4979
    1184       2.4971
    1185       2.4134
    1186       2.3598
    1187       2.4247
    1188       2.3932
    1189       2.3890
    1190       2.4142
    1191       2.4914
    1192       2.4403
    1193       2.4486
    1194       2.4728
    1195       2.5484
    1196       2.5636
    1197       2.5311
    1198       2.4982
    1199       2.4012
    1200       2.4154
    1201       2.4628
    1202       2.5698
    1203       2.4821
    1204       2.4045
    1205       2.4673
    1206       2.5294
    1207       2.5405
    1208       2.5798
    1209       2.6243
    1210       2.5349
    1211       2.5028
    1212       2.5597
    1213       2.5271
    1214       2.5869
    1215       2.6536
    1216       2.5874
    1217       2.5803
    1218       2.6503
    1219       2.6057
    1220       2.5754
    1221       2.6326
    1222       2.5929
    1223       2.5794
    1224       2.5233
    1225       2.5423
    1226       2.4587
    1227       2.4803
    1228       2.4359
    1229       2.4341
    1230       2.3809
    1231       2.4383
    1232       2.3886
    1233       2.4724
    1234       2.5216
    1235       2.5956
    1236       2.6604
    1237       2.6420
    1238       2.6525
    1239       2.7105
    1240       2.6684
    1241       2.5958
    1242       2.5434
    1243       2.5070
    1244       2.4932
    1245       2.5607
    1246       2.4421
    1247       2.4874
    1248       2.5069
    1249       2.4569
    1250       2.5075
    1251       2.5286
    1252       2.5136
    1253       2.5238
    1254       2.5349
    1255       2.5455
    1256       2.6090
    1257       2.6557
    1258       2.6412
    1259       2.5961
    1260       2.6463
    1261       2.6001
    1262       2.6014
    1263       2.5352
    1264       2.6291
    1265       2.6509
    1266       2.6045
    1267       2.5910
    1268       2.6334
    1269       2.6517
    1270       2.6830
    1271       2.7125
    1272       2.7240
    1273       2.6687
    1274       2.6535
    1275       2.5797
    1276       2.6002
    1277       2.6220
    1278       2.5480
    1279       2.6085
    1280       2.5588
    1281       2.5673
    1282       2.6014
    1283       2.6370
    1284       2.6257
    1285       2.5565
    1286       2.5792
    1287       2.5941
    1288       2.6625
    1289       2.5819
    1290       2.6687
    1291       2.6567
    1292       2.6509
    1293       2.5918
    1294       2.6506
    1295       2.7688
    1296       2.7159
    1297       2.6095
    1298       2.6399
    1299       2.6111
    1300       2.6530
    1301       2.5945
    1302       2.6403
    1303       2.6178
    1304       2.5523
    1305       2.5662
    1306       2.5840
    1307       2.5942
    1308       2.6104
    1309       2.5812
    1310       2.5891
    1311       2.5168
    1312       2.5596
    1313       2.6327
    1314       2.5799
    1315       2.6067
    1316       2.6882
    1317       2.6544
    1318       2.6865
    1319       2.5799
    1320       2.6102
    1321       2.5998
    1322       2.6233
    1323       2.6852
    1324       2.7195
    1325       2.6203
    1326       2.6475
    1327       2.6330
    1328       2.6377
    1329       2.6005
    1330       2.6786
    1331       2.6977
    1332       2.7496
    1333       2.7285
    1334       2.7433
    1335       2.8124
    1336       2.7804
    1337       2.7804
    1338       2.6822
    1339       2.6298
    1340       2.6144
    1341       2.6067
    1342       2.6243
    1343       2.5942
    1344       2.6672
    1345       2.6462
    1346       2.6325
    1347       2.5316
    1348       2.4708
    1349       2.5296
    1350       2.5311
    1351       2.6366
    1352       2.4772
    1353       2.5609
    1354       2.5522
    1355       2.6074
    1356       2.6832
    1357       2.7690
    1358       2.7350
    1359       2.7113
    1360       2.6824
    1361       2.7409
    1362       2.6312
    1363       2.7322
    1364       2.6433
    1365       2.6401
    1366       2.8091
    1367       2.8806
    1368       2.7900
    1369       2.7647
    1370       2.6843
    1371       2.7033
    1372       2.7752
    1373       2.8153
    1374       2.7910
    1375       2.7806
    1376       2.7279
    1377       2.6589
    1378       2.7006
    1379       2.6912
    1380       2.6244
    1381       2.6286
    1382       2.6319
    1383       2.7159
    1384       2.6780
    1385       2.6716
    1386       2.6132
    1387       2.6452
    1388       2.6903
    1389       2.6422
    1390       2.6381
    1391       2.6723
    1392       2.7204
    1393       2.6754
    1394       2.6107
    1395       2.6014
    1396       2.6684
    1397       2.7247
    1398       2.8214
    1399       2.9078
    1400       3.0444
    1401       2.9757
    1402       3.0211
    1403       3.0220
    1404       3.0018
    1405       2.9328
    1406       2.8935
    1407       2.8606
    1408       2.7913
    1409       2.8065
    1410       2.7673
    1411       2.7150
    1412       2.5895
    1413       2.6953
    1414       2.6846
    1415       2.5809
    1416       2.5804
    1417       2.5395
    1418       2.5826
    1419       2.6244
    1420       2.6977
    1421       2.8309
    1422       2.7930
    1423       2.7463
    1424       2.6894
    1425       2.7125
    1426       2.7073
    1427       2.7792
    1428       2.6970
    1429       2.7222
    1430       2.7777
    1431       2.7076
    1432       2.7641
    1433       2.7146
    1434       2.7901
    1435       2.7328
    1436       2.7615
    1437       2.7783
    1438       2.7548
    1439       2.7310
    1440       2.6184
    1441       2.7105
    1442       2.6505
    1443       2.7026
    1444       2.7743
    1445       2.7152
    1446       2.6975
    1447       2.6001
    1448       2.6952
    1449       2.5911
    1450       2.6512
    1451       2.6900
    1452       2.7058
    1453       2.7318
    1454       2.7855
    1455       2.7296
    1456       2.8486
    1457       2.8665
    1458       2.8945
    1459       2.8554
    1460       2.7895
    1461       2.8003
    1462       2.8070
    1463       2.8422
    1464       2.8399
    1465       3.0147
    1466       2.9465
    1467       2.8908
    1468       2.8757
    1469       2.8634
    1470       2.8309
    1471       2.8288
    1472       2.8072
    1473       2.7529
    1474       2.8357
    1475       2.7593
    1476       2.8094
    1477       2.7876
    1478       2.7829
    1479       2.7651
    1480       2.7012
    1481       2.7206
    1482       2.7750
    1483       2.7104
    1484       2.7016
    1485       2.7274
    1486       2.7453
    1487       2.8286
    1488       2.8585
    1489       2.7856
    1490       2.9310
    1491       3.0695
    1492       3.0070
    1493       2.9320
    1494       2.9504
    1495       2.6801
    1496       2.7258
    1497       2.6858
    1498       2.7961
    1499       2.7236
    1500       2.6998
    1501       2.7091
    1502       2.7120
    1503       2.7229
    1504       2.6434
    1505       2.6605
    1506       2.6765
    1507       2.6509
    1508       2.7131
    1509       2.6937
    1510       2.6960
    1511       2.7411
    1512       2.7219
    1513       2.6798
    1514       2.6266
    1515       2.7340
    1516       2.8531
    1517       3.0003
    1518       2.9235
    1519       2.8854
    1520       2.9680
    1521       2.9261
    1522       2.8622
    1523       2.9623
    1524       2.8647
    1525       2.7518
    1526       2.6096
    1527       2.6833
    1528       2.6276
    1529       2.6079
    1530       2.6891
    1531       2.6777
    1532       2.7433
    1533       2.7469
    1534       2.7797
    1535       2.8504
    1536       2.8216
    1537       2.8851
    1538       2.9257
    1539       2.8960
    1540       2.9347
    1541       2.8679
    1542       2.9140
    1543       2.8324
    1544       2.8154
    1545       2.7509
    1546       2.8252
    1547       2.7630
    1548       2.7733
    1549       2.7227
    1550       2.7671
    1551       2.8926
    1552       2.8639
    1553       2.9043
    1554       2.8286
    1555       2.7992
    1556       2.8158
    1557       2.8337
    1558       2.8654
    1559       2.8028
    1560       2.8840
    1561       2.7599
    1562       2.6621
    1563       2.7456
    1564       2.8440
    1565       2.8472
    1566       2.7584
    1567       2.7890
    1568       2.7448
    1569       2.7979
    1570       2.7772
    1571       2.7940
    1572       2.7369
    1573       2.7942
    1574       2.7813
    1575       2.7108
    1576       2.7206
    1577       2.6689
    1578       2.7325
    1579       2.7725
    1580       2.8124
    1581       2.8978
    1582       2.8234
    1583       2.7197
    1584       2.6959
    1585       2.6758
    1586       2.7866
    1587       2.7582
    1588       2.8508
    1589       2.7648
    1590       2.6956
    1591       2.6851
    1592       2.7528
    1593       2.7584
    1594       2.8156
    1595       2.7707
    1596       2.7801
    1597       2.8027
    1598       2.7112
    1599       2.7144
    1600       2.8347
    1601       2.7681
    1602       2.7243
    1603       2.6986
    1604       2.7534
    1605       2.6990
    1606       2.6946
    1607       2.7052
    1608       2.7261
    1609       2.7304
    1610       2.7747
    1611       2.7676
    1612       2.6692
    1613       2.7181
    1614       2.6791
    1615       2.6441
    1616       2.6782
    1617       2.6589
    1618       2.6650
    1619       2.7012
    1620       2.6967
    1621       2.7504
    1622       2.8106
    1623       2.9269
    1624       2.9169
    1625       2.8491
    1626       2.8785
    1627       2.8884
    1628       2.8623
    1629       2.8848
    1630       2.9027
    1631       2.9822
    1632       3.0595
    1633       3.0856
    1634       3.0344
    1635       3.2140
    1636       3.2360
    1637       3.2393
    1638       3.4560
    1639       3.3360
    1640       3.4121
    1641       3.4180
    1642       3.3439
    1643       3.3296
    1644       3.3018
    1645       3.2956
    1646       3.3199
    1647       3.1767
    1648       3.1208
    1649       3.2419
    1650       3.2006
    1651       3.0594
    1652       3.1320
    1653       3.0577
    1654       3.0551
    1655       3.2026
    1656       3.1784
    1657       3.1638
    1658       3.1981
    1659       3.0983
    1660       3.2195
    1661       3.1316
    1662       3.2498
    1663       3.2339
    1664       3.2418
    1665       3.2584
    1666       3.2460
    1667       3.1737
    1668       3.1735
    1669       3.1641
    1670       3.0651
    1671       2.9362
    1672       2.9231
    1673       2.8575
    1674       2.7623
    1675       2.8097
    1676       2.8933
    1677       2.9257
    1678       2.9761
    1679       2.9917
    1680       2.9831
    1681       2.9958
    1682       3.0316
    1683       2.9192
    1684       2.8625
    1685       2.8870
    1686       2.9493
    1687       2.9476
    1688       3.0460
    1689       2.9963
    1690       3.0643
    1691       3.0339
    1692       3.0058
    1693       3.0121
    1694       2.9623
    1695       2.9318
    1696       2.9674
    1697       2.9891
    1698       2.9268
    1699       2.9309
    1700       2.9310
    1701       2.8699
    1702       2.7608
    1703       2.8398
    1704       2.8479
    1705       2.7592
    1706       2.7489
    1707       2.7606
    1708       2.7979
    1709       2.7985
    1710       2.7215
    1711       2.8006
    1712       2.8941
    1713       2.8531
    1714       2.7345
    1715       2.8148
    1716       2.8809
    1717       2.8940
    1718       2.9155
    1719       2.9095
    1720       2.9355
    1721       3.1355
    1722       3.1701
    1723       3.0769
    1724       2.8783
    1725       2.9571
    1726       3.0310
    1727       2.8936
    1728       3.0086
    1729       2.9245
    1730       2.9429
    1731       3.0064
    1732       3.0100
    1733       2.9162
    1734       2.8903
    1735       2.8624
    1736       2.8947
    1737       2.9741
    1738       2.9655
    1739       3.0010
    1740       3.0427
    1741       3.0479
    1742       2.9432
    1743       3.1323
    1744       3.0075
    1745       3.0286
    1746       3.1812
    1747       3.1302
    1748       3.1057
    1749       3.1949
    1750       3.2653
    1751       3.2117
    1752       3.1813
    1753       3.1549
    1754       3.1428
    1755       3.0530
    1756       3.0640
    1757       3.0821
    1758       2.9683
    1759       2.8896
    1760       2.8641
    1761       2.8214
    1762       2.8347
    1763       2.8659
    1764       2.8131
    1765       2.8360
    1766       2.8850
    1767       2.8025
    1768       2.7544
    1769       2.6903
    1770       2.7253
    1771       2.7866
    1772       2.8002
    1773       2.8971
    1774       2.8600
    1775       2.7870
    1776       2.8620
    1777       2.8240
    1778       2.9013
    1779       2.7778
    1780       2.7386
    1781       2.7467
    1782       2.7442
    1783       2.7766
    1784       2.7820
    1785       2.7298
    1786       2.7131
    1787       2.8024
    1788       2.7107
    1789       2.8052
    1790       2.8676
    1791       2.9446
    1792       2.8876
    1793       2.8586
    1794       2.8379
    1795       2.8289
    1796       2.7895
    1797       2.7139
    1798       2.6026
    1799       2.6769
    1800       2.6630
    1801       2.6935
    1802       2.7116
    1803       2.6518
    1804       2.7210
    1805       2.7645
    1806       2.7784
    1807       2.7455
    1808       2.6662
    1809       2.6436
    1810       2.5838
    1811       2.6138
    1812       2.7444
    1813       2.6653
    1814       2.6398
    1815       2.6140
    1816       2.6303
    1817       2.6591
    1818       2.4365
    1819       2.4627
    1820       2.4464
    1821       2.4961
    1822       2.4762
    1823       2.5046
    1824       2.4984
    1825       2.5567
    1826       2.5900
    1827       2.6042
    1828       2.5754
    1829       2.5296
    1830       2.4957
    1831       2.4657
    1832       2.5109
    1833       2.5630
    1834       2.6863
    1835       2.7344
    1836       2.6249
    1837       2.5975
    1838       2.6209
    1839       2.5892
    1840       2.4522
    1841       2.5304
    1842       2.5524
    1843       2.4767
    1844       2.5034
    1845       2.6227
    1846       2.6362
    1847       2.7245
    1848       2.8067
    1849       2.7861
    1850       2.6497
    1851       2.6045
    1852       2.5853
    1853       2.5419
    1854       2.5023
    1855       2.5683
    1856       2.5503
    1857       2.5540
    1858       2.4684
    1859       2.4713
    1860       2.4233
    1861       2.4338
    1862       2.4086
    1863       2.4042
    1864       2.4314
    1865       2.3981
    1866       2.4316
    1867       2.4639
    1868       2.4363
    1869       2.4836
    1870       2.4376
    1871       2.4740
    1872       2.3820
    1873       2.3681
    1874       2.3264
    1875       2.3325
    1876       2.3830
    1877       2.4769
    1878       2.5046
    1879       2.4760
    1880       2.5649
    1881       2.5836
    1882       2.5397
    1883       2.5513
    1884       2.4897
    1885       2.4367
    1886       2.4553
    1887       2.4868
    1888       2.4243
    1889       2.4431
    1890       2.4447
    1891       2.4533
    1892       2.4510
    1893       2.4361
    1894       2.4528
    1895       2.3694
    1896       2.4340
    1897       2.4598
    1898       2.4534
    1899       2.3928
    1900       2.3092
    1901       2.3987
    1902       2.3393
    1903       2.4575
    1904       2.5063
    1905       2.3717
    1906       2.4116
    1907       2.4811
    1908       2.4714
    1909       2.4616
    1910       2.4517
    1911       2.4782
    1912       2.4805
    1913       2.4057
    1914       2.4231
    1915       2.3588
    1916       2.4045
    1917       2.4905
    1918       2.4744
    1919       2.5231
    1920       2.5741
    1921       2.7090
    1922       2.8184
    1923       2.8653
    1924       2.8071
    1925       2.7746
    1926       2.7760
    1927       2.8492
    1928       2.8183
    1929       2.7690
    1930       2.7639
    1931       2.8540
    1932       2.8519
    1933       2.9276
    1934       2.9725
    1935       3.0106
    1936       3.0102
    1937       2.8652
    1938       2.7741
    1939       2.7726
    1940       2.7096
    1941       2.8557
    1942       2.8309
    1943       2.9558
    1944       2.9693
    1945       3.0861
    1946       3.2794
    1947       3.1438
    1948       3.1584
    1949       3.1921
    1950       3.1777
    1951       3.2054
    1952       3.1408
    1953       3.0953
    1954       3.1255
    1955       3.1304
    1956       3.0534
    1957       3.3112
    1958       3.2830
    1959       3.3201
    1960       3.2121
    1961       3.1499
    1962       3.1214
    1963       3.1718
    1964       3.1184
    1965       3.1236
    1966       3.1294
    1967       3.0989
    1968       3.1664
    1969       3.1686
    1970       3.1626
    1971       3.0637
    1972       3.1620
    1973       3.2901
    1974       3.2870
    1975       3.1848
    1976       3.1141
    1977       3.1496
    1978       3.1531
    1979       3.1849
    1980       3.1232
    1981       3.1272
    1982       3.1754
    1983       3.0672
    1984       2.9590
    1985       2.9833
    1986       2.9596
    1987       2.9177
    1988       2.7822
    1989       2.9045
    1990       2.8904
    1991       2.8348
    1992       2.8511
    1993       2.8513
    1994       3.0253
    1995       3.0201
    1996       2.9921
    1997       3.0101
    1998       3.0460
    1999       3.0030
    2000       2.9847
    2001       3.0549
    2002       2.9959
    2003       2.9287
    2004       3.0123
    2005       3.0029
    2006       2.9042
    2007       2.9319
    2008       2.9607
    2009       2.9936
    2010       3.0144
    2011       3.0104
    2012       3.0800
    2013       3.0361
    2014       3.0112
    2015       2.9403
    2016       2.9007
    2017       3.0343
    2018       2.8814
    2019       2.9467
    2020       3.0097
    2021       2.9356
    2022       2.9049
    2023       2.8727
    2024       2.9168
    2025       2.9441
    2026       2.8868
    2027       2.8156
    2028       2.8096
    2029       2.7546
    2030       2.7142
    2031       2.6870
    2032       2.6984
    2033       2.7408
    2034       2.7965
    2035       2.8175
    2036       2.8159
    2037       2.7883
    2038       2.8213
    2039       2.8412
    2040       2.7748
    2041       2.7712
    2042       2.7940
    2043       2.7833
    2044       2.8031
    2045       2.8336
    2046       2.7952
    2047       2.8004
    2048       2.7760
    2049       2.7690
    2050       2.8014
    2051       2.7126
    2052       2.8862
    2053       2.8802
    2054       2.8396
    2055       2.7919
    2056       2.7548
    2057       2.8508
    2058       2.7976
    2059       2.8213
    2060       2.8436
    2061       2.7436
    2062       2.7212
    2063       2.7442
    2064       2.7585
    2065       2.6935
    2066       2.6288
    2067       2.5082
    2068       2.5367
    2069       2.5395
    2070       2.4848
    2071       2.4514
    2072       2.5438
    2073       2.6602
    2074       2.7486
    2075       2.6277
    2076       2.5962
    2077       2.5490
    2078       2.6321
    2079       2.6280
    2080       2.6203
    2081       2.5569
    2082       2.6905
    2083       2.6877
    2084       2.5453
    2085       2.4437
    2086       2.4470
    2087       2.4730
    2088       2.5235
    2089       2.6481
    2090       2.7267
    2091       2.7930
    2092       2.7791
    2093       2.7083
    2094       2.6265
    2095       2.7077
    2096       2.6147
    2097       2.5678
    2098       2.7035
    2099       2.6156
    2100       2.5974
    2101       2.6141
    2102       2.5402
    2103       2.4478
    2104       2.4676
    2105       2.5462
    2106       2.5898
    2107       2.5247
    2108       2.5399
    2109       2.5602
    2110       2.6358
    2111       2.5508
    2112       2.5615
    2113       2.6312
    2114       2.6695
    2115       2.6147
    2116       2.6494
    2117       2.5869
    2118       2.6226
    2119       2.6173
    2120       2.7214
    2121       2.7241
    2122       2.7388
    2123       2.7340
    2124       2.8032
    2125       2.7670
    2126       2.6951
    2127       2.7781
    2128       2.7472
    2129       2.7332
    2130       2.7320
    2131       2.7327
    2132       2.7438
    2133       2.7497
    2134       2.8258
    2135       2.8098
    2136       2.8238
    2137       2.8219
    2138       2.8166
    2139       2.7695
    2140       2.7775
    2141       2.7036
    2142       2.7146
    2143       2.7326
    2144       2.6715
    2145       2.7471
    2146       2.7225
    2147       2.6854
    2148       2.7107
    2149       2.7422
    2150       2.7988
    2151       2.7225
    2152       2.6907
    2153       2.6831
    2154       2.6521
    2155       2.5876
    2156       2.5910
    2157       2.6674
    2158       2.6278
    2159       2.5431
    2160       2.6200
    2161       2.5374
    2162       2.6247
    2163       2.5400
    2164       2.5747
    2165       2.5297
    2166       2.6044
    2167       2.5519
    2168       2.4827
    2169       2.5473
    2170       2.6085
    2171       2.5719
    2172       2.5851
    2173       2.5779
    2174       2.6914
    2175       2.6943
    2176       2.7572
    2177       2.6796
    2178       2.5888
    2179       2.5172
    2180       2.4746
    2181       2.4890
    2182       2.4450
    2183       2.4399
    2184       2.5412
    2185       2.5132
    2186       2.4810
    2187       2.5613
    2188       2.6047
    2189       2.5541
    2190       2.5724
    2191       2.5319
    2192       2.4982
    2193       2.5543
    2194       2.5878
    2195       2.5428
    2196       2.5552
    2197       2.4556
    2198       2.4890
    2199       2.4641
    2200       2.4562
    2201       2.4901
    2202       2.4930
    2203       2.6236
    2204       2.6859
    2205       2.6195
    2206       2.7025
    2207       2.6179
    2208       2.6474
    2209       2.6292
    2210       2.6734
    2211       2.6205
    2212       2.6138
    2213       2.5887
    2214       2.6778
    2215       2.5603
    2216       2.5028
    2217       2.4957
    2218       2.5182
    2219       2.6336
    2220       2.5450
    2221       2.5508
    2222       2.5323
    2223       2.4887
    2224       2.5353
    2225       2.5251
    2226       2.4784
    2227       2.5384
    2228       2.5236
    2229       2.4742
    2230       2.4851
    2231       2.5298
    2232       2.5553
    2233       2.5370
    2234       2.4808
    2235       2.5507
    2236       2.4952
    2237       2.5313
    2238       2.4821
    2239       2.4441
    2240       2.4910
    2241       2.5320
    2242       2.4963
    2243       2.4535
    2244       2.4436
    2245       2.4955
    2246       2.4642
    2247       2.4966
    2248       2.4319
    2249       2.4223
    2250       2.4884
    2251       2.4816
    2252       2.5532
    2253       2.5837
    2254       2.5651
    2255       2.5252
    2256       2.6458
    2257       2.6325
    2258       2.5734
    2259       2.5527
    2260       2.5831
    2261       2.5203
    2262       2.5112
    2263       2.4876
    2264       2.5304
    2265       2.4535
    2266       2.4240
    2267       2.3866
    2268       2.4476
    2269       2.4309
    2270       2.5437
    2271       2.6073
    2272       2.4943
    2273       2.5173
    2274       2.5118
    2275       2.4826
    2276       2.5707
    2277       2.5595
    2278       2.6228
    2279       2.6533
    2280       2.6362
    2281       2.6243
    2282       2.6738
    2283       2.5573
    2284       2.5044
    2285       2.4946
    2286       2.5016
    2287       2.5373
    2288       2.5529
    2289       2.5822
    2290       2.5538
    2291       2.5163
    2292       2.5635
    2293       2.4408
    2294       2.4558
    2295       2.4530
    2296       2.5444
    2297       2.5624
    2298       2.6735
    2299       2.5829
    2300       2.5378
    2301       2.6073
    2302       2.5697
    2303       2.6107
    2304       2.6242
    2305       2.6809
    2306       2.5473
    2307       2.5091
    2308       2.6164
    2309       2.5210
    2310       2.4858
    2311       2.4588
    2312       2.3906
    2313       2.4412
    2314       2.3713
    2315       2.4598
    2316       2.4634
    2317       2.3352
    2318       2.3440
    2319       2.2887
    2320       2.3595
    2321       2.3900
    2322       2.3696
    2323       2.3073
    2324       2.3556
    2325       2.4564
    2326       2.4735
    2327       2.4562
    2328       2.4356
    2329       2.4161
    2330       2.4185
    2331       2.3615
    2332       2.3315
    2333       2.4108
    2334       2.3557
    2335       2.3662
    2336       2.4525
    2337       2.4731
    2338       2.4780
    2339       2.5100
    2340       2.4266
    2341       2.4626
    2342       2.4518
    2343       2.5611
    2344       2.5395
    2345       2.5106
    2346       2.5207
    2347       2.4806
    2348       2.4664
    2349       2.4680
    2350       2.4707
    2351       2.4572
    2352       2.4192
    2353       2.3743
    2354       2.3811
    2355       2.4098
    2356       2.4110
    2357       2.3525
    2358       2.4088
    2359       2.4682
    2360       2.3779
    2361       2.4248
    2362       2.3823
    2363       2.4536
    2364       2.4596
    2365       2.4654
    2366       2.4822
    2367       2.5663
    2368       2.5756
    2369       2.6994
    2370       2.6525
    2371       2.5673
    2372       2.6310
    2373       2.6166
    2374       2.6276
    2375       2.5931
    2376       2.5859
    2377       2.6145
    2378       2.6297
    2379       2.6315
    2380       2.6000
    2381       2.4893
    2382       2.5549
    2383       2.4874
    2384       2.5019
    2385       2.5244
    2386       2.4800
    2387       2.4530
    2388       2.4013
    2389       2.4529
    2390       2.5277
    2391       2.5196
    2392       2.5175
    2393       2.5336
    2394       2.4524
    2395       2.5269
    2396       2.4283
    2397       2.4125
    2398       2.4397
    2399       2.4242
    2400       2.4471
    2401       2.4323
    2402       2.5169
    2403       2.4070
    2404       2.4575
    2405       2.3401
    2406       2.2676
    2407       2.3499
    2408       2.3475
    2409       2.3828
    2410       2.2739
    2411       2.3433
    2412       2.3029
    2413       2.3403
    2414       2.4033
    2415       2.3565
    2416       2.3685
    2417       2.3653
    2418       2.4263
    2419       2.4263
    2420       2.3864
    2421       2.4096
    2422       2.4769
    2423       2.4192
    2424       2.4351
    2425       2.4141
    2426       2.3801
    2427       2.3688
    2428       2.4053
    2429       2.3151
    2430       2.3112
    2431       2.2903
    2432       2.2520
    2433       2.3239
    2434       2.3147
    2435       2.3553
    2436       2.4302
    2437       2.3473
    2438       2.3490
    2439       2.2937
    2440       2.2880
    2441       2.3203
    2442       2.3064
    2443       2.3068
    2444       2.3061
    2445       2.3034
    2446       2.3689
    2447       2.4168
    2448       2.4315
    2449       2.3561
    2450       2.3423
    2451       2.3629
    2452       2.3877
    2453       2.3215
    2454       2.3101
    2455       2.2934
    2456       2.4231
    2457       2.3900
    2458       2.4262
    2459       2.3936
    2460       2.4066
    2461       2.4585
    2462       2.3953
    2463       2.3593
    2464       2.3184
    2465       2.3744
    2466       2.4598
    2467       2.3592
    2468       2.3060
    2469       2.3474
    2470       2.3810
    2471       2.3924
    2472       2.3982
    2473       2.4244
    2474       2.3855
    2475       2.3895
    2476       2.3181
    2477       2.3277
    2478       2.3194
    2479       2.3347
    2480       2.2886
    2481       2.2432
    2482       2.1563
    2483       2.2194
    2484       2.2175
    2485       2.1420
    2486       2.1730
    2487       2.2433
    2488       2.2527
    2489       2.3258
    2490       2.3348
    2491       2.3154
    2492       2.3114
    2493       2.2735
    2494       2.2944
    2495       2.3015
    2496       2.2706
    2497       2.2142
    2498       2.2335
    2499       2.2434
    2500       2.2988
