# Supplementary material for: Potential Inhibitors of Fascin From A Database of Marine Natural Products: A Virtual Screening and Molecular Dynamics Study
Source: Front Chem. 2021 Oct 7;9:719949. doi: 10.3389/fchem.2021.719949 (PMC8529705; doi:10.3389/fchem.2021.719949)
Supplement: Supplementary file 2 [file DataSheet1.ZIP › Raw Date for Manuscript-719949-reduced/Figure S1/Inhibitor 13/rmsd3.dat]

#Frame     RMSD_00002
       1       2.2072
       2       2.1726
       3       2.1517
       4       2.2617
       5       2.1781
       6       2.2393
       7       2.2180
       8       2.1852
       9       2.1576
      10       2.1488
      11       2.1870
      12       2.1807
      13       2.0922
      14       2.1346
      15       2.1484
      16       2.1467
      17       2.3086
      18       2.2992
      19       2.1961
      20       2.1976
      21       2.1630
      22       2.1267
      23       2.1497
      24       2.1487
      25       2.1775
      26       2.1390
      27       2.1314
      28       2.1811
      29       2.1491
      30       2.1746
      31       2.1422
      32       2.1163
      33       2.1926
      34       2.1737
      35       2.2099
      36       2.1949
      37       2.2108
      38       2.2335
      39       2.2303
      40       2.1697
      41       2.1271
      42       2.2006
      43       2.2377
      44       2.2552
      45       2.1980
      46       2.2455
      47       2.1813
      48       2.2066
      49       2.1480
      50       2.2352
      51       2.3345
      52       2.2762
      53       2.3304
      54       2.3834
      55       2.4039
      56       2.4009
      57       2.2258
      58       2.1338
      59       2.1548
      60       2.2502
      61       2.1786
      62       2.1879
      63       2.1299
      64       2.0842
      65       2.0286
      66       2.0932
      67       2.1188
      68       2.1641
      69       2.1714
      70       2.0303
      71       2.0009
      72       2.1291
      73       2.1911
      74       2.2225
      75       2.1828
      76       2.0817
      77       2.0818
      78       2.0814
      79       2.1101
      80       2.0567
      81       2.0524
      82       1.9964
      83       2.0209
      84       2.0295
      85       1.9669
      86       2.0343
      87       2.0033
      88       1.9786
      89       1.9616
      90       1.9881
      91       1.9549
      92       1.9448
      93       1.9593
      94       1.9842
      95       2.0382
      96       2.0379
      97       2.0005
      98       1.9768
      99       2.0456
     100       2.0480
     101       2.1141
     102       2.1535
     103       2.1890
     104       2.1711
     105       2.1836
     106       2.1066
     107       2.1692
     108       2.0669
     109       2.0466
     110       2.0816
     111       2.1295
     112       2.1443
     113       2.1060
     114       2.1448
     115       2.1793
     116       2.3197
     117       2.2588
     118       2.2886
     119       2.1627
     120       2.1637
     121       2.1724
     122       2.1378
     123       2.1260
     124       2.1249
     125       2.1269
     126       2.1022
     127       2.0784
     128       2.1464
     129       2.1428
     130       2.0859
     131       2.1559
     132       2.1327
     133       2.1437
     134       2.1174
     135       2.0685
     136       2.2096
     137       2.0598
     138       2.1415
     139       2.0778
     140       2.0260
     141       2.0731
     142       2.0362
     143       1.9703
     144       1.9913
     145       1.9936
     146       2.0244
     147       2.0876
     148       2.1857
     149       2.1662
     150       2.3189
     151       2.2972
     152       2.3570
     153       2.2848
     154       2.2114
     155       2.1347
     156       2.2028
     157       2.1916
     158       2.1293
     159       2.1877
     160       2.0828
     161       2.0611
     162       1.9952
     163       2.0716
     164       2.0498
     165       2.2166
     166       2.2018
     167       2.2667
     168       2.2701
     169       2.0653
     170       2.0839
     171       2.0341
     172       2.0435
     173       1.9671
     174       2.0076
     175       2.0825
     176       2.0441
     177       2.1115
     178       2.1434
     179       2.1635
     180       2.0942
     181       2.1187
     182       2.0776
     183       2.1121
     184       2.1413
     185       2.1634
     186       2.1288
     187       2.1807
     188       2.2088
     189       2.2293
     190       2.4225
     191       2.3915
     192       2.3054
     193       2.2990
     194       2.2161
     195       2.2151
     196       2.3166
     197       2.3283
     198       2.2615
     199       2.3882
     200       2.4045
     201       2.4724
     202       2.4120
     203       2.4368
     204       2.3881
     205       2.3958
     206       2.3124
     207       2.2879
     208       2.2599
     209       2.3080
     210       2.4294
     211       2.4781
     212       2.4004
     213       2.3895
     214       2.4323
     215       2.3049
     216       2.3588
     217       2.2804
     218       2.2326
     219       2.2196
     220       2.2550
     221       2.2492
     222       2.1171
     223       2.1964
     224       2.1488
     225       2.1914
     226       2.2398
     227       2.2358
     228       2.1926
     229       2.2501
     230       2.2429
     231       2.2081
     232       2.1723
     233       2.2296
     234       2.1949
     235       2.1807
     236       2.2142
     237       2.1905
     238       2.2509
     239       2.2851
     240       2.2774
     241       2.1658
     242       2.2871
     243       2.2484
     244       2.2541
     245       2.2246
     246       2.2060
     247       2.2400
     248       2.2778
     249       2.2069
     250       2.2449
     251       2.1889
     252       2.2390
     253       2.2323
     254       2.2060
     255       2.1909
     256       2.2004
     257       2.2055
     258       2.2371
     259       2.2308
     260       2.1496
     261       2.1033
     262       2.2534
     263       2.1658
     264       2.1636
     265       2.1546
     266       2.1043
     267       2.1292
     268       2.2190
     269       2.2035
     270       2.3214
     271       2.4329
     272       2.2970
     273       2.2505
     274       2.2823
     275       2.2842
     276       2.2989
     277       2.2327
     278       2.3019
     279       2.3800
     280       2.4677
     281       2.3446
     282       2.2790
     283       2.2982
     284       2.2501
     285       2.1291
     286       2.2713
     287       2.1887
     288       2.3242
     289       2.2327
     290       2.2166
     291       2.2493
     292       2.4194
     293       2.3647
     294       2.2900
     295       2.3156
     296       2.4258
     297       2.3477
     298       2.2762
     299       2.2179
     300       2.2345
     301       2.1990
     302       2.1540
     303       2.1177
     304       2.2130
     305       2.3315
     306       2.3489
     307       2.2383
     308       2.2541
     309       2.1148
     310       2.1482
     311       2.2325
     312       2.2783
     313       2.2880
     314       2.2687
     315       2.3731
     316       2.4076
     317       2.3525
     318       2.3657
     319       2.3447
     320       2.3533
     321       2.3087
     322       2.2022
     323       2.2575
     324       2.2896
     325       2.2900
     326       2.3503
     327       2.2618
     328       2.2471
     329       2.2838
     330       2.2982
     331       2.3515
     332       2.3021
     333       2.2620
     334       2.3007
     335       2.3006
     336       2.2922
     337       2.2944
     338       2.3390
     339       2.1885
     340       2.1734
     341       2.1861
     342       2.2222
     343       2.1967
     344       2.1307
     345       2.1688
     346       2.2105
     347       2.2928
     348       2.3072
     349       2.2926
     350       2.2104
     351       2.2407
     352       2.1594
     353       2.2501
     354       2.1951
     355       2.1901
     356       2.1644
     357       2.1782
     358       2.2868
     359       2.1951
     360       2.1805
     361       2.0740
     362       2.1304
     363       2.1182
     364       2.0995
     365       2.1179
     366       2.1773
     367       2.2164
     368       2.1479
     369       2.1510
     370       2.1485
     371       2.1193
     372       2.0532
     373       2.0977
     374       2.1964
     375       2.1743
     376       2.0854
     377       2.1338
     378       2.1900
     379       2.1654
     380       2.1736
     381       2.1220
     382       2.0611
     383       2.1492
     384       2.1847
     385       2.0684
     386       2.1102
     387       2.1506
     388       2.1668
     389       2.1057
     390       2.1244
     391       2.1754
     392       2.1346
     393       2.0601
     394       2.0468
     395       1.9787
     396       2.0653
     397       2.0561
     398       2.0653
     399       2.0591
     400       2.0547
     401       2.1270
     402       2.1635
     403       2.1248
     404       2.1905
     405       2.2635
     406       2.2195
     407       2.1160
     408       2.0544
     409       2.0392
     410       1.9861
     411       2.0603
     412       2.0800
     413       2.0988
     414       2.0603
     415       2.2006
     416       2.2003
     417       2.1340
     418       2.0648
     419       2.0893
     420       2.1954
     421       2.1491
     422       2.2249
     423       2.2246
     424       2.2680
     425       2.2647
     426       2.3026
     427       2.2703
     428       2.2736
     429       2.3597
     430       2.3389
     431       2.4447
     432       2.3253
     433       2.3417
     434       2.3847
     435       2.3192
     436       2.3130
     437       2.2098
     438       2.3315
     439       2.3813
     440       2.4442
     441       2.4164
     442       2.4160
     443       2.4336
     444       2.3600
     445       2.3763
     446       2.3446
     447       2.3202
     448       2.2593
     449       2.3003
     450       2.1982
     451       2.2409
     452       2.1874
     453       2.1636
     454       2.1866
     455       2.1429
     456       2.1052
     457       2.0536
     458       2.1493
     459       2.1157
     460       2.1479
     461       2.1087
     462       2.1135
     463       2.1290
     464       2.1846
     465       2.2016
     466       2.2103
     467       2.2358
     468       2.2299
     469       2.2088
     470       2.2524
     471       2.3694
     472       2.2704
     473       2.2850
     474       2.3316
     475       2.2836
     476       2.2446
     477       2.2084
     478       2.2824
     479       2.2921
     480       2.2836
     481       2.2893
     482       2.3036
     483       2.2100
     484       2.1903
     485       2.1813
     486       2.1764
     487       2.1311
     488       2.1455
     489       2.1678
     490       2.2130
     491       2.2482
     492       2.2321
     493       2.2440
     494       2.2986
     495       2.3239
     496       2.3121
     497       2.3125
     498       2.4031
     499       2.3776
     500       2.3109
     501       2.2977
     502       2.2490
     503       2.2305
     504       2.1942
     505       2.2187
     506       2.2535
     507       2.2455
     508       2.3245
     509       2.3582
     510       2.3994
     511       2.3503
     512       2.2941
     513       2.2709
     514       2.2409
     515       2.3723
     516       2.4291
     517       2.5046
     518       2.5602
     519       2.3815
     520       2.3447
     521       2.3270
     522       2.4032
     523       2.3138
     524       2.3849
     525       2.2750
     526       2.2999
     527       2.2689
     528       2.2436
     529       2.1961
     530       2.1592
     531       2.1055
     532       2.2166
     533       2.1988
     534       2.2109
     535       2.2156
     536       2.1846
     537       2.1693
     538       2.0926
     539       2.1211
     540       2.1852
     541       2.1388
     542       2.1347
     543       2.1684
     544       2.1182
     545       2.2097
     546       2.1552
     547       2.2096
     548       2.2477
     549       2.2422
     550       2.2025
     551       2.2129
     552       2.2783
     553       2.2479
     554       2.2017
     555       2.2679
     556       2.2613
     557       2.2478
     558       2.2181
     559       2.3143
     560       2.2669
     561       2.2504
     562       2.2091
     563       2.0989
     564       2.1984
     565       2.0986
     566       2.1974
     567       2.2479
     568       2.2421
     569       2.2219
     570       2.2605
     571       2.3099
     572       2.3544
     573       2.2388
     574       2.1925
     575       2.1960
     576       2.1376
     577       2.1284
     578       2.1549
     579       2.2705
     580       2.2861
     581       2.3210
     582       2.3153
     583       2.2681
     584       2.3093
     585       2.2786
     586       2.3817
     587       2.3277
     588       2.3072
     589       2.2931
     590       2.2847
     591       2.2935
     592       2.2946
     593       2.2176
     594       2.2290
     595       2.1960
     596       2.2544
     597       2.2996
     598       2.2669
     599       2.2195
     600       2.1957
     601       2.2350
     602       2.2250
     603       2.1794
     604       2.2950
     605       2.2702
     606       2.2255
     607       2.1334
     608       2.1081
     609       2.0689
     610       2.1590
     611       2.0975
     612       2.0954
     613       2.0656
     614       2.0646
     615       2.0918
     616       2.1038
     617       2.0968
     618       2.0630
     619       2.1371
     620       2.1071
     621       2.0807
     622       2.2343
     623       2.2341
     624       2.1835
     625       2.2009
     626       2.2615
     627       2.3137
     628       2.3108
     629       2.1675
     630       2.2202
     631       2.2288
     632       2.1593
     633       2.2175
     634       2.2519
     635       2.1295
     636       2.1871
     637       2.1662
     638       2.2112
     639       2.1925
     640       2.2562
     641       2.2600
     642       2.1979
     643       2.2058
     644       2.3086
     645       2.4414
     646       2.3501
     647       2.2364
     648       2.2103
     649       2.1672
     650       2.1894
     651       2.1521
     652       2.1132
     653       2.0523
     654       2.1112
     655       2.0665
     656       2.1747
     657       2.1309
     658       2.1498
     659       2.2375
     660       2.2482
     661       2.1677
     662       2.1306
     663       2.2131
     664       2.1437
     665       2.1631
     666       2.1725
     667       2.1868
     668       2.2215
     669       2.1984
     670       2.1672
     671       2.1976
     672       2.2059
     673       2.1791
     674       2.0970
     675       2.0828
     676       2.1642
     677       2.0576
     678       2.0784
     679       2.1426
     680       2.1109
     681       2.1094
     682       2.1339
     683       2.1655
     684       2.1337
     685       2.2645
     686       2.2640
     687       2.1693
     688       2.1856
     689       2.1939
     690       2.2431
     691       2.2356
     692       2.3112
     693       2.2847
     694       2.2338
     695       2.2732
     696       2.2608
     697       2.2440
     698       2.1747
     699       2.2404
     700       2.2685
     701       2.1480
     702       2.1986
     703       2.2691
     704       2.3168
     705       2.2553
     706       2.2880
     707       2.2738
     708       2.2852
     709       2.2128
     710       2.2199
     711       2.3081
     712       2.2337
     713       2.2146
     714       2.2232
     715       2.2381
     716       2.1918
     717       2.2798
     718       2.2142
     719       2.3481
     720       2.3995
     721       2.3704
     722       2.3174
     723       2.2827
     724       2.3005
     725       2.2238
     726       2.2179
     727       2.1823
     728       2.2097
     729       2.2345
     730       2.1607
     731       2.1662
     732       2.1343
     733       2.1399
     734       2.1819
     735       2.2450
     736       2.2647
     737       2.2894
     738       2.2674
     739       2.3518
     740       2.2541
     741       2.3291
     742       2.1690
     743       2.1586
     744       2.1364
     745       2.1272
     746       2.1395
     747       2.2000
     748       2.1945
     749       2.1804
     750       2.1688
     751       2.1454
     752       2.1049
     753       2.1346
     754       2.1771
     755       2.2528
     756       2.2213
     757       2.2346
     758       2.2636
     759       2.1540
     760       2.2362
     761       2.2031
     762       2.1708
     763       2.1889
     764       2.2686
     765       2.1708
     766       2.1625
     767       2.1433
     768       2.0926
     769       2.1737
     770       2.1819
     771       2.1439
     772       2.2363
     773       2.1928
     774       2.1645
     775       2.0863
     776       2.1214
     777       2.1550
     778       2.1366
     779       2.2743
     780       2.2441
     781       2.2994
     782       2.2849
     783       2.2083
     784       2.1846
     785       2.2756
     786       2.1995
     787       2.2521
     788       2.2427
     789       2.2461
     790       2.1739
     791       2.1775
     792       2.1598
     793       2.2037
     794       2.2902
     795       2.1460
     796       2.1110
     797       2.1556
     798       2.1508
     799       2.2146
     800       2.2345
     801       2.2261
     802       2.2396
     803       2.1828
     804       2.1683
     805       2.2146
     806       2.2542
     807       2.2052
     808       2.2149
     809       2.2849
     810       2.2802
     811       2.2383
     812       2.2183
     813       2.2999
     814       2.3321
     815       2.3262
     816       2.2191
     817       2.2179
     818       2.3004
     819       2.2862
     820       2.2644
     821       2.1454
     822       2.1053
     823       2.1170
     824       2.1146
     825       2.0755
     826       2.1183
     827       2.0604
     828       2.1123
     829       2.0943
     830       2.1114
     831       2.1241
     832       2.1487
     833       2.0975
     834       2.0727
     835       2.0833
     836       2.0039
     837       2.1207
     838       2.1128
     839       2.1066
     840       2.1281
     841       2.1961
     842       2.1667
     843       2.1672
     844       2.1275
     845       2.2038
     846       2.1331
     847       2.1241
     848       2.1817
     849       2.1792
     850       2.2053
     851       2.2158
     852       2.2057
     853       2.2546
     854       2.1975
     855       2.2226
     856       2.1997
     857       2.2452
     858       2.2472
     859       2.2169
     860       2.1216
     861       2.2389
     862       2.1641
     863       2.1811
     864       2.2417
     865       2.2500
     866       2.3204
     867       2.3368
     868       2.3208
     869       2.2586
     870       2.1723
     871       2.1512
     872       2.1995
     873       2.1987
     874       2.2572
     875       2.2686
     876       2.2542
     877       2.2813
     878       2.2588
     879       2.3040
     880       2.3709
     881       2.3033
     882       2.2899
     883       2.3636
     884       2.3515
     885       2.2086
     886       2.2522
     887       2.1862
     888       2.1765
     889       2.1718
     890       2.1530
     891       2.1837
     892       2.2202
     893       2.1954
     894       2.2057
     895       2.1519
     896       2.2347
     897       2.2109
     898       2.3091
     899       2.3259
     900       2.2973
     901       2.2745
     902       2.2694
     903       2.2498
     904       2.1978
     905       2.1437
     906       2.1039
     907       2.1243
     908       2.0980
     909       2.0834
     910       2.1149
     911       2.1585
     912       2.1201
     913       2.0439
     914       2.1468
     915       2.1916
     916       2.0796
     917       2.0821
     918       2.0339
     919       2.0541
     920       2.0699
     921       2.0318
     922       2.0464
     923       2.0885
     924       2.1110
     925       2.0580
     926       2.1172
     927       2.0723
     928       2.0654
     929       2.0625
     930       2.1785
     931       2.2156
     932       2.2113
     933       2.1226
     934       2.1201
     935       2.1064
     936       2.1605
     937       2.1796
     938       2.1058
     939       2.1820
     940       2.1954
     941       2.1997
     942       2.1665
     943       2.1335
     944       2.0952
     945       2.1160
     946       2.1096
     947       2.0667
     948       2.0755
     949       2.0699
     950       2.0374
     951       2.0249
     952       2.0519
     953       2.0237
     954       2.0155
     955       2.0548
     956       2.1143
     957       2.0918
     958       2.1600
     959       2.3104
     960       2.1926
     961       2.1666
     962       2.2267
     963       2.1583
     964       2.3518
     965       2.3405
     966       2.2407
     967       2.2324
     968       2.3127
     969       2.3692
     970       2.2643
     971       2.1937
     972       2.3482
     973       2.4075
     974       2.2421
     975       2.2032
     976       2.2865
     977       2.2742
     978       2.3483
     979       2.2620
     980       2.1953
     981       2.1548
     982       2.1460
     983       2.2023
     984       2.2778
     985       2.3481
     986       2.3194
     987       2.3816
     988       2.3033
     989       2.2695
     990       2.1939
     991       2.2735
     992       2.3842
     993       2.2343
     994       2.2446
     995       2.3415
     996       2.3071
     997       2.2430
     998       2.2042
     999       2.2256
    1000       2.1828
    1001       2.1494
    1002       2.1519
    1003       2.1786
    1004       2.1471
    1005       2.1798
    1006       2.1390
    1007       2.1570
    1008       2.1732
    1009       2.1560
    1010       2.1813
    1011       2.1816
    1012       2.1426
    1013       2.0803
    1014       2.1385
    1015       2.1574
    1016       2.0969
    1017       2.1423
    1018       2.2059
    1019       2.0836
    1020       2.1223
    1021       2.0733
    1022       2.0371
    1023       2.1277
    1024       2.1734
    1025       2.1291
    1026       2.0677
    1027       2.0643
    1028       2.0619
    1029       2.1673
    1030       2.1921
    1031       2.2005
    1032       2.1311
    1033       2.1772
    1034       2.2065
    1035       2.2069
    1036       2.0804
    1037       1.9848
    1038       2.0073
    1039       1.9924
    1040       2.0481
    1041       2.0598
    1042       1.9892
    1043       2.0214
    1044       1.9548
    1045       1.9495
    1046       2.0084
    1047       2.0258
    1048       2.0549
    1049       2.1376
    1050       2.1323
    1051       2.1171
    1052       2.1539
    1053       2.1829
    1054       2.2237
    1055       2.2489
    1056       2.1686
    1057       2.1627
    1058       2.2142
    1059       2.2664
    1060       2.2386
    1061       2.2280
    1062       2.3066
    1063       2.3954
    1064       2.2527
    1065       2.3012
    1066       2.3426
    1067       2.3742
    1068       2.3427
    1069       2.2973
    1070       2.2981
    1071       2.2774
    1072       2.1965
    1073       2.1000
    1074       2.0710
    1075       2.1358
    1076       2.0353
    1077       2.0895
    1078       2.1225
    1079       2.0938
    1080       2.0965
    1081       2.0544
    1082       2.0671
    1083       2.0931
    1084       1.9845
    1085       2.0735
    1086       2.1154
    1087       2.0972
    1088       2.1039
    1089       2.1766
    1090       2.1794
    1091       2.2040
    1092       2.1240
    1093       2.1214
    1094       2.1001
    1095       2.1396
    1096       2.1116
    1097       2.1005
    1098       2.0777
    1099       2.0538
    1100       2.1026
    1101       2.0657
    1102       2.0262
    1103       2.1272
    1104       2.1106
    1105       2.1650
    1106       2.2346
    1107       2.2364
    1108       2.2525
    1109       2.3086
    1110       2.3093
    1111       2.3418
    1112       2.2077
    1113       2.2019
    1114       2.2156
    1115       2.2154
    1116       2.2656
    1117       2.1996
    1118       2.1064
    1119       2.1477
    1120       2.0764
    1121       2.0785
    1122       2.1018
    1123       2.0709
    1124       2.0114
    1125       2.0025
    1126       2.0799
    1127       2.0110
    1128       1.9690
    1129       2.0125
    1130       2.0144
    1131       1.9786
    1132       2.0010
    1133       2.0136
    1134       1.9421
    1135       1.9730
    1136       1.9322
    1137       1.9136
    1138       1.9172
    1139       1.9973
    1140       1.9845
    1141       2.0140
    1142       1.9960
    1143       1.9744
    1144       2.0065
    1145       1.9553
    1146       1.9724
    1147       1.9494
    1148       1.9822
    1149       2.0068
    1150       1.9569
    1151       2.0158
    1152       2.0790
    1153       2.0305
    1154       2.1185
    1155       2.1772
    1156       2.1715
    1157       2.1945
    1158       2.1725
    1159       2.1048
    1160       2.1132
    1161       2.1909
    1162       2.1986
    1163       2.1846
    1164       2.1893
    1165       2.1332
    1166       2.1301
    1167       2.1462
    1168       2.0699
    1169       2.0649
    1170       2.1206
    1171       2.1233
    1172       2.1317
    1173       2.1532
    1174       2.0431
    1175       1.9829
    1176       2.0176
    1177       2.0732
    1178       2.0751
    1179       2.0599
    1180       2.0806
    1181       2.0474
    1182       2.1083
    1183       2.0654
    1184       2.0795
    1185       2.0973
    1186       2.1196
    1187       2.0586
    1188       2.1344
    1189       2.1017
    1190       2.1228
    1191       2.0556
    1192       2.0887
    1193       2.0913
    1194       2.1512
    1195       2.0953
    1196       2.1134
    1197       2.1888
    1198       2.2493
    1199       2.1924
    1200       2.1465
    1201       2.2032
    1202       2.1279
    1203       2.2210
    1204       2.1080
    1205       2.0687
    1206       2.1020
    1207       2.0370
    1208       2.0476
    1209       2.0542
    1210       2.0135
    1211       2.0282
    1212       2.0252
    1213       2.0361
    1214       2.0270
    1215       2.0796
    1216       2.0937
    1217       2.0651
    1218       2.1330
    1219       2.0746
    1220       2.0382
    1221       2.1133
    1222       2.0747
    1223       2.0659
    1224       2.1051
    1225       2.1136
    1226       2.1211
    1227       2.0736
    1228       2.1155
    1229       2.1346
    1230       2.0552
    1231       2.0601
    1232       2.0483
    1233       2.0326
    1234       2.0409
    1235       2.0453
    1236       2.1011
    1237       2.1632
    1238       2.1050
    1239       2.1882
    1240       2.1471
    1241       2.1184
    1242       2.1489
    1243       2.1828
    1244       2.1222
    1245       2.1054
    1246       2.0600
    1247       2.0591
    1248       2.0710
    1249       2.0151
    1250       2.0356
    1251       2.0504
    1252       2.0520
    1253       2.0615
    1254       2.1294
    1255       2.1403
    1256       2.1630
    1257       2.0796
    1258       2.0617
    1259       2.0221
    1260       2.0367
    1261       2.0750
    1262       2.0462
    1263       2.0689
    1264       2.0982
    1265       2.0263
    1266       2.0568
    1267       2.0486
    1268       2.0323
    1269       2.0169
    1270       2.1019
    1271       2.0729
    1272       2.0818
    1273       2.0277
    1274       2.1269
    1275       2.0571
    1276       2.0325
    1277       1.9911
    1278       1.9827
    1279       1.9594
    1280       1.9155
    1281       2.0094
    1282       2.0030
    1283       2.0205
    1284       2.0507
    1285       2.0031
    1286       2.0630
    1287       2.0324
    1288       2.0477
    1289       2.0362
    1290       2.1586
    1291       2.1762
    1292       2.1848
    1293       2.1629
    1294       2.1298
    1295       2.2119
    1296       2.1481
    1297       2.0684
    1298       2.0834
    1299       2.0679
    1300       2.1169
    1301       2.1219
    1302       2.1892
    1303       2.2617
    1304       2.2128
    1305       2.2352
    1306       2.1901
    1307       2.1000
    1308       2.1375
    1309       2.1223
    1310       2.0787
    1311       2.0917
    1312       2.0907
    1313       2.1452
    1314       1.9948
    1315       2.0655
    1316       1.9982
    1317       2.0186
    1318       1.9596
    1319       2.0133
    1320       2.0029
    1321       2.0409
    1322       2.0139
    1323       1.9806
    1324       2.0080
    1325       2.0254
    1326       1.9885
    1327       2.0125
    1328       1.9981
    1329       1.9293
    1330       1.9471
    1331       1.9298
    1332       2.0692
    1333       2.1038
    1334       2.0604
    1335       2.0451
    1336       2.1225
    1337       2.0681
    1338       2.1003
    1339       2.1269
    1340       2.2187
    1341       2.2090
    1342       2.1833
    1343       2.2631
    1344       2.2416
    1345       2.2475
    1346       2.1818
    1347       2.1799
    1348       2.1604
    1349       2.1459
    1350       2.1038
    1351       2.1238
    1352       2.1811
    1353       2.0748
    1354       2.0044
    1355       1.9538
    1356       1.9719
    1357       1.9904
    1358       1.9881
    1359       1.9997
    1360       2.0105
    1361       2.0427
    1362       2.0586
    1363       1.9984
    1364       2.0381
    1365       2.0830
    1366       2.0132
    1367       2.0336
    1368       2.0355
    1369       1.9716
    1370       1.9303
    1371       1.9177
    1372       1.9429
    1373       1.9757
    1374       1.9708
    1375       1.9544
    1376       1.9457
    1377       2.0079
    1378       2.0269
    1379       2.0802
    1380       2.0346
    1381       2.0098
    1382       2.0299
    1383       2.0342
    1384       2.0385
    1385       2.0650
    1386       2.0004
    1387       1.9833
    1388       1.9397
    1389       1.9603
    1390       1.9882
    1391       1.9551
    1392       2.0082
    1393       2.0186
    1394       2.0010
    1395       1.9823
    1396       2.0097
    1397       2.0066
    1398       1.9978
    1399       1.9932
    1400       2.0173
    1401       2.0349
    1402       2.0076
    1403       1.9961
    1404       2.0385
    1405       2.0267
    1406       2.0164
    1407       2.0429
    1408       2.0682
    1409       2.0356
    1410       2.1117
    1411       2.0719
    1412       2.0793
    1413       2.0950
    1414       2.0770
    1415       2.1275
    1416       2.0754
    1417       2.0681
    1418       2.1240
    1419       2.1430
    1420       2.1020
    1421       2.0117
    1422       2.0125
    1423       1.9981
    1424       2.0435
    1425       1.9783
    1426       1.9439
    1427       1.9750
    1428       1.9526
    1429       1.9014
    1430       1.9203
    1431       1.9712
    1432       1.9905
    1433       1.9522
    1434       2.0343
    1435       2.0549
    1436       2.0239
    1437       2.0109
    1438       2.0580
    1439       2.0300
    1440       2.1016
    1441       2.0405
    1442       2.0312
    1443       2.0160
    1444       2.0791
    1445       2.0361
    1446       1.9853
    1447       1.9998
    1448       2.0177
    1449       2.0119
    1450       2.0432
    1451       2.0026
    1452       2.0412
    1453       2.0756
    1454       2.0729
    1455       2.0270
    1456       2.0213
    1457       2.0183
    1458       1.9631
    1459       1.9607
    1460       1.9862
    1461       2.0190
    1462       2.0341
    1463       1.9995
    1464       2.0118
    1465       2.0223
    1466       2.1015
    1467       2.1566
    1468       2.0842
    1469       2.1732
    1470       2.1409
    1471       2.2826
    1472       2.2483
    1473       2.2335
    1474       2.3001
    1475       2.4089
    1476       2.4573
    1477       2.4891
    1478       2.4191
    1479       2.3814
    1480       2.4232
    1481       2.4823
    1482       2.4865
    1483       2.5012
    1484       2.3915
    1485       2.3696
    1486       2.2933
    1487       2.2727
    1488       2.2246
    1489       2.1666
    1490       2.1936
    1491       2.2214
    1492       2.4154
    1493       2.3539
    1494       2.2549
    1495       2.3142
    1496       2.3775
    1497       2.3358
    1498       2.2961
    1499       2.2186
    1500       2.2826
    1501       2.3532
    1502       2.2471
    1503       2.2745
    1504       2.2727
    1505       2.2686
    1506       2.2801
    1507       2.3109
    1508       2.3192
    1509       2.3554
    1510       2.3262
    1511       2.3319
    1512       2.2600
    1513       2.1792
    1514       2.1652
    1515       2.1968
    1516       2.2086
    1517       2.0942
    1518       2.1349
    1519       2.1586
    1520       2.0663
    1521       2.0600
    1522       2.1264
    1523       2.1061
    1524       2.1115
    1525       2.1472
    1526       2.0422
    1527       2.0680
    1528       2.0930
    1529       2.1366
    1530       2.2216
    1531       2.2012
    1532       2.1721
    1533       2.1317
    1534       2.1109
    1535       2.1492
    1536       2.1151
    1537       2.2410
    1538       2.2680
    1539       2.2247
    1540       2.2209
    1541       2.1330
    1542       2.1108
    1543       2.1277
    1544       2.1780
    1545       2.1088
    1546       2.1555
    1547       2.0707
    1548       2.0632
    1549       2.0749
    1550       2.1758
    1551       2.1678
    1552       2.1504
    1553       2.1069
    1554       2.0929
    1555       2.1223
    1556       2.1157
    1557       2.2090
    1558       2.1700
    1559       2.0862
    1560       2.0797
    1561       2.1771
    1562       2.1664
    1563       2.2508
    1564       2.2639
    1565       2.3476
    1566       2.2621
    1567       2.1629
    1568       2.1436
    1569       2.1459
    1570       2.1418
    1571       2.1756
    1572       2.1264
    1573       2.0810
    1574       2.2260
    1575       2.2818
    1576       2.1894
    1577       2.2118
    1578       2.1198
    1579       2.1206
    1580       2.1347
    1581       2.2081
    1582       2.1151
    1583       2.1687
    1584       2.2686
    1585       2.2692
    1586       2.1813
    1587       2.2497
    1588       2.2365
    1589       2.3407
    1590       2.3433
    1591       2.2049
    1592       2.2215
    1593       2.2510
    1594       2.2727
    1595       2.3026
    1596       2.3366
    1597       2.3623
    1598       2.3541
    1599       2.4179
    1600       2.4245
    1601       2.4919
    1602       2.3362
    1603       2.3298
    1604       2.2668
    1605       2.3173
    1606       2.3778
    1607       2.2130
    1608       2.2233
    1609       2.1803
    1610       2.2086
    1611       2.2888
    1612       2.2642
    1613       2.2497
    1614       2.2617
    1615       2.3142
    1616       2.2403
    1617       2.2000
    1618       2.2462
    1619       2.2588
    1620       2.1600
    1621       2.1805
    1622       2.2529
    1623       2.2603
    1624       2.3392
    1625       2.3632
    1626       2.3563
    1627       2.3197
    1628       2.3277
    1629       2.3434
    1630       2.2915
    1631       2.3778
    1632       2.3978
    1633       2.4735
    1634       2.4842
    1635       2.4483
    1636       2.4095
    1637       2.3593
    1638       2.3925
    1639       2.3661
    1640       2.3799
    1641       2.3976
    1642       2.4559
    1643       2.4632
    1644       2.5483
    1645       2.5321
    1646       2.5862
    1647       2.5566
    1648       2.4815
    1649       2.4728
    1650       2.5084
    1651       2.4057
    1652       2.4136
    1653       2.5374
    1654       2.4918
    1655       2.4545
    1656       2.5378
    1657       2.5390
    1658       2.4283
    1659       2.2998
    1660       2.3520
    1661       2.4178
    1662       2.4456
    1663       2.3725
    1664       2.2755
    1665       2.3291
    1666       2.4046
    1667       2.4195
    1668       2.3439
    1669       2.3643
    1670       2.3851
    1671       2.3167
    1672       2.3516
    1673       2.3061
    1674       2.3676
    1675       2.3286
    1676       2.2981
    1677       2.2899
    1678       2.2807
    1679       2.4148
    1680       2.3872
    1681       2.2634
    1682       2.3332
    1683       2.4169
    1684       2.3763
    1685       2.3492
    1686       2.3578
    1687       2.4041
    1688       2.3615
    1689       2.4051
    1690       2.4473
    1691       2.3920
    1692       2.4196
    1693       2.4246
    1694       2.4979
    1695       2.4278
    1696       2.5121
    1697       2.4505
    1698       2.5036
    1699       2.4955
    1700       2.4426
    1701       2.4415
    1702       2.4079
    1703       2.3697
    1704       2.3348
    1705       2.3803
    1706       2.4022
    1707       2.4380
    1708       2.2679
    1709       2.2524
    1710       2.2149
    1711       2.3307
    1712       2.3513
    1713       2.3428
    1714       2.3199
    1715       2.3347
    1716       2.3667
    1717       2.4330
    1718       2.5425
    1719       2.4393
    1720       2.5152
    1721       2.4576
    1722       2.4345
    1723       2.3975
    1724       2.3979
    1725       2.4485
    1726       2.4283
    1727       2.4648
    1728       2.4553
    1729       2.4816
    1730       2.5990
    1731       2.4522
    1732       2.5248
    1733       2.4602
    1734       2.4294
    1735       2.4513
    1736       2.2921
    1737       2.3372
    1738       2.3570
    1739       2.3562
    1740       2.4588
    1741       2.5381
    1742       2.4428
    1743       2.5010
    1744       2.4514
    1745       2.4376
    1746       2.3861
    1747       2.3726
    1748       2.3226
    1749       2.3454
    1750       2.3721
    1751       2.3201
    1752       2.2999
    1753       2.2980
    1754       2.3376
    1755       2.3385
    1756       2.3384
    1757       2.3417
    1758       2.3197
    1759       2.3349
    1760       2.3709
    1761       2.3310
    1762       2.2921
    1763       2.2499
    1764       2.3839
    1765       2.3444
    1766       2.4422
    1767       2.5967
    1768       2.5767
    1769       2.3982
    1770       2.4522
    1771       2.4580
    1772       2.3885
    1773       2.3311
    1774       2.3229
    1775       2.3894
    1776       2.2834
    1777       2.3819
    1778       2.4005
    1779       2.3943
    1780       2.4230
    1781       2.3010
    1782       2.3866
    1783       2.3661
    1784       2.3638
    1785       2.4460
    1786       2.2803
    1787       2.4089
    1788       2.3115
    1789       2.3450
    1790       2.3890
    1791       2.4713
    1792       2.4598
    1793       2.4230
    1794       2.3434
    1795       2.3723
    1796       2.4457
    1797       2.5336
    1798       2.4723
    1799       2.3740
    1800       2.3576
    1801       2.3835
    1802       2.3199
    1803       2.4262
    1804       2.3053
    1805       2.2412
    1806       2.2804
    1807       2.3289
    1808       2.2372
    1809       2.2015
    1810       2.2461
    1811       2.1789
    1812       2.3115
    1813       2.3383
    1814       2.2656
    1815       2.2453
    1816       2.1919
    1817       2.1839
    1818       2.2103
    1819       2.1945
    1820       2.2547
    1821       2.1807
    1822       2.2130
    1823       2.2010
    1824       2.2176
    1825       2.2302
    1826       2.3311
    1827       2.2552
    1828       2.1929
    1829       2.1623
    1830       2.1490
    1831       2.2034
    1832       2.1855
    1833       2.2088
    1834       2.2421
    1835       2.3237
    1836       2.3493
    1837       2.3693
    1838       2.3315
    1839       2.3604
    1840       2.3749
    1841       2.2762
    1842       2.2742
    1843       2.3161
    1844       2.3047
    1845       2.3272
    1846       2.3143
    1847       2.3585
    1848       2.3829
    1849       2.3491
    1850       2.3530
    1851       2.2917
    1852       2.2389
    1853       2.2412
    1854       2.3544
    1855       2.3268
    1856       2.4510
    1857       2.4174
    1858       2.3297
    1859       2.3086
    1860       2.2054
    1861       2.1609
    1862       2.1629
    1863       2.2323
    1864       2.2706
    1865       2.2749
    1866       2.2696
    1867       2.3686
    1868       2.3805
    1869       2.3107
    1870       2.3180
    1871       2.3580
    1872       2.4106
    1873       2.3453
    1874       2.3148
    1875       2.3296
    1876       2.3019
    1877       2.2297
    1878       2.2542
    1879       2.1773
    1880       2.1957
    1881       2.2573
    1882       2.2759
    1883       2.3074
    1884       2.3395
    1885       2.3549
    1886       2.4794
    1887       2.3917
    1888       2.3792
    1889       2.3454
    1890       2.3938
    1891       2.3579
    1892       2.3705
    1893       2.4223
    1894       2.3310
    1895       2.2645
    1896       2.2396
    1897       2.2632
    1898       2.2538
    1899       2.2328
    1900       2.2873
    1901       2.2921
    1902       2.2272
    1903       2.2881
    1904       2.3327
    1905       2.3362
    1906       2.2864
    1907       2.3304
    1908       2.2845
    1909       2.2858
    1910       2.3326
    1911       2.3317
    1912       2.3608
    1913       2.3950
    1914       2.3843
    1915       2.2518
    1916       2.3094
    1917       2.3041
    1918       2.3872
    1919       2.3887
    1920       2.3088
    1921       2.2532
    1922       2.2293
    1923       2.2859
    1924       2.2629
    1925       2.2180
    1926       2.1628
    1927       2.1710
    1928       2.1382
    1929       2.2157
    1930       2.2077
    1931       2.2386
    1932       2.2266
    1933       2.2472
    1934       2.2732
    1935       2.2971
    1936       2.2606
    1937       2.2849
    1938       2.2932
    1939       2.2374
    1940       2.2726
    1941       2.2811
    1942       2.2158
    1943       2.2532
    1944       2.2278
    1945       2.3048
    1946       2.3530
    1947       2.3766
    1948       2.2959
    1949       2.3358
    1950       2.2220
    1951       2.2341
    1952       2.2544
    1953       2.2339
    1954       2.2887
    1955       2.3987
    1956       2.2834
    1957       2.3953
    1958       2.4311
    1959       2.3095
    1960       2.2189
    1961       2.2484
    1962       2.2585
    1963       2.1870
    1964       2.2361
    1965       2.2536
    1966       2.2045
    1967       2.3529
    1968       2.2532
    1969       2.3212
    1970       2.3504
    1971       2.3132
    1972       2.3491
    1973       2.2941
    1974       2.3134
    1975       2.2958
    1976       2.3314
    1977       2.2410
    1978       2.3200
    1979       2.3321
    1980       2.3414
    1981       2.3688
    1982       2.3118
    1983       2.3152
    1984       2.2478
    1985       2.2740
    1986       2.2619
    1987       2.2869
    1988       2.1977
    1989       2.2710
    1990       2.2569
    1991       2.4019
    1992       2.2076
    1993       2.2028
    1994       2.1903
    1995       2.1827
    1996       2.2695
    1997       2.1947
    1998       2.2158
    1999       2.1785
    2000       2.1729
    2001       2.0562
    2002       2.0508
    2003       2.1254
    2004       2.1276
    2005       2.1653
    2006       2.1409
    2007       2.0872
    2008       2.1516
    2009       2.1407
    2010       2.1469
    2011       2.1447
    2012       2.1153
    2013       2.0785
    2014       2.1583
    2015       2.1242
    2016       2.0886
    2017       2.0300
    2018       2.1291
    2019       2.2040
    2020       2.1263
    2021       2.1609
    2022       2.1123
    2023       2.1156
    2024       2.0865
    2025       2.1380
    2026       2.1397
    2027       2.2338
    2028       2.1448
    2029       2.1742
    2030       2.1287
    2031       2.1898
    2032       2.1799
    2033       2.1564
    2034       2.1249
    2035       2.1289
    2036       2.1047
    2037       2.1299
    2038       2.1055
    2039       2.0588
    2040       2.1391
    2041       2.1706
    2042       2.1105
    2043       2.2239
    2044       2.2048
    2045       2.2086
    2046       2.1832
    2047       2.1799
    2048       2.1347
    2049       2.1214
    2050       2.0700
    2051       2.1450
    2052       2.2459
    2053       2.1999
    2054       2.1294
    2055       2.1571
    2056       2.1580
    2057       2.1471
    2058       2.1899
    2059       2.1608
    2060       2.1346
    2061       2.1102
    2062       2.2389
    2063       2.2246
    2064       2.2963
    2065       2.1922
    2066       2.2430
    2067       2.2174
    2068       2.2068
    2069       2.2018
    2070       2.2517
    2071       2.2568
    2072       2.1794
    2073       2.2076
    2074       2.2429
    2075       2.2404
    2076       2.2946
    2077       2.2037
    2078       2.2228
    2079       2.2999
    2080       2.2815
    2081       2.2259
    2082       2.1083
    2083       2.1357
    2084       2.1364
    2085       2.1751
    2086       2.1704
    2087       2.1959
    2088       2.2530
    2089       2.1659
    2090       2.1077
    2091       2.1789
    2092       2.2764
    2093       2.1856
    2094       2.1746
    2095       2.1758
    2096       2.1981
    2097       2.2480
    2098       2.1832
    2099       2.3303
    2100       2.2072
    2101       2.2384
    2102       2.1753
    2103       2.2242
    2104       2.1252
    2105       2.1770
    2106       2.1897
    2107       2.1563
    2108       2.1431
    2109       2.1483
    2110       2.1138
    2111       2.1087
    2112       2.2485
    2113       2.1781
    2114       2.1633
    2115       2.1701
    2116       2.1058
    2117       2.1172
    2118       2.0934
    2119       2.0580
    2120       2.1613
    2121       2.1779
    2122       2.1744
    2123       2.1347
    2124       2.1563
    2125       2.0616
    2126       2.1410
    2127       2.1346
    2128       2.1494
    2129       2.1355
    2130       2.0736
    2131       2.0856
    2132       2.0354
    2133       2.0836
    2134       2.0558
    2135       2.0138
    2136       2.0995
    2137       2.0809
    2138       2.0992
    2139       2.1130
    2140       2.1705
    2141       2.0758
    2142       2.0961
    2143       2.1270
    2144       2.1021
    2145       2.1255
    2146       2.1344
    2147       2.1543
    2148       2.1985
    2149       2.2099
    2150       2.1857
    2151       2.2453
    2152       2.2550
    2153       2.1931
    2154       2.2367
    2155       2.3072
    2156       2.2719
    2157       2.2262
    2158       2.2551
    2159       2.1894
    2160       2.2419
    2161       2.2421
    2162       2.1777
    2163       2.1609
    2164       2.2743
    2165       2.2839
    2166       2.3034
    2167       2.3328
    2168       2.2913
    2169       2.3181
    2170       2.3152
    2171       2.2477
    2172       2.3007
    2173       2.2205
    2174       2.1981
    2175       2.2441
    2176       2.2962
    2177       2.2452
    2178       2.2869
    2179       2.2755
    2180       2.1222
    2181       2.1493
    2182       2.2008
    2183       2.2448
    2184       2.2056
    2185       2.2837
    2186       2.2843
    2187       2.2097
    2188       2.2028
    2189       2.1952
    2190       2.1999
    2191       2.1193
    2192       2.1171
    2193       2.2123
    2194       2.2470
    2195       2.2331
    2196       2.2554
    2197       2.2730
    2198       2.2481
    2199       2.2478
    2200       2.1996
    2201       2.2273
    2202       2.2996
    2203       2.2394
    2204       2.3385
    2205       2.3367
    2206       2.3320
    2207       2.2317
    2208       2.2273
    2209       2.2004
    2210       2.2886
    2211       2.3119
    2212       2.3006
    2213       2.2929
    2214       2.3530
    2215       2.3371
    2216       2.2958
    2217       2.3168
    2218       2.2897
    2219       2.3502
    2220       2.3149
    2221       2.3437
    2222       2.2838
    2223       2.3543
    2224       2.3580
    2225       2.3815
    2226       2.3355
    2227       2.3128
    2228       2.2854
    2229       2.2798
    2230       2.1865
    2231       2.2626
    2232       2.2653
    2233       2.1749
    2234       2.2165
    2235       2.2189
    2236       2.2173
    2237       2.1639
    2238       2.2387
    2239       2.3023
    2240       2.2825
    2241       2.3728
    2242       2.4064
    2243       2.4278
    2244       2.3636
    2245       2.3968
    2246       2.3974
    2247       2.3529
    2248       2.2697
    2249       2.2848
    2250       2.2903
    2251       2.3068
    2252       2.2485
    2253       2.3522
    2254       2.2804
    2255       2.2008
    2256       2.2675
    2257       2.2132
    2258       2.2860
    2259       2.2396
    2260       2.2882
    2261       2.2836
    2262       2.2424
    2263       2.1941
    2264       2.1770
    2265       2.2308
    2266       2.2243
    2267       2.2130
    2268       2.2165
    2269       2.2285
    2270       2.1552
    2271       2.2624
    2272       2.2219
    2273       2.2217
    2274       2.1981
    2275       2.1304
    2276       2.1836
    2277       2.1377
    2278       2.2067
    2279       2.1221
    2280       2.1506
    2281       2.1768
    2282       2.2311
    2283       2.2656
    2284       2.2647
    2285       2.3068
    2286       2.3347
    2287       2.3473
    2288       2.3506
    2289       2.2344
    2290       2.3473
    2291       2.3630
    2292       2.3675
    2293       2.4858
    2294       2.4524
    2295       2.3129
    2296       2.3210
    2297       2.2433
    2298       2.2510
    2299       2.2836
    2300       2.2167
    2301       2.2836
    2302       2.3183
    2303       2.2675
    2304       2.1335
    2305       2.1885
    2306       2.2085
    2307       2.1215
    2308       2.1933
    2309       2.1271
    2310       2.1461
    2311       2.2778
    2312       2.2651
    2313       2.2463
    2314       2.2116
    2315       2.1464
    2316       2.1638
    2317       2.1675
    2318       2.1942
    2319       2.1699
    2320       2.2049
    2321       2.2447
    2322       2.2406
    2323       2.3143
    2324       2.2660
    2325       2.1941
    2326       2.2760
    2327       2.3610
    2328       2.3949
    2329       2.3263
    2330       2.2638
    2331       2.2239
    2332       2.3615
    2333       2.3691
    2334       2.3789
    2335       2.3810
    2336       2.3845
    2337       2.3885
    2338       2.3609
    2339       2.3101
    2340       2.3452
    2341       2.3123
    2342       2.2883
    2343       2.2936
    2344       2.2816
    2345       2.3098
    2346       2.2962
    2347       2.2904
    2348       2.2686
    2349       2.2571
    2350       2.2637
    2351       2.2227
    2352       2.2927
    2353       2.2733
    2354       2.2587
    2355       2.2587
    2356       2.2011
    2357       2.2088
    2358       2.1953
    2359       2.2169
    2360       2.1889
    2361       2.1540
    2362       2.1293
    2363       2.0775
    2364       2.1005
    2365       2.1714
    2366       2.1914
    2367       2.2575
    2368       2.2822
    2369       2.2248
    2370       2.1363
    2371       2.1490
    2372       2.2533
    2373       2.2335
    2374       2.3007
    2375       2.3976
    2376       2.2255
    2377       2.1467
    2378       2.1595
    2379       2.2473
    2380       2.1865
    2381       2.1886
    2382       2.2168
    2383       2.1013
    2384       2.1024
    2385       2.1638
    2386       2.1429
    2387       2.2188
    2388       2.2116
    2389       2.2035
    2390       2.2694
    2391       2.1875
    2392       2.1362
    2393       2.1586
    2394       2.1367
    2395       2.1528
    2396       2.2086
    2397       2.2059
    2398       2.1704
    2399       2.1273
    2400       2.0966
    2401       2.0650
    2402       2.0784
    2403       2.0971
    2404       2.1282
    2405       2.1072
    2406       2.0871
    2407       2.0689
    2408       2.0378
    2409       2.0741
    2410       2.1122
    2411       2.0988
    2412       2.1303
    2413       2.0767
    2414       2.0634
    2415       2.0894
    2416       2.0788
    2417       2.0925
    2418       2.0642
    2419       2.0351
    2420       2.0094
    2421       2.0416
    2422       2.1490
    2423       2.0474
    2424       2.0684
    2425       2.0417
    2426       2.0582
    2427       2.0903
    2428       2.0516
    2429       2.0231
    2430       2.0580
    2431       2.0131
    2432       1.9394
    2433       1.9925
    2434       1.9922
    2435       2.0268
    2436       1.9921
    2437       1.9687
    2438       1.9748
    2439       2.0203
    2440       1.9843
    2441       2.0416
    2442       2.0636
    2443       2.0954
    2444       2.0907
    2445       2.1668
    2446       2.0562
    2447       2.0828
    2448       2.0148
    2449       2.0150
    2450       2.0353
    2451       2.0552
    2452       2.0137
    2453       2.0376
    2454       2.0383
    2455       2.0350
    2456       2.0097
    2457       2.0822
    2458       2.1129
    2459       2.1562
    2460       2.0977
    2461       2.0859
    2462       2.0888
    2463       2.0274
    2464       2.0788
    2465       2.0096
    2466       1.9639
    2467       1.9341
    2468       1.9474
    2469       1.9895
    2470       2.0025
    2471       2.0231
    2472       2.1290
    2473       2.0837
    2474       2.0039
    2475       2.1057
    2476       2.0945
    2477       2.0994
    2478       2.0865
    2479       2.0602
    2480       2.0784
    2481       2.1185
    2482       2.1335
    2483       2.2318
    2484       2.2588
    2485       2.1995
    2486       2.2119
    2487       2.2139
    2488       2.2586
    2489       2.3222
    2490       2.3887
    2491       2.3861
    2492       2.2910
    2493       2.3182
    2494       2.2181
    2495       2.1745
    2496       2.2381
    2497       2.2592
    2498       2.2186
    2499       2.3327
    2500       2.2623
