# Supplementary material for: Potential Inhibitors of Fascin From A Database of Marine Natural Products: A Virtual Screening and Molecular Dynamics Study
Source: Front Chem. 2021 Oct 7;9:719949. doi: 10.3389/fchem.2021.719949 (PMC8529705; doi:10.3389/fchem.2021.719949)
Supplement: Supplementary file 2 [file DataSheet1.ZIP › Raw Date for Manuscript-719949-reduced/Figure S1/Inhibitor 13/rmsd4.dat]

#Frame     RMSD_00002
       1       2.3552
       2       2.3124
       3       2.3468
       4       2.3090
       5       2.2136
       6       2.2451
       7       2.2446
       8       2.3575
       9       2.3780
      10       2.3011
      11       2.3223
      12       2.3774
      13       2.3625
      14       2.4093
      15       2.4099
      16       2.3838
      17       2.3227
      18       2.3350
      19       2.3173
      20       2.3172
      21       2.3092
      22       2.3127
      23       2.1698
      24       2.1717
      25       2.0984
      26       2.1729
      27       2.2069
      28       2.1666
      29       2.2211
      30       2.2339
      31       2.2408
      32       2.1022
      33       2.1542
      34       2.1301
      35       2.1661
      36       2.2053
      37       2.2260
      38       2.3326
      39       2.2707
      40       2.2489
      41       2.1097
      42       2.2580
      43       2.3652
      44       2.3710
      45       2.4605
      46       2.3846
      47       2.4007
      48       2.3742
      49       2.3059
      50       2.3672
      51       2.4202
      52       2.4259
      53       2.4799
      54       2.4591
      55       2.3226
      56       2.2209
      57       2.2294
      58       2.2140
      59       2.1710
      60       2.2917
      61       2.3864
      62       2.3069
      63       2.3479
      64       2.2798
      65       2.1774
      66       2.3889
      67       2.3898
      68       2.3594
      69       2.3168
      70       2.4601
      71       2.3597
      72       2.3618
      73       2.2816
      74       2.2534
      75       2.2196
      76       2.2578
      77       2.2977
      78       2.2802
      79       2.2322
      80       2.1722
      81       2.1615
      82       2.2465
      83       2.1519
      84       2.2601
      85       2.2335
      86       2.3751
      87       2.3067
      88       2.1787
      89       2.2649
      90       2.4295
      91       2.3424
      92       2.3945
      93       2.4657
      94       2.3709
      95       2.3536
      96       2.3427
      97       2.2933
      98       2.3413
      99       2.3502
     100       2.3445
     101       2.3725
     102       2.4233
     103       2.4145
     104       2.3830
     105       2.5810
     106       2.5477
     107       2.5632
     108       2.5792
     109       2.5220
     110       2.4235
     111       2.3622
     112       2.3017
     113       2.2425
     114       2.2678
     115       2.2675
     116       2.3433
     117       2.3636
     118       2.3290
     119       2.3506
     120       2.3895
     121       2.5000
     122       2.5695
     123       2.4417
     124       2.4506
     125       2.4137
     126       2.3863
     127       2.2854
     128       2.4086
     129       2.4926
     130       2.4327
     131       2.5121
     132       2.4206
     133       2.3671
     134       2.3213
     135       2.2941
     136       2.3872
     137       2.3188
     138       2.2752
     139       2.1922
     140       2.2244
     141       2.3048
     142       2.3035
     143       2.2949
     144       2.2053
     145       2.2859
     146       2.2947
     147       2.2595
     148       2.3025
     149       2.2610
     150       2.3027
     151       2.3347
     152       2.3325
     153       2.2541
     154       2.2681
     155       2.3345
     156       2.1707
     157       2.1153
     158       2.1540
     159       2.1467
     160       2.2321
     161       2.1915
     162       2.3283
     163       2.3710
     164       2.4326
     165       2.3145
     166       2.2667
     167       2.2192
     168       2.2812
     169       2.2690
     170       2.3569
     171       2.3131
     172       2.3046
     173       2.2029
     174       2.3430
     175       2.3747
     176       2.3669
     177       2.3545
     178       2.2595
     179       2.3279
     180       2.4020
     181       2.3558
     182       2.3989
     183       2.4979
     184       2.5468
     185       2.4483
     186       2.4105
     187       2.4005
     188       2.3618
     189       2.3214
     190       2.2924
     191       2.2813
     192       2.2767
     193       2.2562
     194       2.2088
     195       2.1951
     196       2.2341
     197       2.1975
     198       2.1750
     199       2.1188
     200       2.2264
     201       2.2777
     202       2.1986
     203       2.2843
     204       2.2837
     205       2.3495
     206       2.3623
     207       2.3820
     208       2.3791
     209       2.3602
     210       2.3757
     211       2.4000
     212       2.4810
     213       2.5456
     214       2.4164
     215       2.5010
     216       2.4590
     217       2.4212
     218       2.4854
     219       2.3678
     220       2.3473
     221       2.3172
     222       2.3462
     223       2.4904
     224       2.4427
     225       2.5746
     226       2.4480
     227       2.4321
     228       2.4670
     229       2.5008
     230       2.3785
     231       2.4214
     232       2.3144
     233       2.2801
     234       2.2992
     235       2.2161
     236       2.2403
     237       2.2533
     238       2.2767
     239       2.2939
     240       2.2515
     241       2.3121
     242       2.3053
     243       2.4305
     244       2.4177
     245       2.3664
     246       2.2783
     247       2.1702
     248       2.1976
     249       2.2390
     250       2.1849
     251       2.2921
     252       2.2864
     253       2.3294
     254       2.3990
     255       2.3956
     256       2.3179
     257       2.3594
     258       2.4625
     259       2.4338
     260       2.5053
     261       2.5485
     262       2.6362
     263       2.7777
     264       2.7373
     265       2.9572
     266       2.8640
     267       2.8113
     268       2.7976
     269       2.7712
     270       2.8160
     271       2.7915
     272       2.7017
     273       2.7184
     274       2.5686
     275       2.6947
     276       2.6419
     277       2.7190
     278       2.6272
     279       2.5708
     280       2.5597
     281       2.5988
     282       2.7039
     283       2.7624
     284       2.7526
     285       2.9525
     286       2.9402
     287       2.8254
     288       2.7718
     289       2.7217
     290       2.8029
     291       2.7689
     292       2.7653
     293       2.7285
     294       2.7417
     295       2.5542
     296       2.6899
     297       2.6560
     298       2.6883
     299       2.6392
     300       2.5580
     301       2.5267
     302       2.5113
     303       2.4003
     304       2.5188
     305       2.5199
     306       2.5646
     307       2.6978
     308       2.5500
     309       2.5374
     310       2.6504
     311       2.5983
     312       2.6333
     313       2.7089
     314       2.5902
     315       2.6624
     316       2.6360
     317       2.5384
     318       2.5271
     319       2.4905
     320       2.5636
     321       2.5774
     322       2.6563
     323       2.5953
     324       2.6028
     325       2.6185
     326       2.6652
     327       2.5149
     328       2.5656
     329       2.4847
     330       2.4619
     331       2.4911
     332       2.5565
     333       2.4264
     334       2.5423
     335       2.6263
     336       2.5214
     337       2.5720
     338       2.5762
     339       2.7436
     340       2.6974
     341       2.6321
     342       2.6568
     343       2.5747
     344       2.6153
     345       2.6592
     346       2.7252
     347       2.7693
     348       2.6771
     349       2.5803
     350       2.5723
     351       2.5902
     352       2.7142
     353       2.8265
     354       2.7386
     355       2.6362
     356       2.7381
     357       2.7861
     358       2.7368
     359       2.6888
     360       2.7007
     361       2.6796
     362       2.6692
     363       2.6659
     364       2.6034
     365       2.5516
     366       2.5018
     367       2.4763
     368       2.3748
     369       2.3167
     370       2.3596
     371       2.3267
     372       2.3435
     373       2.4119
     374       2.4591
     375       2.4571
     376       2.4150
     377       2.4485
     378       2.4645
     379       2.4137
     380       2.4376
     381       2.5074
     382       2.4918
     383       2.5481
     384       2.5401
     385       2.6092
     386       2.5419
     387       2.6263
     388       2.7046
     389       2.5796
     390       2.5667
     391       2.5061
     392       2.5023
     393       2.4701
     394       2.4370
     395       2.4699
     396       2.5198
     397       2.4713
     398       2.5362
     399       2.4239
     400       2.4528
     401       2.4725
     402       2.5932
     403       2.6117
     404       2.5191
     405       2.5344
     406       2.4615
     407       2.4735
     408       2.3937
     409       2.4222
     410       2.4513
     411       2.5114
     412       2.3983
     413       2.3660
     414       2.3595
     415       2.3388
     416       2.3268
     417       2.2977
     418       2.3562
     419       2.3628
     420       2.3632
     421       2.3162
     422       2.3534
     423       2.2670
     424       2.2846
     425       2.2540
     426       2.2018
     427       2.2400
     428       2.2502
     429       2.2029
     430       2.2939
     431       2.3921
     432       2.3424
     433       2.4736
     434       2.5427
     435       2.4214
     436       2.4260
     437       2.3879
     438       2.3507
     439       2.3559
     440       2.3908
     441       2.3343
     442       2.2777
     443       2.3066
     444       2.3728
     445       2.3942
     446       2.3684
     447       2.4089
     448       2.3520
     449       2.4162
     450       2.3903
     451       2.4822
     452       2.4811
     453       2.6508
     454       2.5719
     455       2.5056
     456       2.6362
     457       2.5941
     458       2.5563
     459       2.6106
     460       2.6212
     461       2.5136
     462       2.5039
     463       2.5579
     464       2.4264
     465       2.4949
     466       2.5613
     467       2.4710
     468       2.4537
     469       2.4543
     470       2.5168
     471       2.6687
     472       2.6115
     473       2.5985
     474       2.6006
     475       2.6711
     476       2.6410
     477       2.6121
     478       2.6067
     479       2.6319
     480       2.5640
     481       2.5710
     482       2.5565
     483       2.5731
     484       2.5321
     485       2.5868
     486       2.6016
     487       2.6313
     488       2.5476
     489       2.5359
     490       2.6809
     491       2.7178
     492       2.6357
     493       2.7524
     494       2.6757
     495       2.6187
     496       2.5818
     497       2.6320
     498       2.5369
     499       2.5212
     500       2.5152
     501       2.4331
     502       2.4489
     503       2.4624
     504       2.6090
     505       2.5785
     506       2.5477
     507       2.5368
     508       2.6360
     509       2.5556
     510       2.4751
     511       2.5404
     512       2.5922
     513       2.5562
     514       2.6441
     515       2.6203
     516       2.7129
     517       2.7013
     518       2.7738
     519       2.6994
     520       2.6541
     521       2.5912
     522       2.5625
     523       2.5787
     524       2.5940
     525       2.5212
     526       2.4605
     527       2.3830
     528       2.3787
     529       2.3807
     530       2.3970
     531       2.3470
     532       2.4706
     533       2.3949
     534       2.4660
     535       2.4882
     536       2.4951
     537       2.6424
     538       2.5958
     539       2.6082
     540       2.5828
     541       2.6674
     542       2.7180
     543       2.8536
     544       2.7937
     545       2.7509
     546       2.7422
     547       2.7635
     548       2.7398
     549       2.8293
     550       2.8428
     551       2.7423
     552       2.7684
     553       2.8343
     554       2.7517
     555       2.6983
     556       2.6318
     557       2.5876
     558       2.5943
     559       2.5415
     560       2.5191
     561       2.5176
     562       2.5768
     563       2.4987
     564       2.5194
     565       2.4565
     566       2.5283
     567       2.6705
     568       2.6442
     569       2.7225
     570       2.6678
     571       2.7478
     572       2.7905
     573       2.7544
     574       2.7685
     575       2.8698
     576       2.7706
     577       2.8462
     578       2.9186
     579       2.8601
     580       2.7809
     581       2.8851
     582       2.9784
     583       2.9136
     584       2.9004
     585       2.8456
     586       2.8019
     587       2.6903
     588       2.7991
     589       2.7565
     590       2.7407
     591       2.7997
     592       2.8162
     593       2.8006
     594       2.7824
     595       2.7871
     596       2.8226
     597       2.8171
     598       2.8305
     599       2.8247
     600       2.7750
     601       2.7709
     602       2.8619
     603       2.8594
     604       2.8516
     605       2.9073
     606       2.7345
     607       2.7597
     608       2.8126
     609       2.8311
     610       2.8410
     611       2.9701
     612       3.0305
     613       2.8423
     614       2.8019
     615       2.8302
     616       2.8362
     617       2.8753
     618       2.9041
     619       2.7571
     620       2.7636
     621       2.7751
     622       2.9522
     623       2.9455
     624       2.8487
     625       2.8694
     626       2.8188
     627       2.8368
     628       2.8076
     629       2.8151
     630       2.7228
     631       2.7454
     632       2.6713
     633       2.7072
     634       2.7395
     635       2.7542
     636       2.7689
     637       2.7722
     638       2.8502
     639       2.8475
     640       2.8040
     641       2.8230
     642       2.7952
     643       2.8682
     644       2.8669
     645       2.8576
     646       2.7978
     647       2.7573
     648       2.8568
     649       2.8909
     650       2.9044
     651       3.0702
     652       3.0880
     653       3.0232
     654       3.0655
     655       2.9948
     656       2.9779
     657       2.9636
     658       2.9769
     659       2.9798
     660       3.1126
     661       3.1338
     662       3.1335
     663       3.1104
     664       3.1080
     665       3.0347
     666       3.1284
     667       3.1691
     668       3.1123
     669       3.0899
     670       2.9787
     671       2.8922
     672       2.8557
     673       2.7667
     674       2.7239
     675       2.7328
     676       2.7960
     677       2.8075
     678       2.7250
     679       2.8609
     680       2.8596
     681       2.8539
     682       2.8329
     683       2.7553
     684       2.8196
     685       2.8411
     686       2.8379
     687       2.8331
     688       2.7642
     689       2.9066
     690       2.8315
     691       2.8112
     692       2.8481
     693       2.7820
     694       2.7961
     695       2.8974
     696       2.8366
     697       2.8780
     698       2.9184
     699       2.8561
     700       2.8057
     701       2.7590
     702       2.7696
     703       2.7601
     704       2.8913
     705       2.9219
     706       2.8903
     707       2.8959
     708       2.8762
     709       2.9022
     710       2.8219
     711       2.7949
     712       2.8883
     713       2.8431
     714       2.8168
     715       2.8859
     716       2.9464
     717       2.8667
     718       2.7867
     719       2.7705
     720       2.7983
     721       2.7723
     722       2.8070
     723       2.8546
     724       2.8572
     725       2.8182
     726       2.8852
     727       2.9379
     728       2.8591
     729       2.8716
     730       2.9304
     731       2.9943
     732       2.8830
     733       2.9196
     734       2.8720
     735       2.8046
     736       2.8038
     737       2.8739
     738       2.9304
     739       2.9484
     740       2.9660
     741       2.9504
     742       2.9875
     743       3.0329
     744       2.9419
     745       3.0567
     746       3.0008
     747       3.0130
     748       3.0016
     749       3.0351
     750       2.9907
     751       2.9267
     752       2.9608
     753       2.9122
     754       2.8708
     755       2.9196
     756       2.9808
     757       2.8967
     758       2.9045
     759       3.0318
     760       2.8887
     761       2.9716
     762       2.9644
     763       3.0126
     764       2.9897
     765       3.0068
     766       2.9893
     767       2.9348
     768       2.9435
     769       2.9388
     770       2.8621
     771       2.8364
     772       2.8050
     773       2.8201
     774       2.8008
     775       2.7600
     776       2.7728
     777       2.7739
     778       2.7626
     779       2.7871
     780       2.8098
     781       2.8305
     782       2.8320
     783       2.8405
     784       2.9060
     785       2.8400
     786       2.7747
     787       2.8371
     788       2.8640
     789       2.8263
     790       2.8740
     791       2.8467
     792       2.9681
     793       2.9628
     794       2.9612
     795       3.0135
     796       3.0643
     797       3.1466
     798       3.0773
     799       2.9635
     800       2.9643
     801       2.9377
     802       2.9939
     803       2.8828
     804       2.9076
     805       2.8443
     806       2.9897
     807       2.9992
     808       2.9509
     809       2.9119
     810       2.8567
     811       2.8332
     812       2.7949
     813       2.8862
     814       2.8577
     815       2.9294
     816       2.9601
     817       2.9833
     818       3.0168
     819       2.9843
     820       3.0331
     821       3.0307
     822       3.0492
     823       3.0150
     824       3.0011
     825       3.1152
     826       3.0889
     827       3.0342
     828       3.0563
     829       3.0416
     830       3.0351
     831       3.0425
     832       2.9173
     833       2.9851
     834       3.0939
     835       3.0329
     836       2.9856
     837       2.9101
     838       2.9908
     839       2.9839
     840       3.0642
     841       2.9956
     842       3.0387
     843       3.0318
     844       2.9767
     845       2.9734
     846       3.0052
     847       3.1065
     848       3.1413
     849       3.1582
     850       3.1735
     851       3.0890
     852       3.1205
     853       3.0955
     854       3.1534
     855       3.2266
     856       3.2693
     857       3.2852
     858       3.3108
     859       3.2253
     860       3.2871
     861       3.2524
     862       3.2518
     863       3.1988
     864       3.1331
     865       3.1629
     866       3.1319
     867       3.1633
     868       3.1309
     869       3.1845
     870       3.2013
     871       3.1263
     872       3.1230
     873       3.2061
     874       3.1541
     875       3.1105
     876       3.0709
     877       3.1350
     878       3.1680
     879       3.1933
     880       3.1556
     881       3.2236
     882       3.1158
     883       3.1654
     884       3.2312
     885       3.1612
     886       3.2004
     887       3.2200
     888       3.2970
     889       3.1578
     890       3.1216
     891       3.2252
     892       3.2346
     893       3.3856
     894       3.4107
     895       3.3640
     896       3.2376
     897       3.3295
     898       3.2566
     899       3.3015
     900       3.3090
     901       3.4269
     902       3.2317
     903       3.3596
     904       3.2590
     905       3.1912
     906       3.0349
     907       3.0483
     908       3.1120
     909       3.2021
     910       3.2312
     911       3.2299
     912       3.1338
     913       3.1053
     914       3.2461
     915       3.1788
     916       3.1000
     917       3.0929
     918       3.1287
     919       3.1191
     920       3.1579
     921       3.1488
     922       3.1258
     923       3.1758
     924       3.1717
     925       3.0031
     926       3.1312
     927       3.1888
     928       3.2051
     929       3.2274
     930       3.2324
     931       3.2024
     932       3.2414
     933       3.1603
     934       3.0407
     935       3.1358
     936       3.1148
     937       3.0931
     938       3.0787
     939       3.0457
     940       2.9855
     941       3.0657
     942       3.0819
     943       3.1276
     944       3.0389
     945       3.0764
     946       3.1485
     947       3.1784
     948       3.0938
     949       2.9715
     950       2.9749
     951       3.0084
     952       3.0098
     953       3.1303
     954       3.0608
     955       3.0152
     956       3.0101
     957       3.0803
     958       3.0845
     959       3.0862
     960       3.0572
     961       3.1117
     962       3.0635
     963       2.9918
     964       3.0533
     965       3.0309
     966       3.0746
     967       2.9123
     968       2.8882
     969       2.9957
     970       3.0046
     971       3.0868
     972       3.0354
     973       3.1410
     974       3.1062
     975       3.1301
     976       3.1348
     977       3.0484
     978       3.0467
     979       3.1093
     980       3.1369
     981       3.0834
     982       3.1099
     983       3.1634
     984       3.1370
     985       3.0331
     986       3.0635
     987       3.1697
     988       3.1301
     989       3.1492
     990       3.0992
     991       3.0676
     992       2.9554
     993       3.0225
     994       3.0615
     995       2.9384
     996       2.9744
     997       2.9660
     998       3.0545
     999       2.9989
    1000       3.0671
    1001       2.9584
    1002       3.0284
    1003       2.9809
    1004       2.9348
    1005       2.8972
    1006       3.0120
    1007       3.0392
    1008       2.9634
    1009       3.0337
    1010       3.0345
    1011       3.1146
    1012       3.1364
    1013       3.1501
    1014       3.2852
    1015       3.3659
    1016       3.3734
    1017       3.4808
    1018       3.5865
    1019       3.6563
    1020       3.5907
    1021       3.5051
    1022       3.5006
    1023       3.5735
    1024       3.3438
    1025       3.3486
    1026       3.4014
    1027       3.3316
    1028       3.4149
    1029       3.4331
    1030       3.4110
    1031       3.3521
    1032       3.3463
    1033       3.3299
    1034       3.3270
    1035       3.1709
    1036       3.2943
    1037       3.3221
    1038       3.2717
    1039       3.3168
    1040       3.2416
    1041       3.2093
    1042       3.2309
    1043       3.2064
    1044       3.1419
    1045       3.0722
    1046       3.0923
    1047       3.1078
    1048       3.2231
    1049       3.2490
    1050       3.1805
    1051       3.2899
    1052       3.2092
    1053       3.1777
    1054       3.2020
    1055       3.0879
    1056       3.1364
    1057       3.1182
    1058       3.0646
    1059       3.0385
    1060       3.0948
    1061       3.1115
    1062       3.1387
    1063       3.0902
    1064       3.1143
    1065       3.0995
    1066       3.1945
    1067       3.1567
    1068       3.1745
    1069       3.1629
    1070       3.0894
    1071       3.1089
    1072       3.0708
    1073       3.1049
    1074       3.1296
    1075       3.0647
    1076       3.0625
    1077       3.0555
    1078       3.0639
    1079       2.9447
    1080       2.9843
    1081       3.0090
    1082       2.9722
    1083       2.9567
    1084       3.1005
    1085       3.0364
    1086       2.9090
    1087       2.9381
    1088       2.9328
    1089       2.8847
    1090       2.8369
    1091       2.8187
    1092       2.8212
    1093       2.8047
    1094       2.8824
    1095       2.8884
    1096       2.7845
    1097       2.7699
    1098       2.7366
    1099       2.7590
    1100       2.7345
    1101       2.8331
    1102       2.8755
    1103       2.8728
    1104       2.9143
    1105       2.8628
    1106       2.8979
    1107       2.8838
    1108       2.7464
    1109       2.6630
    1110       2.6740
    1111       2.7407
    1112       2.7148
    1113       2.7581
    1114       2.7123
    1115       2.7856
    1116       2.7643
    1117       2.8194
    1118       2.6888
    1119       2.8505
    1120       2.7301
    1121       2.8402
    1122       2.9540
    1123       2.8863
    1124       2.8494
    1125       2.7945
    1126       2.7937
    1127       2.8761
    1128       2.8942
    1129       2.9593
    1130       2.9124
    1131       2.9323
    1132       2.9580
    1133       2.9858
    1134       2.9080
    1135       2.9765
    1136       2.9965
    1137       3.0985
    1138       3.0701
    1139       3.0811
    1140       3.1070
    1141       3.1811
    1142       3.1560
    1143       3.1715
    1144       3.0660
    1145       3.1031
    1146       3.0891
    1147       3.0466
    1148       2.9971
    1149       2.9869
    1150       3.0092
    1151       2.9368
    1152       3.0782
    1153       3.0319
    1154       2.9196
    1155       2.9117
    1156       3.0376
    1157       3.0469
    1158       3.0786
    1159       3.1172
    1160       3.0576
    1161       2.9298
    1162       2.9139
    1163       2.8744
    1164       2.9452
    1165       2.9414
    1166       2.9820
    1167       3.0698
    1168       3.0193
    1169       3.1682
    1170       3.0666
    1171       3.0938
    1172       3.0953
    1173       3.1557
    1174       3.0835
    1175       2.9735
    1176       2.8485
    1177       2.9164
    1178       2.8153
    1179       2.8171
    1180       2.9027
    1181       2.9114
    1182       3.0392
    1183       3.0266
    1184       3.1154
    1185       3.0850
    1186       3.0441
    1187       2.9546
    1188       2.9181
    1189       2.9310
    1190       2.8714
    1191       2.8898
    1192       2.8625
    1193       2.8171
    1194       2.8701
    1195       2.8320
    1196       2.8241
    1197       2.7992
    1198       2.7449
    1199       2.7603
    1200       2.7586
    1201       2.7196
    1202       2.6473
    1203       2.5729
    1204       2.6262
    1205       2.6736
    1206       2.6585
    1207       2.6610
    1208       2.7309
    1209       2.7317
    1210       2.8140
    1211       2.7432
    1212       2.7963
    1213       2.7832
    1214       2.6912
    1215       2.8402
    1216       2.7445
    1217       2.6657
    1218       2.6469
    1219       2.5082
    1220       2.4916
    1221       2.5087
    1222       2.5838
    1223       2.6437
    1224       2.6799
    1225       2.7091
    1226       2.7484
    1227       2.7305
    1228       2.6947
    1229       2.7170
    1230       2.7763
    1231       2.8460
    1232       2.8028
    1233       2.8315
    1234       2.8751
    1235       2.8532
    1236       2.8155
    1237       2.8687
    1238       2.7818
    1239       2.7511
    1240       2.7648
    1241       2.7639
    1242       2.8065
    1243       2.7862
    1244       2.7692
    1245       2.7355
    1246       2.8295
    1247       2.7277
    1248       2.8082
    1249       2.7271
    1250       2.6988
    1251       2.6919
    1252       2.7006
    1253       2.7420
    1254       2.8307
    1255       2.7819
    1256       2.6729
    1257       2.7714
    1258       2.6803
    1259       2.7593
    1260       2.6780
    1261       2.6182
    1262       2.6169
    1263       2.6865
    1264       2.6444
    1265       2.6560
    1266       2.7336
    1267       2.6697
    1268       2.7088
    1269       2.6764
    1270       2.6899
    1271       2.7046
    1272       2.7766
    1273       2.8449
    1274       2.7915
    1275       2.6762
    1276       2.7004
    1277       2.6386
    1278       2.6749
    1279       2.6992
    1280       2.6482
    1281       2.5780
    1282       2.6835
    1283       2.6983
    1284       2.6447
    1285       2.6541
    1286       2.6652
    1287       2.6849
    1288       2.6239
    1289       2.5798
    1290       2.5880
    1291       2.7072
    1292       2.6776
    1293       2.7386
    1294       2.6925
    1295       2.6722
    1296       2.7349
    1297       2.6895
    1298       2.6721
    1299       2.7839
    1300       2.6378
    1301       2.5603
    1302       2.6158
    1303       2.5668
    1304       2.6144
    1305       2.5436
    1306       2.6283
    1307       2.6590
    1308       2.6355
    1309       2.5186
    1310       2.5657
    1311       2.5037
    1312       2.5344
    1313       2.5286
    1314       2.5114
    1315       2.4984
    1316       2.3861
    1317       2.4788
    1318       2.5428
    1319       2.5795
    1320       2.5896
    1321       2.5300
    1322       2.4650
    1323       2.4453
    1324       2.5115
    1325       2.4779
    1326       2.5396
    1327       2.5188
    1328       2.5366
    1329       2.5314
    1330       2.4237
    1331       2.4826
    1332       2.4604
    1333       2.4631
    1334       2.5032
    1335       2.5312
    1336       2.4417
    1337       2.3448
    1338       2.4026
    1339       2.4064
    1340       2.3923
    1341       2.4237
    1342       2.4420
    1343       2.4676
    1344       2.5278
    1345       2.4938
    1346       2.4893
    1347       2.5371
    1348       2.4837
    1349       2.5343
    1350       2.6017
    1351       2.5219
    1352       2.5653
    1353       2.6460
    1354       2.7188
    1355       2.6228
    1356       2.7180
    1357       2.7494
    1358       2.6633
    1359       2.6153
    1360       2.6047
    1361       2.6603
    1362       2.6057
    1363       2.6079
    1364       2.5501
    1365       2.5704
    1366       2.6308
    1367       2.6485
    1368       2.6968
    1369       2.6115
    1370       2.6417
    1371       2.6704
    1372       2.7334
    1373       2.7807
    1374       2.7006
    1375       2.6016
    1376       2.5248
    1377       2.5508
    1378       2.5424
    1379       2.6162
    1380       2.6406
    1381       2.5408
    1382       2.5013
    1383       2.5322
    1384       2.5535
    1385       2.6332
    1386       2.6470
    1387       2.5963
    1388       2.6833
    1389       2.6522
    1390       2.6909
    1391       2.6401
    1392       2.6757
    1393       2.7098
    1394       2.7115
    1395       2.7459
    1396       2.6934
    1397       2.6681
    1398       2.7995
    1399       2.8316
    1400       2.8145
    1401       2.8623
    1402       2.7137
    1403       2.8076
    1404       2.7777
    1405       2.7532
    1406       2.6962
    1407       2.7444
    1408       2.7486
    1409       2.5750
    1410       2.5854
    1411       2.6731
    1412       2.6140
    1413       2.5870
    1414       2.7186
    1415       2.5819
    1416       2.5497
    1417       2.6194
    1418       2.5273
    1419       2.5574
    1420       2.4935
    1421       2.5965
    1422       2.4978
    1423       2.6197
    1424       2.6068
    1425       2.6150
    1426       2.5252
    1427       2.5773
    1428       2.6070
    1429       2.6145
    1430       2.5691
    1431       2.6144
    1432       2.5296
    1433       2.6687
    1434       2.6272
    1435       2.5849
    1436       2.5899
    1437       2.5686
    1438       2.7090
    1439       2.7075
    1440       2.7349
    1441       2.7532
    1442       2.7003
    1443       2.6643
    1444       2.5936
    1445       2.6044
    1446       2.5972
    1447       2.5955
    1448       2.5759
    1449       2.5195
    1450       2.6456
    1451       2.5691
    1452       2.4983
    1453       2.5325
    1454       2.5169
    1455       2.5564
    1456       2.5540
    1457       2.6262
    1458       2.6884
    1459       2.6666
    1460       2.6191
    1461       2.6786
    1462       2.6562
    1463       2.6872
    1464       2.6666
    1465       2.6089
    1466       2.5844
    1467       2.6693
    1468       2.8559
    1469       2.8130
    1470       2.8244
    1471       2.9824
    1472       2.9166
    1473       2.8884
    1474       2.9115
    1475       2.9035
    1476       2.8979
    1477       2.8857
    1478       2.9294
    1479       2.8835
    1480       2.8211
    1481       2.8204
    1482       2.8786
    1483       2.8387
    1484       2.7892
    1485       2.8153
    1486       2.8367
    1487       2.8278
    1488       2.8164
    1489       2.8079
    1490       2.8252
    1491       2.9823
    1492       2.9285
    1493       2.8439
    1494       2.9395
    1495       2.9799
    1496       2.9364
    1497       3.0131
    1498       3.0740
    1499       2.9499
    1500       2.9909
    1501       3.1166
    1502       3.1084
    1503       3.2042
    1504       3.2049
    1505       3.1489
    1506       3.1978
    1507       3.1801
    1508       3.0873
    1509       3.2854
    1510       3.3707
    1511       3.4212
    1512       3.5030
    1513       3.4362
    1514       3.3780
    1515       3.2951
    1516       3.0915
    1517       3.0265
    1518       2.9982
    1519       2.8587
    1520       2.9847
    1521       2.9292
    1522       2.9313
    1523       2.9970
    1524       3.0404
    1525       3.1022
    1526       3.1329
    1527       3.0591
    1528       3.1141
    1529       3.1008
    1530       2.9865
    1531       3.1192
    1532       3.1794
    1533       3.2009
    1534       3.1947
    1535       3.1301
    1536       3.0597
    1537       3.0015
    1538       2.9598
    1539       2.8563
    1540       2.8222
    1541       2.8210
    1542       2.8428
    1543       2.8678
    1544       2.9455
    1545       2.9113
    1546       2.9934
    1547       2.9856
    1548       2.9799
    1549       3.0068
    1550       3.0186
    1551       3.1114
    1552       3.0164
    1553       3.0141
    1554       2.9889
    1555       3.0249
    1556       2.9135
    1557       2.8533
    1558       2.8849
    1559       2.7067
    1560       2.7162
    1561       2.6313
    1562       2.7363
    1563       2.8381
    1564       2.7931
    1565       2.7776
    1566       2.7854
    1567       2.6467
    1568       2.7144
    1569       2.7177
    1570       2.6885
    1571       2.7854
    1572       2.7494
    1573       2.7608
    1574       2.8296
    1575       2.7910
    1576       2.7635
    1577       2.7504
    1578       2.7168
    1579       2.8093
    1580       2.8656
    1581       2.8822
    1582       2.8683
    1583       2.8175
    1584       2.7964
    1585       2.8450
    1586       2.8097
    1587       2.8968
    1588       2.8120
    1589       2.7912
    1590       2.8164
    1591       2.7967
    1592       2.7998
    1593       2.8437
    1594       2.8030
    1595       2.8193
    1596       2.9009
    1597       2.8221
    1598       2.7791
    1599       2.7606
    1600       2.7824
    1601       2.7838
    1602       2.7056
    1603       2.7074
    1604       2.8354
    1605       2.8898
    1606       2.8798
    1607       3.0254
    1608       2.8936
    1609       2.9613
    1610       2.9655
    1611       2.9035
    1612       2.8581
    1613       2.9637
    1614       3.0072
    1615       2.8971
    1616       2.8475
    1617       2.8752
    1618       2.9451
    1619       2.8573
    1620       2.9247
    1621       2.9282
    1622       2.8227
    1623       2.7654
    1624       2.7322
    1625       2.8933
    1626       2.8432
    1627       2.8418
    1628       2.8351
    1629       2.8151
    1630       2.8776
    1631       2.8920
    1632       2.8638
    1633       2.8832
    1634       2.8845
    1635       2.7846
    1636       2.8145
    1637       2.9108
    1638       2.9148
    1639       2.9720
    1640       3.0438
    1641       3.0046
    1642       3.0583
    1643       3.0505
    1644       2.9643
    1645       2.9950
    1646       3.0041
    1647       2.9900
    1648       2.9773
    1649       3.0352
    1650       3.0310
    1651       2.9708
    1652       3.0873
    1653       3.0160
    1654       2.9031
    1655       2.9817
    1656       2.9813
    1657       2.8686
    1658       2.8817
    1659       2.9020
    1660       2.8874
    1661       2.9310
    1662       2.8736
    1663       2.8281
    1664       2.8368
    1665       2.7963
    1666       2.8112
    1667       2.7281
    1668       2.7258
    1669       2.7612
    1670       2.7235
    1671       2.8180
    1672       2.9573
    1673       2.9225
    1674       2.9996
    1675       2.9443
    1676       2.8555
    1677       2.8546
    1678       2.8407
    1679       2.7809
    1680       2.7924
    1681       2.8512
    1682       2.8210
    1683       2.7958
    1684       2.7031
    1685       2.8279
    1686       2.8047
    1687       2.7370
    1688       2.7295
    1689       2.8311
    1690       2.8971
    1691       2.8744
    1692       2.9161
    1693       2.9079
    1694       2.9097
    1695       2.9345
    1696       3.0012
    1697       2.9480
    1698       2.8830
    1699       2.9256
    1700       2.9425
    1701       2.9247
    1702       2.9960
    1703       3.0754
    1704       3.2121
    1705       3.1401
    1706       3.0516
    1707       3.0118
    1708       3.0184
    1709       2.9808
    1710       2.8462
    1711       2.8708
    1712       2.8244
    1713       2.8164
    1714       2.7898
    1715       2.7750
    1716       2.8802
    1717       2.8304
    1718       2.7872
    1719       2.7368
    1720       2.6053
    1721       2.6452
    1722       2.6804
    1723       2.6867
    1724       2.7342
    1725       2.6613
    1726       2.5775
    1727       2.6985
    1728       2.7117
    1729       2.7023
    1730       2.6618
    1731       2.6530
    1732       2.5910
    1733       2.6589
    1734       2.7497
    1735       2.6408
    1736       2.7817
    1737       2.7408
    1738       2.7322
    1739       2.6684
    1740       2.6908
    1741       2.7676
    1742       2.7275
    1743       2.8133
    1744       2.8527
    1745       2.7406
    1746       2.7363
    1747       2.7223
    1748       2.7005
    1749       2.7951
    1750       2.8526
    1751       2.8730
    1752       2.9183
    1753       2.8963
    1754       2.8823
    1755       2.9300
    1756       2.9400
    1757       2.9921
    1758       2.9657
    1759       3.0314
    1760       3.0715
    1761       3.0450
    1762       3.0011
    1763       2.9752
    1764       2.9888
    1765       2.9531
    1766       2.9424
    1767       3.1047
    1768       2.9773
    1769       2.9710
    1770       2.9780
    1771       2.9141
    1772       2.9075
    1773       2.9925
    1774       2.9183
    1775       3.0528
    1776       2.8997
    1777       2.8998
    1778       2.8559
    1779       2.8717
    1780       2.8165
    1781       2.6505
    1782       2.7705
    1783       2.8232
    1784       2.9610
    1785       2.9714
    1786       2.8968
    1787       2.8137
    1788       2.7692
    1789       2.7971
    1790       2.7035
    1791       2.7575
    1792       2.6505
    1793       2.6145
    1794       2.5918
    1795       2.5935
    1796       2.4856
    1797       2.4954
    1798       2.5179
    1799       2.5125
    1800       2.5768
    1801       2.5469
    1802       2.5920
    1803       2.6267
    1804       2.5975
    1805       2.6699
    1806       2.7802
    1807       2.7641
    1808       2.6710
    1809       2.7101
    1810       2.7734
    1811       2.7523
    1812       2.7210
    1813       2.7322
    1814       2.6679
    1815       2.6269
    1816       2.5906
    1817       2.5915
    1818       2.6463
    1819       2.6628
    1820       2.6258
    1821       2.6736
    1822       2.6692
    1823       2.6191
    1824       2.7413
    1825       2.6742
    1826       2.6377
    1827       2.6292
    1828       2.7339
    1829       2.7224
    1830       2.7605
    1831       2.7717
    1832       2.7511
    1833       2.7147
    1834       2.8984
    1835       2.7069
    1836       2.7293
    1837       2.7769
    1838       2.7312
    1839       2.8337
    1840       2.7800
    1841       2.7280
    1842       2.7897
    1843       2.7354
    1844       2.8722
    1845       2.8130
    1846       2.8514
    1847       2.6598
    1848       2.6815
    1849       2.7652
    1850       2.7144
    1851       2.6669
    1852       2.6712
    1853       2.7418
    1854       2.7822
    1855       2.8075
    1856       2.8390
    1857       2.9079
    1858       2.9589
    1859       2.8693
    1860       2.8822
    1861       2.9086
    1862       2.8149
    1863       2.8455
    1864       2.8831
    1865       2.9334
    1866       2.8187
    1867       2.8012
    1868       2.9244
    1869       3.0081
    1870       2.9468
    1871       2.8417
    1872       2.8267
    1873       2.7365
    1874       2.7177
    1875       2.7299
    1876       2.7419
    1877       2.8395
    1878       2.7066
    1879       2.6465
    1880       2.7426
    1881       2.6739
    1882       2.7396
    1883       2.7268
    1884       2.6865
    1885       2.6143
    1886       2.5896
    1887       2.6772
    1888       2.6550
    1889       2.7324
    1890       2.6597
    1891       2.7007
    1892       2.6494
    1893       2.7587
    1894       2.6054
    1895       2.6077
    1896       2.5776
    1897       2.6794
    1898       2.7633
    1899       2.7323
    1900       2.7207
    1901       2.7048
    1902       2.7612
    1903       2.7545
    1904       2.7103
    1905       2.6290
    1906       2.7133
    1907       2.7154
    1908       2.6224
    1909       2.7149
    1910       2.7186
    1911       2.7594
    1912       2.6873
    1913       2.7530
    1914       2.6904
    1915       2.8101
    1916       2.8972
    1917       2.9418
    1918       2.8627
    1919       2.8175
    1920       2.7055
    1921       2.8418
    1922       2.8180
    1923       2.7391
    1924       2.6966
    1925       2.7787
    1926       2.8306
    1927       2.8128
    1928       2.8306
    1929       2.8552
    1930       2.8067
    1931       2.8790
    1932       2.8496
    1933       2.9139
    1934       2.8221
    1935       2.8495
    1936       2.8539
    1937       2.8417
    1938       2.8567
    1939       2.8588
    1940       2.7709
    1941       2.6676
    1942       2.6596
    1943       2.7045
    1944       2.7716
    1945       2.7993
    1946       2.8098
    1947       2.6907
    1948       2.6894
    1949       2.6087
    1950       2.6286
    1951       2.7008
    1952       2.7062
    1953       2.7330
    1954       2.6499
    1955       2.7870
    1956       2.7043
    1957       2.6444
    1958       2.6936
    1959       2.8631
    1960       2.7890
    1961       2.8319
    1962       2.8477
    1963       2.8284
    1964       2.8140
    1965       2.7283
    1966       2.8784
    1967       2.8875
    1968       2.7333
    1969       2.7385
    1970       2.7798
    1971       2.8479
    1972       2.7787
    1973       2.6839
    1974       2.7196
    1975       2.6135
    1976       2.6447
    1977       2.6260
    1978       2.6719
    1979       2.6841
    1980       2.6449
    1981       2.6050
    1982       2.5779
    1983       2.5025
    1984       2.5117
    1985       2.4725
    1986       2.4602
    1987       2.6083
    1988       2.6088
    1989       2.6758
    1990       2.6992
    1991       2.6608
    1992       2.5266
    1993       2.6132
    1994       2.5329
    1995       2.5988
    1996       2.7129
    1997       2.7581
    1998       2.8218
    1999       2.8545
    2000       2.8363
    2001       2.8794
    2002       2.8315
    2003       2.8767
    2004       2.9051
    2005       2.8196
    2006       2.7650
    2007       2.6565
    2008       2.6444
    2009       2.6896
    2010       2.6558
    2011       2.7314
    2012       2.7614
    2013       2.7999
    2014       2.8681
    2015       2.9507
    2016       2.8801
    2017       2.8110
    2018       2.7115
    2019       2.7005
    2020       2.8633
    2021       2.8188
    2022       2.8694
    2023       2.8277
    2024       2.7096
    2025       2.7651
    2026       2.8026
    2027       2.8259
    2028       2.7574
    2029       2.7849
    2030       2.6842
    2031       2.7663
    2032       2.6840
    2033       2.6839
    2034       2.6486
    2035       2.7313
    2036       2.7835
    2037       2.7157
    2038       2.8283
    2039       2.7349
    2040       2.6826
    2041       2.7483
    2042       2.6927
    2043       2.7737
    2044       2.6537
    2045       2.7267
    2046       2.7411
    2047       2.7859
    2048       2.7267
    2049       2.7188
    2050       2.7461
    2051       2.6460
    2052       2.6696
    2053       2.6956
    2054       2.6349
    2055       2.7770
    2056       2.6321
    2057       2.6458
    2058       2.6648
    2059       2.6802
    2060       2.6977
    2061       2.6190
    2062       2.6062
    2063       2.5888
    2064       2.6730
    2065       2.6290
    2066       2.5647
    2067       2.4721
    2068       2.5378
    2069       2.5341
    2070       2.4896
    2071       2.4557
    2072       2.5474
    2073       2.5723
    2074       2.5080
    2075       2.5334
    2076       2.5417
    2077       2.4480
    2078       2.5082
    2079       2.5317
    2080       2.5836
    2081       2.5249
    2082       2.5500
    2083       2.6294
    2084       2.6040
    2085       2.6619
    2086       2.6591
    2087       2.5360
    2088       2.5726
    2089       2.5565
    2090       2.5228
    2091       2.5113
    2092       2.5607
    2093       2.5406
    2094       2.5682
    2095       2.5852
    2096       2.5222
    2097       2.6007
    2098       2.6597
    2099       2.5777
    2100       2.5590
    2101       2.6078
    2102       2.6593
    2103       2.5918
    2104       2.4436
    2105       2.5295
    2106       2.4676
    2107       2.5791
    2108       2.5409
    2109       2.5460
    2110       2.5324
    2111       2.6863
    2112       2.6591
    2113       2.5124
    2114       2.6010
    2115       2.5766
    2116       2.5914
    2117       2.5521
    2118       2.6118
    2119       2.5457
    2120       2.6242
    2121       2.5356
    2122       2.5441
    2123       2.5726
    2124       2.5680
    2125       2.6286
    2126       2.6386
    2127       2.6020
    2128       2.6094
    2129       2.5892
    2130       2.6284
    2131       2.4487
    2132       2.5642
    2133       2.5755
    2134       2.5398
    2135       2.6207
    2136       2.5114
    2137       2.4938
    2138       2.4293
    2139       2.4152
    2140       2.3963
    2141       2.3931
    2142       2.4946
    2143       2.4978
    2144       2.4151
    2145       2.3934
    2146       2.4072
    2147       2.4592
    2148       2.5172
    2149       2.4636
    2150       2.4917
    2151       2.5328
    2152       2.5265
    2153       2.6178
    2154       2.5647
    2155       2.5972
    2156       2.6303
    2157       2.5258
    2158       2.3838
    2159       2.4622
    2160       2.4095
    2161       2.3646
    2162       2.3736
    2163       2.3069
    2164       2.4236
    2165       2.4476
    2166       2.3706
    2167       2.4699
    2168       2.4465
    2169       2.3791
    2170       2.3099
    2171       2.3297
    2172       2.3325
    2173       2.3736
    2174       2.4424
    2175       2.4601
    2176       2.3960
    2177       2.4364
    2178       2.3978
    2179       2.4074
    2180       2.4408
    2181       2.3660
    2182       2.4223
    2183       2.4205
    2184       2.3577
    2185       2.3902
    2186       2.3996
    2187       2.3829
    2188       2.3875
    2189       2.4017
    2190       2.4298
    2191       2.4564
    2192       2.4297
    2193       2.4503
    2194       2.3404
    2195       2.3918
    2196       2.4655
    2197       2.4103
    2198       2.3879
    2199       2.4503
    2200       2.5645
    2201       2.4734
    2202       2.5400
    2203       2.5593
    2204       2.5363
    2205       2.6138
    2206       2.5837
    2207       2.5095
    2208       2.4484
    2209       2.4662
    2210       2.5721
    2211       2.6271
    2212       2.5874
    2213       2.6239
    2214       2.7044
    2215       2.6768
    2216       2.7240
    2217       2.7611
    2218       2.6683
    2219       2.6221
    2220       2.6020
    2221       2.4658
    2222       2.5631
    2223       2.5514
    2224       2.5757
    2225       2.6366
    2226       2.5635
    2227       2.5706
    2228       2.4724
    2229       2.4968
    2230       2.4786
    2231       2.5266
    2232       2.5953
    2233       2.5438
    2234       2.5390
    2235       2.5222
    2236       2.6383
    2237       2.5724
    2238       2.6995
    2239       2.6597
    2240       2.6200
    2241       2.6867
    2242       2.6720
    2243       2.7083
    2244       2.6882
    2245       2.7883
    2246       2.7614
    2247       2.7936
    2248       2.7076
    2249       2.6681
    2250       2.7127
    2251       2.5627
    2252       2.4252
    2253       2.3927
    2254       2.3598
    2255       2.4180
    2256       2.3341
    2257       2.3599
    2258       2.4355
    2259       2.4753
    2260       2.5005
    2261       2.3571
    2262       2.3509
    2263       2.4418
    2264       2.5685
    2265       2.6149
    2266       2.5244
    2267       2.4841
    2268       2.6727
    2269       2.4983
    2270       2.5277
    2271       2.5665
    2272       2.4671
    2273       2.4921
    2274       2.4345
    2275       2.4013
    2276       2.4896
    2277       2.5761
    2278       2.5244
    2279       2.4626
    2280       2.4892
    2281       2.3660
    2282       2.3805
    2283       2.3237
    2284       2.3453
    2285       2.4129
    2286       2.4241
    2287       2.3497
    2288       2.3674
    2289       2.3367
    2290       2.3281
    2291       2.3453
    2292       2.3681
    2293       2.4065
    2294       2.4305
    2295       2.3940
    2296       2.3710
    2297       2.3900
    2298       2.3342
    2299       2.2821
    2300       2.3161
    2301       2.2540
    2302       2.1588
    2303       2.2420
    2304       2.3250
    2305       2.2967
    2306       2.2607
    2307       2.3465
    2308       2.3539
    2309       2.3066
    2310       2.3056
    2311       2.3300
    2312       2.3519
    2313       2.3646
    2314       2.3987
    2315       2.3557
    2316       2.4083
    2317       2.4195
    2318       2.3682
    2319       2.3557
    2320       2.3729
    2321       2.3791
    2322       2.4118
    2323       2.4099
    2324       2.3228
    2325       2.3799
    2326       2.3949
    2327       2.3304
    2328       2.3083
    2329       2.3790
    2330       2.3733
    2331       2.3959
    2332       2.3196
    2333       2.3379
    2334       2.3928
    2335       2.3212
    2336       2.3493
    2337       2.4135
    2338       2.3588
    2339       2.3902
    2340       2.3375
    2341       2.3580
    2342       2.3700
    2343       2.4308
    2344       2.4556
    2345       2.4196
    2346       2.4042
    2347       2.4011
    2348       2.4270
    2349       2.3917
    2350       2.3235
    2351       2.3491
    2352       2.3534
    2353       2.2668
    2354       2.4219
    2355       2.3135
    2356       2.3567
    2357       2.3291
    2358       2.4194
    2359       2.3479
    2360       2.3579
    2361       2.4068
    2362       2.3489
    2363       2.4155
    2364       2.5036
    2365       2.4995
    2366       2.4152
    2367       2.4718
    2368       2.6038
    2369       2.5547
    2370       2.5195
    2371       2.4156
    2372       2.3449
    2373       2.3702
    2374       2.4168
    2375       2.5164
    2376       2.4086
    2377       2.3242
    2378       2.4086
    2379       2.3630
    2380       2.3475
    2381       2.3555
    2382       2.4110
    2383       2.3860
    2384       2.3563
    2385       2.4527
    2386       2.3570
    2387       2.3728
    2388       2.4226
    2389       2.3858
    2390       2.3885
    2391       2.4714
    2392       2.5124
    2393       2.5634
    2394       2.4255
    2395       2.4306
    2396       2.4115
    2397       2.4560
    2398       2.4356
    2399       2.4040
    2400       2.4534
    2401       2.3798
    2402       2.4780
    2403       2.5193
    2404       2.5482
    2405       2.5540
    2406       2.5011
    2407       2.5157
    2408       2.5216
    2409       2.4876
    2410       2.5121
    2411       2.5163
    2412       2.5146
    2413       2.4899
    2414       2.3594
    2415       2.2954
    2416       2.3190
    2417       2.2439
    2418       2.3549
    2419       2.3256
    2420       2.2378
    2421       2.2956
    2422       2.3563
    2423       2.4173
    2424       2.3998
    2425       2.3164
    2426       2.2852
    2427       2.2216
    2428       2.2311
    2429       2.2304
    2430       2.2874
    2431       2.4425
    2432       2.3509
    2433       2.4021
    2434       2.3778
    2435       2.4556
    2436       2.3936
    2437       2.3611
    2438       2.3184
    2439       2.4962
    2440       2.4589
    2441       2.3877
    2442       2.3929
    2443       2.4285
    2444       2.3957
    2445       2.4315
    2446       2.3323
    2447       2.4228
    2448       2.3607
    2449       2.3074
    2450       2.3099
    2451       2.3177
    2452       2.3916
    2453       2.3753
    2454       2.2880
    2455       2.3741
    2456       2.3012
    2457       2.3761
    2458       2.4372
    2459       2.3663
    2460       2.3034
    2461       2.2598
    2462       2.3485
    2463       2.3244
    2464       2.2830
    2465       2.2278
    2466       2.2205
    2467       2.2939
    2468       2.3016
    2469       2.3648
    2470       2.3159
    2471       2.3396
    2472       2.2990
    2473       2.2470
    2474       2.3492
    2475       2.2975
    2476       2.3813
    2477       2.3878
    2478       2.3501
    2479       2.3582
    2480       2.2469
    2481       2.2514
    2482       2.2283
    2483       2.2615
    2484       2.2991
    2485       2.3160
    2486       2.3441
    2487       2.3500
    2488       2.3183
    2489       2.3044
    2490       2.3133
    2491       2.2596
    2492       2.1995
    2493       2.1913
    2494       2.1899
    2495       2.2053
    2496       2.1992
    2497       2.1524
    2498       2.1787
    2499       2.2176
    2500       2.1763
