# Supplementary material for: Potential Inhibitors of Fascin From A Database of Marine Natural Products: A Virtual Screening and Molecular Dynamics Study
Source: Front Chem. 2021 Oct 7;9:719949. doi: 10.3389/fchem.2021.719949 (PMC8529705; doi:10.3389/fchem.2021.719949)
Supplement: Supplementary file 2 [file DataSheet1.ZIP › Raw Date for Manuscript-719949-reduced/Figure S1/Inhibitor 13/rmsd5.dat]

#Frame     RMSD_00002
       1       1.8514
       2       1.9002
       3       1.9544
       4       2.0638
       5       2.0047
       6       2.0718
       7       2.0432
       8       2.0319
       9       2.0936
      10       2.0569
      11       2.0665
      12       1.9847
      13       2.0432
      14       1.9882
      15       2.0198
      16       1.9843
      17       1.9589
      18       1.9925
      19       1.9340
      20       1.9539
      21       1.9129
      22       1.8736
      23       1.8681
      24       1.9246
      25       2.0103
      26       2.0473
      27       2.2117
      28       2.1885
      29       2.2029
      30       2.1744
      31       2.1959
      32       2.1235
      33       2.0624
      34       2.0069
      35       2.1459
      36       2.1829
      37       2.1772
      38       2.0857
      39       2.1302
      40       2.0367
      41       2.0754
      42       2.1148
      43       2.1122
      44       2.1477
      45       2.1317
      46       2.1972
      47       2.0884
      48       2.1578
      49       2.2008
      50       2.3478
      51       2.2883
      52       2.3109
      53       2.2349
      54       2.1602
      55       2.3125
      56       2.2908
      57       2.3011
      58       2.4101
      59       2.3823
      60       2.3860
      61       2.4181
      62       2.4485
      63       2.3958
      64       2.4601
      65       2.4642
      66       2.3736
      67       2.2680
      68       2.2756
      69       2.3592
      70       2.3427
      71       2.3584
      72       2.3730
      73       2.3389
      74       2.3856
      75       2.3949
      76       2.3430
      77       2.2761
      78       2.3348
      79       2.3495
      80       2.2458
      81       2.2739
      82       2.3369
      83       2.3285
      84       2.3434
      85       2.3435
      86       2.3816
      87       2.3303
      88       2.2775
      89       2.2490
      90       2.2190
      91       2.2698
      92       2.2815
      93       2.2891
      94       2.2557
      95       2.2329
      96       2.2010
      97       2.1349
      98       2.1767
      99       2.1626
     100       2.1277
     101       2.1819
     102       2.2328
     103       2.2444
     104       2.2295
     105       2.2325
     106       2.1670
     107       2.2448
     108       2.2167
     109       2.3263
     110       2.2984
     111       2.2474
     112       2.3085
     113       2.3212
     114       2.2840
     115       2.3297
     116       2.2755
     117       2.2551
     118       2.2772
     119       2.2608
     120       2.2629
     121       2.3283
     122       2.2973
     123       2.3979
     124       2.2708
     125       2.2810
     126       2.2609
     127       2.2641
     128       2.2180
     129       2.1875
     130       2.2923
     131       2.1860
     132       2.2714
     133       2.2157
     134       2.2090
     135       2.2218
     136       2.2063
     137       2.1966
     138       2.2239
     139       2.2224
     140       2.2347
     141       2.2961
     142       2.3815
     143       2.2300
     144       2.3661
     145       2.3331
     146       2.2904
     147       2.2434
     148       2.2520
     149       2.2860
     150       2.3566
     151       2.3234
     152       2.3582
     153       2.3120
     154       2.2899
     155       2.3709
     156       2.3718
     157       2.3598
     158       2.2500
     159       2.1888
     160       2.1877
     161       2.2139
     162       2.1580
     163       2.1478
     164       2.1601
     165       2.1768
     166       2.2095
     167       2.1132
     168       2.0988
     169       2.1167
     170       2.2340
     171       2.2651
     172       2.1541
     173       2.1191
     174       2.1823
     175       2.2499
     176       2.2248
     177       2.2896
     178       2.2614
     179       2.1720
     180       2.2427
     181       2.2923
     182       2.3297
     183       2.3803
     184       2.4044
     185       2.3012
     186       2.2158
     187       2.2277
     188       2.1364
     189       2.1696
     190       2.1964
     191       2.3126
     192       2.2668
     193       2.3059
     194       2.2141
     195       2.1822
     196       2.1800
     197       2.1313
     198       2.2463
     199       2.1739
     200       2.1734
     201       2.1971
     202       2.2213
     203       2.3056
     204       2.3263
     205       2.3319
     206       2.3572
     207       2.4223
     208       2.4226
     209       2.4044
     210       2.4438
     211       2.4633
     212       2.5012
     213       2.4740
     214       2.4555
     215       2.4872
     216       2.3962
     217       2.3785
     218       2.3511
     219       2.4088
     220       2.3616
     221       2.3581
     222       2.3730
     223       2.2911
     224       2.2784
     225       2.3847
     226       2.3795
     227       2.2950
     228       2.2798
     229       2.3042
     230       2.3795
     231       2.3440
     232       2.4290
     233       2.3744
     234       2.3046
     235       2.3412
     236       2.2926
     237       2.3435
     238       2.2313
     239       2.2355
     240       2.3083
     241       2.2672
     242       2.1652
     243       2.2951
     244       2.2396
     245       2.1967
     246       2.2471
     247       2.2697
     248       2.2539
     249       2.4139
     250       2.2801
     251       2.3108
     252       2.3237
     253       2.2610
     254       2.3096
     255       2.3328
     256       2.2848
     257       2.2659
     258       2.4130
     259       2.5218
     260       2.5348
     261       2.4441
     262       2.3722
     263       2.3610
     264       2.3931
     265       2.3662
     266       2.3727
     267       2.4631
     268       2.4950
     269       2.6220
     270       2.6000
     271       2.5269
     272       2.5312
     273       2.5600
     274       2.5627
     275       2.5019
     276       2.4786
     277       2.3355
     278       2.3969
     279       2.4432
     280       2.4725
     281       2.4697
     282       2.3502
     283       2.3230
     284       2.3879
     285       2.4341
     286       2.3962
     287       2.4438
     288       2.5132
     289       2.4285
     290       2.4644
     291       2.4699
     292       2.4444
     293       2.4294
     294       2.4190
     295       2.4602
     296       2.3115
     297       2.4225
     298       2.3622
     299       2.4849
     300       2.4185
     301       2.4389
     302       2.4636
     303       2.4037
     304       2.5173
     305       2.4145
     306       2.4414
     307       2.3328
     308       2.4900
     309       2.5783
     310       2.5605
     311       2.6447
     312       2.7006
     313       2.5812
     314       2.5280
     315       2.4938
     316       2.5418
     317       2.4864
     318       2.4362
     319       2.5036
     320       2.4895
     321       2.5034
     322       2.5154
     323       2.5118
     324       2.5436
     325       2.5158
     326       2.5231
     327       2.3698
     328       2.4565
     329       2.4050
     330       2.4279
     331       2.4432
     332       2.3998
     333       2.4966
     334       2.3886
     335       2.4746
     336       2.5350
     337       2.4777
     338       2.5477
     339       2.5610
     340       2.4902
     341       2.4506
     342       2.5429
     343       2.6119
     344       2.5826
     345       2.5249
     346       2.5723
     347       2.6418
     348       2.6440
     349       2.5586
     350       2.3689
     351       2.4361
     352       2.4170
     353       2.4719
     354       2.4631
     355       2.3788
     356       2.3843
     357       2.4891
     358       2.4864
     359       2.5278
     360       2.5078
     361       2.5864
     362       2.5352
     363       2.5861
     364       2.5408
     365       2.5429
     366       2.5511
     367       2.4626
     368       2.4529
     369       2.4296
     370       2.4068
     371       2.4154
     372       2.3302
     373       2.3358
     374       2.4472
     375       2.4712
     376       2.5022
     377       2.5059
     378       2.4355
     379       2.4447
     380       2.5247
     381       2.5310
     382       2.4006
     383       2.5479
     384       2.5922
     385       2.5384
     386       2.5046
     387       2.5144
     388       2.5957
     389       2.5885
     390       2.5232
     391       2.5313
     392       2.6111
     393       2.5728
     394       2.5168
     395       2.4839
     396       2.4929
     397       2.5038
     398       2.3304
     399       2.3597
     400       2.3696
     401       2.4185
     402       2.4271
     403       2.4513
     404       2.4800
     405       2.5041
     406       2.5517
     407       2.4719
     408       2.4540
     409       2.5264
     410       2.4987
     411       2.4910
     412       2.5116
     413       2.5600
     414       2.4859
     415       2.5387
     416       2.4511
     417       2.3803
     418       2.4013
     419       2.3455
     420       2.3468
     421       2.4562
     422       2.5325
     423       2.5727
     424       2.5117
     425       2.5265
     426       2.5794
     427       2.4536
     428       2.4239
     429       2.4090
     430       2.4171
     431       2.4647
     432       2.5325
     433       2.6413
     434       2.6134
     435       2.6062
     436       2.6110
     437       2.6152
     438       2.5241
     439       2.5865
     440       2.5313
     441       2.5602
     442       2.5625
     443       2.4442
     444       2.4719
     445       2.4623
     446       2.4080
     447       2.3977
     448       2.4513
     449       2.4689
     450       2.5079
     451       2.4295
     452       2.4822
     453       2.5796
     454       2.5798
     455       2.5113
     456       2.4560
     457       2.4817
     458       2.4222
     459       2.4027
     460       2.3888
     461       2.3752
     462       2.3582
     463       2.3968
     464       2.3782
     465       2.4740
     466       2.4468
     467       2.4328
     468       2.3662
     469       2.2804
     470       2.3579
     471       2.4089
     472       2.4260
     473       2.5327
     474       2.5959
     475       2.5648
     476       2.5177
     477       2.5885
     478       2.4872
     479       2.5099
     480       2.5284
     481       2.5483
     482       2.4562
     483       2.5842
     484       2.5320
     485       2.4949
     486       2.4915
     487       2.4572
     488       2.3966
     489       2.4312
     490       2.3694
     491       2.4474
     492       2.4455
     493       2.3838
     494       2.4169
     495       2.3882
     496       2.4520
     497       2.4304
     498       2.4256
     499       2.4181
     500       2.3963
     501       2.3970
     502       2.4401
     503       2.3577
     504       2.3317
     505       2.4007
     506       2.4414
     507       2.3906
     508       2.3969
     509       2.4234
     510       2.3894
     511       2.3809
     512       2.4023
     513       2.4236
     514       2.4948
     515       2.4856
     516       2.4232
     517       2.4260
     518       2.5089
     519       2.4553
     520       2.4677
     521       2.4166
     522       2.3554
     523       2.3676
     524       2.3634
     525       2.3284
     526       2.3209
     527       2.2700
     528       2.3040
     529       2.3388
     530       2.3393
     531       2.3523
     532       2.2743
     533       2.2682
     534       2.3143
     535       2.3435
     536       2.2870
     537       2.3822
     538       2.4488
     539       2.3824
     540       2.4619
     541       2.4054
     542       2.4955
     543       2.5546
     544       2.4844
     545       2.5040
     546       2.4425
     547       2.4555
     548       2.4591
     549       2.4448
     550       2.5061
     551       2.4468
     552       2.4859
     553       2.4888
     554       2.5198
     555       2.4805
     556       2.4775
     557       2.4713
     558       2.4745
     559       2.4880
     560       2.4293
     561       2.4401
     562       2.4793
     563       2.5088
     564       2.6528
     565       2.6144
     566       2.5777
     567       2.6297
     568       2.7174
     569       2.5812
     570       2.5970
     571       2.6241
     572       2.6389
     573       2.6036
     574       2.5913
     575       2.5239
     576       2.4921
     577       2.5538
     578       2.6212
     579       2.5906
     580       2.5755
     581       2.4899
     582       2.5013
     583       2.5538
     584       2.4683
     585       2.4817
     586       2.6023
     587       2.6303
     588       2.6058
     589       2.6346
     590       2.5969
     591       2.6465
     592       2.5652
     593       2.4904
     594       2.5499
     595       2.6086
     596       2.7042
     597       2.6272
     598       2.6466
     599       2.6457
     600       2.6339
     601       2.5832
     602       2.6268
     603       2.5117
     604       2.4474
     605       2.4639
     606       2.4998
     607       2.4204
     608       2.3060
     609       2.3678
     610       2.3002
     611       2.3479
     612       2.3470
     613       2.2779
     614       2.3204
     615       2.2809
     616       2.2974
     617       2.3360
     618       2.3299
     619       2.3069
     620       2.2718
     621       2.3012
     622       2.2550
     623       2.3237
     624       2.3817
     625       2.3978
     626       2.4259
     627       2.4450
     628       2.4077
     629       2.3904
     630       2.3763
     631       2.3534
     632       2.3661
     633       2.4515
     634       2.3980
     635       2.4189
     636       2.3955
     637       2.4017
     638       2.4558
     639       2.4853
     640       2.4282
     641       2.4572
     642       2.5341
     643       2.4741
     644       2.4548
     645       2.4347
     646       2.4637
     647       2.4172
     648       2.4701
     649       2.4314
     650       2.3607
     651       2.4126
     652       2.4615
     653       2.4291
     654       2.4360
     655       2.2996
     656       2.3782
     657       2.4182
     658       2.3512
     659       2.3301
     660       2.3089
     661       2.3199
     662       2.2614
     663       2.3633
     664       2.3315
     665       2.3665
     666       2.3469
     667       2.3081
     668       2.3502
     669       2.3524
     670       2.3812
     671       2.3836
     672       2.3819
     673       2.3800
     674       2.4195
     675       2.3833
     676       2.4083
     677       2.3382
     678       2.2874
     679       2.3355
     680       2.2649
     681       2.3631
     682       2.3416
     683       2.2873
     684       2.2986
     685       2.2965
     686       2.2689
     687       2.2767
     688       2.2280
     689       2.2290
     690       2.2469
     691       2.2304
     692       2.2095
     693       2.2219
     694       2.2230
     695       2.2147
     696       2.2113
     697       2.2407
     698       2.3112
     699       2.2661
     700       2.4163
     701       2.3588
     702       2.2662
     703       2.4017
     704       2.3447
     705       2.3715
     706       2.3168
     707       2.3340
     708       2.3716
     709       2.3541
     710       2.4557
     711       2.4940
     712       2.4588
     713       2.4570
     714       2.5123
     715       2.4216
     716       2.4033
     717       2.4149
     718       2.4242
     719       2.4006
     720       2.4283
     721       2.3523
     722       2.3937
     723       2.4270
     724       2.3982
     725       2.4447
     726       2.4220
     727       2.4707
     728       2.3645
     729       2.3390
     730       2.4028
     731       2.4053
     732       2.4528
     733       2.4507
     734       2.4072
     735       2.3330
     736       2.3946
     737       2.4927
     738       2.4619
     739       2.4054
     740       2.4219
     741       2.3560
     742       2.3749
     743       2.3934
     744       2.4400
     745       2.4078
     746       2.4167
     747       2.3769
     748       2.4173
     749       2.4559
     750       2.3928
     751       2.4672
     752       2.4452
     753       2.3431
     754       2.3720
     755       2.3483
     756       2.3481
     757       2.3291
     758       2.3949
     759       2.4148
     760       2.2996
     761       2.2644
     762       2.3339
     763       2.3319
     764       2.3058
     765       2.3122
     766       2.3277
     767       2.3735
     768       2.4158
     769       2.3582
     770       2.3853
     771       2.3915
     772       2.4726
     773       2.4459
     774       2.4359
     775       2.3875
     776       2.3022
     777       2.3393
     778       2.3700
     779       2.3267
     780       2.3891
     781       2.3961
     782       2.3980
     783       2.5480
     784       2.4945
     785       2.4145
     786       2.4014
     787       2.5094
     788       2.5196
     789       2.4729
     790       2.4601
     791       2.4036
     792       2.4708
     793       2.4193
     794       2.4446
     795       2.5092
     796       2.4566
     797       2.4496
     798       2.4678
     799       2.4768
     800       2.4672
     801       2.4970
     802       2.4767
     803       2.4805
     804       2.5317
     805       2.6147
     806       2.5964
     807       2.5679
     808       2.5075
     809       2.4808
     810       2.5111
     811       2.4602
     812       2.5942
     813       2.5546
     814       2.4880
     815       2.4710
     816       2.5556
     817       2.6318
     818       2.6309
     819       2.5920
     820       2.6693
     821       2.6429
     822       2.6596
     823       2.8074
     824       2.7910
     825       2.7743
     826       2.8183
     827       2.7213
     828       2.5750
     829       2.6023
     830       2.5992
     831       2.6203
     832       2.5952
     833       2.6046
     834       2.5931
     835       2.6394
     836       2.6223
     837       2.5479
     838       2.6354
     839       2.6190
     840       2.5698
     841       2.5633
     842       2.6755
     843       2.6420
     844       2.6695
     845       2.7141
     846       2.7135
     847       2.7461
     848       2.7306
     849       2.7464
     850       2.6257
     851       2.6828
     852       2.6533
     853       2.6304
     854       2.7042
     855       2.7198
     856       2.6449
     857       2.6564
     858       2.7338
     859       2.7205
     860       2.7341
     861       2.7650
     862       2.8104
     863       2.8210
     864       2.7059
     865       2.7714
     866       2.8042
     867       2.8410
     868       2.7189
     869       2.7167
     870       2.8063
     871       2.6872
     872       2.7892
     873       2.7604
     874       2.8464
     875       2.8551
     876       2.8467
     877       2.8910
     878       2.7549
     879       2.7894
     880       2.7290
     881       2.7524
     882       2.7595
     883       2.6579
     884       2.7954
     885       2.7042
     886       2.6874
     887       2.7433
     888       2.6978
     889       2.7204
     890       2.7805
     891       2.6869
     892       2.6445
     893       2.6926
     894       2.6951
     895       2.7053
     896       2.6729
     897       2.6882
     898       2.6746
     899       2.6585
     900       2.6470
     901       2.5750
     902       2.6517
     903       2.6221
     904       2.6686
     905       2.6195
     906       2.6371
     907       2.6376
     908       2.6136
     909       2.6262
     910       2.6517
     911       2.6761
     912       2.7156
     913       2.6615
     914       2.5926
     915       2.6053
     916       2.5918
     917       2.5735
     918       2.5870
     919       2.5598
     920       2.4513
     921       2.5726
     922       2.4884
     923       2.5414
     924       2.4860
     925       2.5819
     926       2.5648
     927       2.6545
     928       2.6163
     929       2.6818
     930       2.7029
     931       2.5864
     932       2.6154
     933       2.5064
     934       2.6580
     935       2.6858
     936       2.6679
     937       2.6318
     938       2.6982
     939       2.6708
     940       2.6286
     941       2.7129
     942       2.7123
     943       2.7556
     944       2.7184
     945       2.7818
     946       2.7438
     947       2.6745
     948       2.6816
     949       2.7381
     950       2.7188
     951       2.6993
     952       2.7221
     953       2.7134
     954       2.7411
     955       2.6359
     956       2.7017
     957       2.6720
     958       2.6736
     959       2.6464
     960       2.6723
     961       2.6371
     962       2.6519
     963       2.5788
     964       2.6893
     965       2.6664
     966       2.7210
     967       2.6278
     968       2.5657
     969       2.5421
     970       2.4586
     971       2.3632
     972       2.4920
     973       2.5319
     974       2.5541
     975       2.5843
     976       2.6230
     977       2.6414
     978       2.5974
     979       2.6546
     980       2.6252
     981       2.5906
     982       2.6621
     983       2.6370
     984       2.6216
     985       2.6225
     986       2.6379
     987       2.6124
     988       2.5410
     989       2.5323
     990       2.5788
     991       2.6040
     992       2.6187
     993       2.5661
     994       2.5709
     995       2.5541
     996       2.5715
     997       2.6278
     998       2.7281
     999       2.7789
    1000       2.7875
    1001       2.7529
    1002       2.8127
    1003       2.8211
    1004       2.7794
    1005       2.7039
    1006       2.7114
    1007       2.6505
    1008       2.7629
    1009       2.6919
    1010       2.6938
    1011       2.6830
    1012       2.6549
    1013       2.7707
    1014       2.7137
    1015       2.7087
    1016       2.7076
    1017       2.6736
    1018       2.7101
    1019       2.6970
    1020       2.6815
    1021       2.6562
    1022       2.6614
    1023       2.6329
    1024       2.6714
    1025       2.6912
    1026       2.6447
    1027       2.6310
    1028       2.7247
    1029       2.7015
    1030       2.7280
    1031       2.7972
    1032       2.7177
    1033       2.6519
    1034       2.5740
    1035       2.5522
    1036       2.5828
    1037       2.5420
    1038       2.6298
    1039       2.7039
    1040       2.6744
    1041       2.6804
    1042       2.6445
    1043       2.7090
    1044       2.7138
    1045       2.7888
    1046       2.7296
    1047       2.7097
    1048       2.6890
    1049       2.7525
    1050       2.8106
    1051       2.8338
    1052       2.9218
    1053       2.7548
    1054       2.7952
    1055       2.7123
    1056       2.7508
    1057       2.6141
    1058       2.6319
    1059       2.6954
    1060       2.6748
    1061       2.6359
    1062       2.6165
    1063       2.5780
    1064       2.5632
    1065       2.6269
    1066       2.7217
    1067       2.6683
    1068       2.5843
    1069       2.5739
    1070       2.5863
    1071       2.5740
    1072       2.6414
    1073       2.7579
    1074       2.8718
    1075       2.6994
    1076       2.6684
    1077       2.5423
    1078       2.5033
    1079       2.5964
    1080       2.6263
    1081       2.6639
    1082       2.5842
    1083       2.5993
    1084       2.5218
    1085       2.5799
    1086       2.5641
    1087       2.5757
    1088       2.6038
    1089       2.6024
    1090       2.5649
    1091       2.5279
    1092       2.5021
    1093       2.4432
    1094       2.3588
    1095       2.3489
    1096       2.3629
    1097       2.3541
    1098       2.4075
    1099       2.4142
    1100       2.4840
    1101       2.4522
    1102       2.4689
    1103       2.4982
    1104       2.4897
    1105       2.5122
    1106       2.5106
    1107       2.5097
    1108       2.4871
    1109       2.5064
    1110       2.5012
    1111       2.5171
    1112       2.6176
    1113       2.5671
    1114       2.5723
    1115       2.5737
    1116       2.5289
    1117       2.5569
    1118       2.5711
    1119       2.5681
    1120       2.5838
    1121       2.6762
    1122       2.5742
    1123       2.6406
    1124       2.6705
    1125       2.5930
    1126       2.6166
    1127       2.5525
    1128       2.6138
    1129       2.6310
    1130       2.7292
    1131       2.7142
    1132       2.7409
    1133       2.7209
    1134       2.8210
    1135       2.7058
    1136       2.6539
    1137       2.7408
    1138       2.8082
    1139       2.8042
    1140       2.7161
    1141       2.7121
    1142       2.6878
    1143       2.5699
    1144       2.6030
    1145       2.6055
    1146       2.5759
    1147       2.5651
    1148       2.5632
    1149       2.5501
    1150       2.6027
    1151       2.6005
    1152       2.6367
    1153       2.6875
    1154       2.7536
    1155       2.8552
    1156       2.7812
    1157       2.7370
    1158       2.7453
    1159       2.7899
    1160       2.8302
    1161       2.7438
    1162       2.6074
    1163       2.7845
    1164       2.6860
    1165       2.6011
    1166       2.7004
    1167       2.7847
    1168       2.6283
    1169       2.6669
    1170       2.6245
    1171       2.6009
    1172       2.5935
    1173       2.6706
    1174       2.6626
    1175       2.6530
    1176       2.6836
    1177       2.6251
    1178       2.6208
    1179       2.6987
    1180       2.6437
    1181       2.7066
    1182       2.6142
    1183       2.6645
    1184       2.7709
    1185       2.6886
    1186       2.7160
    1187       2.6927
    1188       2.6849
    1189       2.6527
    1190       2.7343
    1191       2.7118
    1192       2.5837
    1193       2.6299
    1194       2.6225
    1195       2.6319
    1196       2.6560
    1197       2.7088
    1198       2.7199
    1199       2.7024
    1200       2.7150
    1201       2.6660
    1202       2.6371
    1203       2.7149
    1204       2.7408
    1205       2.7097
    1206       2.7239
    1207       2.6842
    1208       2.6312
    1209       2.6916
    1210       2.7161
    1211       2.6537
    1212       2.6568
    1213       2.5668
    1214       2.7239
    1215       2.6665
    1216       2.7289
    1217       2.7067
    1218       2.6327
    1219       2.6548
    1220       2.6628
    1221       2.6407
    1222       2.5545
    1223       2.5356
    1224       2.4721
    1225       2.5307
    1226       2.6004
    1227       2.4786
    1228       2.5740
    1229       2.6246
    1230       2.6532
    1231       2.6558
    1232       2.6970
    1233       2.6964
    1234       2.7844
    1235       2.7139
    1236       2.6971
    1237       2.6011
    1238       2.6052
    1239       2.5900
    1240       2.5909
    1241       2.5377
    1242       2.5093
    1243       2.5655
    1244       2.6573
    1245       2.5648
    1246       2.4999
    1247       2.6019
    1248       2.6099
    1249       2.5770
    1250       2.6386
    1251       2.6251
    1252       2.6782
    1253       2.5118
    1254       2.5035
    1255       2.4719
    1256       2.4950
    1257       2.5350
    1258       2.4696
    1259       2.4732
    1260       2.4272
    1261       2.4504
    1262       2.4511
    1263       2.4545
    1264       2.4882
    1265       2.5132
    1266       2.4930
    1267       2.4362
    1268       2.4597
    1269       2.4600
    1270       2.4534
    1271       2.4990
    1272       2.4995
    1273       2.5780
    1274       2.5836
    1275       2.6455
    1276       2.5583
    1277       2.5734
    1278       2.6250
    1279       2.6529
    1280       2.6499
    1281       2.5353
    1282       2.5356
    1283       2.5070
    1284       2.6215
    1285       2.5606
    1286       2.5716
    1287       2.5688
    1288       2.6454
    1289       2.6652
    1290       2.7019
    1291       2.6317
    1292       2.6990
    1293       2.8207
    1294       2.7713
    1295       2.6590
    1296       2.7117
    1297       2.6013
    1298       2.5740
    1299       2.5312
    1300       2.5142
    1301       2.5188
    1302       2.5598
    1303       2.6019
    1304       2.6085
    1305       2.6065
    1306       2.6197
    1307       2.6322
    1308       2.6148
    1309       2.6683
    1310       2.5342
    1311       2.4304
    1312       2.4227
    1313       2.3976
    1314       2.5131
    1315       2.5160
    1316       2.4406
    1317       2.3885
    1318       2.4414
    1319       2.5853
    1320       2.5304
    1321       2.5592
    1322       2.5363
    1323       2.4619
    1324       2.5012
    1325       2.4858
    1326       2.4893
    1327       2.5428
    1328       2.5269
    1329       2.5902
    1330       2.5779
    1331       2.5808
    1332       2.5677
    1333       2.5373
    1334       2.4921
    1335       2.4186
    1336       2.4641
    1337       2.4430
    1338       2.5720
    1339       2.4684
    1340       2.4807
    1341       2.5046
    1342       2.4736
    1343       2.4894
    1344       2.5512
    1345       2.5557
    1346       2.4987
    1347       2.5557
    1348       2.6138
    1349       2.4959
    1350       2.5948
    1351       2.4808
    1352       2.5606
    1353       2.5220
    1354       2.5925
    1355       2.6017
    1356       2.5569
    1357       2.4390
    1358       2.4071
    1359       2.4734
    1360       2.5880
    1361       2.6271
    1362       2.6333
    1363       2.6274
    1364       2.5772
    1365       2.6447
    1366       2.6675
    1367       2.6349
    1368       2.6953
    1369       2.6974
    1370       2.5819
    1371       2.6899
    1372       2.6867
    1373       2.6720
    1374       2.6500
    1375       2.6495
    1376       2.5556
    1377       2.5186
    1378       2.6041
    1379       2.4989
    1380       2.5060
    1381       2.4945
    1382       2.5368
    1383       2.5702
    1384       2.5466
    1385       2.5943
    1386       2.6723
    1387       2.5682
    1388       2.6088
    1389       2.6001
    1390       2.5502
    1391       2.5612
    1392       2.5563
    1393       2.5014
    1394       2.4583
    1395       2.4659
    1396       2.4915
    1397       2.4582
    1398       2.4569
    1399       2.4963
    1400       2.3740
    1401       2.3659
    1402       2.3882
    1403       2.5328
    1404       2.6099
    1405       2.5281
    1406       2.4708
    1407       2.4902
    1408       2.5036
    1409       2.4710
    1410       2.5448
    1411       2.3869
    1412       2.4795
    1413       2.5356
    1414       2.5071
    1415       2.4804
    1416       2.4941
    1417       2.4414
    1418       2.4179
    1419       2.4749
    1420       2.4597
    1421       2.3957
    1422       2.3659
    1423       2.4194
    1424       2.3739
    1425       2.3153
    1426       2.4465
    1427       2.4607
    1428       2.4365
    1429       2.3671
    1430       2.4848
    1431       2.4178
    1432       2.4737
    1433       2.3514
    1434       2.4143
    1435       2.4021
    1436       2.4693
    1437       2.5214
    1438       2.4943
    1439       2.5102
    1440       2.5604
    1441       2.5856
    1442       2.5060
    1443       2.4958
    1444       2.5267
    1445       2.5933
    1446       2.5470
    1447       2.5785
    1448       2.6570
    1449       2.7553
    1450       2.7432
    1451       2.7367
    1452       2.6377
    1453       2.5714
    1454       2.5205
    1455       2.5614
    1456       2.6144
    1457       2.5785
    1458       2.5762
    1459       2.5042
    1460       2.5057
    1461       2.5246
    1462       2.5455
    1463       2.5167
    1464       2.5851
    1465       2.5525
    1466       2.5910
    1467       2.5667
    1468       2.6351
    1469       2.6873
    1470       2.6157
    1471       2.6782
    1472       2.7389
    1473       2.6895
    1474       2.6430
    1475       2.5883
    1476       2.5460
    1477       2.5372
    1478       2.5618
    1479       2.5394
    1480       2.5710
    1481       2.5993
    1482       2.6958
    1483       2.6487
    1484       2.6581
    1485       2.6768
    1486       2.6220
    1487       2.6847
    1488       2.7438
    1489       2.7101
    1490       2.6700
    1491       2.7223
    1492       2.6243
    1493       2.5910
    1494       2.6138
    1495       2.6325
    1496       2.6851
    1497       2.7078
    1498       2.7184
    1499       2.7816
    1500       2.7703
    1501       2.7432
    1502       2.6451
    1503       2.7457
    1504       2.7584
    1505       2.7828
    1506       2.7793
    1507       2.7736
    1508       2.7720
    1509       2.8440
    1510       2.8908
    1511       2.9685
    1512       2.9168
    1513       2.8044
    1514       2.8205
    1515       2.9041
    1516       2.8498
    1517       2.9806
    1518       2.9782
    1519       3.0173
    1520       2.9727
    1521       2.9263
    1522       2.8798
    1523       2.8793
    1524       2.8357
    1525       2.8503
    1526       2.8251
    1527       2.9005
    1528       2.7922
    1529       2.8482
    1530       2.7169
    1531       2.7152
    1532       2.7508
    1533       2.8072
    1534       2.7866
    1535       2.7763
    1536       2.7040
    1537       2.8345
    1538       2.8626
    1539       2.7800
    1540       2.7385
    1541       2.7391
    1542       2.7448
    1543       2.7398
    1544       2.8680
    1545       2.8106
    1546       2.7577
    1547       2.8487
    1548       2.8198
    1549       2.7759
    1550       2.7873
    1551       2.7321
    1552       2.6864
    1553       2.6705
    1554       2.6255
    1555       2.7124
    1556       2.7493
    1557       2.7935
    1558       2.8272
    1559       2.8104
    1560       2.8005
    1561       2.7639
    1562       2.7661
    1563       2.7006
    1564       2.7509
    1565       2.7624
    1566       2.7631
    1567       2.7290
    1568       2.6275
    1569       2.6895
    1570       2.6912
    1571       2.7055
    1572       2.7641
    1573       2.8035
    1574       2.9339
    1575       2.8409
    1576       2.7714
    1577       2.7336
    1578       2.7117
    1579       2.7261
    1580       2.6699
    1581       2.6963
    1582       2.6669
    1583       2.7488
    1584       2.7340
    1585       2.7702
    1586       2.7041
    1587       2.7245
    1588       2.6961
    1589       2.7591
    1590       2.7182
    1591       2.7275
    1592       2.6740
    1593       2.6933
    1594       2.7273
    1595       2.7576
    1596       2.7039
    1597       2.6665
    1598       2.6749
    1599       2.6729
    1600       2.6566
    1601       2.6694
    1602       2.6102
    1603       2.7246
    1604       2.8911
    1605       2.9392
    1606       2.9230
    1607       2.7699
    1608       2.7317
    1609       2.8173
    1610       2.9250
    1611       2.9578
    1612       2.8525
    1613       2.8684
    1614       2.9237
    1615       2.9172
    1616       2.8789
    1617       2.9474
    1618       2.8799
    1619       2.9205
    1620       2.8655
    1621       2.9012
    1622       2.9091
    1623       2.8106
    1624       2.8833
    1625       2.9862
    1626       2.9461
    1627       2.8798
    1628       2.8423
    1629       2.9138
    1630       2.9075
    1631       2.9409
    1632       2.8671
    1633       2.8195
    1634       2.8307
    1635       2.7960
    1636       2.7953
    1637       2.7007
    1638       2.7177
    1639       2.6634
    1640       2.6417
    1641       2.6791
    1642       2.7439
    1643       2.7172
    1644       2.8576
    1645       2.8618
    1646       2.9920
    1647       3.0125
    1648       2.9545
    1649       2.9852
    1650       2.8599
    1651       2.9062
    1652       2.9660
    1653       2.9450
    1654       2.9086
    1655       2.9135
    1656       2.8639
    1657       2.8602
    1658       2.8367
    1659       2.8331
    1660       2.8220
    1661       2.7935
    1662       2.8482
    1663       2.9192
    1664       3.0175
    1665       3.0010
    1666       2.9831
    1667       3.0447
    1668       2.9771
    1669       2.9301
    1670       2.9901
    1671       3.0094
    1672       3.0319
    1673       2.9740
    1674       3.0458
    1675       2.9994
    1676       3.0377
    1677       2.9953
    1678       3.0010
    1679       3.0935
    1680       3.1230
    1681       3.1174
    1682       3.1203
    1683       3.1194
    1684       3.1387
    1685       3.1749
    1686       3.0945
    1687       3.1463
    1688       3.1805
    1689       3.1667
    1690       3.0729
    1691       3.0762
    1692       3.1014
    1693       3.2313
    1694       3.1500
    1695       3.1143
    1696       3.1463
    1697       3.1690
    1698       3.1476
    1699       3.0646
    1700       3.0686
    1701       3.1941
    1702       3.0460
    1703       3.0568
    1704       3.1133
    1705       3.0485
    1706       3.0839
    1707       3.0195
    1708       3.0444
    1709       3.0809
    1710       3.0568
    1711       3.0711
    1712       3.0081
    1713       3.0252
    1714       3.1172
    1715       3.0264
    1716       3.1084
    1717       3.0610
    1718       3.0828
    1719       3.1319
    1720       3.0483
    1721       3.0843
    1722       3.1373
    1723       3.1817
    1724       3.2063
    1725       3.3800
    1726       3.2890
    1727       3.3407
    1728       3.3731
    1729       3.3509
    1730       3.3230
    1731       3.3185
    1732       3.2380
    1733       3.1080
    1734       3.1229
    1735       3.1323
    1736       3.1404
    1737       3.2007
    1738       3.2170
    1739       3.2823
    1740       3.2739
    1741       3.2652
    1742       3.3103
    1743       3.2683
    1744       3.2469
    1745       3.1756
    1746       3.1347
    1747       3.2203
    1748       3.2277
    1749       3.1672
    1750       3.2735
    1751       3.2134
    1752       3.2682
    1753       3.3346
    1754       3.3495
    1755       3.4284
    1756       3.3013
    1757       3.2870
    1758       3.2507
    1759       3.2040
    1760       3.2044
    1761       3.2728
    1762       3.2131
    1763       3.3392
    1764       3.1979
    1765       3.3227
    1766       3.2841
    1767       3.2775
    1768       3.2233
    1769       3.1520
    1770       3.2156
    1771       3.3060
    1772       3.2663
    1773       3.1499
    1774       3.1119
    1775       3.0616
    1776       3.1970
    1777       3.1266
    1778       3.0450
    1779       3.0054
    1780       3.0244
    1781       2.9549
    1782       3.0155
    1783       3.0568
    1784       3.0885
    1785       2.9475
    1786       2.9050
    1787       2.9613
    1788       2.9898
    1789       2.9727
    1790       2.9030
    1791       2.8540
    1792       2.9002
    1793       3.0171
    1794       2.9637
    1795       2.8888
    1796       2.9365
    1797       2.9551
    1798       2.9592
    1799       2.9023
    1800       2.8478
    1801       2.8361
    1802       2.9143
    1803       2.8102
    1804       2.7575
    1805       2.8617
    1806       2.8695
    1807       2.9169
    1808       2.9175
    1809       2.9157
    1810       2.8727
    1811       2.8785
    1812       2.8847
    1813       2.9278
    1814       2.8722
    1815       2.8953
    1816       2.7912
    1817       2.6927
    1818       2.7135
    1819       2.7759
    1820       2.7180
    1821       2.6724
    1822       2.6944
    1823       2.6902
    1824       2.6871
    1825       2.6457
    1826       2.6745
    1827       2.7268
    1828       2.6430
    1829       2.6292
    1830       2.6761
    1831       2.6214
    1832       2.5809
    1833       2.5910
    1834       2.6069
    1835       2.5803
    1836       2.5548
    1837       2.5963
    1838       2.6254
    1839       2.6144
    1840       2.5962
    1841       2.6081
    1842       2.5435
    1843       2.5513
    1844       2.6536
    1845       2.6262
    1846       2.6646
    1847       2.5869
    1848       2.6593
    1849       2.6742
    1850       2.7182
    1851       2.8210
    1852       2.8844
    1853       2.8193
    1854       2.7838
    1855       2.7799
    1856       2.8245
    1857       2.7567
    1858       2.8000
    1859       2.7346
    1860       2.7947
    1861       2.7973
    1862       2.8399
    1863       2.8028
    1864       2.8003
    1865       2.7834
    1866       2.8500
    1867       2.8689
    1868       2.9136
    1869       2.8883
    1870       2.8275
    1871       2.9233
    1872       2.9142
    1873       2.8213
    1874       2.9054
    1875       2.9013
    1876       2.9618
    1877       2.9697
    1878       3.0398
    1879       2.9650
    1880       2.9315
    1881       2.9200
    1882       2.9365
    1883       2.9520
    1884       2.9148
    1885       2.9476
    1886       2.9267
    1887       2.9756
    1888       2.9840
    1889       2.9172
    1890       2.9669
    1891       2.9744
    1892       2.8706
    1893       2.8676
    1894       2.8797
    1895       2.8883
    1896       2.9057
    1897       3.0410
    1898       3.0136
    1899       2.9809
    1900       3.0214
    1901       2.9015
    1902       2.8074
    1903       2.7675
    1904       2.7991
    1905       2.7376
    1906       2.6947
    1907       2.7916
    1908       2.7950
    1909       2.6784
    1910       2.6766
    1911       2.6507
    1912       2.7238
    1913       2.7440
    1914       2.6622
    1915       2.6545
    1916       2.6730
    1917       2.6707
    1918       2.7609
    1919       2.7696
    1920       2.8638
    1921       2.8534
    1922       2.8607
    1923       2.8597
    1924       2.8575
    1925       2.8411
    1926       2.8193
    1927       2.8836
    1928       2.8677
    1929       2.8058
    1930       2.8151
    1931       2.8884
    1932       2.9058
    1933       2.9200
    1934       2.9359
    1935       2.8101
    1936       2.8305
    1937       2.8463
    1938       2.7828
    1939       2.7702
    1940       2.8048
    1941       2.7452
    1942       2.7818
    1943       2.7250
    1944       2.6950
    1945       2.7477
    1946       2.7429
    1947       2.6764
    1948       2.6957
    1949       2.6525
    1950       2.6021
    1951       2.6290
    1952       2.6083
    1953       2.6991
    1954       2.6967
    1955       2.7015
    1956       2.7128
    1957       2.7777
    1958       2.7067
    1959       2.7441
    1960       2.7632
    1961       2.7790
    1962       2.8890
    1963       2.9093
    1964       2.7858
    1965       2.8256
    1966       2.9166
    1967       2.9697
    1968       2.8410
    1969       2.9002
    1970       3.0982
    1971       3.0487
    1972       3.0408
    1973       3.0841
    1974       3.1370
    1975       2.9801
    1976       3.0071
    1977       3.0275
    1978       3.0418
    1979       2.9956
    1980       2.9904
    1981       3.0247
    1982       3.0094
    1983       2.9186
    1984       2.9143
    1985       2.9454
    1986       3.0526
    1987       3.1625
    1988       3.1276
    1989       3.1813
    1990       3.2617
    1991       3.2147
    1992       3.1336
    1993       3.1707
    1994       3.1478
    1995       3.0656
    1996       3.1026
    1997       3.1286
    1998       3.0650
    1999       3.1703
    2000       3.1580
    2001       3.1449
    2002       3.0525
    2003       3.0424
    2004       3.0433
    2005       3.1232
    2006       3.1403
    2007       3.1285
    2008       3.1464
    2009       3.1592
    2010       3.2142
    2011       3.2688
    2012       3.2820
    2013       3.3107
    2014       3.3504
    2015       3.3021
    2016       3.2983
    2017       3.2644
    2018       3.2736
    2019       3.2770
    2020       3.2508
    2021       3.2510
    2022       3.2228
    2023       3.2162
    2024       3.2574
    2025       3.2079
    2026       3.0952
    2027       3.1056
    2028       3.1452
    2029       3.1113
    2030       3.1600
    2031       3.1487
    2032       3.0776
    2033       3.1224
    2034       3.1517
    2035       3.1312
    2036       3.1869
    2037       3.1566
    2038       3.2291
    2039       3.2197
    2040       3.2298
    2041       3.3304
    2042       3.2938
    2043       3.3928
    2044       3.2435
    2045       3.2075
    2046       3.2346
    2047       3.2832
    2048       3.2766
    2049       3.3391
    2050       3.3775
    2051       3.2791
    2052       3.2487
    2053       3.3033
    2054       3.2135
    2055       3.1760
    2056       3.1701
    2057       3.2531
    2058       3.1638
    2059       3.0921
    2060       3.1174
    2061       3.1883
    2062       3.1630
    2063       3.0451
    2064       3.0474
    2065       3.0439
    2066       3.0163
    2067       3.0203
    2068       3.0176
    2069       3.0397
    2070       3.0578
    2071       3.0705
    2072       3.0636
    2073       3.0633
    2074       3.0919
    2075       3.1080
    2076       3.1437
    2077       3.2053
    2078       3.2840
    2079       3.3309
    2080       3.2341
    2081       3.2779
    2082       3.3013
    2083       3.3059
    2084       3.2567
    2085       3.2909
    2086       3.1449
    2087       3.1851
    2088       3.0854
    2089       3.1635
    2090       3.0868
    2091       3.0553
    2092       3.1956
    2093       3.2103
    2094       2.9897
    2095       3.0112
    2096       3.0219
    2097       2.9364
    2098       3.0045
    2099       3.1165
    2100       3.0992
    2101       3.1650
    2102       3.1507
    2103       3.1555
    2104       3.1992
    2105       3.2482
    2106       3.2340
    2107       3.2953
    2108       3.3565
    2109       3.3959
    2110       3.2805
    2111       3.2518
    2112       3.2455
    2113       3.1994
    2114       3.2459
    2115       3.2239
    2116       3.2280
    2117       3.2805
    2118       3.2219
    2119       3.2073
    2120       3.2086
    2121       3.2207
    2122       3.1456
    2123       3.2765
    2124       3.2713
    2125       3.2821
    2126       3.2724
    2127       3.2146
    2128       3.0957
    2129       3.2028
    2130       3.2136
    2131       3.2467
    2132       3.3151
    2133       3.1649
    2134       3.2090
    2135       3.1630
    2136       3.1812
    2137       3.2046
    2138       3.2217
    2139       3.1645
    2140       3.2048
    2141       3.1832
    2142       3.2475
    2143       3.1517
    2144       3.1764
    2145       3.2319
    2146       3.2796
    2147       3.2577
    2148       3.2375
    2149       3.2943
    2150       3.2586
    2151       3.2480
    2152       3.2820
    2153       3.3004
    2154       3.3368
    2155       3.3369
    2156       3.2860
    2157       3.3486
    2158       3.3320
    2159       3.2633
    2160       3.2577
    2161       3.3009
    2162       3.1749
    2163       3.2870
    2164       3.2519
    2165       3.2289
    2166       3.3148
    2167       3.2995
    2168       3.2546
    2169       3.2229
    2170       3.2252
    2171       3.2443
    2172       3.2140
    2173       3.1863
    2174       3.2872
    2175       3.2783
    2176       3.1737
    2177       3.2682
    2178       3.2764
    2179       3.3047
    2180       3.3693
    2181       3.3564
    2182       3.4599
    2183       3.3948
    2184       3.3609
    2185       3.3116
    2186       3.3444
    2187       3.3507
    2188       3.3620
    2189       3.3191
    2190       3.2895
    2191       3.2179
    2192       3.0898
    2193       3.0791
    2194       3.2600
    2195       3.3036
    2196       3.2782
    2197       3.2890
    2198       3.2408
    2199       3.3057
    2200       3.2582
    2201       3.2351
    2202       3.2744
    2203       3.3283
    2204       3.2636
    2205       3.1515
    2206       3.0893
    2207       3.2018
    2208       3.2749
    2209       3.2539
    2210       3.2760
    2211       3.2110
    2212       3.0586
    2213       3.1518
    2214       3.1560
    2215       3.2514
    2216       3.2540
    2217       3.2800
    2218       3.2889
    2219       3.2966
    2220       3.2954
    2221       3.2313
    2222       3.2275
    2223       3.1645
    2224       3.2780
    2225       3.2383
    2226       3.2030
    2227       3.1388
    2228       3.1714
    2229       3.1317
    2230       3.1797
    2231       3.1877
    2232       3.1847
    2233       3.2365
    2234       3.2012
    2235       3.2300
    2236       3.1706
    2237       3.1038
    2238       3.0887
    2239       3.1496
    2240       3.0088
    2241       3.0642
    2242       2.9779
    2243       2.9502
    2244       3.0891
    2245       3.0507
    2246       3.0775
    2247       3.1071
    2248       3.1234
    2249       3.1063
    2250       3.0687
    2251       3.0896
    2252       3.1565
    2253       3.1230
    2254       3.0842
    2255       3.1229
    2256       3.1163
    2257       3.2085
    2258       3.0647
    2259       2.9641
    2260       2.9062
    2261       2.9832
    2262       2.8935
    2263       2.9211
    2264       2.8667
    2265       2.9999
    2266       2.9000
    2267       2.8801
    2268       2.9130
    2269       2.8857
    2270       2.9339
    2271       2.9229
    2272       3.0301
    2273       3.0634
    2274       3.1949
    2275       3.1853
    2276       3.2541
    2277       3.2740
    2278       3.1975
    2279       3.1379
    2280       3.1692
    2281       3.0528
    2282       3.1313
    2283       3.0928
    2284       3.1624
    2285       3.1798
    2286       3.0973
    2287       3.1652
    2288       3.0437
    2289       3.0228
    2290       3.0522
    2291       3.0394
    2292       2.9853
    2293       3.0380
    2294       2.9879
    2295       2.9981
    2296       3.0589
    2297       3.0491
    2298       3.1477
    2299       3.1706
    2300       3.0899
    2301       3.0737
    2302       3.0819
    2303       3.1028
    2304       3.1021
    2305       3.0334
    2306       2.9561
    2307       3.0272
    2308       3.0372
    2309       3.0933
    2310       3.1828
    2311       3.0952
    2312       3.2013
    2313       3.1869
    2314       3.1870
    2315       3.2269
    2316       3.2604
    2317       3.2704
    2318       3.2970
    2319       3.2397
    2320       3.2050
    2321       3.3574
    2322       3.3190
    2323       3.2253
    2324       3.2051
    2325       3.1755
    2326       3.1122
    2327       3.0733
    2328       3.0607
    2329       3.1115
    2330       3.1044
    2331       3.0140
    2332       2.9900
    2333       2.9176
    2334       2.9044
    2335       2.9203
    2336       2.9060
    2337       2.9132
    2338       2.8180
    2339       2.9660
    2340       2.9872
    2341       2.9599
    2342       2.9369
    2343       2.9512
    2344       3.0836
    2345       2.9829
    2346       3.0336
    2347       3.0553
    2348       3.0705
    2349       3.0760
    2350       3.0635
    2351       3.0098
    2352       3.1109
    2353       3.1273
    2354       3.1800
    2355       3.1750
    2356       3.1421
    2357       3.1285
    2358       3.1949
    2359       3.2034
    2360       3.1223
    2361       3.0803
    2362       3.1144
    2363       3.0881
    2364       3.1763
    2365       3.1754
    2366       3.2254
    2367       3.2498
    2368       3.1305
    2369       3.1666
    2370       3.2296
    2371       3.2272
    2372       3.1570
    2373       3.0937
    2374       3.1645
    2375       3.1349
    2376       3.0182
    2377       3.0021
    2378       3.0263
    2379       3.0867
    2380       2.9982
    2381       2.9428
    2382       2.9710
    2383       3.1267
    2384       3.0833
    2385       3.0583
    2386       3.0262
    2387       3.0648
    2388       3.0549
    2389       3.0933
    2390       3.0415
    2391       3.1191
    2392       3.1045
    2393       3.0573
    2394       3.1607
    2395       3.0796
    2396       3.1284
    2397       3.2247
    2398       3.2501
    2399       3.1871
    2400       3.1087
    2401       3.0168
    2402       3.1087
    2403       3.0886
    2404       3.0182
    2405       2.9657
    2406       2.9214
    2407       2.9399
    2408       2.9356
    2409       3.0040
    2410       3.1054
    2411       3.0517
    2412       3.1000
    2413       3.1371
    2414       3.1639
    2415       3.2205
    2416       3.1474
    2417       3.2783
    2418       3.2225
    2419       3.1973
    2420       3.1342
    2421       3.1620
    2422       3.1910
    2423       3.1456
    2424       3.1379
    2425       3.1570
    2426       3.2568
    2427       3.2124
    2428       3.2978
    2429       3.2947
    2430       3.3427
    2431       3.3370
    2432       3.2330
    2433       3.2956
    2434       3.3065
    2435       3.3794
    2436       3.3361
    2437       3.3185
    2438       3.4382
    2439       3.4869
    2440       3.4803
    2441       3.3917
    2442       3.4165
    2443       3.2634
    2444       3.2670
    2445       3.3783
    2446       3.3595
    2447       3.3292
    2448       3.3105
    2449       3.3567
    2450       3.3425
    2451       3.2870
    2452       3.3465
    2453       3.2565
    2454       3.1636
    2455       3.2439
    2456       3.2994
    2457       3.2648
    2458       3.2686
    2459       3.2531
    2460       3.2108
    2461       3.1693
    2462       3.3078
    2463       3.2403
    2464       3.2800
    2465       3.2281
    2466       3.2909
    2467       3.3278
    2468       3.3354
    2469       3.3092
    2470       3.1869
    2471       3.1662
    2472       3.2160
    2473       3.1867
    2474       3.1996
    2475       3.1366
    2476       3.0598
    2477       3.0040
    2478       2.9956
    2479       3.0921
    2480       3.0269
    2481       3.0784
    2482       3.0184
    2483       3.0926
    2484       3.1127
    2485       3.1328
    2486       3.0766
    2487       3.1244
    2488       3.1222
    2489       3.1663
    2490       3.1790
    2491       3.1014
    2492       3.0436
    2493       2.9907
    2494       3.0256
    2495       2.9871
    2496       2.9731
    2497       2.9153
    2498       2.9113
    2499       2.9273
    2500       2.9467
