# Supplementary material for: Potential Inhibitors of Fascin From A Database of Marine Natural Products: A Virtual Screening and Molecular Dynamics Study
Source: Front Chem. 2021 Oct 7;9:719949. doi: 10.3389/fchem.2021.719949 (PMC8529705; doi:10.3389/fchem.2021.719949)
Supplement: Supplementary file 2 [file DataSheet1.ZIP › Raw Date for Manuscript-719949-reduced/Figure S1/Inhibitor 14/rmsd1.dat]

#Frame     RMSD_00002
       1       2.0266
       2       2.1293
       3       2.1619
       4       2.2910
       5       2.1851
       6       2.2378
       7       2.2056
       8       2.1974
       9       2.2899
      10       2.3543
      11       2.4569
      12       2.5511
      13       2.5145
      14       2.5404
      15       2.3591
      16       2.2321
      17       2.2617
      18       2.2907
      19       2.2600
      20       2.2777
      21       2.2813
      22       2.3147
      23       2.3823
      24       2.3165
      25       2.2914
      26       2.2832
      27       2.2833
      28       2.3262
      29       2.3072
      30       2.3183
      31       2.3882
      32       2.2441
      33       2.2468
      34       2.2735
      35       2.3302
      36       2.4161
      37       2.4464
      38       2.4931
      39       2.4816
      40       2.5679
      41       2.4969
      42       2.4878
      43       2.4475
      44       2.3820
      45       2.4357
      46       2.3615
      47       2.2992
      48       2.3086
      49       2.2461
      50       2.3230
      51       2.3081
      52       2.2947
      53       2.2604
      54       2.2953
      55       2.2700
      56       2.3457
      57       2.3507
      58       2.3186
      59       2.3981
      60       2.3570
      61       2.3627
      62       2.5072
      63       2.6352
      64       2.5863
      65       2.6261
      66       2.5802
      67       2.5643
      68       2.5187
      69       2.6434
      70       2.5685
      71       2.4920
      72       2.3956
      73       2.4015
      74       2.4418
      75       2.4776
      76       2.5559
      77       2.4811
      78       2.4708
      79       2.4814
      80       2.6498
      81       2.6421
      82       2.5900
      83       2.5739
      84       2.5991
      85       2.5699
      86       2.5896
      87       2.6755
      88       2.6602
      89       2.6208
      90       2.4900
      91       2.5012
      92       2.4651
      93       2.5861
      94       2.5254
      95       2.3784
      96       2.2958
      97       2.2450
      98       2.3089
      99       2.3040
     100       2.2765
     101       2.2229
     102       2.1369
     103       2.2698
     104       2.2775
     105       2.1839
     106       2.2458
     107       2.2395
     108       2.1914
     109       2.1532
     110       2.1950
     111       2.2634
     112       2.2367
     113       2.1904
     114       2.2552
     115       2.3624
     116       2.3446
     117       2.2662
     118       2.2865
     119       2.3245
     120       2.3588
     121       2.3114
     122       2.2497
     123       2.2335
     124       2.1534
     125       2.1469
     126       2.1455
     127       2.1714
     128       2.1804
     129       2.1658
     130       2.2228
     131       2.2645
     132       2.3603
     133       2.3438
     134       2.2632
     135       2.3933
     136       2.3515
     137       2.2999
     138       2.3732
     139       2.4623
     140       2.3101
     141       2.3003
     142       2.3168
     143       2.3520
     144       2.3286
     145       2.3074
     146       2.3295
     147       2.2649
     148       2.2195
     149       2.2671
     150       2.3076
     151       2.4141
     152       2.4891
     153       2.4350
     154       2.4615
     155       2.4307
     156       2.5223
     157       2.5717
     158       2.5859
     159       2.5988
     160       2.4825
     161       2.4581
     162       2.5044
     163       2.4930
     164       2.5081
     165       2.4437
     166       2.5479
     167       2.5541
     168       2.5124
     169       2.4687
     170       2.4744
     171       2.5740
     172       2.5154
     173       2.4988
     174       2.5228
     175       2.5324
     176       2.5498
     177       2.5518
     178       2.6610
     179       2.6608
     180       2.7171
     181       2.7480
     182       2.7072
     183       2.7046
     184       2.6838
     185       2.7933
     186       2.7060
     187       2.5815
     188       2.5881
     189       2.6432
     190       2.5977
     191       2.4571
     192       2.3689
     193       2.4546
     194       2.5465
     195       2.5870
     196       2.6370
     197       2.6689
     198       2.6314
     199       2.5713
     200       2.5601
     201       2.5176
     202       2.5695
     203       2.6502
     204       2.6577
     205       2.6406
     206       2.5416
     207       2.5458
     208       2.4792
     209       2.4915
     210       2.4468
     211       2.3693
     212       2.4443
     213       2.6568
     214       2.5838
     215       2.5375
     216       2.4405
     217       2.3674
     218       2.4502
     219       2.4340
     220       2.3668
     221       2.4498
     222       2.5373
     223       2.4805
     224       2.4234
     225       2.4233
     226       2.4871
     227       2.5603
     228       2.5647
     229       2.4631
     230       2.4069
     231       2.4251
     232       2.3996
     233       2.4360
     234       2.3796
     235       2.3589
     236       2.3926
     237       2.3274
     238       2.4191
     239       2.5272
     240       2.6195
     241       2.6236
     242       2.5489
     243       2.6231
     244       2.6188
     245       2.5044
     246       2.4891
     247       2.6950
     248       2.7070
     249       2.7401
     250       2.6540
     251       2.6844
     252       2.7535
     253       2.7470
     254       2.6031
     255       2.6694
     256       2.7234
     257       2.7744
     258       2.6569
     259       2.6607
     260       2.6980
     261       2.7487
     262       2.6831
     263       2.7155
     264       2.8440
     265       2.8347
     266       2.8052
     267       2.8029
     268       2.8090
     269       2.6022
     270       2.6182
     271       2.6343
     272       2.6879
     273       2.7806
     274       2.7248
     275       2.7697
     276       2.6630
     277       2.6680
     278       2.6254
     279       2.6170
     280       2.5633
     281       2.6096
     282       2.5524
     283       2.5100
     284       2.6094
     285       2.5092
     286       2.4735
     287       2.5391
     288       2.5401
     289       2.6134
     290       2.5507
     291       2.5465
     292       2.5358
     293       2.5774
     294       2.5627
     295       2.5155
     296       2.5692
     297       2.5898
     298       2.5361
     299       2.5523
     300       2.6642
     301       2.5961
     302       2.4198
     303       2.3772
     304       2.2651
     305       2.2721
     306       2.3440
     307       2.3353
     308       2.4505
     309       2.4590
     310       2.4538
     311       2.5257
     312       2.5390
     313       2.5510
     314       2.5561
     315       2.4928
     316       2.4642
     317       2.4790
     318       2.4942
     319       2.5647
     320       2.6267
     321       2.6328
     322       2.6416
     323       2.7125
     324       2.7607
     325       2.7184
     326       2.6791
     327       2.6881
     328       2.6359
     329       2.6094
     330       2.6920
     331       2.6274
     332       2.7225
     333       2.6954
     334       2.5406
     335       2.5597
     336       2.5707
     337       2.4912
     338       2.5076
     339       2.4205
     340       2.4501
     341       2.5677
     342       2.4960
     343       2.5022
     344       2.6697
     345       2.6959
     346       2.5859
     347       2.6496
     348       2.7607
     349       2.8053
     350       2.7738
     351       2.8093
     352       2.8785
     353       2.8985
     354       2.9023
     355       3.0015
     356       2.9966
     357       3.1181
     358       3.0128
     359       3.0694
     360       3.0340
     361       2.8674
     362       2.9314
     363       3.0901
     364       3.0278
     365       2.9847
     366       2.7972
     367       2.8162
     368       2.9243
     369       2.8991
     370       2.7045
     371       2.7010
     372       2.8428
     373       2.7314
     374       2.8529
     375       2.9324
     376       2.9178
     377       2.9543
     378       3.1096
     379       3.0292
     380       3.0315
     381       3.0972
     382       3.1492
     383       3.0703
     384       2.9901
     385       2.9638
     386       2.9809
     387       2.9052
     388       2.8061
     389       2.7422
     390       2.7934
     391       2.7844
     392       2.8149
     393       2.9222
     394       2.9735
     395       3.0055
     396       2.9334
     397       2.8968
     398       2.9630
     399       2.9125
     400       2.9098
     401       2.8518
     402       2.9309
     403       2.8690
     404       2.7370
     405       2.8293
     406       2.8551
     407       2.7848
     408       2.7372
     409       2.7863
     410       2.6719
     411       2.5267
     412       2.5243
     413       2.4905
     414       2.5097
     415       2.3538
     416       2.4066
     417       2.5371
     418       2.5117
     419       2.5136
     420       2.4273
     421       2.4540
     422       2.4609
     423       2.3823
     424       2.4726
     425       2.3898
     426       2.3808
     427       2.3977
     428       2.4324
     429       2.4057
     430       2.4846
     431       2.5213
     432       2.6552
     433       2.7083
     434       2.5373
     435       2.6522
     436       2.5798
     437       2.7205
     438       2.8231
     439       2.6893
     440       2.6275
     441       2.7079
     442       2.7089
     443       2.6354
     444       2.7007
     445       2.7667
     446       2.7671
     447       2.8146
     448       2.7477
     449       2.7043
     450       2.6953
     451       2.6794
     452       2.7526
     453       2.7698
     454       2.7825
     455       2.8808
     456       2.7350
     457       2.6363
     458       2.7482
     459       2.7273
     460       2.7831
     461       2.8585
     462       2.8224
     463       2.8318
     464       2.8367
     465       2.9065
     466       3.0396
     467       2.9002
     468       2.9876
     469       2.9990
     470       2.9310
     471       2.9364
     472       3.0543
     473       3.0428
     474       3.0202
     475       3.0347
     476       2.9644
     477       2.8223
     478       2.9717
     479       2.8716
     480       2.9874
     481       2.9602
     482       3.0083
     483       3.0363
     484       3.1035
     485       3.0369
     486       3.0859
     487       3.0971
     488       3.0391
     489       3.0483
     490       2.9968
     491       2.9639
     492       2.9130
     493       2.8464
     494       2.8842
     495       2.8655
     496       2.7709
     497       2.8065
     498       2.7783
     499       2.8895
     500       2.8277
     501       2.7981
     502       2.8327
     503       2.7780
     504       2.7126
     505       2.6671
     506       2.7737
     507       2.6771
     508       2.7151
     509       2.6628
     510       2.5811
     511       2.5456
     512       2.4816
     513       2.4193
     514       2.5160
     515       2.5378
     516       2.5407
     517       2.5831
     518       2.6151
     519       2.6457
     520       2.5459
     521       2.6057
     522       2.6192
     523       2.7195
     524       2.6720
     525       2.6332
     526       2.7596
     527       2.7621
     528       2.6882
     529       2.6760
     530       2.5815
     531       2.6159
     532       2.6777
     533       2.6549
     534       2.7079
     535       2.6304
     536       2.7192
     537       2.7916
     538       2.7936
     539       2.7290
     540       2.6524
     541       2.6518
     542       2.5525
     543       2.5176
     544       2.4873
     545       2.5608
     546       2.6057
     547       2.6063
     548       2.6317
     549       2.5627
     550       2.6167
     551       2.6353
     552       2.7643
     553       2.7598
     554       2.8146
     555       2.6751
     556       2.7665
     557       2.8427
     558       2.7606
     559       2.7684
     560       2.6562
     561       2.6847
     562       2.6445
     563       2.7040
     564       2.7023
     565       2.7298
     566       2.6421
     567       2.5453
     568       2.5660
     569       2.6457
     570       2.5180
     571       2.5589
     572       2.5965
     573       2.6386
     574       2.5905
     575       2.5929
     576       2.5188
     577       2.5476
     578       2.5418
     579       2.4139
     580       2.5143
     581       2.5982
     582       2.5406
     583       2.5696
     584       2.4444
     585       2.5640
     586       2.6595
     587       2.6439
     588       2.5612
     589       2.6997
     590       2.7074
     591       2.6666
     592       2.5202
     593       2.5532
     594       2.5065
     595       2.4846
     596       2.5617
     597       2.4895
     598       2.4738
     599       2.4593
     600       2.4547
     601       2.4060
     602       2.5025
     603       2.6660
     604       2.5804
     605       2.5512
     606       2.5612
     607       2.5289
     608       2.5786
     609       2.4955
     610       2.4688
     611       2.4721
     612       2.4502
     613       2.4381
     614       2.5251
     615       2.5279
     616       2.5975
     617       2.5436
     618       2.6030
     619       2.6168
     620       2.6666
     621       2.6759
     622       2.6867
     623       2.8652
     624       2.7683
     625       2.7652
     626       2.7433
     627       2.7127
     628       2.6990
     629       2.7021
     630       2.6480
     631       2.6902
     632       2.6920
     633       2.7985
     634       2.9077
     635       2.9128
     636       2.9056
     637       2.9620
     638       2.9362
     639       2.8663
     640       2.8166
     641       2.8137
     642       2.8590
     643       2.7601
     644       2.8780
     645       2.8737
     646       2.9842
     647       2.9761
     648       2.9183
     649       2.7521
     650       2.8337
     651       2.8649
     652       2.8602
     653       2.8031
     654       2.8281
     655       2.7917
     656       2.9131
     657       2.8497
     658       2.9545
     659       2.8791
     660       2.8399
     661       2.7887
     662       2.8217
     663       2.7811
     664       2.6928
     665       2.6333
     666       2.5711
     667       2.4262
     668       2.4102
     669       2.4126
     670       2.4914
     671       2.4302
     672       2.4240
     673       2.4203
     674       2.3678
     675       2.3028
     676       2.3695
     677       2.4663
     678       2.4448
     679       2.4024
     680       2.4410
     681       2.5343
     682       2.5485
     683       2.5682
     684       2.7470
     685       2.5737
     686       2.5699
     687       2.4900
     688       2.6097
     689       2.5380
     690       2.4894
     691       2.4672
     692       2.4554
     693       2.4042
     694       2.3998
     695       2.3830
     696       2.4100
     697       2.4772
     698       2.4388
     699       2.4663
     700       2.3614
     701       2.4151
     702       2.4191
     703       2.5036
     704       2.4390
     705       2.4054
     706       2.4062
     707       2.4638
     708       2.4267
     709       2.3509
     710       2.3034
     711       2.3263
     712       2.3563
     713       2.4015
     714       2.5514
     715       2.5827
     716       2.6785
     717       2.7036
     718       2.5627
     719       2.5136
     720       2.5585
     721       2.4836
     722       2.5280
     723       2.4953
     724       2.5333
     725       2.5256
     726       2.4977
     727       2.3998
     728       2.4730
     729       2.4829
     730       2.5294
     731       2.5304
     732       2.5269
     733       2.5184
     734       2.5039
     735       2.6031
     736       2.6341
     737       2.6198
     738       2.5571
     739       2.4960
     740       2.5323
     741       2.5388
     742       2.4575
     743       2.5144
     744       2.5887
     745       2.5631
     746       2.4082
     747       2.5142
     748       2.4180
     749       2.4260
     750       2.5561
     751       2.5831
     752       2.5602
     753       2.7251
     754       2.6842
     755       2.6436
     756       2.6316
     757       2.6975
     758       2.6768
     759       2.7168
     760       2.8189
     761       2.6519
     762       2.5053
     763       2.5758
     764       2.5681
     765       2.5235
     766       2.6694
     767       2.6424
     768       2.6093
     769       2.5652
     770       2.5426
     771       2.6068
     772       2.5108
     773       2.5820
     774       2.5584
     775       2.5097
     776       2.4825
     777       2.4533
     778       2.5129
     779       2.4673
     780       2.4751
     781       2.5163
     782       2.5641
     783       2.5911
     784       2.5427
     785       2.4828
     786       2.4971
     787       2.4781
     788       2.4921
     789       2.5555
     790       2.5551
     791       2.6389
     792       2.7535
     793       2.7486
     794       2.6391
     795       2.6599
     796       2.6135
     797       2.6672
     798       2.6134
     799       2.7339
     800       2.7911
     801       2.7343
     802       2.7725
     803       2.6983
     804       2.7299
     805       2.5823
     806       2.5270
     807       2.6684
     808       2.6347
     809       2.6907
     810       2.6547
     811       2.6212
     812       2.6746
     813       2.6545
     814       2.6480
     815       2.6156
     816       2.6360
     817       2.6614
     818       2.6923
     819       2.6790
     820       2.6072
     821       2.7000
     822       2.6562
     823       2.6623
     824       2.7601
     825       2.8794
     826       2.8127
     827       2.9104
     828       2.8554
     829       2.7861
     830       2.7291
     831       2.7224
     832       2.7473
     833       2.7562
     834       2.7369
     835       2.8352
     836       2.7988
     837       2.7813
     838       2.7123
     839       2.8137
     840       2.8833
     841       2.9748
     842       2.9035
     843       2.9200
     844       2.9528
     845       2.8756
     846       2.8968
     847       3.0610
     848       2.9187
     849       3.0234
     850       2.9711
     851       2.9432
     852       2.9614
     853       2.9092
     854       2.9445
     855       2.9713
     856       2.8536
     857       3.0311
     858       3.2268
     859       3.1440
     860       3.1126
     861       3.1528
     862       3.2034
     863       3.1939
     864       3.1923
     865       3.1245
     866       3.1833
     867       3.2096
     868       3.1565
     869       3.2080
     870       3.0385
     871       3.0670
     872       3.0384
     873       2.9753
     874       3.0691
     875       3.1552
     876       3.0779
     877       2.9888
     878       2.9922
     879       2.9078
     880       2.9190
     881       2.8466
     882       2.9458
     883       3.0528
     884       2.9696
     885       2.9063
     886       2.9847
     887       2.9639
     888       2.8323
     889       2.7600
     890       2.6642
     891       2.6890
     892       2.7502
     893       2.7860
     894       2.8301
     895       2.7613
     896       2.7806
     897       2.8834
     898       2.8954
     899       2.8808
     900       2.9019
     901       2.8157
     902       2.8122
     903       2.7908
     904       2.7473
     905       2.7162
     906       2.7362
     907       2.8644
     908       2.9057
     909       2.8474
     910       2.8903
     911       2.8680
     912       2.9652
     913       2.9448
     914       2.9557
     915       2.9621
     916       3.0923
     917       3.0118
     918       3.0230
     919       2.9229
     920       2.9449
     921       2.9332
     922       2.8612
     923       2.8259
     924       3.0102
     925       3.1203
     926       3.1600
     927       3.1928
     928       3.2245
     929       3.2305
     930       3.1685
     931       3.2100
     932       3.1486
     933       3.0428
     934       3.0925
     935       3.0816
     936       3.0259
     937       2.9434
     938       2.8745
     939       2.8235
     940       2.8055
     941       2.9078
     942       2.9506
     943       3.0298
     944       2.8869
     945       2.9221
     946       2.9028
     947       2.9325
     948       2.8583
     949       2.8472
     950       2.8838
     951       3.0307
     952       2.9136
     953       2.9221
     954       3.0178
     955       2.9982
     956       3.0092
     957       3.0949
     958       3.0970
     959       3.0996
     960       3.1666
     961       3.1672
     962       3.1254
     963       3.1181
     964       3.1072
     965       3.2026
     966       3.1878
     967       3.0822
     968       3.2269
     969       3.1583
     970       3.1194
     971       3.2005
     972       3.1191
     973       3.1522
     974       3.1409
     975       2.9688
     976       2.9832
     977       3.0446
     978       3.0866
     979       3.0812
     980       3.0337
     981       3.1063
     982       3.1114
     983       3.0696
     984       2.9886
     985       2.9050
     986       2.9051
     987       2.9918
     988       2.8800
     989       2.9272
     990       2.9201
     991       2.9094
     992       2.9872
     993       2.9442
     994       2.9378
     995       2.9167
     996       2.9012
     997       2.8043
     998       2.8326
     999       2.8400
    1000       2.8221
    1001       2.7206
    1002       2.6797
    1003       2.6890
    1004       2.6676
    1005       2.7755
    1006       2.8423
    1007       2.8392
    1008       2.7428
    1009       2.7470
    1010       2.7119
    1011       2.7103
    1012       2.7836
    1013       2.7719
    1014       2.7745
    1015       2.8428
    1016       2.8471
    1017       2.7225
    1018       2.8212
    1019       2.6771
    1020       2.8434
    1021       2.8178
    1022       2.7665
    1023       2.7964
    1024       2.8532
    1025       2.8408
    1026       2.8461
    1027       2.8101
    1028       2.8497
    1029       2.8073
    1030       2.8031
    1031       2.7824
    1032       2.7885
    1033       2.8842
    1034       2.8019
    1035       2.7790
    1036       2.7643
    1037       2.7551
    1038       2.8061
    1039       2.7140
    1040       2.7318
    1041       2.5848
    1042       2.6091
    1043       2.5888
    1044       2.6950
    1045       2.7557
    1046       2.6808
    1047       2.6465
    1048       2.6246
    1049       2.6660
    1050       2.6959
    1051       2.5461
    1052       2.6324
    1053       2.6439
    1054       2.6600
    1055       2.8004
    1056       2.7378
    1057       2.7043
    1058       2.6994
    1059       2.7555
    1060       2.6679
    1061       2.6672
    1062       2.6319
    1063       2.6089
    1064       2.5257
    1065       2.4684
    1066       2.5925
    1067       2.5231
    1068       2.5538
    1069       2.6293
    1070       2.6939
    1071       2.7420
    1072       2.7127
    1073       2.7104
    1074       2.6324
    1075       2.6324
    1076       2.5813
    1077       2.6898
    1078       2.6376
    1079       2.6620
    1080       2.7049
    1081       2.7277
    1082       2.6435
    1083       2.5070
    1084       2.5351
    1085       2.5885
    1086       2.6827
    1087       2.6183
    1088       2.7037
    1089       2.7531
    1090       2.7792
    1091       2.8140
    1092       2.7576
    1093       2.7933
    1094       2.7275
    1095       2.8109
    1096       2.8668
    1097       2.8433
    1098       2.8554
    1099       2.7937
    1100       2.8454
    1101       2.7360
    1102       2.8030
    1103       2.8210
    1104       2.9572
    1105       2.7416
    1106       2.6899
    1107       2.5646
    1108       2.6539
    1109       2.6893
    1110       2.7985
    1111       2.8629
    1112       2.7166
    1113       2.7364
    1114       2.6861
    1115       2.6623
    1116       2.6873
    1117       2.7515
    1118       2.7871
    1119       2.7173
    1120       2.6801
    1121       2.6790
    1122       2.6751
    1123       2.6761
    1124       2.6947
    1125       2.7469
    1126       2.7577
    1127       2.7449
    1128       2.7186
    1129       2.6017
    1130       2.5830
    1131       2.6337
    1132       2.5383
    1133       2.6438
    1134       2.6512
    1135       2.6255
    1136       2.6779
    1137       2.5883
    1138       2.6389
    1139       2.6231
    1140       2.5664
    1141       2.6373
    1142       2.6171
    1143       2.6288
    1144       2.6028
    1145       2.6698
    1146       2.7810
    1147       2.7275
    1148       2.7518
    1149       2.7289
    1150       2.6462
    1151       2.6704
    1152       2.7319
    1153       2.6404
    1154       2.6845
    1155       2.6594
    1156       2.6967
    1157       2.6432
    1158       2.5763
    1159       2.5931
    1160       2.6177
    1161       2.4949
    1162       2.5811
    1163       2.5991
    1164       2.5566
    1165       2.5455
    1166       2.4094
    1167       2.4270
    1168       2.4384
    1169       2.4951
    1170       2.4688
    1171       2.5741
    1172       2.5782
    1173       2.4355
    1174       2.3792
    1175       2.4048
    1176       2.4542
    1177       2.3934
    1178       2.3759
    1179       2.4263
    1180       2.4360
    1181       2.4917
    1182       2.5109
    1183       2.5157
    1184       2.5257
    1185       2.5371
    1186       2.6021
    1187       2.6206
    1188       2.5311
    1189       2.4777
    1190       2.4920
    1191       2.6054
    1192       2.6821
    1193       2.6793
    1194       2.6695
    1195       2.6384
    1196       2.6090
    1197       2.6787
    1198       2.7289
    1199       2.7532
    1200       2.6829
    1201       2.5897
    1202       2.6105
    1203       2.6125
    1204       2.5246
    1205       2.6725
    1206       2.6589
    1207       2.6078
    1208       2.5586
    1209       2.7285
    1210       2.5758
    1211       2.5486
    1212       2.6473
    1213       2.7161
    1214       2.7555
    1215       2.7541
    1216       2.7183
    1217       2.7231
    1218       2.6859
    1219       2.7562
    1220       2.6931
    1221       2.6309
    1222       2.6252
    1223       2.7014
    1224       2.6637
    1225       2.6468
    1226       2.6321
    1227       2.5664
    1228       2.5526
    1229       2.6159
    1230       2.5886
    1231       2.5456
    1232       2.5904
    1233       2.6247
    1234       2.4811
    1235       2.5217
    1236       2.5450
    1237       2.4284
    1238       2.4586
    1239       2.4581
    1240       2.4837
    1241       2.4510
    1242       2.3796
    1243       2.3335
    1244       2.4208
    1245       2.4591
    1246       2.4304
    1247       2.4990
    1248       2.4873
    1249       2.4292
    1250       2.4969
    1251       2.5521
    1252       2.4874
    1253       2.5404
    1254       2.5018
    1255       2.4763
    1256       2.4642
    1257       2.4106
    1258       2.5315
    1259       2.5332
    1260       2.4907
    1261       2.5471
    1262       2.4975
    1263       2.5021
    1264       2.4555
    1265       2.4590
    1266       2.4469
    1267       2.4584
    1268       2.4470
    1269       2.4652
    1270       2.5153
    1271       2.4420
    1272       2.4226
    1273       2.4946
    1274       2.4489
    1275       2.4762
    1276       2.4156
    1277       2.4128
    1278       2.4611
    1279       2.4044
    1280       2.3800
    1281       2.3894
    1282       2.4607
    1283       2.5027
    1284       2.4208
    1285       2.3543
    1286       2.4154
    1287       2.3778
    1288       2.3778
    1289       2.3694
    1290       2.4131
    1291       2.3318
    1292       2.4314
    1293       2.4772
    1294       2.5340
    1295       2.4609
    1296       2.4531
    1297       2.4759
    1298       2.4721
    1299       2.4749
    1300       2.4753
    1301       2.5433
    1302       2.5707
    1303       2.4843
    1304       2.4467
    1305       2.5150
    1306       2.4521
    1307       2.4993
    1308       2.4841
    1309       2.4609
    1310       2.4513
    1311       2.5212
    1312       2.3992
    1313       2.3571
    1314       2.3474
    1315       2.5106
    1316       2.4802
    1317       2.4741
    1318       2.3568
    1319       2.3772
    1320       2.4078
    1321       2.4312
    1322       2.3722
    1323       2.4364
    1324       2.5055
    1325       2.4334
    1326       2.4183
    1327       2.3993
    1328       2.4140
    1329       2.4450
    1330       2.4958
    1331       2.5558
    1332       2.6024
    1333       2.5290
    1334       2.5489
    1335       2.4900
    1336       2.4998
    1337       2.5961
    1338       2.5817
    1339       2.5258
    1340       2.4623
    1341       2.6106
    1342       2.6032
    1343       2.5144
    1344       2.4896
    1345       2.5556
    1346       2.5857
    1347       2.5981
    1348       2.5626
    1349       2.5484
    1350       2.4983
    1351       2.4453
    1352       2.4725
    1353       2.3995
    1354       2.3326
    1355       2.3376
    1356       2.3992
    1357       2.3855
    1358       2.3995
    1359       2.4578
    1360       2.3906
    1361       2.4301
    1362       2.4485
    1363       2.3775
    1364       2.3229
    1365       2.3249
    1366       2.3651
    1367       2.3456
    1368       2.3856
    1369       2.4419
    1370       2.4502
    1371       2.4760
    1372       2.4124
    1373       2.4507
    1374       2.4308
    1375       2.4715
    1376       2.4951
    1377       2.5312
    1378       2.5188
    1379       2.6600
    1380       2.5647
    1381       2.4764
    1382       2.4557
    1383       2.4313
    1384       2.4985
    1385       2.5837
    1386       2.5622
    1387       2.4963
    1388       2.4207
    1389       2.4656
    1390       2.5043
    1391       2.5222
    1392       2.5925
    1393       2.5495
    1394       2.6071
    1395       2.7758
    1396       2.7451
    1397       2.7250
    1398       2.7220
    1399       2.8330
    1400       2.8497
    1401       2.6590
    1402       2.7536
    1403       2.6269
    1404       2.6781
    1405       2.6580
    1406       2.5992
    1407       2.4769
    1408       2.4822
    1409       2.4196
    1410       2.3892
    1411       2.4553
    1412       2.3619
    1413       2.2922
    1414       2.3152
    1415       2.3425
    1416       2.3686
    1417       2.3634
    1418       2.3978
    1419       2.5282
    1420       2.4485
    1421       2.4527
    1422       2.4418
    1423       2.4885
    1424       2.4154
    1425       2.4711
    1426       2.4262
    1427       2.4748
    1428       2.4476
    1429       2.3901
    1430       2.3746
    1431       2.3845
    1432       2.3116
    1433       2.3156
    1434       2.3602
    1435       2.3976
    1436       2.4089
    1437       2.4439
    1438       2.3943
    1439       2.3024
    1440       2.3490
    1441       2.3617
    1442       2.3851
    1443       2.3757
    1444       2.3144
    1445       2.3520
    1446       2.2682
    1447       2.1874
    1448       2.2696
    1449       2.3071
    1450       2.2575
    1451       2.3269
    1452       2.2720
    1453       2.3100
    1454       2.3434
    1455       2.3685
    1456       2.2667
    1457       2.2439
    1458       2.2971
    1459       2.3495
    1460       2.2501
    1461       2.2582
    1462       2.2536
    1463       2.2068
    1464       2.2991
    1465       2.3195
    1466       2.3607
    1467       2.2915
    1468       2.3101
    1469       2.4275
    1470       2.3027
    1471       2.2381
    1472       2.2480
    1473       2.2899
    1474       2.2490
    1475       2.2790
    1476       2.3332
    1477       2.2938
    1478       2.3109
    1479       2.2880
    1480       2.2765
    1481       2.3211
    1482       2.3021
    1483       2.1957
    1484       2.3086
    1485       2.2757
    1486       2.2424
    1487       2.2795
    1488       2.2632
    1489       2.2471
    1490       2.2530
    1491       2.2901
    1492       2.2558
    1493       2.3089
    1494       2.2994
    1495       2.2293
    1496       2.2556
    1497       2.3353
    1498       2.3056
    1499       2.3202
    1500       2.2490
    1501       2.2241
    1502       2.1915
    1503       2.2836
    1504       2.1389
    1505       2.1608
    1506       2.1731
    1507       2.1743
    1508       2.1705
    1509       2.1833
    1510       2.2046
    1511       2.2282
    1512       2.2395
    1513       2.2810
    1514       2.3131
    1515       2.2861
    1516       2.3011
    1517       2.3205
    1518       2.2509
    1519       2.2700
    1520       2.3046
    1521       2.2919
    1522       2.2470
    1523       2.2537
    1524       2.1586
    1525       2.1768
    1526       2.2415
    1527       2.2810
    1528       2.2396
    1529       2.2722
    1530       2.3301
    1531       2.2534
    1532       2.3048
    1533       2.3165
    1534       2.3187
    1535       2.2854
    1536       2.3181
    1537       2.2995
    1538       2.2179
    1539       2.2149
    1540       2.2087
    1541       2.2555
    1542       2.2522
    1543       2.3564
    1544       2.3852
    1545       2.3659
    1546       2.3257
    1547       2.3228
    1548       2.3082
    1549       2.3567
    1550       2.2856
    1551       2.2806
    1552       2.3098
    1553       2.3609
    1554       2.3942
    1555       2.4382
    1556       2.3420
    1557       2.3274
    1558       2.3341
    1559       2.3385
    1560       2.2884
    1561       2.2472
    1562       2.2627
    1563       2.2803
    1564       2.2719
    1565       2.2875
    1566       2.2166
    1567       2.3084
    1568       2.2945
    1569       2.3277
    1570       2.2856
    1571       2.3118
    1572       2.3023
    1573       2.2396
    1574       2.1814
    1575       2.2735
    1576       2.3073
    1577       2.3214
    1578       2.4317
    1579       2.4160
    1580       2.4665
    1581       2.5521
    1582       2.5357
    1583       2.5069
    1584       2.3427
    1585       2.4071
    1586       2.3347
    1587       2.2582
    1588       2.2456
    1589       2.2445
    1590       2.2843
    1591       2.2830
    1592       2.3462
    1593       2.3843
    1594       2.4350
    1595       2.3655
    1596       2.2967
    1597       2.2626
    1598       2.3863
    1599       2.3636
    1600       2.2237
    1601       2.2161
    1602       2.2785
    1603       2.3034
    1604       2.2965
    1605       2.3065
    1606       2.3021
    1607       2.3260
    1608       2.3130
    1609       2.2758
    1610       2.2913
    1611       2.2851
    1612       2.3004
    1613       2.2537
    1614       2.2864
    1615       2.2854
    1616       2.3214
    1617       2.2838
    1618       2.2325
    1619       2.3243
    1620       2.3688
    1621       2.4070
    1622       2.3568
    1623       2.4857
    1624       2.4933
    1625       2.4543
    1626       2.4650
    1627       2.4367
    1628       2.4645
    1629       2.4846
    1630       2.4376
    1631       2.5482
    1632       2.5109
    1633       2.5077
    1634       2.4425
    1635       2.4552
    1636       2.4640
    1637       2.3990
    1638       2.4010
    1639       2.3769
    1640       2.3827
    1641       2.4460
    1642       2.3014
    1643       2.3466
    1644       2.3479
    1645       2.4298
    1646       2.3991
    1647       2.3686
    1648       2.3899
    1649       2.4534
    1650       2.4206
    1651       2.4308
    1652       2.5004
    1653       2.4669
    1654       2.4385
    1655       2.4818
    1656       2.5074
    1657       2.4949
    1658       2.3899
    1659       2.3971
    1660       2.4206
    1661       2.4214
    1662       2.4512
    1663       2.3453
    1664       2.3677
    1665       2.4987
    1666       2.3983
    1667       2.4421
    1668       2.4993
    1669       2.3939
    1670       2.4362
    1671       2.4062
    1672       2.4553
    1673       2.5334
    1674       2.4730
    1675       2.4860
    1676       2.4557
    1677       2.4213
    1678       2.4494
    1679       2.4325
    1680       2.4341
    1681       2.4269
    1682       2.4374
    1683       2.3769
    1684       2.2953
    1685       2.3621
    1686       2.3128
    1687       2.3203
    1688       2.3811
    1689       2.4205
    1690       2.3956
    1691       2.3750
    1692       2.3402
    1693       2.3157
    1694       2.4234
    1695       2.5615
    1696       2.5561
    1697       2.4092
    1698       2.4400
    1699       2.4315
    1700       2.4106
    1701       2.4939
    1702       2.4515
    1703       2.4477
    1704       2.4369
    1705       2.4608
    1706       2.4959
    1707       2.4512
    1708       2.4736
    1709       2.3912
    1710       2.3700
    1711       2.3576
    1712       2.3442
    1713       2.3439
    1714       2.4226
    1715       2.4592
    1716       2.5171
    1717       2.5504
    1718       2.5207
    1719       2.5376
    1720       2.5503
    1721       2.5183
    1722       2.5024
    1723       2.4940
    1724       2.4695
    1725       2.4447
    1726       2.4933
    1727       2.4181
    1728       2.3303
    1729       2.4113
    1730       2.5019
    1731       2.4341
    1732       2.4388
    1733       2.5523
    1734       2.4959
    1735       2.5153
    1736       2.3817
    1737       2.3965
    1738       2.4299
    1739       2.4215
    1740       2.4702
    1741       2.4585
    1742       2.4410
    1743       2.4414
    1744       2.4587
    1745       2.4903
    1746       2.3494
    1747       2.3450
    1748       2.3408
    1749       2.3901
    1750       2.4277
    1751       2.3054
    1752       2.3772
    1753       2.3913
    1754       2.4441
    1755       2.3505
    1756       2.3854
    1757       2.4059
    1758       2.4543
    1759       2.4236
    1760       2.4233
    1761       2.3515
    1762       2.3457
    1763       2.2988
    1764       2.2980
    1765       2.4156
    1766       2.4891
    1767       2.4061
    1768       2.4318
    1769       2.4091
    1770       2.4096
    1771       2.3970
    1772       2.4027
    1773       2.3743
    1774       2.3539
    1775       2.3483
    1776       2.3183
    1777       2.3430
    1778       2.3800
    1779       2.4066
    1780       2.4356
    1781       2.3137
    1782       2.3416
    1783       2.3417
    1784       2.3236
    1785       2.2943
    1786       2.3469
    1787       2.3285
    1788       2.3209
    1789       2.3662
    1790       2.4077
    1791       2.4372
    1792       2.3860
    1793       2.3535
    1794       2.3197
    1795       2.3700
    1796       2.3975
    1797       2.4549
    1798       2.4673
    1799       2.4759
    1800       2.5021
    1801       2.6267
    1802       2.5470
    1803       2.5327
    1804       2.5648
    1805       2.5678
    1806       2.4651
    1807       2.5119
    1808       2.4605
    1809       2.3874
    1810       2.4182
    1811       2.4105
    1812       2.3911
    1813       2.4100
    1814       2.3659
    1815       2.3727
    1816       2.3120
    1817       2.3454
    1818       2.2609
    1819       2.2773
    1820       2.2163
    1821       2.2338
    1822       2.3022
    1823       2.3346
    1824       2.3441
    1825       2.3200
    1826       2.3141
    1827       2.2476
    1828       2.2962
    1829       2.2964
    1830       2.3029
    1831       2.3724
    1832       2.3181
    1833       2.3336
    1834       2.3417
    1835       2.3955
    1836       2.3719
    1837       2.4579
    1838       2.4952
    1839       2.4389
    1840       2.4583
    1841       2.3831
    1842       2.4270
    1843       2.4620
    1844       2.3839
    1845       2.4277
    1846       2.4570
    1847       2.5042
    1848       2.4549
    1849       2.3575
    1850       2.4477
    1851       2.3904
    1852       2.4870
    1853       2.3680
    1854       2.3542
    1855       2.4437
    1856       2.3920
    1857       2.3377
    1858       2.3591
    1859       2.4148
    1860       2.3377
    1861       2.3148
    1862       2.3842
    1863       2.4682
    1864       2.4115
    1865       2.3246
    1866       2.2735
    1867       2.2987
    1868       2.3302
    1869       2.3800
    1870       2.3636
    1871       2.4147
    1872       2.3439
    1873       2.4130
    1874       2.5401
    1875       2.4778
    1876       2.4860
    1877       2.4108
    1878       2.4364
    1879       2.5679
    1880       2.5444
    1881       2.4817
    1882       2.4934
    1883       2.5717
    1884       2.5266
    1885       2.4438
    1886       2.4763
    1887       2.4956
    1888       2.5540
    1889       2.5080
    1890       2.5357
    1891       2.6702
    1892       2.6551
    1893       2.6368
    1894       2.6162
    1895       2.6524
    1896       2.6111
    1897       2.6045
    1898       2.5860
    1899       2.6850
    1900       2.7090
    1901       2.7067
    1902       2.7128
    1903       2.6514
    1904       2.6035
    1905       2.6970
    1906       2.6523
    1907       2.6932
    1908       2.6491
    1909       2.6006
    1910       2.5460
    1911       2.5439
    1912       2.4723
    1913       2.5103
    1914       2.5594
    1915       2.4847
    1916       2.4442
    1917       2.4869
    1918       2.4568
    1919       2.4573
    1920       2.4470
    1921       2.4264
    1922       2.5166
    1923       2.5619
    1924       2.4314
    1925       2.3932
    1926       2.4176
    1927       2.3593
    1928       2.3525
    1929       2.3024
    1930       2.2331
    1931       2.3236
    1932       2.3609
    1933       2.4159
    1934       2.4417
    1935       2.5104
    1936       2.5777
    1937       2.5387
    1938       2.4891
    1939       2.4452
    1940       2.4099
    1941       2.4927
    1942       2.4146
    1943       2.3662
    1944       2.3350
    1945       2.4147
    1946       2.3874
    1947       2.2903
    1948       2.2199
    1949       2.2696
    1950       2.3088
    1951       2.2882
    1952       2.3314
    1953       2.3083
    1954       2.3214
    1955       2.3291
    1956       2.3344
    1957       2.3653
    1958       2.3803
    1959       2.4567
    1960       2.4013
    1961       2.4682
    1962       2.4281
    1963       2.4278
    1964       2.5327
    1965       2.5492
    1966       2.4918
    1967       2.4723
    1968       2.4869
    1969       2.5200
    1970       2.4884
    1971       2.4098
    1972       2.4794
    1973       2.5922
    1974       2.5001
    1975       2.5842
    1976       2.6094
    1977       2.5541
    1978       2.6149
    1979       2.5292
    1980       2.5724
    1981       2.5323
    1982       2.4898
    1983       2.5678
    1984       2.6803
    1985       2.6216
    1986       2.5920
    1987       2.7488
    1988       2.7522
    1989       2.6911
    1990       2.7195
    1991       2.6717
    1992       2.6632
    1993       2.7361
    1994       2.6713
    1995       2.6469
    1996       2.6196
    1997       2.6645
    1998       2.5442
    1999       2.5023
    2000       2.5829
    2001       2.6285
    2002       2.5236
    2003       2.5106
    2004       2.5299
    2005       2.5948
    2006       2.5961
    2007       2.5346
    2008       2.5887
    2009       2.5656
    2010       2.5687
    2011       2.6242
    2012       2.5930
    2013       2.5434
    2014       2.5239
    2015       2.5048
    2016       2.5304
    2017       2.4800
    2018       2.6120
    2019       2.6232
    2020       2.5942
    2021       2.6225
    2022       2.7004
    2023       2.6728
    2024       2.6445
    2025       2.7758
    2026       2.7208
    2027       2.6659
    2028       2.7073
    2029       2.6603
    2030       2.5715
    2031       2.7252
    2032       2.6404
    2033       2.6130
    2034       2.5654
    2035       2.7006
    2036       2.6124
    2037       2.6514
    2038       2.6351
    2039       2.6399
    2040       2.7209
    2041       2.7627
    2042       2.7172
    2043       2.6718
    2044       2.5978
    2045       2.6515
    2046       2.6292
    2047       2.5697
    2048       2.5690
    2049       2.6265
    2050       2.6244
    2051       2.5919
    2052       2.6342
    2053       2.7781
    2054       2.7110
    2055       2.7715
    2056       2.7943
    2057       2.7762
    2058       2.6747
    2059       2.7777
    2060       2.7571
    2061       2.7382
    2062       2.8423
    2063       2.6784
    2064       2.6173
    2065       2.6490
    2066       2.5835
    2067       2.6041
    2068       2.5970
    2069       2.6313
    2070       2.5990
    2071       2.4968
    2072       2.5206
    2073       2.6160
    2074       2.5443
    2075       2.5034
    2076       2.5723
    2077       2.6145
    2078       2.6172
    2079       2.5959
    2080       2.6105
    2081       2.6022
    2082       2.4716
    2083       2.5202
    2084       2.6011
    2085       2.6222
    2086       2.7861
    2087       2.7072
    2088       2.6664
    2089       2.6319
    2090       2.6095
    2091       2.5627
    2092       2.5802
    2093       2.7045
    2094       2.5785
    2095       2.7339
    2096       2.6535
    2097       2.6008
    2098       2.5731
    2099       2.6620
    2100       2.6788
    2101       2.7661
    2102       2.6355
    2103       2.6277
    2104       2.5504
    2105       2.5081
    2106       2.4701
    2107       2.5579
    2108       2.5667
    2109       2.5665
    2110       2.6325
    2111       2.6242
    2112       2.6715
    2113       2.6084
    2114       2.5983
    2115       2.5410
    2116       2.4793
    2117       2.5505
    2118       2.6647
    2119       2.6082
    2120       2.6081
    2121       2.6850
    2122       2.6929
    2123       2.6068
    2124       2.5822
    2125       2.6198
    2126       2.6003
    2127       2.5522
    2128       2.4583
    2129       2.5381
    2130       2.5609
    2131       2.5850
    2132       2.5918
    2133       2.5325
    2134       2.4827
    2135       2.5355
    2136       2.6013
    2137       2.6211
    2138       2.5856
    2139       2.5035
    2140       2.4939
    2141       2.4858
    2142       2.5789
    2143       2.5054
    2144       2.5237
    2145       2.4892
    2146       2.5187
    2147       2.4905
    2148       2.4922
    2149       2.3624
    2150       2.4327
    2151       2.4648
    2152       2.4214
    2153       2.4526
    2154       2.4979
    2155       2.5743
    2156       2.6147
    2157       2.5933
    2158       2.5459
    2159       2.4868
    2160       2.4751
    2161       2.4746
    2162       2.4924
    2163       2.4660
    2164       2.3873
    2165       2.4503
    2166       2.5365
    2167       2.4398
    2168       2.4502
    2169       2.4530
    2170       2.4072
    2171       2.4286
    2172       2.4257
    2173       2.4729
    2174       2.4796
    2175       2.4951
    2176       2.4329
    2177       2.4323
    2178       2.5272
    2179       2.4141
    2180       2.6491
    2181       2.5438
    2182       2.6302
    2183       2.5188
    2184       2.5838
    2185       2.6051
    2186       2.6210
    2187       2.6916
    2188       2.6617
    2189       2.6194
    2190       2.5806
    2191       2.5676
    2192       2.5636
    2193       2.6375
    2194       2.6767
    2195       2.7880
    2196       2.8773
    2197       2.7357
    2198       2.7515
    2199       2.8864
    2200       2.8034
    2201       2.6254
    2202       2.6392
    2203       2.6064
    2204       2.6328
    2205       2.6453
    2206       2.6306
    2207       2.6210
    2208       2.5950
    2209       2.5263
    2210       2.5871
    2211       2.4983
    2212       2.5255
    2213       2.5206
    2214       2.4929
    2215       2.5327
    2216       2.5020
    2217       2.5215
    2218       2.6595
    2219       2.5917
    2220       2.6238
    2221       2.5684
    2222       2.4741
    2223       2.4089
    2224       2.4676
    2225       2.5069
    2226       2.4999
    2227       2.6047
    2228       2.4949
    2229       2.4914
    2230       2.5973
    2231       2.4993
    2232       2.3920
    2233       2.4184
    2234       2.5556
    2235       2.5428
    2236       2.5671
    2237       2.6322
    2238       2.4819
    2239       2.4694
    2240       2.5102
    2241       2.5530
    2242       2.5282
    2243       2.5407
    2244       2.5638
    2245       2.4849
    2246       2.4764
    2247       2.5035
    2248       2.5131
    2249       2.4902
    2250       2.5376
    2251       2.6003
    2252       2.6963
    2253       2.6539
    2254       2.4923
    2255       2.5792
    2256       2.5744
    2257       2.5685
    2258       2.6571
    2259       2.6117
    2260       2.6005
    2261       2.6757
    2262       2.6865
    2263       2.7506
    2264       2.6361
    2265       2.5586
    2266       2.5318
    2267       2.6553
    2268       2.6752
    2269       2.6367
    2270       2.5968
    2271       2.6155
    2272       2.6240
    2273       2.7500
    2274       2.6870
    2275       2.6204
    2276       2.6374
    2277       2.7109
    2278       2.7561
    2279       2.7504
    2280       2.7544
    2281       2.6624
    2282       2.7391
    2283       2.7295
    2284       2.6207
    2285       2.5277
    2286       2.5650
    2287       2.6171
    2288       2.5707
    2289       2.5914
    2290       2.5273
    2291       2.5334
    2292       2.5937
    2293       2.5137
    2294       2.5291
    2295       2.5056
    2296       2.5245
    2297       2.5751
    2298       2.6052
    2299       2.5718
    2300       2.5678
    2301       2.5876
    2302       2.5013
    2303       2.4850
    2304       2.5166
    2305       2.6487
    2306       2.5589
    2307       2.5721
    2308       2.5732
    2309       2.5730
    2310       2.5387
    2311       2.5347
    2312       2.5563
    2313       2.6150
    2314       2.6683
    2315       2.6440
    2316       2.6023
    2317       2.5892
    2318       2.5724
    2319       2.4924
    2320       2.5116
    2321       2.5651
    2322       2.5854
    2323       2.6140
    2324       2.4934
    2325       2.4668
    2326       2.5614
    2327       2.6156
    2328       2.5745
    2329       2.5368
    2330       2.6245
    2331       2.7256
    2332       2.7999
    2333       2.7371
    2334       2.7343
    2335       2.7473
    2336       2.8193
    2337       2.7886
    2338       2.8908
    2339       2.8743
    2340       2.7792
    2341       2.7054
    2342       2.8514
    2343       2.7724
    2344       2.7410
    2345       2.7297
    2346       2.7499
    2347       2.7052
    2348       2.7644
    2349       2.7118
    2350       2.6713
    2351       2.6722
    2352       2.5183
    2353       2.5395
    2354       2.5169
    2355       2.5435
    2356       2.5995
    2357       2.5654
    2358       2.5334
    2359       2.5806
    2360       2.5840
    2361       2.5788
    2362       2.6064
    2363       2.6143
    2364       2.5778
    2365       2.6210
    2366       2.6107
    2367       2.6467
    2368       2.6406
    2369       2.5512
    2370       2.5564
    2371       2.5227
    2372       2.6201
    2373       2.6110
    2374       2.6801
    2375       2.6989
    2376       2.7037
    2377       2.7097
    2378       2.6976
    2379       2.7323
    2380       2.7138
    2381       2.6466
    2382       2.5940
    2383       2.6928
    2384       2.7716
    2385       2.6816
    2386       2.6574
    2387       2.6077
    2388       2.6391
    2389       2.6731
    2390       2.7123
    2391       2.6600
    2392       2.5618
    2393       2.5613
    2394       2.5773
    2395       2.6105
    2396       2.6184
    2397       2.6297
    2398       2.6437
    2399       2.6605
    2400       2.6648
    2401       2.7974
    2402       2.7210
    2403       2.6577
    2404       2.6286
    2405       2.6311
    2406       2.5915
    2407       2.6020
    2408       2.6340
    2409       2.6120
    2410       2.6731
    2411       2.6102
    2412       2.4983
    2413       2.5601
    2414       2.5298
    2415       2.4494
    2416       2.4615
    2417       2.5363
    2418       2.5780
    2419       2.6105
    2420       2.5461
    2421       2.6306
    2422       2.7027
    2423       2.7334
    2424       2.8131
    2425       2.8094
    2426       2.7305
    2427       2.6497
    2428       2.6656
    2429       2.7568
    2430       2.8503
    2431       2.8682
    2432       2.8459
    2433       2.7889
    2434       2.7701
    2435       2.8389
    2436       2.8133
    2437       2.7661
    2438       2.8147
    2439       2.8164
    2440       2.8107
    2441       2.7620
    2442       2.8682
    2443       2.8008
    2444       2.7804
    2445       2.6934
    2446       2.6476
    2447       2.6051
    2448       2.6368
    2449       2.6576
    2450       2.5962
    2451       2.5877
    2452       2.5650
    2453       2.6112
    2454       2.6449
    2455       2.6440
    2456       2.7175
    2457       2.7158
    2458       2.7536
    2459       2.8147
    2460       2.7544
    2461       2.7207
    2462       2.6876
    2463       2.7864
    2464       2.7045
    2465       2.7603
    2466       2.7446
    2467       2.7527
    2468       2.6784
    2469       2.7135
    2470       2.8228
    2471       2.8716
    2472       2.8382
    2473       2.8490
    2474       2.8795
    2475       2.9007
    2476       2.9815
    2477       2.8558
    2478       2.8642
    2479       2.8723
    2480       2.8324
    2481       2.9046
    2482       2.8014
    2483       2.7175
    2484       2.7609
    2485       2.7171
    2486       2.7402
    2487       2.7492
    2488       2.7204
    2489       2.7615
    2490       2.6594
    2491       2.5367
    2492       2.5838
    2493       2.6299
    2494       2.6968
    2495       2.6658
    2496       2.7708
    2497       2.7985
    2498       2.8097
    2499       2.7868
    2500       2.8306
