# Supplementary material for: Potential Inhibitors of Fascin From A Database of Marine Natural Products: A Virtual Screening and Molecular Dynamics Study
Source: Front Chem. 2021 Oct 7;9:719949. doi: 10.3389/fchem.2021.719949 (PMC8529705; doi:10.3389/fchem.2021.719949)
Supplement: Supplementary file 2 [file DataSheet1.ZIP › Raw Date for Manuscript-719949-reduced/Figure S1/Inhibitor 14/rmsd2.dat]

#Frame     RMSD_00002
       1       2.1753
       2       2.1762
       3       2.1790
       4       2.2017
       5       2.0936
       6       2.0716
       7       2.1487
       8       2.1617
       9       2.0819
      10       2.1165
      11       2.0896
      12       2.1442
      13       2.1586
      14       2.1075
      15       2.1384
      16       2.1118
      17       2.1100
      18       2.0936
      19       2.1493
      20       2.2039
      21       2.1604
      22       2.1625
      23       2.1097
      24       2.2154
      25       2.1809
      26       2.1673
      27       2.2079
      28       2.2639
      29       2.2460
      30       2.2545
      31       2.2192
      32       2.2523
      33       2.2746
      34       2.2551
      35       2.2471
      36       2.2726
      37       2.3869
      38       2.3849
      39       2.3192
      40       2.3008
      41       2.2467
      42       2.2736
      43       2.2535
      44       2.2459
      45       2.2560
      46       2.2660
      47       2.3143
      48       2.3153
      49       2.3321
      50       2.3118
      51       2.3255
      52       2.3357
      53       2.3294
      54       2.2751
      55       2.3543
      56       2.3823
      57       2.3100
      58       2.2507
      59       2.2587
      60       2.3430
      61       2.3181
      62       2.2112
      63       2.2193
      64       2.2166
      65       2.2309
      66       2.1958
      67       2.2801
      68       2.3406
      69       2.3263
      70       2.3374
      71       2.3968
      72       2.2630
      73       2.3511
      74       2.4214
      75       2.3949
      76       2.3843
      77       2.4089
      78       2.3894
      79       2.3916
      80       2.2830
      81       2.3581
      82       2.2696
      83       2.2940
      84       2.3387
      85       2.3337
      86       2.3371
      87       2.3435
      88       2.2725
      89       2.3651
      90       2.3436
      91       2.3526
      92       2.3759
      93       2.2269
      94       2.2660
      95       2.2473
      96       2.2760
      97       2.3477
      98       2.3472
      99       2.2440
     100       2.2563
     101       2.3209
     102       2.3506
     103       2.3597
     104       2.2579
     105       2.2385
     106       2.2119
     107       2.2385
     108       2.2290
     109       2.2533
     110       2.2099
     111       2.2398
     112       2.2469
     113       2.1728
     114       2.2031
     115       2.1301
     116       2.1835
     117       2.2231
     118       2.2662
     119       2.2487
     120       2.2366
     121       2.3489
     122       2.3324
     123       2.3501
     124       2.3874
     125       2.3355
     126       2.3599
     127       2.3769
     128       2.2814
     129       2.2885
     130       2.3422
     131       2.3974
     132       2.4580
     133       2.4457
     134       2.3483
     135       2.3638
     136       2.2702
     137       2.2799
     138       2.2638
     139       2.2391
     140       2.2802
     141       2.3098
     142       2.2576
     143       2.2764
     144       2.2335
     145       2.2881
     146       2.2721
     147       2.2989
     148       2.2300
     149       2.3674
     150       2.3011
     151       2.3371
     152       2.3058
     153       2.3644
     154       2.3578
     155       2.3041
     156       2.2742
     157       2.2286
     158       2.2704
     159       2.3159
     160       2.3584
     161       2.3544
     162       2.2944
     163       2.2558
     164       2.2778
     165       2.2324
     166       2.2319
     167       2.1409
     168       2.2204
     169       2.1204
     170       2.1302
     171       2.1945
     172       2.1836
     173       2.1716
     174       2.2033
     175       2.1827
     176       2.2533
     177       2.2062
     178       2.1711
     179       2.0945
     180       2.1938
     181       2.2473
     182       2.1879
     183       2.2432
     184       2.2665
     185       2.2422
     186       2.2422
     187       2.2870
     188       2.2083
     189       2.2318
     190       2.3402
     191       2.2963
     192       2.2296
     193       2.2010
     194       2.2419
     195       2.3299
     196       2.2967
     197       2.3338
     198       2.2389
     199       2.2275
     200       2.1635
     201       2.1847
     202       2.2790
     203       2.2964
     204       2.3389
     205       2.3381
     206       2.3386
     207       2.2824
     208       2.2992
     209       2.2424
     210       2.3177
     211       2.4069
     212       2.4705
     213       2.3928
     214       2.3360
     215       2.3732
     216       2.3432
     217       2.3304
     218       2.3023
     219       2.2160
     220       2.2577
     221       2.2505
     222       2.2618
     223       2.1854
     224       2.2843
     225       2.2386
     226       2.2320
     227       2.2809
     228       2.3334
     229       2.2971
     230       2.2831
     231       2.2651
     232       2.2091
     233       2.2870
     234       2.3147
     235       2.3301
     236       2.2849
     237       2.3111
     238       2.2784
     239       2.2502
     240       2.2967
     241       2.2558
     242       2.2124
     243       2.2351
     244       2.2380
     245       2.1749
     246       2.1669
     247       2.2006
     248       2.1655
     249       2.1176
     250       2.0806
     251       2.1262
     252       2.1343
     253       2.2232
     254       2.1080
     255       2.2513
     256       2.3148
     257       2.3412
     258       2.3688
     259       2.3628
     260       2.3476
     261       2.4485
     262       2.4253
     263       2.4592
     264       2.3764
     265       2.3746
     266       2.3229
     267       2.3157
     268       2.3805
     269       2.3514
     270       2.2873
     271       2.2758
     272       2.3374
     273       2.2620
     274       2.2465
     275       2.3089
     276       2.3919
     277       2.3319
     278       2.2083
     279       2.2243
     280       2.2657
     281       2.2977
     282       2.3443
     283       2.2193
     284       2.3058
     285       2.3045
     286       2.3142
     287       2.3252
     288       2.2624
     289       2.3299
     290       2.2625
     291       2.2478
     292       2.3168
     293       2.3604
     294       2.3726
     295       2.3628
     296       2.4045
     297       2.3208
     298       2.4290
     299       2.3430
     300       2.4426
     301       2.4155
     302       2.4531
     303       2.4600
     304       2.4425
     305       2.3781
     306       2.4324
     307       2.3774
     308       2.4015
     309       2.4494
     310       2.4099
     311       2.3365
     312       2.4032
     313       2.3923
     314       2.3140
     315       2.4181
     316       2.3003
     317       2.3008
     318       2.2646
     319       2.3387
     320       2.3344
     321       2.3671
     322       2.3373
     323       2.3646
     324       2.2811
     325       2.2641
     326       2.3277
     327       2.3106
     328       2.3493
     329       2.2646
     330       2.2834
     331       2.2713
     332       2.3029
     333       2.3253
     334       2.3999
     335       2.3722
     336       2.4465
     337       2.4221
     338       2.4580
     339       2.2886
     340       2.3702
     341       2.2924
     342       2.2608
     343       2.2551
     344       2.3462
     345       2.3020
     346       2.3069
     347       2.2631
     348       2.3059
     349       2.2632
     350       2.3104
     351       2.2320
     352       2.2638
     353       2.2833
     354       2.2792
     355       2.3172
     356       2.3127
     357       2.2093
     358       2.1244
     359       2.1707
     360       2.2315
     361       2.2392
     362       2.2545
     363       2.2232
     364       2.1840
     365       2.1528
     366       2.1074
     367       2.1445
     368       2.1351
     369       2.1722
     370       2.2765
     371       2.2432
     372       2.2093
     373       2.2412
     374       2.3019
     375       2.2560
     376       2.2493
     377       2.2666
     378       2.2201
     379       2.2044
     380       2.1939
     381       2.2003
     382       2.1529
     383       2.2331
     384       2.2827
     385       2.2658
     386       2.2488
     387       2.2336
     388       2.2283
     389       2.1261
     390       2.2073
     391       2.2042
     392       2.2243
     393       2.1847
     394       2.1020
     395       2.1572
     396       2.1598
     397       2.2472
     398       2.1876
     399       2.2298
     400       2.2644
     401       2.1829
     402       2.1815
     403       2.2950
     404       2.2645
     405       2.2783
     406       2.2770
     407       2.1649
     408       2.2451
     409       2.2226
     410       2.2295
     411       2.1918
     412       2.2227
     413       2.2232
     414       2.1849
     415       2.2732
     416       2.2696
     417       2.3302
     418       2.2734
     419       2.2496
     420       2.2839
     421       2.1583
     422       2.2225
     423       2.3059
     424       2.2329
     425       2.3511
     426       2.2208
     427       2.2781
     428       2.2661
     429       2.2790
     430       2.3537
     431       2.2512
     432       2.2794
     433       2.2775
     434       2.2934
     435       2.3263
     436       2.2642
     437       2.2621
     438       2.2458
     439       2.2161
     440       2.2552
     441       2.2925
     442       2.3388
     443       2.3416
     444       2.2243
     445       2.2305
     446       2.1922
     447       2.2362
     448       2.2754
     449       2.2342
     450       2.2720
     451       2.3032
     452       2.2911
     453       2.2168
     454       2.2919
     455       2.3465
     456       2.4193
     457       2.3470
     458       2.3408
     459       2.3991
     460       2.3677
     461       2.4268
     462       2.3477
     463       2.3919
     464       2.4020
     465       2.3821
     466       2.2742
     467       2.3128
     468       2.3194
     469       2.3014
     470       2.3292
     471       2.3470
     472       2.3232
     473       2.3009
     474       2.3350
     475       2.3992
     476       2.3309
     477       2.3110
     478       2.3890
     479       2.2442
     480       2.2854
     481       2.2596
     482       2.2984
     483       2.3061
     484       2.2937
     485       2.1765
     486       2.2384
     487       2.2756
     488       2.2563
     489       2.3159
     490       2.3214
     491       2.3308
     492       2.4110
     493       2.3764
     494       2.3857
     495       2.3554
     496       2.2302
     497       2.2572
     498       2.3090
     499       2.2954
     500       2.3559
     501       2.3265
     502       2.3383
     503       2.3568
     504       2.3427
     505       2.3061
     506       2.2641
     507       2.3210
     508       2.4281
     509       2.4278
     510       2.3694
     511       2.3398
     512       2.3460
     513       2.3461
     514       2.3683
     515       2.4127
     516       2.4218
     517       2.5520
     518       2.5262
     519       2.4951
     520       2.4812
     521       2.3686
     522       2.3470
     523       2.3234
     524       2.3530
     525       2.3554
     526       2.3385
     527       2.3721
     528       2.4404
     529       2.4844
     530       2.5111
     531       2.5627
     532       2.4820
     533       2.4403
     534       2.4127
     535       2.3725
     536       2.4496
     537       2.5791
     538       2.5313
     539       2.5044
     540       2.4832
     541       2.4129
     542       2.4813
     543       2.5393
     544       2.4829
     545       2.4093
     546       2.4284
     547       2.4861
     548       2.4304
     549       2.4573
     550       2.4164
     551       2.4627
     552       2.4201
     553       2.3577
     554       2.3084
     555       2.3357
     556       2.4438
     557       2.4058
     558       2.4132
     559       2.4211
     560       2.4390
     561       2.4668
     562       2.3868
     563       2.5268
     564       2.5025
     565       2.4768
     566       2.4811
     567       2.5251
     568       2.5908
     569       2.6011
     570       2.5028
     571       2.5419
     572       2.5182
     573       2.4952
     574       2.5623
     575       2.5140
     576       2.5192
     577       2.5188
     578       2.4791
     579       2.4656
     580       2.5100
     581       2.5138
     582       2.4507
     583       2.3974
     584       2.3778
     585       2.4970
     586       2.4467
     587       2.5821
     588       2.5055
     589       2.4408
     590       2.4307
     591       2.4744
     592       2.5334
     593       2.4541
     594       2.4011
     595       2.4345
     596       2.4065
     597       2.4140
     598       2.4005
     599       2.3906
     600       2.4671
     601       2.4138
     602       2.4964
     603       2.4768
     604       2.4486
     605       2.4693
     606       2.5551
     607       2.4762
     608       2.3844
     609       2.3677
     610       2.4060
     611       2.3303
     612       2.4855
     613       2.4897
     614       2.4440
     615       2.5209
     616       2.5253
     617       2.5435
     618       2.4876
     619       2.5428
     620       2.5340
     621       2.5080
     622       2.5048
     623       2.5465
     624       2.4860
     625       2.4743
     626       2.4371
     627       2.4553
     628       2.4222
     629       2.4914
     630       2.4962
     631       2.4566
     632       2.3758
     633       2.3485
     634       2.3578
     635       2.3510
     636       2.3203
     637       2.2024
     638       2.2162
     639       2.3258
     640       2.3108
     641       2.3186
     642       2.2293
     643       2.2547
     644       2.2674
     645       2.2793
     646       2.2043
     647       2.2711
     648       2.2512
     649       2.2620
     650       2.3379
     651       2.3409
     652       2.3137
     653       2.3278
     654       2.3088
     655       2.4077
     656       2.3936
     657       2.3177
     658       2.3907
     659       2.3522
     660       2.4061
     661       2.4189
     662       2.4084
     663       2.4763
     664       2.5102
     665       2.4802
     666       2.5334
     667       2.5827
     668       2.4781
     669       2.4561
     670       2.4850
     671       2.5369
     672       2.5714
     673       2.5540
     674       2.6157
     675       2.5288
     676       2.4696
     677       2.4048
     678       2.4870
     679       2.4125
     680       2.3492
     681       2.3634
     682       2.4350
     683       2.4707
     684       2.4562
     685       2.4485
     686       2.4267
     687       2.4183
     688       2.4195
     689       2.3995
     690       2.4074
     691       2.4188
     692       2.3520
     693       2.3074
     694       2.3454
     695       2.3596
     696       2.3618
     697       2.3607
     698       2.2918
     699       2.3259
     700       2.2211
     701       2.2751
     702       2.3049
     703       2.2327
     704       2.3611
     705       2.4440
     706       2.4870
     707       2.4787
     708       2.4752
     709       2.5180
     710       2.4653
     711       2.4404
     712       2.4190
     713       2.3846
     714       2.4423
     715       2.3758
     716       2.3793
     717       2.3471
     718       2.3653
     719       2.4123
     720       2.3546
     721       2.4308
     722       2.3772
     723       2.4441
     724       2.4237
     725       2.3606
     726       2.3640
     727       2.3344
     728       2.3425
     729       2.4532
     730       2.4197
     731       2.4477
     732       2.4311
     733       2.4174
     734       2.4190
     735       2.4436
     736       2.4784
     737       2.5025
     738       2.4639
     739       2.4693
     740       2.5451
     741       2.4658
     742       2.5187
     743       2.6004
     744       2.6264
     745       2.6340
     746       2.6663
     747       2.6490
     748       2.6734
     749       2.5903
     750       2.5754
     751       2.5982
     752       2.4910
     753       2.4624
     754       2.5285
     755       2.5534
     756       2.5140
     757       2.4924
     758       2.5961
     759       2.5793
     760       2.5257
     761       2.5837
     762       2.5623
     763       2.5506
     764       2.5482
     765       2.5723
     766       2.6161
     767       2.5588
     768       2.5245
     769       2.5247
     770       2.5336
     771       2.6521
     772       2.5696
     773       2.5620
     774       2.5194
     775       2.5539
     776       2.6185
     777       2.5994
     778       2.6294
     779       2.6550
     780       2.5828
     781       2.5190
     782       2.4873
     783       2.5552
     784       2.5394
     785       2.5571
     786       2.5845
     787       2.5349
     788       2.4797
     789       2.5354
     790       2.4821
     791       2.3941
     792       2.4438
     793       2.4011
     794       2.3016
     795       2.2776
     796       2.2660
     797       2.2787
     798       2.3933
     799       2.5108
     800       2.4577
     801       2.4659
     802       2.4850
     803       2.5068
     804       2.5272
     805       2.5823
     806       2.5551
     807       2.5435
     808       2.5521
     809       2.4453
     810       2.5178
     811       2.5532
     812       2.6133
     813       2.6260
     814       2.5407
     815       2.5872
     816       2.6058
     817       2.5189
     818       2.5823
     819       2.5810
     820       2.4607
     821       2.4459
     822       2.4895
     823       2.4536
     824       2.4900
     825       2.4487
     826       2.4479
     827       2.4786
     828       2.4774
     829       2.5425
     830       2.6101
     831       2.5306
     832       2.6182
     833       2.6005
     834       2.4983
     835       2.4480
     836       2.5066
     837       2.5240
     838       2.4620
     839       2.5548
     840       2.5999
     841       2.5474
     842       2.6792
     843       2.6373
     844       2.7016
     845       2.6326
     846       2.6032
     847       2.6124
     848       2.5863
     849       2.5745
     850       2.5084
     851       2.6339
     852       2.5463
     853       2.6134
     854       2.6401
     855       2.7710
     856       2.7531
     857       2.7246
     858       2.6564
     859       2.6680
     860       2.6387
     861       2.5814
     862       2.6351
     863       2.6380
     864       2.5971
     865       2.5410
     866       2.4793
     867       2.4364
     868       2.4720
     869       2.5343
     870       2.5669
     871       2.5440
     872       2.5436
     873       2.5229
     874       2.4603
     875       2.4203
     876       2.4829
     877       2.5152
     878       2.6018
     879       2.6061
     880       2.6107
     881       2.6595
     882       2.7239
     883       2.7084
     884       2.7235
     885       2.6919
     886       2.6760
     887       2.7265
     888       2.8171
     889       2.6954
     890       2.6912
     891       2.6436
     892       2.5777
     893       2.6205
     894       2.5982
     895       2.6588
     896       2.5741
     897       2.6577
     898       2.6429
     899       2.5927
     900       2.6084
     901       2.5747
     902       2.5136
     903       2.5751
     904       2.5067
     905       2.6123
     906       2.6161
     907       2.5182
     908       2.4980
     909       2.4471
     910       2.4155
     911       2.5181
     912       2.4478
     913       2.3387
     914       2.4758
     915       2.4674
     916       2.5685
     917       2.6421
     918       2.5662
     919       2.5518
     920       2.5181
     921       2.6968
     922       2.6720
     923       2.5866
     924       2.6750
     925       2.5255
     926       2.6135
     927       2.6219
     928       2.6938
     929       2.6014
     930       2.7315
     931       2.7312
     932       2.7917
     933       2.6987
     934       2.7551
     935       2.7512
     936       2.8654
     937       2.9393
     938       2.9742
     939       3.0102
     940       2.9130
     941       2.9936
     942       2.9523
     943       2.9570
     944       2.8603
     945       2.9248
     946       2.8907
     947       2.9769
     948       2.9598
     949       2.8334
     950       2.8545
     951       2.8357
     952       2.7906
     953       2.8125
     954       2.7083
     955       2.7903
     956       2.8104
     957       2.7717
     958       2.7539
     959       2.8981
     960       2.8094
     961       2.7615
     962       2.8136
     963       2.8380
     964       2.7691
     965       2.7768
     966       2.8798
     967       3.0231
     968       3.0276
     969       2.9598
     970       2.8280
     971       2.8545
     972       2.7446
     973       2.8844
     974       2.9753
     975       2.8603
     976       2.8400
     977       2.9225
     978       2.9558
     979       2.9198
     980       2.9712
     981       3.0945
     982       3.0526
     983       2.9818
     984       3.0007
     985       3.1267
     986       3.0290
     987       3.0491
     988       2.9931
     989       3.0694
     990       3.0539
     991       3.1228
     992       3.1556
     993       3.1973
     994       3.1646
     995       3.1526
     996       3.2339
     997       3.3281
     998       3.2907
     999       3.2704
    1000       3.1428
    1001       3.0749
    1002       3.0665
    1003       3.0310
    1004       3.0327
    1005       2.9733
    1006       3.0117
    1007       3.0160
    1008       2.9949
    1009       2.9612
    1010       2.9409
    1011       2.8621
    1012       2.8638
    1013       2.8693
    1014       2.8900
    1015       2.9431
    1016       2.9141
    1017       3.0443
    1018       2.9489
    1019       3.1309
    1020       3.1427
    1021       3.1137
    1022       3.1955
    1023       3.2014
    1024       3.2856
    1025       3.1993
    1026       3.1106
    1027       3.1030
    1028       2.9933
    1029       3.0455
    1030       2.9700
    1031       2.9606
    1032       2.8351
    1033       2.8785
    1034       2.8213
    1035       2.7480
    1036       2.8710
    1037       2.8666
    1038       2.9114
    1039       2.9482
    1040       2.8431
    1041       2.8115
    1042       2.7854
    1043       2.7438
    1044       2.6975
    1045       2.6770
    1046       2.7229
    1047       2.6753
    1048       2.7035
    1049       2.7929
    1050       2.7339
    1051       2.7278
    1052       2.8194
    1053       2.6917
    1054       2.8730
    1055       2.7937
    1056       2.7722
    1057       2.8333
    1058       2.8832
    1059       2.7551
    1060       2.7262
    1061       2.6985
    1062       2.7464
    1063       2.7573
    1064       2.7667
    1065       2.7065
    1066       2.7571
    1067       2.7454
    1068       2.7573
    1069       2.7948
    1070       2.9093
    1071       2.9915
    1072       3.0327
    1073       3.0385
    1074       3.0937
    1075       3.0759
    1076       3.0977
    1077       3.0881
    1078       2.9236
    1079       2.9824
    1080       2.9259
    1081       2.9895
    1082       3.0707
    1083       2.9995
    1084       2.9594
    1085       2.9126
    1086       2.9575
    1087       2.9958
    1088       2.9578
    1089       2.9496
    1090       3.0215
    1091       3.0864
    1092       3.1500
    1093       3.1290
    1094       3.0439
    1095       2.9362
    1096       2.8775
    1097       3.0233
    1098       2.9566
    1099       2.9913
    1100       2.9085
    1101       2.8491
    1102       2.7984
    1103       2.8283
    1104       2.9277
    1105       2.8480
    1106       2.8676
    1107       2.8156
    1108       2.7780
    1109       2.8260
    1110       2.8625
    1111       2.8821
    1112       2.8754
    1113       2.8430
    1114       2.7917
    1115       2.7404
    1116       2.7901
    1117       2.8554
    1118       2.7707
    1119       2.7332
    1120       2.7867
    1121       2.7520
    1122       2.7709
    1123       2.8012
    1124       2.8480
    1125       2.9175
    1126       2.9170
    1127       2.7850
    1128       2.8037
    1129       2.7791
    1130       2.7594
    1131       2.7577
    1132       2.8141
    1133       2.7581
    1134       2.7341
    1135       2.8579
    1136       2.7561
    1137       2.7213
    1138       2.7255
    1139       2.7974
    1140       2.7728
    1141       2.7289
    1142       2.7770
    1143       2.7165
    1144       2.6732
    1145       2.6252
    1146       2.6270
    1147       2.6994
    1148       2.7837
    1149       2.7200
    1150       2.7009
    1151       2.6500
    1152       2.6525
    1153       2.7486
    1154       2.7385
    1155       2.7558
    1156       2.7565
    1157       2.7422
    1158       2.7306
    1159       2.6515
    1160       2.6772
    1161       2.7330
    1162       2.7315
    1163       2.7275
    1164       2.6471
    1165       2.6606
    1166       2.7407
    1167       2.7843
    1168       2.7066
    1169       2.6193
    1170       2.6465
    1171       2.6801
    1172       2.6280
    1173       2.7076
    1174       2.6587
    1175       2.6973
    1176       2.6079
    1177       2.7152
    1178       2.5808
    1179       2.5871
    1180       2.5111
    1181       2.5193
    1182       2.6070
    1183       2.6112
    1184       2.6560
    1185       2.7147
    1186       2.8279
    1187       2.8208
    1188       2.7768
    1189       2.7504
    1190       2.7279
    1191       2.6710
    1192       2.6437
    1193       2.6770
    1194       2.5861
    1195       2.5723
    1196       2.6128
    1197       2.5667
    1198       2.6672
    1199       2.5541
    1200       2.4935
    1201       2.5297
    1202       2.6496
    1203       2.6620
    1204       2.5501
    1205       2.6294
    1206       2.6262
    1207       2.5067
    1208       2.6831
    1209       2.6120
    1210       2.6624
    1211       2.6869
    1212       2.6862
    1213       2.6454
    1214       2.5947
    1215       2.6073
    1216       2.7336
    1217       2.7452
    1218       2.6236
    1219       2.6806
    1220       2.6330
    1221       2.5731
    1222       2.8000
    1223       2.7266
    1224       2.6879
    1225       2.7246
    1226       2.7453
    1227       2.7450
    1228       2.6716
    1229       2.6441
    1230       2.6512
    1231       2.6208
    1232       2.6846
    1233       2.6319
    1234       2.6931
    1235       2.7302
    1236       2.6877
    1237       2.7252
    1238       2.6836
    1239       2.6091
    1240       2.6697
    1241       2.7091
    1242       2.5948
    1243       2.5861
    1244       2.5936
    1245       2.5677
    1246       2.5079
    1247       2.5055
    1248       2.5330
    1249       2.6155
    1250       2.6691
    1251       2.6830
    1252       2.7033
    1253       2.8346
    1254       2.6586
    1255       2.6513
    1256       2.6102
    1257       2.6195
    1258       2.6657
    1259       2.6287
    1260       2.6832
    1261       2.7419
    1262       2.7128
    1263       2.6637
    1264       2.5871
    1265       2.5287
    1266       2.4927
    1267       2.4779
    1268       2.5189
    1269       2.5041
    1270       2.5102
    1271       2.4583
    1272       2.4867
    1273       2.3938
    1274       2.4138
    1275       2.4236
    1276       2.4387
    1277       2.4291
    1278       2.4786
    1279       2.5238
    1280       2.5110
    1281       2.3708
    1282       2.3504
    1283       2.3254
    1284       2.4055
    1285       2.4023
    1286       2.4653
    1287       2.4941
    1288       2.4704
    1289       2.5217
    1290       2.4566
    1291       2.4715
    1292       2.5492
    1293       2.4823
    1294       2.4208
    1295       2.3665
    1296       2.3850
    1297       2.4375
    1298       2.4232
    1299       2.4923
    1300       2.5260
    1301       2.4372
    1302       2.4748
    1303       2.4185
    1304       2.4532
    1305       2.3715
    1306       2.4434
    1307       2.5595
    1308       2.7072
    1309       2.6223
    1310       2.6414
    1311       2.5784
    1312       2.5409
    1313       2.5820
    1314       2.5839
    1315       2.4324
    1316       2.4715
    1317       2.4697
    1318       2.3779
    1319       2.4096
    1320       2.4461
    1321       2.4444
    1322       2.4325
    1323       2.4680
    1324       2.4537
    1325       2.4520
    1326       2.3830
    1327       2.3850
    1328       2.3459
    1329       2.4540
    1330       2.3766
    1331       2.3215
    1332       2.2902
    1333       2.2791
    1334       2.3913
    1335       2.3652
    1336       2.3473
    1337       2.3572
    1338       2.3867
    1339       2.3969
    1340       2.3780
    1341       2.3661
    1342       2.3521
    1343       2.3126
    1344       2.3652
    1345       2.3794
    1346       2.3392
    1347       2.3598
    1348       2.3710
    1349       2.4824
    1350       2.5355
    1351       2.5231
    1352       2.4580
    1353       2.3749
    1354       2.4909
    1355       2.4140
    1356       2.4262
    1357       2.4436
    1358       2.4103
    1359       2.4140
    1360       2.4311
    1361       2.4736
    1362       2.4278
    1363       2.4100
    1364       2.4307
    1365       2.3124
    1366       2.3551
    1367       2.3703
    1368       2.4000
    1369       2.3609
    1370       2.3703
    1371       2.4132
    1372       2.4559
    1373       2.4954
    1374       2.5005
    1375       2.5010
    1376       2.4401
    1377       2.5335
    1378       2.4640
    1379       2.5015
    1380       2.3579
    1381       2.4441
    1382       2.4620
    1383       2.5068
    1384       2.4762
    1385       2.4596
    1386       2.4452
    1387       2.4681
    1388       2.4925
    1389       2.4684
    1390       2.3964
    1391       2.3812
    1392       2.3851
    1393       2.3919
    1394       2.3344
    1395       2.3229
    1396       2.3507
    1397       2.3960
    1398       2.4045
    1399       2.4324
    1400       2.4466
    1401       2.4225
    1402       2.3333
    1403       2.3391
    1404       2.3105
    1405       2.3867
    1406       2.4854
    1407       2.5247
    1408       2.5210
    1409       2.6101
    1410       2.6366
    1411       2.5118
    1412       2.4989
    1413       2.5813
    1414       2.5576
    1415       2.4995
    1416       2.5826
    1417       2.6416
    1418       2.6809
    1419       2.5979
    1420       2.5830
    1421       2.5165
    1422       2.5115
    1423       2.5023
    1424       2.4383
    1425       2.4786
    1426       2.4450
    1427       2.4653
    1428       2.5175
    1429       2.4576
    1430       2.5144
    1431       2.4922
    1432       2.4649
    1433       2.4640
    1434       2.3561
    1435       2.3316
    1436       2.3742
    1437       2.3631
    1438       2.3535
    1439       2.3284
    1440       2.4031
    1441       2.3891
    1442       2.3770
    1443       2.3902
    1444       2.3645
    1445       2.4140
    1446       2.4146
    1447       2.4181
    1448       2.4837
    1449       2.4707
    1450       2.4461
    1451       2.5185
    1452       2.5638
    1453       2.5559
    1454       2.6134
    1455       2.6381
    1456       2.5389
    1457       2.4992
    1458       2.5357
    1459       2.4714
    1460       2.4454
    1461       2.4461
    1462       2.3778
    1463       2.4669
    1464       2.5647
    1465       2.5569
    1466       2.6475
    1467       2.5569
    1468       2.4990
    1469       2.4957
    1470       2.5403
    1471       2.4633
    1472       2.4925
    1473       2.5916
    1474       2.5872
    1475       2.7346
    1476       2.6505
    1477       2.6705
    1478       2.6621
    1479       2.6514
    1480       2.5821
    1481       2.6075
    1482       2.5758
    1483       2.5055
    1484       2.5090
    1485       2.5195
    1486       2.5316
    1487       2.4905
    1488       2.5775
    1489       2.5561
    1490       2.4921
    1491       2.5080
    1492       2.4895
    1493       2.5155
    1494       2.5409
    1495       2.4995
    1496       2.4259
    1497       2.4633
    1498       2.4605
    1499       2.4234
    1500       2.4088
    1501       2.4169
    1502       2.3325
    1503       2.3308
    1504       2.3084
    1505       2.3118
    1506       2.4422
    1507       2.4988
    1508       2.4374
    1509       2.5656
    1510       2.5826
    1511       2.5428
    1512       2.5368
    1513       2.4845
    1514       2.5584
    1515       2.5493
    1516       2.5577
    1517       2.6190
    1518       2.6579
    1519       2.6062
    1520       2.5244
    1521       2.5149
    1522       2.5022
    1523       2.4726
    1524       2.4326
    1525       2.3627
    1526       2.3779
    1527       2.4111
    1528       2.3497
    1529       2.3959
    1530       2.3909
    1531       2.3993
    1532       2.3384
    1533       2.4094
    1534       2.3571
    1535       2.3611
    1536       2.4047
    1537       2.4328
    1538       2.4449
    1539       2.4118
    1540       2.4253
    1541       2.3929
    1542       2.3929
    1543       2.3616
    1544       2.3883
    1545       2.4796
    1546       2.5639
    1547       2.5170
    1548       2.4755
    1549       2.4069
    1550       2.4438
    1551       2.4400
    1552       2.4233
    1553       2.3660
    1554       2.3734
    1555       2.4383
    1556       2.4576
    1557       2.4794
    1558       2.4911
    1559       2.5560
    1560       2.4999
    1561       2.6426
    1562       2.6394
    1563       2.5130
    1564       2.6275
    1565       2.5880
    1566       2.5561
    1567       2.6619
    1568       2.5897
    1569       2.6578
    1570       2.6328
    1571       2.6499
    1572       2.6077
    1573       2.4798
    1574       2.5548
    1575       2.6080
    1576       2.5715
    1577       2.6115
    1578       2.5918
    1579       2.5783
    1580       2.5804
    1581       2.6082
    1582       2.6071
    1583       2.6358
    1584       2.5542
    1585       2.5161
    1586       2.5225
    1587       2.5320
    1588       2.6529
    1589       2.6599
    1590       2.6364
    1591       2.6130
    1592       2.6043
    1593       2.6353
    1594       2.7977
    1595       2.7982
    1596       2.8053
    1597       2.8178
    1598       2.8348
    1599       2.7315
    1600       2.7233
    1601       2.7504
    1602       2.8213
    1603       2.7941
    1604       2.6932
    1605       2.7094
    1606       2.6503
    1607       2.7506
    1608       2.6590
    1609       2.7164
    1610       2.7229
    1611       2.7529
    1612       2.7059
    1613       2.6579
    1614       2.6243
    1615       2.8221
    1616       2.8193
    1617       2.8483
    1618       2.8799
    1619       2.9367
    1620       2.9475
    1621       2.9601
    1622       2.8931
    1623       2.8705
    1624       2.8565
    1625       2.8818
    1626       2.8534
    1627       2.8169
    1628       2.8628
    1629       2.8761
    1630       2.7827
    1631       2.7470
    1632       2.7053
    1633       2.7731
    1634       2.8911
    1635       3.0279
    1636       2.8907
    1637       2.8728
    1638       2.9136
    1639       2.8694
    1640       2.8477
    1641       2.7575
    1642       2.6819
    1643       2.6862
    1644       2.6634
    1645       2.7545
    1646       2.7327
    1647       2.8125
    1648       2.8300
    1649       2.8144
    1650       2.8209
    1651       2.7505
    1652       2.7200
    1653       2.7646
    1654       2.8354
    1655       2.7786
    1656       2.6673
    1657       2.6648
    1658       2.7035
    1659       2.6803
    1660       2.8091
    1661       2.7473
    1662       2.6466
    1663       2.6988
    1664       2.6604
    1665       2.6211
    1666       2.7676
    1667       2.7299
    1668       2.7429
    1669       2.6927
    1670       2.6818
    1671       2.8084
    1672       2.8849
    1673       2.9033
    1674       2.8238
    1675       2.8564
    1676       2.8310
    1677       2.6943
    1678       2.7623
    1679       2.8050
    1680       2.7330
    1681       2.7058
    1682       2.8031
    1683       2.7620
    1684       2.7821
    1685       2.7939
    1686       2.7864
    1687       2.7913
    1688       2.7590
    1689       2.8578
    1690       2.8626
    1691       2.8627
    1692       2.7610
    1693       2.6762
    1694       2.6272
    1695       2.6520
    1696       2.6633
    1697       2.6440
    1698       2.6374
    1699       2.6050
    1700       2.6352
    1701       2.7060
    1702       2.6354
    1703       2.6945
    1704       2.6441
    1705       2.5485
    1706       2.6146
    1707       2.6853
    1708       2.6620
    1709       2.6224
    1710       2.6190
    1711       2.5823
    1712       2.6637
    1713       2.5864
    1714       2.5638
    1715       2.5397
    1716       2.5157
    1717       2.5415
    1718       2.5625
    1719       2.6035
    1720       2.6846
    1721       2.7321
    1722       2.7108
    1723       2.7508
    1724       2.6532
    1725       2.6365
    1726       2.6942
    1727       2.6677
    1728       2.6471
    1729       2.7538
    1730       2.7045
    1731       2.7535
    1732       2.7884
    1733       2.7830
    1734       2.6863
    1735       2.7550
    1736       2.6540
    1737       2.6271
    1738       2.6406
    1739       2.6336
    1740       2.5987
    1741       2.5189
    1742       2.5217
    1743       2.5031
    1744       2.5592
    1745       2.5649
    1746       2.6543
    1747       2.7017
    1748       2.7461
    1749       2.8123
    1750       2.8086
    1751       2.7719
    1752       2.7065
    1753       2.5612
    1754       2.6972
    1755       2.7713
    1756       2.6800
    1757       2.6508
    1758       2.7329
    1759       2.7570
    1760       2.7818
    1761       2.8089
    1762       2.9064
    1763       2.8470
    1764       2.7810
    1765       2.7832
    1766       2.6928
    1767       2.7442
    1768       2.8250
    1769       2.7901
    1770       2.7308
    1771       2.7552
    1772       2.8222
    1773       2.8736
    1774       2.8638
    1775       2.8785
    1776       2.8537
    1777       2.7938
    1778       2.7473
    1779       2.7837
    1780       2.8182
    1781       2.7171
    1782       2.6173
    1783       2.5338
    1784       2.4812
    1785       2.5094
    1786       2.4553
    1787       2.5371
    1788       2.4658
    1789       2.4436
    1790       2.5331
    1791       2.5970
    1792       2.6132
    1793       2.5497
    1794       2.6242
    1795       2.6314
    1796       2.6881
    1797       2.6789
    1798       2.5829
    1799       2.5871
    1800       2.5335
    1801       2.5109
    1802       2.5311
    1803       2.5433
    1804       2.5319
    1805       2.6065
    1806       2.5773
    1807       2.6676
    1808       2.6946
    1809       2.7056
    1810       2.7114
    1811       2.7452
    1812       2.7069
    1813       2.6601
    1814       2.7085
    1815       2.7431
    1816       2.5724
    1817       2.5894
    1818       2.7084
    1819       2.7294
    1820       2.6787
    1821       2.7512
    1822       2.6620
    1823       2.7385
    1824       2.6917
    1825       2.6202
    1826       2.6570
    1827       2.6537
    1828       2.7639
    1829       2.7320
    1830       2.7562
    1831       2.6292
    1832       2.6237
    1833       2.5741
    1834       2.5558
    1835       2.5996
    1836       2.5534
    1837       2.5529
    1838       2.5482
    1839       2.6308
    1840       2.6993
    1841       2.6522
    1842       2.6093
    1843       2.6810
    1844       2.6732
    1845       2.6351
    1846       2.5899
    1847       2.5231
    1848       2.5448
    1849       2.5815
    1850       2.5987
    1851       2.6706
    1852       2.5843
    1853       2.5830
    1854       2.6229
    1855       2.6194
    1856       2.6736
    1857       2.6706
    1858       2.6758
    1859       2.7204
    1860       2.6878
    1861       2.7211
    1862       2.7148
    1863       2.6328
    1864       2.7203
    1865       2.7151
    1866       2.7125
    1867       2.5840
    1868       2.5868
    1869       2.5406
    1870       2.5763
    1871       2.5524
    1872       2.5622
    1873       2.5658
    1874       2.5446
    1875       2.5197
    1876       2.5177
    1877       2.6328
    1878       2.6464
    1879       2.5361
    1880       2.5792
    1881       2.6538
    1882       2.5482
    1883       2.5230
    1884       2.4141
    1885       2.4181
    1886       2.4154
    1887       2.5141
    1888       2.4736
    1889       2.4704
    1890       2.3947
    1891       2.4307
    1892       2.4768
    1893       2.4011
    1894       2.3814
    1895       2.3678
    1896       2.4243
    1897       2.3536
    1898       2.4632
    1899       2.5228
    1900       2.5272
    1901       2.4915
    1902       2.5928
    1903       2.5899
    1904       2.5808
    1905       2.7009
    1906       2.7620
    1907       2.6819
    1908       2.7602
    1909       2.7029
    1910       2.7719
    1911       2.7697
    1912       2.7463
    1913       2.6559
    1914       2.7078
    1915       2.7394
    1916       2.7629
    1917       2.7155
    1918       2.7196
    1919       2.7140
    1920       2.7241
    1921       2.7125
    1922       2.5824
    1923       2.5826
    1924       2.5824
    1925       2.5508
    1926       2.5492
    1927       2.5861
    1928       2.6260
    1929       2.6404
    1930       2.6538
    1931       2.6421
    1932       2.6211
    1933       2.5850
    1934       2.6175
    1935       2.5731
    1936       2.5309
    1937       2.5711
    1938       2.5689
    1939       2.5461
    1940       2.5857
    1941       2.6585
    1942       2.6136
    1943       2.6595
    1944       2.5892
    1945       2.6028
    1946       2.6367
    1947       2.5581
    1948       2.5549
    1949       2.6035
    1950       2.5670
    1951       2.5120
    1952       2.5339
    1953       2.6033
    1954       2.5648
    1955       2.6248
    1956       2.6158
    1957       2.5439
    1958       2.6194
    1959       2.6321
    1960       2.5785
    1961       2.5792
    1962       2.5529
    1963       2.5373
    1964       2.6131
    1965       2.6212
    1966       2.6068
    1967       2.6933
    1968       2.6655
    1969       2.6772
    1970       2.6211
    1971       2.6235
    1972       2.6608
    1973       2.6609
    1974       2.6137
    1975       2.6789
    1976       2.6618
    1977       2.6884
    1978       2.6639
    1979       2.7366
    1980       2.7125
    1981       2.7074
    1982       2.6167
    1983       2.7652
    1984       2.7720
    1985       2.7479
    1986       2.8007
    1987       2.7816
    1988       2.8961
    1989       2.8210
    1990       2.7357
    1991       2.7043
    1992       2.6973
    1993       2.6478
    1994       2.6481
    1995       2.6541
    1996       2.7098
    1997       2.6991
    1998       2.6586
    1999       2.7139
    2000       2.7526
    2001       2.7668
    2002       2.7031
    2003       2.7470
    2004       2.7266
    2005       2.7511
    2006       2.7863
    2007       2.8035
    2008       2.6990
    2009       2.7823
    2010       2.6756
    2011       2.6601
    2012       2.7558
    2013       2.6638
    2014       2.6531
    2015       2.6818
    2016       2.6003
    2017       2.6810
    2018       2.6348
    2019       2.6010
    2020       2.6735
    2021       2.6172
    2022       2.6420
    2023       2.5997
    2024       2.6438
    2025       2.6539
    2026       2.7163
    2027       2.8059
    2028       2.7543
    2029       2.7561
    2030       2.7862
    2031       2.6939
    2032       2.6857
    2033       2.6793
    2034       2.7087
    2035       2.7215
    2036       2.7098
    2037       2.7692
    2038       2.6510
    2039       2.5996
    2040       2.6846
    2041       2.6731
    2042       2.7131
    2043       2.6834
    2044       2.6774
    2045       2.7487
    2046       2.6781
    2047       2.8082
    2048       2.8490
    2049       2.8177
    2050       2.7796
    2051       2.7104
    2052       2.6964
    2053       2.7490
    2054       2.6854
    2055       2.7530
    2056       2.8966
    2057       2.8066
    2058       2.8502
    2059       2.7696
    2060       2.7922
    2061       2.7870
    2062       2.8015
    2063       2.7021
    2064       2.7164
    2065       2.7608
    2066       2.7203
    2067       2.7519
    2068       2.6938
    2069       2.7066
    2070       2.6630
    2071       2.6403
    2072       2.7314
    2073       2.7306
    2074       2.7156
    2075       2.7262
    2076       2.7274
    2077       2.7231
    2078       2.7693
    2079       2.7831
    2080       2.7771
    2081       2.6856
    2082       2.6532
    2083       2.6756
    2084       2.7737
    2085       2.7283
    2086       2.7206
    2087       2.7185
    2088       2.7060
    2089       2.6402
    2090       2.7031
    2091       2.7161
    2092       2.7341
    2093       2.6808
    2094       2.7055
    2095       2.6565
    2096       2.7361
    2097       2.6907
    2098       2.6784
    2099       2.7287
    2100       2.7497
    2101       2.6667
    2102       2.6430
    2103       2.7082
    2104       2.6614
    2105       2.6027
    2106       2.6022
    2107       2.5731
    2108       2.5962
    2109       2.6062
    2110       2.6713
    2111       2.5849
    2112       2.5861
    2113       2.5195
    2114       2.5366
    2115       2.5927
    2116       2.5294
    2117       2.5208
    2118       2.4591
    2119       2.4748
    2120       2.5644
    2121       2.5594
    2122       2.6198
    2123       2.6115
    2124       2.6173
    2125       2.5998
    2126       2.6494
    2127       2.7046
    2128       2.7754
    2129       2.7294
    2130       2.7359
    2131       2.7014
    2132       2.6938
    2133       2.7064
    2134       2.6723
    2135       2.6819
    2136       2.6835
    2137       2.7651
    2138       2.8506
    2139       2.8817
    2140       2.8999
    2141       2.8838
    2142       2.8808
    2143       2.8552
    2144       2.8524
    2145       2.9059
    2146       2.9395
    2147       2.8254
    2148       2.9168
    2149       2.8119
    2150       2.8582
    2151       2.8134
    2152       2.9021
    2153       2.9252
    2154       2.8518
    2155       2.9155
    2156       2.8831
    2157       2.8580
    2158       2.7581
    2159       2.7796
    2160       2.7368
    2161       2.7877
    2162       2.8367
    2163       2.8431
    2164       2.8384
    2165       2.7782
    2166       2.8037
    2167       2.7804
    2168       2.7629
    2169       2.8163
    2170       2.7351
    2171       2.8146
    2172       2.7896
    2173       2.7978
    2174       2.7658
    2175       2.8091
    2176       2.7479
    2177       2.6888
    2178       2.7522
    2179       2.8896
    2180       2.8160
    2181       2.8023
    2182       2.8678
    2183       2.9087
    2184       2.9600
    2185       2.8943
    2186       2.9224
    2187       2.9603
    2188       2.8685
    2189       2.8003
    2190       2.8388
    2191       2.8139
    2192       2.8009
    2193       2.9204
    2194       2.8860
    2195       2.9593
    2196       2.9322
    2197       3.0098
    2198       2.9989
    2199       2.9396
    2200       2.9360
    2201       2.9274
    2202       2.7879
    2203       2.8186
    2204       2.8622
    2205       2.8296
    2206       2.8812
    2207       2.8903
    2208       2.9573
    2209       2.8919
    2210       2.8907
    2211       2.9134
    2212       2.9425
    2213       2.8908
    2214       2.8662
    2215       2.8914
    2216       2.9065
    2217       2.8516
    2218       2.8572
    2219       2.8827
    2220       2.8788
    2221       2.8664
    2222       2.8238
    2223       2.7647
    2224       2.7204
    2225       2.6604
    2226       2.6454
    2227       2.6288
    2228       2.6337
    2229       2.6640
    2230       2.6721
    2231       2.6205
    2232       2.7144
    2233       2.7168
    2234       2.7596
    2235       2.6918
    2236       2.6915
    2237       2.5976
    2238       2.6135
    2239       2.6095
    2240       2.7149
    2241       2.7191
    2242       2.7316
    2243       2.6917
    2244       2.7348
    2245       2.7119
    2246       2.6762
    2247       2.6677
    2248       2.7203
    2249       2.7547
    2250       2.8519
    2251       2.7690
    2252       2.7491
    2253       2.7187
    2254       2.7396
    2255       2.8025
    2256       2.8150
    2257       2.8130
    2258       2.8426
    2259       2.9471
    2260       2.9394
    2261       2.9991
    2262       3.0162
    2263       2.9886
    2264       2.9483
    2265       2.8418
    2266       2.8488
    2267       2.9221
    2268       2.9366
    2269       3.0093
    2270       2.9536
    2271       2.9342
    2272       2.9082
    2273       2.9153
    2274       3.0368
    2275       2.9220
    2276       2.8064
    2277       2.7966
    2278       2.8557
    2279       2.9083
    2280       2.9285
    2281       2.7808
    2282       2.7847
    2283       2.7607
    2284       2.7961
    2285       2.7878
    2286       2.8674
    2287       2.7688
    2288       2.7507
    2289       2.7441
    2290       2.7366
    2291       2.7229
    2292       2.7904
    2293       2.7516
    2294       2.7248
    2295       2.6894
    2296       2.7541
    2297       2.6936
    2298       2.6831
    2299       2.7445
    2300       2.6909
    2301       2.6926
    2302       2.7116
    2303       2.7447
    2304       2.7980
    2305       2.7617
    2306       2.7606
    2307       2.7026
    2308       2.7018
    2309       2.6121
    2310       2.6014
    2311       2.6801
    2312       2.7162
    2313       2.6553
    2314       2.6825
    2315       2.6322
    2316       2.6446
    2317       2.7285
    2318       2.7315
    2319       2.7405
    2320       2.7687
    2321       2.7531
    2322       2.7777
    2323       2.8105
    2324       2.8240
    2325       2.8764
    2326       2.7818
    2327       2.7789
    2328       2.8140
    2329       2.8350
    2330       2.7787
    2331       2.7598
    2332       2.7499
    2333       2.7404
    2334       2.7795
    2335       2.7172
    2336       2.7312
    2337       2.7973
    2338       2.7296
    2339       2.7408
    2340       2.7090
    2341       2.7249
    2342       2.6976
    2343       2.7534
    2344       2.8343
    2345       2.7299
    2346       2.6972
    2347       2.8192
    2348       2.7976
    2349       2.8878
    2350       2.8942
    2351       2.9153
    2352       2.7868
    2353       2.7976
    2354       2.7349
    2355       2.7943
    2356       2.7523
    2357       2.8190
    2358       2.8196
    2359       2.8929
    2360       2.8157
    2361       2.8312
    2362       2.8319
    2363       2.7642
    2364       2.8111
    2365       2.8100
    2366       2.7693
    2367       2.7564
    2368       2.7677
    2369       2.8146
    2370       2.7404
    2371       2.6839
    2372       2.7390
    2373       2.7508
    2374       2.7911
    2375       2.8014
    2376       2.7550
    2377       2.8849
    2378       2.8516
    2379       2.9156
    2380       2.8568
    2381       2.9080
    2382       2.8791
    2383       3.0515
    2384       2.9023
    2385       3.0660
    2386       3.0390
    2387       2.9791
    2388       2.9635
    2389       2.9036
    2390       2.9887
    2391       2.9054
    2392       2.7985
    2393       2.8087
    2394       2.7807
    2395       2.8574
    2396       2.8445
    2397       2.8939
    2398       2.8842
    2399       2.8597
    2400       2.8706
    2401       2.9254
    2402       2.9227
    2403       2.8275
    2404       2.8463
    2405       2.8924
    2406       2.8360
    2407       2.8441
    2408       2.8114
    2409       2.8874
    2410       2.7546
    2411       2.7820
    2412       2.7935
    2413       2.8529
    2414       2.8811
    2415       2.9088
    2416       2.9591
    2417       2.8976
    2418       2.9008
    2419       2.9166
    2420       2.8473
    2421       2.8453
    2422       2.8629
    2423       2.9327
    2424       2.9778
    2425       2.8805
    2426       2.8623
    2427       2.8920
    2428       2.9128
    2429       2.8731
    2430       2.9731
    2431       2.9638
    2432       2.9080
    2433       2.9117
    2434       2.9280
    2435       2.9091
    2436       2.9468
    2437       2.8828
    2438       2.8656
    2439       2.9239
    2440       2.8860
    2441       2.8891
    2442       2.8485
    2443       2.9100
    2444       2.9017
    2445       2.8590
    2446       2.7733
    2447       2.8530
    2448       2.8327
    2449       2.9018
    2450       2.9129
    2451       2.9197
    2452       2.7869
    2453       2.7214
    2454       2.7317
    2455       2.7884
    2456       2.8337
    2457       2.8124
    2458       2.8061
    2459       2.7644
    2460       2.7165
    2461       2.6332
    2462       2.7102
    2463       2.7625
    2464       2.8555
    2465       2.8885
    2466       2.9131
    2467       2.9011
    2468       3.0239
    2469       2.9666
    2470       3.0082
    2471       2.8557
    2472       2.9074
    2473       2.9964
    2474       2.9286
    2475       2.9434
    2476       2.8628
    2477       2.7548
    2478       2.8104
    2479       2.9084
    2480       2.8349
    2481       2.9563
    2482       2.9178
    2483       2.8562
    2484       2.9069
    2485       2.9674
    2486       2.9752
    2487       2.8712
    2488       2.9398
    2489       2.9417
    2490       2.9933
    2491       3.0329
    2492       3.0779
    2493       2.9577
    2494       2.8950
    2495       2.8554
    2496       2.8810
    2497       2.8930
    2498       2.8381
    2499       2.8118
    2500       2.9247
