# Supplementary material for: Potential Inhibitors of Fascin From A Database of Marine Natural Products: A Virtual Screening and Molecular Dynamics Study
Source: Front Chem. 2021 Oct 7;9:719949. doi: 10.3389/fchem.2021.719949 (PMC8529705; doi:10.3389/fchem.2021.719949)
Supplement: Supplementary file 2 [file DataSheet1.ZIP › Raw Date for Manuscript-719949-reduced/Figure S1/Inhibitor 14/rmsd3.dat]

#Frame     RMSD_00002
       1       2.1802
       2       2.1341
       3       2.1339
       4       2.1719
       5       2.2249
       6       2.2489
       7       2.2851
       8       2.2142
       9       2.1874
      10       2.1405
      11       2.1383
      12       2.1656
      13       2.1867
      14       2.1879
      15       2.1732
      16       2.1554
      17       2.1447
      18       2.1887
      19       2.1210
      20       2.1066
      21       2.1786
      22       2.1191
      23       2.1491
      24       2.1353
      25       2.0952
      26       2.1613
      27       2.2070
      28       2.3086
      29       2.3022
      30       2.1793
      31       2.2933
      32       2.3374
      33       2.2507
      34       2.2364
      35       2.2988
      36       2.3328
      37       2.3486
      38       2.3015
      39       2.1929
      40       2.2465
      41       2.2029
      42       2.1236
      43       2.1946
      44       2.1627
      45       2.1040
      46       2.1454
      47       2.0975
      48       2.0931
      49       2.0394
      50       2.1030
      51       2.1703
      52       2.2861
      53       2.1880
      54       2.1238
      55       2.1427
      56       2.2202
      57       2.2074
      58       2.1783
      59       2.1502
      60       2.0775
      61       2.1856
      62       2.0574
      63       2.0975
      64       2.1087
      65       2.0039
      66       2.0458
      67       2.1112
      68       2.0919
      69       2.1517
      70       2.1035
      71       2.0810
      72       2.0825
      73       2.0475
      74       2.0502
      75       2.0557
      76       2.0501
      77       2.0591
      78       2.0317
      79       2.0037
      80       2.0111
      81       2.0396
      82       2.0299
      83       2.0120
      84       2.0135
      85       2.0460
      86       2.0855
      87       2.0705
      88       2.0904
      89       2.0431
      90       2.0761
      91       2.0595
      92       2.0359
      93       2.0025
      94       2.0110
      95       1.9899
      96       1.9890
      97       2.0122
      98       1.9163
      99       1.8961
     100       1.9107
     101       1.9127
     102       1.9207
     103       1.8993
     104       1.9607
     105       1.9351
     106       2.0025
     107       2.0370
     108       1.9921
     109       1.9375
     110       1.9615
     111       1.8863
     112       1.9191
     113       1.9246
     114       1.9505
     115       1.9991
     116       1.9218
     117       2.0263
     118       1.9962
     119       2.0665
     120       1.9747
     121       1.9722
     122       2.0071
     123       2.0202
     124       2.0034
     125       2.0521
     126       2.1182
     127       2.1095
     128       2.0994
     129       2.0650
     130       2.0684
     131       2.0527
     132       2.1239
     133       2.0797
     134       2.0502
     135       1.9966
     136       2.0001
     137       2.0253
     138       1.9928
     139       2.1223
     140       2.0162
     141       2.0222
     142       2.0018
     143       2.0504
     144       2.0602
     145       2.1552
     146       2.1368
     147       2.1060
     148       2.0987
     149       2.1266
     150       2.1264
     151       2.1160
     152       2.1892
     153       2.1304
     154       2.1991
     155       2.2665
     156       2.2492
     157       2.2387
     158       2.2188
     159       2.1963
     160       2.1156
     161       2.0737
     162       2.0489
     163       2.0865
     164       1.9978
     165       2.0261
     166       1.9947
     167       2.0044
     168       2.0261
     169       2.0156
     170       2.0544
     171       2.0069
     172       2.0290
     173       2.0130
     174       2.0244
     175       2.1669
     176       2.0296
     177       2.1147
     178       2.0925
     179       2.1289
     180       2.1671
     181       2.1037
     182       2.1094
     183       2.1122
     184       2.1519
     185       2.1682
     186       2.1049
     187       2.1744
     188       2.1053
     189       2.1589
     190       2.2101
     191       2.1817
     192       2.1761
     193       2.1100
     194       2.1308
     195       2.1198
     196       2.0439
     197       2.0425
     198       2.0994
     199       2.1918
     200       2.1996
     201       2.1507
     202       2.1849
     203       2.1734
     204       2.2113
     205       2.1578
     206       2.0973
     207       2.1664
     208       2.2334
     209       2.0872
     210       2.1033
     211       2.0582
     212       2.1102
     213       1.9819
     214       2.0154
     215       1.9614
     216       1.9494
     217       1.9821
     218       1.9855
     219       2.0096
     220       2.0986
     221       2.1171
     222       2.0936
     223       2.0725
     224       2.1153
     225       2.1111
     226       1.9927
     227       1.9785
     228       2.0383
     229       1.9985
     230       2.0032
     231       1.9798
     232       1.8795
     233       1.9153
     234       1.8873
     235       1.9423
     236       2.0169
     237       2.0799
     238       2.1353
     239       2.0239
     240       2.0750
     241       2.0730
     242       2.1005
     243       2.1543
     244       2.1127
     245       2.1871
     246       2.1467
     247       1.9917
     248       1.9834
     249       1.9639
     250       1.9601
     251       2.0189
     252       2.0152
     253       2.0055
     254       2.0588
     255       1.9467
     256       1.9269
     257       1.9624
     258       2.0759
     259       2.1598
     260       2.1201
     261       2.1735
     262       2.1173
     263       2.0746
     264       2.0564
     265       2.0905
     266       2.2512
     267       2.2337
     268       2.1708
     269       2.1295
     270       2.0567
     271       2.1853
     272       2.2468
     273       2.1074
     274       2.1208
     275       2.1352
     276       2.1109
     277       2.1357
     278       2.2484
     279       2.0566
     280       2.1892
     281       2.1501
     282       2.1268
     283       2.1563
     284       2.1378
     285       2.1300
     286       2.1975
     287       2.2640
     288       2.2405
     289       2.1655
     290       2.1724
     291       2.1712
     292       2.2323
     293       2.2141
     294       2.1830
     295       2.1893
     296       2.1430
     297       2.1274
     298       2.0984
     299       2.1048
     300       2.1939
     301       2.2890
     302       2.2206
     303       2.3373
     304       2.2897
     305       2.2980
     306       2.3362
     307       2.3611
     308       2.3681
     309       2.3256
     310       2.2674
     311       2.2291
     312       2.3159
     313       2.3642
     314       2.3427
     315       2.2584
     316       2.2443
     317       2.1920
     318       2.2157
     319       2.1279
     320       2.0196
     321       2.0487
     322       2.0666
     323       2.1041
     324       2.0994
     325       2.1622
     326       2.1215
     327       2.1397
     328       2.1702
     329       2.0786
     330       2.0401
     331       2.0388
     332       2.0605
     333       2.0899
     334       2.0801
     335       2.1067
     336       2.0329
     337       2.1585
     338       2.1144
     339       2.1371
     340       2.1343
     341       2.1105
     342       2.1145
     343       2.0794
     344       2.0879
     345       2.0597
     346       2.1043
     347       2.0684
     348       2.1802
     349       2.1889
     350       2.2183
     351       2.2003
     352       2.1568
     353       2.2306
     354       2.1726
     355       2.2576
     356       2.2411
     357       2.2466
     358       2.2559
     359       2.2568
     360       2.1994
     361       2.2992
     362       2.2917
     363       2.3394
     364       2.2681
     365       2.2717
     366       2.2252
     367       2.2383
     368       2.2840
     369       2.2472
     370       2.1970
     371       2.3149
     372       2.4512
     373       2.4071
     374       2.4184
     375       2.4352
     376       2.3851
     377       2.3443
     378       2.3997
     379       2.4485
     380       2.4997
     381       2.5088
     382       2.5585
     383       2.4827
     384       2.5115
     385       2.5583
     386       2.5335
     387       2.5237
     388       2.6361
     389       2.5956
     390       2.5131
     391       2.5536
     392       2.6079
     393       2.6947
     394       2.5965
     395       2.5537
     396       2.5679
     397       2.5257
     398       2.6454
     399       2.5841
     400       2.6147
     401       2.5612
     402       2.4714
     403       2.5652
     404       2.3630
     405       2.3549
     406       2.3206
     407       2.3232
     408       2.3724
     409       2.4088
     410       2.3284
     411       2.2245
     412       2.3796
     413       2.4833
     414       2.4865
     415       2.4650
     416       2.5393
     417       2.5636
     418       2.5711
     419       2.6226
     420       2.7220
     421       2.7177
     422       2.8507
     423       2.8850
     424       2.8427
     425       2.8310
     426       2.8127
     427       2.7442
     428       2.6988
     429       2.6716
     430       2.6635
     431       2.6620
     432       2.6128
     433       2.7259
     434       2.6098
     435       2.6976
     436       2.7757
     437       2.8182
     438       2.7204
     439       2.7186
     440       2.7491
     441       2.6219
     442       2.6235
     443       2.6195
     444       2.6227
     445       2.6396
     446       2.7959
     447       2.8125
     448       2.8673
     449       2.8375
     450       2.8623
     451       2.8535
     452       2.6621
     453       2.6427
     454       2.5940
     455       2.5429
     456       2.4385
     457       2.5855
     458       2.6155
     459       2.5541
     460       2.4265
     461       2.4155
     462       2.3115
     463       2.3555
     464       2.3435
     465       2.2708
     466       2.4122
     467       2.4565
     468       2.4704
     469       2.5185
     470       2.5855
     471       2.5995
     472       2.5466
     473       2.6052
     474       2.4619
     475       2.4077
     476       2.4028
     477       2.4206
     478       2.2939
     479       2.3465
     480       2.3668
     481       2.3611
     482       2.2946
     483       2.3161
     484       2.3228
     485       2.2615
     486       2.2426
     487       2.2301
     488       2.3123
     489       2.3416
     490       2.3197
     491       2.3244
     492       2.1850
     493       2.2218
     494       2.2530
     495       2.2549
     496       2.2698
     497       2.1670
     498       2.1736
     499       2.1956
     500       2.2631
     501       2.2513
     502       2.2654
     503       2.2249
     504       2.2417
     505       2.2259
     506       2.2729
     507       2.1592
     508       2.2076
     509       2.1997
     510       2.2268
     511       2.2475
     512       2.3011
     513       2.2903
     514       2.3273
     515       2.2466
     516       2.2636
     517       2.2262
     518       2.2001
     519       2.2694
     520       2.2519
     521       2.2701
     522       2.2214
     523       2.4259
     524       2.3550
     525       2.3878
     526       2.2502
     527       2.2764
     528       2.2196
     529       2.1644
     530       2.1248
     531       2.0815
     532       2.1328
     533       2.1958
     534       2.1698
     535       2.1849
     536       2.1865
     537       2.2389
     538       2.1975
     539       2.1261
     540       2.1238
     541       2.2589
     542       2.1675
     543       2.2207
     544       2.2472
     545       2.2996
     546       2.3736
     547       2.3534
     548       2.3705
     549       2.4008
     550       2.3621
     551       2.3244
     552       2.3863
     553       2.3332
     554       2.3792
     555       2.2827
     556       2.2747
     557       2.2927
     558       2.3471
     559       2.3338
     560       2.3733
     561       2.3858
     562       2.3929
     563       2.3022
     564       2.4254
     565       2.4478
     566       2.4139
     567       2.3789
     568       2.2749
     569       2.3218
     570       2.4035
     571       2.3683
     572       2.4076
     573       2.3965
     574       2.3107
     575       2.3605
     576       2.3573
     577       2.3441
     578       2.3329
     579       2.3613
     580       2.3633
     581       2.3603
     582       2.3738
     583       2.3815
     584       2.3169
     585       2.3521
     586       2.3742
     587       2.4493
     588       2.4491
     589       2.3471
     590       2.3995
     591       2.3699
     592       2.3637
     593       2.3786
     594       2.3420
     595       2.4525
     596       2.4656
     597       2.4939
     598       2.4893
     599       2.4069
     600       2.3499
     601       2.4357
     602       2.4054
     603       2.3917
     604       2.3648
     605       2.3503
     606       2.5284
     607       2.4914
     608       2.4101
     609       2.3402
     610       2.4004
     611       2.3944
     612       2.3667
     613       2.3617
     614       2.3252
     615       2.3716
     616       2.3808
     617       2.4003
     618       2.3985
     619       2.4174
     620       2.3468
     621       2.3728
     622       2.3698
     623       2.3739
     624       2.3389
     625       2.3765
     626       2.3044
     627       2.3472
     628       2.3436
     629       2.3601
     630       2.2995
     631       2.3035
     632       2.3514
     633       2.3623
     634       2.3351
     635       2.3349
     636       2.2619
     637       2.2964
     638       2.4312
     639       2.4497
     640       2.4991
     641       2.4688
     642       2.3944
     643       2.3620
     644       2.3312
     645       2.3646
     646       2.3565
     647       2.3829
     648       2.3475
     649       2.3904
     650       2.3230
     651       2.3942
     652       2.4054
     653       2.4477
     654       2.4711
     655       2.4006
     656       2.4043
     657       2.2121
     658       2.3482
     659       2.3348
     660       2.2553
     661       2.3367
     662       2.2498
     663       2.2134
     664       2.1923
     665       2.2094
     666       2.2015
     667       2.3243
     668       2.2921
     669       2.2842
     670       2.3125
     671       2.3397
     672       2.2643
     673       2.3954
     674       2.3744
     675       2.3165
     676       2.2665
     677       2.3253
     678       2.2800
     679       2.2940
     680       2.3246
     681       2.3211
     682       2.3474
     683       2.3423
     684       2.2903
     685       2.2957
     686       2.3471
     687       2.3302
     688       2.2969
     689       2.2991
     690       2.3660
     691       2.2883
     692       2.2221
     693       2.2352
     694       2.2630
     695       2.3625
     696       2.4055
     697       2.4094
     698       2.3523
     699       2.4064
     700       2.3871
     701       2.3520
     702       2.4095
     703       2.4113
     704       2.4039
     705       2.4378
     706       2.5123
     707       2.5320
     708       2.6438
     709       2.7436
     710       2.7228
     711       2.7038
     712       2.7254
     713       2.6594
     714       2.6451
     715       2.5865
     716       2.5071
     717       2.5181
     718       2.5434
     719       2.5187
     720       2.5744
     721       2.5497
     722       2.5503
     723       2.5705
     724       2.4758
     725       2.6408
     726       2.6617
     727       2.7416
     728       2.7267
     729       2.8120
     730       2.8382
     731       2.8490
     732       2.8634
     733       2.8260
     734       2.8397
     735       2.8789
     736       2.7420
     737       2.7039
     738       2.7124
     739       2.7604
     740       2.7973
     741       2.8085
     742       2.7638
     743       2.7348
     744       2.7222
     745       2.7800
     746       2.8320
     747       2.8184
     748       2.7617
     749       2.7047
     750       2.8334
     751       2.6369
     752       2.6046
     753       2.5313
     754       2.5462
     755       2.4981
     756       2.6129
     757       2.6490
     758       2.6847
     759       2.6600
     760       2.5951
     761       2.6235
     762       2.5591
     763       2.5893
     764       2.6507
     765       2.6157
     766       2.5924
     767       2.6238
     768       2.6763
     769       2.6909
     770       2.6447
     771       2.6419
     772       2.7446
     773       2.7441
     774       2.6622
     775       2.7396
     776       2.7691
     777       2.8560
     778       2.8167
     779       2.8472
     780       2.7777
     781       2.7287
     782       2.6711
     783       2.6895
     784       2.6574
     785       2.5348
     786       2.5106
     787       2.4522
     788       2.4915
     789       2.4684
     790       2.4598
     791       2.5105
     792       2.5636
     793       2.4747
     794       2.5453
     795       2.6658
     796       2.5857
     797       2.6073
     798       2.6263
     799       2.5926
     800       2.6004
     801       2.5426
     802       2.5972
     803       2.5680
     804       2.4911
     805       2.5843
     806       2.6230
     807       2.6271
     808       2.6367
     809       2.6670
     810       2.6535
     811       2.6325
     812       2.6729
     813       2.5639
     814       2.4954
     815       2.4879
     816       2.4947
     817       2.4726
     818       2.4389
     819       2.5143
     820       2.4039
     821       2.4078
     822       2.4827
     823       2.4876
     824       2.5010
     825       2.5386
     826       2.5150
     827       2.4204
     828       2.5053
     829       2.4910
     830       2.4399
     831       2.4161
     832       2.4182
     833       2.4002
     834       2.4997
     835       2.3796
     836       2.4263
     837       2.4607
     838       2.3624
     839       2.3760
     840       2.3694
     841       2.3961
     842       2.4939
     843       2.4470
     844       2.4639
     845       2.3959
     846       2.4544
     847       2.4753
     848       2.5556
     849       2.4898
     850       2.5042
     851       2.5762
     852       2.5190
     853       2.6038
     854       2.6410
     855       2.5898
     856       2.5885
     857       2.5077
     858       2.5888
     859       2.5499
     860       2.5709
     861       2.6241
     862       2.5951
     863       2.6080
     864       2.5956
     865       2.5917
     866       2.6209
     867       2.7477
     868       2.7485
     869       2.8164
     870       2.7452
     871       2.6731
     872       2.6791
     873       2.7196
     874       2.7798
     875       2.6596
     876       2.6837
     877       2.6187
     878       2.6518
     879       2.5331
     880       2.5740
     881       2.6531
     882       2.7584
     883       2.7346
     884       2.7493
     885       2.6635
     886       2.5871
     887       2.6180
     888       2.6490
     889       2.6290
     890       2.5066
     891       2.5510
     892       2.5054
     893       2.4981
     894       2.5282
     895       2.5201
     896       2.4726
     897       2.5138
     898       2.5097
     899       2.5117
     900       2.5386
     901       2.4705
     902       2.5273
     903       2.4729
     904       2.5289
     905       2.6296
     906       2.5806
     907       2.5729
     908       2.5316
     909       2.5455
     910       2.5743
     911       2.6394
     912       2.5836
     913       2.5483
     914       2.5631
     915       2.5774
     916       2.6985
     917       2.6820
     918       2.7287
     919       2.7208
     920       2.7088
     921       2.6853
     922       2.7688
     923       2.8214
     924       2.7806
     925       2.7730
     926       2.7599
     927       2.8368
     928       2.7243
     929       2.8269
     930       2.8314
     931       2.8595
     932       2.8375
     933       2.7174
     934       2.6538
     935       2.7074
     936       2.7079
     937       2.7602
     938       2.9075
     939       2.8654
     940       2.8921
     941       2.9047
     942       2.7999
     943       2.8071
     944       2.7877
     945       2.8357
     946       2.9951
     947       2.9922
     948       2.8437
     949       2.8824
     950       2.8702
     951       2.8426
     952       2.7993
     953       2.7955
     954       2.7879
     955       2.7985
     956       2.7763
     957       2.7672
     958       2.7321
     959       2.8137
     960       2.7608
     961       2.7297
     962       2.7231
     963       2.7561
     964       2.7145
     965       2.6753
     966       2.6571
     967       2.6136
     968       2.6798
     969       2.6382
     970       2.6029
     971       2.6108
     972       2.6540
     973       2.7127
     974       2.7507
     975       2.6702
     976       2.5846
     977       2.6746
     978       2.6133
     979       2.6332
     980       2.6332
     981       2.6879
     982       2.6449
     983       2.6751
     984       2.6974
     985       2.6633
     986       2.5706
     987       2.5820
     988       2.6447
     989       2.6461
     990       2.6172
     991       2.6224
     992       2.6635
     993       2.6669
     994       2.6510
     995       2.5760
     996       2.6234
     997       2.6844
     998       2.6671
     999       2.7200
    1000       2.7227
    1001       2.5687
    1002       2.6392
    1003       2.6372
    1004       2.6131
    1005       2.6374
    1006       2.7061
    1007       2.7213
    1008       2.6311
    1009       2.6237
    1010       2.5976
    1011       2.6366
    1012       2.5638
    1013       2.5218
    1014       2.5642
    1015       2.6170
    1016       2.6256
    1017       2.6049
    1018       2.7069
    1019       2.5606
    1020       2.5137
    1021       2.5952
    1022       2.5775
    1023       2.6424
    1024       2.5902
    1025       2.6076
    1026       2.6312
    1027       2.5601
    1028       2.6414
    1029       2.6522
    1030       2.6225
    1031       2.6043
    1032       2.5942
    1033       2.6237
    1034       2.5591
    1035       2.6237
    1036       2.5898
    1037       2.5793
    1038       2.6607
    1039       2.6846
    1040       2.7006
    1041       2.6482
    1042       2.7570
    1043       2.6677
    1044       2.7338
    1045       2.6375
    1046       2.6932
    1047       2.7506
    1048       2.7909
    1049       2.7501
    1050       2.5711
    1051       2.5802
    1052       2.6402
    1053       2.5855
    1054       2.4493
    1055       2.5332
    1056       2.4306
    1057       2.4751
    1058       2.5552
    1059       2.5010
    1060       2.4002
    1061       2.4370
    1062       2.5076
    1063       2.6304
    1064       2.5499
    1065       2.6558
    1066       2.5878
    1067       2.6571
    1068       2.6799
    1069       2.6584
    1070       2.6453
    1071       2.6263
    1072       2.5395
    1073       2.6092
    1074       2.6218
    1075       2.6753
    1076       2.6304
    1077       2.6210
    1078       2.5593
    1079       2.5401
    1080       2.5014
    1081       2.6194
    1082       2.6518
    1083       2.5967
    1084       2.5549
    1085       2.5768
    1086       2.6170
    1087       2.5478
    1088       2.4804
    1089       2.4352
    1090       2.5259
    1091       2.5668
    1092       2.6032
    1093       2.5274
    1094       2.5154
    1095       2.4550
    1096       2.4273
    1097       2.4341
    1098       2.5362
    1099       2.5354
    1100       2.5443
    1101       2.6058
    1102       2.5836
    1103       2.5161
    1104       2.4357
    1105       2.5238
    1106       2.4558
    1107       2.4746
    1108       2.5906
    1109       2.6092
    1110       2.5652
    1111       2.4793
    1112       2.5756
    1113       2.6009
    1114       2.5985
    1115       2.6111
    1116       2.5171
    1117       2.5943
    1118       2.5962
    1119       2.4760
    1120       2.3986
    1121       2.4384
    1122       2.4916
    1123       2.5281
    1124       2.4725
    1125       2.4216
    1126       2.4796
    1127       2.5248
    1128       2.5312
    1129       2.5832
    1130       2.6309
    1131       2.7492
    1132       2.7915
    1133       2.7883
    1134       2.7897
    1135       2.8340
    1136       2.7666
    1137       2.7041
    1138       2.7963
    1139       2.8978
    1140       2.8483
    1141       2.8053
    1142       2.7295
    1143       2.6879
    1144       2.6826
    1145       2.6374
    1146       2.6707
    1147       2.6535
    1148       2.6909
    1149       2.6309
    1150       2.5979
    1151       2.6026
    1152       2.7150
    1153       2.7212
    1154       2.7377
    1155       2.7750
    1156       2.8345
    1157       2.7554
    1158       2.6416
    1159       2.6283
    1160       2.6364
    1161       2.7434
    1162       2.7595
    1163       2.7677
    1164       2.7886
    1165       2.7652
    1166       2.8859
    1167       2.8556
    1168       2.8596
    1169       2.7614
    1170       2.9065
    1171       2.9809
    1172       2.8186
    1173       2.8510
    1174       2.9543
    1175       2.9507
    1176       2.8542
    1177       2.9065
    1178       2.9054
    1179       2.8904
    1180       2.8378
    1181       2.7833
    1182       2.8120
    1183       2.8577
    1184       2.9131
    1185       2.8574
    1186       2.9237
    1187       2.8824
    1188       2.8161
    1189       2.8761
    1190       2.8772
    1191       2.9260
    1192       2.9559
    1193       2.9349
    1194       2.9377
    1195       2.8773
    1196       2.8975
    1197       2.9440
    1198       2.9779
    1199       2.9119
    1200       3.0627
    1201       3.0759
    1202       3.1027
    1203       3.1134
    1204       3.0908
    1205       3.0921
    1206       3.0800
    1207       3.0695
    1208       3.0490
    1209       3.0315
    1210       3.0720
    1211       3.0239
    1212       2.9347
    1213       2.9600
    1214       2.9742
    1215       2.9030
    1216       2.8768
    1217       2.8588
    1218       2.9187
    1219       2.8502
    1220       2.9030
    1221       2.9240
    1222       2.9903
    1223       2.9667
    1224       2.9565
    1225       2.7744
    1226       2.7011
    1227       2.7193
    1228       2.8146
    1229       2.8317
    1230       2.8030
    1231       2.7656
    1232       2.8303
    1233       2.8712
    1234       2.8675
    1235       2.8750
    1236       2.9354
    1237       2.9446
    1238       2.8731
    1239       2.7689
    1240       2.8447
    1241       2.9145
    1242       2.7668
    1243       2.7465
    1244       2.8244
    1245       2.8616
    1246       2.8375
    1247       2.8460
    1248       2.8261
    1249       2.9357
    1250       2.9789
    1251       2.9169
    1252       2.8604
    1253       2.8668
    1254       2.9298
    1255       2.9330
    1256       2.8699
    1257       2.9142
    1258       2.8594
    1259       2.8929
    1260       2.8942
    1261       2.7968
    1262       2.8572
    1263       2.7026
    1264       2.7330
    1265       2.7947
    1266       2.7898
    1267       2.7933
    1268       2.8109
    1269       2.7911
    1270       2.8582
    1271       2.8756
    1272       2.8503
    1273       2.8053
    1274       2.8260
    1275       2.7896
    1276       2.7869
    1277       2.7088
    1278       2.6776
    1279       2.7338
    1280       2.8230
    1281       2.7504
    1282       2.7498
    1283       2.7530
    1284       2.7338
    1285       2.8039
    1286       2.8343
    1287       2.8229
    1288       2.8912
    1289       2.9203
    1290       2.9146
    1291       2.9014
    1292       2.9283
    1293       2.8671
    1294       2.8917
    1295       2.9073
    1296       2.9035
    1297       2.8919
    1298       2.8307
    1299       2.9187
    1300       2.7969
    1301       2.8045
    1302       2.8228
    1303       2.7934
    1304       2.7765
    1305       2.7819
    1306       2.7984
    1307       2.8748
    1308       2.8332
    1309       2.9449
    1310       2.9493
    1311       2.9397
    1312       2.9204
    1313       2.9286
    1314       2.8801
    1315       2.9139
    1316       2.8745
    1317       2.8603
    1318       2.8403
    1319       2.7950
    1320       2.8210
    1321       2.8821
    1322       2.8699
    1323       2.8460
    1324       2.8633
    1325       2.8683
    1326       2.8095
    1327       2.9424
    1328       2.9134
    1329       2.8653
    1330       2.8823
    1331       2.9548
    1332       2.9502
    1333       2.8144
    1334       2.8170
    1335       2.8364
    1336       2.8289
    1337       2.8339
    1338       2.8499
    1339       2.8143
    1340       2.8271
    1341       2.8317
    1342       2.7488
    1343       2.7605
    1344       2.8209
    1345       2.8096
    1346       2.7953
    1347       2.7957
    1348       2.8508
    1349       2.8920
    1350       2.9012
    1351       2.9278
    1352       2.9046
    1353       2.9912
    1354       3.0366
    1355       3.0782
    1356       3.1283
    1357       3.1744
    1358       3.0970
    1359       2.9794
    1360       2.9588
    1361       2.9350
    1362       2.9781
    1363       2.9685
    1364       3.0193
    1365       2.9377
    1366       2.9858
    1367       3.0171
    1368       3.0133
    1369       2.9713
    1370       2.9446
    1371       2.9556
    1372       2.9340
    1373       2.8799
    1374       2.8484
    1375       2.8791
    1376       2.8411
    1377       2.8577
    1378       2.8986
    1379       2.8921
    1380       2.9154
    1381       2.9057
    1382       2.9815
    1383       2.9225
    1384       2.8829
    1385       3.0162
    1386       2.9631
    1387       2.9624
    1388       2.8735
    1389       2.8312
    1390       2.8012
    1391       2.8012
    1392       2.8673
    1393       2.8590
    1394       2.8831
    1395       2.8360
    1396       2.8722
    1397       2.8503
    1398       2.8405
    1399       2.7718
    1400       2.7880
    1401       2.7726
    1402       2.7561
    1403       2.8182
    1404       2.8447
    1405       2.7839
    1406       2.8041
    1407       2.7924
    1408       2.8189
    1409       2.7914
    1410       2.7623
    1411       2.7728
    1412       2.7277
    1413       2.7111
    1414       2.6575
    1415       2.6638
    1416       2.5733
    1417       2.6307
    1418       2.6744
    1419       2.6444
    1420       2.6945
    1421       2.7180
    1422       2.7065
    1423       2.8134
    1424       2.7679
    1425       2.7434
    1426       2.7551
    1427       2.7216
    1428       2.7620
    1429       2.7896
    1430       2.7487
    1431       2.7025
    1432       2.7690
    1433       2.8342
    1434       2.8697
    1435       2.7998
    1436       2.7719
    1437       2.7449
    1438       2.7732
    1439       2.7227
    1440       2.6742
    1441       2.6465
    1442       2.6571
    1443       2.6478
    1444       2.5809
    1445       2.6786
    1446       2.7160
    1447       2.7307
    1448       2.7120
    1449       2.7162
    1450       2.7148
    1451       2.7946
    1452       2.7486
    1453       2.7038
    1454       2.7656
    1455       2.7684
    1456       2.7376
    1457       2.7069
    1458       2.7555
    1459       2.7745
    1460       2.7140
    1461       2.7397
    1462       2.6996
    1463       2.7448
    1464       2.7544
    1465       2.7546
    1466       2.7440
    1467       2.8218
    1468       2.7511
    1469       2.7575
    1470       2.8368
    1471       2.8079
    1472       2.9006
    1473       2.8073
    1474       2.7036
    1475       2.8389
    1476       2.8250
    1477       2.7858
    1478       2.7409
    1479       2.6609
    1480       2.7042
    1481       2.7219
    1482       2.6729
    1483       2.6339
    1484       2.6898
    1485       2.7830
    1486       2.7297
    1487       2.8310
    1488       2.8168
    1489       2.7774
    1490       2.8077
    1491       2.7550
    1492       2.7160
    1493       2.6900
    1494       2.7032
    1495       2.6650
    1496       2.6376
    1497       2.7155
    1498       2.7786
    1499       2.7959
    1500       2.7801
    1501       2.7402
    1502       2.8484
    1503       2.8316
    1504       2.8755
    1505       2.7113
    1506       2.6850
    1507       2.7209
    1508       2.7414
    1509       2.7563
    1510       2.6333
    1511       2.6801
    1512       2.6413
    1513       2.7477
    1514       2.7093
    1515       2.6775
    1516       2.6149
    1517       2.6182
    1518       2.7052
    1519       2.6648
    1520       2.7191
    1521       2.6823
    1522       2.6665
    1523       2.6044
    1524       2.6176
    1525       2.5543
    1526       2.6635
    1527       2.6413
    1528       2.6497
    1529       2.6959
    1530       2.6724
    1531       2.7297
    1532       2.7564
    1533       2.6846
    1534       2.7067
    1535       2.7381
    1536       2.6477
    1537       2.7126
    1538       2.7384
    1539       2.6915
    1540       2.6959
    1541       2.6159
    1542       2.6724
    1543       2.7046
    1544       2.6293
    1545       2.6663
    1546       2.6543
    1547       2.6762
    1548       2.6756
    1549       2.6873
    1550       2.6333
    1551       2.6734
    1552       2.5747
    1553       2.5428
    1554       2.5797
    1555       2.5838
    1556       2.5184
    1557       2.5899
    1558       2.5799
    1559       2.6343
    1560       2.5867
    1561       2.5705
    1562       2.5936
    1563       2.6320
    1564       2.6820
    1565       2.6647
    1566       2.7082
    1567       2.6166
    1568       2.6676
    1569       2.7190
    1570       2.7197
    1571       2.6647
    1572       2.6263
    1573       2.6530
    1574       2.6082
    1575       2.5929
    1576       2.6699
    1577       2.5516
    1578       2.5700
    1579       2.5775
    1580       2.6904
    1581       2.6404
    1582       2.5813
    1583       2.6257
    1584       2.6742
    1585       2.6947
    1586       2.6572
    1587       2.6572
    1588       2.6895
    1589       2.6285
    1590       2.6631
    1591       2.6648
    1592       2.5895
    1593       2.6470
    1594       2.6797
    1595       2.7223
    1596       2.6932
    1597       2.6415
    1598       2.6266
    1599       2.6708
    1600       2.6645
    1601       2.6028
    1602       2.6402
    1603       2.6790
    1604       2.7026
    1605       2.7839
    1606       2.8390
    1607       2.7806
    1608       2.6153
    1609       2.6299
    1610       2.6177
    1611       2.6158
    1612       2.6350
    1613       2.6494
    1614       2.6978
    1615       2.7168
    1616       2.7305
    1617       2.7753
    1618       2.7835
    1619       2.8205
    1620       2.7247
    1621       2.7883
    1622       2.8544
    1623       2.8179
    1624       2.8172
    1625       2.7457
    1626       2.6243
    1627       2.6141
    1628       2.6929
    1629       2.6658
    1630       2.6500
    1631       2.6696
    1632       2.7538
    1633       2.7018
    1634       2.7299
    1635       2.7480
    1636       2.8026
    1637       2.7608
    1638       2.7952
    1639       2.7326
    1640       2.7390
    1641       2.8229
    1642       2.8212
    1643       2.7974
    1644       2.7496
    1645       2.6501
    1646       2.6815
    1647       2.6605
    1648       2.8228
    1649       2.7727
    1650       2.7006
    1651       2.6584
    1652       2.6676
    1653       2.6016
    1654       2.5734
    1655       2.5907
    1656       2.5878
    1657       2.5912
    1658       2.6015
    1659       2.6231
    1660       2.6345
    1661       2.7336
    1662       2.6913
    1663       2.7418
    1664       2.6895
    1665       2.7193
    1666       2.7089
    1667       2.6756
    1668       2.6230
    1669       2.6325
    1670       2.6243
    1671       2.6371
    1672       2.6732
    1673       2.6243
    1674       2.7453
    1675       2.7479
    1676       2.7432
    1677       2.7336
    1678       2.7690
    1679       2.7758
    1680       2.7054
    1681       2.6590
    1682       2.7208
    1683       2.7416
    1684       2.7342
    1685       2.7230
    1686       2.7232
    1687       2.6298
    1688       2.6201
    1689       2.6320
    1690       2.7121
    1691       2.7427
    1692       2.7324
    1693       2.6421
    1694       2.6800
    1695       2.8265
    1696       2.8519
    1697       2.8623
    1698       2.8252
    1699       2.9499
    1700       2.9400
    1701       2.9222
    1702       2.8518
    1703       2.7792
    1704       2.7707
    1705       2.8400
    1706       2.8379
    1707       2.8021
    1708       2.7996
    1709       2.8270
    1710       2.8349
    1711       2.7775
    1712       2.7399
    1713       2.6771
    1714       2.6760
    1715       2.7251
    1716       2.7186
    1717       2.6773
    1718       2.6274
    1719       2.6879
    1720       2.7473
    1721       2.6598
    1722       2.6644
    1723       2.6711
    1724       2.6500
    1725       2.6482
    1726       2.6761
    1727       2.6463
    1728       2.6116
    1729       2.6789
    1730       2.6792
    1731       2.6926
    1732       2.6147
    1733       2.5753
    1734       2.6284
    1735       2.5497
    1736       2.6033
    1737       2.5781
    1738       2.6454
    1739       2.6347
    1740       2.5869
    1741       2.5901
    1742       2.6780
    1743       2.8166
    1744       2.8452
    1745       2.7588
    1746       2.6733
    1747       2.6855
    1748       2.7605
    1749       2.7507
    1750       2.6603
    1751       2.7423
    1752       2.6589
    1753       2.6448
    1754       2.6407
    1755       2.6601
    1756       2.6946
    1757       2.6755
    1758       2.6617
    1759       2.6596
    1760       2.8149
    1761       2.8235
    1762       2.9277
    1763       2.9343
    1764       3.0079
    1765       2.9513
    1766       2.9116
    1767       2.9077
    1768       2.9299
    1769       2.8980
    1770       2.9272
    1771       2.9024
    1772       2.8773
    1773       2.8719
    1774       2.8482
    1775       2.7997
    1776       2.7396
    1777       2.7227
    1778       2.7914
    1779       2.8477
    1780       2.8181
    1781       2.7719
    1782       2.7021
    1783       2.8423
    1784       2.6935
    1785       2.6897
    1786       2.6725
    1787       2.6286
    1788       2.6534
    1789       2.5952
    1790       2.6385
    1791       2.7425
    1792       2.6811
    1793       2.7228
    1794       2.7527
    1795       2.8040
    1796       2.7654
    1797       2.7083
    1798       2.7039
    1799       2.6450
    1800       2.6340
    1801       2.6129
    1802       2.6100
    1803       2.6302
    1804       2.6711
    1805       2.6378
    1806       2.6237
    1807       2.6990
    1808       2.6093
    1809       2.6401
    1810       2.7657
    1811       2.8138
    1812       2.7833
    1813       2.6753
    1814       2.6219
    1815       2.6307
    1816       2.6186
    1817       2.5670
    1818       2.5133
    1819       2.5318
    1820       2.5406
    1821       2.5604
    1822       2.5106
    1823       2.5530
    1824       2.5191
    1825       2.5617
    1826       2.5798
    1827       2.5587
    1828       2.5039
    1829       2.4822
    1830       2.5300
    1831       2.6527
    1832       2.5520
    1833       2.6278
    1834       2.6781
    1835       2.6481
    1836       2.6526
    1837       2.6400
    1838       2.7588
    1839       2.6452
    1840       2.6331
    1841       2.6442
    1842       2.6834
    1843       2.5886
    1844       2.5495
    1845       2.5904
    1846       2.5090
    1847       2.5759
    1848       2.5473
    1849       2.5562
    1850       2.5124
    1851       2.5353
    1852       2.5436
    1853       2.5446
    1854       2.5291
    1855       2.5827
    1856       2.5611
    1857       2.5658
    1858       2.5699
    1859       2.5557
    1860       2.5942
    1861       2.6787
    1862       2.6295
    1863       2.6135
    1864       2.6780
    1865       2.6254
    1866       2.6431
    1867       2.6889
    1868       2.6875
    1869       2.7880
    1870       2.7487
    1871       2.7181
    1872       2.6655
    1873       2.5916
    1874       2.5962
    1875       2.6030
    1876       2.4938
    1877       2.6626
    1878       2.6595
    1879       2.5655
    1880       2.5094
    1881       2.4839
    1882       2.5444
    1883       2.4333
    1884       2.5187
    1885       2.5106
    1886       2.5495
    1887       2.5109
    1888       2.6074
    1889       2.5340
    1890       2.5817
    1891       2.5138
    1892       2.6025
    1893       2.5536
    1894       2.4537
    1895       2.4770
    1896       2.4581
    1897       2.4848
    1898       2.4889
    1899       2.5260
    1900       2.4997
    1901       2.6036
    1902       2.6492
    1903       2.6631
    1904       2.6397
    1905       2.5540
    1906       2.5893
    1907       2.6645
    1908       2.6039
    1909       2.5557
    1910       2.5537
    1911       2.4629
    1912       2.4901
    1913       2.5454
    1914       2.6727
    1915       2.6355
    1916       2.6330
    1917       2.6511
    1918       2.6698
    1919       2.6180
    1920       2.7463
    1921       2.6343
    1922       2.5560
    1923       2.5717
    1924       2.6111
    1925       2.6070
    1926       2.6522
    1927       2.6543
    1928       2.7126
    1929       2.7275
    1930       2.8364
    1931       2.7781
    1932       2.8222
    1933       2.7458
    1934       2.8240
    1935       2.8315
    1936       2.7506
    1937       2.8464
    1938       2.7419
    1939       2.7059
    1940       2.6706
    1941       2.6069
    1942       2.5987
    1943       2.6249
    1944       2.6021
    1945       2.4865
    1946       2.5062
    1947       2.5660
    1948       2.6458
    1949       2.6349
    1950       2.5996
    1951       2.5600
    1952       2.4982
    1953       2.5667
    1954       2.4739
    1955       2.4793
    1956       2.4965
    1957       2.5317
    1958       2.5995
    1959       2.5978
    1960       2.6328
    1961       2.7079
    1962       2.6865
    1963       2.7530
    1964       2.7196
    1965       2.7837
    1966       2.8527
    1967       2.7783
    1968       2.7209
    1969       2.7167
    1970       2.7835
    1971       2.8315
    1972       2.8227
    1973       2.6609
    1974       2.7093
    1975       2.7902
    1976       2.7182
    1977       2.7498
    1978       2.7723
    1979       2.7882
    1980       2.7653
    1981       2.7394
    1982       2.7546
    1983       2.7716
    1984       2.7354
    1985       2.8193
    1986       2.7658
    1987       2.8950
    1988       2.8105
    1989       2.8948
    1990       2.9433
    1991       2.9646
    1992       2.9133
    1993       2.8740
    1994       2.7914
    1995       2.7758
    1996       2.8241
    1997       2.8639
    1998       2.7975
    1999       2.8025
    2000       2.8768
    2001       2.7777
    2002       2.6972
    2003       2.8071
    2004       2.7855
    2005       2.7916
    2006       2.7657
    2007       2.7762
    2008       2.7450
    2009       2.8696
    2010       2.8148
    2011       2.8213
    2012       2.9456
    2013       2.8867
    2014       2.9204
    2015       2.7004
    2016       2.6705
    2017       2.7294
    2018       2.7434
    2019       2.6737
    2020       2.6747
    2021       2.6464
    2022       2.5901
    2023       2.5980
    2024       2.6046
    2025       2.6234
    2026       2.6511
    2027       2.5807
    2028       2.5960
    2029       2.6295
    2030       2.6102
    2031       2.5457
    2032       2.6651
    2033       2.6688
    2034       2.6642
    2035       2.6571
    2036       2.6883
    2037       2.6142
    2038       2.5581
    2039       2.5075
    2040       2.4932
    2041       2.5669
    2042       2.5528
    2043       2.6014
    2044       2.5430
    2045       2.6251
    2046       2.6710
    2047       2.6667
    2048       2.6598
    2049       2.5567
    2050       2.5867
    2051       2.5864
    2052       2.5952
    2053       2.5640
    2054       2.5162
    2055       2.5876
    2056       2.5629
    2057       2.5865
    2058       2.5977
    2059       2.5338
    2060       2.6230
    2061       2.6537
    2062       2.5518
    2063       2.6163
    2064       2.5554
    2065       2.5908
    2066       2.6027
    2067       2.6333
    2068       2.5691
    2069       2.5787
    2070       2.5492
    2071       2.5483
    2072       2.4833
    2073       2.4769
    2074       2.4949
    2075       2.5206
    2076       2.5574
    2077       2.4606
    2078       2.4543
    2079       2.3934
    2080       2.4753
    2081       2.4329
    2082       2.4521
    2083       2.4718
    2084       2.4974
    2085       2.5549
    2086       2.5638
    2087       2.5421
    2088       2.6144
    2089       2.5450
    2090       2.5236
    2091       2.5853
    2092       2.6075
    2093       2.6007
    2094       2.5722
    2095       2.6691
    2096       2.6188
    2097       2.5474
    2098       2.4913
    2099       2.5683
    2100       2.5540
    2101       2.5619
    2102       2.6350
    2103       2.5621
    2104       2.6431
    2105       2.6467
    2106       2.5846
    2107       2.5990
    2108       2.5485
    2109       2.5359
    2110       2.5084
    2111       2.4822
    2112       2.4726
    2113       2.5086
    2114       2.5590
    2115       2.5288
    2116       2.4422
    2117       2.4963
    2118       2.5231
    2119       2.5190
    2120       2.5588
    2121       2.4947
    2122       2.6092
    2123       2.5760
    2124       2.5725
    2125       2.5242
    2126       2.5700
    2127       2.5261
    2128       2.5092
    2129       2.4567
    2130       2.4960
    2131       2.4618
    2132       2.5280
    2133       2.5178
    2134       2.5228
    2135       2.5152
    2136       2.4220
    2137       2.4001
    2138       2.4078
    2139       2.4498
    2140       2.5136
    2141       2.5014
    2142       2.4289
    2143       2.4382
    2144       2.4353
    2145       2.4581
    2146       2.3772
    2147       2.4632
    2148       2.4973
    2149       2.5250
    2150       2.5200
    2151       2.4730
    2152       2.4241
    2153       2.4681
    2154       2.4634
    2155       2.5040
    2156       2.4780
    2157       2.4722
    2158       2.4175
    2159       2.4441
    2160       2.5092
    2161       2.5871
    2162       2.5481
    2163       2.5936
    2164       2.6014
    2165       2.5480
    2166       2.5707
    2167       2.5782
    2168       2.5165
    2169       2.5176
    2170       2.4671
    2171       2.5226
    2172       2.4570
    2173       2.4392
    2174       2.4352
    2175       2.4463
    2176       2.4868
    2177       2.5027
    2178       2.5153
    2179       2.4919
    2180       2.4682
    2181       2.4843
    2182       2.5648
    2183       2.5884
    2184       2.6518
    2185       2.5398
    2186       2.6009
    2187       2.6645
    2188       2.6705
    2189       2.6888
    2190       2.7108
    2191       2.6683
    2192       2.6318
    2193       2.6403
    2194       2.5759
    2195       2.5404
    2196       2.5782
    2197       2.5449
    2198       2.4785
    2199       2.5191
    2200       2.6300
    2201       2.5151
    2202       2.5133
    2203       2.5711
    2204       2.5563
    2205       2.5256
    2206       2.5381
    2207       2.5191
    2208       2.5452
    2209       2.6149
    2210       2.5790
    2211       2.6208
    2212       2.5703
    2213       2.5718
    2214       2.5899
    2215       2.5431
    2216       2.4923
    2217       2.5549
    2218       2.5131
    2219       2.6149
    2220       2.6441
    2221       2.6285
    2222       2.4558
    2223       2.5488
    2224       2.5554
    2225       2.6345
    2226       2.6398
    2227       2.7127
    2228       2.6100
    2229       2.5428
    2230       2.5818
    2231       2.6142
    2232       2.5962
    2233       2.6444
    2234       2.6200
    2235       2.6461
    2236       2.5831
    2237       2.5370
    2238       2.5547
    2239       2.5354
    2240       2.6006
    2241       2.6681
    2242       2.6356
    2243       2.5598
    2244       2.6822
    2245       2.5749
    2246       2.5748
    2247       2.6222
    2248       2.5648
    2249       2.5303
    2250       2.4966
    2251       2.5272
    2252       2.5057
    2253       2.4975
    2254       2.5302
    2255       2.5419
    2256       2.5448
    2257       2.5212
    2258       2.6017
    2259       2.5991
    2260       2.5780
    2261       2.5547
    2262       2.5502
    2263       2.5232
    2264       2.5696
    2265       2.6022
    2266       2.5925
    2267       2.5801
    2268       2.6119
    2269       2.5863
    2270       2.6510
    2271       2.6988
    2272       2.6427
    2273       2.6544
    2274       2.5493
    2275       2.5942
    2276       2.5975
    2277       2.5131
    2278       2.4449
    2279       2.4991
    2280       2.4294
    2281       2.5030
    2282       2.4841
    2283       2.4908
    2284       2.4510
    2285       2.4546
    2286       2.5403
    2287       2.6121
    2288       2.5409
    2289       2.5651
    2290       2.5159
    2291       2.5411
    2292       2.5443
    2293       2.5112
    2294       2.5656
    2295       2.5271
    2296       2.5784
    2297       2.5391
    2298       2.5815
    2299       2.6047
    2300       2.5572
    2301       2.6150
    2302       2.6380
    2303       2.6230
    2304       2.6067
    2305       2.6269
    2306       2.5787
    2307       2.6044
    2308       2.6301
    2309       2.6285
    2310       2.6236
    2311       2.6038
    2312       2.6666
    2313       2.5896
    2314       2.5049
    2315       2.5892
    2316       2.5688
    2317       2.5535
    2318       2.5894
    2319       2.6332
    2320       2.6490
    2321       2.6193
    2322       2.5968
    2323       2.6484
    2324       2.6441
    2325       2.5547
    2326       2.4951
    2327       2.4754
    2328       2.5360
    2329       2.4825
    2330       2.4890
    2331       2.4613
    2332       2.4800
    2333       2.3979
    2334       2.4080
    2335       2.4401
    2336       2.4361
    2337       2.3819
    2338       2.4252
    2339       2.4052
    2340       2.4295
    2341       2.4631
    2342       2.4262
    2343       2.4847
    2344       2.4660
    2345       2.4535
    2346       2.5538
    2347       2.5698
    2348       2.6031
    2349       2.5939
    2350       2.5930
    2351       2.7749
    2352       2.6419
    2353       2.6692
    2354       2.5637
    2355       2.5599
    2356       2.6200
    2357       2.6682
    2358       2.7076
    2359       2.6675
    2360       2.6972
    2361       2.6484
    2362       2.6144
    2363       2.6978
    2364       2.7491
    2365       2.6380
    2366       2.7696
    2367       2.8219
    2368       2.8715
    2369       2.8129
    2370       2.7555
    2371       2.7549
    2372       2.8289
    2373       2.7872
    2374       2.8746
    2375       2.8882
    2376       2.9880
    2377       2.8491
    2378       2.8801
    2379       2.8241
    2380       2.9323
    2381       2.8458
    2382       2.7990
    2383       2.7865
    2384       2.7713
    2385       2.7869
    2386       2.8831
    2387       2.7982
    2388       2.7860
    2389       2.6719
    2390       2.6770
    2391       2.7172
    2392       2.5667
    2393       2.6122
    2394       2.6592
    2395       2.6095
    2396       2.5842
    2397       2.4978
    2398       2.5076
    2399       2.5283
    2400       2.5651
    2401       2.5427
    2402       2.6496
    2403       2.6002
    2404       2.5738
    2405       2.5420
    2406       2.6806
    2407       2.6641
    2408       2.6444
    2409       2.6294
    2410       2.6247
    2411       2.6503
    2412       2.6767
    2413       2.7884
    2414       2.8142
    2415       2.8440
    2416       2.7071
    2417       2.7962
    2418       2.7917
    2419       2.8929
    2420       2.8934
    2421       2.9855
    2422       3.0215
    2423       3.0077
    2424       2.9332
    2425       3.0132
    2426       2.9470
    2427       3.0057
    2428       2.9770
    2429       2.8507
    2430       2.8356
    2431       2.9276
    2432       3.1213
    2433       3.1244
    2434       3.1824
    2435       3.1336
    2436       3.0939
    2437       3.1710
    2438       3.2638
    2439       3.2042
    2440       3.1376
    2441       3.1513
    2442       3.0355
    2443       3.0450
    2444       3.0125
    2445       2.9728
    2446       2.9781
    2447       3.0151
    2448       2.9790
    2449       2.9950
    2450       3.1163
    2451       3.0569
    2452       3.1987
    2453       3.1583
    2454       3.1402
    2455       3.0396
    2456       3.0352
    2457       3.0771
    2458       3.0084
    2459       2.9809
    2460       3.0219
    2461       2.9542
    2462       2.8630
    2463       2.9699
    2464       3.0184
    2465       3.0312
    2466       2.9030
    2467       2.8710
    2468       2.7882
    2469       2.8296
    2470       2.8303
    2471       2.8002
    2472       2.8318
    2473       2.8575
    2474       2.8850
    2475       2.9792
    2476       2.9174
    2477       2.9252
    2478       2.9344
    2479       2.9634
    2480       2.9570
    2481       2.9253
    2482       2.8944
    2483       2.8739
    2484       2.8194
    2485       2.8597
    2486       2.8325
    2487       2.8056
    2488       2.7112
    2489       2.7676
    2490       2.8063
    2491       2.7305
    2492       2.7990
    2493       2.7935
    2494       2.8449
    2495       2.8406
    2496       2.8574
    2497       2.8655
    2498       2.8185
    2499       2.8914
    2500       2.8925
