# Supplementary material for: Potential Inhibitors of Fascin From A Database of Marine Natural Products: A Virtual Screening and Molecular Dynamics Study
Source: Front Chem. 2021 Oct 7;9:719949. doi: 10.3389/fchem.2021.719949 (PMC8529705; doi:10.3389/fchem.2021.719949)
Supplement: Supplementary file 2 [file DataSheet1.ZIP › Raw Date for Manuscript-719949-reduced/Figure S1/Inhibitor 14/rmsd4.dat]

#Frame     RMSD_00002
       1       2.0037
       2       2.0597
       3       2.0728
       4       2.0385
       5       2.0908
       6       2.0871
       7       2.0594
       8       2.0517
       9       2.0911
      10       2.1143
      11       2.1188
      12       2.1131
      13       2.0925
      14       2.1268
      15       2.0898
      16       2.1301
      17       2.2001
      18       2.1887
      19       2.1412
      20       2.2035
      21       2.1966
      22       2.1396
      23       2.1389
      24       2.1951
      25       2.2027
      26       2.2464
      27       2.1685
      28       2.1930
      29       2.1826
      30       2.1009
      31       2.1159
      32       2.1447
      33       2.1167
      34       2.1183
      35       2.1552
      36       2.0868
      37       2.0865
      38       2.1155
      39       2.0955
      40       2.0676
      41       2.1614
      42       2.1542
      43       2.2095
      44       2.2370
      45       2.2734
      46       2.2654
      47       2.1999
      48       2.3019
      49       2.3064
      50       2.2902
      51       2.3552
      52       2.2726
      53       2.3766
      54       2.4215
      55       2.5362
      56       2.5172
      57       2.4840
      58       2.4646
      59       2.3985
      60       2.3223
      61       2.4857
      62       2.5094
      63       2.5951
      64       2.5420
      65       2.4990
      66       2.4102
      67       2.2933
      68       2.2954
      69       2.2793
      70       2.3606
      71       2.2687
      72       2.3344
      73       2.3284
      74       2.2495
      75       2.2912
      76       2.4232
      77       2.3720
      78       2.4251
      79       2.4192
      80       2.4384
      81       2.3709
      82       2.4799
      83       2.5617
      84       2.5045
      85       2.4614
      86       2.4459
      87       2.4208
      88       2.4085
      89       2.4405
      90       2.4104
      91       2.3464
      92       2.4466
      93       2.3005
      94       2.2693
      95       2.2296
      96       2.2059
      97       2.2879
      98       2.3395
      99       2.2763
     100       2.2867
     101       2.3473
     102       2.3022
     103       2.1949
     104       2.2518
     105       2.2819
     106       2.2923
     107       2.2155
     108       2.2142
     109       2.2337
     110       2.1896
     111       2.3118
     112       2.3171
     113       2.2822
     114       2.3042
     115       2.3046
     116       2.3628
     117       2.3039
     118       2.3427
     119       2.3404
     120       2.4061
     121       2.3655
     122       2.4763
     123       2.4393
     124       2.4711
     125       2.3541
     126       2.4281
     127       2.4431
     128       2.3447
     129       2.3445
     130       2.3757
     131       2.3355
     132       2.3848
     133       2.5221
     134       2.3737
     135       2.3290
     136       2.3872
     137       2.5255
     138       2.5800
     139       2.4975
     140       2.4246
     141       2.4248
     142       2.3518
     143       2.4084
     144       2.4403
     145       2.4245
     146       2.4989
     147       2.5122
     148       2.4655
     149       2.4829
     150       2.4207
     151       2.4715
     152       2.5376
     153       2.5965
     154       2.4767
     155       2.5014
     156       2.5087
     157       2.4498
     158       2.4524
     159       2.4504
     160       2.4098
     161       2.5393
     162       2.4921
     163       2.3987
     164       2.3009
     165       2.4451
     166       2.4438
     167       2.4605
     168       2.3635
     169       2.3316
     170       2.3991
     171       2.4447
     172       2.4346
     173       2.3730
     174       2.4424
     175       2.4413
     176       2.3445
     177       2.3178
     178       2.2782
     179       2.2497
     180       2.2639
     181       2.2249
     182       2.2947
     183       2.3441
     184       2.2989
     185       2.3568
     186       2.3317
     187       2.3501
     188       2.4266
     189       2.3976
     190       2.4520
     191       2.4337
     192       2.3690
     193       2.2911
     194       2.3364
     195       2.3701
     196       2.4009
     197       2.4674
     198       2.5007
     199       2.4963
     200       2.5255
     201       2.5099
     202       2.5141
     203       2.4910
     204       2.4577
     205       2.4730
     206       2.5245
     207       2.4615
     208       2.4476
     209       2.4321
     210       2.4834
     211       2.5390
     212       2.5145
     213       2.5051
     214       2.5060
     215       2.4784
     216       2.4774
     217       2.4766
     218       2.3486
     219       2.3405
     220       2.3958
     221       2.3427
     222       2.4216
     223       2.3938
     224       2.3055
     225       2.2885
     226       2.3093
     227       2.3639
     228       2.3860
     229       2.3336
     230       2.3986
     231       2.3701
     232       2.3853
     233       2.3844
     234       2.4519
     235       2.4516
     236       2.4838
     237       2.5176
     238       2.5500
     239       2.5432
     240       2.5256
     241       2.5126
     242       2.6065
     243       2.6249
     244       2.7033
     245       2.6524
     246       2.5745
     247       2.6714
     248       2.7004
     249       2.6634
     250       2.7721
     251       2.7251
     252       2.7748
     253       2.7589
     254       2.7173
     255       2.7288
     256       2.6585
     257       2.7505
     258       2.7361
     259       2.7330
     260       2.6309
     261       2.4888
     262       2.7418
     263       2.6496
     264       2.5020
     265       2.4652
     266       2.5981
     267       2.5953
     268       2.6541
     269       2.5878
     270       2.5501
     271       2.4815
     272       2.5236
     273       2.6015
     274       2.4337
     275       2.4797
     276       2.5569
     277       2.5894
     278       2.6029
     279       2.4270
     280       2.4797
     281       2.4809
     282       2.5388
     283       2.5923
     284       2.4898
     285       2.4371
     286       2.4363
     287       2.3948
     288       2.3900
     289       2.4764
     290       2.4962
     291       2.4277
     292       2.4079
     293       2.2412
     294       2.3087
     295       2.3617
     296       2.2893
     297       2.3404
     298       2.2605
     299       2.3772
     300       2.2995
     301       2.2778
     302       2.3005
     303       2.2968
     304       2.3067
     305       2.2361
     306       2.3203
     307       2.3706
     308       2.3257
     309       2.2562
     310       2.2756
     311       2.2942
     312       2.2676
     313       2.3527
     314       2.3559
     315       2.4435
     316       2.3096
     317       2.3495
     318       2.2633
     319       2.2811
     320       2.2363
     321       2.4314
     322       2.4070
     323       2.4590
     324       2.4305
     325       2.4304
     326       2.4563
     327       2.5810
     328       2.5103
     329       2.5585
     330       2.4846
     331       2.4650
     332       2.4511
     333       2.3540
     334       2.3032
     335       2.2844
     336       2.4635
     337       2.4336
     338       2.4363
     339       2.4444
     340       2.5497
     341       2.5482
     342       2.5637
     343       2.5326
     344       2.5419
     345       2.4828
     346       2.6081
     347       2.7056
     348       2.6240
     349       2.6652
     350       2.6940
     351       2.6839
     352       2.6274
     353       2.4944
     354       2.5040
     355       2.4499
     356       2.4653
     357       2.5974
     358       2.4616
     359       2.5157
     360       2.6317
     361       2.6495
     362       2.5654
     363       2.5318
     364       2.5660
     365       2.5497
     366       2.4459
     367       2.4103
     368       2.4276
     369       2.4274
     370       2.4661
     371       2.5208
     372       2.3963
     373       2.4471
     374       2.5066
     375       2.4289
     376       2.4979
     377       2.5019
     378       2.5133
     379       2.5730
     380       2.4723
     381       2.5449
     382       2.5125
     383       2.5839
     384       2.5655
     385       2.5910
     386       2.5884
     387       2.6772
     388       2.5020
     389       2.5454
     390       2.5050
     391       2.4941
     392       2.5494
     393       2.6081
     394       2.5039
     395       2.5050
     396       2.4400
     397       2.4665
     398       2.4929
     399       2.4294
     400       2.4358
     401       2.4813
     402       2.5434
     403       2.5510
     404       2.6060
     405       2.5265
     406       2.5331
     407       2.4520
     408       2.4266
     409       2.4159
     410       2.4095
     411       2.4422
     412       2.4377
     413       2.4250
     414       2.4902
     415       2.5609
     416       2.6058
     417       2.5370
     418       2.5559
     419       2.4802
     420       2.4309
     421       2.4893
     422       2.5029
     423       2.5936
     424       2.5514
     425       2.4829
     426       2.5406
     427       2.4755
     428       2.5122
     429       2.5424
     430       2.5035
     431       2.5990
     432       2.6501
     433       2.5214
     434       2.6074
     435       2.4904
     436       2.6385
     437       2.6292
     438       2.6309
     439       2.6357
     440       2.5621
     441       2.6285
     442       2.6391
     443       2.6701
     444       2.6565
     445       2.5496
     446       2.5010
     447       2.4692
     448       2.4942
     449       2.5767
     450       2.5449
     451       2.5305
     452       2.5924
     453       2.5528
     454       2.5752
     455       2.4910
     456       2.3782
     457       2.3474
     458       2.4135
     459       2.4109
     460       2.3902
     461       2.3525
     462       2.4303
     463       2.4414
     464       2.4529
     465       2.5478
     466       2.4919
     467       2.4015
     468       2.4763
     469       2.5040
     470       2.5533
     471       2.7039
     472       2.7019
     473       2.6251
     474       2.6053
     475       2.5250
     476       2.4993
     477       2.6327
     478       2.6811
     479       2.5445
     480       2.5806
     481       2.4955
     482       2.4804
     483       2.5407
     484       2.4200
     485       2.5205
     486       2.5498
     487       2.5101
     488       2.5039
     489       2.4511
     490       2.4325
     491       2.4671
     492       2.5046
     493       2.5742
     494       2.5575
     495       2.5410
     496       2.5415
     497       2.5974
     498       2.6706
     499       2.7068
     500       2.6659
     501       2.6185
     502       2.7179
     503       2.6624
     504       2.6903
     505       2.7426
     506       2.7988
     507       2.7477
     508       2.7568
     509       2.6375
     510       2.8153
     511       2.7486
     512       2.7121
     513       2.7767
     514       2.6264
     515       2.6792
     516       2.6197
     517       2.5658
     518       2.5441
     519       2.5596
     520       2.6357
     521       2.6466
     522       2.6941
     523       2.6579
     524       2.6250
     525       2.6674
     526       2.6893
     527       2.6306
     528       2.6760
     529       2.5078
     530       2.4746
     531       2.4864
     532       2.5143
     533       2.5374
     534       2.5150
     535       2.4260
     536       2.4127
     537       2.4541
     538       2.4284
     539       2.4549
     540       2.4794
     541       2.5426
     542       2.4284
     543       2.4865
     544       2.5393
     545       2.5325
     546       2.5674
     547       2.5410
     548       2.5930
     549       2.6172
     550       2.5454
     551       2.5970
     552       2.4847
     553       2.5835
     554       2.5963
     555       2.5905
     556       2.5814
     557       2.5437
     558       2.5916
     559       2.5850
     560       2.5803
     561       2.6172
     562       2.6723
     563       2.7807
     564       2.7179
     565       2.6412
     566       2.6733
     567       2.6435
     568       2.6180
     569       2.6002
     570       2.6962
     571       2.7612
     572       2.7182
     573       2.7234
     574       2.7480
     575       2.7239
     576       2.6149
     577       2.6877
     578       2.5916
     579       2.6119
     580       2.5912
     581       2.4369
     582       2.6405
     583       2.6066
     584       2.6407
     585       2.6432
     586       2.5478
     587       2.5162
     588       2.5163
     589       2.5004
     590       2.4802
     591       2.5781
     592       2.5278
     593       2.4742
     594       2.6888
     595       2.6524
     596       2.6906
     597       2.6586
     598       2.5955
     599       2.6666
     600       2.6370
     601       2.6512
     602       2.5926
     603       2.5716
     604       2.7126
     605       2.6457
     606       2.7340
     607       2.7247
     608       2.7165
     609       2.7592
     610       2.7424
     611       2.7863
     612       2.7416
     613       2.6394
     614       2.6319
     615       2.6929
     616       2.7049
     617       2.7062
     618       2.6789
     619       2.8254
     620       2.7885
     621       2.8442
     622       2.6778
     623       2.7091
     624       2.6730
     625       2.7788
     626       2.7893
     627       2.7245
     628       2.8544
     629       2.8334
     630       2.7853
     631       2.6243
     632       2.6932
     633       2.7050
     634       2.7664
     635       2.6596
     636       2.6771
     637       2.7620
     638       2.7318
     639       2.7052
     640       2.7422
     641       2.6535
     642       2.6286
     643       2.6401
     644       2.6267
     645       2.5781
     646       2.5210
     647       2.5840
     648       2.6284
     649       2.5759
     650       2.7059
     651       2.6600
     652       2.6311
     653       2.6056
     654       2.7275
     655       2.6620
     656       2.6833
     657       2.7077
     658       2.6311
     659       2.6798
     660       2.6198
     661       2.5640
     662       2.6356
     663       2.7153
     664       2.6909
     665       2.7144
     666       2.6761
     667       2.6877
     668       2.5827
     669       2.5592
     670       2.5142
     671       2.5464
     672       2.4980
     673       2.6049
     674       2.6646
     675       2.6432
     676       2.6756
     677       2.6014
     678       2.6935
     679       2.6689
     680       2.6723
     681       2.6694
     682       2.6267
     683       2.6344
     684       2.5692
     685       2.6182
     686       2.6366
     687       2.6247
     688       2.6591
     689       2.6220
     690       2.5985
     691       2.6102
     692       2.5804
     693       2.6241
     694       2.5195
     695       2.4372
     696       2.5075
     697       2.5156
     698       2.4823
     699       2.4409
     700       2.4231
     701       2.4808
     702       2.4723
     703       2.4193
     704       2.4929
     705       2.5929
     706       2.6120
     707       2.6561
     708       2.6030
     709       2.5253
     710       2.4989
     711       2.4938
     712       2.5548
     713       2.5940
     714       2.6478
     715       2.7378
     716       2.7509
     717       2.7479
     718       2.7418
     719       2.7344
     720       2.6726
     721       2.6312
     722       2.6614
     723       2.6429
     724       2.6360
     725       2.6164
     726       2.6938
     727       2.7088
     728       2.6754
     729       2.7316
     730       2.7824
     731       2.6947
     732       2.6357
     733       2.6816
     734       2.6513
     735       2.7444
     736       2.7327
     737       2.6918
     738       2.7178
     739       2.7014
     740       2.7407
     741       2.7010
     742       2.6547
     743       2.6858
     744       2.6391
     745       2.6944
     746       2.6672
     747       2.5972
     748       2.7149
     749       2.7045
     750       2.6200
     751       2.6213
     752       2.6455
     753       2.6647
     754       2.6660
     755       2.5844
     756       2.6749
     757       2.6045
     758       2.6947
     759       2.6932
     760       2.6531
     761       2.6038
     762       2.6786
     763       2.7178
     764       2.6762
     765       2.6089
     766       2.6240
     767       2.6348
     768       2.6514
     769       2.6097
     770       2.6125
     771       2.5585
     772       2.5155
     773       2.4860
     774       2.4673
     775       2.4787
     776       2.5009
     777       2.5735
     778       2.5694
     779       2.4762
     780       2.4844
     781       2.5336
     782       2.5145
     783       2.5552
     784       2.5559
     785       2.5389
     786       2.4530
     787       2.3940
     788       2.5063
     789       2.4766
     790       2.5753
     791       2.5144
     792       2.4505
     793       2.4890
     794       2.5119
     795       2.5632
     796       2.5925
     797       2.5253
     798       2.6179
     799       2.5392
     800       2.5626
     801       2.5989
     802       2.4788
     803       2.5872
     804       2.6537
     805       2.6574
     806       2.6830
     807       2.6375
     808       2.7488
     809       2.8153
     810       2.7554
     811       2.9037
     812       2.8836
     813       2.9297
     814       2.8697
     815       2.7786
     816       2.8213
     817       2.7523
     818       2.8449
     819       2.9288
     820       2.9711
     821       2.9444
     822       2.7883
     823       2.7717
     824       2.7113
     825       2.7469
     826       2.7843
     827       2.7843
     828       2.7806
     829       2.8341
     830       2.7797
     831       2.7820
     832       2.8380
     833       2.6975
     834       2.6370
     835       2.5953
     836       2.6652
     837       2.6299
     838       2.6502
     839       2.6777
     840       2.6467
     841       2.6225
     842       2.7605
     843       2.8050
     844       2.7500
     845       2.7885
     846       2.7163
     847       2.7614
     848       2.6615
     849       2.7721
     850       2.7866
     851       2.7164
     852       2.7967
     853       2.7051
     854       2.7762
     855       2.8339
     856       2.7547
     857       2.8249
     858       2.7606
     859       2.7063
     860       2.6847
     861       2.7437
     862       2.6220
     863       2.5740
     864       2.4739
     865       2.5340
     866       2.6008
     867       2.6357
     868       2.6416
     869       2.6724
     870       2.6211
     871       2.6394
     872       2.6593
     873       2.7407
     874       2.6142
     875       2.5708
     876       2.4971
     877       2.5699
     878       2.6236
     879       2.7020
     880       2.7406
     881       2.8366
     882       2.7938
     883       2.8562
     884       2.7878
     885       2.7281
     886       2.8463
     887       2.7889
     888       2.7708
     889       2.8135
     890       2.6723
     891       2.7459
     892       2.7968
     893       2.7841
     894       2.7657
     895       2.7593
     896       2.7977
     897       2.7956
     898       2.6513
     899       2.6077
     900       2.5589
     901       2.5318
     902       2.5540
     903       2.5606
     904       2.5045
     905       2.5776
     906       2.6018
     907       2.6457
     908       2.6433
     909       2.7265
     910       2.7790
     911       2.8594
     912       2.7427
     913       2.6877
     914       2.6244
     915       2.6992
     916       2.5741
     917       2.5887
     918       2.5916
     919       2.6534
     920       2.5873
     921       2.6251
     922       2.5830
     923       2.5954
     924       2.7054
     925       2.6526
     926       2.6340
     927       2.6560
     928       2.6973
     929       2.6828
     930       2.7052
     931       2.7402
     932       2.6359
     933       2.8161
     934       2.8418
     935       2.7307
     936       2.7459
     937       2.8023
     938       2.6657
     939       2.5666
     940       2.5627
     941       2.5408
     942       2.5190
     943       2.4872
     944       2.4462
     945       2.4295
     946       2.3467
     947       2.3906
     948       2.4000
     949       2.3678
     950       2.3784
     951       2.3870
     952       2.4439
     953       2.4031
     954       2.4241
     955       2.4345
     956       2.4637
     957       2.4935
     958       2.5112
     959       2.4470
     960       2.4391
     961       2.5156
     962       2.4481
     963       2.4649
     964       2.4487
     965       2.5676
     966       2.5137
     967       2.5724
     968       2.6193
     969       2.5231
     970       2.5246
     971       2.5740
     972       2.5903
     973       2.5074
     974       2.5324
     975       2.5201
     976       2.5631
     977       2.5572
     978       2.7150
     979       2.7075
     980       2.7052
     981       2.7261
     982       2.5677
     983       2.6033
     984       2.6249
     985       2.6109
     986       2.5473
     987       2.4900
     988       2.5322
     989       2.5348
     990       2.5317
     991       2.5361
     992       2.6214
     993       2.6129
     994       2.5576
     995       2.6317
     996       2.5597
     997       2.6232
     998       2.7108
     999       2.7394
    1000       2.7019
    1001       2.6633
    1002       2.7547
    1003       2.8015
    1004       2.7505
    1005       2.7891
    1006       2.7249
    1007       2.7116
    1008       2.7324
    1009       2.7085
    1010       2.6826
    1011       2.7433
    1012       2.7369
    1013       2.6663
    1014       2.7431
    1015       2.6944
    1016       2.7144
    1017       2.7449
    1018       2.8195
    1019       2.8376
    1020       2.8740
    1021       2.8786
    1022       2.7816
    1023       2.8816
    1024       2.8035
    1025       2.8408
    1026       2.7536
    1027       2.8231
    1028       2.7071
    1029       2.7836
    1030       2.7136
    1031       2.7405
    1032       2.7882
    1033       2.7566
    1034       2.7504
    1035       2.7185
    1036       2.7200
    1037       2.7992
    1038       2.7946
    1039       2.7680
    1040       2.7394
    1041       2.6562
    1042       2.6227
    1043       2.6641
    1044       2.7307
    1045       2.7169
    1046       2.6139
    1047       2.6846
    1048       2.7060
    1049       2.7045
    1050       2.6428
    1051       2.6370
    1052       2.5620
    1053       2.5117
    1054       2.4711
    1055       2.5114
    1056       2.5613
    1057       2.5141
    1058       2.5648
    1059       2.5593
    1060       2.4600
    1061       2.4116
    1062       2.5342
    1063       2.4937
    1064       2.4323
    1065       2.4018
    1066       2.3570
    1067       2.3345
    1068       2.4107
    1069       2.4290
    1070       2.3415
    1071       2.3627
    1072       2.4007
    1073       2.3153
    1074       2.3688
    1075       2.3835
    1076       2.4018
    1077       2.5486
    1078       2.4265
    1079       2.4181
    1080       2.5056
    1081       2.4403
    1082       2.4830
    1083       2.4444
    1084       2.4754
    1085       2.5074
    1086       2.3685
    1087       2.3777
    1088       2.2995
    1089       2.4430
    1090       2.4819
    1091       2.6197
    1092       2.4826
    1093       2.6454
    1094       2.6981
    1095       2.6240
    1096       2.7428
    1097       2.6595
    1098       2.6890
    1099       2.7506
    1100       2.6586
    1101       2.6812
    1102       2.6745
    1103       2.6420
    1104       2.5829
    1105       2.6674
    1106       2.7083
    1107       2.6532
    1108       2.5824
    1109       2.5973
    1110       2.5187
    1111       2.5468
    1112       2.5129
    1113       2.5290
    1114       2.6087
    1115       2.7058
    1116       2.6061
    1117       2.5432
    1118       2.5914
    1119       2.5303
    1120       2.5942
    1121       2.6374
    1122       2.6047
    1123       2.6691
    1124       2.7009
    1125       2.6516
    1126       2.6300
    1127       2.5872
    1128       2.5221
    1129       2.4341
    1130       2.4951
    1131       2.5607
    1132       2.6301
    1133       2.5806
    1134       2.5375
    1135       2.5547
    1136       2.5787
    1137       2.5295
    1138       2.5448
    1139       2.6182
    1140       2.5967
    1141       2.7438
    1142       2.6679
    1143       2.7446
    1144       2.7528
    1145       2.7478
    1146       2.7027
    1147       2.7167
    1148       2.6676
    1149       2.6834
    1150       2.7377
    1151       2.6416
    1152       2.6585
    1153       2.6985
    1154       2.7161
    1155       2.6356
    1156       2.7214
    1157       2.8003
    1158       2.8301
    1159       2.6384
    1160       2.7242
    1161       2.6086
    1162       2.6334
    1163       2.6052
    1164       2.6297
    1165       2.5923
    1166       2.5587
    1167       2.6135
    1168       2.5574
    1169       2.4737
    1170       2.5300
    1171       2.5003
    1172       2.4391
    1173       2.4373
    1174       2.4522
    1175       2.5140
    1176       2.4014
    1177       2.4907
    1178       2.5354
    1179       2.5445
    1180       2.5072
    1181       2.5156
    1182       2.5347
    1183       2.5952
    1184       2.5642
    1185       2.5681
    1186       2.6187
    1187       2.5108
    1188       2.5208
    1189       2.4023
    1190       2.4190
    1191       2.3570
    1192       2.3634
    1193       2.4200
    1194       2.4177
    1195       2.4304
    1196       2.4704
    1197       2.4252
    1198       2.4245
    1199       2.4236
    1200       2.4462
    1201       2.4746
    1202       2.4197
    1203       2.3876
    1204       2.3857
    1205       2.3016
    1206       2.3129
    1207       2.3915
    1208       2.4365
    1209       2.4684
    1210       2.5114
    1211       2.4164
    1212       2.3960
    1213       2.4627
    1214       2.4299
    1215       2.4005
    1216       2.3860
    1217       2.3172
    1218       2.3740
    1219       2.4147
    1220       2.4392
    1221       2.4163
    1222       2.3641
    1223       2.4769
    1224       2.4523
    1225       2.4700
    1226       2.4651
    1227       2.4870
    1228       2.5097
    1229       2.5435
    1230       2.4906
    1231       2.5625
    1232       2.5656
    1233       2.4954
    1234       2.4257
    1235       2.4642
    1236       2.4182
    1237       2.4756
    1238       2.5160
    1239       2.4691
    1240       2.4036
    1241       2.4212
    1242       2.5225
    1243       2.5053
    1244       2.6047
    1245       2.5342
    1246       2.4807
    1247       2.5216
    1248       2.5518
    1249       2.6518
    1250       2.5712
    1251       2.4828
    1252       2.4194
    1253       2.4776
    1254       2.4606
    1255       2.4128
    1256       2.3655
    1257       2.3974
    1258       2.4198
    1259       2.5392
    1260       2.4998
    1261       2.5396
    1262       2.4250
    1263       2.3999
    1264       2.3681
    1265       2.3687
    1266       2.4063
    1267       2.4653
    1268       2.4567
    1269       2.4872
    1270       2.5682
    1271       2.4923
    1272       2.4204
    1273       2.3923
    1274       2.4056
    1275       2.4064
    1276       2.4341
    1277       2.4240
    1278       2.4631
    1279       2.4734
    1280       2.5472
    1281       2.5156
    1282       2.5154
    1283       2.4875
    1284       2.5223
    1285       2.4877
    1286       2.5096
    1287       2.3754
    1288       2.4335
    1289       2.4173
    1290       2.4422
    1291       2.4050
    1292       2.4582
    1293       2.4494
    1294       2.4395
    1295       2.4546
    1296       2.4350
    1297       2.4479
    1298       2.3262
    1299       2.3917
    1300       2.3031
    1301       2.3881
    1302       2.4608
    1303       2.4457
    1304       2.4165
    1305       2.3506
    1306       2.4005
    1307       2.4593
    1308       2.5109
    1309       2.5452
    1310       2.4797
    1311       2.4103
    1312       2.4268
    1313       2.5332
    1314       2.5994
    1315       2.5183
    1316       2.5373
    1317       2.5400
    1318       2.5782
    1319       2.6046
    1320       2.5480
    1321       2.6226
    1322       2.4944
    1323       2.5562
    1324       2.5306
    1325       2.4829
    1326       2.4809
    1327       2.5560
    1328       2.5788
    1329       2.4992
    1330       2.4700
    1331       2.5275
    1332       2.5779
    1333       2.6048
    1334       2.6108
    1335       2.6068
    1336       2.6553
    1337       2.6238
    1338       2.6310
    1339       2.6342
    1340       2.6603
    1341       2.5842
    1342       2.6528
    1343       2.6921
    1344       2.6228
    1345       2.7175
    1346       2.7392
    1347       2.6382
    1348       2.6388
    1349       2.6175
    1350       2.7355
    1351       2.7861
    1352       2.7975
    1353       2.8578
    1354       2.8815
    1355       2.8592
    1356       2.9702
    1357       2.9026
    1358       2.8826
    1359       2.7981
    1360       2.8293
    1361       2.7725
    1362       2.8185
    1363       2.7558
    1364       2.7653
    1365       2.7986
    1366       2.8595
    1367       2.8864
    1368       2.7001
    1369       2.6938
    1370       2.7410
    1371       2.7089
    1372       2.6853
    1373       2.6747
    1374       2.6121
    1375       2.6371
    1376       2.6511
    1377       2.6747
    1378       2.6990
    1379       2.7522
    1380       2.7952
    1381       2.7836
    1382       2.6828
    1383       2.6132
    1384       2.6671
    1385       2.7037
    1386       2.6521
    1387       2.6706
    1388       2.6297
    1389       2.6700
    1390       2.6683
    1391       2.5896
    1392       2.5098
    1393       2.5163
    1394       2.5542
    1395       2.5786
    1396       2.4500
    1397       2.4465
    1398       2.4824
    1399       2.5717
    1400       2.6661
    1401       2.6583
    1402       2.6270
    1403       2.6367
    1404       2.6122
    1405       2.5878
    1406       2.5770
    1407       2.5593
    1408       2.5435
    1409       2.6364
    1410       2.6723
    1411       2.6272
    1412       2.5432
    1413       2.5768
    1414       2.5253
    1415       2.5169
    1416       2.5173
    1417       2.5226
    1418       2.6484
    1419       2.5430
    1420       2.6212
    1421       2.5326
    1422       2.7201
    1423       2.7045
    1424       2.7291
    1425       2.6706
    1426       2.5972
    1427       2.5965
    1428       2.6263
    1429       2.6085
    1430       2.6815
    1431       2.5633
    1432       2.5977
    1433       2.6127
    1434       2.5760
    1435       2.5913
    1436       2.5858
    1437       2.5304
    1438       2.5367
    1439       2.5705
    1440       2.5591
    1441       2.6315
    1442       2.5551
    1443       2.6353
    1444       2.5774
    1445       2.5662
    1446       2.5691
    1447       2.5722
    1448       2.5283
    1449       2.5248
    1450       2.5039
    1451       2.5383
    1452       2.5287
    1453       2.5845
    1454       2.6003
    1455       2.6230
    1456       2.5742
    1457       2.5418
    1458       2.5989
    1459       2.5972
    1460       2.6298
    1461       2.6177
    1462       2.5694
    1463       2.4972
    1464       2.5751
    1465       2.5802
    1466       2.4662
    1467       2.4864
    1468       2.5243
    1469       2.4906
    1470       2.5874
    1471       2.6090
    1472       2.6097
    1473       2.4935
    1474       2.5737
    1475       2.5816
    1476       2.6022
    1477       2.5578
    1478       2.4636
    1479       2.4903
    1480       2.4443
    1481       2.4863
    1482       2.5407
    1483       2.5385
    1484       2.6035
    1485       2.5880
    1486       2.5580
    1487       2.5804
    1488       2.5079
    1489       2.5633
    1490       2.5980
    1491       2.5674
    1492       2.6207
    1493       2.6460
    1494       2.6113
    1495       2.6037
    1496       2.5832
    1497       2.7135
    1498       2.7330
    1499       2.6719
    1500       2.6130
    1501       2.6196
    1502       2.5667
    1503       2.6088
    1504       2.5585
    1505       2.5010
    1506       2.4837
    1507       2.4341
    1508       2.4698
    1509       2.4565
    1510       2.4908
    1511       2.5627
    1512       2.6260
    1513       2.5987
    1514       2.5639
    1515       2.5836
    1516       2.4742
    1517       2.4834
    1518       2.4594
    1519       2.4934
    1520       2.4556
    1521       2.5957
    1522       2.6624
    1523       2.6104
    1524       2.6725
    1525       2.5098
    1526       2.5299
    1527       2.4906
    1528       2.5725
    1529       2.5624
    1530       2.5395
    1531       2.5074
    1532       2.4805
    1533       2.5582
    1534       2.5284
    1535       2.5507
    1536       2.5154
    1537       2.4187
    1538       2.4218
    1539       2.4080
    1540       2.4331
    1541       2.4459
    1542       2.4861
    1543       2.4913
    1544       2.5345
    1545       2.4995
    1546       2.4286
    1547       2.4964
    1548       2.5532
    1549       2.5522
    1550       2.5386
    1551       2.6071
    1552       2.4743
    1553       2.5167
    1554       2.5012
    1555       2.5416
    1556       2.4843
    1557       2.5294
    1558       2.5496
    1559       2.6485
    1560       2.6043
    1561       2.5912
    1562       2.6274
    1563       2.5462
    1564       2.5896
    1565       2.5741
    1566       2.5853
    1567       2.5525
    1568       2.5438
    1569       2.5384
    1570       2.5599
    1571       2.5996
    1572       2.6868
    1573       2.7203
    1574       2.5838
    1575       2.4894
    1576       2.4311
    1577       2.5451
    1578       2.5429
    1579       2.4215
    1580       2.4399
    1581       2.4075
    1582       2.3746
    1583       2.4260
    1584       2.4360
    1585       2.4368
    1586       2.4284
    1587       2.4359
    1588       2.4207
    1589       2.4661
    1590       2.4793
    1591       2.4311
    1592       2.5431
    1593       2.5057
    1594       2.3999
    1595       2.4118
    1596       2.3267
    1597       2.2993
    1598       2.2522
    1599       2.3369
    1600       2.3325
    1601       2.3626
    1602       2.3638
    1603       2.3662
    1604       2.4653
    1605       2.5437
    1606       2.5726
    1607       2.4801
    1608       2.5218
    1609       2.5505
    1610       2.7280
    1611       2.7061
    1612       2.5922
    1613       2.7263
    1614       2.7221
    1615       2.7521
    1616       2.6586
    1617       2.6395
    1618       2.6176
    1619       2.5591
    1620       2.4968
    1621       2.5638
    1622       2.6007
    1623       2.5179
    1624       2.5501
    1625       2.5801
    1626       2.5993
    1627       2.5752
    1628       2.6391
    1629       2.5592
    1630       2.4431
    1631       2.4608
    1632       2.4746
    1633       2.5233
    1634       2.4872
    1635       2.4752
    1636       2.4044
    1637       2.4139
    1638       2.3979
    1639       2.3113
    1640       2.3425
    1641       2.3801
    1642       2.4972
    1643       2.4369
    1644       2.3841
    1645       2.3994
    1646       2.3470
    1647       2.3807
    1648       2.3838
    1649       2.3381
    1650       2.3721
    1651       2.3647
    1652       2.2457
    1653       2.3005
    1654       2.3905
    1655       2.3521
    1656       2.3865
    1657       2.3449
    1658       2.3538
    1659       2.3656
    1660       2.4123
    1661       2.3387
    1662       2.3221
    1663       2.3792
    1664       2.3759
    1665       2.3674
    1666       2.3797
    1667       2.4900
    1668       2.4586
    1669       2.3717
    1670       2.3414
    1671       2.3893
    1672       2.4427
    1673       2.4025
    1674       2.4909
    1675       2.5396
    1676       2.5563
    1677       2.5167
    1678       2.6214
    1679       2.5900
    1680       2.5904
    1681       2.6146
    1682       2.5828
    1683       2.6918
    1684       2.7193
    1685       2.6998
    1686       2.5787
    1687       2.5477
    1688       2.5686
    1689       2.6136
    1690       2.6361
    1691       2.6392
    1692       2.5705
    1693       2.5432
    1694       2.4996
    1695       2.5280
    1696       2.5518
    1697       2.6457
    1698       2.5479
    1699       2.5552
    1700       2.4723
    1701       2.5314
    1702       2.5176
    1703       2.5039
    1704       2.5698
    1705       2.6006
    1706       2.6463
    1707       2.6641
    1708       2.5815
    1709       2.7353
    1710       2.7015
    1711       2.6499
    1712       2.7553
    1713       2.7827
    1714       2.7850
    1715       2.8102
    1716       2.9114
    1717       2.8937
    1718       2.8432
    1719       2.7772
    1720       2.7359
    1721       2.6918
    1722       2.6114
    1723       2.6203
    1724       2.7132
    1725       2.8365
    1726       2.7058
    1727       2.7088
    1728       2.6062
    1729       2.6871
    1730       2.5722
    1731       2.6270
    1732       2.6119
    1733       2.6023
    1734       2.7206
    1735       2.7813
    1736       2.7705
    1737       2.7675
    1738       2.7351
    1739       2.8376
    1740       2.7088
    1741       2.6911
    1742       2.5829
    1743       2.5213
    1744       2.5529
    1745       2.4636
    1746       2.4476
    1747       2.4859
    1748       2.4523
    1749       2.5466
    1750       2.6306
    1751       2.6515
    1752       2.5665
    1753       2.5781
    1754       2.5961
    1755       2.5424
    1756       2.5534
    1757       2.5292
    1758       2.5360
    1759       2.6472
    1760       2.6663
    1761       2.5967
    1762       2.5244
    1763       2.5150
    1764       2.4846
    1765       2.4730
    1766       2.4795
    1767       2.4877
    1768       2.5115
    1769       2.5174
    1770       2.5417
    1771       2.5355
    1772       2.4416
    1773       2.4741
    1774       2.4410
    1775       2.5873
    1776       2.5232
    1777       2.5511
    1778       2.4267
    1779       2.4490
    1780       2.4620
    1781       2.3965
    1782       2.4032
    1783       2.3735
    1784       2.5171
    1785       2.5525
    1786       2.5619
    1787       2.5331
    1788       2.4873
    1789       2.4441
    1790       2.4921
    1791       2.4846
    1792       2.5130
    1793       2.4672
    1794       2.5193
    1795       2.3996
    1796       2.5537
    1797       2.4309
    1798       2.4813
    1799       2.4547
    1800       2.3891
    1801       2.4376
    1802       2.4775
    1803       2.4361
    1804       2.4832
    1805       2.5388
    1806       2.6223
    1807       2.5477
    1808       2.5645
    1809       2.6034
    1810       2.5888
    1811       2.5684
    1812       2.5709
    1813       2.4846
    1814       2.5835
    1815       2.5968
    1816       2.5532
    1817       2.6172
    1818       2.5493
    1819       2.5679
    1820       2.4842
    1821       2.3880
    1822       2.4803
    1823       2.4477
    1824       2.4025
    1825       2.4920
    1826       2.5088
    1827       2.4416
    1828       2.4956
    1829       2.4275
    1830       2.4716
    1831       2.4795
    1832       2.4481
    1833       2.4004
    1834       2.5107
    1835       2.6348
    1836       2.6082
    1837       2.5669
    1838       2.4232
    1839       2.4578
    1840       2.4262
    1841       2.3456
    1842       2.4549
    1843       2.4505
    1844       2.3631
    1845       2.3974
    1846       2.3489
    1847       2.4628
    1848       2.4405
    1849       2.4475
    1850       2.3946
    1851       2.4375
    1852       2.4000
    1853       2.3932
    1854       2.4931
    1855       2.3724
    1856       2.3632
    1857       2.4836
    1858       2.4828
    1859       2.4114
    1860       2.4026
    1861       2.4587
    1862       2.4925
    1863       2.4706
    1864       2.4876
    1865       2.5193
    1866       2.4074
    1867       2.5166
    1868       2.5007
    1869       2.4992
    1870       2.4916
    1871       2.5314
    1872       2.5975
    1873       2.5709
    1874       2.7509
    1875       2.6506
    1876       2.6159
    1877       2.6794
    1878       2.6414
    1879       2.6537
    1880       2.4750
    1881       2.4339
    1882       2.4356
    1883       2.4159
    1884       2.3896
    1885       2.4672
    1886       2.4843
    1887       2.4615
    1888       2.4516
    1889       2.4385
    1890       2.4870
    1891       2.4586
    1892       2.5260
    1893       2.5615
    1894       2.5872
    1895       2.5650
    1896       2.5238
    1897       2.4766
    1898       2.4941
    1899       2.4662
    1900       2.5464
    1901       2.4365
    1902       2.4932
    1903       2.5344
    1904       2.5404
    1905       2.5493
    1906       2.6359
    1907       2.6056
    1908       2.6269
    1909       2.6158
    1910       2.6390
    1911       2.6587
    1912       2.6668
    1913       2.5815
    1914       2.5617
    1915       2.5839
    1916       2.5832
    1917       2.5654
    1918       2.5015
    1919       2.5648
    1920       2.6124
    1921       2.6466
    1922       2.5749
    1923       2.5322
    1924       2.5785
    1925       2.6349
    1926       2.7132
    1927       2.7343
    1928       2.6666
    1929       2.5916
    1930       2.5413
    1931       2.5200
    1932       2.5485
    1933       2.5864
    1934       2.5444
    1935       2.6130
    1936       2.5536
    1937       2.5829
    1938       2.6579
    1939       2.6456
    1940       2.6621
    1941       2.6485
    1942       2.5575
    1943       2.6590
    1944       2.7339
    1945       2.6977
    1946       2.6358
    1947       2.4758
    1948       2.5174
    1949       2.5237
    1950       2.5066
    1951       2.4596
    1952       2.6150
    1953       2.5614
    1954       2.5907
    1955       2.5265
    1956       2.5213
    1957       2.5677
    1958       2.5179
    1959       2.6386
    1960       2.5977
    1961       2.5764
    1962       2.5849
    1963       2.7059
    1964       2.7077
    1965       2.7758
    1966       2.7275
    1967       2.7047
    1968       2.5697
    1969       2.6541
    1970       2.5653
    1971       2.6537
    1972       2.6532
    1973       2.6386
    1974       2.7452
    1975       2.6579
    1976       2.6262
    1977       2.5764
    1978       2.5218
    1979       2.6278
    1980       2.6315
    1981       2.5553
    1982       2.5637
    1983       2.6203
    1984       2.5332
    1985       2.4715
    1986       2.5626
    1987       2.4904
    1988       2.5021
    1989       2.5468
    1990       2.5439
    1991       2.5041
    1992       2.4720
    1993       2.5888
    1994       2.6232
    1995       2.7050
    1996       2.6549
    1997       2.7080
    1998       2.7916
    1999       2.7867
    2000       2.7343
    2001       2.8013
    2002       2.8131
    2003       2.7473
    2004       2.5847
    2005       2.6350
    2006       2.6477
    2007       2.6017
    2008       2.5672
    2009       2.5279
    2010       2.5373
    2011       2.5123
    2012       2.5068
    2013       2.4961
    2014       2.4716
    2015       2.4987
    2016       2.4816
    2017       2.5444
    2018       2.5014
    2019       2.4160
    2020       2.4968
    2021       2.5173
    2022       2.5604
    2023       2.5525
    2024       2.5578
    2025       2.5268
    2026       2.5511
    2027       2.5588
    2028       2.5339
    2029       2.5802
    2030       2.6051
    2031       2.6551
    2032       2.6256
    2033       2.7475
    2034       2.7428
    2035       2.8278
    2036       2.8232
    2037       2.8823
    2038       2.8770
    2039       2.7464
    2040       2.7918
    2041       2.8445
    2042       2.8628
    2043       2.9108
    2044       2.8455
    2045       2.8401
    2046       2.7739
    2047       2.6908
    2048       2.7180
    2049       2.6688
    2050       2.5541
    2051       2.5803
    2052       2.6298
    2053       2.6032
    2054       2.5856
    2055       2.6666
    2056       2.6017
    2057       2.6353
    2058       2.6153
    2059       2.5844
    2060       2.5673
    2061       2.5406
    2062       2.5961
    2063       2.5012
    2064       2.4543
    2065       2.5533
    2066       2.4775
    2067       2.5068
    2068       2.5623
    2069       2.6088
    2070       2.5442
    2071       2.5138
    2072       2.5304
    2073       2.4860
    2074       2.4164
    2075       2.4645
    2076       2.5339
    2077       2.5030
    2078       2.5244
    2079       2.4631
    2080       2.4841
    2081       2.4305
    2082       2.4812
    2083       2.4191
    2084       2.5398
    2085       2.5595
    2086       2.4621
    2087       2.4705
    2088       2.4505
    2089       2.4852
    2090       2.5090
    2091       2.5850
    2092       2.6218
    2093       2.5795
    2094       2.4892
    2095       2.5580
    2096       2.6257
    2097       2.6532
    2098       2.6860
    2099       2.6947
    2100       2.6922
    2101       2.7407
    2102       2.7545
    2103       2.8069
    2104       2.7002
    2105       2.6696
    2106       2.6213
    2107       2.5786
    2108       2.5466
    2109       2.5748
    2110       2.4410
    2111       2.4471
    2112       2.5007
    2113       2.4713
    2114       2.4616
    2115       2.5733
    2116       2.6570
    2117       2.7042
    2118       2.7536
    2119       2.6582
    2120       2.6434
    2121       2.6701
    2122       2.5216
    2123       2.5615
    2124       2.6057
    2125       2.5646
    2126       2.6603
    2127       2.6349
    2128       2.6233
    2129       2.5747
    2130       2.5898
    2131       2.6725
    2132       2.8234
    2133       2.6844
    2134       2.7569
    2135       2.8394
    2136       2.8895
    2137       2.6613
    2138       2.7423
    2139       2.7504
    2140       2.8049
    2141       2.6960
    2142       2.6840
    2143       2.7231
    2144       2.7682
    2145       2.7905
    2146       2.8138
    2147       2.8192
    2148       2.8020
    2149       2.8731
    2150       2.7418
    2151       2.7150
    2152       2.7206
    2153       2.7063
    2154       2.6574
    2155       2.6120
    2156       2.5836
    2157       2.5907
    2158       2.5650
    2159       2.5400
    2160       2.4894
    2161       2.4503
    2162       2.4981
    2163       2.4794
    2164       2.4585
    2165       2.4955
    2166       2.5259
    2167       2.5398
    2168       2.5271
    2169       2.4968
    2170       2.5269
    2171       2.4767
    2172       2.6016
    2173       2.5919
    2174       2.5405
    2175       2.5734
    2176       2.5399
    2177       2.6297
    2178       2.6537
    2179       2.6356
    2180       2.6561
    2181       2.6900
    2182       2.5852
    2183       2.5640
    2184       2.5540
    2185       2.5554
    2186       2.5244
    2187       2.6203
    2188       2.6240
    2189       2.6491
    2190       2.7472
    2191       2.8017
    2192       2.9588
    2193       2.8768
    2194       2.7838
    2195       2.8105
    2196       2.7321
    2197       2.7515
    2198       2.6714
    2199       2.6606
    2200       2.8412
    2201       2.8813
    2202       2.9006
    2203       2.7357
    2204       2.8216
    2205       2.8391
    2206       2.8846
    2207       2.8185
    2208       2.8794
    2209       2.8535
    2210       2.7647
    2211       2.6422
    2212       2.6261
    2213       2.6475
    2214       2.5022
    2215       2.5376
    2216       2.6188
    2217       2.6220
    2218       2.6075
    2219       2.6237
    2220       2.6030
    2221       2.5751
    2222       2.4661
    2223       2.5144
    2224       2.4301
    2225       2.4704
    2226       2.4543
    2227       2.4967
    2228       2.4945
    2229       2.4966
    2230       2.4972
    2231       2.4888
    2232       2.5561
    2233       2.4261
    2234       2.4506
    2235       2.3715
    2236       2.4003
    2237       2.4917
    2238       2.3886
    2239       2.3827
    2240       2.4719
    2241       2.5039
    2242       2.5463
    2243       2.5932
    2244       2.6249
    2245       2.6094
    2246       2.6021
    2247       2.5241
    2248       2.5076
    2249       2.5479
    2250       2.4707
    2251       2.5243
    2252       2.5263
    2253       2.4998
    2254       2.5490
    2255       2.5845
    2256       2.5462
    2257       2.6015
    2258       2.6361
    2259       2.6589
    2260       2.7413
    2261       2.6920
    2262       2.7026
    2263       2.7212
    2264       2.6278
    2265       2.6532
    2266       2.5701
    2267       2.5874
    2268       2.5875
    2269       2.4988
    2270       2.5094
    2271       2.5648
    2272       2.5147
    2273       2.5302
    2274       2.6176
    2275       2.5378
    2276       2.5841
    2277       2.5001
    2278       2.4583
    2279       2.4331
    2280       2.4935
    2281       2.5002
    2282       2.5463
    2283       2.5071
    2284       2.4796
    2285       2.5565
    2286       2.5605
    2287       2.6623
    2288       2.7557
    2289       2.7813
    2290       2.7137
    2291       2.6905
    2292       2.6100
    2293       2.5850
    2294       2.7076
    2295       2.7039
    2296       2.7599
    2297       2.7908
    2298       2.6911
    2299       2.6200
    2300       2.6276
    2301       2.6590
    2302       2.6371
    2303       2.6145
    2304       2.6355
    2305       2.6711
    2306       2.6716
    2307       2.5739
    2308       2.5655
    2309       2.5818
    2310       2.5728
    2311       2.5270
    2312       2.6488
    2313       2.5881
    2314       2.6878
    2315       2.6810
    2316       2.7774
    2317       2.7802
    2318       2.6860
    2319       2.7358
    2320       2.7350
    2321       2.6792
    2322       2.6849
    2323       2.7175
    2324       2.7228
    2325       2.6647
    2326       2.6829
    2327       2.7309
    2328       2.7218
    2329       2.7418
    2330       2.5845
    2331       2.6017
    2332       2.6573
    2333       2.6795
    2334       2.7834
    2335       2.6925
    2336       2.7851
    2337       2.6982
    2338       2.7157
    2339       2.7412
    2340       2.6895
    2341       2.6846
    2342       2.6192
    2343       2.5769
    2344       2.5032
    2345       2.4942
    2346       2.5469
    2347       2.6644
    2348       2.6112
    2349       2.5717
    2350       2.5912
    2351       2.6495
    2352       2.6259
    2353       2.5689
    2354       2.5861
    2355       2.5445
    2356       2.5259
    2357       2.6041
    2358       2.6185
    2359       2.6740
    2360       2.6353
    2361       2.6964
    2362       2.5914
    2363       2.4882
    2364       2.6196
    2365       2.6108
    2366       2.6646
    2367       2.6094
    2368       2.6137
    2369       2.6189
    2370       2.7877
    2371       2.7399
    2372       2.7094
    2373       2.8357
    2374       2.8369
    2375       2.8035
    2376       2.6736
    2377       2.5927
    2378       2.6229
    2379       2.6273
    2380       2.5915
    2381       2.5016
    2382       2.4483
    2383       2.4015
    2384       2.4860
    2385       2.4483
    2386       2.5261
    2387       2.4780
    2388       2.5223
    2389       2.5885
    2390       2.6532
    2391       2.6477
    2392       2.6448
    2393       2.6789
    2394       2.5387
    2395       2.6256
    2396       2.5097
    2397       2.5498
    2398       2.6417
    2399       2.6172
    2400       2.6781
    2401       2.6119
    2402       2.6820
    2403       2.6893
    2404       2.6771
    2405       2.6836
    2406       2.6238
    2407       2.6371
    2408       2.6594
    2409       2.7356
    2410       2.6574
    2411       2.5650
    2412       2.5798
    2413       2.6009
    2414       2.5777
    2415       2.5422
    2416       2.4641
    2417       2.4353
    2418       2.4425
    2419       2.4808
    2420       2.4785
    2421       2.3919
    2422       2.4413
    2423       2.4960
    2424       2.4576
    2425       2.5231
    2426       2.5253
    2427       2.5038
    2428       2.4989
    2429       2.5471
    2430       2.5999
    2431       2.6821
    2432       2.6120
    2433       2.5544
    2434       2.4953
    2435       2.5745
    2436       2.6077
    2437       2.5044
    2438       2.4090
    2439       2.3394
    2440       2.3198
    2441       2.3949
    2442       2.4509
    2443       2.3883
    2444       2.4128
    2445       2.3425
    2446       2.3683
    2447       2.4148
    2448       2.4242
    2449       2.4325
    2450       2.4579
    2451       2.4256
    2452       2.4101
    2453       2.4017
    2454       2.5082
    2455       2.4956
    2456       2.4860
    2457       2.5473
    2458       2.5702
    2459       2.5437
    2460       2.5261
    2461       2.5308
    2462       2.5524
    2463       2.4658
    2464       2.5384
    2465       2.5881
    2466       2.5640
    2467       2.6006
    2468       2.6986
    2469       2.6352
    2470       2.7050
    2471       2.7414
    2472       2.7056
    2473       2.6430
    2474       2.6175
    2475       2.6032
    2476       2.5750
    2477       2.5576
    2478       2.6114
    2479       2.5318
    2480       2.4885
    2481       2.5028
    2482       2.4815
    2483       2.4483
    2484       2.4627
    2485       2.4783
    2486       2.5257
    2487       2.5502
    2488       2.5251
    2489       2.4757
    2490       2.4327
    2491       2.4447
    2492       2.4311
    2493       2.4567
    2494       2.3905
    2495       2.4669
    2496       2.4372
    2497       2.4751
    2498       2.4773
    2499       2.4736
    2500       2.4696
