# Supplementary material for: Potential Inhibitors of Fascin From A Database of Marine Natural Products: A Virtual Screening and Molecular Dynamics Study
Source: Front Chem. 2021 Oct 7;9:719949. doi: 10.3389/fchem.2021.719949 (PMC8529705; doi:10.3389/fchem.2021.719949)
Supplement: Supplementary file 2 [file DataSheet1.ZIP › Raw Date for Manuscript-719949-reduced/Figure S1/Inhibitor 14/rmsd5.dat]

#Frame     RMSD_00002
       1       2.0153
       2       1.9856
       3       2.1127
       4       2.1471
       5       2.2476
       6       2.2474
       7       2.3118
       8       2.2801
       9       2.3082
      10       2.2483
      11       2.3690
      12       2.3952
      13       2.4242
      14       2.5200
      15       2.4510
      16       2.3722
      17       2.3636
      18       2.3585
      19       2.3362
      20       2.3399
      21       2.3462
      22       2.3295
      23       2.3841
      24       2.3862
      25       2.3699
      26       2.4681
      27       2.4191
      28       2.5510
      29       2.5503
      30       2.6368
      31       2.6382
      32       2.6551
      33       2.6426
      34       2.6482
      35       2.6397
      36       2.5809
      37       2.5275
      38       2.6086
      39       2.5555
      40       2.5738
      41       2.4400
      42       2.4101
      43       2.4586
      44       2.5269
      45       2.5440
      46       2.6195
      47       2.4225
      48       2.4710
      49       2.5661
      50       2.5873
      51       2.6208
      52       2.6908
      53       2.5912
      54       2.6691
      55       2.6365
      56       2.7085
      57       2.6806
      58       2.6440
      59       2.6128
      60       2.5896
      61       2.5252
      62       2.4356
      63       2.5167
      64       2.4525
      65       2.4732
      66       2.4865
      67       2.4830
      68       2.4750
      69       2.4165
      70       2.4367
      71       2.4517
      72       2.4713
      73       2.4295
      74       2.3663
      75       2.3882
      76       2.2726
      77       2.3050
      78       2.2972
      79       2.2608
      80       2.1775
      81       2.2729
      82       2.2582
      83       2.2113
      84       2.2191
      85       2.1967
      86       2.1856
      87       2.1889
      88       2.2137
      89       2.2425
      90       2.2443
      91       2.1440
      92       2.1577
      93       2.1712
      94       2.1602
      95       2.0938
      96       2.0903
      97       2.1910
      98       2.2399
      99       2.2787
     100       2.3538
     101       2.3545
     102       2.2872
     103       2.3174
     104       2.3583
     105       2.4059
     106       2.3809
     107       2.3356
     108       2.2619
     109       2.2177
     110       2.2731
     111       2.2430
     112       2.2568
     113       2.3287
     114       2.3934
     115       2.3248
     116       2.4216
     117       2.3511
     118       2.2951
     119       2.3351
     120       2.3529
     121       2.5738
     122       2.5649
     123       2.5168
     124       2.5739
     125       2.5057
     126       2.5934
     127       2.4216
     128       2.4921
     129       2.4211
     130       2.4002
     131       2.4695
     132       2.4008
     133       2.3036
     134       2.4268
     135       2.4830
     136       2.3790
     137       2.2876
     138       2.2911
     139       2.3339
     140       2.2797
     141       2.3360
     142       2.2998
     143       2.2515
     144       2.2169
     145       2.1830
     146       2.1943
     147       2.1390
     148       2.1210
     149       2.0785
     150       2.1545
     151       2.2413
     152       2.1434
     153       2.1423
     154       2.2532
     155       2.3264
     156       2.3147
     157       2.3788
     158       2.4537
     159       2.4067
     160       2.4027
     161       2.3432
     162       2.3372
     163       2.3345
     164       2.3098
     165       2.4204
     166       2.3455
     167       2.2864
     168       2.2084
     169       2.1838
     170       2.2505
     171       2.1530
     172       2.1858
     173       2.1085
     174       2.1299
     175       2.1270
     176       2.1412
     177       2.1442
     178       2.1612
     179       2.2239
     180       2.2739
     181       2.2651
     182       2.3322
     183       2.2463
     184       2.2476
     185       2.2200
     186       2.1653
     187       2.1863
     188       2.1360
     189       2.1241
     190       2.1315
     191       2.1262
     192       2.0870
     193       2.1266
     194       2.0423
     195       1.9898
     196       1.9710
     197       2.0160
     198       1.9523
     199       2.0629
     200       2.0410
     201       2.0564
     202       2.0972
     203       2.1595
     204       2.1385
     205       2.1863
     206       2.1909
     207       2.1556
     208       2.1299
     209       2.1533
     210       2.2208
     211       2.3137
     212       2.2870
     213       2.2302
     214       2.2588
     215       2.1673
     216       2.1850
     217       2.2265
     218       2.3403
     219       2.3266
     220       2.2380
     221       2.1568
     222       2.2198
     223       2.2541
     224       2.2482
     225       2.1673
     226       2.1166
     227       2.0976
     228       2.1495
     229       2.1470
     230       2.1721
     231       2.1204
     232       2.1449
     233       2.0780
     234       2.0957
     235       2.0665
     236       2.1361
     237       2.1821
     238       2.1753
     239       2.2217
     240       2.1925
     241       2.1567
     242       2.1379
     243       2.1189
     244       2.0969
     245       2.1581
     246       2.2682
     247       2.2349
     248       2.2520
     249       2.1917
     250       2.2571
     251       2.2696
     252       2.2090
     253       2.2542
     254       2.2505
     255       2.2590
     256       2.2276
     257       2.2133
     258       2.2168
     259       2.1112
     260       2.0785
     261       2.1075
     262       2.1283
     263       2.1925
     264       2.1403
     265       2.1305
     266       2.1959
     267       2.2017
     268       2.1586
     269       2.1534
     270       2.1325
     271       2.0548
     272       2.1369
     273       2.2093
     274       2.1912
     275       2.1720
     276       2.1387
     277       2.1381
     278       2.1476
     279       2.1843
     280       2.1738
     281       2.1696
     282       2.2117
     283       2.2082
     284       2.1643
     285       2.1907
     286       2.2117
     287       2.1678
     288       2.1743
     289       2.2489
     290       2.4232
     291       2.3333
     292       2.2935
     293       2.2802
     294       2.4242
     295       2.4148
     296       2.3303
     297       2.3615
     298       2.2982
     299       2.2757
     300       2.2722
     301       2.2619
     302       2.1683
     303       2.1160
     304       2.2379
     305       2.2501
     306       2.2086
     307       2.3019
     308       2.1946
     309       2.1984
     310       2.2375
     311       2.2658
     312       2.3696
     313       2.3590
     314       2.3515
     315       2.3202
     316       2.4050
     317       2.3961
     318       2.3318
     319       2.3067
     320       2.3676
     321       2.2924
     322       2.2707
     323       2.2645
     324       2.2743
     325       2.3280
     326       2.2546
     327       2.4533
     328       2.3559
     329       2.3456
     330       2.3844
     331       2.3792
     332       2.3879
     333       2.5037
     334       2.5402
     335       2.6603
     336       2.5959
     337       2.6689
     338       2.5804
     339       2.6542
     340       2.7002
     341       2.7760
     342       2.6889
     343       2.7016
     344       2.6937
     345       2.6508
     346       2.6903
     347       2.6315
     348       2.6696
     349       2.6579
     350       2.5808
     351       2.5954
     352       2.5639
     353       2.5784
     354       2.5536
     355       2.5055
     356       2.4853
     357       2.6035
     358       2.6793
     359       2.6996
     360       2.6025
     361       2.6566
     362       2.6763
     363       2.6841
     364       2.7080
     365       2.7664
     366       2.6597
     367       2.6395
     368       2.5184
     369       2.6234
     370       2.5841
     371       2.4973
     372       2.4203
     373       2.4037
     374       2.3298
     375       2.4063
     376       2.3815
     377       2.3982
     378       2.5032
     379       2.5148
     380       2.5974
     381       2.5562
     382       2.5453
     383       2.5102
     384       2.6151
     385       2.5164
     386       2.5446
     387       2.5282
     388       2.4807
     389       2.4638
     390       2.5347
     391       2.5873
     392       2.5348
     393       2.5465
     394       2.4077
     395       2.4270
     396       2.3998
     397       2.3410
     398       2.2288
     399       2.2507
     400       2.2258
     401       2.2535
     402       2.3028
     403       2.3344
     404       2.3617
     405       2.3058
     406       2.4312
     407       2.3282
     408       2.3646
     409       2.4857
     410       2.5708
     411       2.4436
     412       2.3411
     413       2.4355
     414       2.4170
     415       2.4818
     416       2.4822
     417       2.3074
     418       2.3002
     419       2.2374
     420       2.2266
     421       2.3174
     422       2.3970
     423       2.3472
     424       2.3345
     425       2.3159
     426       2.1894
     427       2.2006
     428       2.2275
     429       2.2696
     430       2.2875
     431       2.3759
     432       2.3130
     433       2.3326
     434       2.3714
     435       2.4225
     436       2.4692
     437       2.5004
     438       2.4640
     439       2.4910
     440       2.2922
     441       2.3471
     442       2.3676
     443       2.3481
     444       2.3230
     445       2.3566
     446       2.4444
     447       2.4726
     448       2.3669
     449       2.5137
     450       2.4597
     451       2.4760
     452       2.3793
     453       2.4315
     454       2.3883
     455       2.2670
     456       2.4067
     457       2.4189
     458       2.3023
     459       2.4372
     460       2.4429
     461       2.3791
     462       2.3912
     463       2.4097
     464       2.4185
     465       2.3210
     466       2.3978
     467       2.3990
     468       2.3530
     469       2.3411
     470       2.2970
     471       2.3791
     472       2.3829
     473       2.2754
     474       2.2756
     475       2.2162
     476       2.1762
     477       2.2262
     478       2.2176
     479       2.2631
     480       2.2043
     481       2.2721
     482       2.2752
     483       2.2211
     484       2.2096
     485       2.1913
     486       2.1629
     487       2.1910
     488       2.2214
     489       2.2542
     490       2.3389
     491       2.3517
     492       2.3324
     493       2.3433
     494       2.2658
     495       2.2667
     496       2.3257
     497       2.3799
     498       2.3069
     499       2.4528
     500       2.3266
     501       2.2802
     502       2.3086
     503       2.3004
     504       2.2350
     505       2.2716
     506       2.2573
     507       2.3021
     508       2.2473
     509       2.2655
     510       2.2911
     511       2.2825
     512       2.2815
     513       2.2920
     514       2.2841
     515       2.2498
     516       2.2467
     517       2.2375
     518       2.1702
     519       2.2890
     520       2.2603
     521       2.2242
     522       2.2710
     523       2.2871
     524       2.2846
     525       2.3894
     526       2.4740
     527       2.4783
     528       2.4110
     529       2.3821
     530       2.3750
     531       2.3783
     532       2.3527
     533       2.2944
     534       2.3409
     535       2.3357
     536       2.2374
     537       2.2718
     538       2.2929
     539       2.3267
     540       2.2653
     541       2.2894
     542       2.2561
     543       2.2396
     544       2.2277
     545       2.2552
     546       2.3468
     547       2.3204
     548       2.2594
     549       2.2762
     550       2.2549
     551       2.2881
     552       2.3732
     553       2.3441
     554       2.2818
     555       2.3070
     556       2.2020
     557       2.2197
     558       2.1324
     559       2.1256
     560       2.1654
     561       2.1139
     562       2.0335
     563       2.0552
     564       2.0682
     565       2.1691
     566       2.1849
     567       2.2488
     568       2.1505
     569       2.2586
     570       2.2601
     571       2.2156
     572       2.2617
     573       2.2026
     574       2.3328
     575       2.2182
     576       2.2237
     577       2.2706
     578       2.1920
     579       2.3144
     580       2.2139
     581       2.2274
     582       2.1015
     583       2.1783
     584       2.0957
     585       2.1283
     586       2.1330
     587       2.1460
     588       2.1139
     589       2.1086
     590       2.0909
     591       2.1124
     592       2.0716
     593       2.0813
     594       2.1253
     595       2.1402
     596       2.1516
     597       2.1170
     598       2.1509
     599       2.1024
     600       2.0719
     601       2.0628
     602       2.0885
     603       2.0895
     604       2.1115
     605       2.0986
     606       2.1061
     607       2.1223
     608       2.1625
     609       2.1703
     610       2.2137
     611       2.1700
     612       2.1633
     613       2.1563
     614       2.2782
     615       2.2574
     616       2.2139
     617       2.1917
     618       2.0650
     619       2.1332
     620       2.1326
     621       2.1361
     622       2.1246
     623       2.1632
     624       2.1791
     625       2.1962
     626       2.2369
     627       2.2183
     628       2.2050
     629       2.2269
     630       2.1915
     631       2.2138
     632       2.1824
     633       2.1263
     634       2.1202
     635       2.1820
     636       2.2298
     637       2.2847
     638       2.3688
     639       2.3090
     640       2.3630
     641       2.3705
     642       2.3332
     643       2.2896
     644       2.3555
     645       2.3262
     646       2.3271
     647       2.3109
     648       2.2861
     649       2.3936
     650       2.5293
     651       2.4604
     652       2.4098
     653       2.4246
     654       2.3287
     655       2.3924
     656       2.3593
     657       2.3785
     658       2.3573
     659       2.3160
     660       2.2411
     661       2.3364
     662       2.3177
     663       2.2032
     664       2.2328
     665       2.1566
     666       2.1988
     667       2.0970
     668       2.1399
     669       2.1000
     670       2.1837
     671       2.1681
     672       2.2150
     673       2.2553
     674       2.3281
     675       2.3703
     676       2.4179
     677       2.4374
     678       2.4599
     679       2.4604
     680       2.4103
     681       2.4246
     682       2.4098
     683       2.4379
     684       2.3331
     685       2.3646
     686       2.3869
     687       2.3733
     688       2.3588
     689       2.3270
     690       2.3231
     691       2.3717
     692       2.3011
     693       2.3473
     694       2.3412
     695       2.4149
     696       2.5090
     697       2.3413
     698       2.3538
     699       2.3467
     700       2.2249
     701       2.2638
     702       2.3866
     703       2.3987
     704       2.3675
     705       2.3783
     706       2.4013
     707       2.3491
     708       2.4239
     709       2.4171
     710       2.4721
     711       2.3923
     712       2.4681
     713       2.5266
     714       2.5095
     715       2.4511
     716       2.4266
     717       2.4453
     718       2.4683
     719       2.4870
     720       2.4669
     721       2.4288
     722       2.3584
     723       2.3116
     724       2.4613
     725       2.5848
     726       2.4954
     727       2.6159
     728       2.3861
     729       2.5597
     730       2.5159
     731       2.4976
     732       2.4338
     733       2.3423
     734       2.3224
     735       2.4496
     736       2.4551
     737       2.4571
     738       2.4680
     739       2.4080
     740       2.4425
     741       2.4085
     742       2.4835
     743       2.4106
     744       2.4900
     745       2.4829
     746       2.4056
     747       2.3989
     748       2.3740
     749       2.4033
     750       2.4812
     751       2.5101
     752       2.5909
     753       2.4396
     754       2.3990
     755       2.4644
     756       2.4795
     757       2.4414
     758       2.4512
     759       2.4347
     760       2.3693
     761       2.4126
     762       2.4640
     763       2.3845
     764       2.3585
     765       2.3094
     766       2.3086
     767       2.3100
     768       2.2975
     769       2.1885
     770       2.2368
     771       2.2560
     772       2.3123
     773       2.2598
     774       2.3303
     775       2.3476
     776       2.3854
     777       2.3129
     778       2.4651
     779       2.5524
     780       2.5853
     781       2.6282
     782       2.5369
     783       2.4778
     784       2.5124
     785       2.5836
     786       2.5763
     787       2.6257
     788       2.7344
     789       2.7290
     790       2.6816
     791       2.6049
     792       2.5749
     793       2.6003
     794       2.5471
     795       2.5837
     796       2.5786
     797       2.5705
     798       2.5826
     799       2.5937
     800       2.4765
     801       2.4120
     802       2.5128
     803       2.4528
     804       2.4108
     805       2.4362
     806       2.4123
     807       2.3612
     808       2.3796
     809       2.3176
     810       2.2287
     811       2.2792
     812       2.3625
     813       2.3609
     814       2.4600
     815       2.4934
     816       2.5142
     817       2.5951
     818       2.4945
     819       2.6601
     820       2.6492
     821       2.6209
     822       2.5949
     823       2.6097
     824       2.6091
     825       2.6737
     826       2.5900
     827       2.5075
     828       2.4496
     829       2.5026
     830       2.4722
     831       2.5740
     832       2.5509
     833       2.5002
     834       2.5119
     835       2.5245
     836       2.5242
     837       2.5656
     838       2.4270
     839       2.4700
     840       2.3839
     841       2.3855
     842       2.3844
     843       2.3680
     844       2.2651
     845       2.2158
     846       2.2531
     847       2.2375
     848       2.2363
     849       2.2769
     850       2.2862
     851       2.3132
     852       2.3578
     853       2.3385
     854       2.3327
     855       2.2746
     856       2.3396
     857       2.2905
     858       2.3228
     859       2.4397
     860       2.4414
     861       2.3891
     862       2.2959
     863       2.2972
     864       2.1965
     865       2.2832
     866       2.3482
     867       2.4249
     868       2.3711
     869       2.4078
     870       2.4053
     871       2.4908
     872       2.5023
     873       2.5534
     874       2.4472
     875       2.4326
     876       2.4087
     877       2.3989
     878       2.4483
     879       2.5529
     880       2.4746
     881       2.3406
     882       2.3518
     883       2.4206
     884       2.3544
     885       2.3909
     886       2.4496
     887       2.4490
     888       2.3877
     889       2.4707
     890       2.5533
     891       2.6114
     892       2.5616
     893       2.5607
     894       2.4581
     895       2.4719
     896       2.3658
     897       2.6089
     898       2.5169
     899       2.5371
     900       2.5440
     901       2.6045
     902       2.5922
     903       2.4984
     904       2.4943
     905       2.5130
     906       2.5455
     907       2.5360
     908       2.5467
     909       2.5925
     910       2.5662
     911       2.6057
     912       2.5808
     913       2.5862
     914       2.5875
     915       2.5277
     916       2.4893
     917       2.5546
     918       2.6573
     919       2.6390
     920       2.6481
     921       2.6985
     922       2.6354
     923       2.6800
     924       2.6363
     925       2.6087
     926       2.6998
     927       2.6550
     928       2.5916
     929       2.6308
     930       2.6331
     931       2.7046
     932       2.6864
     933       2.5910
     934       2.6785
     935       2.6587
     936       2.7751
     937       2.8895
     938       2.7049
     939       2.6451
     940       2.6654
     941       2.7836
     942       2.7914
     943       2.6183
     944       2.5648
     945       2.4535
     946       2.5553
     947       2.4760
     948       2.4888
     949       2.6163
     950       2.6650
     951       2.6644
     952       2.6910
     953       2.6346
     954       2.6064
     955       2.5449
     956       2.5698
     957       2.5380
     958       2.5185
     959       2.5689
     960       2.5721
     961       2.5580
     962       2.4715
     963       2.4794
     964       2.4491
     965       2.4086
     966       2.4062
     967       2.4589
     968       2.5177
     969       2.5412
     970       2.5388
     971       2.5892
     972       2.5458
     973       2.5923
     974       2.4949
     975       2.4794
     976       2.4914
     977       2.5256
     978       2.6169
     979       2.4578
     980       2.5371
     981       2.4969
     982       2.5238
     983       2.5259
     984       2.4319
     985       2.4429
     986       2.5145
     987       2.5344
     988       2.5528
     989       2.5174
     990       2.4782
     991       2.5341
     992       2.6058
     993       2.6458
     994       2.7046
     995       2.6935
     996       2.7642
     997       2.7573
     998       2.7529
     999       2.7387
    1000       2.7176
    1001       2.7356
    1002       2.6672
    1003       2.7740
    1004       2.6633
    1005       2.5810
    1006       2.6709
    1007       2.5871
    1008       2.5221
    1009       2.6968
    1010       2.6779
    1011       2.6210
    1012       2.6167
    1013       2.5494
    1014       2.5247
    1015       2.6543
    1016       2.5948
    1017       2.6048
    1018       2.6612
    1019       2.5871
    1020       2.5889
    1021       2.6679
    1022       2.5927
    1023       2.5521
    1024       2.6333
    1025       2.6320
    1026       2.5626
    1027       2.5779
    1028       2.6591
    1029       2.6774
    1030       2.7234
    1031       2.6652
    1032       2.6474
    1033       2.5760
    1034       2.6011
    1035       2.4790
    1036       2.4477
    1037       2.3906
    1038       2.3930
    1039       2.4700
    1040       2.5539
    1041       2.5786
    1042       2.6235
    1043       2.5047
    1044       2.5628
    1045       2.6644
    1046       2.6471
    1047       2.6763
    1048       2.4980
    1049       2.5331
    1050       2.5434
    1051       2.5714
    1052       2.4736
    1053       2.4589
    1054       2.5036
    1055       2.5469
    1056       2.4798
    1057       2.5165
    1058       2.5265
    1059       2.5436
    1060       2.5358
    1061       2.4392
    1062       2.4519
    1063       2.3750
    1064       2.5205
    1065       2.4051
    1066       2.3889
    1067       2.3606
    1068       2.4876
    1069       2.3339
    1070       2.3898
    1071       2.3008
    1072       2.3684
    1073       2.3703
    1074       2.4519
    1075       2.4188
    1076       2.4882
    1077       2.4703
    1078       2.4398
    1079       2.3625
    1080       2.5035
    1081       2.4904
    1082       2.4088
    1083       2.4724
    1084       2.3826
    1085       2.3893
    1086       2.3918
    1087       2.3995
    1088       2.3775
    1089       2.4406
    1090       2.4841
    1091       2.4248
    1092       2.4333
    1093       2.5290
    1094       2.5928
    1095       2.5642
    1096       2.6492
    1097       2.6702
    1098       2.5183
    1099       2.5254
    1100       2.6083
    1101       2.5877
    1102       2.5670
    1103       2.6136
    1104       2.6062
    1105       2.6075
    1106       2.7185
    1107       2.6970
    1108       2.5614
    1109       2.5689
    1110       2.4813
    1111       2.6043
    1112       2.5584
    1113       2.5181
    1114       2.4981
    1115       2.5123
    1116       2.5168
    1117       2.5286
    1118       2.5013
    1119       2.4581
    1120       2.4089
    1121       2.5959
    1122       2.5603
    1123       2.4698
    1124       2.5590
    1125       2.4576
    1126       2.5891
    1127       2.6164
    1128       2.5746
    1129       2.6707
    1130       2.6371
    1131       2.6323
    1132       2.6139
    1133       2.6193
    1134       2.5528
    1135       2.5731
    1136       2.5978
    1137       2.5020
    1138       2.4830
    1139       2.4000
    1140       2.4217
    1141       2.5244
    1142       2.5075
    1143       2.5277
    1144       2.4710
    1145       2.5440
    1146       2.5097
    1147       2.5278
    1148       2.5883
    1149       2.5691
    1150       2.5630
    1151       2.5505
    1152       2.5341
    1153       2.6281
    1154       2.6224
    1155       2.6706
    1156       2.7414
    1157       2.6353
    1158       2.5518
    1159       2.6125
    1160       2.5444
    1161       2.5461
    1162       2.6746
    1163       2.7332
    1164       2.6916
    1165       2.5568
    1166       2.6499
    1167       2.6364
    1168       2.6318
    1169       2.7367
    1170       2.7789
    1171       2.7805
    1172       2.6736
    1173       2.6324
    1174       2.7422
    1175       2.7058
    1176       2.6437
    1177       2.6568
    1178       2.6250
    1179       2.6690
    1180       2.7307
    1181       2.7707
    1182       2.8015
    1183       2.8780
    1184       2.8886
    1185       2.8042
    1186       2.7741
    1187       2.6320
    1188       2.7135
    1189       2.6762
    1190       2.6862
    1191       2.6996
    1192       2.7151
    1193       2.7047
    1194       2.7905
    1195       2.8409
    1196       2.7924
    1197       2.7525
    1198       2.8263
    1199       2.7907
    1200       2.8351
    1201       2.8065
    1202       2.7713
    1203       2.6287
    1204       2.6733
    1205       2.7041
    1206       2.7175
    1207       2.6203
    1208       2.6807
    1209       2.7616
    1210       2.7463
    1211       2.8364
    1212       2.7490
    1213       2.6850
    1214       2.6644
    1215       2.7172
    1216       2.6137
    1217       2.6403
    1218       2.7604
    1219       2.9056
    1220       2.8844
    1221       2.8585
    1222       2.9118
    1223       2.8210
    1224       2.7014
    1225       2.6775
    1226       2.7137
    1227       2.7674
    1228       2.7669
    1229       2.6910
    1230       2.6631
    1231       2.7596
    1232       2.8259
    1233       2.7526
    1234       2.8268
    1235       2.8074
    1236       2.8644
    1237       2.8310
    1238       2.7053
    1239       2.6354
    1240       2.6129
    1241       2.6259
    1242       2.5352
    1243       2.5909
    1244       2.6081
    1245       2.6916
    1246       2.7309
    1247       2.6704
    1248       2.7047
    1249       2.6967
    1250       2.7172
    1251       2.7440
    1252       2.7214
    1253       2.7762
    1254       2.8035
    1255       2.5992
    1256       2.6589
    1257       2.6566
    1258       2.7002
    1259       2.6896
    1260       2.6481
    1261       2.7778
    1262       2.7983
    1263       2.6409
    1264       2.5860
    1265       2.5930
    1266       2.5573
    1267       2.5539
    1268       2.5123
    1269       2.5240
    1270       2.5890
    1271       2.7200
    1272       2.6062
    1273       2.7089
    1274       2.7682
    1275       2.7475
    1276       2.7381
    1277       2.7486
    1278       2.7087
    1279       2.7578
    1280       2.6983
    1281       2.6643
    1282       2.6287
    1283       2.5530
    1284       2.6055
    1285       2.5507
    1286       2.5422
    1287       2.4660
    1288       2.4590
    1289       2.4483
    1290       2.4744
    1291       2.3928
    1292       2.4179
    1293       2.2940
    1294       2.4223
    1295       2.3815
    1296       2.3058
    1297       2.3175
    1298       2.2886
    1299       2.4161
    1300       2.4840
    1301       2.4676
    1302       2.4674
    1303       2.5198
    1304       2.5312
    1305       2.4628
    1306       2.4534
    1307       2.3925
    1308       2.4140
    1309       2.4698
    1310       2.4311
    1311       2.4483
    1312       2.5227
    1313       2.4771
    1314       2.4705
    1315       2.4883
    1316       2.5898
    1317       2.6004
    1318       2.6417
    1319       2.6067
    1320       2.6303
    1321       2.5583
    1322       2.6030
    1323       2.6760
    1324       2.5678
    1325       2.5678
    1326       2.5521
    1327       2.5143
    1328       2.5303
    1329       2.4926
    1330       2.4501
    1331       2.5689
    1332       2.5212
    1333       2.4210
    1334       2.3807
    1335       2.3563
    1336       2.4775
    1337       2.4712
    1338       2.4651
    1339       2.4728
    1340       2.4216
    1341       2.3950
    1342       2.3669
    1343       2.2876
    1344       2.2697
    1345       2.3082
    1346       2.3255
    1347       2.2806
    1348       2.2821
    1349       2.3424
    1350       2.3872
    1351       2.4400
    1352       2.5304
    1353       2.5927
    1354       2.6028
    1355       2.5630
    1356       2.5777
    1357       2.5892
    1358       2.5099
    1359       2.5031
    1360       2.5071
    1361       2.5010
    1362       2.4919
    1363       2.5376
    1364       2.5641
    1365       2.5299
    1366       2.4813
    1367       2.6622
    1368       2.6571
    1369       2.6107
    1370       2.6845
    1371       2.6483
    1372       2.6401
    1373       2.5870
    1374       2.6771
    1375       2.6691
    1376       2.6869
    1377       2.8170
    1378       2.7402
    1379       2.7768
    1380       2.7899
    1381       2.7508
    1382       2.6730
    1383       2.6985
    1384       2.6736
    1385       2.6829
    1386       2.7651
    1387       2.7778
    1388       2.7522
    1389       2.7209
    1390       2.6695
    1391       2.5628
    1392       2.5542
    1393       2.6188
    1394       2.5250
    1395       2.4805
    1396       2.5053
    1397       2.6160
    1398       2.5975
    1399       2.6251
    1400       2.7020
    1401       2.7268
    1402       2.6940
    1403       2.7542
    1404       2.8197
    1405       2.6678
    1406       2.7210
    1407       2.7639
    1408       2.6868
    1409       2.7809
    1410       2.7835
    1411       2.7806
    1412       2.7116
    1413       2.8469
    1414       2.7682
    1415       2.8799
    1416       2.8239
    1417       2.7829
    1418       2.8764
    1419       2.9162
    1420       2.8802
    1421       2.8090
    1422       2.8143
    1423       2.8376
    1424       2.7318
    1425       2.8001
    1426       2.8006
    1427       2.7030
    1428       2.6877
    1429       2.7079
    1430       2.5764
    1431       2.6363
    1432       2.6467
    1433       2.6164
    1434       2.6018
    1435       2.6682
    1436       2.6321
    1437       2.7694
    1438       2.7355
    1439       2.6902
    1440       2.7418
    1441       2.7304
    1442       2.6552
    1443       2.6898
    1444       2.7880
    1445       2.8103
    1446       2.7948
    1447       2.7571
    1448       2.8375
    1449       2.8921
    1450       2.9253
    1451       2.8340
    1452       2.8041
    1453       2.8204
    1454       2.9582
    1455       2.8546
    1456       2.8395
    1457       2.8727
    1458       2.9206
    1459       2.8621
    1460       2.7650
    1461       2.7439
    1462       2.6326
    1463       2.6487
    1464       2.7018
    1465       2.7148
    1466       2.7034
    1467       2.7093
    1468       2.6575
    1469       2.6179
    1470       2.6151
    1471       2.5766
    1472       2.5600
    1473       2.6246
    1474       2.6594
    1475       2.6400
    1476       2.7113
    1477       2.6423
    1478       2.6226
    1479       2.6012
    1480       2.5214
    1481       2.5036
    1482       2.3590
    1483       2.5173
    1484       2.5621
    1485       2.5939
    1486       2.6262
    1487       2.5290
    1488       2.5092
    1489       2.5019
    1490       2.5776
    1491       2.6320
    1492       2.5994
    1493       2.5729
    1494       2.6544
    1495       2.6914
    1496       2.6010
    1497       2.6017
    1498       2.5270
    1499       2.4967
    1500       2.4702
    1501       2.5539
    1502       2.5640
    1503       2.5534
    1504       2.6716
    1505       2.6500
    1506       2.6681
    1507       2.6090
    1508       2.4967
    1509       2.5130
    1510       2.4481
    1511       2.4694
    1512       2.4995
    1513       2.5023
    1514       2.5283
    1515       2.4638
    1516       2.3934
    1517       2.4593
    1518       2.5448
    1519       2.5191
    1520       2.5896
    1521       2.5890
    1522       2.4807
    1523       2.4763
    1524       2.5648
    1525       2.5252
    1526       2.5316
    1527       2.4527
    1528       2.4179
    1529       2.3968
    1530       2.4830
    1531       2.5670
    1532       2.5539
    1533       2.7127
    1534       2.6471
    1535       2.5799
    1536       2.5564
    1537       2.5708
    1538       2.6529
    1539       2.6356
    1540       2.5288
    1541       2.5120
    1542       2.5243
    1543       2.6090
    1544       2.4631
    1545       2.3816
    1546       2.4063
    1547       2.3510
    1548       2.3776
    1549       2.4163
    1550       2.4639
    1551       2.4748
    1552       2.4136
    1553       2.4545
    1554       2.3701
    1555       2.4056
    1556       2.3433
    1557       2.3021
    1558       2.4128
    1559       2.4523
    1560       2.4326
    1561       2.4057
    1562       2.4313
    1563       2.3664
    1564       2.4605
    1565       2.4347
    1566       2.4162
    1567       2.4344
    1568       2.4525
    1569       2.5184
    1570       2.5697
    1571       2.5402
    1572       2.5251
    1573       2.5948
    1574       2.5617
    1575       2.5675
    1576       2.5421
    1577       2.5280
    1578       2.4589
    1579       2.5620
    1580       2.6190
    1581       2.6262
    1582       2.6296
    1583       2.5990
    1584       2.6434
    1585       2.7160
    1586       2.8033
    1587       2.6955
    1588       2.7273
    1589       2.7190
    1590       2.7085
    1591       2.5992
    1592       2.6879
    1593       2.7645
    1594       2.6576
    1595       2.6685
    1596       2.5984
    1597       2.5505
    1598       2.5643
    1599       2.5736
    1600       2.6188
    1601       2.7293
    1602       2.6929
    1603       2.5708
    1604       2.6197
    1605       2.5301
    1606       2.6139
    1607       2.4993
    1608       2.6298
    1609       2.6536
    1610       2.5978
    1611       2.6597
    1612       2.7067
    1613       2.6256
    1614       2.6193
    1615       2.6317
    1616       2.6238
    1617       2.5386
    1618       2.5857
    1619       2.6102
    1620       2.5448
    1621       2.5977
    1622       2.5170
    1623       2.5854
    1624       2.4950
    1625       2.5010
    1626       2.5083
    1627       2.5434
    1628       2.5929
    1629       2.6113
    1630       2.5195
    1631       2.5149
    1632       2.5391
    1633       2.5680
    1634       2.4951
    1635       2.5169
    1636       2.4693
    1637       2.3470
    1638       2.4285
    1639       2.4693
    1640       2.5335
    1641       2.5607
    1642       2.5675
    1643       2.5787
    1644       2.5317
    1645       2.3857
    1646       2.4604
    1647       2.4378
    1648       2.5010
    1649       2.5029
    1650       2.4949
    1651       2.5074
    1652       2.4221
    1653       2.4787
    1654       2.5270
    1655       2.5584
    1656       2.4892
    1657       2.4929
    1658       2.5623
    1659       2.6375
    1660       2.5889
    1661       2.5784
    1662       2.4796
    1663       2.4993
    1664       2.4094
    1665       2.4063
    1666       2.4886
    1667       2.4128
    1668       2.4509
    1669       2.3733
    1670       2.4055
    1671       2.3668
    1672       2.3525
    1673       2.3984
    1674       2.3484
    1675       2.3621
    1676       2.3748
    1677       2.4805
    1678       2.4247
    1679       2.4044
    1680       2.4854
    1681       2.4659
    1682       2.4824
    1683       2.4950
    1684       2.5158
    1685       2.5506
    1686       2.6635
    1687       2.5071
    1688       2.4922
    1689       2.5047
    1690       2.4929
    1691       2.5242
    1692       2.5398
    1693       2.5617
    1694       2.5602
    1695       2.5621
    1696       2.4526
    1697       2.5277
    1698       2.5513
    1699       2.5861
    1700       2.6331
    1701       2.5731
    1702       2.5505
    1703       2.6120
    1704       2.5378
    1705       2.5805
    1706       2.5620
    1707       2.5766
    1708       2.5658
    1709       2.5961
    1710       2.5350
    1711       2.5059
    1712       2.4944
    1713       2.5054
    1714       2.4682
    1715       2.4484
    1716       2.4810
    1717       2.5948
    1718       2.5215
    1719       2.6190
    1720       2.6059
    1721       2.5275
    1722       2.5147
    1723       2.5097
    1724       2.5646
    1725       2.4814
    1726       2.4531
    1727       2.5312
    1728       2.4513
    1729       2.4561
    1730       2.4219
    1731       2.4802
    1732       2.4346
    1733       2.4959
    1734       2.5906
    1735       2.4394
    1736       2.4965
    1737       2.3922
    1738       2.4463
    1739       2.4965
    1740       2.4616
    1741       2.4259
    1742       2.4089
    1743       2.3652
    1744       2.3396
    1745       2.4675
    1746       2.5791
    1747       2.5636
    1748       2.5656
    1749       2.6108
    1750       2.5541
    1751       2.4669
    1752       2.3985
    1753       2.4064
    1754       2.3829
    1755       2.2931
    1756       2.3821
    1757       2.4899
    1758       2.6080
    1759       2.5607
    1760       2.5567
    1761       2.5277
    1762       2.5532
    1763       2.4802
    1764       2.4835
    1765       2.5004
    1766       2.4979
    1767       2.4906
    1768       2.5172
    1769       2.4809
    1770       2.5286
    1771       2.6510
    1772       2.6518
    1773       2.6373
    1774       2.6371
    1775       2.5384
    1776       2.5455
    1777       2.5981
    1778       2.5029
    1779       2.6420
    1780       2.7159
    1781       2.7371
    1782       2.6552
    1783       2.7786
    1784       2.7026
    1785       2.7652
    1786       2.7146
    1787       2.5640
    1788       2.6357
    1789       2.6506
    1790       2.6911
    1791       2.6868
    1792       2.7238
    1793       2.6504
    1794       2.6691
    1795       2.6941
    1796       2.6284
    1797       2.6088
    1798       2.5355
    1799       2.5285
    1800       2.5666
    1801       2.5572
    1802       2.6245
    1803       2.5259
    1804       2.5517
    1805       2.6373
    1806       2.6500
    1807       2.6172
    1808       2.6207
    1809       2.5896
    1810       2.5394
    1811       2.6396
    1812       2.4918
    1813       2.5145
    1814       2.4597
    1815       2.4665
    1816       2.5352
    1817       2.5861
    1818       2.5387
    1819       2.6166
    1820       2.5943
    1821       2.6563
    1822       2.6049
    1823       2.5244
    1824       2.5761
    1825       2.5512
    1826       2.6182
    1827       2.6804
    1828       2.7436
    1829       2.6378
    1830       2.5856
    1831       2.5257
    1832       2.6863
    1833       2.6625
    1834       2.6001
    1835       2.5926
    1836       2.5636
    1837       2.5916
    1838       2.5606
    1839       2.6246
    1840       2.6095
    1841       2.6418
    1842       2.6583
    1843       2.6608
    1844       2.7019
    1845       2.7860
    1846       2.8129
    1847       2.8238
    1848       2.8462
    1849       2.7598
    1850       2.7296
    1851       2.7097
    1852       2.6691
    1853       2.6251
    1854       2.6586
    1855       2.7219
    1856       2.7267
    1857       2.6909
    1858       2.7029
    1859       2.6624
    1860       2.6276
    1861       2.6209
    1862       2.6706
    1863       2.7147
    1864       2.6250
    1865       2.5029
    1866       2.6287
    1867       2.6189
    1868       2.6014
    1869       2.7086
    1870       2.7173
    1871       2.6470
    1872       2.6832
    1873       2.6544
    1874       2.6554
    1875       2.6639
    1876       2.6359
    1877       2.6285
    1878       2.7434
    1879       2.6887
    1880       2.6136
    1881       2.5624
    1882       2.6817
    1883       2.6882
    1884       2.7603
    1885       2.7673
    1886       2.6684
    1887       2.6935
    1888       2.7168
    1889       2.7008
    1890       2.7016
    1891       2.6692
    1892       2.6596
    1893       2.6455
    1894       2.7571
    1895       2.7383
    1896       2.6936
    1897       2.6443
    1898       2.6884
    1899       2.6227
    1900       2.5528
    1901       2.5750
    1902       2.4667
    1903       2.5342
    1904       2.5916
    1905       2.5111
    1906       2.4967
    1907       2.5517
    1908       2.6103
    1909       2.6720
    1910       2.6944
    1911       2.5232
    1912       2.5811
    1913       2.5345
    1914       2.5131
    1915       2.5941
    1916       2.5726
    1917       2.4844
    1918       2.4875
    1919       2.4609
    1920       2.3978
    1921       2.3202
    1922       2.4144
    1923       2.5560
    1924       2.6718
    1925       2.6549
    1926       2.6304
    1927       2.7659
    1928       2.7355
    1929       2.7720
    1930       2.7112
    1931       2.8507
    1932       2.8357
    1933       2.9290
    1934       2.8498
    1935       2.9336
    1936       2.9082
    1937       2.9502
    1938       2.9524
    1939       2.8367
    1940       2.7748
    1941       2.8883
    1942       2.8526
    1943       2.8712
    1944       2.7577
    1945       2.8525
    1946       2.8437
    1947       2.8021
    1948       2.8692
    1949       2.9282
    1950       2.8066
    1951       2.6600
    1952       2.7666
    1953       2.8547
    1954       2.8168
    1955       2.6795
    1956       2.7078
    1957       2.6195
    1958       2.5071
    1959       2.4732
    1960       2.6487
    1961       2.6095
    1962       2.7314
    1963       2.8295
    1964       2.8528
    1965       2.8641
    1966       2.8249
    1967       2.6889
    1968       2.6580
    1969       2.6749
    1970       2.7551
    1971       2.7246
    1972       2.6706
    1973       2.6567
    1974       2.7139
    1975       2.6474
    1976       2.6008
    1977       2.5971
    1978       2.7105
    1979       2.6741
    1980       2.6889
    1981       2.6275
    1982       2.6437
    1983       2.5429
    1984       2.4801
    1985       2.5415
    1986       2.5556
    1987       2.5336
    1988       2.6344
    1989       2.6151
    1990       2.5894
    1991       2.5895
    1992       2.6041
    1993       2.7166
    1994       2.6251
    1995       2.5457
    1996       2.6550
    1997       2.7187
    1998       2.6798
    1999       2.6351
    2000       2.5926
    2001       2.6218
    2002       2.6808
    2003       2.7631
    2004       2.7829
    2005       2.8190
    2006       2.8755
    2007       2.8740
    2008       2.7189
    2009       2.7452
    2010       2.7627
    2011       2.8403
    2012       2.7357
    2013       2.6544
    2014       2.7064
    2015       2.6918
    2016       2.7425
    2017       2.5969
    2018       2.6772
    2019       2.6444
    2020       2.7319
    2021       2.8979
    2022       2.9626
    2023       2.9233
    2024       3.0137
    2025       3.0032
    2026       3.1243
    2027       3.1502
    2028       3.1373
    2029       3.0891
    2030       3.0458
    2031       3.0723
    2032       3.0536
    2033       2.9940
    2034       2.8964
    2035       2.8972
    2036       2.9132
    2037       2.8398
    2038       2.8503
    2039       2.7784
    2040       2.7509
    2041       2.7224
    2042       2.7651
    2043       2.8472
    2044       2.8477
    2045       2.8326
    2046       2.6934
    2047       2.7154
    2048       2.6831
    2049       2.8688
    2050       2.8687
    2051       2.7880
    2052       2.7721
    2053       2.6909
    2054       2.7922
    2055       2.7337
    2056       2.8032
    2057       2.8573
    2058       2.9882
    2059       2.9283
    2060       2.8142
    2061       2.8603
    2062       2.8126
    2063       2.8120
    2064       2.8513
    2065       2.8231
    2066       2.7567
    2067       2.7640
    2068       2.7370
    2069       2.8168
    2070       2.7646
    2071       2.6756
    2072       2.6416
    2073       2.7253
    2074       2.7370
    2075       2.6945
    2076       2.7551
    2077       2.7826
    2078       2.8463
    2079       2.7315
    2080       2.8019
    2081       2.8104
    2082       2.8546
    2083       2.8942
    2084       2.7609
    2085       2.6821
    2086       2.7931
    2087       2.7958
    2088       2.7241
    2089       2.7355
    2090       2.7054
    2091       2.6862
    2092       2.8097
    2093       2.8082
    2094       2.8635
    2095       2.7391
    2096       2.8171
    2097       2.8113
    2098       2.9321
    2099       2.8014
    2100       2.8665
    2101       2.8269
    2102       2.7746
    2103       2.7991
    2104       2.7957
    2105       2.8065
    2106       2.9700
    2107       2.9600
    2108       2.8913
    2109       2.9197
    2110       2.7991
    2111       2.7873
    2112       2.8293
    2113       2.8850
    2114       2.8652
    2115       2.9889
    2116       2.8840
    2117       2.8671
    2118       2.7919
    2119       2.7920
    2120       2.9933
    2121       2.9614
    2122       2.8970
    2123       2.8076
    2124       2.7460
    2125       2.7970
    2126       2.8463
    2127       2.8643
    2128       2.8263
    2129       2.9745
    2130       2.9190
    2131       2.9180
    2132       2.8901
    2133       2.8794
    2134       2.8544
    2135       2.9460
    2136       2.8669
    2137       2.8569
    2138       2.8909
    2139       2.8470
    2140       2.8665
    2141       2.8260
    2142       3.0145
    2143       2.9025
    2144       2.9643
    2145       2.7725
    2146       2.7997
    2147       2.8207
    2148       2.7747
    2149       2.7431
    2150       2.8275
    2151       2.8064
    2152       2.7789
    2153       2.7278
    2154       2.7297
    2155       2.7710
    2156       2.8365
    2157       2.8251
    2158       2.7451
    2159       2.6973
    2160       2.6548
    2161       2.6890
    2162       2.7023
    2163       2.7536
    2164       2.8432
    2165       2.7066
    2166       2.6943
    2167       2.5529
    2168       2.7151
    2169       2.6816
    2170       2.6529
    2171       2.6594
    2172       2.5749
    2173       2.6399
    2174       2.6940
    2175       2.7176
    2176       2.6672
    2177       2.7050
    2178       2.5945
    2179       2.5680
    2180       2.5404
    2181       2.5691
    2182       2.5613
    2183       2.5521
    2184       2.6067
    2185       2.6289
    2186       2.5598
    2187       2.5581
    2188       2.5053
    2189       2.4999
    2190       2.5521
    2191       2.6072
    2192       2.5906
    2193       2.6514
    2194       2.5042
    2195       2.3970
    2196       2.5701
    2197       2.5076
    2198       2.4854
    2199       2.4917
    2200       2.5010
    2201       2.5575
    2202       2.6371
    2203       2.6217
    2204       2.5146
    2205       2.5079
    2206       2.5936
    2207       2.5608
    2208       2.5945
    2209       2.5727
    2210       2.4502
    2211       2.5370
    2212       2.5126
    2213       2.4355
    2214       2.4876
    2215       2.5780
    2216       2.5845
    2217       2.5731
    2218       2.5556
    2219       2.5878
    2220       2.5756
    2221       2.4680
    2222       2.4732
    2223       2.5192
    2224       2.6004
    2225       2.6517
    2226       2.6458
    2227       2.5883
    2228       2.5903
    2229       2.5290
    2230       2.6111
    2231       2.5988
    2232       2.5581
    2233       2.4498
    2234       2.3998
    2235       2.3929
    2236       2.4238
    2237       2.3975
    2238       2.3885
    2239       2.3309
    2240       2.3312
    2241       2.3011
    2242       2.3777
    2243       2.3792
    2244       2.5166
    2245       2.4795
    2246       2.5207
    2247       2.5151
    2248       2.5149
    2249       2.4569
    2250       2.5320
    2251       2.5504
    2252       2.5232
    2253       2.6039
    2254       2.5600
    2255       2.6047
    2256       2.5375
    2257       2.5243
    2258       2.5779
    2259       2.6308
    2260       2.6392
    2261       2.7282
    2262       2.7197
    2263       2.7331
    2264       2.6702
    2265       2.7091
    2266       2.6288
    2267       2.6805
    2268       2.7281
    2269       2.6739
    2270       2.7583
    2271       2.7821
    2272       2.8175
    2273       2.7591
    2274       2.8656
    2275       2.8719
    2276       2.7802
    2277       2.8765
    2278       2.9204
    2279       2.9004
    2280       2.8805
    2281       2.9128
    2282       2.7825
    2283       2.8161
    2284       2.8467
    2285       2.6980
    2286       2.7607
    2287       2.8533
    2288       2.7886
    2289       2.7564
    2290       2.8371
    2291       2.7687
    2292       2.7399
    2293       2.7251
    2294       2.6925
    2295       2.6130
    2296       2.6658
    2297       2.7183
    2298       2.7150
    2299       2.6120
    2300       2.7363
    2301       2.5674
    2302       2.6341
    2303       2.6540
    2304       2.6580
    2305       2.6457
    2306       2.6418
    2307       2.6371
    2308       2.6409
    2309       2.5711
    2310       2.4932
    2311       2.5290
    2312       2.5143
    2313       2.5081
    2314       2.4633
    2315       2.4418
    2316       2.4949
    2317       2.5077
    2318       2.4562
    2319       2.4622
    2320       2.3571
    2321       2.4197
    2322       2.5512
    2323       2.5847
    2324       2.5995
    2325       2.5893
    2326       2.6204
    2327       2.5368
    2328       2.5983
    2329       2.5822
    2330       2.5961
    2331       2.6481
    2332       2.7006
    2333       2.7601
    2334       2.7217
    2335       2.6574
    2336       2.6157
    2337       2.6475
    2338       2.6669
    2339       2.7072
    2340       2.6565
    2341       2.6628
    2342       2.6209
    2343       2.6087
    2344       2.6137
    2345       2.5125
    2346       2.5883
    2347       2.4827
    2348       2.6124
    2349       2.6007
    2350       2.6186
    2351       2.4922
    2352       2.4711
    2353       2.5198
    2354       2.6779
    2355       2.5937
    2356       2.5847
    2357       2.5025
    2358       2.5967
    2359       2.5998
    2360       2.6717
    2361       2.6222
    2362       2.5786
    2363       2.6131
    2364       2.5075
    2365       2.5201
    2366       2.5727
    2367       2.4597
    2368       2.5478
    2369       2.5488
    2370       2.5026
    2371       2.5313
    2372       2.5353
    2373       2.5367
    2374       2.5235
    2375       2.5119
    2376       2.4286
    2377       2.4877
    2378       2.5098
    2379       2.5278
    2380       2.4576
    2381       2.3807
    2382       2.4642
    2383       2.4342
    2384       2.4293
    2385       2.3594
    2386       2.3268
    2387       2.3675
    2388       2.3632
    2389       2.4017
    2390       2.3352
    2391       2.3067
    2392       2.4324
    2393       2.4794
    2394       2.5204
    2395       2.5369
    2396       2.4706
    2397       2.4201
    2398       2.4539
    2399       2.5427
    2400       2.5594
    2401       2.6221
    2402       2.6220
    2403       2.4647
    2404       2.5030
    2405       2.5138
    2406       2.5894
    2407       2.5866
    2408       2.5575
    2409       2.6624
    2410       2.6348
    2411       2.6101
    2412       2.6009
    2413       2.5049
    2414       2.5350
    2415       2.6198
    2416       2.5864
    2417       2.5401
    2418       2.5614
    2419       2.5829
    2420       2.7008
    2421       2.6595
    2422       2.7188
    2423       2.7283
    2424       2.7743
    2425       2.7754
    2426       2.7193
    2427       2.6862
    2428       2.6437
    2429       2.6853
    2430       2.6765
    2431       2.6563
    2432       2.6809
    2433       2.6285
    2434       2.6116
    2435       2.5969
    2436       2.7168
    2437       2.6539
    2438       2.5863
    2439       2.5191
    2440       2.5193
    2441       2.4498
    2442       2.5044
    2443       2.5038
    2444       2.4041
    2445       2.3704
    2446       2.4655
    2447       2.4053
    2448       2.4032
    2449       2.3989
    2450       2.2599
    2451       2.3140
    2452       2.3760
    2453       2.3224
    2454       2.2881
    2455       2.2716
    2456       2.3394
    2457       2.3242
    2458       2.2719
    2459       2.3135
    2460       2.3592
    2461       2.2837
    2462       2.2733
    2463       2.3228
    2464       2.3910
    2465       2.4316
    2466       2.4278
    2467       2.4645
    2468       2.4940
    2469       2.3414
    2470       2.3739
    2471       2.4268
    2472       2.4009
    2473       2.4385
    2474       2.4288
    2475       2.4744
    2476       2.4302
    2477       2.3465
    2478       2.3650
    2479       2.3895
    2480       2.3993
    2481       2.4405
    2482       2.4048
    2483       2.4250
    2484       2.4344
    2485       2.3748
    2486       2.4275
    2487       2.4646
    2488       2.3908
    2489       2.4137
    2490       2.4138
    2491       2.4661
    2492       2.4636
    2493       2.5126
    2494       2.5348
    2495       2.5863
    2496       2.5043
    2497       2.6103
    2498       2.5817
    2499       2.5914
    2500       2.6821
