# Supplementary material for: Potential Inhibitors of Fascin From A Database of Marine Natural Products: A Virtual Screening and Molecular Dynamics Study
Source: Front Chem. 2021 Oct 7;9:719949. doi: 10.3389/fchem.2021.719949 (PMC8529705; doi:10.3389/fchem.2021.719949)
Supplement: Supplementary file 2 [file DataSheet1.ZIP › Raw Date for Manuscript-719949-reduced/Figure S1/Inhibitor 15/rmsd1.dat]

#Frame     RMSD_00002
       1       2.4132
       2       2.4707
       3       2.3163
       4       2.3857
       5       2.3865
       6       2.3437
       7       2.4492
       8       2.5009
       9       2.4449
      10       2.3565
      11       2.3284
      12       2.3834
      13       2.2852
      14       2.3241
      15       2.3908
      16       2.4084
      17       2.4070
      18       2.4033
      19       2.3700
      20       2.4590
      21       2.4101
      22       2.4806
      23       2.4840
      24       2.4104
      25       2.4114
      26       2.4681
      27       2.4753
      28       2.4750
      29       2.4550
      30       2.4534
      31       2.4926
      32       2.3963
      33       2.4656
      34       2.4940
      35       2.4797
      36       2.5355
      37       2.5325
      38       2.4294
      39       2.3770
      40       2.4991
      41       2.4378
      42       2.3090
      43       2.3413
      44       2.4076
      45       2.4595
      46       2.5289
      47       2.5503
      48       2.5284
      49       2.5056
      50       2.5233
      51       2.4386
      52       2.5801
      53       2.5798
      54       2.6473
      55       2.5389
      56       2.5823
      57       2.6569
      58       2.6800
      59       2.6470
      60       2.7123
      61       2.6846
      62       2.6652
      63       2.7343
      64       2.6623
      65       2.6231
      66       2.5863
      67       2.7170
      68       2.6623
      69       2.6686
      70       2.6151
      71       2.7168
      72       2.8288
      73       2.7946
      74       2.6916
      75       2.7828
      76       2.7320
      77       2.7622
      78       2.7089
      79       2.6326
      80       2.7352
      81       2.5477
      82       2.5389
      83       2.6713
      84       2.7119
      85       2.7769
      86       2.6136
      87       2.6805
      88       2.7466
      89       2.7059
      90       2.7604
      91       2.7416
      92       2.6905
      93       2.6212
      94       2.5600
      95       2.6586
      96       2.6091
      97       2.5318
      98       2.5312
      99       2.6346
     100       2.7340
     101       2.8067
     102       2.8362
     103       2.7109
     104       2.6355
     105       2.5545
     106       2.5531
     107       2.6379
     108       2.7167
     109       2.7506
     110       2.6652
     111       2.7020
     112       2.6820
     113       2.6668
     114       2.7548
     115       2.8041
     116       2.8491
     117       2.8891
     118       2.7831
     119       2.8854
     120       2.9555
     121       3.0251
     122       2.9657
     123       2.9732
     124       2.8867
     125       2.8708
     126       2.8966
     127       2.7744
     128       2.7895
     129       2.7756
     130       2.8407
     131       2.8683
     132       2.7485
     133       2.7945
     134       2.7556
     135       2.8736
     136       2.7434
     137       2.7946
     138       2.8618
     139       2.7621
     140       2.7786
     141       2.8159
     142       2.6584
     143       2.6859
     144       2.6361
     145       2.6480
     146       2.5623
     147       2.7374
     148       2.6963
     149       2.7822
     150       2.7445
     151       2.7187
     152       2.6586
     153       2.6825
     154       2.6960
     155       2.6873
     156       2.7701
     157       2.7698
     158       2.8099
     159       2.6916
     160       2.8601
     161       2.7176
     162       2.8306
     163       2.9568
     164       2.9704
     165       2.9865
     166       2.9895
     167       2.9405
     168       2.8714
     169       2.7888
     170       2.9020
     171       2.9431
     172       2.9869
     173       3.0038
     174       2.9769
     175       3.0308
     176       3.0538
     177       3.0052
     178       2.9861
     179       3.0306
     180       2.9902
     181       2.9124
     182       2.9633
     183       2.9168
     184       2.8610
     185       2.8819
     186       2.9151
     187       2.9146
     188       3.0690
     189       2.9130
     190       2.9676
     191       2.8661
     192       2.9726
     193       2.8896
     194       2.9420
     195       2.9364
     196       3.1313
     197       2.9482
     198       2.8163
     199       2.8840
     200       2.7414
     201       2.6799
     202       2.7507
     203       2.6794
     204       2.6999
     205       2.7458
     206       2.7905
     207       2.7947
     208       2.8438
     209       2.7513
     210       2.6507
     211       2.7011
     212       2.7718
     213       2.7654
     214       2.6973
     215       2.7685
     216       2.8111
     217       2.7320
     218       2.6769
     219       2.6680
     220       2.6035
     221       2.5932
     222       2.6818
     223       2.6958
     224       2.6166
     225       2.6089
     226       2.6635
     227       2.6025
     228       2.6740
     229       2.6823
     230       2.6561
     231       2.5520
     232       2.6633
     233       2.6211
     234       2.6113
     235       2.5755
     236       2.5514
     237       2.6624
     238       2.6114
     239       2.6019
     240       2.6761
     241       2.6374
     242       2.7033
     243       2.8244
     244       2.8896
     245       2.8120
     246       2.7990
     247       2.8761
     248       2.8787
     249       2.8747
     250       2.8518
     251       2.8729
     252       2.8488
     253       2.7818
     254       2.7789
     255       2.7608
     256       2.7537
     257       2.8791
     258       3.0712
     259       3.0375
     260       2.9333
     261       2.9812
     262       3.0920
     263       3.0176
     264       2.9766
     265       2.9686
     266       2.9277
     267       2.9019
     268       2.9237
     269       2.9129
     270       2.8308
     271       2.9832
     272       2.9088
     273       2.9414
     274       2.8733
     275       2.8924
     276       2.9316
     277       2.8258
     278       2.8483
     279       2.7268
     280       2.7420
     281       2.6130
     282       2.6609
     283       2.7279
     284       2.8581
     285       2.6969
     286       2.8179
     287       2.7830
     288       2.7990
     289       2.8679
     290       2.7963
     291       2.7658
     292       2.8584
     293       2.8886
     294       2.8340
     295       2.7387
     296       2.6743
     297       2.6420
     298       2.6006
     299       2.4995
     300       2.5302
     301       2.5669
     302       2.5890
     303       2.6403
     304       2.6361
     305       2.6402
     306       2.5693
     307       2.6816
     308       2.6583
     309       2.6814
     310       2.6974
     311       2.6289
     312       2.6110
     313       2.5474
     314       2.5817
     315       2.6542
     316       2.6855
     317       2.6321
     318       2.7249
     319       2.6926
     320       2.7321
     321       2.7841
     322       2.6236
     323       2.5531
     324       2.5184
     325       2.5710
     326       2.6430
     327       2.6020
     328       2.5235
     329       2.5085
     330       2.4796
     331       2.6312
     332       2.5973
     333       2.5791
     334       2.5100
     335       2.4908
     336       2.5377
     337       2.5461
     338       2.6316
     339       2.6351
     340       2.5637
     341       2.6478
     342       2.6475
     343       2.6552
     344       2.6193
     345       2.6157
     346       2.6985
     347       2.7162
     348       2.7313
     349       2.8581
     350       2.8824
     351       2.8660
     352       2.8405
     353       2.8217
     354       2.7212
     355       2.7126
     356       2.6240
     357       2.6877
     358       2.6151
     359       2.5025
     360       2.6049
     361       2.6471
     362       2.7515
     363       2.6667
     364       2.5892
     365       2.5108
     366       2.5719
     367       2.5921
     368       2.5466
     369       2.6509
     370       2.6729
     371       2.5978
     372       2.5664
     373       2.5336
     374       2.5927
     375       2.5932
     376       2.5023
     377       2.4859
     378       2.4741
     379       2.5213
     380       2.4610
     381       2.3880
     382       2.4067
     383       2.4243
     384       2.5229
     385       2.4952
     386       2.5032
     387       2.5609
     388       2.5364
     389       2.5206
     390       2.4952
     391       2.4008
     392       2.4782
     393       2.5415
     394       2.4377
     395       2.4731
     396       2.5300
     397       2.5194
     398       2.5712
     399       2.5006
     400       2.5840
     401       2.5896
     402       2.6224
     403       2.6771
     404       2.6062
     405       2.5602
     406       2.5647
     407       2.6082
     408       2.5696
     409       2.6319
     410       2.6188
     411       2.5991
     412       2.6181
     413       2.6206
     414       2.6211
     415       2.7278
     416       2.7653
     417       2.7560
     418       2.7134
     419       2.6601
     420       2.6951
     421       2.7128
     422       2.6248
     423       2.6094
     424       2.6328
     425       2.5460
     426       2.6910
     427       2.7375
     428       2.7660
     429       2.7709
     430       2.7760
     431       2.7942
     432       2.6580
     433       2.7652
     434       2.7235
     435       2.6267
     436       2.5932
     437       2.6101
     438       2.6351
     439       2.5813
     440       2.4793
     441       2.4195
     442       2.5049
     443       2.4414
     444       2.4766
     445       2.4529
     446       2.3978
     447       2.4567
     448       2.4449
     449       2.5783
     450       2.5359
     451       2.4616
     452       2.4778
     453       2.4803
     454       2.4978
     455       2.4688
     456       2.4605
     457       2.5017
     458       2.3678
     459       2.4713
     460       2.4084
     461       2.4044
     462       2.4586
     463       2.4243
     464       2.5922
     465       2.6266
     466       2.5058
     467       2.6061
     468       2.5661
     469       2.6114
     470       2.7056
     471       2.6543
     472       2.6164
     473       2.5365
     474       2.6494
     475       2.5254
     476       2.6031
     477       2.5521
     478       2.5504
     479       2.5167
     480       2.5901
     481       2.5440
     482       2.4773
     483       2.5921
     484       2.6309
     485       2.5473
     486       2.6044
     487       2.5371
     488       2.5571
     489       2.5215
     490       2.5673
     491       2.6588
     492       2.7244
     493       2.7385
     494       2.7669
     495       2.6468
     496       2.6852
     497       2.7393
     498       2.6753
     499       2.6870
     500       2.6884
     501       2.6093
     502       2.6263
     503       2.6631
     504       2.7960
     505       2.7528
     506       2.6763
     507       2.6972
     508       2.7240
     509       2.6812
     510       2.5632
     511       2.5397
     512       2.6150
     513       2.6212
     514       2.6753
     515       2.6750
     516       2.5799
     517       2.5810
     518       2.4728
     519       2.5283
     520       2.5382
     521       2.4558
     522       2.4619
     523       2.4799
     524       2.5049
     525       2.4565
     526       2.5227
     527       2.5081
     528       2.4765
     529       2.5360
     530       2.5655
     531       2.5489
     532       2.5345
     533       2.5163
     534       2.5035
     535       2.5048
     536       2.4881
     537       2.6302
     538       2.5270
     539       2.5012
     540       2.5984
     541       2.5255
     542       2.6458
     543       2.6225
     544       2.6884
     545       2.7699
     546       2.8020
     547       2.7912
     548       2.6452
     549       2.6976
     550       2.7180
     551       2.7388
     552       2.6963
     553       2.6614
     554       2.6933
     555       2.5822
     556       2.6942
     557       2.5450
     558       2.6359
     559       2.5984
     560       2.6966
     561       2.6644
     562       2.6560
     563       2.7386
     564       2.9627
     565       3.0021
     566       3.0624
     567       3.0859
     568       2.9605
     569       2.9779
     570       3.0262
     571       2.9021
     572       3.0245
     573       3.0310
     574       3.0183
     575       3.1070
     576       3.1396
     577       2.8897
     578       2.7979
     579       2.8087
     580       2.6915
     581       2.6105
     582       2.6618
     583       2.7443
     584       2.8332
     585       2.8487
     586       2.8459
     587       2.7306
     588       2.9162
     589       2.8607
     590       2.8401
     591       2.8828
     592       2.8600
     593       2.7592
     594       2.7701
     595       2.7585
     596       2.7221
     597       2.8813
     598       2.8506
     599       2.8806
     600       2.9793
     601       3.0140
     602       3.0027
     603       2.8763
     604       3.0083
     605       2.9691
     606       2.9902
     607       2.9854
     608       3.0507
     609       2.9277
     610       2.8562
     611       2.9261
     612       2.9019
     613       2.8510
     614       2.8705
     615       2.8739
     616       2.9392
     617       2.8005
     618       2.8796
     619       2.8051
     620       2.6369
     621       2.7459
     622       2.7153
     623       2.5813
     624       2.6161
     625       2.5844
     626       2.5714
     627       2.5077
     628       2.5046
     629       2.4870
     630       2.4858
     631       2.5444
     632       2.5455
     633       2.5154
     634       2.4531
     635       2.4660
     636       2.3644
     637       2.4758
     638       2.4665
     639       2.5254
     640       2.5208
     641       2.5822
     642       2.5161
     643       2.5480
     644       2.4943
     645       2.6008
     646       2.5492
     647       2.4815
     648       2.5527
     649       2.5773
     650       2.5485
     651       2.4758
     652       2.5803
     653       2.5008
     654       2.5984
     655       2.6057
     656       2.6829
     657       2.6314
     658       2.5914
     659       2.5979
     660       2.6931
     661       2.6438
     662       2.6178
     663       2.5897
     664       2.5758
     665       2.6783
     666       2.6630
     667       2.6214
     668       2.5880
     669       2.8074
     670       2.6674
     671       2.6905
     672       2.7471
     673       2.6368
     674       2.6538
     675       2.6440
     676       2.6176
     677       2.5669
     678       2.5149
     679       2.4654
     680       2.4849
     681       2.5278
     682       2.5819
     683       2.5513
     684       2.5563
     685       2.5695
     686       2.4881
     687       2.5860
     688       2.6015
     689       2.5622
     690       2.6169
     691       2.5793
     692       2.5492
     693       2.5702
     694       2.5798
     695       2.5867
     696       2.4673
     697       2.4176
     698       2.4287
     699       2.5057
     700       2.5044
     701       2.4809
     702       2.4566
     703       2.4852
     704       2.5165
     705       2.5501
     706       2.6461
     707       2.6629
     708       2.6471
     709       2.6258
     710       2.6661
     711       2.6175
     712       2.6116
     713       2.6130
     714       2.6214
     715       2.6227
     716       2.6644
     717       2.6381
     718       2.6205
     719       2.6340
     720       2.7706
     721       2.6684
     722       2.6551
     723       2.5696
     724       2.6085
     725       2.5765
     726       2.5380
     727       2.5215
     728       2.5420
     729       2.5537
     730       2.5302
     731       2.5406
     732       2.6167
     733       2.7149
     734       2.7592
     735       2.6719
     736       2.6601
     737       2.7323
     738       2.6504
     739       2.6547
     740       2.7698
     741       2.7185
     742       2.7340
     743       2.5597
     744       2.5614
     745       2.5381
     746       2.6951
     747       2.6382
     748       2.6223
     749       2.6438
     750       2.5967
     751       2.5867
     752       2.5709
     753       2.5684
     754       2.5998
     755       2.5306
     756       2.3866
     757       2.4810
     758       2.5178
     759       2.5455
     760       2.5708
     761       2.6131
     762       2.6901
     763       2.6821
     764       2.6558
     765       2.6173
     766       2.5411
     767       2.4955
     768       2.5358
     769       2.5663
     770       2.5911
     771       2.5439
     772       2.6026
     773       2.5312
     774       2.6252
     775       2.6834
     776       2.5989
     777       2.5030
     778       2.5230
     779       2.4863
     780       2.4563
     781       2.4938
     782       2.4659
     783       2.5005
     784       2.5521
     785       2.5516
     786       2.6106
     787       2.7103
     788       2.5706
     789       2.5995
     790       2.6875
     791       2.6357
     792       2.6220
     793       2.5789
     794       2.5274
     795       2.5534
     796       2.6159
     797       2.4742
     798       2.5484
     799       2.5692
     800       2.5545
     801       2.5298
     802       2.5271
     803       2.4947
     804       2.5143
     805       2.5725
     806       2.5503
     807       2.5101
     808       2.4708
     809       2.4018
     810       2.4761
     811       2.5431
     812       2.5272
     813       2.4343
     814       2.4458
     815       2.4286
     816       2.5008
     817       2.5720
     818       2.5897
     819       2.7159
     820       2.8023
     821       2.8522
     822       2.9144
     823       2.9879
     824       2.9117
     825       2.7706
     826       2.7785
     827       2.7966
     828       2.7585
     829       2.6724
     830       2.6931
     831       2.6344
     832       2.6635
     833       2.5637
     834       2.6940
     835       2.6698
     836       2.6902
     837       2.5361
     838       2.6200
     839       2.5940
     840       2.5829
     841       2.5493
     842       2.6309
     843       2.5845
     844       2.6516
     845       2.6532
     846       2.5595
     847       2.4127
     848       2.4545
     849       2.5533
     850       2.5267
     851       2.5620
     852       2.5841
     853       2.6165
     854       2.5671
     855       2.6353
     856       2.7600
     857       2.6776
     858       2.5162
     859       2.5698
     860       2.6039
     861       2.5785
     862       2.6244
     863       2.6474
     864       2.6978
     865       2.6049
     866       2.5983
     867       2.7162
     868       2.6835
     869       2.6263
     870       2.6374
     871       2.6169
     872       2.6403
     873       2.7038
     874       2.5800
     875       2.6135
     876       2.6849
     877       2.6244
     878       2.6214
     879       2.7414
     880       2.7012
     881       2.6688
     882       2.5735
     883       2.6087
     884       2.5580
     885       2.5131
     886       2.5948
     887       2.5651
     888       2.5354
     889       2.5088
     890       2.5394
     891       2.5299
     892       2.6153
     893       2.5947
     894       2.6307
     895       2.7082
     896       2.7147
     897       2.6814
     898       2.7997
     899       2.7879
     900       2.8507
     901       2.9389
     902       3.0198
     903       3.0308
     904       2.9766
     905       2.8478
     906       2.8734
     907       2.9382
     908       3.0180
     909       2.8878
     910       2.9523
     911       2.8660
     912       2.9143
     913       3.0487
     914       2.8660
     915       2.8778
     916       2.9293
     917       2.9010
     918       2.9313
     919       2.8918
     920       2.8617
     921       2.9289
     922       2.8799
     923       2.8487
     924       2.9450
     925       2.9128
     926       2.8486
     927       2.9082
     928       2.8996
     929       2.8630
     930       2.8882
     931       2.8620
     932       2.8342
     933       2.8337
     934       2.8392
     935       2.8531
     936       2.8602
     937       2.9322
     938       2.9270
     939       2.9245
     940       2.8877
     941       2.8869
     942       2.8724
     943       2.7703
     944       2.7201
     945       2.5521
     946       2.6661
     947       2.6499
     948       2.5817
     949       2.5746
     950       2.4548
     951       2.4799
     952       2.5452
     953       2.6303
     954       2.6065
     955       2.5289
     956       2.4965
     957       2.4829
     958       2.4980
     959       2.5769
     960       2.5250
     961       2.5917
     962       2.5522
     963       2.6496
     964       2.7443
     965       2.7425
     966       2.7705
     967       2.8554
     968       2.8439
     969       2.8488
     970       2.8719
     971       2.9044
     972       2.8419
     973       2.7157
     974       2.6508
     975       2.6391
     976       2.5635
     977       2.6532
     978       2.6759
     979       2.7130
     980       2.7809
     981       2.8087
     982       2.6720
     983       2.7981
     984       2.6772
     985       2.6826
     986       2.6498
     987       2.6341
     988       2.6114
     989       2.6528
     990       2.6855
     991       2.6455
     992       2.7093
     993       2.7101
     994       2.7150
     995       2.6862
     996       2.6722
     997       2.8603
     998       2.8894
     999       2.8897
    1000       2.8697
    1001       2.7915
    1002       2.8180
    1003       2.7137
    1004       2.6653
    1005       2.5863
    1006       2.6602
    1007       2.6750
    1008       2.6073
    1009       2.5583
    1010       2.7214
    1011       2.8063
    1012       2.7076
    1013       2.7786
    1014       2.8667
    1015       2.8073
    1016       2.7787
    1017       2.8987
    1018       2.8452
    1019       2.8246
    1020       2.8822
    1021       2.8084
    1022       2.9288
    1023       3.0083
    1024       2.9746
    1025       3.0011
    1026       3.0509
    1027       3.0192
    1028       2.9798
    1029       2.9908
    1030       2.9320
    1031       3.0160
    1032       2.9018
    1033       2.8902
    1034       2.8986
    1035       2.9651
    1036       2.9114
    1037       2.8484
    1038       2.6977
    1039       2.7765
    1040       2.7010
    1041       2.6984
    1042       2.6878
    1043       2.6428
    1044       2.7520
    1045       2.7919
    1046       2.7580
    1047       2.7689
    1048       2.7470
    1049       2.8634
    1050       2.7844
    1051       2.8739
    1052       2.8613
    1053       2.8824
    1054       2.8535
    1055       2.8762
    1056       2.7745
    1057       2.7681
    1058       2.7036
    1059       2.7571
    1060       2.7962
    1061       2.7405
    1062       2.7905
    1063       2.8041
    1064       2.7959
    1065       2.8956
    1066       2.8748
    1067       2.7857
    1068       2.8156
    1069       2.9362
    1070       2.8916
    1071       2.8642
    1072       2.8332
    1073       2.7815
    1074       2.7676
    1075       2.6876
    1076       2.7266
    1077       2.7743
    1078       2.8218
    1079       2.8177
    1080       2.8148
    1081       2.8751
    1082       2.8688
    1083       2.7772
    1084       2.7311
    1085       2.8081
    1086       2.7534
    1087       2.7384
    1088       2.7362
    1089       2.7514
    1090       2.6268
    1091       2.6256
    1092       2.6040
    1093       2.6771
    1094       2.8013
    1095       2.8403
    1096       2.7661
    1097       2.8645
    1098       2.9506
    1099       2.9170
    1100       2.9336
    1101       2.8664
    1102       2.8604
    1103       2.8467
    1104       2.8538
    1105       2.8305
    1106       2.8331
    1107       2.7942
    1108       2.7224
    1109       2.7186
    1110       2.7029
    1111       2.7446
    1112       2.7529
    1113       2.7296
    1114       2.6629
    1115       2.7117
    1116       2.7255
    1117       2.6864
    1118       2.7258
    1119       2.7398
    1120       2.7238
    1121       2.7617
    1122       2.8547
    1123       2.7926
    1124       2.8138
    1125       2.6729
    1126       2.7183
    1127       2.7110
    1128       2.6620
    1129       2.7316
    1130       2.7286
    1131       2.6672
    1132       2.6446
    1133       2.6897
    1134       2.6971
    1135       2.7319
    1136       2.7248
    1137       2.6906
    1138       2.6144
    1139       2.6963
    1140       2.6417
    1141       2.6404
    1142       2.7357
    1143       2.7056
    1144       2.8040
    1145       2.8927
    1146       2.8430
    1147       2.8115
    1148       2.8067
    1149       2.8493
    1150       2.8295
    1151       2.8030
    1152       2.8411
    1153       2.7940
    1154       2.8423
    1155       2.7890
    1156       2.8013
    1157       2.7768
    1158       2.7462
    1159       2.6951
    1160       2.6828
    1161       2.7092
    1162       2.7850
    1163       2.6809
    1164       2.6470
    1165       2.6771
    1166       2.8820
    1167       2.7061
    1168       2.8369
    1169       2.8085
    1170       2.8327
    1171       2.8315
    1172       2.9270
    1173       2.8132
    1174       2.6788
    1175       2.8362
    1176       2.9038
    1177       2.9416
    1178       3.0662
    1179       3.0436
    1180       3.0394
    1181       3.1137
    1182       3.1380
    1183       3.1087
    1184       3.0681
    1185       2.9861
    1186       2.9943
    1187       2.9052
    1188       2.9465
    1189       2.8730
    1190       2.9470
    1191       2.9646
    1192       2.8956
    1193       2.8145
    1194       2.8894
    1195       2.8802
    1196       2.8047
    1197       2.8413
    1198       2.9206
    1199       2.7784
    1200       2.7712
    1201       2.9237
    1202       2.8539
    1203       2.8747
    1204       2.8014
    1205       2.7577
    1206       2.8124
    1207       2.8947
    1208       2.8246
    1209       2.8211
    1210       2.8346
    1211       2.8206
    1212       2.8552
    1213       2.7943
    1214       2.8754
    1215       2.8981
    1216       2.8532
    1217       2.8590
    1218       2.8626
    1219       2.8503
    1220       2.7707
    1221       2.8220
    1222       2.8565
    1223       2.8370
    1224       2.8597
    1225       2.8945
    1226       3.0070
    1227       3.0031
    1228       2.7940
    1229       2.8936
    1230       2.9077
    1231       2.8652
    1232       2.8691
    1233       2.9628
    1234       2.8772
    1235       2.9462
    1236       2.9050
    1237       3.0136
    1238       2.9759
    1239       2.9388
    1240       2.8954
    1241       2.9002
    1242       2.7996
    1243       2.8214
    1244       2.8085
    1245       2.7496
    1246       2.7459
    1247       2.7418
    1248       2.6639
    1249       2.7261
    1250       2.5813
    1251       2.6849
    1252       2.5812
    1253       2.5786
    1254       2.7296
    1255       2.7030
    1256       2.6479
    1257       2.7199
    1258       2.6754
    1259       2.6776
    1260       2.7350
    1261       2.7241
    1262       2.6552
    1263       2.6127
    1264       2.5893
    1265       2.5299
    1266       2.5080
    1267       2.5248
    1268       2.5341
    1269       2.5993
    1270       2.6315
    1271       2.6209
    1272       2.6298
    1273       2.6661
    1274       2.5593
    1275       2.6127
    1276       2.7197
    1277       2.7278
    1278       2.6951
    1279       2.6490
    1280       2.5255
    1281       2.5561
    1282       2.4695
    1283       2.4699
    1284       2.3932
    1285       2.4672
    1286       2.5503
    1287       2.5793
    1288       2.5354
    1289       2.5283
    1290       2.4750
    1291       2.5015
    1292       2.3976
    1293       2.3879
    1294       2.3797
    1295       2.3828
    1296       2.4271
    1297       2.3744
    1298       2.4312
    1299       2.4643
    1300       2.5176
    1301       2.4564
    1302       2.4968
    1303       2.4344
    1304       2.4740
    1305       2.4955
    1306       2.5239
    1307       2.5643
    1308       2.5852
    1309       2.5279
    1310       2.6396
    1311       2.5763
    1312       2.5404
    1313       2.4748
    1314       2.4749
    1315       2.3722
    1316       2.4535
    1317       2.3818
    1318       2.4234
    1319       2.4717
    1320       2.4956
    1321       2.5133
    1322       2.5610
    1323       2.5610
    1324       2.6327
    1325       2.4921
    1326       2.4337
    1327       2.3999
    1328       2.4421
    1329       2.4433
    1330       2.5025
    1331       2.4160
    1332       2.4751
    1333       2.5412
    1334       2.5869
    1335       2.6132
    1336       2.6346
    1337       2.6534
    1338       2.5906
    1339       2.5957
    1340       2.5493
    1341       2.5357
    1342       2.4979
    1343       2.5821
    1344       2.6327
    1345       2.5877
    1346       2.5415
    1347       2.6955
    1348       2.6012
    1349       2.6622
    1350       2.5847
    1351       2.4781
    1352       2.4575
    1353       2.4073
    1354       2.4373
    1355       2.3790
    1356       2.5513
    1357       2.4969
    1358       2.5074
    1359       2.4858
    1360       2.4483
    1361       2.4295
    1362       2.4084
    1363       2.4910
    1364       2.6077
    1365       2.6419
    1366       2.6057
    1367       2.6081
    1368       2.6520
    1369       2.5964
    1370       2.5084
    1371       2.5023
    1372       2.5214
    1373       2.5250
    1374       2.4557
    1375       2.4345
    1376       2.5476
    1377       2.6177
    1378       2.6157
    1379       2.6981
    1380       2.5577
    1381       2.4700
    1382       2.4990
    1383       2.4846
    1384       2.3825
    1385       2.4231
    1386       2.4037
    1387       2.4151
    1388       2.4520
    1389       2.5585
    1390       2.4794
    1391       2.4446
    1392       2.4115
    1393       2.3437
    1394       2.3779
    1395       2.5506
    1396       2.6083
    1397       2.5204
    1398       2.5099
    1399       2.5416
    1400       2.5951
    1401       2.5281
    1402       2.6178
    1403       2.6273
    1404       2.5999
    1405       2.6150
    1406       2.6777
    1407       2.7461
    1408       2.6683
    1409       2.5233
    1410       2.5403
    1411       2.6797
    1412       2.7957
    1413       2.7850
    1414       2.6669
    1415       2.6426
    1416       2.6311
    1417       2.6490
    1418       2.5675
    1419       2.6236
    1420       2.6772
    1421       2.7256
    1422       2.7960
    1423       2.8890
    1424       2.9817
    1425       2.9753
    1426       2.9880
    1427       3.0949
    1428       3.0898
    1429       3.1264
    1430       3.0517
    1431       2.9179
    1432       2.9081
    1433       2.8393
    1434       2.8923
    1435       2.8987
    1436       2.9194
    1437       2.8766
    1438       2.8706
    1439       2.8299
    1440       2.7012
    1441       2.7686
    1442       2.7652
    1443       2.7899
    1444       2.7870
    1445       2.7224
    1446       2.8905
    1447       2.7816
    1448       2.6602
    1449       2.6710
    1450       2.7536
    1451       2.7460
    1452       2.7295
    1453       2.8137
    1454       2.7891
    1455       2.7951
    1456       2.8591
    1457       2.9412
    1458       2.8693
    1459       2.8378
    1460       2.8723
    1461       2.7527
    1462       2.7684
    1463       2.7012
    1464       2.6800
    1465       2.6420
    1466       2.6995
    1467       2.7927
    1468       2.8117
    1469       2.8497
    1470       2.9695
    1471       2.8704
    1472       2.8663
    1473       2.7794
    1474       2.7796
    1475       2.7150
    1476       2.7687
    1477       2.8489
    1478       2.7639
    1479       2.6715
    1480       2.7050
    1481       2.6943
    1482       2.6884
    1483       2.5835
    1484       2.5666
    1485       2.6395
    1486       2.6867
    1487       2.7279
    1488       2.6325
    1489       2.6430
    1490       2.6393
    1491       2.6732
    1492       2.6868
    1493       2.6893
    1494       2.6898
    1495       2.6571
    1496       2.5998
    1497       2.6172
    1498       2.6401
    1499       2.7718
    1500       2.8093
    1501       2.7036
    1502       2.7896
    1503       2.7047
    1504       2.7442
    1505       2.6648
    1506       2.7909
    1507       2.7442
    1508       2.8133
    1509       2.7742
    1510       2.6330
    1511       2.6590
    1512       2.6567
    1513       2.6945
    1514       2.7212
    1515       2.8416
    1516       2.8096
    1517       2.8366
    1518       2.7907
    1519       2.7792
    1520       2.8138
    1521       2.8320
    1522       2.8110
    1523       2.8445
    1524       2.8497
    1525       2.9239
    1526       2.9637
    1527       2.8998
    1528       2.8532
    1529       2.8046
    1530       2.7730
    1531       2.8377
    1532       2.8636
    1533       2.9148
    1534       2.9228
    1535       2.8161
    1536       2.9828
    1537       2.8299
    1538       2.8371
    1539       2.8915
    1540       2.8054
    1541       2.8942
    1542       2.8203
    1543       2.7900
    1544       2.8041
    1545       2.8737
    1546       2.8312
    1547       3.0057
    1548       2.7694
    1549       2.6755
    1550       2.7138
    1551       2.6199
    1552       2.6345
    1553       2.6660
    1554       2.5622
    1555       2.5486
    1556       2.6310
    1557       2.7318
    1558       2.7538
    1559       2.7720
    1560       2.8636
    1561       2.8918
    1562       2.8416
    1563       2.8759
    1564       2.6897
    1565       2.8395
    1566       2.8722
    1567       2.8667
    1568       2.8559
    1569       2.8850
    1570       2.8688
    1571       2.9209
    1572       2.8228
    1573       2.9009
    1574       2.9059
    1575       2.7910
    1576       2.8417
    1577       2.7646
    1578       2.8696
    1579       2.8333
    1580       2.8805
    1581       2.8618
    1582       2.8735
    1583       2.9180
    1584       2.8458
    1585       2.7766
    1586       2.7269
    1587       2.7295
    1588       2.7483
    1589       2.6849
    1590       2.6999
    1591       2.6832
    1592       2.5986
    1593       2.5651
    1594       2.6192
    1595       2.6000
    1596       2.6203
    1597       2.7413
    1598       2.8155
    1599       2.7382
    1600       2.7180
    1601       2.6063
    1602       2.6242
    1603       2.5813
    1604       2.5837
    1605       2.6646
    1606       2.6213
    1607       2.5696
    1608       2.5446
    1609       2.5796
    1610       2.5578
    1611       2.6956
    1612       2.6170
    1613       2.6074
    1614       2.6855
    1615       2.7253
    1616       2.7408
    1617       2.6642
    1618       2.6978
    1619       2.7817
    1620       2.7841
    1621       2.7971
    1622       2.7209
    1623       2.6721
    1624       2.5539
    1625       2.4859
    1626       2.4723
    1627       2.5804
    1628       2.6557
    1629       2.6783
    1630       2.5359
    1631       2.6762
    1632       2.6664
    1633       2.7364
    1634       2.7263
    1635       2.7732
    1636       2.6226
    1637       2.6223
    1638       2.6219
    1639       2.5982
    1640       2.6532
    1641       2.7729
    1642       2.6863
    1643       2.6108
    1644       2.5026
    1645       2.5902
    1646       2.6308
    1647       2.6275
    1648       2.7190
    1649       2.6553
    1650       2.7285
    1651       2.6705
    1652       2.6678
    1653       2.5266
    1654       2.6524
    1655       2.6737
    1656       2.6970
    1657       2.6292
    1658       2.6807
    1659       2.5265
    1660       2.5697
    1661       2.5529
    1662       2.5051
    1663       2.5468
    1664       2.4297
    1665       2.4735
    1666       2.4831
    1667       2.5008
    1668       2.5731
    1669       2.6087
    1670       2.7607
    1671       2.7170
    1672       2.7438
    1673       2.7174
    1674       2.6827
    1675       2.6721
    1676       2.7419
    1677       2.8042
    1678       2.7333
    1679       2.7745
    1680       2.6408
    1681       2.5766
    1682       2.6542
    1683       2.6651
    1684       2.7255
    1685       2.7159
    1686       2.7119
    1687       2.6884
    1688       2.7634
    1689       2.7534
    1690       2.8489
    1691       2.9188
    1692       2.8735
    1693       2.8864
    1694       2.9249
    1695       2.8544
    1696       2.7482
    1697       2.7264
    1698       2.7580
    1699       2.7844
    1700       2.7952
    1701       2.7744
    1702       2.8681
    1703       2.7704
    1704       2.7860
    1705       2.7154
    1706       2.7066
    1707       2.7132
    1708       2.5758
    1709       2.5918
    1710       2.5493
    1711       2.5938
    1712       2.5060
    1713       2.5232
    1714       2.5984
    1715       2.6020
    1716       2.5988
    1717       2.6527
    1718       2.6981
    1719       2.6715
    1720       2.5694
    1721       2.6179
    1722       2.6589
    1723       2.6117
    1724       2.5788
    1725       2.6453
    1726       2.5909
    1727       2.6853
    1728       2.6452
    1729       2.6235
    1730       2.5982
    1731       2.6156
    1732       2.5675
    1733       2.4211
    1734       2.4896
    1735       2.5270
    1736       2.5693
    1737       2.5162
    1738       2.5074
    1739       2.4613
    1740       2.5606
    1741       2.4656
    1742       2.5148
    1743       2.5517
    1744       2.6322
    1745       2.6568
    1746       2.6493
    1747       2.6911
    1748       2.6584
    1749       2.6011
    1750       2.6358
    1751       2.6560
    1752       2.5288
    1753       2.6196
    1754       2.6894
    1755       2.8057
    1756       2.7226
    1757       2.7183
    1758       2.6799
    1759       2.6880
    1760       2.7380
    1761       2.6780
    1762       2.7137
    1763       2.7215
    1764       2.6856
    1765       2.7260
    1766       2.6857
    1767       2.5798
    1768       2.6557
    1769       2.6342
    1770       2.6027
    1771       2.6801
    1772       2.6311
    1773       2.7526
    1774       2.6696
    1775       2.6830
    1776       2.6195
    1777       2.6553
    1778       2.6647
    1779       2.6397
    1780       2.5571
    1781       2.5381
    1782       2.5480
    1783       2.5141
    1784       2.5008
    1785       2.5047
    1786       2.5319
    1787       2.5308
    1788       2.4667
    1789       2.3957
    1790       2.3979
    1791       2.5084
    1792       2.5132
    1793       2.6011
    1794       2.6063
    1795       2.5768
    1796       2.6108
    1797       2.6313
    1798       2.5848
    1799       2.5990
    1800       2.5641
    1801       2.4795
    1802       2.4989
    1803       2.4769
    1804       2.5406
    1805       2.5571
    1806       2.7034
    1807       2.6487
    1808       2.6612
    1809       2.6208
    1810       2.6196
    1811       2.6145
    1812       2.6705
    1813       2.6062
    1814       2.5960
    1815       2.6684
    1816       2.5428
    1817       2.6447
    1818       2.7067
    1819       2.6686
    1820       2.7475
    1821       2.7382
    1822       2.7386
    1823       2.7493
    1824       2.6901
    1825       2.6776
    1826       2.7425
    1827       2.7462
    1828       2.7168
    1829       2.8992
    1830       2.8081
    1831       2.8516
    1832       2.8296
    1833       2.7011
    1834       2.7665
    1835       2.7143
    1836       2.7226
    1837       2.7066
    1838       2.6156
    1839       2.6369
    1840       2.7069
    1841       2.6431
    1842       2.7787
    1843       2.8330
    1844       2.8772
    1845       2.9115
    1846       2.9159
    1847       2.9505
    1848       3.0747
    1849       3.0055
    1850       3.1059
    1851       3.0091
    1852       3.0319
    1853       2.9991
    1854       3.0153
    1855       2.9599
    1856       2.9988
    1857       2.9290
    1858       3.0909
    1859       2.9534
    1860       2.9113
    1861       2.9658
    1862       2.8555
    1863       2.7927
    1864       2.8343
    1865       2.8681
    1866       2.9043
    1867       2.7488
    1868       2.6621
    1869       2.5346
    1870       2.6004
    1871       2.6572
    1872       2.7419
    1873       2.6081
    1874       2.5929
    1875       2.5957
    1876       2.6488
    1877       2.7100
    1878       2.6350
    1879       2.6513
    1880       2.5675
    1881       2.6308
    1882       2.5909
    1883       2.6172
    1884       2.6491
    1885       2.6821
    1886       2.6821
    1887       2.7110
    1888       2.6918
    1889       2.6289
    1890       2.6241
    1891       2.7283
    1892       2.8165
    1893       2.8836
    1894       2.8869
    1895       2.7193
    1896       2.7102
    1897       2.6884
    1898       2.7285
    1899       2.5886
    1900       2.5494
    1901       2.6060
    1902       2.6620
    1903       2.6674
    1904       2.6264
    1905       2.6998
    1906       2.6450
    1907       2.6963
    1908       2.7565
    1909       2.7544
    1910       2.7411
    1911       2.8326
    1912       2.7665
    1913       2.7207
    1914       2.6921
    1915       2.7678
    1916       2.6577
    1917       2.6385
    1918       2.6287
    1919       2.7140
    1920       2.7362
    1921       2.7433
    1922       2.7364
    1923       2.7863
    1924       2.8362
    1925       2.8257
    1926       2.7968
    1927       2.6617
    1928       2.7981
    1929       2.8662
    1930       2.7182
    1931       2.8501
    1932       2.9579
    1933       2.7535
    1934       2.7370
    1935       2.7127
    1936       2.7218
    1937       2.8470
    1938       2.8261
    1939       2.8057
    1940       2.6957
    1941       2.7688
    1942       2.8114
    1943       2.7112
    1944       2.6260
    1945       2.6297
    1946       2.6723
    1947       2.6790
    1948       2.7801
    1949       2.7255
    1950       2.7842
    1951       2.7172
    1952       2.7442
    1953       2.7812
    1954       2.8278
    1955       2.8876
    1956       2.8649
    1957       2.8792
    1958       2.8641
    1959       2.9032
    1960       2.8487
    1961       2.7929
    1962       2.8385
    1963       2.7990
    1964       2.8483
    1965       2.8376
    1966       2.7812
    1967       2.7883
    1968       2.9162
    1969       2.9680
    1970       2.7765
    1971       2.8660
    1972       2.9080
    1973       2.7839
    1974       2.8523
    1975       2.7958
    1976       2.7885
    1977       2.7816
    1978       2.8178
    1979       2.8922
    1980       2.9103
    1981       2.8820
    1982       2.9687
    1983       2.8807
    1984       2.9580
    1985       3.0629
    1986       2.9792
    1987       3.0130
    1988       3.0421
    1989       2.7919
    1990       2.9035
    1991       2.8595
    1992       2.8467
    1993       2.8776
    1994       2.8201
    1995       2.8750
    1996       2.9569
    1997       2.9108
    1998       2.8819
    1999       2.9620
    2000       2.9295
    2001       2.9077
    2002       2.8283
    2003       2.8213
    2004       2.6704
    2005       2.6993
    2006       2.7886
    2007       2.7346
    2008       2.8051
    2009       2.9192
    2010       2.9658
    2011       3.0018
    2012       2.9986
    2013       3.0642
    2014       3.0283
    2015       2.9283
    2016       2.9882
    2017       2.8921
    2018       2.7997
    2019       2.8042
    2020       2.7710
    2021       2.7433
    2022       2.7905
    2023       2.7950
    2024       2.8501
    2025       2.8247
    2026       2.8588
    2027       2.9027
    2028       3.0078
    2029       2.9486
    2030       2.9799
    2031       2.9499
    2032       2.9148
    2033       2.9613
    2034       2.9612
    2035       3.0389
    2036       2.9952
    2037       3.0691
    2038       3.0109
    2039       3.0192
    2040       3.0799
    2041       2.9203
    2042       2.9190
    2043       2.9549
    2044       2.9319
    2045       2.9236
    2046       2.8360
    2047       2.8857
    2048       2.8855
    2049       2.7791
    2050       2.8423
    2051       2.8089
    2052       2.8205
    2053       2.9153
    2054       2.8232
    2055       2.8219
    2056       2.8855
    2057       2.9825
    2058       2.9391
    2059       2.9494
    2060       2.9890
    2061       2.9226
    2062       2.9910
    2063       2.9081
    2064       2.9716
    2065       2.9967
    2066       2.8425
    2067       2.8459
    2068       2.8744
    2069       2.9047
    2070       2.9377
    2071       2.9660
    2072       2.9537
    2073       2.9905
    2074       3.0031
    2075       3.0629
    2076       2.9195
    2077       2.8578
    2078       2.8305
    2079       2.7925
    2080       2.8101
    2081       2.7467
    2082       2.6182
    2083       2.6224
    2084       2.5891
    2085       2.5137
    2086       2.5655
    2087       2.6559
    2088       2.7237
    2089       2.7632
    2090       2.8055
    2091       2.7544
    2092       2.8290
    2093       2.8462
    2094       2.7854
    2095       2.9166
    2096       2.9773
    2097       2.8345
    2098       2.8568
    2099       2.8519
    2100       2.7438
    2101       2.6745
    2102       2.6880
    2103       2.8068
    2104       2.8445
    2105       2.6960
    2106       2.7908
    2107       2.8002
    2108       2.8214
    2109       2.8185
    2110       2.7698
    2111       2.6784
    2112       2.6031
    2113       2.6139
    2114       2.5701
    2115       2.6103
    2116       2.6669
    2117       2.7192
    2118       2.7607
    2119       2.7073
    2120       2.6880
    2121       2.6802
    2122       2.7817
    2123       2.8379
    2124       2.7883
    2125       2.8232
    2126       2.7886
    2127       2.7840
    2128       2.6286
    2129       2.6839
    2130       2.7053
    2131       2.6901
    2132       2.6666
    2133       2.7693
    2134       2.7165
    2135       2.7715
    2136       2.8820
    2137       2.7271
    2138       2.7059
    2139       2.7418
    2140       2.6576
    2141       2.7360
    2142       2.7171
    2143       2.7931
    2144       2.6784
    2145       2.6390
    2146       2.7367
    2147       2.7016
    2148       2.6487
    2149       2.6531
    2150       2.6427
    2151       2.6936
    2152       2.6329
    2153       2.7034
    2154       2.6814
    2155       2.6358
    2156       2.6407
    2157       2.5971
    2158       2.5514
    2159       2.6199
    2160       2.5572
    2161       2.5664
    2162       2.6062
    2163       2.7604
    2164       2.7761
    2165       2.8681
    2166       2.8915
    2167       2.8914
    2168       2.8952
    2169       2.8489
    2170       2.8578
    2171       2.7755
    2172       2.8479
    2173       2.8902
    2174       2.9276
    2175       2.8188
    2176       2.7851
    2177       2.7619
    2178       2.8690
    2179       2.8953
    2180       2.8517
    2181       2.8037
    2182       2.8024
    2183       2.8156
    2184       2.8322
    2185       2.9704
    2186       2.8163
    2187       2.8043
    2188       2.7257
    2189       2.7283
    2190       2.7747
    2191       2.6600
    2192       2.7568
    2193       2.7058
    2194       2.6213
    2195       2.6625
    2196       2.6410
    2197       2.5914
    2198       2.5608
    2199       2.6477
    2200       2.6389
    2201       2.5171
    2202       2.6367
    2203       2.6961
    2204       2.5944
    2205       2.6363
    2206       2.6500
    2207       2.7495
    2208       2.8232
    2209       2.7143
    2210       2.7597
    2211       2.8189
    2212       2.8874
    2213       2.9536
    2214       2.7840
    2215       2.7292
    2216       2.6895
    2217       2.6427
    2218       2.6527
    2219       2.7273
    2220       2.7420
    2221       2.7606
    2222       2.7977
    2223       2.8243
    2224       2.6750
    2225       2.5890
    2226       2.5506
    2227       2.6330
    2228       2.5890
    2229       2.5365
    2230       2.6289
    2231       2.6673
    2232       2.7128
    2233       2.8264
    2234       2.8668
    2235       2.7455
    2236       2.6816
    2237       2.7013
    2238       2.6850
    2239       2.7257
    2240       2.7089
    2241       2.6194
    2242       2.6941
    2243       2.6700
    2244       2.7773
    2245       2.7777
    2246       2.8630
    2247       2.7251
    2248       2.6857
    2249       2.6941
    2250       2.6408
    2251       2.7436
    2252       2.7046
    2253       2.7619
    2254       2.8062
    2255       2.8405
    2256       2.9642
    2257       2.9041
    2258       2.8465
    2259       2.7492
    2260       2.7230
    2261       2.7480
    2262       2.7317
    2263       2.7506
    2264       2.8118
    2265       2.8690
    2266       2.7804
    2267       2.8356
    2268       2.8725
    2269       2.9958
    2270       2.9616
    2271       2.9237
    2272       2.8833
    2273       3.0531
    2274       3.0183
    2275       2.9570
    2276       2.9450
    2277       2.8682
    2278       2.8358
    2279       2.8820
    2280       2.7474
    2281       2.8570
    2282       2.7980
    2283       2.7543
    2284       2.8148
    2285       2.8012
    2286       2.8094
    2287       2.7410
    2288       2.7423
    2289       2.6478
    2290       2.6539
    2291       2.5733
    2292       2.5239
    2293       2.4975
    2294       2.5134
    2295       2.5694
    2296       2.5322
    2297       2.5522
    2298       2.5556
    2299       2.5295
    2300       2.5827
    2301       2.5585
    2302       2.5628
    2303       2.7068
    2304       2.5952
    2305       2.6283
    2306       2.7673
    2307       2.7545
    2308       2.6499
    2309       2.6868
    2310       2.6806
    2311       2.6759
    2312       2.6893
    2313       2.6651
    2314       2.5557
    2315       2.6170
    2316       2.6159
    2317       2.6034
    2318       2.6497
    2319       2.5791
    2320       2.5838
    2321       2.5659
    2322       2.6600
    2323       2.6644
    2324       2.6324
    2325       2.6209
    2326       2.5985
    2327       2.5857
    2328       2.6900
    2329       2.5758
    2330       2.6209
    2331       2.6798
    2332       2.6567
    2333       2.6356
    2334       2.5773
    2335       2.5202
    2336       2.5653
    2337       2.6003
    2338       2.5866
    2339       2.6223
    2340       2.6491
    2341       2.6373
    2342       2.6849
    2343       2.7393
    2344       2.6761
    2345       2.5991
    2346       2.5898
    2347       2.5234
    2348       2.5688
    2349       2.6322
    2350       2.5832
    2351       2.7053
    2352       2.6523
    2353       2.6358
    2354       2.6859
    2355       2.6004
    2356       2.6351
    2357       2.6673
    2358       2.6523
    2359       2.6665
    2360       2.6582
    2361       2.6880
    2362       2.6821
    2363       2.7794
    2364       2.7168
    2365       2.6734
    2366       2.7209
    2367       2.6280
    2368       2.5841
    2369       2.6714
    2370       2.7341
    2371       2.7730
    2372       2.6996
    2373       2.7293
    2374       2.7618
    2375       2.6767
    2376       2.5952
    2377       2.5976
    2378       2.7339
    2379       2.6597
    2380       2.6894
    2381       2.7350
    2382       2.6254
    2383       2.6288
    2384       2.5091
    2385       2.6124
    2386       2.6212
    2387       2.6219
    2388       2.6235
    2389       2.6515
    2390       2.6476
    2391       2.5863
    2392       2.5292
    2393       2.6635
    2394       2.6582
    2395       2.6999
    2396       2.6719
    2397       2.6904
    2398       2.6768
    2399       2.7544
    2400       2.8001
    2401       2.6496
    2402       2.6457
    2403       2.6468
    2404       2.5960
    2405       2.6090
    2406       2.5416
    2407       2.6945
    2408       2.6897
    2409       2.6665
    2410       2.7062
    2411       2.6147
    2412       2.6695
    2413       2.6201
    2414       2.6202
    2415       2.6011
    2416       2.6231
    2417       2.5986
    2418       2.6494
    2419       2.6774
    2420       2.7531
    2421       2.7473
    2422       2.7493
    2423       2.7953
    2424       2.6888
    2425       2.7333
    2426       2.6708
    2427       2.7115
    2428       2.7273
    2429       2.7658
    2430       2.8104
    2431       2.8386
    2432       2.8504
    2433       2.8432
    2434       2.7969
    2435       2.7888
    2436       2.8998
    2437       2.8819
    2438       2.9496
    2439       2.9885
    2440       2.9442
    2441       2.9526
    2442       2.8151
    2443       2.8750
    2444       2.9010
    2445       2.6994
    2446       2.7298
    2447       2.7719
    2448       2.8239
    2449       2.7521
    2450       2.7233
    2451       2.7279
    2452       2.7756
    2453       2.7112
    2454       2.7850
    2455       2.8066
    2456       2.6825
    2457       2.7068
    2458       2.7044
    2459       2.7284
    2460       2.6648
    2461       2.7419
    2462       2.5969
    2463       2.5921
    2464       2.5946
    2465       2.7420
    2466       2.8290
    2467       2.7195
    2468       2.7855
    2469       2.7786
    2470       2.7725
    2471       2.7382
    2472       2.6958
    2473       2.6804
    2474       2.7612
    2475       2.8123
    2476       2.8560
    2477       2.9551
    2478       2.9076
    2479       2.8956
    2480       2.7720
    2481       2.6260
    2482       2.6385
    2483       2.7511
    2484       2.6066
    2485       2.5495
    2486       2.6059
    2487       2.7048
    2488       2.7630
    2489       2.8028
    2490       2.9043
    2491       2.8453
    2492       2.8169
    2493       2.8341
    2494       2.7980
    2495       2.8136
    2496       2.8203
    2497       2.8276
    2498       2.7361
    2499       2.7019
    2500       2.7147
