# Supplementary material for: Potential Inhibitors of Fascin From A Database of Marine Natural Products: A Virtual Screening and Molecular Dynamics Study
Source: Front Chem. 2021 Oct 7;9:719949. doi: 10.3389/fchem.2021.719949 (PMC8529705; doi:10.3389/fchem.2021.719949)
Supplement: Supplementary file 2 [file DataSheet1.ZIP › Raw Date for Manuscript-719949-reduced/Figure S1/Inhibitor 15/rmsd2.dat]

#Frame     RMSD_00002
       1       2.2221
       2       2.1750
       3       2.1317
       4       2.0424
       5       2.0964
       6       2.0829
       7       2.0656
       8       2.0926
       9       2.0621
      10       2.0902
      11       2.1244
      12       2.2523
      13       2.2671
      14       2.3258
      15       2.2900
      16       2.2160
      17       2.1170
      18       2.1741
      19       2.1779
      20       2.1277
      21       2.2029
      22       2.2506
      23       2.1224
      24       2.0311
      25       2.1991
      26       2.1682
      27       2.1763
      28       2.1367
      29       2.1871
      30       2.1905
      31       2.2430
      32       2.1802
      33       2.2144
      34       2.2515
      35       2.2180
      36       2.2273
      37       2.3088
      38       2.3202
      39       2.1964
      40       2.2277
      41       2.2210
      42       2.1693
      43       2.2848
      44       2.3042
      45       2.2441
      46       2.2406
      47       2.2698
      48       2.2319
      49       2.2346
      50       2.2245
      51       2.1694
      52       2.1146
      53       2.0845
      54       2.1559
      55       2.1987
      56       2.2382
      57       2.1150
      58       2.2215
      59       2.2355
      60       2.3078
      61       2.2804
      62       2.2387
      63       2.2706
      64       2.2541
      65       2.1644
      66       2.2854
      67       2.2602
      68       2.2951
      69       2.2513
      70       2.3273
      71       2.2722
      72       2.3307
      73       2.3597
      74       2.3825
      75       2.4158
      76       2.3271
      77       2.3289
      78       2.3296
      79       2.2568
      80       2.3492
      81       2.2348
      82       2.3614
      83       2.3445
      84       2.4332
      85       2.4442
      86       2.4383
      87       2.3370
      88       2.2236
      89       2.1620
      90       2.2519
      91       2.2774
      92       2.3222
      93       2.3501
      94       2.3630
      95       2.5247
      96       2.4687
      97       2.3731
      98       2.2892
      99       2.3793
     100       2.2981
     101       2.3769
     102       2.3654
     103       2.2384
     104       2.2469
     105       2.1834
     106       2.2431
     107       2.1593
     108       2.2224
     109       2.2662
     110       2.2506
     111       2.2580
     112       2.2676
     113       2.3472
     114       2.3528
     115       2.3205
     116       2.2687
     117       2.3140
     118       2.3735
     119       2.3068
     120       2.2779
     121       2.3425
     122       2.2912
     123       2.3531
     124       2.3676
     125       2.3900
     126       2.5072
     127       2.4326
     128       2.3241
     129       2.3202
     130       2.3608
     131       2.3583
     132       2.2930
     133       2.3727
     134       2.3228
     135       2.4129
     136       2.4178
     137       2.4224
     138       2.4874
     139       2.5476
     140       2.5735
     141       2.5326
     142       2.4931
     143       2.4772
     144       2.4187
     145       2.4196
     146       2.3687
     147       2.4587
     148       2.4122
     149       2.3993
     150       2.4361
     151       2.4277
     152       2.3999
     153       2.4036
     154       2.4085
     155       2.4337
     156       2.4480
     157       2.4859
     158       2.4355
     159       2.3908
     160       2.3763
     161       2.3984
     162       2.4044
     163       2.4873
     164       2.5238
     165       2.5453
     166       2.6415
     167       2.6496
     168       2.5567
     169       2.6482
     170       2.7017
     171       2.5870
     172       2.5904
     173       2.4814
     174       2.4947
     175       2.6092
     176       2.5395
     177       2.6430
     178       2.5286
     179       2.5243
     180       2.5941
     181       2.6754
     182       2.6108
     183       2.5245
     184       2.7856
     185       2.6404
     186       2.5092
     187       2.5302
     188       2.4849
     189       2.4099
     190       2.5212
     191       2.4128
     192       2.4017
     193       2.3793
     194       2.4619
     195       2.4892
     196       2.3540
     197       2.3709
     198       2.3418
     199       2.3267
     200       2.3577
     201       2.3207
     202       2.3497
     203       2.3057
     204       2.3872
     205       2.2967
     206       2.3812
     207       2.3808
     208       2.3644
     209       2.2530
     210       2.3537
     211       2.3520
     212       2.2850
     213       2.2729
     214       2.3235
     215       2.3197
     216       2.3202
     217       2.3271
     218       2.3430
     219       2.3013
     220       2.3678
     221       2.3393
     222       2.3698
     223       2.3602
     224       2.3171
     225       2.3414
     226       2.4842
     227       2.4933
     228       2.3361
     229       2.3535
     230       2.3623
     231       2.3816
     232       2.3327
     233       2.3708
     234       2.2816
     235       2.3470
     236       2.4082
     237       2.3901
     238       2.5512
     239       2.4456
     240       2.4733
     241       2.4844
     242       2.4913
     243       2.4753
     244       2.4371
     245       2.4548
     246       2.4165
     247       2.3311
     248       2.3143
     249       2.2624
     250       2.2479
     251       2.3004
     252       2.2485
     253       2.3201
     254       2.3670
     255       2.3059
     256       2.4031
     257       2.4436
     258       2.3484
     259       2.3881
     260       2.4376
     261       2.4134
     262       2.3858
     263       2.4051
     264       2.4337
     265       2.4117
     266       2.3820
     267       2.4319
     268       2.3675
     269       2.2542
     270       2.2465
     271       2.3106
     272       2.2360
     273       2.2073
     274       2.2145
     275       2.2737
     276       2.2801
     277       2.3588
     278       2.2288
     279       2.1232
     280       2.1531
     281       2.2126
     282       2.2749
     283       2.2901
     284       2.4275
     285       2.3875
     286       2.2616
     287       2.2146
     288       2.2801
     289       2.3477
     290       2.3284
     291       2.4022
     292       2.3795
     293       2.4446
     294       2.3302
     295       2.3010
     296       2.3148
     297       2.3074
     298       2.2260
     299       2.3225
     300       2.2314
     301       2.1492
     302       2.1845
     303       2.0954
     304       2.0766
     305       2.0045
     306       1.9751
     307       2.0220
     308       2.0974
     309       2.0407
     310       2.0443
     311       2.0391
     312       2.1025
     313       2.1103
     314       2.0729
     315       2.1357
     316       2.1214
     317       2.0985
     318       1.9900
     319       2.0420
     320       1.9991
     321       2.0468
     322       2.0267
     323       2.0712
     324       2.1464
     325       2.2600
     326       2.1651
     327       2.1619
     328       2.1593
     329       2.3071
     330       2.3092
     331       2.2483
     332       2.3973
     333       2.4156
     334       2.4040
     335       2.3687
     336       2.4297
     337       2.4593
     338       2.5113
     339       2.3382
     340       2.4259
     341       2.3390
     342       2.3193
     343       2.3515
     344       2.4029
     345       2.4276
     346       2.4894
     347       2.4136
     348       2.4120
     349       2.4169
     350       2.3706
     351       2.3137
     352       2.3117
     353       2.3681
     354       2.5004
     355       2.5659
     356       2.5238
     357       2.5423
     358       2.5734
     359       2.5197
     360       2.6263
     361       2.6311
     362       2.5709
     363       2.5515
     364       2.4861
     365       2.4406
     366       2.3664
     367       2.4201
     368       2.4786
     369       2.4305
     370       2.3684
     371       2.3895
     372       2.4010
     373       2.3878
     374       2.3983
     375       2.3882
     376       2.3865
     377       2.4749
     378       2.5834
     379       2.5514
     380       2.5654
     381       2.6750
     382       2.6851
     383       2.6037
     384       2.6139
     385       2.6458
     386       2.5887
     387       2.6307
     388       2.6204
     389       2.5130
     390       2.4169
     391       2.5195
     392       2.3800
     393       2.5017
     394       2.3807
     395       2.3434
     396       2.2749
     397       2.3841
     398       2.4220
     399       2.3423
     400       2.4358
     401       2.5010
     402       2.4480
     403       2.5811
     404       2.5083
     405       2.3819
     406       2.3403
     407       2.2728
     408       2.2582
     409       2.2474
     410       2.2244
     411       2.3036
     412       2.2826
     413       2.3621
     414       2.2870
     415       2.2315
     416       2.3413
     417       2.4169
     418       2.3886
     419       2.4182
     420       2.4890
     421       2.3776
     422       2.3363
     423       2.4274
     424       2.3550
     425       2.4761
     426       2.3394
     427       2.3547
     428       2.3376
     429       2.4761
     430       2.3934
     431       2.3609
     432       2.3788
     433       2.3652
     434       2.3606
     435       2.4106
     436       2.4669
     437       2.4220
     438       2.3981
     439       2.5173
     440       2.4769
     441       2.4798
     442       2.4154
     443       2.4013
     444       2.3413
     445       2.3645
     446       2.4251
     447       2.4143
     448       2.3691
     449       2.3005
     450       2.3505
     451       2.3630
     452       2.3618
     453       2.3110
     454       2.3500
     455       2.3128
     456       2.3257
     457       2.3815
     458       2.3447
     459       2.3596
     460       2.4084
     461       2.3950
     462       2.2383
     463       2.2395
     464       2.1802
     465       2.1963
     466       2.2339
     467       2.3340
     468       2.3920
     469       2.3539
     470       2.3809
     471       2.3361
     472       2.3312
     473       2.4257
     474       2.3678
     475       2.3661
     476       2.2593
     477       2.3238
     478       2.3089
     479       2.3653
     480       2.4609
     481       2.4354
     482       2.4011
     483       2.3943
     484       2.3696
     485       2.3187
     486       2.3687
     487       2.3258
     488       2.3314
     489       2.2429
     490       2.3215
     491       2.3441
     492       2.4061
     493       2.3559
     494       2.3189
     495       2.4341
     496       2.5156
     497       2.4359
     498       2.5122
     499       2.5489
     500       2.5242
     501       2.4504
     502       2.3832
     503       2.3565
     504       2.2968
     505       2.3299
     506       2.3440
     507       2.2659
     508       2.2605
     509       2.2765
     510       2.3567
     511       2.3261
     512       2.3219
     513       2.2622
     514       2.2394
     515       2.1967
     516       2.1483
     517       2.1308
     518       2.1731
     519       2.2012
     520       2.2153
     521       2.1238
     522       2.1986
     523       2.1706
     524       2.1441
     525       2.1644
     526       2.1129
     527       2.0636
     528       2.0842
     529       2.1074
     530       2.1491
     531       2.1495
     532       2.1582
     533       2.0600
     534       2.0719
     535       2.1040
     536       2.1297
     537       2.1135
     538       2.1999
     539       2.1645
     540       2.1661
     541       2.1804
     542       2.2121
     543       2.1791
     544       2.2335
     545       2.1515
     546       2.1962
     547       2.2053
     548       2.1670
     549       2.1386
     550       2.1412
     551       2.1914
     552       2.1655
     553       2.2129
     554       2.2791
     555       2.2250
     556       2.2303
     557       2.1689
     558       2.2579
     559       2.2781
     560       2.3462
     561       2.2757
     562       2.3393
     563       2.2736
     564       2.3734
     565       2.3081
     566       2.2408
     567       2.2038
     568       2.1816
     569       2.2397
     570       2.3290
     571       2.2521
     572       2.2121
     573       2.3072
     574       2.1989
     575       2.1809
     576       2.1790
     577       2.2338
     578       2.2643
     579       2.2232
     580       2.2278
     581       2.1704
     582       2.2474
     583       2.2527
     584       2.2407
     585       2.3469
     586       2.2785
     587       2.3148
     588       2.2506
     589       2.2666
     590       2.2025
     591       2.1795
     592       2.1773
     593       2.2133
     594       2.2550
     595       2.3691
     596       2.3645
     597       2.4244
     598       2.3045
     599       2.1798
     600       2.1664
     601       2.0894
     602       2.1151
     603       2.1070
     604       2.1215
     605       2.1541
     606       2.1482
     607       2.1972
     608       2.1526
     609       2.1067
     610       2.1410
     611       2.1782
     612       2.1619
     613       2.1351
     614       2.2085
     615       2.2512
     616       2.2314
     617       2.2687
     618       2.1960
     619       2.2285
     620       2.3051
     621       2.2594
     622       2.2332
     623       2.2377
     624       2.2474
     625       2.2516
     626       2.1240
     627       2.2113
     628       2.1705
     629       2.2062
     630       2.1651
     631       2.0971
     632       2.0539
     633       2.1835
     634       2.1293
     635       2.1295
     636       2.0919
     637       2.1016
     638       2.0845
     639       2.1558
     640       2.0694
     641       2.0502
     642       2.1019
     643       2.2286
     644       2.1708
     645       2.2179
     646       2.2390
     647       2.3086
     648       2.2932
     649       2.3908
     650       2.3569
     651       2.3777
     652       2.4553
     653       2.4486
     654       2.4310
     655       2.3536
     656       2.3512
     657       2.3054
     658       2.3872
     659       2.4355
     660       2.3855
     661       2.3828
     662       2.4192
     663       2.4839
     664       2.4764
     665       2.5025
     666       2.4870
     667       2.5090
     668       2.6390
     669       2.4854
     670       2.4348
     671       2.4311
     672       2.4640
     673       2.5115
     674       2.4585
     675       2.5631
     676       2.5569
     677       2.5456
     678       2.4787
     679       2.5463
     680       2.6386
     681       2.6002
     682       2.5302
     683       2.5584
     684       2.5611
     685       2.5964
     686       2.5489
     687       2.5462
     688       2.5941
     689       2.4431
     690       2.5552
     691       2.4693
     692       2.5608
     693       2.4671
     694       2.4349
     695       2.3633
     696       2.3680
     697       2.3814
     698       2.4373
     699       2.4498
     700       2.3836
     701       2.4347
     702       2.5310
     703       2.4213
     704       2.3954
     705       2.4031
     706       2.4494
     707       2.3891
     708       2.4679
     709       2.3824
     710       2.4598
     711       2.5064
     712       2.4550
     713       2.5665
     714       2.4661
     715       2.4490
     716       2.4127
     717       2.3961
     718       2.3408
     719       2.3581
     720       2.4791
     721       2.4118
     722       2.4588
     723       2.5057
     724       2.3879
     725       2.3513
     726       2.4075
     727       2.4807
     728       2.5076
     729       2.4751
     730       2.3990
     731       2.4252
     732       2.4053
     733       2.3796
     734       2.3665
     735       2.3066
     736       2.2666
     737       2.2728
     738       2.2327
     739       2.2590
     740       2.3421
     741       2.3106
     742       2.3919
     743       2.3845
     744       2.3751
     745       2.3661
     746       2.4436
     747       2.4537
     748       2.5528
     749       2.6025
     750       2.6040
     751       2.5598
     752       2.5293
     753       2.5098
     754       2.5083
     755       2.3307
     756       2.2853
     757       2.2967
     758       2.2234
     759       2.2747
     760       2.3632
     761       2.3270
     762       2.3081
     763       2.2759
     764       2.2595
     765       2.3451
     766       2.4053
     767       2.3533
     768       2.4419
     769       2.4557
     770       2.4796
     771       2.5085
     772       2.7099
     773       2.6083
     774       2.5988
     775       2.5452
     776       2.6189
     777       2.5907
     778       2.6057
     779       2.5591
     780       2.5070
     781       2.4812
     782       2.5546
     783       2.6935
     784       2.6089
     785       2.6171
     786       2.5445
     787       2.4536
     788       2.6062
     789       2.6254
     790       2.4649
     791       2.4600
     792       2.3968
     793       2.3945
     794       2.3971
     795       2.3461
     796       2.3379
     797       2.2285
     798       2.3003
     799       2.3468
     800       2.3902
     801       2.3849
     802       2.3310
     803       2.3813
     804       2.3757
     805       2.4000
     806       2.4322
     807       2.4117
     808       2.5014
     809       2.4976
     810       2.3999
     811       2.3282
     812       2.3216
     813       2.4028
     814       2.4092
     815       2.4178
     816       2.4530
     817       2.3752
     818       2.4484
     819       2.5104
     820       2.5618
     821       2.5410
     822       2.5998
     823       2.6443
     824       2.6032
     825       2.6669
     826       2.6594
     827       2.6091
     828       2.7099
     829       2.5680
     830       2.6962
     831       2.5808
     832       2.6407
     833       2.6552
     834       2.7579
     835       2.7102
     836       2.5880
     837       2.6126
     838       2.6157
     839       2.7031
     840       2.6860
     841       2.6201
     842       2.7698
     843       2.7683
     844       2.7975
     845       2.6642
     846       2.7898
     847       2.7680
     848       2.8382
     849       2.8670
     850       2.8010
     851       2.7106
     852       2.6401
     853       2.6513
     854       2.6834
     855       2.6691
     856       2.6947
     857       2.8208
     858       2.6535
     859       2.6871
     860       2.6248
     861       2.6080
     862       2.7038
     863       2.7119
     864       2.6641
     865       2.7413
     866       2.7589
     867       2.7869
     868       2.7381
     869       2.6511
     870       2.6042
     871       2.7066
     872       2.7805
     873       2.8563
     874       2.7121
     875       2.6998
     876       2.5990
     877       2.6020
     878       2.5629
     879       2.4376
     880       2.5324
     881       2.5127
     882       2.6049
     883       2.6132
     884       2.6115
     885       2.5244
     886       2.5542
     887       2.6204
     888       2.6273
     889       2.7853
     890       2.9146
     891       2.9206
     892       2.8688
     893       2.7201
     894       2.7925
     895       2.7072
     896       2.7830
     897       2.8131
     898       2.7619
     899       2.7420
     900       2.7509
     901       2.7852
     902       2.7557
     903       2.6860
     904       2.5900
     905       2.5308
     906       2.4809
     907       2.4797
     908       2.5371
     909       2.4797
     910       2.4951
     911       2.4838
     912       2.5861
     913       2.5766
     914       2.5421
     915       2.5395
     916       2.5465
     917       2.5076
     918       2.5111
     919       2.5412
     920       2.6108
     921       2.5271
     922       2.5032
     923       2.5676
     924       2.5911
     925       2.5460
     926       2.6836
     927       2.7147
     928       2.6376
     929       2.7519
     930       2.6931
     931       2.6702
     932       2.5399
     933       2.5264
     934       2.5699
     935       2.5629
     936       2.7229
     937       2.7303
     938       2.7152
     939       2.6806
     940       2.5441
     941       2.5282
     942       2.5472
     943       2.5879
     944       2.5263
     945       2.5231
     946       2.4784
     947       2.3348
     948       2.3560
     949       2.4417
     950       2.3970
     951       2.3587
     952       2.3623
     953       2.4569
     954       2.4258
     955       2.4583
     956       2.4490
     957       2.4258
     958       2.4448
     959       2.4300
     960       2.3548
     961       2.3070
     962       2.3709
     963       2.2773
     964       2.3501
     965       2.3114
     966       2.4525
     967       2.4171
     968       2.4845
     969       2.4677
     970       2.5251
     971       2.6312
     972       2.6031
     973       2.5345
     974       2.3904
     975       2.4457
     976       2.5378
     977       2.5129
     978       2.4834
     979       2.4942
     980       2.4601
     981       2.2767
     982       2.2634
     983       2.3307
     984       2.3311
     985       2.3447
     986       2.2690
     987       2.3869
     988       2.3840
     989       2.4412
     990       2.3435
     991       2.3580
     992       2.3414
     993       2.3227
     994       2.3332
     995       2.3203
     996       2.2969
     997       2.3200
     998       2.4109
     999       2.4380
    1000       2.4463
    1001       2.3292
    1002       2.3266
    1003       2.3960
    1004       2.3053
    1005       2.3375
    1006       2.3267
    1007       2.3753
    1008       2.3300
    1009       2.3319
    1010       2.2897
    1011       2.3340
    1012       2.4485
    1013       2.3603
    1014       2.3194
    1015       2.3319
    1016       2.3379
    1017       2.3268
    1018       2.3646
    1019       2.3928
    1020       2.4463
    1021       2.4762
    1022       2.5037
    1023       2.4739
    1024       2.4278
    1025       2.5402
    1026       2.4257
    1027       2.3965
    1028       2.4926
    1029       2.4959
    1030       2.5371
    1031       2.5027
    1032       2.3447
    1033       2.4655
    1034       2.4116
    1035       2.4499
    1036       2.4209
    1037       2.4608
    1038       2.5280
    1039       2.4184
    1040       2.4759
    1041       2.4961
    1042       2.5564
    1043       2.5694
    1044       2.4285
    1045       2.3544
    1046       2.3810
    1047       2.3805
    1048       2.4257
    1049       2.4704
    1050       2.4833
    1051       2.3373
    1052       2.2805
    1053       2.3117
    1054       2.3327
    1055       2.3758
    1056       2.3517
    1057       2.3825
    1058       2.3811
    1059       2.3625
    1060       2.3654
    1061       2.3236
    1062       2.3480
    1063       2.3639
    1064       2.3610
    1065       2.4524
    1066       2.5128
    1067       2.4888
    1068       2.3897
    1069       2.4413
    1070       2.4506
    1071       2.5187
    1072       2.5037
    1073       2.4560
    1074       2.4773
    1075       2.5023
    1076       2.4982
    1077       2.4262
    1078       2.5279
    1079       2.5414
    1080       2.5217
    1081       2.4767
    1082       2.3900
    1083       2.3385
    1084       2.4127
    1085       2.3964
    1086       2.3376
    1087       2.3061
    1088       2.4040
    1089       2.3154
    1090       2.3823
    1091       2.2809
    1092       2.4460
    1093       2.4453
    1094       2.4684
    1095       2.4830
    1096       2.5258
    1097       2.4756
    1098       2.5239
    1099       2.6508
    1100       2.6521
    1101       2.6829
    1102       2.7588
    1103       2.7813
    1104       2.9807
    1105       2.8326
    1106       2.8964
    1107       2.8958
    1108       2.8875
    1109       2.8088
    1110       2.7932
    1111       2.6777
    1112       2.6119
    1113       2.6616
    1114       2.7592
    1115       2.7356
    1116       2.8123
    1117       2.7536
    1118       2.8785
    1119       2.7516
    1120       2.7531
    1121       2.7110
    1122       2.6788
    1123       2.5325
    1124       2.5091
    1125       2.4971
    1126       2.5171
    1127       2.5225
    1128       2.5356
    1129       2.4907
    1130       2.5068
    1131       2.5922
    1132       2.5834
    1133       2.5815
    1134       2.5930
    1135       2.7269
    1136       2.6145
    1137       2.5718
    1138       2.4828
    1139       2.5408
    1140       2.5383
    1141       2.5695
    1142       2.5217
    1143       2.5576
    1144       2.5197
    1145       2.5658
    1146       2.5642
    1147       2.6083
    1148       2.6186
    1149       2.6748
    1150       2.6408
    1151       2.5795
    1152       2.7126
    1153       2.6565
    1154       2.6176
    1155       2.7628
    1156       2.9033
    1157       2.8203
    1158       2.9598
    1159       2.9738
    1160       2.8548
    1161       2.9193
    1162       2.8844
    1163       2.9238
    1164       2.8965
    1165       2.8002
    1166       2.8197
    1167       2.8347
    1168       2.9415
    1169       2.8583
    1170       2.8381
    1171       2.8443
    1172       2.9087
    1173       2.9158
    1174       2.9313
    1175       2.8214
    1176       2.7131
    1177       2.8564
    1178       2.7741
    1179       2.7128
    1180       2.7392
    1181       2.7781
    1182       2.8128
    1183       2.7445
    1184       2.7763
    1185       2.8177
    1186       2.8044
    1187       2.8464
    1188       2.7477
    1189       2.7833
    1190       2.8230
    1191       2.7337
    1192       2.7964
    1193       2.7893
    1194       2.8226
    1195       2.9041
    1196       2.9845
    1197       2.9710
    1198       2.8913
    1199       2.8202
    1200       2.7952
    1201       2.7316
    1202       2.7354
    1203       2.7729
    1204       2.7179
    1205       2.8291
    1206       2.8075
    1207       2.7929
    1208       2.7722
    1209       2.7873
    1210       2.7684
    1211       2.7948
    1212       2.8461
    1213       2.8128
    1214       2.9297
    1215       3.0003
    1216       2.9942
    1217       2.7835
    1218       2.9137
    1219       2.9643
    1220       2.9054
    1221       3.0009
    1222       3.0387
    1223       2.9698
    1224       2.9723
    1225       2.9015
    1226       2.8555
    1227       2.9040
    1228       2.8104
    1229       2.9007
    1230       2.7780
    1231       2.7532
    1232       2.6929
    1233       2.7784
    1234       2.6844
    1235       2.7911
    1236       2.8008
    1237       2.8196
    1238       2.9143
    1239       2.8899
    1240       2.8540
    1241       2.8416
    1242       2.7985
    1243       2.8969
    1244       2.9310
    1245       2.8075
    1246       2.7315
    1247       2.6670
    1248       2.5972
    1249       2.6930
    1250       2.7163
    1251       2.6969
    1252       2.7025
    1253       2.7488
    1254       2.6563
    1255       2.7312
    1256       2.6319
    1257       2.7685
    1258       2.8288
    1259       2.8762
    1260       2.9619
    1261       2.8857
    1262       2.7881
    1263       2.7905
    1264       2.9437
    1265       2.9444
    1266       2.9132
    1267       2.9302
    1268       3.0625
    1269       3.0452
    1270       2.9354
    1271       2.8977
    1272       2.8929
    1273       2.8940
    1274       3.0117
    1275       2.8309
    1276       2.9129
    1277       2.9424
    1278       2.9234
    1279       2.8564
    1280       2.7785
    1281       2.7631
    1282       2.7846
    1283       2.7858
    1284       2.7683
    1285       2.7915
    1286       2.7975
    1287       2.7366
    1288       2.7024
    1289       2.6079
    1290       2.7347
    1291       2.7228
    1292       2.6800
    1293       2.7623
    1294       2.7211
    1295       2.7072
    1296       2.7186
    1297       2.7137
    1298       2.6872
    1299       2.8456
    1300       2.8540
    1301       2.7588
    1302       2.7751
    1303       2.6667
    1304       2.7631
    1305       2.7013
    1306       2.5877
    1307       2.6001
    1308       2.6507
    1309       2.6025
    1310       2.5822
    1311       2.5840
    1312       2.6172
    1313       2.6077
    1314       2.5370
    1315       2.6164
    1316       2.5996
    1317       2.6711
    1318       2.6956
    1319       2.7040
    1320       2.6443
    1321       2.7521
    1322       2.8802
    1323       2.9364
    1324       2.9232
    1325       2.9513
    1326       2.9608
    1327       2.8832
    1328       2.9079
    1329       2.8914
    1330       2.7988
    1331       2.7558
    1332       2.8213
    1333       2.8334
    1334       2.7783
    1335       2.7121
    1336       2.7576
    1337       2.8360
    1338       2.7566
    1339       2.7399
    1340       2.8439
    1341       2.8599
    1342       2.7874
    1343       2.8177
    1344       2.7836
    1345       2.6583
    1346       2.8422
    1347       2.8259
    1348       2.8013
    1349       2.8069
    1350       2.8338
    1351       2.8227
    1352       2.6738
    1353       2.6701
    1354       2.6906
    1355       2.7140
    1356       2.7586
    1357       2.8230
    1358       2.8565
    1359       2.7840
    1360       2.7978
    1361       2.8595
    1362       2.7593
    1363       2.7057
    1364       2.7285
    1365       2.7540
    1366       2.7610
    1367       2.8338
    1368       2.7103
    1369       2.6856
    1370       2.7874
    1371       2.6947
    1372       2.7456
    1373       2.8418
    1374       2.8526
    1375       2.8110
    1376       2.6711
    1377       2.7220
    1378       2.7295
    1379       2.7708
    1380       2.7545
    1381       2.7430
    1382       2.6106
    1383       2.5392
    1384       2.5840
    1385       2.6305
    1386       2.6779
    1387       2.8515
    1388       2.8057
    1389       2.8418
    1390       2.7898
    1391       2.9005
    1392       2.8300
    1393       2.8379
    1394       2.9733
    1395       2.8677
    1396       2.9235
    1397       2.8976
    1398       2.8456
    1399       2.8148
    1400       2.8282
    1401       2.8436
    1402       2.7925
    1403       2.8357
    1404       2.8232
    1405       2.7608
    1406       2.6971
    1407       2.7004
    1408       2.7461
    1409       2.7793
    1410       2.7051
    1411       2.6732
    1412       2.6559
    1413       2.6460
    1414       2.6433
    1415       2.6532
    1416       2.6337
    1417       2.8056
    1418       2.6171
    1419       2.6534
    1420       2.6252
    1421       2.6149
    1422       2.5895
    1423       2.6413
    1424       2.6673
    1425       2.6395
    1426       2.7081
    1427       2.6702
    1428       2.7146
    1429       2.6603
    1430       2.6068
    1431       2.6440
    1432       2.6385
    1433       2.6394
    1434       2.5427
    1435       2.6805
    1436       2.6945
    1437       2.7313
    1438       2.6943
    1439       2.7733
    1440       2.7385
    1441       2.6964
    1442       2.6425
    1443       2.6249
    1444       2.8147
    1445       2.7654
    1446       2.7352
    1447       2.7306
    1448       2.7115
    1449       2.7452
    1450       2.7756
    1451       2.8104
    1452       2.7231
    1453       2.7544
    1454       2.7226
    1455       2.5320
    1456       2.5065
    1457       2.5339
    1458       2.5805
    1459       2.6228
    1460       2.5669
    1461       2.6152
    1462       2.6297
    1463       2.6854
    1464       2.6903
    1465       2.7182
    1466       2.7123
    1467       2.6729
    1468       2.7245
    1469       2.8034
    1470       2.8341
    1471       2.9095
    1472       2.8800
    1473       2.8451
    1474       2.9173
    1475       2.7727
    1476       2.7622
    1477       2.8111
    1478       2.8683
    1479       2.8141
    1480       2.9406
    1481       2.8567
    1482       2.9515
    1483       2.9233
    1484       2.8247
    1485       2.8214
    1486       2.8576
    1487       2.7571
    1488       2.6977
    1489       2.6542
    1490       2.7319
    1491       2.7770
    1492       2.6980
    1493       2.7268
    1494       2.6486
    1495       2.6698
    1496       2.7620
    1497       2.8088
    1498       2.6932
    1499       2.7064
    1500       2.7302
    1501       2.6892
    1502       2.7246
    1503       2.7242
    1504       2.7165
    1505       2.6993
    1506       2.7633
    1507       2.7361
    1508       2.6440
    1509       2.6195
    1510       2.6043
    1511       2.6643
    1512       2.6602
    1513       2.6827
    1514       2.6204
    1515       2.5878
    1516       2.5681
    1517       2.4910
    1518       2.4694
    1519       2.5921
    1520       2.6007
    1521       2.6840
    1522       2.6152
    1523       2.5994
    1524       2.6564
    1525       2.6849
    1526       2.6340
    1527       2.7376
    1528       2.8209
    1529       2.6585
    1530       2.7151
    1531       2.7599
    1532       2.7885
    1533       2.7919
    1534       2.7533
    1535       2.7419
    1536       2.8243
    1537       2.9552
    1538       2.8784
    1539       3.0202
    1540       2.9453
    1541       2.9550
    1542       2.9173
    1543       2.9803
    1544       2.9441
    1545       2.8766
    1546       2.8543
    1547       2.8057
    1548       2.8120
    1549       2.7414
    1550       2.7426
    1551       2.7936
    1552       2.7988
    1553       2.8278
    1554       2.8357
    1555       2.7910
    1556       2.7851
    1557       2.8726
    1558       2.8552
    1559       2.7770
    1560       2.7852
    1561       2.7090
    1562       2.7866
    1563       2.8476
    1564       2.7821
    1565       2.7407
    1566       2.6575
    1567       2.6850
    1568       2.7552
    1569       2.7520
    1570       2.7255
    1571       2.8745
    1572       2.9236
    1573       2.9855
    1574       3.0202
    1575       2.8413
    1576       2.8286
    1577       2.8704
    1578       2.8416
    1579       2.7376
    1580       2.7629
    1581       2.6051
    1582       2.6548
    1583       2.6330
    1584       2.6584
    1585       2.6817
    1586       2.6928
    1587       2.6518
    1588       2.7048
    1589       2.7044
    1590       2.6716
    1591       2.6641
    1592       2.6626
    1593       2.6777
    1594       2.6241
    1595       2.6346
    1596       2.6733
    1597       2.7303
    1598       2.5909
    1599       2.6658
    1600       2.6099
    1601       2.6870
    1602       2.5716
    1603       2.6069
    1604       2.6024
    1605       2.6685
    1606       2.6105
    1607       2.6261
    1608       2.6184
    1609       2.7015
    1610       2.7544
    1611       2.7863
    1612       2.8186
    1613       2.8242
    1614       2.8819
    1615       2.8530
    1616       2.7698
    1617       2.7668
    1618       2.7626
    1619       2.7397
    1620       2.7367
    1621       2.7239
    1622       2.7223
    1623       2.7831
    1624       2.8018
    1625       2.8016
    1626       2.7743
    1627       2.7078
    1628       2.7284
    1629       2.8460
    1630       2.7888
    1631       2.9230
    1632       2.8770
    1633       2.8362
    1634       2.7480
    1635       2.8749
    1636       2.7680
    1637       2.8065
    1638       2.8367
    1639       2.8034
    1640       2.8024
    1641       2.7673
    1642       2.8276
    1643       2.7621
    1644       2.7593
    1645       2.7534
    1646       2.8136
    1647       2.8182
    1648       2.9180
    1649       2.8770
    1650       2.8158
    1651       2.9629
    1652       2.9217
    1653       2.9765
    1654       3.0740
    1655       3.0290
    1656       2.9703
    1657       2.8982
    1658       2.8502
    1659       2.8914
    1660       2.9120
    1661       2.7679
    1662       2.7847
    1663       2.7404
    1664       2.8641
    1665       2.6513
    1666       2.6808
    1667       2.6808
    1668       2.6190
    1669       2.7006
    1670       2.7198
    1671       2.8178
    1672       2.8449
    1673       2.7607
    1674       2.8757
    1675       2.8250
    1676       2.8824
    1677       2.8796
    1678       2.9117
    1679       2.8751
    1680       2.7839
    1681       2.7328
    1682       2.7207
    1683       2.7334
    1684       2.8433
    1685       2.7471
    1686       2.7441
    1687       2.6709
    1688       2.7449
    1689       2.7381
    1690       2.7513
    1691       2.8373
    1692       2.8280
    1693       2.6643
    1694       2.6509
    1695       2.6555
    1696       2.6514
    1697       2.6495
    1698       2.5438
    1699       2.5966
    1700       2.6137
    1701       2.7508
    1702       2.7037
    1703       2.6089
    1704       2.7084
    1705       2.6387
    1706       2.7164
    1707       2.7089
    1708       2.7565
    1709       2.7599
    1710       2.7762
    1711       2.7846
    1712       2.8066
    1713       2.7532
    1714       2.7916
    1715       2.7532
    1716       2.7382
    1717       2.7477
    1718       2.6705
    1719       2.5832
    1720       2.6066
    1721       2.7013
    1722       2.7009
    1723       2.7165
    1724       2.8304
    1725       2.7794
    1726       2.7889
    1727       2.8459
    1728       2.8271
    1729       2.8486
    1730       2.8631
    1731       2.8616
    1732       2.8655
    1733       2.8770
    1734       2.8360
    1735       2.7358
    1736       2.6213
    1737       2.7595
    1738       2.6640
    1739       2.6156
    1740       2.6234
    1741       2.4837
    1742       2.4864
    1743       2.5536
    1744       2.6020
    1745       2.5745
    1746       2.7009
    1747       2.7573
    1748       2.7746
    1749       2.7295
    1750       2.6736
    1751       2.6880
    1752       2.6773
    1753       2.7587
    1754       2.6576
    1755       2.6578
    1756       2.7383
    1757       2.6313
    1758       2.5455
    1759       2.6542
    1760       2.6840
    1761       2.4830
    1762       2.6681
    1763       2.6695
    1764       2.7041
    1765       2.7835
    1766       2.8130
    1767       2.7071
    1768       2.8027
    1769       2.7240
    1770       2.7314
    1771       2.6877
    1772       2.6728
    1773       2.6123
    1774       2.5444
    1775       2.5224
    1776       2.5710
    1777       2.5309
    1778       2.5179
    1779       2.5443
    1780       2.5908
    1781       2.6624
    1782       2.6957
    1783       2.6641
    1784       2.7422
    1785       2.7134
    1786       2.6904
    1787       2.7653
    1788       2.7562
    1789       2.8088
    1790       2.6710
    1791       2.8105
    1792       2.8250
    1793       2.7363
    1794       2.6705
    1795       2.7709
    1796       2.7145
    1797       2.7193
    1798       2.6901
    1799       2.6992
    1800       2.7405
    1801       2.6546
    1802       2.7507
    1803       2.7114
    1804       2.7155
    1805       2.6758
    1806       2.6717
    1807       2.7589
    1808       2.7308
    1809       2.8358
    1810       2.7325
    1811       2.7503
    1812       2.7364
    1813       2.6835
    1814       2.6859
    1815       2.6900
    1816       2.5585
    1817       2.5355
    1818       2.5821
    1819       2.6231
    1820       2.5907
    1821       2.7953
    1822       2.7330
    1823       2.7648
    1824       2.7267
    1825       2.8217
    1826       2.7619
    1827       2.7771
    1828       2.8139
    1829       2.7268
    1830       2.6391
    1831       2.7703
    1832       2.8112
    1833       2.7677
    1834       2.8060
    1835       2.8862
    1836       2.8590
    1837       2.8481
    1838       2.7531
    1839       2.8226
    1840       2.8336
    1841       2.8346
    1842       2.8504
    1843       2.9707
    1844       2.8050
    1845       2.7675
    1846       2.7754
    1847       2.7997
    1848       2.8254
    1849       2.7717
    1850       2.7841
    1851       2.7724
    1852       2.8023
    1853       2.7493
    1854       2.7686
    1855       2.7892
    1856       2.8427
    1857       2.6981
    1858       2.6889
    1859       2.7011
    1860       2.6459
    1861       2.7934
    1862       2.8387
    1863       2.6688
    1864       2.6606
    1865       2.6767
    1866       2.7373
    1867       2.7899
    1868       2.7555
    1869       2.8727
    1870       2.9518
    1871       2.9327
    1872       2.8379
    1873       2.7228
    1874       2.6380
    1875       2.7603
    1876       2.7177
    1877       2.7880
    1878       2.7651
    1879       2.6951
    1880       2.6226
    1881       2.6841
    1882       2.7254
    1883       2.7713
    1884       2.8133
    1885       2.6831
    1886       2.6237
    1887       2.7191
    1888       2.6694
    1889       2.7017
    1890       2.6650
    1891       2.5867
    1892       2.5770
    1893       2.7400
    1894       2.6396
    1895       2.5867
    1896       2.7218
    1897       2.7843
    1898       2.6896
    1899       2.6993
    1900       2.6202
    1901       2.6293
    1902       2.7341
    1903       2.7684
    1904       2.7422
    1905       2.7991
    1906       2.9196
    1907       2.9502
    1908       2.8496
    1909       2.9197
    1910       2.9195
    1911       2.9134
    1912       2.7961
    1913       2.8497
    1914       2.8399
    1915       2.9486
    1916       3.0304
    1917       3.0320
    1918       3.0055
    1919       3.0456
    1920       3.0211
    1921       3.0152
    1922       2.9379
    1923       2.8553
    1924       2.8606
    1925       2.8411
    1926       2.8841
    1927       2.8351
    1928       2.9289
    1929       2.9676
    1930       2.8142
    1931       2.9299
    1932       2.9716
    1933       3.0265
    1934       3.0317
    1935       2.9366
    1936       3.0930
    1937       3.1000
    1938       3.1299
    1939       3.1866
    1940       3.1776
    1941       3.2435
    1942       3.2921
    1943       3.1434
    1944       3.2099
    1945       3.1259
    1946       3.1211
    1947       3.1539
    1948       3.2744
    1949       3.2517
    1950       3.3179
    1951       3.2176
    1952       3.3307
    1953       3.3498
    1954       3.2893
    1955       3.2483
    1956       3.1667
    1957       3.2558
    1958       3.1205
    1959       3.1254
    1960       3.0854
    1961       3.1140
    1962       3.0844
    1963       3.1073
    1964       3.0588
    1965       3.1403
    1966       3.1075
    1967       3.1488
    1968       3.1178
    1969       3.0949
    1970       3.0714
    1971       3.0451
    1972       3.1374
    1973       3.2566
    1974       3.1766
    1975       3.2103
    1976       3.0903
    1977       3.0519
    1978       3.0520
    1979       3.0360
    1980       3.0801
    1981       3.0912
    1982       3.1418
    1983       3.1415
    1984       3.0401
    1985       2.9999
    1986       2.9333
    1987       2.8731
    1988       2.8841
    1989       2.8652
    1990       2.9360
    1991       2.9865
    1992       2.9439
    1993       2.9711
    1994       3.0083
    1995       2.9904
    1996       2.9579
    1997       2.8874
    1998       2.8785
    1999       2.9554
    2000       2.9228
    2001       2.9873
    2002       2.9150
    2003       2.9201
    2004       2.9559
    2005       2.9117
    2006       2.8387
    2007       2.8180
    2008       2.7563
    2009       2.7213
    2010       2.6648
    2011       2.6732
    2012       2.8189
    2013       2.7889
    2014       2.8597
    2015       2.8402
    2016       2.9835
    2017       2.8762
    2018       2.9072
    2019       2.9559
    2020       2.8797
    2021       2.9253
    2022       3.0185
    2023       2.9320
    2024       2.8324
    2025       2.8335
    2026       2.8286
    2027       2.7496
    2028       2.8031
    2029       2.6767
    2030       2.6415
    2031       2.6965
    2032       2.7466
    2033       2.7779
    2034       2.8722
    2035       2.8498
    2036       2.7939
    2037       2.8000
    2038       2.9540
    2039       3.0241
    2040       3.0896
    2041       3.0709
    2042       3.0421
    2043       3.0833
    2044       3.0061
    2045       3.0598
    2046       3.0258
    2047       2.9591
    2048       3.0511
    2049       3.0783
    2050       3.0128
    2051       2.9962
    2052       2.9994
    2053       2.9644
    2054       2.8581
    2055       2.8626
    2056       2.9901
    2057       2.8863
    2058       2.9874
    2059       2.8456
    2060       2.8910
    2061       2.9866
    2062       2.9856
    2063       2.8928
    2064       2.9689
    2065       2.9693
    2066       3.0801
    2067       3.0071
    2068       2.9503
    2069       2.9738
    2070       3.0081
    2071       2.9899
    2072       2.9787
    2073       2.9562
    2074       2.8813
    2075       2.9383
    2076       2.8805
    2077       2.9747
    2078       2.9112
    2079       2.8573
    2080       2.8984
    2081       2.9767
    2082       2.8880
    2083       2.8987
    2084       2.8944
    2085       2.8616
    2086       2.8935
    2087       2.9261
    2088       2.9178
    2089       2.9519
    2090       2.9962
    2091       2.9688
    2092       3.0101
    2093       3.0376
    2094       2.8904
    2095       2.7938
    2096       2.8101
    2097       2.9016
    2098       2.8075
    2099       2.8776
    2100       2.9936
    2101       2.9353
    2102       2.8661
    2103       2.8433
    2104       2.9135
    2105       2.8972
    2106       2.8581
    2107       2.7461
    2108       2.7799
    2109       2.7105
    2110       2.7729
    2111       2.7424
    2112       2.7107
    2113       2.7045
    2114       2.7389
    2115       2.9470
    2116       3.0307
    2117       2.9670
    2118       2.9809
    2119       3.0040
    2120       2.8977
    2121       2.7516
    2122       2.7810
    2123       2.6776
    2124       2.6781
    2125       2.7594
    2126       2.7243
    2127       2.7772
    2128       2.9314
    2129       2.8804
    2130       2.8085
    2131       2.8255
    2132       2.7836
    2133       2.8772
    2134       2.7594
    2135       2.7796
    2136       2.7139
    2137       2.6394
    2138       2.5965
    2139       2.6421
    2140       2.6694
    2141       2.6507
    2142       2.6773
    2143       2.6853
    2144       2.6889
    2145       2.7889
    2146       2.7900
    2147       2.7077
    2148       2.6487
    2149       2.6811
    2150       2.7874
    2151       2.8036
    2152       2.6879
    2153       2.7009
    2154       2.6208
    2155       2.5640
    2156       2.6235
    2157       2.5075
    2158       2.5534
    2159       2.6245
    2160       2.7137
    2161       2.7915
    2162       2.8076
    2163       2.8003
    2164       2.7507
    2165       2.7823
    2166       2.7374
    2167       2.6186
    2168       2.7960
    2169       2.6567
    2170       2.6733
    2171       2.6094
    2172       2.6605
    2173       2.6458
    2174       2.6246
    2175       2.7195
    2176       2.8701
    2177       2.8817
    2178       2.9126
    2179       2.9043
    2180       2.8558
    2181       2.8687
    2182       2.8761
    2183       2.8851
    2184       2.8592
    2185       2.7773
    2186       2.8966
    2187       2.8473
    2188       2.7985
    2189       2.8215
    2190       2.9359
    2191       2.7818
    2192       2.8524
    2193       2.9233
    2194       2.8878
    2195       2.7938
    2196       2.9038
    2197       2.7831
    2198       2.7961
    2199       2.9083
    2200       3.0161
    2201       2.9657
    2202       2.9340
    2203       2.9850
    2204       2.8501
    2205       2.8076
    2206       2.8017
    2207       2.8806
    2208       2.8455
    2209       2.8383
    2210       2.7918
    2211       2.7778
    2212       2.7165
    2213       2.7227
    2214       2.7421
    2215       2.6997
    2216       2.7259
    2217       2.7003
    2218       2.6756
    2219       2.6474
    2220       2.5610
    2221       2.6435
    2222       2.6167
    2223       2.5899
    2224       2.5618
    2225       2.5525
    2226       2.5978
    2227       2.5072
    2228       2.5698
    2229       2.4705
    2230       2.5384
    2231       2.5531
    2232       2.4984
    2233       2.5395
    2234       2.6290
    2235       2.6115
    2236       2.5977
    2237       2.5500
    2238       2.5893
    2239       2.6310
    2240       2.5868
    2241       2.6449
    2242       2.5448
    2243       2.6097
    2244       2.5797
    2245       2.5920
    2246       2.7091
    2247       2.6546
    2248       2.4814
    2249       2.5093
    2250       2.5822
    2251       2.6206
    2252       2.6679
    2253       2.6674
    2254       2.6256
    2255       2.5572
    2256       2.5841
    2257       2.5315
    2258       2.6188
    2259       2.5475
    2260       2.5590
    2261       2.5501
    2262       2.4631
    2263       2.4900
    2264       2.4289
    2265       2.3657
    2266       2.4041
    2267       2.2657
    2268       2.2954
    2269       2.3132
    2270       2.4385
    2271       2.3605
    2272       2.3754
    2273       2.4013
    2274       2.3778
    2275       2.3910
    2276       2.4564
    2277       2.4807
    2278       2.3778
    2279       2.3597
    2280       2.4006
    2281       2.4234
    2282       2.4364
    2283       2.4054
    2284       2.4265
    2285       2.4763
    2286       2.4287
    2287       2.4283
    2288       2.4417
    2289       2.4884
    2290       2.4788
    2291       2.4626
    2292       2.4564
    2293       2.3067
    2294       2.4121
    2295       2.3884
    2296       2.4004
    2297       2.5007
    2298       2.5013
    2299       2.4655
    2300       2.5019
    2301       2.4234
    2302       2.4277
    2303       2.4937
    2304       2.5253
    2305       2.5650
    2306       2.4553
    2307       2.4983
    2308       2.5822
    2309       2.5938
    2310       2.6130
    2311       2.5991
    2312       2.5840
    2313       2.5588
    2314       2.6707
    2315       2.5838
    2316       2.6238
    2317       2.6041
    2318       2.6058
    2319       2.5617
    2320       2.5738
    2321       2.5711
    2322       2.6000
    2323       2.5737
    2324       2.4739
    2325       2.5594
    2326       2.5693
    2327       2.5412
    2328       2.6085
    2329       2.5940
    2330       2.5436
    2331       2.5008
    2332       2.4623
    2333       2.4461
    2334       2.4156
    2335       2.4091
    2336       2.4510
    2337       2.4213
    2338       2.5199
    2339       2.5474
    2340       2.5455
    2341       2.5665
    2342       2.6053
    2343       2.6536
    2344       2.5531
    2345       2.4468
    2346       2.4797
    2347       2.4487
    2348       2.4551
    2349       2.4793
    2350       2.3455
    2351       2.4077
    2352       2.4209
    2353       2.4048
    2354       2.3840
    2355       2.4491
    2356       2.4255
    2357       2.4099
    2358       2.4362
    2359       2.4494
    2360       2.5154
    2361       2.4068
    2362       2.4121
    2363       2.4933
    2364       2.4877
    2365       2.5540
    2366       2.5490
    2367       2.6060
    2368       2.5792
    2369       2.5133
    2370       2.5217
    2371       2.4794
    2372       2.4560
    2373       2.5207
    2374       2.4977
    2375       2.5019
    2376       2.4663
    2377       2.5253
    2378       2.5202
    2379       2.5538
    2380       2.6174
    2381       2.5552
    2382       2.4999
    2383       2.5578
    2384       2.6636
    2385       2.6261
    2386       2.6878
    2387       2.7521
    2388       2.7322
    2389       2.7600
    2390       2.8241
    2391       2.8087
    2392       2.8512
    2393       2.8999
    2394       2.8160
    2395       2.7153
    2396       2.8736
    2397       2.8792
    2398       2.8848
    2399       2.9352
    2400       2.8803
    2401       2.8201
    2402       2.7064
    2403       2.7613
    2404       2.5865
    2405       2.5908
    2406       2.5422
    2407       2.5610
    2408       2.7106
    2409       2.6440
    2410       2.6728
    2411       2.6885
    2412       2.6634
    2413       2.5927
    2414       2.6133
    2415       2.6091
    2416       2.6420
    2417       2.6867
    2418       2.7052
    2419       2.6982
    2420       2.6876
    2421       2.7035
    2422       2.6710
    2423       2.6445
    2424       2.7075
    2425       2.6702
    2426       2.6386
    2427       2.6775
    2428       2.6857
    2429       2.6127
    2430       2.6049
    2431       2.5640
    2432       2.6833
    2433       2.7372
    2434       2.6970
    2435       2.8220
    2436       2.8382
    2437       2.7864
    2438       2.7803
    2439       2.7630
    2440       2.6193
    2441       2.7177
    2442       2.7160
    2443       2.6284
    2444       2.6361
    2445       2.6900
    2446       2.7865
    2447       2.9603
    2448       2.9839
    2449       2.7768
    2450       2.6485
    2451       2.6563
    2452       2.7263
    2453       2.7918
    2454       2.8400
    2455       2.7118
    2456       2.7470
    2457       2.8674
    2458       2.8377
    2459       2.7932
    2460       2.8680
    2461       2.8076
    2462       2.8716
    2463       2.9330
    2464       2.8537
    2465       2.9311
    2466       3.0362
    2467       3.0557
    2468       2.9658
    2469       3.0275
    2470       2.9857
    2471       3.1084
    2472       3.2000
    2473       2.9435
    2474       2.9313
    2475       2.9773
    2476       2.8360
    2477       2.9335
    2478       2.9962
    2479       2.9894
    2480       3.0447
    2481       2.9262
    2482       2.8821
    2483       2.9128
    2484       2.9024
    2485       2.8763
    2486       2.9265
    2487       2.9656
    2488       2.8947
    2489       2.9246
    2490       2.8657
    2491       2.8260
    2492       2.8099
    2493       2.8289
    2494       2.7729
    2495       2.8502
    2496       2.7560
    2497       2.7784
    2498       2.8267
    2499       2.8112
    2500       2.7316
