# Supplementary material for: Potential Inhibitors of Fascin From A Database of Marine Natural Products: A Virtual Screening and Molecular Dynamics Study
Source: Front Chem. 2021 Oct 7;9:719949. doi: 10.3389/fchem.2021.719949 (PMC8529705; doi:10.3389/fchem.2021.719949)
Supplement: Supplementary file 2 [file DataSheet1.ZIP › Raw Date for Manuscript-719949-reduced/Figure S1/Inhibitor 15/rmsd3.dat]

#Frame     RMSD_00002
       1       2.3638
       2       2.4614
       3       2.4998
       4       2.3114
       5       2.3118
       6       2.4337
       7       2.4620
       8       2.3854
       9       2.3175
      10       2.2323
      11       2.2697
      12       2.2888
      13       2.3359
      14       2.3330
      15       2.4390
      16       2.3753
      17       2.2981
      18       2.3299
      19       2.2489
      20       2.1836
      21       2.3247
      22       2.2980
      23       2.2692
      24       2.3537
      25       2.2557
      26       2.2667
      27       2.3448
      28       2.3888
      29       2.2548
      30       2.2275
      31       2.2383
      32       2.2147
      33       2.1987
      34       2.2048
      35       2.2909
      36       2.2498
      37       2.1736
      38       2.1823
      39       2.1439
      40       2.2466
      41       2.1368
      42       2.1179
      43       2.1413
      44       2.1320
      45       2.1905
      46       2.2444
      47       2.3681
      48       2.3922
      49       2.2898
      50       2.3232
      51       2.3529
      52       2.4059
      53       2.4187
      54       2.4462
      55       2.4813
      56       2.4287
      57       2.3939
      58       2.3530
      59       2.3648
      60       2.3814
      61       2.2757
      62       2.2290
      63       2.2396
      64       2.2848
      65       2.3476
      66       2.3738
      67       2.4135
      68       2.4286
      69       2.3545
      70       2.3715
      71       2.3584
      72       2.2937
      73       2.2915
      74       2.3376
      75       2.4880
      76       2.3881
      77       2.3312
      78       2.4072
      79       2.3761
      80       2.2215
      81       2.2519
      82       2.2806
      83       2.3261
      84       2.3535
      85       2.4303
      86       2.3654
      87       2.3727
      88       2.4223
      89       2.3712
      90       2.3499
      91       2.3712
      92       2.4732
      93       2.4309
      94       2.3485
      95       2.2767
      96       2.2594
      97       2.2756
      98       2.2692
      99       2.1973
     100       2.2571
     101       2.2932
     102       2.2596
     103       2.2175
     104       2.2836
     105       2.2280
     106       2.2929
     107       2.3521
     108       2.3777
     109       2.3816
     110       2.3793
     111       2.5142
     112       2.4551
     113       2.5398
     114       2.5168
     115       2.4479
     116       2.3640
     117       2.3275
     118       2.3799
     119       2.3990
     120       2.3849
     121       2.4143
     122       2.4015
     123       2.2885
     124       2.2634
     125       2.2740
     126       2.3304
     127       2.3676
     128       2.3637
     129       2.4818
     130       2.5089
     131       2.5559
     132       2.5363
     133       2.5566
     134       2.4795
     135       2.4010
     136       2.4763
     137       2.4303
     138       2.4410
     139       2.3837
     140       2.4444
     141       2.4389
     142       2.4171
     143       2.4262
     144       2.3355
     145       2.3378
     146       2.2864
     147       2.2663
     148       2.3914
     149       2.4260
     150       2.4181
     151       2.4088
     152       2.5161
     153       2.5250
     154       2.4788
     155       2.4359
     156       2.3692
     157       2.4360
     158       2.4572
     159       2.2987
     160       2.3472
     161       2.3566
     162       2.3956
     163       2.4976
     164       2.4965
     165       2.4952
     166       2.4229
     167       2.3942
     168       2.4086
     169       2.2365
     170       2.2528
     171       2.2263
     172       2.2153
     173       2.2113
     174       2.3003
     175       2.3581
     176       2.3108
     177       2.4405
     178       2.5073
     179       2.4625
     180       2.3016
     181       2.3860
     182       2.3355
     183       2.3829
     184       2.3822
     185       2.4323
     186       2.3930
     187       2.2640
     188       2.2577
     189       2.2271
     190       2.1393
     191       2.2078
     192       2.2156
     193       2.2373
     194       2.1896
     195       2.1177
     196       2.2795
     197       2.2108
     198       2.2360
     199       2.2482
     200       2.3053
     201       2.2913
     202       2.3105
     203       2.3906
     204       2.3828
     205       2.3793
     206       2.3264
     207       2.2842
     208       2.4420
     209       2.3264
     210       2.3727
     211       2.3745
     212       2.3070
     213       2.3926
     214       2.3316
     215       2.3028
     216       2.2554
     217       2.2716
     218       2.2349
     219       2.3273
     220       2.2958
     221       2.3336
     222       2.3214
     223       2.3397
     224       2.3767
     225       2.3759
     226       2.4038
     227       2.4072
     228       2.3389
     229       2.2709
     230       2.2946
     231       2.3395
     232       2.3152
     233       2.2098
     234       2.3027
     235       2.4097
     236       2.5179
     237       2.4954
     238       2.5319
     239       2.4355
     240       2.4402
     241       2.2921
     242       2.3203
     243       2.3413
     244       2.4631
     245       2.3803
     246       2.4646
     247       2.3408
     248       2.4409
     249       2.4444
     250       2.5638
     251       2.5054
     252       2.5652
     253       2.5568
     254       2.4104
     255       2.3196
     256       2.3054
     257       2.2712
     258       2.2083
     259       2.2559
     260       2.2873
     261       2.3548
     262       2.3676
     263       2.4403
     264       2.2939
     265       2.3403
     266       2.3504
     267       2.2385
     268       2.2236
     269       2.2001
     270       2.1794
     271       2.1421
     272       2.2175
     273       2.2360
     274       2.2504
     275       2.3184
     276       2.1588
     277       2.2167
     278       2.2275
     279       2.2926
     280       2.2863
     281       2.2735
     282       2.2694
     283       2.2653
     284       2.1887
     285       2.2255
     286       2.1446
     287       2.1993
     288       2.0680
     289       2.1463
     290       2.1820
     291       2.1067
     292       2.1112
     293       2.1209
     294       2.1446
     295       2.1785
     296       2.1991
     297       2.2552
     298       2.3062
     299       2.2901
     300       2.3048
     301       2.3655
     302       2.4097
     303       2.3870
     304       2.4131
     305       2.4966
     306       2.4607
     307       2.5485
     308       2.3771
     309       2.3945
     310       2.4406
     311       2.4641
     312       2.5391
     313       2.5817
     314       2.5928
     315       2.4392
     316       2.4919
     317       2.5492
     318       2.4580
     319       2.4835
     320       2.4627
     321       2.3555
     322       2.3676
     323       2.2808
     324       2.2798
     325       2.3629
     326       2.2513
     327       2.3425
     328       2.5483
     329       2.5550
     330       2.5654
     331       2.5515
     332       2.5254
     333       2.4663
     334       2.3870
     335       2.4750
     336       2.5699
     337       2.4696
     338       2.5397
     339       2.5776
     340       2.5427
     341       2.5267
     342       2.5049
     343       2.5447
     344       2.3699
     345       2.5686
     346       2.5835
     347       2.6131
     348       2.5208
     349       2.6460
     350       2.5066
     351       2.5685
     352       2.6191
     353       2.5255
     354       2.5077
     355       2.4284
     356       2.5083
     357       2.4725
     358       2.3738
     359       2.3606
     360       2.2581
     361       2.2896
     362       2.4033
     363       2.3098
     364       2.3760
     365       2.4175
     366       2.3577
     367       2.3145
     368       2.3257
     369       2.3519
     370       2.3673
     371       2.4335
     372       2.5109
     373       2.6077
     374       2.5791
     375       2.4818
     376       2.4613
     377       2.4224
     378       2.4944
     379       2.4603
     380       2.4294
     381       2.4857
     382       2.4017
     383       2.4489
     384       2.3007
     385       2.2855
     386       2.3366
     387       2.3566
     388       2.4220
     389       2.4727
     390       2.5351
     391       2.5303
     392       2.5743
     393       2.5174
     394       2.4994
     395       2.4953
     396       2.5265
     397       2.5074
     398       2.5262
     399       2.5117
     400       2.5518
     401       2.5903
     402       2.4912
     403       2.5630
     404       2.5987
     405       2.6395
     406       2.6553
     407       2.5846
     408       2.5247
     409       2.4649
     410       2.5361
     411       2.5749
     412       2.6022
     413       2.6161
     414       2.5719
     415       2.5133
     416       2.5657
     417       2.5448
     418       2.4704
     419       2.4740
     420       2.5198
     421       2.4610
     422       2.4261
     423       2.4115
     424       2.3193
     425       2.3077
     426       2.3132
     427       2.3312
     428       2.4185
     429       2.5357
     430       2.5808
     431       2.5692
     432       2.5043
     433       2.5689
     434       2.5545
     435       2.6056
     436       2.6080
     437       2.5736
     438       2.7181
     439       2.4967
     440       2.5055
     441       2.5546
     442       2.5051
     443       2.5136
     444       2.3480
     445       2.2623
     446       2.3275
     447       2.3583
     448       2.3630
     449       2.3804
     450       2.3139
     451       2.3488
     452       2.4817
     453       2.3994
     454       2.3497
     455       2.3947
     456       2.3519
     457       2.3785
     458       2.3920
     459       2.3712
     460       2.4223
     461       2.4452
     462       2.5653
     463       2.4526
     464       2.4845
     465       2.5134
     466       2.4004
     467       2.4309
     468       2.4576
     469       2.4144
     470       2.4111
     471       2.4658
     472       2.4572
     473       2.5233
     474       2.5236
     475       2.6029
     476       2.6317
     477       2.7066
     478       2.6573
     479       2.8103
     480       2.7654
     481       2.6820
     482       2.6512
     483       2.5800
     484       2.6745
     485       2.7911
     486       2.8326
     487       2.7647
     488       2.6809
     489       2.7335
     490       2.8067
     491       2.7616
     492       2.6850
     493       2.6762
     494       2.7172
     495       2.7705
     496       2.7459
     497       2.6758
     498       2.6183
     499       2.5613
     500       2.5242
     501       2.5911
     502       2.6143
     503       2.7474
     504       2.6666
     505       2.6325
     506       2.6516
     507       2.7084
     508       2.6429
     509       2.6964
     510       2.6432
     511       2.6827
     512       2.5649
     513       2.5708
     514       2.4880
     515       2.4368
     516       2.3658
     517       2.3836
     518       2.4218
     519       2.4411
     520       2.4932
     521       2.5020
     522       2.4863
     523       2.5907
     524       2.5824
     525       2.6080
     526       2.5678
     527       2.4768
     528       2.4850
     529       2.4971
     530       2.4448
     531       2.4462
     532       2.3674
     533       2.4707
     534       2.5613
     535       2.5228
     536       2.4255
     537       2.4765
     538       2.4636
     539       2.4128
     540       2.4830
     541       2.5483
     542       2.6147
     543       2.5088
     544       2.4603
     545       2.4317
     546       2.4717
     547       2.5141
     548       2.5375
     549       2.4829
     550       2.4509
     551       2.4107
     552       2.3676
     553       2.4175
     554       2.5035
     555       2.5783
     556       2.7153
     557       2.6568
     558       2.6802
     559       2.6727
     560       2.6933
     561       2.6394
     562       2.5993
     563       2.6570
     564       2.5838
     565       2.5717
     566       2.6241
     567       2.5825
     568       2.5271
     569       2.4221
     570       2.4706
     571       2.5025
     572       2.5071
     573       2.3918
     574       2.3881
     575       2.3327
     576       2.3870
     577       2.4077
     578       2.4597
     579       2.5245
     580       2.5560
     581       2.5492
     582       2.4858
     583       2.5711
     584       2.6930
     585       2.6117
     586       2.6347
     587       2.5554
     588       2.5869
     589       2.6529
     590       2.6539
     591       2.4551
     592       2.4987
     593       2.4941
     594       2.5963
     595       2.5945
     596       2.6255
     597       2.6384
     598       2.5829
     599       2.6204
     600       2.5466
     601       2.5754
     602       2.5858
     603       2.7146
     604       2.7371
     605       2.5840
     606       2.5204
     607       2.5704
     608       2.5898
     609       2.6791
     610       2.7134
     611       2.7633
     612       2.6801
     613       2.6625
     614       2.6987
     615       2.6392
     616       2.6395
     617       2.8444
     618       2.7834
     619       2.6661
     620       2.5955
     621       2.4622
     622       2.4906
     623       2.4446
     624       2.5204
     625       2.6167
     626       2.5501
     627       2.4981
     628       2.3817
     629       2.2895
     630       2.2830
     631       2.3594
     632       2.3200
     633       2.4514
     634       2.4048
     635       2.5095
     636       2.4374
     637       2.4342
     638       2.3269
     639       2.3658
     640       2.3837
     641       2.3029
     642       2.4523
     643       2.4502
     644       2.4504
     645       2.3372
     646       2.3760
     647       2.3631
     648       2.3896
     649       2.4543
     650       2.5396
     651       2.4510
     652       2.3131
     653       2.3056
     654       2.2654
     655       2.2683
     656       2.3556
     657       2.3128
     658       2.3182
     659       2.4754
     660       2.3282
     661       2.4290
     662       2.4995
     663       2.5829
     664       2.5522
     665       2.5468
     666       2.4926
     667       2.5148
     668       2.5538
     669       2.4503
     670       2.4995
     671       2.5043
     672       2.5086
     673       2.5058
     674       2.5189
     675       2.4323
     676       2.5427
     677       2.4848
     678       2.5282
     679       2.5356
     680       2.3952
     681       2.4537
     682       2.3347
     683       2.2532
     684       2.4007
     685       2.4291
     686       2.4381
     687       2.4363
     688       2.3917
     689       2.3925
     690       2.4244
     691       2.4085
     692       2.3777
     693       2.4182
     694       2.3526
     695       2.4628
     696       2.3070
     697       2.3984
     698       2.4175
     699       2.4019
     700       2.3337
     701       2.3546
     702       2.5445
     703       2.4120
     704       2.3703
     705       2.3458
     706       2.4976
     707       2.4209
     708       2.4441
     709       2.4145
     710       2.4131
     711       2.5009
     712       2.4351
     713       2.5074
     714       2.4396
     715       2.3683
     716       2.3510
     717       2.4408
     718       2.5134
     719       2.5057
     720       2.4300
     721       2.4579
     722       2.3790
     723       2.3337
     724       2.2810
     725       2.3079
     726       2.2984
     727       2.2629
     728       2.3633
     729       2.3599
     730       2.2646
     731       2.3240
     732       2.3298
     733       2.4173
     734       2.4583
     735       2.3862
     736       2.4156
     737       2.4282
     738       2.3013
     739       2.2998
     740       2.3848
     741       2.4943
     742       2.4666
     743       2.4157
     744       2.4701
     745       2.4927
     746       2.4364
     747       2.3222
     748       2.3857
     749       2.2948
     750       2.3657
     751       2.2273
     752       2.4202
     753       2.6045
     754       2.5089
     755       2.4289
     756       2.4114
     757       2.4724
     758       2.4263
     759       2.3488
     760       2.4003
     761       2.3170
     762       2.4284
     763       2.3585
     764       2.3142
     765       2.3842
     766       2.4038
     767       2.3876
     768       2.3759
     769       2.3150
     770       2.4568
     771       2.4606
     772       2.3905
     773       2.4196
     774       2.4145
     775       2.4532
     776       2.5077
     777       2.5864
     778       2.7713
     779       2.6690
     780       2.6384
     781       2.5898
     782       2.5869
     783       2.6752
     784       2.6096
     785       2.6963
     786       2.6350
     787       2.7473
     788       2.7511
     789       2.7735
     790       2.6373
     791       2.7298
     792       2.6572
     793       2.6330
     794       2.6880
     795       2.6382
     796       2.6417
     797       2.5298
     798       2.4676
     799       2.4881
     800       2.5476
     801       2.5739
     802       2.5985
     803       2.6070
     804       2.5626
     805       2.5146
     806       2.5737
     807       2.5443
     808       2.5919
     809       2.5513
     810       2.5257
     811       2.4426
     812       2.4993
     813       2.5502
     814       2.4270
     815       2.4038
     816       2.3482
     817       2.4919
     818       2.5029
     819       2.4539
     820       2.4963
     821       2.4763
     822       2.5543
     823       2.5284
     824       2.5087
     825       2.5453
     826       2.5096
     827       2.4720
     828       2.5400
     829       2.5166
     830       2.4940
     831       2.4576
     832       2.4035
     833       2.3309
     834       2.4020
     835       2.3980
     836       2.3705
     837       2.5024
     838       2.4469
     839       2.3914
     840       2.4806
     841       2.4985
     842       2.3878
     843       2.4254
     844       2.4790
     845       2.3459
     846       2.3957
     847       2.4810
     848       2.4579
     849       2.3847
     850       2.4418
     851       2.4885
     852       2.3227
     853       2.3074
     854       2.3551
     855       2.3654
     856       2.3721
     857       2.3024
     858       2.3755
     859       2.4948
     860       2.4962
     861       2.4296
     862       2.4844
     863       2.4736
     864       2.6190
     865       2.5840
     866       2.5752
     867       2.5999
     868       2.6628
     869       2.7748
     870       2.8069
     871       2.7657
     872       2.6936
     873       2.5758
     874       2.4642
     875       2.4851
     876       2.5481
     877       2.5485
     878       2.4530
     879       2.4217
     880       2.4227
     881       2.4110
     882       2.3573
     883       2.3719
     884       2.3512
     885       2.3984
     886       2.4542
     887       2.4917
     888       2.4431
     889       2.4128
     890       2.4808
     891       2.6381
     892       2.6031
     893       2.6128
     894       2.6923
     895       2.7135
     896       2.7258
     897       2.7098
     898       2.7927
     899       2.8845
     900       2.9705
     901       3.0609
     902       2.9794
     903       2.9323
     904       2.9805
     905       2.8696
     906       2.8273
     907       2.8258
     908       2.8268
     909       2.8478
     910       2.9116
     911       2.8633
     912       2.9578
     913       2.8740
     914       2.8199
     915       2.8354
     916       2.7627
     917       2.7862
     918       2.6287
     919       2.6902
     920       2.6292
     921       2.6946
     922       2.6912
     923       2.7799
     924       2.7080
     925       2.5759
     926       2.5558
     927       2.5651
     928       2.6149
     929       2.5879
     930       2.6055
     931       2.6005
     932       2.6739
     933       2.6243
     934       2.6915
     935       2.6959
     936       2.6560
     937       2.5611
     938       2.5198
     939       2.5728
     940       2.4847
     941       2.5418
     942       2.5580
     943       2.5680
     944       2.5231
     945       2.4553
     946       2.4984
     947       2.4689
     948       2.4379
     949       2.3901
     950       2.3860
     951       2.3968
     952       2.4233
     953       2.4877
     954       2.4647
     955       2.4493
     956       2.4721
     957       2.5089
     958       2.5364
     959       2.5880
     960       2.4750
     961       2.4444
     962       2.5062
     963       2.5456
     964       2.5140
     965       2.5064
     966       2.4874
     967       2.4922
     968       2.4780
     969       2.5343
     970       2.5109
     971       2.5725
     972       2.5156
     973       2.5408
     974       2.6216
     975       2.6217
     976       2.6716
     977       2.7090
     978       2.6190
     979       2.5245
     980       2.6089
     981       2.5231
     982       2.4835
     983       2.5596
     984       2.5750
     985       2.4711
     986       2.5730
     987       2.5889
     988       2.5965
     989       2.4945
     990       2.5185
     991       2.6054
     992       2.6926
     993       2.7006
     994       2.6203
     995       2.5893
     996       2.7019
     997       2.7152
     998       2.7744
     999       2.7622
    1000       2.6851
    1001       2.6552
    1002       2.6104
    1003       2.5026
    1004       2.5284
    1005       2.4866
    1006       2.5978
    1007       2.5952
    1008       2.6485
    1009       2.6859
    1010       2.6053
    1011       2.5581
    1012       2.6687
    1013       2.6586
    1014       2.5699
    1015       2.5311
    1016       2.6017
    1017       2.5502
    1018       2.4470
    1019       2.5412
    1020       2.4198
    1021       2.3420
    1022       2.3494
    1023       2.4156
    1024       2.4343
    1025       2.4001
    1026       2.4024
    1027       2.4179
    1028       2.4258
    1029       2.4575
    1030       2.5190
    1031       2.5960
    1032       2.6356
    1033       2.5144
    1034       2.5281
    1035       2.4938
    1036       2.5647
    1037       2.5623
    1038       2.6032
    1039       2.4443
    1040       2.4768
    1041       2.5021
    1042       2.5055
    1043       2.4937
    1044       2.4570
    1045       2.5486
    1046       2.6512
    1047       2.6323
    1048       2.5777
    1049       2.6768
    1050       2.6392
    1051       2.4721
    1052       2.4546
    1053       2.5545
    1054       2.5766
    1055       2.5008
    1056       2.5903
    1057       2.5883
    1058       2.4707
    1059       2.5604
    1060       2.5889
    1061       2.6208
    1062       2.7833
    1063       2.7877
    1064       2.8016
    1065       2.8347
    1066       2.8031
    1067       2.7167
    1068       2.6957
    1069       2.6820
    1070       2.7733
    1071       2.6240
    1072       2.6421
    1073       2.7186
    1074       2.6925
    1075       2.5959
    1076       2.6580
    1077       2.7972
    1078       2.7845
    1079       2.7551
    1080       2.6284
    1081       2.5457
    1082       2.6068
    1083       2.6644
    1084       2.6934
    1085       2.6416
    1086       2.6324
    1087       2.6143
    1088       2.5374
    1089       2.6001
    1090       2.5735
    1091       2.5363
    1092       2.6279
    1093       2.6381
    1094       2.5708
    1095       2.6027
    1096       2.5734
    1097       2.5112
    1098       2.3579
    1099       2.3504
    1100       2.2914
    1101       2.3189
    1102       2.3425
    1103       2.4212
    1104       2.4329
    1105       2.3276
    1106       2.3102
    1107       2.3750
    1108       2.2635
    1109       2.1913
    1110       2.2667
    1111       2.2590
    1112       2.2737
    1113       2.3267
    1114       2.3603
    1115       2.3798
    1116       2.3397
    1117       2.2843
    1118       2.3281
    1119       2.2629
    1120       2.3278
    1121       2.3179
    1122       2.2850
    1123       2.3074
    1124       2.3869
    1125       2.4370
    1126       2.3919
    1127       2.4698
    1128       2.3951
    1129       2.3293
    1130       2.2881
    1131       2.2487
    1132       2.2014
    1133       2.2239
    1134       2.1799
    1135       2.1878
    1136       2.1814
    1137       2.2201
    1138       2.1181
    1139       2.2061
    1140       2.2207
    1141       2.2725
    1142       2.2496
    1143       2.3031
    1144       2.3437
    1145       2.3275
    1146       2.3219
    1147       2.3471
    1148       2.3179
    1149       2.4279
    1150       2.4238
    1151       2.4046
    1152       2.3485
    1153       2.2455
    1154       2.2372
    1155       2.2510
    1156       2.2562
    1157       2.2598
    1158       2.2349
    1159       2.4018
    1160       2.3985
    1161       2.3470
    1162       2.4031
    1163       2.4153
    1164       2.4575
    1165       2.3528
    1166       2.3368
    1167       2.3221
    1168       2.2949
    1169       2.2958
    1170       2.2607
    1171       2.2390
    1172       2.2565
    1173       2.2731
    1174       2.2917
    1175       2.1811
    1176       2.1379
    1177       2.1376
    1178       2.1856
    1179       2.2211
    1180       2.2818
    1181       2.1984
    1182       2.2343
    1183       2.1751
    1184       2.1783
    1185       2.2158
    1186       2.1415
    1187       2.1815
    1188       2.1114
    1189       2.1927
    1190       2.1854
    1191       2.1926
    1192       2.2167
    1193       2.1993
    1194       2.2507
    1195       2.3071
    1196       2.4226
    1197       2.4081
    1198       2.4513
    1199       2.4330
    1200       2.4660
    1201       2.3550
    1202       2.3651
    1203       2.3367
    1204       2.4477
    1205       2.4211
    1206       2.3617
    1207       2.4506
    1208       2.3855
    1209       2.3637
    1210       2.3239
    1211       2.3140
    1212       2.2225
    1213       2.3316
    1214       2.3640
    1215       2.3490
    1216       2.3629
    1217       2.3201
    1218       2.3521
    1219       2.3685
    1220       2.2389
    1221       2.3244
    1222       2.3597
    1223       2.3917
    1224       2.4265
    1225       2.4459
    1226       2.5185
    1227       2.4617
    1228       2.5038
    1229       2.4213
    1230       2.3959
    1231       2.3184
    1232       2.3071
    1233       2.2924
    1234       2.2895
    1235       2.2746
    1236       2.3204
    1237       2.3282
    1238       2.3750
    1239       2.3646
    1240       2.4176
    1241       2.3178
    1242       2.2863
    1243       2.3187
    1244       2.2911
    1245       2.3254
    1246       2.2305
    1247       2.3400
    1248       2.2934
    1249       2.2949
    1250       2.3387
    1251       2.3322
    1252       2.2753
    1253       2.3091
    1254       2.3685
    1255       2.3965
    1256       2.3815
    1257       2.4399
    1258       2.5281
    1259       2.5147
    1260       2.4410
    1261       2.4534
    1262       2.3851
    1263       2.4496
    1264       2.3395
    1265       2.4329
    1266       2.4274
    1267       2.5216
    1268       2.5099
    1269       2.4205
    1270       2.4851
    1271       2.5543
    1272       2.4497
    1273       2.4622
    1274       2.4430
    1275       2.3784
    1276       2.3267
    1277       2.3266
    1278       2.3315
    1279       2.3136
    1280       2.3591
    1281       2.4131
    1282       2.4488
    1283       2.3732
    1284       2.3871
    1285       2.3746
    1286       2.4588
    1287       2.5386
    1288       2.5866
    1289       2.6081
    1290       2.6271
    1291       2.6475
    1292       2.6500
    1293       2.6477
    1294       2.6187
    1295       2.6144
    1296       2.5435
    1297       2.6133
    1298       2.5646
    1299       2.6309
    1300       2.5759
    1301       2.5982
    1302       2.4780
    1303       2.5107
    1304       2.5476
    1305       2.5217
    1306       2.4628
    1307       2.5187
    1308       2.5985
    1309       2.5630
    1310       2.5690
    1311       2.4565
    1312       2.3723
    1313       2.3755
    1314       2.5048
    1315       2.5314
    1316       2.6034
    1317       2.6814
    1318       2.6701
    1319       2.7164
    1320       2.6722
    1321       2.6904
    1322       2.5641
    1323       2.6112
    1324       2.6179
    1325       2.6192
    1326       2.6702
    1327       2.7362
    1328       2.8030
    1329       2.7148
    1330       2.7877
    1331       2.8451
    1332       2.8298
    1333       2.6918
    1334       2.7845
    1335       2.8304
    1336       2.8420
    1337       2.8227
    1338       2.8507
    1339       2.9439
    1340       2.9112
    1341       2.9673
    1342       2.9964
    1343       3.1127
    1344       3.0250
    1345       3.0092
    1346       3.0519
    1347       3.0303
    1348       2.9922
    1349       3.1205
    1350       3.1306
    1351       3.1267
    1352       3.0531
    1353       3.1068
    1354       3.1489
    1355       3.1547
    1356       3.1949
    1357       3.1873
    1358       3.2832
    1359       3.2607
    1360       3.3317
    1361       3.2584
    1362       3.2721
    1363       3.2841
    1364       3.2060
    1365       3.1193
    1366       3.0920
    1367       3.0497
    1368       2.9258
    1369       3.0212
    1370       3.0975
    1371       2.9837
    1372       3.0495
    1373       2.9866
    1374       2.8704
    1375       2.9066
    1376       2.9140
    1377       3.0695
    1378       3.0130
    1379       2.8958
    1380       2.8330
    1381       2.8735
    1382       3.0500
    1383       3.0218
    1384       2.9889
    1385       2.8539
    1386       2.7109
    1387       2.7823
    1388       2.7589
    1389       2.7494
    1390       2.6959
    1391       2.7566
    1392       2.8148
    1393       2.7639
    1394       2.7614
    1395       2.8808
    1396       2.8630
    1397       2.7766
    1398       2.7492
    1399       2.7749
    1400       2.8479
    1401       2.8294
    1402       2.8850
    1403       2.9464
    1404       2.9072
    1405       2.8179
    1406       2.7956
    1407       2.7639
    1408       2.6839
    1409       2.5838
    1410       2.6095
    1411       2.6085
    1412       2.7450
    1413       2.7288
    1414       2.9313
    1415       2.7767
    1416       2.7703
    1417       2.7002
    1418       2.7250
    1419       2.7113
    1420       2.6936
    1421       2.6536
    1422       2.5859
    1423       2.6755
    1424       2.7405
    1425       2.7555
    1426       2.6950
    1427       2.6947
    1428       2.7558
    1429       2.8239
    1430       2.9568
    1431       2.9859
    1432       2.8731
    1433       2.9977
    1434       2.8517
    1435       2.8688
    1436       2.8398
    1437       2.7517
    1438       2.8168
    1439       2.7903
    1440       2.8237
    1441       2.8443
    1442       2.8645
    1443       2.8900
    1444       2.8871
    1445       2.8640
    1446       2.7939
    1447       2.7866
    1448       2.6056
    1449       2.7099
    1450       2.7576
    1451       2.8224
    1452       2.8266
    1453       2.9049
    1454       2.8486
    1455       2.8064
    1456       2.7286
    1457       2.6908
    1458       2.5930
    1459       2.5500
    1460       2.5673
    1461       2.6526
    1462       2.6927
    1463       2.5925
    1464       2.6770
    1465       2.6686
    1466       2.6069
    1467       2.6783
    1468       2.7707
    1469       2.7700
    1470       2.7470
    1471       2.7863
    1472       2.8247
    1473       2.9360
    1474       2.8675
    1475       2.7338
    1476       2.8071
    1477       2.8869
    1478       2.8756
    1479       2.9549
    1480       2.9851
    1481       3.0397
    1482       3.0164
    1483       3.0286
    1484       2.9367
    1485       2.8962
    1486       2.9024
    1487       2.7616
    1488       2.7169
    1489       2.6690
    1490       2.8237
    1491       2.8413
    1492       2.8676
    1493       2.8995
    1494       2.9051
    1495       2.9965
    1496       3.0269
    1497       3.0826
    1498       2.9873
    1499       3.0818
    1500       3.0266
    1501       2.9756
    1502       2.8827
    1503       2.9588
    1504       2.8721
    1505       2.9097
    1506       2.8172
    1507       2.8716
    1508       2.8628
    1509       2.8588
    1510       2.7847
    1511       2.8198
    1512       2.8317
    1513       2.9064
    1514       2.8988
    1515       2.9317
    1516       2.9762
    1517       2.8715
    1518       2.9731
    1519       2.9626
    1520       2.9382
    1521       2.9423
    1522       2.8757
    1523       2.7939
    1524       2.8226
    1525       2.8215
    1526       2.7986
    1527       2.8493
    1528       2.7270
    1529       2.7571
    1530       2.7765
    1531       2.6864
    1532       2.7573
    1533       2.6448
    1534       2.6449
    1535       2.6284
    1536       2.5670
    1537       2.6132
    1538       2.5809
    1539       2.6174
    1540       2.5517
    1541       2.4558
    1542       2.4682
    1543       2.4866
    1544       2.5393
    1545       2.5176
    1546       2.4180
    1547       2.3952
    1548       2.3739
    1549       2.3696
    1550       2.4462
    1551       2.5829
    1552       2.5818
    1553       2.5470
    1554       2.5860
    1555       2.5788
    1556       2.4993
    1557       2.4880
    1558       2.4650
    1559       2.4605
    1560       2.5725
    1561       2.4438
    1562       2.5457
    1563       2.4913
    1564       2.5925
    1565       2.6744
    1566       2.5703
    1567       2.4924
    1568       2.5225
    1569       2.5003
    1570       2.6317
    1571       2.5422
    1572       2.5883
    1573       2.5510
    1574       2.6324
    1575       2.5448
    1576       2.4814
    1577       2.5108
    1578       2.4925
    1579       2.5123
    1580       2.5120
    1581       2.5746
    1582       2.5077
    1583       2.5573
    1584       2.5376
    1585       2.5461
    1586       2.5585
    1587       2.7133
    1588       2.6615
    1589       2.6675
    1590       2.6305
    1591       2.5712
    1592       2.5106
    1593       2.5486
    1594       2.4748
    1595       2.5899
    1596       2.5145
    1597       2.6431
    1598       2.5513
    1599       2.5064
    1600       2.6289
    1601       2.6019
    1602       2.5923
    1603       2.5295
    1604       2.5574
    1605       2.5824
    1606       2.5676
    1607       2.5786
    1608       2.5817
    1609       2.6108
    1610       2.6528
    1611       2.6130
    1612       2.5466
    1613       2.5833
    1614       2.5272
    1615       2.5573
    1616       2.5230
    1617       2.4836
    1618       2.5113
    1619       2.3738
    1620       2.5120
    1621       2.5454
    1622       2.6332
    1623       2.4977
    1624       2.5616
    1625       2.6414
    1626       2.7452
    1627       2.6956
    1628       2.6330
    1629       2.5854
    1630       2.5892
    1631       2.6504
    1632       2.5657
    1633       2.5232
    1634       2.5748
    1635       2.5020
    1636       2.4920
    1637       2.6154
    1638       2.7123
    1639       2.7368
    1640       2.6688
    1641       2.6442
    1642       2.6232
    1643       2.5038
    1644       2.5052
    1645       2.5068
    1646       2.5636
    1647       2.4607
    1648       2.4612
    1649       2.5121
    1650       2.5393
    1651       2.4554
    1652       2.5514
    1653       2.5828
    1654       2.5222
    1655       2.6447
    1656       2.6051
    1657       2.6563
    1658       2.6784
    1659       2.6471
    1660       2.6746
    1661       2.6524
    1662       2.6971
    1663       2.6366
    1664       2.6902
    1665       2.6844
    1666       2.7000
    1667       2.7206
    1668       2.7605
    1669       2.6660
    1670       2.5567
    1671       2.5351
    1672       2.5425
    1673       2.5253
    1674       2.4998
    1675       2.4620
    1676       2.4620
    1677       2.4786
    1678       2.4848
    1679       2.5273
    1680       2.5377
    1681       2.4946
    1682       2.5948
    1683       2.6865
    1684       2.6574
    1685       2.5692
    1686       2.5361
    1687       2.4453
    1688       2.4382
    1689       2.4948
    1690       2.4592
    1691       2.5003
    1692       2.5566
    1693       2.5389
    1694       2.5026
    1695       2.4488
    1696       2.5564
    1697       2.5483
    1698       2.5526
    1699       2.5695
    1700       2.6083
    1701       2.5752
    1702       2.5621
    1703       2.4331
    1704       2.4202
    1705       2.4761
    1706       2.4355
    1707       2.4159
    1708       2.4891
    1709       2.5510
    1710       2.5538
    1711       2.6102
    1712       2.6849
    1713       2.7434
    1714       2.7032
    1715       2.7051
    1716       2.7075
    1717       2.7128
    1718       2.8251
    1719       2.7759
    1720       2.7340
    1721       2.7722
    1722       2.7587
    1723       2.6478
    1724       2.6901
    1725       2.7346
    1726       2.8257
    1727       2.8044
    1728       2.8036
    1729       2.7219
    1730       2.8866
    1731       2.7666
    1732       2.8364
    1733       3.0062
    1734       2.8531
    1735       2.8354
    1736       2.8133
    1737       2.7206
    1738       2.7449
    1739       2.7692
    1740       2.7792
    1741       2.7653
    1742       2.7670
    1743       2.7053
    1744       2.6095
    1745       2.6491
    1746       2.7337
    1747       2.7172
    1748       2.7303
    1749       2.6874
    1750       2.7950
    1751       2.8416
    1752       2.7813
    1753       2.8263
    1754       2.8035
    1755       2.7569
    1756       2.7353
    1757       2.6157
    1758       2.6499
    1759       2.7960
    1760       2.7758
    1761       2.7585
    1762       2.6127
    1763       2.7709
    1764       2.7253
    1765       2.7735
    1766       2.6805
    1767       2.6344
    1768       2.7212
    1769       2.7832
    1770       2.7021
    1771       2.6096
    1772       2.6570
    1773       2.6532
    1774       2.5950
    1775       2.6342
    1776       2.6045
    1777       2.6632
    1778       2.6603
    1779       2.6353
    1780       2.6608
    1781       2.6456
    1782       2.7570
    1783       2.6743
    1784       2.8403
    1785       2.8254
    1786       2.7689
    1787       2.9602
    1788       2.8805
    1789       2.7649
    1790       2.8195
    1791       2.7465
    1792       2.9199
    1793       2.8822
    1794       2.9865
    1795       2.8770
    1796       2.9638
    1797       2.9423
    1798       2.7863
    1799       2.8766
    1800       2.8139
    1801       2.6536
    1802       2.6867
    1803       2.6853
    1804       2.7151
    1805       2.7338
    1806       2.6878
    1807       2.7218
    1808       2.6854
    1809       2.6163
    1810       2.5731
    1811       2.5698
    1812       2.5330
    1813       2.6029
    1814       2.5841
    1815       2.6209
    1816       2.7077
    1817       2.6662
    1818       2.7441
    1819       2.7901
    1820       2.7587
    1821       2.7533
    1822       2.7329
    1823       2.6954
    1824       2.6509
    1825       2.5061
    1826       2.5802
    1827       2.5964
    1828       2.5677
    1829       2.5627
    1830       2.5193
    1831       2.5452
    1832       2.5510
    1833       2.5376
    1834       2.5149
    1835       2.6090
    1836       2.5923
    1837       2.5062
    1838       2.5901
    1839       2.6747
    1840       2.7183
    1841       2.7166
    1842       2.6961
    1843       2.6985
    1844       2.8380
    1845       2.9194
    1846       2.8928
    1847       2.9622
    1848       2.9116
    1849       2.9197
    1850       2.9618
    1851       3.0262
    1852       3.0400
    1853       3.0268
    1854       2.9315
    1855       2.9273
    1856       2.9760
    1857       2.9508
    1858       2.9417
    1859       3.0465
    1860       2.9920
    1861       3.0106
    1862       2.9907
    1863       2.9981
    1864       3.0658
    1865       2.9914
    1866       3.0335
    1867       2.9200
    1868       2.8911
    1869       2.9699
    1870       2.8875
    1871       2.8497
    1872       2.8488
    1873       2.7845
    1874       2.7073
    1875       2.6393
    1876       2.6925
    1877       2.7967
    1878       2.8013
    1879       2.7424
    1880       2.8886
    1881       2.8198
    1882       2.7927
    1883       2.8453
    1884       2.9711
    1885       2.9263
    1886       2.9507
    1887       2.8913
    1888       2.9658
    1889       2.9749
    1890       2.9281
    1891       2.9538
    1892       2.8576
    1893       2.8758
    1894       2.9504
    1895       2.8131
    1896       2.9570
    1897       2.8050
    1898       2.8554
    1899       2.9576
    1900       2.9077
    1901       2.9736
    1902       2.8617
    1903       2.9159
    1904       2.9366
    1905       2.9414
    1906       2.9041
    1907       2.9359
    1908       2.9128
    1909       2.8982
    1910       2.9988
    1911       2.8890
    1912       3.0028
    1913       2.9309
    1914       2.9291
    1915       2.9514
    1916       2.9165
    1917       2.8094
    1918       2.8001
    1919       2.9135
    1920       2.9638
    1921       2.8827
    1922       2.9783
    1923       2.9562
    1924       2.8519
    1925       2.8917
    1926       2.8324
    1927       2.8580
    1928       2.7650
    1929       2.7549
    1930       2.8553
    1931       2.8188
    1932       2.8635
    1933       2.8520
    1934       2.8379
    1935       2.8342
    1936       2.8762
    1937       2.8857
    1938       2.8660
    1939       2.9705
    1940       3.0305
    1941       3.0282
    1942       2.8928
    1943       2.8911
    1944       2.8969
    1945       2.8786
    1946       2.8840
    1947       2.8781
    1948       2.8022
    1949       2.8425
    1950       2.8443
    1951       2.9093
    1952       2.9072
    1953       2.8602
    1954       2.7619
    1955       2.8692
    1956       2.7889
    1957       2.8018
    1958       2.6699
    1959       2.8404
    1960       2.9480
    1961       2.8697
    1962       2.8476
    1963       2.8395
    1964       2.7045
    1965       2.7137
    1966       2.6582
    1967       2.6408
    1968       2.5930
    1969       2.4727
    1970       2.6087
    1971       2.6403
    1972       2.6302
    1973       2.7392
    1974       2.7207
    1975       2.6533
    1976       2.7841
    1977       2.7829
    1978       2.7452
    1979       2.7164
    1980       2.6829
    1981       2.6136
    1982       2.7065
    1983       2.7640
    1984       2.7703
    1985       2.6304
    1986       2.7254
    1987       2.6674
    1988       2.6553
    1989       2.7086
    1990       2.7674
    1991       2.7096
    1992       2.7169
    1993       2.7154
    1994       2.7235
    1995       2.7253
    1996       2.7398
    1997       2.7508
    1998       2.7163
    1999       2.7184
    2000       2.6890
    2001       2.6492
    2002       2.5450
    2003       2.6460
    2004       2.6026
    2005       2.5634
    2006       2.5181
    2007       2.5271
    2008       2.6073
    2009       2.5176
    2010       2.4886
    2011       2.4245
    2012       2.5553
    2013       2.4850
    2014       2.6265
    2015       2.5570
    2016       2.5799
    2017       2.6390
    2018       2.6950
    2019       2.6310
    2020       2.6555
    2021       2.6772
    2022       2.6547
    2023       2.6258
    2024       2.6445
    2025       2.7145
    2026       2.6209
    2027       2.6162
    2028       2.6092
    2029       2.5798
    2030       2.6305
    2031       2.6506
    2032       2.5786
    2033       2.5829
    2034       2.5885
    2035       2.5852
    2036       2.6254
    2037       2.5929
    2038       2.6881
    2039       2.6074
    2040       2.6187
    2041       2.6372
    2042       2.6460
    2043       2.7794
    2044       2.7741
    2045       2.7633
    2046       2.6770
    2047       2.6063
    2048       2.5557
    2049       2.5780
    2050       2.6064
    2051       2.5891
    2052       2.6648
    2053       2.5888
    2054       2.5654
    2055       2.5629
    2056       2.5377
    2057       2.6626
    2058       2.7269
    2059       2.5982
    2060       2.6276
    2061       2.6974
    2062       2.7340
    2063       2.6448
    2064       2.6395
    2065       2.5128
    2066       2.5382
    2067       2.6195
    2068       2.6084
    2069       2.5798
    2070       2.5581
    2071       2.5790
    2072       2.5804
    2073       2.6327
    2074       2.5979
    2075       2.6455
    2076       2.6319
    2077       2.5795
    2078       2.6322
    2079       2.6735
    2080       2.6322
    2081       2.6484
    2082       2.5674
    2083       2.6796
    2084       2.5315
    2085       2.6310
    2086       2.5709
    2087       2.5753
    2088       2.5667
    2089       2.5958
    2090       2.5957
    2091       2.5503
    2092       2.6060
    2093       2.5271
    2094       2.5929
    2095       2.6587
    2096       2.5722
    2097       2.6307
    2098       2.5953
    2099       2.5481
    2100       2.5927
    2101       2.5501
    2102       2.5620
    2103       2.5503
    2104       2.6048
    2105       2.5762
    2106       2.5281
    2107       2.5300
    2108       2.5739
    2109       2.5802
    2110       2.5910
    2111       2.6418
    2112       2.5981
    2113       2.5831
    2114       2.4983
    2115       2.5022
    2116       2.5693
    2117       2.5172
    2118       2.4866
    2119       2.4899
    2120       2.4460
    2121       2.5194
    2122       2.5700
    2123       2.5512
    2124       2.5733
    2125       2.5395
    2126       2.5801
    2127       2.5975
    2128       2.5444
    2129       2.5717
    2130       2.5690
    2131       2.6890
    2132       2.7078
    2133       2.6194
    2134       2.6535
    2135       2.6956
    2136       2.7020
    2137       2.7706
    2138       2.6610
    2139       2.6906
    2140       2.7092
    2141       2.7643
    2142       2.7193
    2143       2.7635
    2144       2.7808
    2145       2.7211
    2146       2.7713
    2147       2.6400
    2148       2.6354
    2149       2.6828
    2150       2.6392
    2151       2.6659
    2152       2.7770
    2153       2.7199
    2154       2.6201
    2155       2.6181
    2156       2.6236
    2157       2.6155
    2158       2.7284
    2159       2.7302
    2160       2.6721
    2161       2.6622
    2162       2.6541
    2163       2.7138
    2164       2.6029
    2165       2.6059
    2166       2.6097
    2167       2.6410
    2168       2.6141
    2169       2.7454
    2170       2.7888
    2171       2.7412
    2172       2.7850
    2173       2.7615
    2174       2.7959
    2175       2.8498
    2176       2.8161
    2177       2.7830
    2178       2.7420
    2179       2.6749
    2180       2.7004
    2181       2.8104
    2182       2.7516
    2183       2.8135
    2184       2.7559
    2185       2.7605
    2186       2.7820
    2187       2.7746
    2188       2.7742
    2189       2.7937
    2190       2.9181
    2191       2.9219
    2192       2.8991
    2193       2.9327
    2194       2.9456
    2195       2.8901
    2196       2.9053
    2197       2.8474
    2198       3.0123
    2199       3.0783
    2200       3.0547
    2201       3.1612
    2202       3.2256
    2203       3.2158
    2204       3.1136
    2205       3.1462
    2206       3.0510
    2207       3.2327
    2208       3.1932
    2209       3.1178
    2210       3.0105
    2211       2.9596
    2212       2.8473
    2213       2.9748
    2214       2.9312
    2215       3.0386
    2216       2.9732
    2217       2.8805
    2218       2.8502
    2219       2.8564
    2220       2.9804
    2221       3.0057
    2222       3.1361
    2223       3.1248
    2224       3.0403
    2225       3.0629
    2226       3.1017
    2227       3.0025
    2228       3.0321
    2229       2.9688
    2230       3.0216
    2231       3.0706
    2232       3.0963
    2233       3.1910
    2234       3.2445
    2235       3.2444
    2236       3.2092
    2237       3.2530
    2238       3.2498
    2239       3.2849
    2240       3.1204
    2241       3.1435
    2242       3.1606
    2243       3.1282
    2244       3.2158
    2245       3.0433
    2246       3.0819
    2247       3.1143
    2248       3.1112
    2249       3.1337
    2250       3.1297
    2251       3.0523
    2252       2.9559
    2253       3.0384
    2254       3.0672
    2255       3.0294
    2256       2.9929
    2257       3.0129
    2258       3.0012
    2259       3.0433
    2260       3.0451
    2261       3.0397
    2262       2.9911
    2263       3.1275
    2264       3.2012
    2265       3.2998
    2266       3.2168
    2267       3.1656
    2268       3.3286
    2269       3.3752
    2270       3.3855
    2271       3.3850
    2272       3.3475
    2273       3.3400
    2274       3.3075
    2275       3.2156
    2276       3.2081
    2277       3.2178
    2278       3.2764
    2279       3.2374
    2280       3.2241
    2281       3.3476
    2282       3.4403
    2283       3.4856
    2284       3.3689
    2285       3.4437
    2286       3.4432
    2287       3.3824
    2288       3.3251
    2289       3.3465
    2290       3.2957
    2291       3.3234
    2292       3.2023
    2293       3.2878
    2294       3.2461
    2295       3.3402
    2296       3.2825
    2297       3.2300
    2298       3.3058
    2299       3.2892
    2300       3.2531
    2301       3.2989
    2302       3.2647
    2303       3.3596
    2304       3.1759
    2305       3.0628
    2306       3.0768
    2307       3.1736
    2308       3.0314
    2309       3.0498
    2310       3.0760
    2311       3.1323
    2312       3.1431
    2313       3.1314
    2314       3.1203
    2315       3.0512
    2316       3.0089
    2317       2.9959
    2318       2.9676
    2319       2.9500
    2320       2.9407
    2321       2.8991
    2322       3.0292
    2323       2.9838
    2324       3.0418
    2325       3.1723
    2326       3.1084
    2327       3.0732
    2328       3.0948
    2329       3.0691
    2330       3.0503
    2331       3.0344
    2332       3.0729
    2333       3.1043
    2334       3.0731
    2335       3.0384
    2336       3.0234
    2337       2.9690
    2338       3.0779
    2339       2.9877
    2340       2.9810
    2341       2.9878
    2342       2.9831
    2343       2.9587
    2344       2.9892
    2345       2.9884
    2346       2.9659
    2347       2.9686
    2348       3.1113
    2349       3.1053
    2350       3.0134
    2351       2.9897
    2352       2.8865
    2353       2.8804
    2354       2.9255
    2355       2.8815
    2356       2.9328
    2357       2.9083
    2358       2.9042
    2359       2.9166
    2360       2.8790
    2361       2.9672
    2362       2.9775
    2363       2.9058
    2364       2.8786
    2365       2.9180
    2366       2.8847
    2367       2.9139
    2368       2.9362
    2369       3.0352
    2370       2.9415
    2371       2.8384
    2372       2.7607
    2373       2.8021
    2374       2.8606
    2375       2.9097
    2376       2.8568
    2377       2.8549
    2378       2.8427
    2379       2.8505
    2380       2.9282
    2381       2.9380
    2382       2.9624
    2383       3.0152
    2384       3.0262
    2385       3.0970
    2386       3.1130
    2387       3.1163
    2388       3.0529
    2389       2.9628
    2390       3.0308
    2391       3.0535
    2392       2.9854
    2393       2.9485
    2394       3.0158
    2395       2.9726
    2396       3.0792
    2397       3.0786
    2398       3.0579
    2399       3.0519
    2400       3.0463
    2401       3.1085
    2402       3.0478
    2403       3.0868
    2404       3.0663
    2405       3.0992
    2406       3.1405
    2407       3.0673
    2408       3.0491
    2409       3.0140
    2410       3.0154
    2411       3.0127
    2412       3.0198
    2413       2.9529
    2414       3.0529
    2415       3.0306
    2416       2.9877
    2417       2.9686
    2418       2.9731
    2419       2.9837
    2420       2.9879
    2421       3.0525
    2422       3.0156
    2423       3.0137
    2424       2.9987
    2425       3.0477
    2426       3.0133
    2427       3.0211
    2428       3.0474
    2429       3.1435
    2430       3.2422
    2431       3.2699
    2432       3.2186
    2433       3.1103
    2434       3.1242
    2435       3.2145
    2436       3.2674
    2437       3.2893
    2438       3.1785
    2439       3.1301
    2440       3.0927
    2441       3.1016
    2442       3.0834
    2443       3.0144
    2444       3.1004
    2445       3.0973
    2446       3.2175
    2447       3.1817
    2448       3.1534
    2449       3.1413
    2450       3.1880
    2451       3.0905
    2452       3.0838
    2453       3.1348
    2454       3.0891
    2455       3.0751
    2456       3.0396
    2457       2.9888
    2458       3.0057
    2459       3.0727
    2460       3.1105
    2461       3.0976
    2462       3.1613
    2463       3.1581
    2464       3.1886
    2465       3.1858
    2466       3.1297
    2467       3.2101
    2468       3.3082
    2469       3.3233
    2470       3.2793
    2471       3.2813
    2472       3.3973
    2473       3.2057
    2474       3.1196
    2475       3.1514
    2476       3.1658
    2477       3.1376
    2478       3.1371
    2479       3.1534
    2480       3.2663
    2481       3.2045
    2482       3.2287
    2483       3.1411
    2484       3.1890
    2485       3.0458
    2486       3.0403
    2487       3.0484
    2488       3.0925
    2489       3.1048
    2490       3.0731
    2491       3.0422
    2492       3.0617
    2493       3.0081
    2494       2.9640
    2495       2.9693
    2496       3.1126
    2497       3.1512
    2498       3.1368
    2499       3.1957
    2500       3.2937
