# Supplementary material for: Potential Inhibitors of Fascin From A Database of Marine Natural Products: A Virtual Screening and Molecular Dynamics Study
Source: Front Chem. 2021 Oct 7;9:719949. doi: 10.3389/fchem.2021.719949 (PMC8529705; doi:10.3389/fchem.2021.719949)
Supplement: Supplementary file 2 [file DataSheet1.ZIP › Raw Date for Manuscript-719949-reduced/Figure S1/Inhibitor 15/rmsd4.dat]

#Frame     RMSD_00002
       1       2.3437
       2       2.3518
       3       2.3373
       4       2.3120
       5       2.2939
       6       2.2631
       7       2.2587
       8       2.2060
       9       2.2798
      10       2.1989
      11       2.1272
      12       2.1503
      13       2.2303
      14       2.0749
      15       2.1355
      16       2.1316
      17       2.2040
      18       2.1488
      19       2.1661
      20       2.1066
      21       2.1542
      22       2.1514
      23       2.1268
      24       2.0412
      25       2.1439
      26       2.1585
      27       2.2215
      28       2.1765
      29       2.1785
      30       2.1922
      31       2.2571
      32       2.2400
      33       2.2194
      34       2.1698
      35       2.1500
      36       2.1541
      37       2.2200
      38       2.2717
      39       2.2490
      40       2.3364
      41       2.2461
      42       2.2128
      43       2.2214
      44       2.3519
      45       2.4840
      46       2.4945
      47       2.4133
      48       2.3120
      49       2.3853
      50       2.5071
      51       2.5689
      52       2.5547
      53       2.5979
      54       2.5878
      55       2.6193
      56       2.5759
      57       2.5261
      58       2.5743
      59       2.6520
      60       2.4810
      61       2.4598
      62       2.4700
      63       2.3953
      64       2.3811
      65       2.3787
      66       2.3576
      67       2.4361
      68       2.3914
      69       2.4274
      70       2.4364
      71       2.4332
      72       2.3017
      73       2.1882
      74       2.2853
      75       2.3421
      76       2.3002
      77       2.3962
      78       2.4760
      79       2.4431
      80       2.4796
      81       2.3850
      82       2.4125
      83       2.3252
      84       2.3066
      85       2.3990
      86       2.3887
      87       2.4007
      88       2.4081
      89       2.4773
      90       2.5036
      91       2.5268
      92       2.5284
      93       2.4708
      94       2.4297
      95       2.3788
      96       2.4449
      97       2.5611
      98       2.5915
      99       2.5360
     100       2.4299
     101       2.4733
     102       2.6558
     103       2.5832
     104       2.4942
     105       2.5146
     106       2.4724
     107       2.5085
     108       2.3864
     109       2.3930
     110       2.3696
     111       2.3662
     112       2.3010
     113       2.2922
     114       2.2799
     115       2.1983
     116       2.2456
     117       2.2417
     118       2.2898
     119       2.2801
     120       2.2854
     121       2.2383
     122       2.1945
     123       2.3055
     124       2.3055
     125       2.1341
     126       2.1037
     127       2.1189
     128       2.1522
     129       2.2470
     130       2.3008
     131       2.2737
     132       2.2167
     133       2.2287
     134       2.1802
     135       2.0704
     136       2.0664
     137       2.0673
     138       2.1515
     139       2.1174
     140       2.1580
     141       2.1714
     142       2.1678
     143       2.1943
     144       2.1969
     145       2.1948
     146       2.1597
     147       2.2821
     148       2.2376
     149       2.2473
     150       2.3044
     151       2.3251
     152       2.2923
     153       2.2987
     154       2.3989
     155       2.3773
     156       2.3671
     157       2.2596
     158       2.3286
     159       2.2858
     160       2.2512
     161       2.2995
     162       2.3786
     163       2.3047
     164       2.2156
     165       2.2088
     166       2.2389
     167       2.2746
     168       2.4136
     169       2.2809
     170       2.3068
     171       2.3492
     172       2.3703
     173       2.4052
     174       2.4214
     175       2.4434
     176       2.4843
     177       2.4045
     178       2.4071
     179       2.4617
     180       2.4694
     181       2.5659
     182       2.5046
     183       2.5876
     184       2.6358
     185       2.5578
     186       2.4192
     187       2.3586
     188       2.3124
     189       2.3744
     190       2.3263
     191       2.2836
     192       2.3378
     193       2.3274
     194       2.2409
     195       2.2756
     196       2.3967
     197       2.3126
     198       2.3375
     199       2.2976
     200       2.3430
     201       2.3499
     202       2.3079
     203       2.3067
     204       2.2889
     205       2.3464
     206       2.4416
     207       2.3585
     208       2.4124
     209       2.3343
     210       2.3783
     211       2.3233
     212       2.2950
     213       2.4528
     214       2.3866
     215       2.2413
     216       2.2655
     217       2.3124
     218       2.3162
     219       2.3196
     220       2.3155
     221       2.3875
     222       2.2571
     223       2.2003
     224       2.2010
     225       2.1980
     226       2.1513
     227       2.1437
     228       2.1487
     229       2.2226
     230       2.1765
     231       2.2128
     232       2.1428
     233       2.1262
     234       2.1918
     235       2.1426
     236       2.1944
     237       2.2147
     238       2.1167
     239       2.1490
     240       2.2151
     241       2.1877
     242       2.1268
     243       2.2007
     244       2.2130
     245       2.0868
     246       2.1178
     247       2.1151
     248       2.1357
     249       2.1308
     250       2.1255
     251       2.0855
     252       2.0989
     253       2.1782
     254       2.0560
     255       2.0892
     256       2.1070
     257       2.1256
     258       2.0682
     259       1.9874
     260       2.0828
     261       2.1199
     262       2.1431
     263       2.1391
     264       2.1458
     265       2.1846
     266       2.2044
     267       2.1746
     268       2.1565
     269       2.2624
     270       2.2699
     271       2.2052
     272       2.2428
     273       2.2321
     274       2.1789
     275       2.2789
     276       2.2612
     277       2.3214
     278       2.3039
     279       2.3571
     280       2.3247
     281       2.3394
     282       2.3260
     283       2.3658
     284       2.3823
     285       2.3974
     286       2.3701
     287       2.4247
     288       2.3943
     289       2.3634
     290       2.3588
     291       2.3219
     292       2.2794
     293       2.1974
     294       2.2699
     295       2.1891
     296       2.2252
     297       2.1879
     298       2.1766
     299       2.1758
     300       2.1958
     301       2.2310
     302       2.2431
     303       2.2313
     304       2.2343
     305       2.2003
     306       2.1888
     307       2.1228
     308       2.2228
     309       2.1825
     310       2.1328
     311       2.1624
     312       2.2543
     313       2.1612
     314       2.2852
     315       2.2965
     316       2.2675
     317       2.2223
     318       2.2841
     319       2.3036
     320       2.3572
     321       2.3294
     322       2.3231
     323       2.2985
     324       2.2534
     325       2.1664
     326       2.1501
     327       2.2202
     328       2.2536
     329       2.2683
     330       2.2041
     331       2.1687
     332       2.1796
     333       2.1347
     334       2.2228
     335       2.1431
     336       2.1706
     337       2.2380
     338       2.1647
     339       2.2915
     340       2.2736
     341       2.2985
     342       2.2328
     343       2.1741
     344       2.1943
     345       2.2757
     346       2.2965
     347       2.2797
     348       2.3871
     349       2.3056
     350       2.2719
     351       2.4641
     352       2.5166
     353       2.4862
     354       2.4766
     355       2.3930
     356       2.4447
     357       2.3974
     358       2.3637
     359       2.4593
     360       2.4232
     361       2.3495
     362       2.3373
     363       2.2011
     364       2.1980
     365       2.2294
     366       2.3140
     367       2.2803
     368       2.2680
     369       2.3137
     370       2.3462
     371       2.4112
     372       2.4083
     373       2.4441
     374       2.4011
     375       2.3435
     376       2.3018
     377       2.2912
     378       2.3675
     379       2.3421
     380       2.2951
     381       2.2902
     382       2.2063
     383       2.2288
     384       2.1872
     385       2.2892
     386       2.2606
     387       2.3486
     388       2.3262
     389       2.4200
     390       2.4006
     391       2.3941
     392       2.4270
     393       2.4716
     394       2.5024
     395       2.4433
     396       2.5532
     397       2.6487
     398       2.7189
     399       2.7321
     400       2.5816
     401       2.6444
     402       2.6116
     403       2.6333
     404       2.6522
     405       2.6538
     406       2.4905
     407       2.4414
     408       2.3960
     409       2.4196
     410       2.4125
     411       2.4111
     412       2.3530
     413       2.3793
     414       2.3749
     415       2.3009
     416       2.2268
     417       2.2957
     418       2.3185
     419       2.3969
     420       2.3358
     421       2.3556
     422       2.2989
     423       2.2269
     424       2.2586
     425       2.2268
     426       2.1903
     427       2.2743
     428       2.3497
     429       2.4630
     430       2.3558
     431       2.3795
     432       2.3042
     433       2.4147
     434       2.3279
     435       2.3207
     436       2.2711
     437       2.1994
     438       2.1359
     439       2.1633
     440       2.2363
     441       2.3073
     442       2.3425
     443       2.3670
     444       2.4070
     445       2.3693
     446       2.4403
     447       2.4686
     448       2.4156
     449       2.4819
     450       2.5326
     451       2.4182
     452       2.4930
     453       2.5659
     454       2.5858
     455       2.6361
     456       2.5457
     457       2.4964
     458       2.4512
     459       2.3499
     460       2.3721
     461       2.5065
     462       2.5370
     463       2.4545
     464       2.4748
     465       2.4301
     466       2.4862
     467       2.4851
     468       2.3768
     469       2.3289
     470       2.3770
     471       2.4408
     472       2.3769
     473       2.4837
     474       2.4648
     475       2.5341
     476       2.4179
     477       2.3998
     478       2.3620
     479       2.2883
     480       2.2799
     481       2.2948
     482       2.3614
     483       2.4029
     484       2.3740
     485       2.3525
     486       2.3483
     487       2.2705
     488       2.2875
     489       2.2373
     490       2.2864
     491       2.2398
     492       2.3048
     493       2.3479
     494       2.2374
     495       2.2500
     496       2.3309
     497       2.4251
     498       2.3342
     499       2.3356
     500       2.4406
     501       2.4113
     502       2.3207
     503       2.2953
     504       2.2844
     505       2.3935
     506       2.3481
     507       2.3633
     508       2.4659
     509       2.4375
     510       2.3836
     511       2.2606
     512       2.2251
     513       2.3796
     514       2.3823
     515       2.4326
     516       2.3553
     517       2.3710
     518       2.4565
     519       2.3882
     520       2.4273
     521       2.4027
     522       2.3479
     523       2.3134
     524       2.3825
     525       2.3740
     526       2.3938
     527       2.2237
     528       2.3241
     529       2.3361
     530       2.3930
     531       2.3939
     532       2.3821
     533       2.3424
     534       2.4385
     535       2.3368
     536       2.3203
     537       2.3466
     538       2.3176
     539       2.3303
     540       2.3591
     541       2.2745
     542       2.2978
     543       2.2800
     544       2.2953
     545       2.3951
     546       2.3692
     547       2.2756
     548       2.1949
     549       2.2464
     550       2.2001
     551       2.1666
     552       2.2276
     553       2.2324
     554       2.1984
     555       2.1848
     556       2.3270
     557       2.2031
     558       2.1635
     559       2.1661
     560       2.1481
     561       2.0999
     562       2.0980
     563       2.1190
     564       2.1682
     565       2.2224
     566       2.1164
     567       2.1659
     568       2.2396
     569       2.1775
     570       2.1933
     571       2.1596
     572       2.1575
     573       2.1461
     574       2.0835
     575       2.1512
     576       2.1241
     577       2.1181
     578       2.0066
     579       2.0000
     580       2.0336
     581       2.0302
     582       2.0194
     583       2.0301
     584       2.1026
     585       2.0816
     586       2.1637
     587       2.1613
     588       2.1659
     589       2.2743
     590       2.2990
     591       2.2509
     592       2.2381
     593       2.2636
     594       2.2899
     595       2.3112
     596       2.4259
     597       2.3770
     598       2.2715
     599       2.2919
     600       2.3268
     601       2.4326
     602       2.3692
     603       2.2716
     604       2.3870
     605       2.3654
     606       2.3800
     607       2.3868
     608       2.4138
     609       2.3034
     610       2.3253
     611       2.3056
     612       2.2536
     613       2.2924
     614       2.3411
     615       2.4293
     616       2.4565
     617       2.4050
     618       2.4593
     619       2.4993
     620       2.4922
     621       2.4860
     622       2.4532
     623       2.4359
     624       2.4949
     625       2.4602
     626       2.6083
     627       2.4935
     628       2.4068
     629       2.4152
     630       2.5289
     631       2.5211
     632       2.4876
     633       2.5282
     634       2.5723
     635       2.5447
     636       2.4298
     637       2.4266
     638       2.3200
     639       2.3178
     640       2.3463
     641       2.3898
     642       2.3119
     643       2.3503
     644       2.3027
     645       2.2864
     646       2.2791
     647       2.3282
     648       2.3587
     649       2.3844
     650       2.3831
     651       2.4082
     652       2.3309
     653       2.3407
     654       2.4070
     655       2.3825
     656       2.4632
     657       2.3541
     658       2.3546
     659       2.2990
     660       2.3124
     661       2.3291
     662       2.3850
     663       2.3529
     664       2.3065
     665       2.4098
     666       2.3607
     667       2.4279
     668       2.4381
     669       2.4440
     670       2.4302
     671       2.3877
     672       2.3810
     673       2.3667
     674       2.4028
     675       2.4126
     676       2.3938
     677       2.3696
     678       2.3464
     679       2.4032
     680       2.4330
     681       2.4270
     682       2.4205
     683       2.4200
     684       2.2934
     685       2.3247
     686       2.3019
     687       2.3259
     688       2.3026
     689       2.3275
     690       2.3086
     691       2.2802
     692       2.2965
     693       2.2561
     694       2.2701
     695       2.3406
     696       2.3505
     697       2.3302
     698       2.3177
     699       2.4257
     700       2.3385
     701       2.3588
     702       2.2738
     703       2.2415
     704       2.3393
     705       2.3428
     706       2.3258
     707       2.3124
     708       2.3271
     709       2.3718
     710       2.3733
     711       2.3778
     712       2.3261
     713       2.2960
     714       2.3695
     715       2.3934
     716       2.3376
     717       2.3525
     718       2.2977
     719       2.4065
     720       2.3427
     721       2.2760
     722       2.3010
     723       2.3349
     724       2.2635
     725       2.2874
     726       2.2310
     727       2.2232
     728       2.2135
     729       2.2083
     730       2.2009
     731       2.2377
     732       2.2889
     733       2.2583
     734       2.2653
     735       2.3647
     736       2.3543
     737       2.3654
     738       2.4149
     739       2.4581
     740       2.4417
     741       2.4678
     742       2.4202
     743       2.4195
     744       2.3955
     745       2.5065
     746       2.3849
     747       2.3293
     748       2.4085
     749       2.4384
     750       2.4781
     751       2.5446
     752       2.5137
     753       2.4675
     754       2.3900
     755       2.3825
     756       2.4254
     757       2.3837
     758       2.3596
     759       2.3147
     760       2.3075
     761       2.5244
     762       2.3855
     763       2.4777
     764       2.4670
     765       2.4713
     766       2.5084
     767       2.4828
     768       2.5615
     769       2.5747
     770       2.5484
     771       2.5342
     772       2.4981
     773       2.5670
     774       2.5448
     775       2.5377
     776       2.6005
     777       2.4809
     778       2.5302
     779       2.5663
     780       2.5527
     781       2.6076
     782       2.5216
     783       2.4750
     784       2.4662
     785       2.5484
     786       2.5019
     787       2.4432
     788       2.4996
     789       2.4347
     790       2.5040
     791       2.6000
     792       2.6942
     793       2.5660
     794       2.4796
     795       2.5961
     796       2.6087
     797       2.5467
     798       2.4714
     799       2.5253
     800       2.4743
     801       2.5646
     802       2.4886
     803       2.6381
     804       2.5983
     805       2.6520
     806       2.7202
     807       2.7412
     808       2.6635
     809       2.7535
     810       2.6555
     811       2.6738
     812       2.6949
     813       2.7228
     814       2.6565
     815       2.6363
     816       2.6442
     817       2.7362
     818       2.6097
     819       2.6372
     820       2.6212
     821       2.6307
     822       2.6694
     823       2.5514
     824       2.6221
     825       2.6270
     826       2.6247
     827       2.7496
     828       2.6923
     829       2.6114
     830       2.5846
     831       2.5426
     832       2.5379
     833       2.5667
     834       2.5532
     835       2.5211
     836       2.5304
     837       2.4517
     838       2.5181
     839       2.5985
     840       2.6464
     841       2.6228
     842       2.6202
     843       2.6213
     844       2.6231
     845       2.6003
     846       2.6303
     847       2.6078
     848       2.6934
     849       2.6426
     850       2.6334
     851       2.6185
     852       2.6767
     853       2.6591
     854       2.6303
     855       2.5785
     856       2.6831
     857       2.6267
     858       2.6025
     859       2.5878
     860       2.5149
     861       2.4731
     862       2.5073
     863       2.5409
     864       2.4577
     865       2.5210
     866       2.5052
     867       2.6100
     868       2.6245
     869       2.7188
     870       2.7117
     871       2.7010
     872       2.5931
     873       2.5393
     874       2.5293
     875       2.5411
     876       2.5176
     877       2.5237
     878       2.5201
     879       2.4982
     880       2.5281
     881       2.5596
     882       2.5125
     883       2.4927
     884       2.4548
     885       2.4813
     886       2.4951
     887       2.5247
     888       2.5222
     889       2.5990
     890       2.6186
     891       2.5510
     892       2.5909
     893       2.5397
     894       2.5371
     895       2.5415
     896       2.4530
     897       2.4305
     898       2.3585
     899       2.4385
     900       2.4866
     901       2.4537
     902       2.4323
     903       2.4552
     904       2.4899
     905       2.4581
     906       2.4709
     907       2.4681
     908       2.5141
     909       2.5473
     910       2.5829
     911       2.4878
     912       2.5207
     913       2.4816
     914       2.4895
     915       2.4653
     916       2.5485
     917       2.6753
     918       2.5895
     919       2.5779
     920       2.5690
     921       2.5590
     922       2.5332
     923       2.5669
     924       2.5137
     925       2.6331
     926       2.6795
     927       2.5764
     928       2.5732
     929       2.6581
     930       2.6336
     931       2.6263
     932       2.5847
     933       2.5024
     934       2.5390
     935       2.6438
     936       2.6512
     937       2.6181
     938       2.6244
     939       2.6440
     940       2.7869
     941       2.7746
     942       2.8063
     943       2.8128
     944       2.7909
     945       2.7641
     946       2.7331
     947       2.7719
     948       2.7295
     949       2.7750
     950       2.7888
     951       2.8142
     952       2.7971
     953       2.8828
     954       2.8183
     955       2.9148
     956       2.8011
     957       2.7813
     958       2.8253
     959       2.7518
     960       2.8052
     961       2.7937
     962       2.7915
     963       2.8078
     964       2.7758
     965       2.6951
     966       2.7517
     967       2.7893
     968       2.7609
     969       2.6529
     970       2.6274
     971       2.7086
     972       2.6296
     973       2.6837
     974       2.6317
     975       2.5821
     976       2.6906
     977       2.6618
     978       2.5004
     979       2.5399
     980       2.5982
     981       2.5589
     982       2.6265
     983       2.6381
     984       2.7796
     985       2.8240
     986       2.9095
     987       2.8600
     988       2.9892
     989       2.9542
     990       2.9980
     991       2.8431
     992       2.8436
     993       2.8489
     994       2.7736
     995       2.7092
     996       2.6646
     997       2.6791
     998       2.6719
     999       2.7569
    1000       2.7532
    1001       2.7991
    1002       2.7743
    1003       2.7440
    1004       2.7009
    1005       2.7398
    1006       2.7401
    1007       2.7510
    1008       2.7185
    1009       2.6903
    1010       2.7067
    1011       2.6628
    1012       2.6166
    1013       2.5922
    1014       2.5548
    1015       2.5139
    1016       2.6273
    1017       2.6730
    1018       2.6463
    1019       2.6900
    1020       2.6170
    1021       2.6519
    1022       2.6225
    1023       2.5683
    1024       2.5747
    1025       2.4129
    1026       2.4006
    1027       2.5397
    1028       2.6162
    1029       2.6137
    1030       2.6207
    1031       2.6048
    1032       2.5875
    1033       2.5024
    1034       2.5727
    1035       2.5918
    1036       2.6506
    1037       2.6237
    1038       2.6111
    1039       2.5651
    1040       2.5873
    1041       2.5339
    1042       2.4995
    1043       2.5392
    1044       2.6058
    1045       2.6133
    1046       2.5783
    1047       2.5518
    1048       2.7716
    1049       2.6721
    1050       2.6715
    1051       2.7589
    1052       2.7007
    1053       2.8313
    1054       2.8688
    1055       2.8273
    1056       2.8187
    1057       2.7561
    1058       2.8146
    1059       2.8517
    1060       2.8466
    1061       2.8842
    1062       2.7410
    1063       2.7381
    1064       2.7589
    1065       2.6796
    1066       2.6886
    1067       2.5943
    1068       2.7169
    1069       2.7574
    1070       2.7230
    1071       2.7877
    1072       2.8375
    1073       2.7933
    1074       2.6780
    1075       2.7829
    1076       2.7029
    1077       2.7744
    1078       2.7354
    1079       2.7610
    1080       2.7610
    1081       2.7673
    1082       2.6978
    1083       2.7983
    1084       2.8041
    1085       2.7949
    1086       2.7394
    1087       2.8169
    1088       2.7336
    1089       2.7888
    1090       2.8803
    1091       2.7896
    1092       2.7970
    1093       2.7703
    1094       2.9214
    1095       2.9387
    1096       2.9368
    1097       3.0505
    1098       3.0968
    1099       3.0689
    1100       2.9837
    1101       3.0164
    1102       2.9073
    1103       2.8088
    1104       2.7253
    1105       2.7680
    1106       2.7369
    1107       2.6195
    1108       2.7013
    1109       2.7693
    1110       2.7625
    1111       2.7210
    1112       2.6205
    1113       2.7616
    1114       2.7141
    1115       2.8016
    1116       2.8028
    1117       2.7422
    1118       2.7044
    1119       2.7513
    1120       2.7334
    1121       2.7919
    1122       2.7139
    1123       2.8338
    1124       2.7599
    1125       2.7620
    1126       2.7858
    1127       2.7427
    1128       2.6789
    1129       2.7856
    1130       2.7821
    1131       2.8038
    1132       2.8588
    1133       2.8949
    1134       2.8221
    1135       2.8446
    1136       2.9956
    1137       2.8602
    1138       2.7666
    1139       2.8267
    1140       2.7775
    1141       2.8256
    1142       2.8589
    1143       2.8516
    1144       2.8315
    1145       2.8383
    1146       2.8008
    1147       2.8073
    1148       2.7691
    1149       2.7354
    1150       2.8282
    1151       2.7448
    1152       2.7793
    1153       2.7604
    1154       2.8497
    1155       2.7591
    1156       2.6878
    1157       2.6280
    1158       2.7191
    1159       2.6348
    1160       2.7449
    1161       2.6860
    1162       2.8324
    1163       2.8638
    1164       2.8208
    1165       2.8714
    1166       2.9314
    1167       2.9317
    1168       2.7465
    1169       2.7748
    1170       2.8051
    1171       2.8678
    1172       2.9427
    1173       2.9574
    1174       2.9662
    1175       2.9716
    1176       2.9044
    1177       2.8698
    1178       2.8894
    1179       2.8879
    1180       2.9354
    1181       2.8815
    1182       2.8705
    1183       2.8549
    1184       2.8721
    1185       2.9116
    1186       2.7963
    1187       2.7572
    1188       2.7776
    1189       2.7976
    1190       2.7856
    1191       2.7775
    1192       2.7385
    1193       2.5832
    1194       2.5246
    1195       2.6696
    1196       2.6869
    1197       2.6408
    1198       2.7281
    1199       2.7875
    1200       2.8030
    1201       2.5696
    1202       2.5451
    1203       2.5910
    1204       2.6443
    1205       2.6732
    1206       2.5732
    1207       2.5410
    1208       2.6593
    1209       2.6652
    1210       2.6162
    1211       2.6273
    1212       2.7795
    1213       2.8166
    1214       2.7860
    1215       2.7091
    1216       2.6885
    1217       2.7524
    1218       2.6901
    1219       2.7419
    1220       2.6571
    1221       2.7244
    1222       2.7020
    1223       2.6917
    1224       2.6570
    1225       2.7650
    1226       2.6939
    1227       2.6567
    1228       2.6394
    1229       2.7365
    1230       2.7209
    1231       2.8373
    1232       2.8916
    1233       2.8346
    1234       2.8000
    1235       2.8250
    1236       2.9431
    1237       3.0594
    1238       3.0005
    1239       2.9880
    1240       2.9460
    1241       3.0409
    1242       3.2345
    1243       3.2453
    1244       3.2529
    1245       3.1456
    1246       3.1883
    1247       3.2358
    1248       3.2066
    1249       3.1586
    1250       3.3319
    1251       3.3108
    1252       3.2128
    1253       3.2820
    1254       3.2598
    1255       3.4368
    1256       3.3944
    1257       3.4560
    1258       3.4089
    1259       3.4021
    1260       3.4270
    1261       3.3921
    1262       3.5291
    1263       3.4147
    1264       3.3490
    1265       3.2766
    1266       3.1479
    1267       3.1502
    1268       3.1818
    1269       3.2490
    1270       3.0367
    1271       3.1609
    1272       3.1228
    1273       3.1880
    1274       3.1019
    1275       3.0712
    1276       3.1516
    1277       3.0388
    1278       3.0269
    1279       2.9628
    1280       2.8951
    1281       2.9309
    1282       2.9966
    1283       2.9269
    1284       3.0567
    1285       3.1859
    1286       3.1819
    1287       3.1714
    1288       3.2961
    1289       3.3684
    1290       3.3654
    1291       3.3280
    1292       3.1360
    1293       3.3866
    1294       3.3502
    1295       3.4123
    1296       3.3630
    1297       3.3946
    1298       3.4322
    1299       3.4003
    1300       3.4965
    1301       3.5101
    1302       3.5615
    1303       3.5325
    1304       3.4544
    1305       3.5632
    1306       3.5378
    1307       3.5317
    1308       3.4944
    1309       3.4964
    1310       3.4895
    1311       3.5068
    1312       3.4906
    1313       3.5348
    1314       3.5031
    1315       3.4143
    1316       3.4602
    1317       3.3811
    1318       3.2133
    1319       3.2328
    1320       3.2803
    1321       3.3062
    1322       3.2801
    1323       3.2459
    1324       3.1037
    1325       3.1321
    1326       3.1496
    1327       3.2159
    1328       3.1499
    1329       3.4060
    1330       3.4520
    1331       3.4061
    1332       3.3147
    1333       3.3751
    1334       3.3210
    1335       3.2395
    1336       3.2462
    1337       3.2751
    1338       3.2871
    1339       3.2647
    1340       3.2395
    1341       3.2038
    1342       3.1908
    1343       3.1461
    1344       3.1331
    1345       3.0351
    1346       2.9792
    1347       3.0403
    1348       3.1184
    1349       3.1000
    1350       3.1669
    1351       3.2866
    1352       3.2585
    1353       3.2706
    1354       3.2967
    1355       3.2564
    1356       3.1922
    1357       3.2648
    1358       3.2849
    1359       3.3294
    1360       3.3528
    1361       3.2950
    1362       3.3043
    1363       3.1964
    1364       3.2301
    1365       3.2644
    1366       3.3050
    1367       3.2844
    1368       3.2893
    1369       3.3408
    1370       3.3031
    1371       3.2078
    1372       3.1380
    1373       3.0151
    1374       3.0559
    1375       3.0370
    1376       2.9942
    1377       3.0556
    1378       2.9317
    1379       3.0176
    1380       3.1124
    1381       3.0971
    1382       3.0726
    1383       3.0701
    1384       3.0148
    1385       2.9546
    1386       3.0320
    1387       2.9340
    1388       2.9102
    1389       2.8548
    1390       2.9639
    1391       3.0593
    1392       3.0113
    1393       2.9012
    1394       2.9187
    1395       2.9967
    1396       3.1637
    1397       3.1613
    1398       3.0799
    1399       3.1653
    1400       3.0834
    1401       3.0404
    1402       3.0789
    1403       3.0780
    1404       3.0445
    1405       3.1041
    1406       3.0274
    1407       3.0403
    1408       3.0218
    1409       3.0040
    1410       3.0515
    1411       3.1231
    1412       3.0871
    1413       3.0980
    1414       3.0347
    1415       3.0541
    1416       3.0719
    1417       3.0785
    1418       3.0153
    1419       3.0249
    1420       2.8865
    1421       2.8469
    1422       2.8039
    1423       2.8942
    1424       2.9158
    1425       2.9682
    1426       2.8793
    1427       2.8730
    1428       2.9950
    1429       3.0860
    1430       3.0710
    1431       3.0828
    1432       3.0579
    1433       3.0504
    1434       3.0534
    1435       3.0416
    1436       3.0471
    1437       3.0126
    1438       3.0385
    1439       2.8928
    1440       2.9042
    1441       2.9342
    1442       2.8743
    1443       2.9723
    1444       3.1333
    1445       3.1037
    1446       3.1225
    1447       3.1058
    1448       3.0172
    1449       3.0407
    1450       2.9375
    1451       2.8757
    1452       2.9458
    1453       3.0809
    1454       3.0102
    1455       3.0221
    1456       3.0632
    1457       3.1153
    1458       2.9265
    1459       2.9182
    1460       2.9035
    1461       2.9436
    1462       2.9818
    1463       2.9606
    1464       2.8262
    1465       2.6862
    1466       2.7241
    1467       2.6432
    1468       2.7234
    1469       2.7188
    1470       2.8116
    1471       2.9407
    1472       2.9636
    1473       2.9914
    1474       2.9104
    1475       2.8775
    1476       2.8883
    1477       2.8854
    1478       2.8884
    1479       3.0036
    1480       2.9277
    1481       2.8570
    1482       2.9860
    1483       3.0065
    1484       3.0116
    1485       3.0088
    1486       3.0361
    1487       2.9596
    1488       3.0039
    1489       3.0123
    1490       2.9740
    1491       2.9023
    1492       2.9412
    1493       2.9242
    1494       2.9626
    1495       2.9702
    1496       3.1293
    1497       3.0826
    1498       3.1103
    1499       3.0845
    1500       3.1054
    1501       3.1110
    1502       3.0796
    1503       3.0542
    1504       3.0093
    1505       3.1174
    1506       3.0677
    1507       2.9984
    1508       2.9596
    1509       3.0124
    1510       3.0360
    1511       3.1025
    1512       3.1219
    1513       3.0759
    1514       3.0933
    1515       3.1963
    1516       3.0874
    1517       3.1464
    1518       3.0621
    1519       3.0478
    1520       3.1321
    1521       3.1074
    1522       3.1906
    1523       3.0840
    1524       3.0006
    1525       3.0903
    1526       3.1211
    1527       3.0793
    1528       2.9611
    1529       2.9327
    1530       2.9273
    1531       3.0266
    1532       2.9766
    1533       2.9593
    1534       2.9370
    1535       2.9366
    1536       3.0607
    1537       2.9897
    1538       3.0225
    1539       3.0197
    1540       2.8770
    1541       3.0327
    1542       2.9914
    1543       2.8436
    1544       2.9424
    1545       2.9478
    1546       3.0002
    1547       3.0694
    1548       3.1004
    1549       3.0315
    1550       3.0776
    1551       3.0730
    1552       3.0906
    1553       3.0079
    1554       2.9694
    1555       3.0712
    1556       3.0323
    1557       3.0371
    1558       2.9370
    1559       2.9476
    1560       3.0057
    1561       3.0634
    1562       3.1534
    1563       3.1156
    1564       3.1071
    1565       3.0705
    1566       3.1428
    1567       3.1709
    1568       3.1436
    1569       3.0673
    1570       2.9336
    1571       3.0719
    1572       2.9922
    1573       3.0223
    1574       3.0087
    1575       2.8802
    1576       2.9116
    1577       2.8801
    1578       2.8683
    1579       2.8908
    1580       2.8968
    1581       2.8669
    1582       2.8772
    1583       2.9690
    1584       3.0381
    1585       3.0792
    1586       3.0328
    1587       2.8997
    1588       2.9914
    1589       3.1110
    1590       3.1834
    1591       3.0782
    1592       3.1572
    1593       3.0207
    1594       3.0080
    1595       3.1577
    1596       3.1441
    1597       3.2344
    1598       3.1765
    1599       3.1888
    1600       3.2676
    1601       3.1906
    1602       3.2143
    1603       3.2826
    1604       3.1288
    1605       3.1545
    1606       3.0727
    1607       3.1059
    1608       3.1661
    1609       3.2186
    1610       3.1314
    1611       3.0963
    1612       3.1292
    1613       3.1066
    1614       3.1108
    1615       2.9948
    1616       2.9737
    1617       2.9040
    1618       2.9527
    1619       2.9324
    1620       3.0156
    1621       3.0173
    1622       3.0603
    1623       3.1632
    1624       3.0749
    1625       3.0445
    1626       3.1482
    1627       3.0791
    1628       3.0077
    1629       3.0969
    1630       3.1131
    1631       3.0835
    1632       3.1142
    1633       3.0447
    1634       3.0065
    1635       2.8470
    1636       2.8011
    1637       2.9820
    1638       2.9516
    1639       2.9148
    1640       2.8900
    1641       3.0239
    1642       3.0155
    1643       2.8682
    1644       2.8725
    1645       2.8690
    1646       2.8771
    1647       2.7941
    1648       2.8786
    1649       2.8781
    1650       2.9240
    1651       2.6796
    1652       2.7758
    1653       2.8688
    1654       2.8937
    1655       2.9223
    1656       2.8467
    1657       2.8421
    1658       2.8039
    1659       2.8691
    1660       2.9433
    1661       2.8190
    1662       2.8718
    1663       2.9689
    1664       2.9118
    1665       2.9989
    1666       3.1270
    1667       3.1012
    1668       3.1077
    1669       3.0452
    1670       3.0482
    1671       3.0599
    1672       2.9642
    1673       2.8439
    1674       2.8654
    1675       2.8472
    1676       2.8462
    1677       2.8763
    1678       2.9474
    1679       2.8733
    1680       2.9177
    1681       2.9952
    1682       2.9117
    1683       2.9149
    1684       2.9512
    1685       3.0252
    1686       2.9810
    1687       3.0524
    1688       3.1115
    1689       2.9872
    1690       2.9851
    1691       2.9979
    1692       2.9662
    1693       2.8988
    1694       2.9355
    1695       3.0478
    1696       3.0998
    1697       3.0905
    1698       3.0304
    1699       2.8623
    1700       2.7866
    1701       2.7717
    1702       2.8258
    1703       2.8443
    1704       2.8591
    1705       2.9163
    1706       2.9396
    1707       2.8479
    1708       2.9956
    1709       3.0384
    1710       2.8930
    1711       2.8191
    1712       2.7083
    1713       2.6834
    1714       2.7325
    1715       2.5821
    1716       2.7176
    1717       2.7920
    1718       2.9013
    1719       2.8787
    1720       2.7981
    1721       2.7720
    1722       2.7762
    1723       2.8525
    1724       2.8735
    1725       2.9386
    1726       2.8586
    1727       2.9832
    1728       2.9096
    1729       3.0211
    1730       2.9847
    1731       2.9426
    1732       2.8553
    1733       2.8607
    1734       2.8028
    1735       2.8781
    1736       2.9652
    1737       2.9030
    1738       3.0025
    1739       3.0436
    1740       3.0875
    1741       3.0210
    1742       2.9575
    1743       2.9946
    1744       2.9599
    1745       2.9832
    1746       2.8174
    1747       2.7906
    1748       2.9019
    1749       2.9810
    1750       2.9280
    1751       2.9177
    1752       2.9080
    1753       2.9102
    1754       2.9609
    1755       2.9539
    1756       2.9630
    1757       2.9367
    1758       2.9654
    1759       2.8120
    1760       2.8115
    1761       2.9225
    1762       2.7928
    1763       2.8420
    1764       2.7570
    1765       2.7995
    1766       2.8746
    1767       2.9106
    1768       2.9610
    1769       2.8625
    1770       2.8142
    1771       2.8491
    1772       2.7469
    1773       2.7672
    1774       2.8058
    1775       2.8810
    1776       2.9350
    1777       2.8042
    1778       2.7595
    1779       2.7617
    1780       2.6810
    1781       2.7114
    1782       2.6791
    1783       2.7826
    1784       2.8431
    1785       2.8539
    1786       2.7596
    1787       2.7845
    1788       2.8364
    1789       2.8223
    1790       2.9057
    1791       2.8747
    1792       2.9005
    1793       2.8973
    1794       2.7964
    1795       2.8347
    1796       2.8439
    1797       2.8557
    1798       2.8447
    1799       2.7464
    1800       2.8152
    1801       2.7723
    1802       2.8216
    1803       2.7664
    1804       2.8634
    1805       2.8274
    1806       2.9110
    1807       2.9726
    1808       2.9337
    1809       2.9561
    1810       2.9172
    1811       2.8786
    1812       2.8413
    1813       2.7320
    1814       2.8348
    1815       2.8581
    1816       2.8680
    1817       2.8526
    1818       2.8431
    1819       2.9247
    1820       2.8289
    1821       2.9436
    1822       2.8277
    1823       2.8581
    1824       2.8750
    1825       2.8762
    1826       2.8222
    1827       2.8187
    1828       2.9350
    1829       2.9584
    1830       3.0060
    1831       2.9246
    1832       2.8778
    1833       2.9064
    1834       2.9246
    1835       2.9057
    1836       2.9182
    1837       2.9462
    1838       2.9534
    1839       2.8706
    1840       2.8366
    1841       2.9517
    1842       2.9312
    1843       2.7974
    1844       2.8368
    1845       2.7767
    1846       2.7171
    1847       2.6948
    1848       2.7661
    1849       2.8002
    1850       2.7959
    1851       2.7607
    1852       2.8049
    1853       2.6916
    1854       2.7174
    1855       2.8505
    1856       2.9349
    1857       2.8820
    1858       2.9077
    1859       2.9249
    1860       2.8308
    1861       2.8434
    1862       2.8984
    1863       2.8912
    1864       2.9158
    1865       2.8457
    1866       2.8611
    1867       2.9016
    1868       2.7649
    1869       2.8216
    1870       2.8213
    1871       2.7470
    1872       2.7495
    1873       2.6975
    1874       2.6860
    1875       2.7357
    1876       2.7204
    1877       2.8011
    1878       2.7474
    1879       2.7268
    1880       2.7325
    1881       2.7322
    1882       2.7328
    1883       2.7612
    1884       2.7490
    1885       2.8307
    1886       2.7932
    1887       2.7837
    1888       2.7901
    1889       2.7509
    1890       2.6776
    1891       2.7233
    1892       2.8579
    1893       2.7136
    1894       2.8637
    1895       2.7498
    1896       2.8098
    1897       2.7800
    1898       2.8749
    1899       2.8691
    1900       2.8476
    1901       2.7663
    1902       2.7446
    1903       2.7625
    1904       2.8950
    1905       2.8370
    1906       2.8853
    1907       2.8351
    1908       2.7987
    1909       2.7548
    1910       2.7199
    1911       2.7583
    1912       2.6494
    1913       2.6597
    1914       2.6895
    1915       2.7331
    1916       2.6081
    1917       2.6053
    1918       2.5985
    1919       2.7217
    1920       2.7023
    1921       2.6253
    1922       2.6570
    1923       2.7558
    1924       2.6578
    1925       2.7279
    1926       2.6673
    1927       2.7405
    1928       2.7516
    1929       2.7377
    1930       2.7167
    1931       2.7888
    1932       2.8650
    1933       2.7428
    1934       2.7872
    1935       2.7939
    1936       2.8492
    1937       2.7988
    1938       2.7532
    1939       2.7287
    1940       2.6786
    1941       2.6697
    1942       2.7589
    1943       2.7656
    1944       2.7475
    1945       2.7558
    1946       2.7807
    1947       2.9447
    1948       2.7850
    1949       2.8184
    1950       2.7632
    1951       2.7812
    1952       2.7814
    1953       2.8669
    1954       2.9101
    1955       2.8688
    1956       2.8282
    1957       2.8173
    1958       2.7804
    1959       2.7664
    1960       2.7216
    1961       2.6610
    1962       2.6537
    1963       2.7128
    1964       2.6950
    1965       2.6790
    1966       2.7864
    1967       2.8034
    1968       2.9204
    1969       2.8536
    1970       2.8277
    1971       2.9472
    1972       2.8202
    1973       2.8928
    1974       2.7941
    1975       2.8687
    1976       2.9273
    1977       2.8533
    1978       2.9877
    1979       3.0498
    1980       2.9248
    1981       2.9285
    1982       2.9329
    1983       2.9249
    1984       2.8993
    1985       2.9465
    1986       2.8094
    1987       2.9142
    1988       2.8960
    1989       2.8951
    1990       2.8238
    1991       2.8491
    1992       2.8103
    1993       2.7581
    1994       2.8034
    1995       2.8443
    1996       2.8458
    1997       2.8535
    1998       2.8215
    1999       2.7590
    2000       2.6945
    2001       2.7903
    2002       2.8009
    2003       2.8272
    2004       2.8071
    2005       2.7282
    2006       2.7576
    2007       2.9462
    2008       2.8883
    2009       2.8568
    2010       2.8647
    2011       2.9037
    2012       2.9573
    2013       2.9319
    2014       2.8852
    2015       2.8636
    2016       3.0000
    2017       2.9586
    2018       2.9262
    2019       3.0704
    2020       3.0789
    2021       3.0942
    2022       2.9880
    2023       2.9420
    2024       3.0086
    2025       2.9578
    2026       3.0194
    2027       2.8749
    2028       2.8321
    2029       2.7641
    2030       2.7559
    2031       2.8079
    2032       2.8034
    2033       2.9157
    2034       2.9470
    2035       3.0462
    2036       3.0911
    2037       2.9614
    2038       3.0973
    2039       3.0927
    2040       3.0500
    2041       3.0334
    2042       2.9761
    2043       2.9487
    2044       3.0333
    2045       3.1262
    2046       3.1023
    2047       3.1244
    2048       2.9737
    2049       2.9823
    2050       3.0236
    2051       2.9045
    2052       2.9111
    2053       2.9339
    2054       2.9181
    2055       3.0020
    2056       3.0293
    2057       2.9783
    2058       2.9908
    2059       3.0142
    2060       3.0722
    2061       3.0351
    2062       2.9657
    2063       2.9896
    2064       2.9857
    2065       2.9349
    2066       2.8938
    2067       2.8250
    2068       2.7203
    2069       2.6867
    2070       2.7046
    2071       2.7525
    2072       2.8577
    2073       2.8727
    2074       2.7490
    2075       2.8677
    2076       2.7713
    2077       2.9691
    2078       2.9386
    2079       3.0322
    2080       3.0287
    2081       3.0071
    2082       2.8328
    2083       2.9248
    2084       2.7882
    2085       2.8798
    2086       2.8860
    2087       2.9682
    2088       2.9166
    2089       2.9924
    2090       2.9030
    2091       2.9651
    2092       2.9799
    2093       2.9170
    2094       2.9961
    2095       2.9693
    2096       3.0862
    2097       3.1484
    2098       3.1168
    2099       3.0671
    2100       3.1304
    2101       3.1479
    2102       3.0465
    2103       3.0654
    2104       3.0550
    2105       3.1056
    2106       3.0415
    2107       2.9600
    2108       2.9804
    2109       3.0400
    2110       3.1643
    2111       3.0217
    2112       3.1146
    2113       2.9805
    2114       3.1031
    2115       3.1274
    2116       3.0928
    2117       3.0058
    2118       3.0273
    2119       3.0186
    2120       2.9502
    2121       2.9030
    2122       2.9977
    2123       2.8836
    2124       2.8926
    2125       2.8855
    2126       2.9570
    2127       3.0602
    2128       3.0473
    2129       3.0326
    2130       3.0340
    2131       3.0528
    2132       3.2257
    2133       3.1843
    2134       3.3158
    2135       3.3077
    2136       3.2762
    2137       3.2143
    2138       3.1619
    2139       3.2267
    2140       3.2373
    2141       3.2198
    2142       3.3672
    2143       3.2678
    2144       3.2584
    2145       3.2334
    2146       3.2301
    2147       3.0779
    2148       3.0406
    2149       3.0024
    2150       3.1237
    2151       3.1857
    2152       3.1479
    2153       3.2379
    2154       3.1683
    2155       3.3399
    2156       3.4069
    2157       3.4554
    2158       3.3962
    2159       3.3819
    2160       3.3578
    2161       3.3330
    2162       3.3243
    2163       3.3589
    2164       3.4007
    2165       3.3076
    2166       3.2269
    2167       3.3027
    2168       3.2708
    2169       3.2022
    2170       3.1817
    2171       3.2372
    2172       3.2986
    2173       3.3106
    2174       2.9923
    2175       3.0835
    2176       3.0315
    2177       2.9948
    2178       2.8809
    2179       2.8830
    2180       2.8333
    2181       2.8163
    2182       2.8766
    2183       2.9935
    2184       3.0120
    2185       2.9794
    2186       3.0437
    2187       3.0678
    2188       3.0365
    2189       3.0560
    2190       3.0417
    2191       3.0770
    2192       2.9967
    2193       2.8985
    2194       2.9380
    2195       2.9279
    2196       2.8646
    2197       2.9083
    2198       2.9258
    2199       2.8823
    2200       2.8460
    2201       3.0023
    2202       3.1252
    2203       3.1564
    2204       3.1892
    2205       3.2221
    2206       3.2003
    2207       3.1457
    2208       3.1055
    2209       3.0524
    2210       3.1817
    2211       3.1622
    2212       3.1216
    2213       3.1278
    2214       3.0849
    2215       3.1022
    2216       3.0263
    2217       2.8943
    2218       2.8955
    2219       3.0289
    2220       3.0445
    2221       3.0917
    2222       3.1366
    2223       3.1605
    2224       3.0416
    2225       3.1187
    2226       3.0584
    2227       3.0332
    2228       3.0000
    2229       3.0139
    2230       3.0464
    2231       3.1129
    2232       3.1007
    2233       3.1491
    2234       3.1126
    2235       3.1251
    2236       3.1588
    2237       3.0853
    2238       3.0295
    2239       2.9679
    2240       2.8966
    2241       2.8812
    2242       2.7974
    2243       2.7883
    2244       2.8474
    2245       2.8192
    2246       2.8258
    2247       2.8641
    2248       2.9060
    2249       2.8472
    2250       2.8231
    2251       3.0193
    2252       3.0286
    2253       3.0134
    2254       3.0171
    2255       2.9615
    2256       3.0640
    2257       3.1908
    2258       3.1776
    2259       3.1699
    2260       3.1646
    2261       3.1367
    2262       3.0671
    2263       3.0386
    2264       3.0619
    2265       3.0197
    2266       2.9484
    2267       2.9820
    2268       2.9887
    2269       3.0174
    2270       3.0136
    2271       3.0444
    2272       3.1049
    2273       3.2189
    2274       3.2023
    2275       3.1105
    2276       3.0391
    2277       2.9622
    2278       2.9380
    2279       3.0259
    2280       3.0557
    2281       2.8696
    2282       2.8757
    2283       2.8697
    2284       2.8968
    2285       2.7244
    2286       2.8424
    2287       2.9448
    2288       2.8749
    2289       2.8672
    2290       2.9336
    2291       2.9555
    2292       2.9039
    2293       3.0108
    2294       3.0025
    2295       3.0480
    2296       2.9676
    2297       2.9448
    2298       2.8674
    2299       2.7821
    2300       2.7652
    2301       2.7502
    2302       2.7091
    2303       2.7194
    2304       2.8312
    2305       2.9706
    2306       2.9292
    2307       3.0186
    2308       2.9033
    2309       2.8833
    2310       2.8580
    2311       2.9916
    2312       3.0667
    2313       2.9830
    2314       2.9294
    2315       2.9990
    2316       3.0523
    2317       3.0818
    2318       3.0257
    2319       3.0732
    2320       3.0371
    2321       3.2389
    2322       3.1504
    2323       3.1875
    2324       3.1830
    2325       3.0891
    2326       3.1276
    2327       3.0553
    2328       3.0173
    2329       3.0053
    2330       2.9790
    2331       2.9385
    2332       2.9400
    2333       2.9207
    2334       3.0313
    2335       3.0774
    2336       3.0624
    2337       3.2227
    2338       3.1727
    2339       3.1376
    2340       3.1039
    2341       2.9003
    2342       2.9710
    2343       2.9478
    2344       2.9802
    2345       3.0329
    2346       3.0135
    2347       2.9771
    2348       2.8990
    2349       3.0183
    2350       3.0193
    2351       2.9850
    2352       2.9617
    2353       2.9334
    2354       2.9008
    2355       2.8280
    2356       2.9205
    2357       2.9216
    2358       2.8717
    2359       2.9707
    2360       2.9891
    2361       2.9810
    2362       2.9781
    2363       3.0647
    2364       3.0104
    2365       3.0834
    2366       3.1083
    2367       3.1394
    2368       3.0653
    2369       3.0721
    2370       3.1235
    2371       3.0552
    2372       3.0900
    2373       3.0302
    2374       3.0792
    2375       3.0370
    2376       3.0083
    2377       2.9983
    2378       2.9840
    2379       2.9919
    2380       3.0931
    2381       3.1645
    2382       3.0882
    2383       3.0352
    2384       3.0784
    2385       3.1586
    2386       3.2303
    2387       3.0916
    2388       3.0885
    2389       2.8936
    2390       2.9443
    2391       3.0176
    2392       2.9743
    2393       2.8620
    2394       2.8736
    2395       2.9571
    2396       2.7999
    2397       2.8080
    2398       2.8361
    2399       2.7348
    2400       2.6773
    2401       2.7763
    2402       2.8151
    2403       2.7624
    2404       2.9086
    2405       2.9826
    2406       2.8981
    2407       2.9307
    2408       3.0554
    2409       3.0387
    2410       3.0698
    2411       3.1005
    2412       3.0677
    2413       3.1578
    2414       3.1305
    2415       3.2018
    2416       3.1221
    2417       3.0298
    2418       2.9854
    2419       2.9603
    2420       2.9225
    2421       2.9386
    2422       2.8940
    2423       3.0598
    2424       3.0873
    2425       3.1198
    2426       3.0216
    2427       2.9872
    2428       3.0161
    2429       2.9976
    2430       2.9018
    2431       2.9189
    2432       2.8317
    2433       2.9193
    2434       2.9582
    2435       2.9094
    2436       2.9918
    2437       2.8598
    2438       2.7426
    2439       2.8732
    2440       2.9084
    2441       2.8756
    2442       2.8915
    2443       2.9253
    2444       2.8420
    2445       2.8496
    2446       2.8392
    2447       2.9018
    2448       2.7895
    2449       2.8733
    2450       2.9397
    2451       2.8693
    2452       2.7416
    2453       2.8722
    2454       2.7904
    2455       2.8259
    2456       2.8991
    2457       2.8012
    2458       2.8212
    2459       2.7899
    2460       2.8492
    2461       2.8594
    2462       2.8214
    2463       2.8883
    2464       2.8407
    2465       2.8910
    2466       2.8777
    2467       2.9095
    2468       2.7439
    2469       2.7185
    2470       2.7806
    2471       2.7956
    2472       2.8458
    2473       2.8363
    2474       2.8775
    2475       2.7571
    2476       2.8053
    2477       2.7806
    2478       2.6712
    2479       2.8154
    2480       2.9168
    2481       2.8931
    2482       2.8857
    2483       2.9737
    2484       2.9384
    2485       2.8485
    2486       2.8681
    2487       2.7582
    2488       2.8621
    2489       2.8243
    2490       2.8376
    2491       2.8870
    2492       2.9642
    2493       3.0110
    2494       2.9695
    2495       2.8732
    2496       2.9331
    2497       2.9436
    2498       2.9168
    2499       3.0202
    2500       2.9705
