# Supplementary material for: Potential Inhibitors of Fascin From A Database of Marine Natural Products: A Virtual Screening and Molecular Dynamics Study
Source: Front Chem. 2021 Oct 7;9:719949. doi: 10.3389/fchem.2021.719949 (PMC8529705; doi:10.3389/fchem.2021.719949)
Supplement: Supplementary file 2 [file DataSheet1.ZIP › Raw Date for Manuscript-719949-reduced/Figure S1/Inhibitor 15/rmsd5.dat]

#Frame     RMSD_00002
       1       2.0725
       2       2.0743
       3       2.1654
       4       2.2595
       5       2.1817
       6       2.1409
       7       2.2725
       8       2.1357
       9       2.1178
      10       2.1108
      11       2.1556
      12       2.1806
      13       2.0695
      14       2.0956
      15       2.1085
      16       2.0778
      17       2.0654
      18       2.0465
      19       2.0530
      20       2.0858
      21       2.1911
      22       2.1981
      23       2.1108
      24       2.1610
      25       2.2000
      26       2.2908
      27       2.2146
      28       2.2058
      29       2.1889
      30       2.1725
      31       2.2164
      32       2.2907
      33       2.3008
      34       2.2403
      35       2.1736
      36       2.0788
      37       2.0166
      38       2.0451
      39       1.9896
      40       1.9884
      41       2.0068
      42       2.1494
      43       2.2221
      44       2.2988
      45       2.3296
      46       2.3121
      47       2.2813
      48       2.2411
      49       2.2249
      50       2.2499
      51       2.2715
      52       2.3335
      53       2.3271
      54       2.2441
      55       2.1777
      56       2.1068
      57       2.1572
      58       2.1601
      59       2.1408
      60       2.1408
      61       2.0746
      62       2.0654
      63       2.0578
      64       2.1718
      65       2.3446
      66       2.3297
      67       2.3153
      68       2.3950
      69       2.3670
      70       2.3186
      71       2.2992
      72       2.2100
      73       2.1652
      74       2.1700
      75       2.1596
      76       2.1504
      77       2.2130
      78       2.2889
      79       2.2356
      80       2.1683
      81       2.1677
      82       2.2461
      83       2.3424
      84       2.2866
      85       2.3504
      86       2.3382
      87       2.3765
      88       2.3905
      89       2.3768
      90       2.3189
      91       2.2474
      92       2.2592
      93       2.2748
      94       2.2367
      95       2.2146
      96       2.1986
      97       2.2251
      98       2.2410
      99       2.1584
     100       2.0207
     101       2.1242
     102       2.1779
     103       2.2494
     104       2.2616
     105       2.2695
     106       2.3531
     107       2.3497
     108       2.3061
     109       2.3220
     110       2.3986
     111       2.4208
     112       2.3294
     113       2.4408
     114       2.3496
     115       2.3211
     116       2.4754
     117       2.5080
     118       2.5482
     119       2.5284
     120       2.5829
     121       2.5791
     122       2.6498
     123       2.4701
     124       2.3414
     125       2.3864
     126       2.2900
     127       2.2625
     128       2.2847
     129       2.2979
     130       2.3397
     131       2.4096
     132       2.4188
     133       2.4029
     134       2.4249
     135       2.4748
     136       2.3145
     137       2.3191
     138       2.3223
     139       2.3340
     140       2.2437
     141       2.3171
     142       2.3637
     143       2.3414
     144       2.3841
     145       2.2460
     146       2.3125
     147       2.1368
     148       2.1727
     149       2.1057
     150       2.1083
     151       2.0375
     152       2.0999
     153       2.1596
     154       2.0793
     155       2.2333
     156       2.1322
     157       2.1615
     158       2.1503
     159       2.0852
     160       2.0932
     161       2.0601
     162       2.0886
     163       2.0852
     164       2.1285
     165       2.0980
     166       2.1090
     167       2.1114
     168       2.1860
     169       2.1910
     170       2.2065
     171       2.1739
     172       2.1010
     173       2.0834
     174       2.1192
     175       2.2225
     176       2.2075
     177       2.0388
     178       2.0536
     179       2.1547
     180       2.1374
     181       2.1489
     182       2.1362
     183       2.1308
     184       2.0472
     185       2.0481
     186       2.0558
     187       2.1701
     188       2.1618
     189       2.2034
     190       2.2371
     191       2.2244
     192       2.1929
     193       2.1603
     194       2.1586
     195       2.0755
     196       2.0951
     197       2.0906
     198       2.2289
     199       2.2401
     200       2.1622
     201       2.1378
     202       2.1852
     203       2.1710
     204       2.2245
     205       2.1966
     206       2.1836
     207       2.3055
     208       2.2174
     209       2.2942
     210       2.2619
     211       2.3026
     212       2.3404
     213       2.3606
     214       2.3589
     215       2.3136
     216       2.2632
     217       2.3383
     218       2.4689
     219       2.3401
     220       2.2897
     221       2.2183
     222       2.1732
     223       2.1164
     224       2.1867
     225       2.1731
     226       2.1367
     227       2.1670
     228       2.1404
     229       2.1197
     230       2.0400
     231       2.0886
     232       2.0717
     233       2.1475
     234       2.1076
     235       2.2010
     236       2.1557
     237       2.1729
     238       2.1068
     239       2.0514
     240       2.1438
     241       2.1804
     242       2.1082
     243       2.1428
     244       2.1231
     245       2.1081
     246       2.0696
     247       2.1012
     248       2.1507
     249       2.0616
     250       2.1291
     251       2.0143
     252       2.0255
     253       1.9555
     254       2.0387
     255       2.0251
     256       2.1367
     257       2.0831
     258       2.1236
     259       2.1145
     260       2.0591
     261       2.1150
     262       2.1273
     263       2.0709
     264       2.0562
     265       2.0858
     266       2.1643
     267       2.1630
     268       2.1594
     269       2.1059
     270       2.1538
     271       2.0654
     272       2.1603
     273       2.1091
     274       2.1163
     275       2.1683
     276       2.1943
     277       2.2411
     278       2.2951
     279       2.2538
     280       2.1644
     281       2.2198
     282       2.1545
     283       2.0852
     284       2.0528
     285       2.0763
     286       2.1656
     287       2.0958
     288       2.0819
     289       2.0767
     290       2.1180
     291       2.0651
     292       2.1208
     293       2.0581
     294       2.0637
     295       2.0688
     296       2.1233
     297       2.2149
     298       2.1490
     299       2.2686
     300       2.2495
     301       2.3760
     302       2.4134
     303       2.3594
     304       2.3172
     305       2.3417
     306       2.3551
     307       2.3542
     308       2.3402
     309       2.3500
     310       2.4757
     311       2.3822
     312       2.3373
     313       2.4278
     314       2.4095
     315       2.4208
     316       2.3638
     317       2.3504
     318       2.3501
     319       2.3320
     320       2.2706
     321       2.3258
     322       2.2769
     323       2.3042
     324       2.3564
     325       2.3837
     326       2.3863
     327       2.3198
     328       2.4732
     329       2.3622
     330       2.4220
     331       2.4542
     332       2.4244
     333       2.4833
     334       2.3968
     335       2.3930
     336       2.4739
     337       2.4786
     338       2.2792
     339       2.3490
     340       2.2819
     341       2.2737
     342       2.2242
     343       2.2355
     344       2.2095
     345       2.1965
     346       2.2836
     347       2.2013
     348       2.2609
     349       2.2975
     350       2.1685
     351       2.1028
     352       2.1300
     353       2.1865
     354       2.1858
     355       2.1817
     356       2.2961
     357       2.2869
     358       2.2811
     359       2.2396
     360       2.2640
     361       2.2457
     362       2.2544
     363       2.2034
     364       2.1832
     365       2.2016
     366       2.1888
     367       2.2572
     368       2.1900
     369       2.1764
     370       2.1111
     371       2.1341
     372       2.0828
     373       2.0855
     374       2.0290
     375       2.0940
     376       2.1391
     377       2.2272
     378       2.1907
     379       2.2260
     380       2.2446
     381       2.2363
     382       2.2956
     383       2.3646
     384       2.3822
     385       2.3993
     386       2.3631
     387       2.3274
     388       2.3685
     389       2.3698
     390       2.3563
     391       2.3212
     392       2.4081
     393       2.4198
     394       2.4025
     395       2.3544
     396       2.3898
     397       2.4467
     398       2.3467
     399       2.3020
     400       2.3542
     401       2.3205
     402       2.2110
     403       2.2663
     404       2.2944
     405       2.2852
     406       2.2781
     407       2.3233
     408       2.3592
     409       2.3476
     410       2.3652
     411       2.3315
     412       2.3710
     413       2.3069
     414       2.3835
     415       2.3423
     416       2.2913
     417       2.2431
     418       2.2413
     419       2.1759
     420       2.1225
     421       2.0158
     422       2.0835
     423       2.1592
     424       2.3255
     425       2.3080
     426       2.2506
     427       2.2803
     428       2.2422
     429       2.2330
     430       2.2965
     431       2.1715
     432       2.1934
     433       2.1596
     434       2.1757
     435       2.1601
     436       2.1855
     437       2.3098
     438       2.3007
     439       2.3620
     440       2.3124
     441       2.3983
     442       2.4094
     443       2.4474
     444       2.4279
     445       2.4219
     446       2.4055
     447       2.3888
     448       2.3530
     449       2.3982
     450       2.4439
     451       2.3988
     452       2.3890
     453       2.3036
     454       2.3822
     455       2.4168
     456       2.3712
     457       2.3818
     458       2.4047
     459       2.4622
     460       2.3927
     461       2.4445
     462       2.5257
     463       2.4746
     464       2.3803
     465       2.3916
     466       2.4329
     467       2.4709
     468       2.4900
     469       2.5565
     470       2.4969
     471       2.5270
     472       2.5731
     473       2.5264
     474       2.6023
     475       2.6350
     476       2.5621
     477       2.6619
     478       2.6977
     479       2.5018
     480       2.5186
     481       2.5109
     482       2.5291
     483       2.4614
     484       2.4349
     485       2.4762
     486       2.4098
     487       2.4985
     488       2.3139
     489       2.3204
     490       2.2513
     491       2.2033
     492       2.3076
     493       2.2750
     494       2.2762
     495       2.2353
     496       2.2067
     497       2.2036
     498       2.1548
     499       2.2342
     500       2.2346
     501       2.2916
     502       2.2511
     503       2.3609
     504       2.3269
     505       2.3793
     506       2.3678
     507       2.3111
     508       2.2314
     509       2.2036
     510       2.3798
     511       2.3995
     512       2.5249
     513       2.4599
     514       2.4334
     515       2.4559
     516       2.4480
     517       2.3386
     518       2.3079
     519       2.3383
     520       2.2768
     521       2.2647
     522       2.1810
     523       2.2735
     524       2.4073
     525       2.2723
     526       2.2805
     527       2.2081
     528       2.2609
     529       2.2119
     530       2.1797
     531       2.2424
     532       2.1318
     533       2.1014
     534       2.2005
     535       2.1260
     536       2.1001
     537       2.0171
     538       2.0705
     539       2.0723
     540       2.0918
     541       2.0349
     542       2.0455
     543       2.0430
     544       2.0782
     545       1.9842
     546       1.9415
     547       1.9654
     548       1.9790
     549       2.1207
     550       1.9802
     551       1.9439
     552       1.9569
     553       2.0402
     554       1.9804
     555       1.9953
     556       1.9969
     557       1.9923
     558       1.9775
     559       2.0739
     560       2.0473
     561       2.0379
     562       2.0545
     563       1.9698
     564       1.9477
     565       2.0438
     566       2.0166
     567       2.0349
     568       2.1254
     569       2.2012
     570       2.1866
     571       2.2301
     572       2.1721
     573       2.1580
     574       2.1188
     575       1.9725
     576       2.0853
     577       2.0486
     578       2.1234
     579       2.0867
     580       2.0621
     581       2.0161
     582       2.0630
     583       2.0676
     584       2.0434
     585       2.0308
     586       2.0495
     587       2.1274
     588       2.1325
     589       2.1292
     590       2.1995
     591       2.2065
     592       2.1274
     593       2.1652
     594       2.2859
     595       2.2362
     596       2.2173
     597       2.1854
     598       2.1923
     599       2.1587
     600       2.2186
     601       2.2636
     602       2.2703
     603       2.3696
     604       2.3253
     605       2.3320
     606       2.3417
     607       2.3585
     608       2.4147
     609       2.4558
     610       2.3161
     611       2.3991
     612       2.4103
     613       2.3658
     614       2.3396
     615       2.3784
     616       2.3727
     617       2.3991
     618       2.4040
     619       2.4958
     620       2.5860
     621       2.5715
     622       2.5160
     623       2.3978
     624       2.2417
     625       2.2077
     626       2.1289
     627       2.1458
     628       2.1890
     629       2.1973
     630       2.1522
     631       2.2494
     632       2.2622
     633       2.2556
     634       2.2655
     635       2.2521
     636       2.2612
     637       2.2907
     638       2.2712
     639       2.2587
     640       2.3009
     641       2.3344
     642       2.3117
     643       2.2961
     644       2.3103
     645       2.2542
     646       2.2907
     647       2.2543
     648       2.2810
     649       2.2092
     650       2.1840
     651       2.1869
     652       2.1273
     653       2.1508
     654       2.2104
     655       2.3277
     656       2.3128
     657       2.2052
     658       2.2477
     659       2.2874
     660       2.2312
     661       2.2940
     662       2.2891
     663       2.2894
     664       2.3194
     665       2.2416
     666       2.3670
     667       2.2552
     668       2.3376
     669       2.2668
     670       2.2231
     671       2.1695
     672       2.1813
     673       2.1881
     674       2.2388
     675       2.2158
     676       2.2105
     677       2.2608
     678       2.2933
     679       2.2733
     680       2.2928
     681       2.3009
     682       2.2617
     683       2.1629
     684       2.1627
     685       2.1903
     686       2.2463
     687       2.2344
     688       2.2127
     689       2.1731
     690       2.2034
     691       2.2305
     692       2.2371
     693       2.1715
     694       2.1904
     695       2.2257
     696       2.3613
     697       2.3191
     698       2.3366
     699       2.3218
     700       2.4057
     701       2.4051
     702       2.2906
     703       2.3134
     704       2.3009
     705       2.2752
     706       2.2930
     707       2.3219
     708       2.3388
     709       2.3277
     710       2.2917
     711       2.2692
     712       2.0967
     713       2.2113
     714       2.1420
     715       2.3526
     716       2.3887
     717       2.2701
     718       2.2781
     719       2.2262
     720       2.3994
     721       2.3321
     722       2.3694
     723       2.4598
     724       2.4928
     725       2.5560
     726       2.5918
     727       2.5348
     728       2.4677
     729       2.4750
     730       2.3938
     731       2.5004
     732       2.4052
     733       2.4277
     734       2.5038
     735       2.4642
     736       2.4539
     737       2.4267
     738       2.4566
     739       2.3868
     740       2.4158
     741       2.3452
     742       2.2988
     743       2.3364
     744       2.4400
     745       2.4438
     746       2.4570
     747       2.4101
     748       2.5147
     749       2.4802
     750       2.5482
     751       2.4633
     752       2.3955
     753       2.6387
     754       2.5445
     755       2.5221
     756       2.5779
     757       2.5150
     758       2.6269
     759       2.6490
     760       2.5227
     761       2.6278
     762       2.6792
     763       2.5841
     764       2.5658
     765       2.5192
     766       2.5008
     767       2.5440
     768       2.5279
     769       2.4657
     770       2.4479
     771       2.4772
     772       2.4725
     773       2.4233
     774       2.2764
     775       2.2998
     776       2.3009
     777       2.3075
     778       2.3053
     779       2.3162
     780       2.3540
     781       2.3593
     782       2.3303
     783       2.3220
     784       2.3118
     785       2.3108
     786       2.2598
     787       2.3191
     788       2.3517
     789       2.3717
     790       2.4489
     791       2.4220
     792       2.3375
     793       2.2598
     794       2.2955
     795       2.2104
     796       2.1657
     797       2.2069
     798       2.2073
     799       2.3340
     800       2.2891
     801       2.3670
     802       2.3021
     803       2.2531
     804       2.2865
     805       2.3307
     806       2.3623
     807       2.3683
     808       2.3711
     809       2.3972
     810       2.3533
     811       2.2842
     812       2.2588
     813       2.2454
     814       2.2549
     815       2.2670
     816       2.3118
     817       2.2922
     818       2.2485
     819       2.2697
     820       2.2865
     821       2.2752
     822       2.3117
     823       2.3180
     824       2.3829
     825       2.4216
     826       2.3806
     827       2.4052
     828       2.3140
     829       2.3303
     830       2.2544
     831       2.3315
     832       2.3923
     833       2.4211
     834       2.4309
     835       2.4330
     836       2.3740
     837       2.3949
     838       2.4752
     839       2.3961
     840       2.4411
     841       2.4705
     842       2.3856
     843       2.3926
     844       2.4061
     845       2.3064
     846       2.3225
     847       2.3986
     848       2.3692
     849       2.4215
     850       2.3908
     851       2.3755
     852       2.3865
     853       2.4824
     854       2.4552
     855       2.4767
     856       2.3983
     857       2.3763
     858       2.3106
     859       2.3582
     860       2.2970
     861       2.1681
     862       2.2304
     863       2.2198
     864       2.2169
     865       2.1671
     866       2.1359
     867       2.1041
     868       2.1219
     869       2.1264
     870       2.1111
     871       2.2252
     872       2.1671
     873       2.2327
     874       2.1778
     875       2.3266
     876       2.3571
     877       2.3150
     878       2.3466
     879       2.3400
     880       2.2550
     881       2.2147
     882       2.2168
     883       2.1570
     884       2.2271
     885       2.2571
     886       2.2411
     887       2.2485
     888       2.2974
     889       2.2879
     890       2.3577
     891       2.3937
     892       2.4127
     893       2.4256
     894       2.4212
     895       2.2977
     896       2.3029
     897       2.3492
     898       2.3420
     899       2.3352
     900       2.2392
     901       2.2645
     902       2.3757
     903       2.3502
     904       2.4708
     905       2.4049
     906       2.4218
     907       2.3878
     908       2.4458
     909       2.4846
     910       2.4044
     911       2.2530
     912       2.3033
     913       2.2643
     914       2.2254
     915       2.2457
     916       2.2141
     917       2.2435
     918       2.2246
     919       2.2321
     920       2.2490
     921       2.3184
     922       2.3546
     923       2.3464
     924       2.3280
     925       2.3797
     926       2.3133
     927       2.4359
     928       2.3572
     929       2.3319
     930       2.2774
     931       2.3218
     932       2.3381
     933       2.3062
     934       2.2902
     935       2.2577
     936       2.2252
     937       2.1616
     938       2.1389
     939       2.2152
     940       2.1919
     941       2.2397
     942       2.2609
     943       2.3195
     944       2.3389
     945       2.2983
     946       2.3157
     947       2.3689
     948       2.3483
     949       2.3142
     950       2.2367
     951       2.3369
     952       2.3249
     953       2.3106
     954       2.2955
     955       2.3273
     956       2.2702
     957       2.3445
     958       2.3095
     959       2.2411
     960       2.2179
     961       2.2731
     962       2.2963
     963       2.3106
     964       2.3056
     965       2.3926
     966       2.4040
     967       2.3730
     968       2.3740
     969       2.3940
     970       2.3533
     971       2.3861
     972       2.3774
     973       2.3896
     974       2.3815
     975       2.2761
     976       2.2949
     977       2.3687
     978       2.3572
     979       2.4022
     980       2.4561
     981       2.4101
     982       2.2987
     983       2.2785
     984       2.3069
     985       2.2754
     986       2.2984
     987       2.2713
     988       2.3269
     989       2.3738
     990       2.3961
     991       2.3645
     992       2.3963
     993       2.3777
     994       2.2978
     995       2.2882
     996       2.3048
     997       2.2972
     998       2.3223
     999       2.2996
    1000       2.2717
    1001       2.2979
    1002       2.3158
    1003       2.2581
    1004       2.3627
    1005       2.3008
    1006       2.2832
    1007       2.2511
    1008       2.2180
    1009       2.2143
    1010       2.1926
    1011       2.2320
    1012       2.3338
    1013       2.2809
    1014       2.3025
    1015       2.2589
    1016       2.2919
    1017       2.3250
    1018       2.3629
    1019       2.3695
    1020       2.3962
    1021       2.3902
    1022       2.4111
    1023       2.3464
    1024       2.3562
    1025       2.4377
    1026       2.3395
    1027       2.4087
    1028       2.3894
    1029       2.4023
    1030       2.4324
    1031       2.4080
    1032       2.3521
    1033       2.3159
    1034       2.3631
    1035       2.3267
    1036       2.3322
    1037       2.3499
    1038       2.3950
    1039       2.3371
    1040       2.3870
    1041       2.4429
    1042       2.3691
    1043       2.4141
    1044       2.4844
    1045       2.4383
    1046       2.4509
    1047       2.4357
    1048       2.3427
    1049       2.4321
    1050       2.3421
    1051       2.3783
    1052       2.3666
    1053       2.3529
    1054       2.2549
    1055       2.3283
    1056       2.3264
    1057       2.3626
    1058       2.2788
    1059       2.2949
    1060       2.3185
    1061       2.3331
    1062       2.2240
    1063       2.2898
    1064       2.3328
    1065       2.3508
    1066       2.3528
    1067       2.2592
    1068       2.3028
    1069       2.4831
    1070       2.4182
    1071       2.4017
    1072       2.3986
    1073       2.3298
    1074       2.3916
    1075       2.4519
    1076       2.4576
    1077       2.4827
    1078       2.4749
    1079       2.4790
    1080       2.4420
    1081       2.3966
    1082       2.4390
    1083       2.5237
    1084       2.4759
    1085       2.4923
    1086       2.4591
    1087       2.5649
    1088       2.6262
    1089       2.6092
    1090       2.5398
    1091       2.5239
    1092       2.5452
    1093       2.5506
    1094       2.6188
    1095       2.6215
    1096       2.5850
    1097       2.5168
    1098       2.5590
    1099       2.5463
    1100       2.6306
    1101       2.5965
    1102       2.6989
    1103       2.6640
    1104       2.6919
    1105       2.6419
    1106       2.6939
    1107       2.5846
    1108       2.6197
    1109       2.6643
    1110       2.6513
    1111       2.7956
    1112       2.7784
    1113       2.7046
    1114       2.7368
    1115       2.7681
    1116       2.7796
    1117       2.7940
    1118       2.7918
    1119       2.8122
    1120       2.7206
    1121       2.7353
    1122       2.6942
    1123       2.6218
    1124       2.5440
    1125       2.5513
    1126       2.5327
    1127       2.4698
    1128       2.4364
    1129       2.5198
    1130       2.4300
    1131       2.4040
    1132       2.3229
    1133       2.3489
    1134       2.3769
    1135       2.3979
    1136       2.4213
    1137       2.3304
    1138       2.3261
    1139       2.3135
    1140       2.3517
    1141       2.4489
    1142       2.4035
    1143       2.4170
    1144       2.4413
    1145       2.3034
    1146       2.3350
    1147       2.2916
    1148       2.2982
    1149       2.3388
    1150       2.2652
    1151       2.2568
    1152       2.1437
    1153       2.2165
    1154       2.1945
    1155       2.1822
    1156       2.1809
    1157       2.1523
    1158       2.1506
    1159       2.1841
    1160       2.1586
    1161       2.1660
    1162       2.1774
    1163       2.2045
    1164       2.1528
    1165       2.1459
    1166       2.2284
    1167       2.2765
    1168       2.2879
    1169       2.3717
    1170       2.2812
    1171       2.3233
    1172       2.2874
    1173       2.3998
    1174       2.3563
    1175       2.3933
    1176       2.3815
    1177       2.3345
    1178       2.3130
    1179       2.2779
    1180       2.2200
    1181       2.1963
    1182       2.2801
    1183       2.2598
    1184       2.3194
    1185       2.2876
    1186       2.2420
    1187       2.2114
    1188       2.2547
    1189       2.3814
    1190       2.3787
    1191       2.2746
    1192       2.2311
    1193       2.1932
    1194       2.2831
    1195       2.2091
    1196       2.2640
    1197       2.1739
    1198       2.1672
    1199       2.2453
    1200       2.2016
    1201       2.2720
    1202       2.2950
    1203       2.2272
    1204       2.2575
    1205       2.2607
    1206       2.2968
    1207       2.2693
    1208       2.2918
    1209       2.3329
    1210       2.2909
    1211       2.2529
    1212       2.3383
    1213       2.3348
    1214       2.4354
    1215       2.3410
    1216       2.2849
    1217       2.2698
    1218       2.1909
    1219       2.2046
    1220       2.2456
    1221       2.3407
    1222       2.3948
    1223       2.3517
    1224       2.3097
    1225       2.2342
    1226       2.1996
    1227       2.2709
    1228       2.3139
    1229       2.2501
    1230       2.2259
    1231       2.2577
    1232       2.2642
    1233       2.3042
    1234       2.2507
    1235       2.2291
    1236       2.2441
    1237       2.3209
    1238       2.2605
    1239       2.2510
    1240       2.2480
    1241       2.2790
    1242       2.2973
    1243       2.3625
    1244       2.4112
    1245       2.3447
    1246       2.3303
    1247       2.3605
    1248       2.4401
    1249       2.3890
    1250       2.4083
    1251       2.4981
    1252       2.4550
    1253       2.4785
    1254       2.4627
    1255       2.4256
    1256       2.4386
    1257       2.4516
    1258       2.4328
    1259       2.3781
    1260       2.2689
    1261       2.2834
    1262       2.3255
    1263       2.3941
    1264       2.4570
    1265       2.4850
    1266       2.3996
    1267       2.3915
    1268       2.4175
    1269       2.4189
    1270       2.4525
    1271       2.4418
    1272       2.3529
    1273       2.2970
    1274       2.2086
    1275       2.3546
    1276       2.2835
    1277       2.3369
    1278       2.3152
    1279       2.2862
    1280       2.3613
    1281       2.3682
    1282       2.3956
    1283       2.3795
    1284       2.3430
    1285       2.4272
    1286       2.4895
    1287       2.5219
    1288       2.4383
    1289       2.4465
    1290       2.4799
    1291       2.4242
    1292       2.5219
    1293       2.4666
    1294       2.4601
    1295       2.4778
    1296       2.4402
    1297       2.4824
    1298       2.5381
    1299       2.4143
    1300       2.4154
    1301       2.5134
    1302       2.5390
    1303       2.5333
    1304       2.5405
    1305       2.5957
    1306       2.5445
    1307       2.5314
    1308       2.5842
    1309       2.5200
    1310       2.4291
    1311       2.4489
    1312       2.5049
    1313       2.4571
    1314       2.3493
    1315       2.3159
    1316       2.3269
    1317       2.4321
    1318       2.4396
    1319       2.3953
    1320       2.3458
    1321       2.3785
    1322       2.3317
    1323       2.3307
    1324       2.3621
    1325       2.3260
    1326       2.3141
    1327       2.3321
    1328       2.3478
    1329       2.3903
    1330       2.4161
    1331       2.4359
    1332       2.3902
    1333       2.4013
    1334       2.4071
    1335       2.3769
    1336       2.3329
    1337       2.3844
    1338       2.3649
    1339       2.4022
    1340       2.4234
    1341       2.4802
    1342       2.5168
    1343       2.4648
    1344       2.4029
    1345       2.5296
    1346       2.4963
    1347       2.5242
    1348       2.5094
    1349       2.4886
    1350       2.4067
    1351       2.4442
    1352       2.4270
    1353       2.3873
    1354       2.2883
    1355       2.3319
    1356       2.2904
    1357       2.3283
    1358       2.3320
    1359       2.4396
    1360       2.4732
    1361       2.4994
    1362       2.4558
    1363       2.4454
    1364       2.3622
    1365       2.4032
    1366       2.3871
    1367       2.3900
    1368       2.4664
    1369       2.4520
    1370       2.4436
    1371       2.3805
    1372       2.3763
    1373       2.3858
    1374       2.4724
    1375       2.4715
    1376       2.4236
    1377       2.4529
    1378       2.5022
    1379       2.5355
    1380       2.5875
    1381       2.6224
    1382       2.5992
    1383       2.5297
    1384       2.4861
    1385       2.5751
    1386       2.5328
    1387       2.4877
    1388       2.4676
    1389       2.4546
    1390       2.4439
    1391       2.4365
    1392       2.4367
    1393       2.3972
    1394       2.4482
    1395       2.5757
    1396       2.4820
    1397       2.4778
    1398       2.5596
    1399       2.5562
    1400       2.5195
    1401       2.6454
    1402       2.6927
    1403       2.7956
    1404       2.6324
    1405       2.5822
    1406       2.5945
    1407       2.6499
    1408       2.7164
    1409       2.6439
    1410       2.6423
    1411       2.5622
    1412       2.5289
    1413       2.5091
    1414       2.4253
    1415       2.4266
    1416       2.4931
    1417       2.4664
    1418       2.4062
    1419       2.4032
    1420       2.4110
    1421       2.3852
    1422       2.4488
    1423       2.5270
    1424       2.4790
    1425       2.5186
    1426       2.4471
    1427       2.4723
    1428       2.3802
    1429       2.4222
    1430       2.4383
    1431       2.4453
    1432       2.5388
    1433       2.5527
    1434       2.6139
    1435       2.7303
    1436       2.5952
    1437       2.6028
    1438       2.6520
    1439       2.6704
    1440       2.6401
    1441       2.5861
    1442       2.6722
    1443       2.5407
    1444       2.4727
    1445       2.5232
    1446       2.6103
    1447       2.5770
    1448       2.6056
    1449       2.5145
    1450       2.4955
    1451       2.5030
    1452       2.4702
    1453       2.4439
    1454       2.4124
    1455       2.4232
    1456       2.4529
    1457       2.4801
    1458       2.4294
    1459       2.4557
    1460       2.4679
    1461       2.4991
    1462       2.5340
    1463       2.4847
    1464       2.4950
    1465       2.5353
    1466       2.5180
    1467       2.3992
    1468       2.3598
    1469       2.3525
    1470       2.4681
    1471       2.4293
    1472       2.3485
    1473       2.4529
    1474       2.3976
    1475       2.4378
    1476       2.3713
    1477       2.4497
    1478       2.5307
    1479       2.5315
    1480       2.6191
    1481       2.4998
    1482       2.5664
    1483       2.5251
    1484       2.5365
    1485       2.5383
    1486       2.5800
    1487       2.5697
    1488       2.4964
    1489       2.4998
    1490       2.5610
    1491       2.6043
    1492       2.6420
    1493       2.5893
    1494       2.6081
    1495       2.5674
    1496       2.5859
    1497       2.5585
    1498       2.4252
    1499       2.4528
    1500       2.5052
    1501       2.5576
    1502       2.5563
    1503       2.5718
    1504       2.5903
    1505       2.6393
    1506       2.5608
    1507       2.5867
    1508       2.6260
    1509       2.5738
    1510       2.5924
    1511       2.6140
    1512       2.6589
    1513       2.6470
    1514       2.5342
    1515       2.4293
    1516       2.5634
    1517       2.5133
    1518       2.6519
    1519       2.5519
    1520       2.5982
    1521       2.5770
    1522       2.5220
    1523       2.6064
    1524       2.5648
    1525       2.5507
    1526       2.4584
    1527       2.5096
    1528       2.5435
    1529       2.5261
    1530       2.6359
    1531       2.5737
    1532       2.6916
    1533       2.6609
    1534       2.6257
    1535       2.6642
    1536       2.5850
    1537       2.6233
    1538       2.5404
    1539       2.5845
    1540       2.6974
    1541       2.8083
    1542       2.8015
    1543       2.8423
    1544       2.8593
    1545       2.8621
    1546       2.8405
    1547       2.8194
    1548       2.8898
    1549       2.9623
    1550       2.9501
    1551       2.9679
    1552       2.9088
    1553       2.9102
    1554       2.8264
    1555       2.8351
    1556       2.8385
    1557       2.6753
    1558       2.7863
    1559       2.7630
    1560       2.7303
    1561       2.8032
    1562       2.6842
    1563       2.6843
    1564       2.6709
    1565       2.5988
    1566       2.6393
    1567       2.5860
    1568       2.5796
    1569       2.6165
    1570       2.5869
    1571       2.5161
    1572       2.5333
    1573       2.4360
    1574       2.4609
    1575       2.4891
    1576       2.5415
    1577       2.5425
    1578       2.5030
    1579       2.5767
    1580       2.6441
    1581       2.6302
    1582       2.7001
    1583       2.7069
    1584       2.7428
    1585       2.8319
    1586       2.8790
    1587       2.8530
    1588       2.8609
    1589       2.8649
    1590       2.9415
    1591       2.7874
    1592       2.8586
    1593       2.8850
    1594       2.9600
    1595       3.0162
    1596       3.1366
    1597       3.0015
    1598       2.9892
    1599       2.9119
    1600       2.9491
    1601       2.9107
    1602       2.8867
    1603       2.9120
    1604       2.8672
    1605       2.9253
    1606       3.0427
    1607       3.0898
    1608       3.0936
    1609       2.9961
    1610       2.9941
    1611       2.9420
    1612       2.9319
    1613       2.8836
    1614       2.8827
    1615       2.8649
    1616       2.8526
    1617       2.8587
    1618       2.8009
    1619       2.7528
    1620       2.7340
    1621       2.8394
    1622       2.8829
    1623       2.8503
    1624       2.8436
    1625       2.8418
    1626       2.9292
    1627       2.9234
    1628       2.9875
    1629       2.9905
    1630       3.0510
    1631       3.1052
    1632       3.1164
    1633       3.1550
    1634       3.0148
    1635       3.1144
    1636       3.1025
    1637       3.1910
    1638       3.0738
    1639       3.2228
    1640       3.1417
    1641       3.1494
    1642       3.1046
    1643       3.1455
    1644       3.0203
    1645       3.0102
    1646       2.9880
    1647       2.9758
    1648       2.9904
    1649       2.8746
    1650       2.9020
    1651       2.7205
    1652       2.7565
    1653       2.8386
    1654       2.7669
    1655       2.8097
    1656       2.7948
    1657       2.7537
    1658       2.7086
    1659       2.7019
    1660       2.6992
    1661       2.7283
    1662       2.7534
    1663       2.6915
    1664       2.7896
    1665       2.7393
    1666       2.7803
    1667       2.6782
    1668       2.6312
    1669       2.7710
    1670       2.6993
    1671       2.6836
    1672       2.8859
    1673       2.8320
    1674       2.8328
    1675       2.7223
    1676       2.7316
    1677       2.7892
    1678       2.6911
    1679       2.7955
    1680       2.8439
    1681       2.8907
    1682       2.9472
    1683       2.9709
    1684       2.8983
    1685       2.9925
    1686       2.9290
    1687       2.8665
    1688       2.6491
    1689       2.6294
    1690       2.5794
    1691       2.6000
    1692       2.6265
    1693       2.6486
    1694       2.7054
    1695       2.6926
    1696       2.6439
    1697       2.6344
    1698       2.6206
    1699       2.5654
    1700       2.5565
    1701       2.6788
    1702       2.6104
    1703       2.6111
    1704       2.6006
    1705       2.6593
    1706       2.5986
    1707       2.6743
    1708       2.6966
    1709       2.6320
    1710       2.7065
    1711       2.7331
    1712       2.6572
    1713       2.6799
    1714       2.6552
    1715       2.6767
    1716       2.6988
    1717       2.7236
    1718       2.7853
    1719       2.6848
    1720       2.7556
    1721       2.7400
    1722       2.7960
    1723       2.8086
    1724       2.8297
    1725       2.8384
    1726       2.8198
    1727       2.8106
    1728       2.8264
    1729       2.8988
    1730       3.0303
    1731       3.0916
    1732       2.9729
    1733       2.9560
    1734       2.9520
    1735       2.9389
    1736       2.8586
    1737       2.9145
    1738       2.8866
    1739       2.8774
    1740       3.0576
    1741       2.9275
    1742       3.0494
    1743       3.0182
    1744       2.9776
    1745       2.9380
    1746       2.9245
    1747       2.9748
    1748       2.9747
    1749       2.9583
    1750       2.8987
    1751       2.9218
    1752       3.1164
    1753       3.1209
    1754       3.0832
    1755       3.0546
    1756       3.1659
    1757       3.1451
    1758       3.1374
    1759       3.0823
    1760       3.0954
    1761       2.9866
    1762       3.0789
    1763       3.0487
    1764       3.2289
    1765       3.1876
    1766       3.0985
    1767       3.0436
    1768       2.8884
    1769       2.9838
    1770       2.9589
    1771       2.8928
    1772       2.9402
    1773       2.9398
    1774       3.1176
    1775       3.1419
    1776       2.9481
    1777       3.0097
    1778       3.0327
    1779       3.0358
    1780       2.9547
    1781       3.0457
    1782       3.0508
    1783       3.0825
    1784       2.9762
    1785       2.9743
    1786       3.0751
    1787       2.9849
    1788       2.9273
    1789       3.0506
    1790       3.0300
    1791       3.0266
    1792       3.0521
    1793       2.9937
    1794       2.9644
    1795       2.8541
    1796       2.8066
    1797       2.8030
    1798       2.8321
    1799       2.9394
    1800       2.9279
    1801       2.8580
    1802       2.7925
    1803       2.7886
    1804       2.9035
    1805       2.7926
    1806       2.8318
    1807       2.8755
    1808       2.9464
    1809       2.9519
    1810       2.9684
    1811       2.9718
    1812       3.0131
    1813       3.1596
    1814       3.0788
    1815       3.0390
    1816       2.9812
    1817       2.9750
    1818       3.0905
    1819       2.9793
    1820       3.0774
    1821       2.9530
    1822       2.9602
    1823       2.9443
    1824       2.9323
    1825       2.9592
    1826       2.9528
    1827       2.8613
    1828       2.8452
    1829       2.8293
    1830       2.9486
    1831       2.9670
    1832       3.0900
    1833       3.0708
    1834       3.0487
    1835       3.1506
    1836       3.0928
    1837       3.1831
    1838       3.0377
    1839       3.0315
    1840       3.2308
    1841       3.0814
    1842       3.1640
    1843       3.1204
    1844       3.1751
    1845       3.2422
    1846       3.2889
    1847       3.2348
    1848       3.3653
    1849       3.3382
    1850       3.3379
    1851       3.3643
    1852       3.2047
    1853       3.1784
    1854       3.2424
    1855       3.3213
    1856       3.3332
    1857       3.3384
    1858       3.2723
    1859       3.1143
    1860       3.1968
    1861       3.2080
    1862       3.3110
    1863       3.2158
    1864       3.2388
    1865       3.2953
    1866       3.1903
    1867       3.2135
    1868       3.1709
    1869       3.1727
    1870       3.1274
    1871       3.1576
    1872       3.0321
    1873       3.0421
    1874       2.9551
    1875       3.0669
    1876       2.9419
    1877       3.0796
    1878       3.0825
    1879       3.0515
    1880       3.1005
    1881       3.1029
    1882       3.1122
    1883       3.1248
    1884       3.1112
    1885       3.1480
    1886       3.0481
    1887       3.0486
    1888       3.1688
    1889       3.0986
    1890       3.0203
    1891       3.0744
    1892       3.1142
    1893       2.9624
    1894       2.9969
    1895       3.0454
    1896       3.0621
    1897       3.0583
    1898       3.0166
    1899       3.0343
    1900       3.0306
    1901       2.9916
    1902       3.0458
    1903       3.0987
    1904       3.1304
    1905       3.0639
    1906       3.0787
    1907       3.0944
    1908       3.0218
    1909       3.0326
    1910       3.1215
    1911       3.0523
    1912       3.1286
    1913       3.0746
    1914       3.1261
    1915       3.0724
    1916       3.0431
    1917       3.1449
    1918       3.1078
    1919       3.0010
    1920       2.9803
    1921       3.0706
    1922       3.0245
    1923       3.0105
    1924       2.9800
    1925       2.9748
    1926       3.0323
    1927       2.9943
    1928       3.0539
    1929       2.9325
    1930       2.9661
    1931       3.0339
    1932       3.1619
    1933       3.1825
    1934       3.1030
    1935       2.9730
    1936       3.1033
    1937       3.1100
    1938       3.0638
    1939       3.0367
    1940       2.9158
    1941       2.9180
    1942       2.9364
    1943       2.9368
    1944       2.9149
    1945       2.9484
    1946       2.9544
    1947       3.0229
    1948       3.0164
    1949       3.0290
    1950       3.0767
    1951       3.0345
    1952       3.0133
    1953       3.0922
    1954       3.1170
    1955       3.0302
    1956       3.0525
    1957       3.0991
    1958       3.0297
    1959       3.0079
    1960       3.0882
    1961       3.0659
    1962       3.0408
    1963       3.1093
    1964       3.0747
    1965       3.1174
    1966       3.0783
    1967       3.2420
    1968       3.1512
    1969       3.2320
    1970       3.1403
    1971       3.0398
    1972       3.1451
    1973       3.0850
    1974       3.1610
    1975       3.1069
    1976       3.0224
    1977       3.1345
    1978       3.0887
    1979       3.0689
    1980       3.0027
    1981       2.9116
    1982       2.9236
    1983       2.9045
    1984       2.9542
    1985       3.0166
    1986       3.0629
    1987       3.1942
    1988       3.0274
    1989       2.9632
    1990       3.0035
    1991       3.0396
    1992       3.0390
    1993       2.9976
    1994       2.9551
    1995       3.0254
    1996       3.1114
    1997       3.1584
    1998       3.1038
    1999       3.0940
    2000       3.1344
    2001       3.1992
    2002       3.2590
    2003       3.2345
    2004       3.2001
    2005       3.1827
    2006       3.1121
    2007       3.0992
    2008       3.2336
    2009       3.2591
    2010       3.1087
    2011       3.0542
    2012       3.1009
    2013       3.1911
    2014       3.1710
    2015       3.1862
    2016       3.0804
    2017       3.1945
    2018       3.0706
    2019       3.1167
    2020       3.1822
    2021       3.1199
    2022       3.2686
    2023       3.1832
    2024       3.2378
    2025       3.2214
    2026       3.2269
    2027       3.1885
    2028       3.1584
    2029       3.1356
    2030       3.0909
    2031       3.2185
    2032       3.1436
    2033       3.1345
    2034       3.2465
    2035       3.1438
    2036       3.1609
    2037       3.1938
    2038       3.2010
    2039       3.2694
    2040       3.2570
    2041       3.2316
    2042       3.3066
    2043       3.1852
    2044       3.3005
    2045       3.3575
    2046       3.4487
    2047       3.3454
    2048       3.2488
    2049       3.2370
    2050       3.3292
    2051       3.3093
    2052       3.3559
    2053       3.2658
    2054       3.2535
    2055       3.2097
    2056       3.2320
    2057       3.2558
    2058       3.3107
    2059       3.3102
    2060       3.2927
    2061       3.3654
    2062       3.2534
    2063       3.3009
    2064       3.3944
    2065       3.3882
    2066       3.3517
    2067       3.2932
    2068       3.2508
    2069       3.4182
    2070       3.3379
    2071       3.3276
    2072       3.3811
    2073       3.3604
    2074       3.2766
    2075       3.2099
    2076       3.3509
    2077       3.3905
    2078       3.3885
    2079       3.2970
    2080       3.3451
    2081       3.4637
    2082       3.5109
    2083       3.6285
    2084       3.7135
    2085       3.6111
    2086       3.7095
    2087       3.6346
    2088       3.6150
    2089       3.4981
    2090       3.5486
    2091       3.4981
    2092       3.4381
    2093       3.3007
    2094       3.2575
    2095       3.2359
    2096       3.1364
    2097       3.1638
    2098       3.3041
    2099       3.2430
    2100       3.1472
    2101       3.1556
    2102       3.3200
    2103       3.2593
    2104       3.2677
    2105       3.2490
    2106       3.2729
    2107       3.2195
    2108       3.3402
    2109       3.2811
    2110       3.2386
    2111       3.1814
    2112       3.1847
    2113       3.0762
    2114       3.0639
    2115       2.9834
    2116       2.9841
    2117       2.9682
    2118       3.0998
    2119       3.1514
    2120       3.2028
    2121       3.1017
    2122       3.1002
    2123       3.1779
    2124       3.1720
    2125       3.1058
    2126       3.0594
    2127       3.0872
    2128       3.1172
    2129       3.0684
    2130       2.9969
    2131       3.0815
    2132       3.0772
    2133       3.1213
    2134       3.1433
    2135       3.3416
    2136       3.4147
    2137       3.3204
    2138       3.1299
    2139       3.0865
    2140       3.0444
    2141       3.1927
    2142       3.1825
    2143       3.1425
    2144       3.1212
    2145       2.9814
    2146       3.0489
    2147       3.0277
    2148       3.0735
    2149       2.9387
    2150       2.9687
    2151       2.9039
    2152       2.8848
    2153       2.8927
    2154       3.0103
    2155       3.0756
    2156       2.9400
    2157       2.9348
    2158       2.8496
    2159       3.0330
    2160       2.9555
    2161       3.0455
    2162       3.0226
    2163       2.9857
    2164       3.0495
    2165       2.9802
    2166       2.9620
    2167       2.9824
    2168       3.0595
    2169       3.1110
    2170       3.0766
    2171       3.1037
    2172       3.1387
    2173       3.0450
    2174       2.9786
    2175       3.0957
    2176       3.1372
    2177       3.0059
    2178       3.0039
    2179       3.1045
    2180       3.2054
    2181       3.2556
    2182       3.1702
    2183       3.2610
    2184       3.3508
    2185       3.3187
    2186       3.3164
    2187       3.2718
    2188       3.3470
    2189       3.2578
    2190       3.2517
    2191       3.1364
    2192       3.1762
    2193       3.2545
    2194       3.2866
    2195       3.2246
    2196       3.3908
    2197       3.3885
    2198       3.1814
    2199       3.0063
    2200       3.1160
    2201       3.1563
    2202       3.2416
    2203       3.1974
    2204       3.1568
    2205       3.2145
    2206       3.2561
    2207       3.3269
    2208       3.2279
    2209       3.1912
    2210       3.0471
    2211       3.2215
    2212       3.2333
    2213       3.2123
    2214       3.2313
    2215       3.2755
    2216       3.2357
    2217       3.3265
    2218       3.2374
    2219       3.1969
    2220       3.1873
    2221       3.2824
    2222       3.3616
    2223       3.3191
    2224       3.2893
    2225       3.1855
    2226       3.1397
    2227       3.2044
    2228       3.0739
    2229       3.1881
    2230       3.1498
    2231       3.2491
    2232       3.2235
    2233       3.2434
    2234       3.2671
    2235       3.2767
    2236       3.1893
    2237       3.0717
    2238       3.0459
    2239       3.0988
    2240       3.0997
    2241       3.1529
    2242       3.1169
    2243       3.1244
    2244       3.2440
    2245       3.3528
    2246       3.2724
    2247       3.2432
    2248       3.1785
    2249       3.2141
    2250       3.2229
    2251       3.2392
    2252       3.1370
    2253       3.0836
    2254       3.1865
    2255       3.1485
    2256       3.0642
    2257       3.0725
    2258       3.0972
    2259       3.0806
    2260       3.0901
    2261       3.2014
    2262       3.1794
    2263       3.0748
    2264       3.1512
    2265       3.2714
    2266       3.4464
    2267       3.2917
    2268       3.3553
    2269       3.2372
    2270       3.2494
    2271       3.1924
    2272       3.2162
    2273       3.1790
    2274       3.0868
    2275       3.1610
    2276       3.0916
    2277       3.0500
    2278       3.0661
    2279       2.9676
    2280       2.9779
    2281       3.0652
    2282       3.1490
    2283       3.0731
    2284       3.0076
    2285       3.0911
    2286       2.9999
    2287       3.2521
    2288       3.1454
    2289       3.0477
    2290       3.0941
    2291       3.0429
    2292       3.1007
    2293       3.0758
    2294       3.0526
    2295       3.1491
    2296       3.1821
    2297       3.0652
    2298       3.1652
    2299       3.2210
    2300       3.1805
    2301       3.0115
    2302       3.1090
    2303       3.1283
    2304       3.0123
    2305       3.0702
    2306       3.0810
    2307       3.1114
    2308       3.0508
    2309       2.9828
    2310       3.1155
    2311       3.0076
    2312       3.0295
    2313       3.0329
    2314       3.0566
    2315       3.0033
    2316       3.0957
    2317       3.0047
    2318       3.0685
    2319       3.0697
    2320       3.0647
    2321       3.0802
    2322       3.0329
    2323       3.0513
    2324       3.1058
    2325       3.0628
    2326       2.9285
    2327       2.9943
    2328       3.0685
    2329       3.0923
    2330       3.1261
    2331       3.1320
    2332       3.1760
    2333       3.2885
    2334       3.1513
    2335       3.0051
    2336       2.9250
    2337       2.9808
    2338       3.0310
    2339       2.9118
    2340       2.9702
    2341       3.0645
    2342       3.2120
    2343       3.2211
    2344       3.1643
    2345       3.2306
    2346       3.2748
    2347       3.2627
    2348       3.2185
    2349       3.2923
    2350       3.3390
    2351       3.3200
    2352       3.2849
    2353       3.2879
    2354       3.3410
    2355       3.3344
    2356       3.3347
    2357       3.3181
    2358       3.2716
    2359       3.2940
    2360       3.2738
    2361       3.3020
    2362       3.2583
    2363       3.1890
    2364       3.1174
    2365       3.0713
    2366       3.0305
    2367       3.0422
    2368       3.0593
    2369       2.9873
    2370       2.9233
    2371       2.9925
    2372       2.9943
    2373       3.1057
    2374       3.1390
    2375       3.1133
    2376       2.9318
    2377       2.9742
    2378       2.9817
    2379       2.9698
    2380       2.9531
    2381       2.9649
    2382       3.0235
    2383       3.1030
    2384       3.0632
    2385       3.1278
    2386       3.1336
    2387       3.1170
    2388       3.0859
    2389       3.0274
    2390       3.0168
    2391       3.0758
    2392       3.0222
    2393       3.1404
    2394       3.0212
    2395       3.1211
    2396       3.0600
    2397       3.0872
    2398       3.1362
    2399       3.2501
    2400       3.2763
    2401       3.2556
    2402       3.1417
    2403       3.1347
    2404       3.1219
    2405       3.0989
    2406       3.0955
    2407       3.0815
    2408       3.0269
    2409       3.0368
    2410       2.9928
    2411       3.0293
    2412       2.9866
    2413       2.9985
    2414       3.0242
    2415       2.9370
    2416       2.9596
    2417       2.9890
    2418       2.9636
    2419       3.0169
    2420       2.9705
    2421       3.1012
    2422       3.0584
    2423       2.9280
    2424       3.0336
    2425       3.0484
    2426       3.1146
    2427       3.1612
    2428       3.1111
    2429       3.1186
    2430       3.1891
    2431       3.1419
    2432       3.1788
    2433       3.2093
    2434       3.1581
    2435       3.1864
    2436       3.2222
    2437       3.2051
    2438       3.2077
    2439       3.1602
    2440       3.1889
    2441       3.2012
    2442       3.0896
    2443       3.1600
    2444       3.0827
    2445       3.2157
    2446       3.1590
    2447       3.1657
    2448       3.2217
    2449       3.2744
    2450       3.0495
    2451       3.1178
    2452       3.0488
    2453       3.0899
    2454       3.1199
    2455       3.0969
    2456       3.1467
    2457       3.2400
    2458       3.2506
    2459       3.2365
    2460       3.1884
    2461       3.1651
    2462       3.1722
    2463       3.2046
    2464       3.2171
    2465       3.0756
    2466       3.1556
    2467       3.0923
    2468       3.1396
    2469       3.1163
    2470       3.0273
    2471       3.1234
    2472       3.0349
    2473       3.1146
    2474       3.1946
    2475       3.0759
    2476       3.1383
    2477       3.1390
    2478       3.1266
    2479       3.1938
    2480       3.1198
    2481       3.1457
    2482       3.3274
    2483       3.2398
    2484       3.3060
    2485       3.3399
    2486       3.3188
    2487       3.2957
    2488       3.2900
    2489       3.3899
    2490       3.3470
    2491       3.3441
    2492       3.4224
    2493       3.3058
    2494       3.3692
    2495       3.2363
    2496       3.2471
    2497       3.1752
    2498       3.1644
    2499       3.1508
    2500       3.1621
