# Supplementary material for: Potential Inhibitors of Fascin From A Database of Marine Natural Products: A Virtual Screening and Molecular Dynamics Study
Source: Front Chem. 2021 Oct 7;9:719949. doi: 10.3389/fchem.2021.719949 (PMC8529705; doi:10.3389/fchem.2021.719949)
Supplement: Supplementary file 2 [file DataSheet1.ZIP › Raw Date for Manuscript-719949-reduced/Figure S1/Inhibitor 16/rmsd1.dat]

#Frame     RMSD_00002
       1       2.0715
       2       2.1600
       3       2.1846
       4       2.1719
       5       2.1798
       6       2.1314
       7       2.1691
       8       2.1530
       9       2.0978
      10       2.0121
      11       2.1177
      12       2.1320
      13       2.0975
      14       2.1018
      15       2.1130
      16       2.1209
      17       2.1015
      18       2.1627
      19       2.0709
      20       2.0352
      21       2.0525
      22       2.0683
      23       2.1016
      24       2.2024
      25       2.2329
      26       2.1267
      27       2.1803
      28       2.1299
      29       2.1459
      30       2.1303
      31       2.2302
      32       2.2068
      33       2.2237
      34       2.1615
      35       2.1427
      36       2.1706
      37       2.1185
      38       2.1463
      39       2.1297
      40       2.1517
      41       2.1666
      42       2.1950
      43       2.1559
      44       2.1291
      45       2.1733
      46       2.1474
      47       2.0971
      48       2.1102
      49       2.0404
      50       2.0775
      51       2.0459
      52       2.0314
      53       2.0555
      54       2.0229
      55       2.0383
      56       2.1205
      57       2.0378
      58       2.0412
      59       2.1446
      60       2.1393
      61       2.1178
      62       2.0690
      63       2.0786
      64       2.0711
      65       2.0282
      66       2.0923
      67       2.0177
      68       2.0182
      69       1.9956
      70       2.0333
      71       2.0444
      72       2.0361
      73       2.0530
      74       2.1198
      75       2.2079
      76       2.1130
      77       2.1799
      78       2.0885
      79       2.0655
      80       2.1245
      81       2.0960
      82       2.1442
      83       2.1312
      84       2.1363
      85       2.1858
      86       2.2392
      87       2.1819
      88       2.1520
      89       2.1206
      90       2.1792
      91       2.2429
      92       2.1848
      93       2.2027
      94       2.1425
      95       2.1187
      96       2.0424
      97       2.0741
      98       2.0714
      99       2.1423
     100       2.1402
     101       2.1147
     102       2.0970
     103       2.0402
     104       2.0541
     105       2.0833
     106       2.0882
     107       2.1171
     108       2.0690
     109       2.0598
     110       2.0517
     111       2.0461
     112       2.1158
     113       2.0252
     114       1.9720
     115       1.9602
     116       1.9538
     117       1.9632
     118       1.9347
     119       1.9925
     120       2.0408
     121       2.0301
     122       1.9359
     123       2.0129
     124       2.0207
     125       1.9902
     126       2.0304
     127       2.0603
     128       2.1213
     129       2.1212
     130       2.0937
     131       2.1065
     132       2.0379
     133       2.1374
     134       2.0044
     135       2.1086
     136       2.1945
     137       2.1120
     138       2.1286
     139       2.1143
     140       2.1644
     141       2.0776
     142       2.0874
     143       2.0729
     144       2.0657
     145       2.1226
     146       2.1201
     147       2.0584
     148       2.1037
     149       2.1244
     150       2.1061
     151       2.1068
     152       2.1029
     153       2.0719
     154       2.0715
     155       2.0238
     156       2.0431
     157       2.0836
     158       2.1034
     159       2.0562
     160       2.0256
     161       2.0725
     162       2.0819
     163       2.0428
     164       2.0863
     165       2.0854
     166       2.0853
     167       2.1284
     168       2.1490
     169       2.0810
     170       2.0176
     171       2.0300
     172       1.9944
     173       2.0073
     174       2.0172
     175       1.9400
     176       1.9977
     177       1.9889
     178       2.0310
     179       2.0301
     180       1.9827
     181       2.0056
     182       1.9159
     183       1.9342
     184       2.0085
     185       1.8781
     186       1.9720
     187       2.0242
     188       1.9999
     189       2.0113
     190       2.0524
     191       2.0867
     192       2.1293
     193       2.0856
     194       2.0605
     195       2.1172
     196       2.1277
     197       2.1723
     198       2.1619
     199       2.1507
     200       2.0441
     201       2.0830
     202       2.1901
     203       2.0644
     204       2.1647
     205       2.2487
     206       2.2348
     207       2.0933
     208       2.1375
     209       2.0826
     210       2.1555
     211       2.1765
     212       2.1556
     213       2.0840
     214       2.0366
     215       2.0444
     216       2.0312
     217       2.0774
     218       2.1048
     219       2.0028
     220       2.0692
     221       2.0369
     222       2.1300
     223       2.1141
     224       2.1114
     225       2.0765
     226       2.0242
     227       2.0686
     228       2.0833
     229       2.0752
     230       2.0822
     231       2.1832
     232       2.1304
     233       2.1800
     234       2.1417
     235       2.1643
     236       2.1388
     237       2.0897
     238       2.1614
     239       2.1454
     240       2.0506
     241       2.0497
     242       2.1620
     243       2.1011
     244       2.1082
     245       2.1177
     246       2.0881
     247       2.1124
     248       2.1077
     249       2.1571
     250       2.0909
     251       2.1398
     252       2.1130
     253       2.0497
     254       2.0742
     255       2.0748
     256       2.0668
     257       2.0899
     258       2.1238
     259       2.1602
     260       2.1177
     261       2.0748
     262       2.0950
     263       1.9892
     264       1.9361
     265       1.9610
     266       2.0120
     267       2.1407
     268       2.1025
     269       2.1569
     270       2.0578
     271       2.0462
     272       2.1237
     273       2.1535
     274       2.1085
     275       2.1588
     276       2.2599
     277       2.1504
     278       2.1366
     279       2.1189
     280       2.1181
     281       2.2008
     282       2.2591
     283       2.2622
     284       2.3396
     285       2.3343
     286       2.3563
     287       2.3305
     288       2.2280
     289       2.2839
     290       2.2743
     291       2.2685
     292       2.2693
     293       2.3041
     294       2.2396
     295       2.2340
     296       2.1498
     297       2.2272
     298       2.3461
     299       2.2395
     300       2.2547
     301       2.2740
     302       2.2507
     303       2.2158
     304       2.2656
     305       2.1494
     306       2.2226
     307       2.1915
     308       2.1892
     309       2.1186
     310       2.1094
     311       2.1013
     312       2.1013
     313       2.0463
     314       2.0320
     315       2.0598
     316       2.0767
     317       2.0176
     318       2.0377
     319       2.0293
     320       2.0193
     321       2.0301
     322       1.9813
     323       2.0299
     324       2.0518
     325       2.0700
     326       2.0697
     327       2.0688
     328       2.0756
     329       2.1298
     330       2.1331
     331       2.1735
     332       2.0897
     333       2.1259
     334       2.1085
     335       2.1597
     336       2.1416
     337       2.1782
     338       2.2936
     339       2.2822
     340       2.2860
     341       2.2565
     342       2.2208
     343       2.2470
     344       2.3004
     345       2.1764
     346       2.1643
     347       2.2231
     348       2.2298
     349       2.2805
     350       2.2781
     351       2.2892
     352       2.3510
     353       2.3408
     354       2.3371
     355       2.3576
     356       2.4070
     357       2.3004
     358       2.3212
     359       2.4035
     360       2.2654
     361       2.2587
     362       2.4092
     363       2.4151
     364       2.5288
     365       2.4158
     366       2.4700
     367       2.4975
     368       2.4246
     369       2.3805
     370       2.4335
     371       2.4614
     372       2.4095
     373       2.3414
     374       2.4613
     375       2.3949
     376       2.3700
     377       2.3890
     378       2.4362
     379       2.3904
     380       2.3473
     381       2.3713
     382       2.3148
     383       2.3588
     384       2.2617
     385       2.3025
     386       2.4730
     387       2.4292
     388       2.3446
     389       2.2766
     390       2.2460
     391       2.2765
     392       2.3076
     393       2.3444
     394       2.2016
     395       2.3385
     396       2.3459
     397       2.3550
     398       2.4020
     399       2.4112
     400       2.4660
     401       2.3804
     402       2.4293
     403       2.3849
     404       2.3464
     405       2.4215
     406       2.4403
     407       2.4658
     408       2.4848
     409       2.4787
     410       2.4892
     411       2.5303
     412       2.4475
     413       2.3578
     414       2.2924
     415       2.2169
     416       2.1886
     417       2.2578
     418       2.2153
     419       2.0662
     420       2.0899
     421       2.1413
     422       2.1840
     423       2.1940
     424       2.2134
     425       2.1733
     426       2.1147
     427       2.1846
     428       2.2226
     429       2.2016
     430       2.1858
     431       2.1819
     432       2.2204
     433       2.2273
     434       2.2222
     435       2.3281
     436       2.2669
     437       2.3150
     438       2.2998
     439       2.2307
     440       2.1849
     441       2.2503
     442       2.3181
     443       2.2575
     444       2.2700
     445       2.3425
     446       2.2906
     447       2.3322
     448       2.3147
     449       2.2441
     450       2.1801
     451       2.1336
     452       2.1216
     453       2.1911
     454       2.2301
     455       2.1663
     456       2.1974
     457       2.2140
     458       2.1949
     459       2.1849
     460       2.2172
     461       2.2628
     462       2.1953
     463       2.1545
     464       2.3265
     465       2.3092
     466       2.3654
     467       2.3907
     468       2.4210
     469       2.3705
     470       2.3358
     471       2.4078
     472       2.4259
     473       2.3260
     474       2.3315
     475       2.3577
     476       2.2676
     477       2.2382
     478       2.1935
     479       2.2796
     480       2.3774
     481       2.3043
     482       2.2583
     483       2.3655
     484       2.3484
     485       2.3019
     486       2.2999
     487       2.2779
     488       2.3739
     489       2.3129
     490       2.3181
     491       2.2184
     492       2.3940
     493       2.3424
     494       2.2687
     495       2.2487
     496       2.2907
     497       2.3090
     498       2.3095
     499       2.3128
     500       2.2766
     501       2.2838
     502       2.2861
     503       2.3210
     504       2.3748
     505       2.3129
     506       2.3966
     507       2.4231
     508       2.4279
     509       2.3815
     510       2.3807
     511       2.4550
     512       2.3540
     513       2.3799
     514       2.3904
     515       2.3121
     516       2.3117
     517       2.4072
     518       2.3253
     519       2.3260
     520       2.3315
     521       2.2876
     522       2.2618
     523       2.2364
     524       2.3198
     525       2.2777
     526       2.3404
     527       2.3404
     528       2.3417
     529       2.2938
     530       2.3390
     531       2.3159
     532       2.3801
     533       2.3412
     534       2.3912
     535       2.3978
     536       2.4477
     537       2.4751
     538       2.4567
     539       2.4474
     540       2.4106
     541       2.4143
     542       2.4568
     543       2.5031
     544       2.5547
     545       2.6096
     546       2.6600
     547       2.5322
     548       2.5405
     549       2.5480
     550       2.4969
     551       2.4665
     552       2.5091
     553       2.5450
     554       2.5321
     555       2.5153
     556       2.5952
     557       2.5546
     558       2.4691
     559       2.5221
     560       2.4872
     561       2.6298
     562       2.6162
     563       2.6429
     564       2.6232
     565       2.6048
     566       2.5691
     567       2.5327
     568       2.5164
     569       2.5248
     570       2.4376
     571       2.4534
     572       2.5028
     573       2.4694
     574       2.4564
     575       2.6002
     576       2.5866
     577       2.5959
     578       2.5318
     579       2.4695
     580       2.5140
     581       2.4793
     582       2.4570
     583       2.4361
     584       2.4712
     585       2.5127
     586       2.5434
     587       2.5475
     588       2.5795
     589       2.6165
     590       2.6204
     591       2.5678
     592       2.6253
     593       2.6135
     594       2.5905
     595       2.5989
     596       2.5247
     597       2.5908
     598       2.5775
     599       2.6556
     600       2.6793
     601       2.5657
     602       2.6114
     603       2.6828
     604       2.6360
     605       2.6274
     606       2.6145
     607       2.6510
     608       2.6548
     609       2.5769
     610       2.5842
     611       2.5331
     612       2.4830
     613       2.4715
     614       2.4768
     615       2.5090
     616       2.5579
     617       2.4361
     618       2.5009
     619       2.5646
     620       2.6418
     621       2.7379
     622       2.7021
     623       2.6894
     624       2.7227
     625       2.7434
     626       2.7180
     627       2.6339
     628       2.6188
     629       2.6605
     630       2.7251
     631       2.7427
     632       2.7085
     633       2.7616
     634       2.7351
     635       2.6656
     636       2.6910
     637       2.7549
     638       2.8254
     639       2.7966
     640       2.7561
     641       2.7438
     642       2.7660
     643       2.7965
     644       2.7986
     645       2.8543
     646       2.7751
     647       2.7635
     648       2.7888
     649       2.7529
     650       2.8153
     651       2.7393
     652       2.8055
     653       2.8631
     654       2.7862
     655       2.8360
     656       2.7897
     657       2.8141
     658       2.8771
     659       2.9281
     660       2.9153
     661       2.9286
     662       2.8850
     663       2.9405
     664       2.9809
     665       2.9827
     666       2.9899
     667       2.9330
     668       2.8800
     669       2.8227
     670       2.8030
     671       2.8268
     672       2.8656
     673       2.9398
     674       3.0222
     675       2.9358
     676       2.9476
     677       2.9939
     678       2.9877
     679       2.9600
     680       2.9329
     681       3.0058
     682       2.9311
     683       2.9234
     684       2.8209
     685       2.7512
     686       2.7182
     687       2.7112
     688       2.7512
     689       2.7906
     690       2.8489
     691       2.9342
     692       2.9156
     693       2.9464
     694       2.8634
     695       2.9217
     696       2.9190
     697       2.9581
     698       3.0032
     699       3.0090
     700       3.0059
     701       3.0127
     702       3.0402
     703       3.0926
     704       3.1956
     705       3.1874
     706       3.2381
     707       3.1333
     708       3.1102
     709       3.1761
     710       3.2333
     711       3.2999
     712       3.1942
     713       3.0758
     714       3.0610
     715       3.0094
     716       2.9835
     717       3.0844
     718       3.1185
     719       3.1755
     720       3.1500
     721       3.0583
     722       3.0565
     723       3.0974
     724       3.0982
     725       3.0856
     726       3.0127
     727       3.0541
     728       3.1340
     729       3.2001
     730       3.3045
     731       3.2550
     732       3.1794
     733       3.1046
     734       3.1608
     735       3.1186
     736       3.0719
     737       3.1178
     738       3.0937
     739       3.0655
     740       3.0074
     741       3.0869
     742       3.0539
     743       3.0631
     744       3.0330
     745       3.0347
     746       3.0869
     747       3.0451
     748       3.1197
     749       3.0678
     750       3.0006
     751       2.9481
     752       2.9847
     753       3.0171
     754       2.9971
     755       3.0079
     756       3.1201
     757       3.0062
     758       3.0614
     759       3.0166
     760       3.1614
     761       3.1367
     762       3.0767
     763       3.2167
     764       3.2331
     765       3.2037
     766       3.3590
     767       3.1822
     768       3.1231
     769       3.0967
     770       3.1106
     771       3.1998
     772       3.1490
     773       3.1653
     774       3.0861
     775       3.0107
     776       3.1668
     777       3.0641
     778       3.1537
     779       3.1393
     780       3.1876
     781       3.1278
     782       3.2223
     783       3.0996
     784       3.0868
     785       3.0599
     786       3.1159
     787       3.1446
     788       3.0944
     789       3.1518
     790       3.1075
     791       3.1388
     792       3.1136
     793       3.1300
     794       3.2438
     795       3.1983
     796       3.2564
     797       3.2486
     798       3.2695
     799       3.3402
     800       3.2304
     801       3.1309
     802       3.1471
     803       3.2017
     804       3.2436
     805       3.1281
     806       3.0250
     807       2.9935
     808       2.9450
     809       3.0021
     810       3.0734
     811       3.0221
     812       3.0188
     813       3.0254
     814       2.9182
     815       2.9321
     816       3.0629
     817       3.0555
     818       3.0305
     819       2.9891
     820       3.0030
     821       2.9254
     822       2.9660
     823       2.9188
     824       2.9203
     825       2.8733
     826       2.8924
     827       2.9603
     828       2.8822
     829       2.9576
     830       2.9572
     831       2.9684
     832       3.0110
     833       3.0520
     834       3.0449
     835       3.0510
     836       3.0352
     837       3.0477
     838       3.1485
     839       3.1620
     840       3.1376
     841       3.1111
     842       3.0056
     843       3.0172
     844       3.0915
     845       3.0332
     846       3.0732
     847       3.0714
     848       3.0895
     849       3.0882
     850       3.0372
     851       3.0626
     852       3.0287
     853       3.1237
     854       3.0822
     855       2.9991
     856       3.0966
     857       3.0003
     858       3.0032
     859       3.0366
     860       2.9890
     861       3.0482
     862       3.0261
     863       2.9682
     864       2.9543
     865       3.0599
     866       3.0394
     867       3.0591
     868       3.0485
     869       3.0114
     870       3.0533
     871       3.1086
     872       3.1783
     873       3.1697
     874       3.2240
     875       3.1865
     876       3.1664
     877       3.2550
     878       3.1574
     879       3.0693
     880       3.0564
     881       2.9915
     882       2.9942
     883       3.0012
     884       3.0520
     885       3.0687
     886       3.0593
     887       3.1448
     888       3.1460
     889       3.0864
     890       3.0869
     891       3.0103
     892       3.0518
     893       2.9934
     894       3.0569
     895       3.0449
     896       2.9724
     897       2.9406
     898       2.9035
     899       2.9873
     900       3.0804
     901       3.0391
     902       3.0366
     903       3.0778
     904       3.1605
     905       3.1165
     906       3.1867
     907       3.1702
     908       3.1422
     909       3.1535
     910       3.0691
     911       3.0136
     912       3.0744
     913       3.0889
     914       3.0637
     915       3.0212
     916       3.0343
     917       3.0599
     918       3.0657
     919       3.0349
     920       3.0592
     921       3.0211
     922       3.0369
     923       3.0557
     924       3.0923
     925       3.0324
     926       2.9892
     927       3.0810
     928       3.0307
     929       3.1309
     930       3.0659
     931       2.9706
     932       2.9953
     933       2.9048
     934       2.9063
     935       2.9191
     936       2.9370
     937       2.9262
     938       2.9581
     939       3.0168
     940       3.0572
     941       2.9495
     942       3.0051
     943       2.9720
     944       2.9513
     945       3.0070
     946       3.0186
     947       2.9171
     948       2.9317
     949       3.0450
     950       3.0852
     951       3.0103
     952       2.9457
     953       2.9730
     954       2.9746
     955       2.9191
     956       2.9982
     957       2.9837
     958       2.8755
     959       2.8880
     960       2.8494
     961       2.8642
     962       2.9073
     963       2.9216
     964       2.9544
     965       2.9912
     966       2.9123
     967       2.8888
     968       2.9344
     969       2.9509
     970       2.9771
     971       3.0318
     972       3.0151
     973       3.0925
     974       3.1451
     975       3.1134
     976       3.0754
     977       3.1513
     978       3.2204
     979       3.1531
     980       3.1121
     981       3.0803
     982       3.0490
     983       3.0247
     984       3.0108
     985       3.0700
     986       3.0633
     987       2.9566
     988       2.8882
     989       2.8660
     990       2.9072
     991       2.9529
     992       2.8798
     993       2.7772
     994       2.8558
     995       2.8394
     996       2.7944
     997       2.8426
     998       2.8002
     999       2.7110
    1000       2.6973
    1001       2.7610
    1002       2.7923
    1003       2.7741
    1004       2.7780
    1005       2.7918
    1006       2.8283
    1007       2.8182
    1008       2.8600
    1009       2.9107
    1010       2.9641
    1011       2.9894
    1012       2.9401
    1013       3.0114
    1014       2.8992
    1015       2.9454
    1016       3.0201
    1017       3.0043
    1018       2.9944
    1019       2.9687
    1020       2.9759
    1021       3.0040
    1022       3.0240
    1023       2.9341
    1024       2.8886
    1025       3.0361
    1026       2.9643
    1027       2.9680
    1028       3.0156
    1029       2.9813
    1030       2.9733
    1031       3.0424
    1032       2.9738
    1033       2.9895
    1034       3.0930
    1035       3.1130
    1036       3.0821
    1037       3.0414
    1038       3.1212
    1039       3.1780
    1040       3.1258
    1041       3.1317
    1042       3.0526
    1043       3.0835
    1044       3.1172
    1045       3.1166
    1046       2.9978
    1047       2.9521
    1048       3.0156
    1049       3.0368
    1050       3.0654
    1051       3.0577
    1052       3.0620
    1053       3.0147
    1054       3.0002
    1055       2.9777
    1056       2.9912
    1057       2.9352
    1058       3.0211
    1059       3.0543
    1060       3.0093
    1061       2.9944
    1062       3.0111
    1063       2.9756
    1064       2.9447
    1065       2.8971
    1066       2.9457
    1067       2.8649
    1068       2.8343
    1069       2.7446
    1070       2.7463
    1071       2.7675
    1072       2.7105
    1073       2.7484
    1074       2.8072
    1075       2.8695
    1076       2.7101
    1077       2.7756
    1078       2.8158
    1079       2.7001
    1080       2.6419
    1081       2.6351
    1082       2.6070
    1083       2.5669
    1084       2.5462
    1085       2.6024
    1086       2.6244
    1087       2.6042
    1088       2.6558
    1089       2.5716
    1090       2.6118
    1091       2.6385
    1092       2.5938
    1093       2.6096
    1094       2.6245
    1095       2.6706
    1096       2.6565
    1097       2.7047
    1098       2.6737
    1099       2.7450
    1100       2.7368
    1101       2.7154
    1102       2.6843
    1103       2.7078
    1104       2.6909
    1105       2.7450
    1106       2.6656
    1107       2.6687
    1108       2.7226
    1109       2.6845
    1110       2.6847
    1111       2.7668
    1112       2.6315
    1113       2.7148
    1114       2.7835
    1115       2.6670
    1116       2.6564
    1117       2.6798
    1118       2.7043
    1119       2.6809
    1120       2.6732
    1121       2.6750
    1122       2.6163
    1123       2.6173
    1124       2.6499
    1125       2.7136
    1126       2.6969
    1127       2.8425
    1128       2.8001
    1129       2.8132
    1130       2.7462
    1131       2.7483
    1132       2.8242
    1133       2.8382
    1134       2.8820
    1135       2.9680
    1136       2.9752
    1137       3.0003
    1138       3.0227
    1139       2.9420
    1140       2.8998
    1141       2.8585
    1142       2.9168
    1143       2.9239
    1144       2.9461
    1145       2.9191
    1146       2.9361
    1147       2.9455
    1148       2.9655
    1149       2.9755
    1150       3.0077
    1151       2.9551
    1152       3.0027
    1153       3.0317
    1154       2.9336
    1155       2.9892
    1156       2.9292
    1157       2.9690
    1158       3.0091
    1159       3.0107
    1160       3.0608
    1161       3.1193
    1162       3.1800
    1163       3.1322
    1164       3.1250
    1165       3.1038
    1166       3.1136
    1167       3.1512
    1168       3.1472
    1169       3.2153
    1170       3.2051
    1171       3.2107
    1172       3.1543
    1173       3.1985
    1174       3.1428
    1175       3.0939
    1176       3.0821
    1177       3.1522
    1178       3.1003
    1179       3.1622
    1180       3.2428
    1181       3.2095
    1182       3.1799
    1183       3.2575
    1184       3.2671
    1185       3.2625
    1186       3.2438
    1187       3.2697
    1188       3.2563
    1189       3.2315
    1190       3.1386
    1191       3.1161
    1192       3.1352
    1193       3.1798
    1194       3.1394
    1195       3.1558
    1196       3.0544
    1197       3.0539
    1198       3.0905
    1199       3.0831
    1200       2.9972
    1201       3.1260
    1202       3.1655
    1203       3.1026
    1204       3.1060
    1205       3.1695
    1206       3.0434
    1207       3.0794
    1208       3.0370
    1209       3.0257
    1210       2.9541
    1211       3.0775
    1212       3.0281
    1213       3.0345
    1214       2.9923
    1215       2.8816
    1216       2.9359
    1217       2.9578
    1218       3.0116
    1219       2.9321
    1220       2.9062
    1221       2.9496
    1222       2.9166
    1223       2.8723
    1224       2.8463
    1225       2.8775
    1226       2.8583
    1227       2.8348
    1228       2.7702
    1229       2.9397
    1230       2.9393
    1231       2.9319
    1232       2.8938
    1233       2.9450
    1234       2.9107
    1235       2.9177
    1236       2.9456
    1237       2.9914
    1238       2.9909
    1239       2.8825
    1240       2.8946
    1241       2.8981
    1242       2.9062
    1243       2.9237
    1244       2.9197
    1245       2.8795
    1246       2.8595
    1247       2.8120
    1248       2.7832
    1249       2.7985
    1250       2.8880
    1251       2.8775
    1252       2.9087
    1253       2.8445
    1254       2.8253
    1255       2.7467
    1256       2.8182
    1257       2.9450
    1258       2.8873
    1259       2.9760
    1260       2.9762
    1261       3.0432
    1262       2.9435
    1263       2.9406
    1264       2.9187
    1265       2.8896
    1266       2.9159
    1267       2.8064
    1268       2.7368
    1269       2.8250
    1270       2.8044
    1271       2.8559
    1272       2.8498
    1273       2.8682
    1274       2.8553
    1275       2.7684
    1276       2.9246
    1277       3.0031
    1278       2.9215
    1279       2.8282
    1280       2.9116
    1281       2.9762
    1282       2.9603
    1283       2.9960
    1284       3.0288
    1285       3.0233
    1286       3.0247
    1287       2.9759
    1288       2.9533
    1289       2.9759
    1290       3.0172
    1291       3.0581
    1292       3.1310
    1293       3.0062
    1294       2.9841
    1295       2.9786
    1296       3.0205
    1297       3.0455
    1298       2.9529
    1299       3.0245
    1300       3.0345
    1301       2.9473
    1302       2.9598
    1303       2.9766
    1304       2.9950
    1305       2.7614
    1306       2.7116
    1307       2.7265
    1308       2.8601
    1309       2.8817
    1310       2.8459
    1311       2.8180
    1312       2.9602
    1313       2.8722
    1314       2.8347
    1315       2.7664
    1316       2.7398
    1317       2.7184
    1318       2.7686
    1319       2.8328
    1320       2.8075
    1321       2.7255
    1322       2.7680
    1323       2.7255
    1324       2.7710
    1325       2.6731
    1326       2.6868
    1327       2.6575
    1328       2.6187
    1329       2.6303
    1330       2.6216
    1331       2.7324
    1332       2.7597
    1333       2.8064
    1334       2.7549
    1335       2.7141
    1336       2.6970
    1337       2.6808
    1338       2.5769
    1339       2.6531
    1340       2.6969
    1341       2.5958
    1342       2.6523
    1343       2.5916
    1344       2.6730
    1345       2.6256
    1346       2.6367
    1347       2.5909
    1348       2.5093
    1349       2.5443
    1350       2.5940
    1351       2.5625
    1352       2.5227
    1353       2.5466
    1354       2.5539
    1355       2.5543
    1356       2.5333
    1357       2.5193
    1358       2.4690
    1359       2.4414
    1360       2.4648
    1361       2.4947
    1362       2.5787
    1363       2.6108
    1364       2.6368
    1365       2.6296
    1366       2.6135
    1367       2.5902
    1368       2.6160
    1369       2.5846
    1370       2.6123
    1371       2.6205
    1372       2.6290
    1373       2.6098
    1374       2.5767
    1375       2.5308
    1376       2.4979
    1377       2.6290
    1378       2.5885
    1379       2.6743
    1380       2.6859
    1381       2.6500
    1382       2.7275
    1383       2.6528
    1384       2.7401
    1385       2.7688
    1386       2.7964
    1387       2.8058
    1388       2.8332
    1389       2.8754
    1390       2.8171
    1391       2.7835
    1392       2.7487
    1393       2.8123
    1394       2.7782
    1395       2.7450
    1396       2.6951
    1397       2.6456
    1398       2.7058
    1399       2.7001
    1400       2.7317
    1401       2.6948
    1402       2.6542
    1403       2.5746
    1404       2.5874
    1405       2.5645
    1406       2.6306
    1407       2.6437
    1408       2.6221
    1409       2.5516
    1410       2.5720
    1411       2.6677
    1412       2.7070
    1413       2.7631
    1414       2.7543
    1415       2.7490
    1416       2.7833
    1417       2.7607
    1418       2.8618
    1419       2.8005
    1420       2.7870
    1421       2.6793
    1422       2.6757
    1423       2.6192
    1424       2.6631
    1425       2.6725
    1426       2.7811
    1427       2.7275
    1428       2.7641
    1429       2.6409
    1430       2.5989
    1431       2.6274
    1432       2.5058
    1433       2.5002
    1434       2.4551
    1435       2.4995
    1436       2.5236
    1437       2.5809
    1438       2.5391
    1439       2.4901
    1440       2.5918
    1441       2.5639
    1442       2.6647
    1443       2.7213
    1444       2.6933
    1445       2.7047
    1446       2.6139
    1447       2.5175
    1448       2.5311
    1449       2.5201
    1450       2.5141
    1451       2.5552
    1452       2.5164
    1453       2.6017
    1454       2.6033
    1455       2.7064
    1456       2.8156
    1457       2.7464
    1458       2.7724
    1459       2.8062
    1460       2.7964
    1461       2.7407
    1462       2.6663
    1463       2.6879
    1464       2.7222
    1465       2.6759
    1466       2.6040
    1467       2.6524
    1468       2.6286
    1469       2.5739
    1470       2.5564
    1471       2.5417
    1472       2.5737
    1473       2.5679
    1474       2.6813
    1475       2.6740
    1476       2.6922
    1477       2.6783
    1478       2.6792
    1479       2.6377
    1480       2.6640
    1481       2.6991
    1482       2.7688
    1483       2.7052
    1484       2.7225
    1485       2.8072
    1486       2.8603
    1487       2.7861
    1488       2.8605
    1489       2.8630
    1490       2.7476
    1491       2.7323
    1492       2.7333
    1493       2.7806
    1494       2.8767
    1495       2.6964
    1496       2.8171
    1497       2.7149
    1498       2.5519
    1499       2.5374
    1500       2.5434
    1501       2.5503
    1502       2.6049
    1503       2.5070
    1504       2.5839
    1505       2.5744
    1506       2.5393
    1507       2.5385
    1508       2.5682
    1509       2.4792
    1510       2.5876
    1511       2.5221
    1512       2.4825
    1513       2.5636
    1514       2.6616
    1515       2.7158
    1516       2.6216
    1517       2.5836
    1518       2.5601
    1519       2.5575
    1520       2.4751
    1521       2.4497
    1522       2.5276
    1523       2.5433
    1524       2.6293
    1525       2.6242
    1526       2.4990
    1527       2.4816
    1528       2.4816
    1529       2.4712
    1530       2.4839
    1531       2.5396
    1532       2.5837
    1533       2.5414
    1534       2.6058
    1535       2.5785
    1536       2.6251
    1537       2.6005
    1538       2.5721
    1539       2.5746
    1540       2.5740
    1541       2.5538
    1542       2.4784
    1543       2.5074
    1544       2.5415
    1545       2.5899
    1546       2.6001
    1547       2.4805
    1548       2.5461
    1549       2.5775
    1550       2.5333
    1551       2.4910
    1552       2.4864
    1553       2.4785
    1554       2.4692
    1555       2.5796
    1556       2.6147
    1557       2.6443
    1558       2.7786
    1559       2.6668
    1560       2.6125
    1561       2.6050
    1562       2.6279
    1563       2.6992
    1564       2.7021
    1565       2.6807
    1566       2.7512
    1567       2.7076
    1568       2.6598
    1569       2.7005
    1570       2.7240
    1571       2.7919
    1572       2.6970
    1573       2.7330
    1574       2.6513
    1575       2.6518
    1576       2.6385
    1577       2.5840
    1578       2.5802
    1579       2.5607
    1580       2.5878
    1581       2.6890
    1582       2.5788
    1583       2.5731
    1584       2.5601
    1585       2.5081
    1586       2.4765
    1587       2.4223
    1588       2.4585
    1589       2.4091
    1590       2.4374
    1591       2.3568
    1592       2.4266
    1593       2.4540
    1594       2.4434
    1595       2.4997
    1596       2.4075
    1597       2.4565
    1598       2.4259
    1599       2.3817
    1600       2.4111
    1601       2.4018
    1602       2.4113
    1603       2.4115
    1604       2.4191
    1605       2.3904
    1606       2.4207
    1607       2.5589
    1608       2.5335
    1609       2.4836
    1610       2.4880
    1611       2.5249
    1612       2.4918
    1613       2.4813
    1614       2.5112
    1615       2.5437
    1616       2.5322
    1617       2.5618
    1618       2.5532
    1619       2.5614
    1620       2.5108
    1621       2.4395
    1622       2.4601
    1623       2.5366
    1624       2.5223
    1625       2.4910
    1626       2.4608
    1627       2.5742
    1628       2.5379
    1629       2.5167
    1630       2.6345
    1631       2.4720
    1632       2.4740
    1633       2.4493
    1634       2.4269
    1635       2.4457
    1636       2.4718
    1637       2.4697
    1638       2.4463
    1639       2.4539
    1640       2.4136
    1641       2.5156
    1642       2.4642
    1643       2.4335
    1644       2.4124
    1645       2.4448
    1646       2.4347
    1647       2.4141
    1648       2.4222
    1649       2.4621
    1650       2.3722
    1651       2.4215
    1652       2.4733
    1653       2.4453
    1654       2.4369
    1655       2.4793
    1656       2.5700
    1657       2.5155
    1658       2.5654
    1659       2.4536
    1660       2.4144
    1661       2.4030
    1662       2.4411
    1663       2.3685
    1664       2.3448
    1665       2.4387
    1666       2.4183
    1667       2.4838
    1668       2.4809
    1669       2.4107
    1670       2.4468
    1671       2.3506
    1672       2.4082
    1673       2.4673
    1674       2.4413
    1675       2.5157
    1676       2.4905
    1677       2.4253
    1678       2.4682
    1679       2.4891
    1680       2.4995
    1681       2.4380
    1682       2.4317
    1683       2.4285
    1684       2.5030
    1685       2.5199
    1686       2.4376
    1687       2.5251
    1688       2.5784
    1689       2.5594
    1690       2.5482
    1691       2.5108
    1692       2.5188
    1693       2.6791
    1694       2.6317
    1695       2.5642
    1696       2.5523
    1697       2.5973
    1698       2.4941
    1699       2.5483
    1700       2.5318
    1701       2.4642
    1702       2.4885
    1703       2.4329
    1704       2.4312
    1705       2.4444
    1706       2.3969
    1707       2.4704
    1708       2.5069
    1709       2.5639
    1710       2.5544
    1711       2.5857
    1712       2.6073
    1713       2.5753
    1714       2.5560
    1715       2.6322
    1716       2.7056
    1717       2.7027
    1718       2.7734
    1719       2.6793
    1720       2.6651
    1721       2.6951
    1722       2.8467
    1723       2.8248
    1724       2.8761
    1725       2.9419
    1726       2.8601
    1727       2.7349
    1728       2.7565
    1729       2.8315
    1730       2.8491
    1731       2.7542
    1732       2.8062
    1733       2.7691
    1734       2.7364
    1735       2.8030
    1736       2.8280
    1737       2.8468
    1738       2.8037
    1739       2.7767
    1740       2.7973
    1741       2.8608
    1742       2.7609
    1743       2.7152
    1744       2.7173
    1745       2.6288
    1746       2.5633
    1747       2.6120
    1748       2.7027
    1749       2.8223
    1750       2.8142
    1751       2.8795
    1752       2.8417
    1753       2.7686
    1754       2.8100
    1755       2.7226
    1756       2.7530
    1757       2.6445
    1758       2.5848
    1759       2.5918
    1760       2.6238
    1761       2.5852
    1762       2.6046
    1763       2.6736
    1764       2.7628
    1765       2.8266
    1766       2.7880
    1767       2.7844
    1768       2.6942
    1769       2.7013
    1770       2.7897
    1771       2.8280
    1772       2.7620
    1773       2.7754
    1774       2.8286
    1775       2.7797
    1776       2.7980
    1777       2.7679
    1778       2.7632
    1779       2.8091
    1780       2.7103
    1781       2.7471
    1782       2.8246
    1783       2.8612
    1784       2.9445
    1785       2.9041
    1786       2.9645
    1787       2.9746
    1788       2.9737
    1789       3.0235
    1790       2.9039
    1791       2.9436
    1792       2.9415
    1793       3.0031
    1794       2.9213
    1795       2.8980
    1796       2.8222
    1797       2.8594
    1798       2.8327
    1799       2.8830
    1800       2.9213
    1801       2.9396
    1802       3.0242
    1803       2.9992
    1804       2.9510
    1805       2.9806
    1806       3.0011
    1807       3.0752
    1808       3.0520
    1809       2.9894
    1810       2.9806
    1811       2.9708
    1812       2.9709
    1813       2.8965
    1814       2.9828
    1815       2.9048
    1816       2.9474
    1817       2.8850
    1818       2.9714
    1819       2.8767
    1820       2.8971
    1821       2.9138
    1822       2.9008
    1823       2.8450
    1824       2.8399
    1825       2.8143
    1826       2.7807
    1827       2.7708
    1828       2.7690
    1829       2.7378
    1830       2.7421
    1831       2.7487
    1832       2.8249
    1833       2.7854
    1834       2.7768
    1835       2.8608
    1836       2.8696
    1837       2.9157
    1838       2.8027
    1839       2.9042
    1840       2.9037
    1841       2.8820
    1842       2.8570
    1843       2.8216
    1844       2.7753
    1845       2.7595
    1846       2.7542
    1847       2.7821
    1848       2.7733
    1849       2.7664
    1850       2.9308
    1851       2.9658
    1852       2.9581
    1853       2.8811
    1854       2.9582
    1855       2.9797
    1856       2.8660
    1857       2.8668
    1858       2.8757
    1859       2.9459
    1860       2.8525
    1861       2.8676
    1862       2.9137
    1863       2.7984
    1864       2.8105
    1865       2.8709
    1866       2.8311
    1867       2.9107
    1868       2.8384
    1869       2.8061
    1870       2.7981
    1871       2.7203
    1872       2.7680
    1873       2.7419
    1874       2.7563
    1875       2.7439
    1876       2.6976
    1877       2.8082
    1878       2.6993
    1879       2.7724
    1880       2.7023
    1881       2.6480
    1882       2.6732
    1883       2.6786
    1884       2.6519
    1885       2.7289
    1886       2.6932
    1887       2.6699
    1888       2.7546
    1889       2.7122
    1890       2.6351
    1891       2.7172
    1892       2.6586
    1893       2.6336
    1894       2.5879
    1895       2.6548
    1896       2.6459
    1897       2.6102
    1898       2.6644
    1899       2.7530
    1900       2.7165
    1901       2.6976
    1902       2.7057
    1903       2.7410
    1904       2.7307
    1905       2.7811
    1906       2.7550
    1907       2.8051
    1908       2.6943
    1909       2.7418
    1910       2.7832
    1911       2.7278
    1912       2.7751
    1913       2.6994
    1914       2.7214
    1915       2.7251
    1916       2.7001
    1917       2.7111
    1918       2.8404
    1919       2.8630
    1920       2.8411
    1921       2.9010
    1922       2.9053
    1923       2.8005
    1924       2.8484
    1925       2.8950
    1926       2.8154
    1927       2.8065
    1928       2.8426
    1929       2.9801
    1930       2.9482
    1931       2.8586
    1932       2.7766
    1933       2.8121
    1934       2.7764
    1935       2.7538
    1936       2.7534
    1937       2.7224
    1938       2.7410
    1939       2.7194
    1940       2.8288
    1941       2.7908
    1942       2.8081
    1943       2.7538
    1944       2.8803
    1945       2.9012
    1946       2.8524
    1947       2.8814
    1948       2.8522
    1949       2.8296
    1950       2.8734
    1951       2.9128
    1952       2.8172
    1953       2.8533
    1954       2.7651
    1955       2.7708
    1956       2.6763
    1957       2.7136
    1958       2.7835
    1959       2.8394
    1960       2.9602
    1961       2.9823
    1962       3.0051
    1963       3.0266
    1964       3.0678
    1965       3.0496
    1966       2.9063
    1967       2.8508
    1968       2.8633
    1969       2.9134
    1970       2.8297
    1971       2.8343
    1972       2.8098
    1973       2.8386
    1974       2.8776
    1975       2.7482
    1976       2.6933
    1977       2.7562
    1978       2.7340
    1979       2.7774
    1980       2.7905
    1981       2.9043
    1982       2.9637
    1983       3.0120
    1984       2.9791
    1985       2.9060
    1986       2.9498
    1987       2.9727
    1988       2.8767
    1989       2.9035
    1990       2.8339
    1991       2.8173
    1992       2.8498
    1993       2.9208
    1994       2.7931
    1995       2.8192
    1996       2.8341
    1997       2.7602
    1998       2.8504
    1999       2.8047
    2000       2.8608
    2001       2.8540
    2002       2.8078
    2003       2.8217
    2004       2.8334
    2005       2.8327
    2006       2.8479
    2007       2.8699
    2008       2.8860
    2009       2.9108
    2010       2.9799
    2011       2.9495
    2012       3.0077
    2013       2.9295
    2014       2.9784
    2015       2.9949
    2016       2.9803
    2017       2.9660
    2018       2.8517
    2019       2.7608
    2020       2.7929
    2021       2.8068
    2022       2.8413
    2023       2.8072
    2024       2.9268
    2025       2.8967
    2026       2.9144
    2027       2.9277
    2028       2.9069
    2029       2.8883
    2030       2.8944
    2031       2.8584
    2032       2.9291
    2033       2.9183
    2034       2.8917
    2035       2.8458
    2036       2.8132
    2037       2.8242
    2038       2.8212
    2039       2.9739
    2040       2.9636
    2041       2.9313
    2042       2.9768
    2043       2.9203
    2044       3.0119
    2045       3.0293
    2046       3.0565
    2047       3.1059
    2048       3.1765
    2049       3.2084
    2050       3.1164
    2051       3.1373
    2052       3.1609
    2053       3.2490
    2054       3.2355
    2055       3.2752
    2056       3.2696
    2057       3.2271
    2058       3.2396
    2059       3.2254
    2060       3.1843
    2061       3.1292
    2062       3.0684
    2063       3.0210
    2064       3.0289
    2065       2.9831
    2066       2.8952
    2067       2.9485
    2068       2.9286
    2069       2.9845
    2070       2.8813
    2071       2.8269
    2072       2.9779
    2073       3.0003
    2074       2.9403
    2075       2.7805
    2076       2.8167
    2077       2.8579
    2078       2.9082
    2079       2.8543
    2080       2.8301
    2081       2.8154
    2082       2.7010
    2083       2.7337
    2084       2.7339
    2085       2.7070
    2086       2.6832
    2087       2.6826
    2088       2.6413
    2089       2.6904
    2090       2.7266
    2091       2.7554
    2092       2.7880
    2093       2.7742
    2094       2.7390
    2095       2.7455
    2096       2.8599
    2097       2.8735
    2098       2.8714
    2099       2.9338
    2100       3.0292
    2101       2.9905
    2102       3.0021
    2103       2.8480
    2104       2.8809
    2105       2.8440
    2106       2.8636
    2107       2.8931
    2108       2.9656
    2109       3.0163
    2110       3.0320
    2111       2.9578
    2112       3.0196
    2113       2.9522
    2114       2.9555
    2115       2.9100
    2116       2.9694
    2117       2.9225
    2118       2.8708
    2119       2.8974
    2120       2.9336
    2121       2.9600
    2122       2.9519
    2123       2.9558
    2124       2.9475
    2125       2.9437
    2126       2.8988
    2127       2.9677
    2128       3.0493
    2129       3.0343
    2130       2.9515
    2131       2.9566
    2132       2.9523
    2133       2.9363
    2134       2.9669
    2135       2.8368
    2136       2.8473
    2137       2.8705
    2138       2.9018
    2139       2.8653
    2140       2.8837
    2141       2.9561
    2142       2.9127
    2143       2.9010
    2144       2.8473
    2145       2.9780
    2146       2.8862
    2147       2.8731
    2148       2.8216
    2149       2.7583
    2150       2.7273
    2151       2.6868
    2152       2.8112
    2153       2.7697
    2154       2.8177
    2155       2.8025
    2156       2.8212
    2157       2.7930
    2158       2.8099
    2159       2.8054
    2160       2.8161
    2161       2.8550
    2162       2.8931
    2163       2.8775
    2164       2.9095
    2165       2.9259
    2166       2.9262
    2167       2.8971
    2168       2.9283
    2169       3.0066
    2170       2.9812
    2171       2.9715
    2172       3.0123
    2173       2.9208
    2174       2.9342
    2175       2.9980
    2176       2.9025
    2177       2.9483
    2178       3.0167
    2179       3.0221
    2180       3.0687
    2181       3.0431
    2182       3.1593
    2183       3.1000
    2184       3.1535
    2185       3.0841
    2186       3.1263
    2187       3.1224
    2188       3.1310
    2189       3.1562
    2190       3.1081
    2191       3.0956
    2192       3.0394
    2193       3.1510
    2194       3.1379
    2195       3.0118
    2196       3.1541
    2197       3.0969
    2198       3.1631
    2199       3.2334
    2200       3.1838
    2201       3.1317
    2202       3.2139
    2203       3.2204
    2204       3.1780
    2205       3.1900
    2206       3.1994
    2207       3.1218
    2208       3.0949
    2209       3.1205
    2210       3.1751
    2211       3.1680
    2212       3.1250
    2213       3.0950
    2214       3.1070
    2215       3.1249
    2216       3.0637
    2217       3.0703
    2218       3.0206
    2219       3.1275
    2220       3.1088
    2221       3.1226
    2222       3.1529
    2223       3.2441
    2224       3.1951
    2225       3.2330
    2226       3.2568
    2227       3.2555
    2228       3.2211
    2229       3.2089
    2230       3.1678
    2231       3.2568
    2232       3.3279
    2233       3.3322
    2234       3.2646
    2235       3.2813
    2236       3.2874
    2237       3.2490
    2238       3.2245
    2239       3.2075
    2240       3.2527
    2241       3.1667
    2242       3.1711
    2243       3.2076
    2244       3.2048
    2245       3.1848
    2246       3.1831
    2247       3.2172
    2248       3.2442
    2249       3.2440
    2250       3.2442
    2251       3.2536
    2252       3.2320
    2253       3.2898
    2254       3.2685
    2255       3.2823
    2256       3.2981
    2257       3.3568
    2258       3.3983
    2259       3.3192
    2260       3.4169
    2261       3.2577
    2262       3.2467
    2263       3.2937
    2264       3.2985
    2265       3.3060
    2266       3.3254
    2267       3.1848
    2268       3.2208
    2269       3.2392
    2270       3.2732
    2271       3.2685
    2272       3.2714
    2273       3.2849
    2274       3.2767
    2275       3.2858
    2276       3.3405
    2277       3.3165
    2278       3.3463
    2279       3.4019
    2280       3.3489
    2281       3.2178
    2282       3.2895
    2283       3.2509
    2284       3.3152
    2285       3.3215
    2286       3.3334
    2287       3.3987
    2288       3.4119
    2289       3.3704
    2290       3.3432
    2291       3.3351
    2292       3.2345
    2293       3.2213
    2294       3.1323
    2295       3.2013
    2296       3.1510
    2297       3.1754
    2298       3.1615
    2299       3.1784
    2300       3.1764
    2301       3.1049
    2302       3.2044
    2303       3.2176
    2304       3.2901
    2305       3.3066
    2306       3.3154
    2307       3.3829
    2308       3.3900
    2309       3.3799
    2310       3.3344
    2311       3.2950
    2312       3.3468
    2313       3.3261
    2314       3.3301
    2315       3.3556
    2316       3.2997
    2317       3.2969
    2318       3.3015
    2319       3.2391
    2320       3.3114
    2321       3.2336
    2322       3.2148
    2323       3.2648
    2324       3.1825
    2325       3.2772
    2326       3.2022
    2327       3.2026
    2328       3.1512
    2329       3.1755
    2330       3.1690
    2331       3.1395
    2332       3.1333
    2333       3.1716
    2334       3.0642
    2335       3.0542
    2336       3.1418
    2337       3.1043
    2338       3.0262
    2339       3.0915
    2340       3.1177
    2341       3.1416
    2342       3.1328
    2343       3.1104
    2344       3.1325
    2345       3.1423
    2346       3.2118
    2347       3.2368
    2348       3.0972
    2349       3.1354
    2350       3.1626
    2351       3.1778
    2352       3.2139
    2353       3.1730
    2354       3.0955
    2355       3.1369
    2356       3.1622
    2357       3.1774
    2358       3.0568
    2359       3.0480
    2360       3.0830
    2361       3.0571
    2362       3.0064
    2363       3.0008
    2364       2.9984
    2365       3.0396
    2366       2.9644
    2367       3.0232
    2368       3.0848
    2369       3.0849
    2370       3.0514
    2371       3.1263
    2372       3.1228
    2373       3.1088
    2374       3.0691
    2375       3.0488
    2376       3.0565
    2377       3.0149
    2378       3.0773
    2379       3.1248
    2380       3.0658
    2381       3.0772
    2382       3.0877
    2383       3.0625
    2384       3.1360
    2385       3.2134
    2386       3.1732
    2387       3.1623
    2388       3.1226
    2389       3.1935
    2390       3.1693
    2391       3.0510
    2392       3.0274
    2393       3.0333
    2394       3.0991
    2395       3.0359
    2396       3.0358
    2397       2.9815
    2398       2.9725
    2399       2.9447
    2400       2.9566
    2401       2.9483
    2402       2.8266
    2403       2.8972
    2404       2.8488
    2405       2.9043
    2406       2.8731
    2407       2.8145
    2408       2.8457
    2409       2.9680
    2410       3.0078
    2411       3.0163
    2412       2.9215
    2413       2.9592
    2414       2.9315
    2415       2.9954
    2416       2.9806
    2417       2.9708
    2418       3.0217
    2419       3.0365
    2420       2.9403
    2421       2.9808
    2422       2.9644
    2423       2.9441
    2424       2.9026
    2425       2.9735
    2426       2.9698
    2427       2.9957
    2428       3.1207
    2429       3.1427
    2430       3.0492
    2431       3.0681
    2432       3.0507
    2433       3.0210
    2434       3.0425
    2435       3.0519
    2436       2.9385
    2437       2.9771
    2438       3.0374
    2439       2.9929
    2440       3.0174
    2441       2.9758
    2442       2.9594
    2443       2.9194
    2444       2.9346
    2445       2.9334
    2446       2.9405
    2447       3.0481
    2448       2.8640
    2449       2.8771
    2450       2.8830
    2451       2.9213
    2452       2.9118
    2453       2.8588
    2454       2.8354
    2455       2.8864
    2456       2.8756
    2457       2.9047
    2458       2.8265
    2459       2.8382
    2460       2.8372
    2461       2.8314
    2462       2.7786
    2463       2.7783
    2464       2.8092
    2465       2.6663
    2466       2.7413
    2467       2.8522
    2468       2.8292
    2469       2.9039
    2470       2.9460
    2471       2.9386
    2472       2.9472
    2473       2.9377
    2474       2.9278
    2475       2.9400
    2476       2.9984
    2477       2.9315
    2478       2.8516
    2479       2.8169
    2480       2.8002
    2481       2.7810
    2482       2.7572
    2483       2.8483
    2484       2.8112
    2485       2.8202
    2486       2.8213
    2487       2.9056
    2488       2.9083
    2489       2.8152
    2490       2.8695
    2491       2.8670
    2492       2.8297
    2493       2.8813
    2494       2.8876
    2495       2.8228
    2496       2.7769
    2497       2.8109
    2498       2.8784
    2499       2.9039
    2500       2.9147
