# Supplementary material for: Potential Inhibitors of Fascin From A Database of Marine Natural Products: A Virtual Screening and Molecular Dynamics Study
Source: Front Chem. 2021 Oct 7;9:719949. doi: 10.3389/fchem.2021.719949 (PMC8529705; doi:10.3389/fchem.2021.719949)
Supplement: Supplementary file 2 [file DataSheet1.ZIP › Raw Date for Manuscript-719949-reduced/Figure S1/Inhibitor 16/rmsd2.dat]

#Frame     RMSD_00002
       1       2.0575
       2       2.0273
       3       2.0381
       4       2.0808
       5       2.1518
       6       2.1290
       7       2.2125
       8       2.1960
       9       2.2314
      10       2.2841
      11       2.1078
      12       2.1157
      13       2.0996
      14       2.2067
      15       2.2079
      16       2.2785
      17       2.2515
      18       2.2122
      19       2.3259
      20       2.2913
      21       2.2770
      22       2.3509
      23       2.2813
      24       2.2869
      25       2.3237
      26       2.1731
      27       2.1695
      28       2.2320
      29       2.3887
      30       2.3163
      31       2.2240
      32       2.2927
      33       2.2260
      34       2.2451
      35       2.3288
      36       2.4034
      37       2.4540
      38       2.2993
      39       2.2009
      40       2.0144
      41       2.0551
      42       1.9948
      43       2.0288
      44       2.0198
      45       2.0739
      46       2.0271
      47       2.0270
      48       1.9653
      49       1.9877
      50       1.9889
      51       2.0018
      52       2.0318
      53       2.0484
      54       2.0832
      55       2.1394
      56       2.1067
      57       2.0868
      58       2.1720
      59       2.2207
      60       2.1911
      61       2.1380
      62       2.1553
      63       2.1731
      64       2.1447
      65       2.1648
      66       2.1533
      67       2.1661
      68       2.1281
      69       2.0705
      70       2.0937
      71       2.0690
      72       2.1537
      73       2.2247
      74       2.1936
      75       2.1367
      76       2.0734
      77       2.0933
      78       2.1634
      79       2.1026
      80       2.0519
      81       2.0658
      82       2.1142
      83       2.0841
      84       2.1871
      85       2.2092
      86       2.1198
      87       2.1030
      88       2.0684
      89       2.0541
      90       2.0566
      91       1.9974
      92       2.0628
      93       2.0499
      94       1.9517
      95       1.9543
      96       1.9094
      97       1.9400
      98       2.0068
      99       2.0598
     100       2.1806
     101       2.1717
     102       2.0784
     103       2.0753
     104       2.0272
     105       2.0674
     106       2.0371
     107       2.0032
     108       1.9675
     109       2.0129
     110       2.0094
     111       1.9751
     112       2.0156
     113       2.0542
     114       2.1510
     115       2.1015
     116       2.1161
     117       2.0975
     118       2.0726
     119       2.0468
     120       2.0354
     121       1.9927
     122       2.0128
     123       2.1084
     124       2.0412
     125       2.0872
     126       2.1333
     127       2.0252
     128       2.0125
     129       2.0103
     130       2.0558
     131       2.0150
     132       1.9384
     133       1.9687
     134       1.9989
     135       2.0172
     136       2.1242
     137       2.0975
     138       2.1838
     139       2.1640
     140       2.0325
     141       2.0991
     142       2.1193
     143       2.0803
     144       2.0914
     145       2.0724
     146       2.0589
     147       2.0390
     148       2.0761
     149       2.0378
     150       2.0755
     151       1.9936
     152       1.9702
     153       1.9472
     154       1.9087
     155       1.9271
     156       1.9624
     157       1.9668
     158       1.9661
     159       1.9947
     160       2.0752
     161       2.1211
     162       2.1539
     163       2.1091
     164       2.0721
     165       2.1490
     166       2.1798
     167       2.1520
     168       2.3209
     169       2.3920
     170       2.3734
     171       2.2980
     172       2.2930
     173       2.2829
     174       2.2714
     175       2.3573
     176       2.3250
     177       2.2885
     178       2.3942
     179       2.2400
     180       2.1994
     181       2.1562
     182       2.0958
     183       2.0831
     184       2.1020
     185       2.0934
     186       2.1160
     187       2.1252
     188       2.1236
     189       2.1146
     190       2.0993
     191       2.0723
     192       2.1455
     193       2.1435
     194       2.0856
     195       2.0610
     196       2.0277
     197       2.0054
     198       2.0570
     199       2.0858
     200       2.1331
     201       2.1718
     202       2.1620
     203       2.1656
     204       2.1565
     205       2.1282
     206       2.1248
     207       2.1477
     208       2.2510
     209       2.2716
     210       2.3306
     211       2.3618
     212       2.2210
     213       2.2401
     214       2.3163
     215       2.4431
     216       2.4104
     217       2.4999
     218       2.5369
     219       2.4235
     220       2.3695
     221       2.4352
     222       2.3410
     223       2.3090
     224       2.2028
     225       2.1915
     226       2.1599
     227       2.0990
     228       2.1304
     229       2.0896
     230       2.1125
     231       2.1857
     232       2.1972
     233       2.3175
     234       2.3310
     235       2.4425
     236       2.3802
     237       2.4155
     238       2.3458
     239       2.4073
     240       2.4050
     241       2.5221
     242       2.5214
     243       2.5532
     244       2.4742
     245       2.4588
     246       2.3231
     247       2.1961
     248       2.2845
     249       2.2422
     250       2.2892
     251       2.2515
     252       2.4175
     253       2.3124
     254       2.2003
     255       2.2063
     256       2.1722
     257       2.2245
     258       2.2369
     259       2.3820
     260       2.3931
     261       2.3742
     262       2.4461
     263       2.3851
     264       2.4038
     265       2.4007
     266       2.4331
     267       2.4256
     268       2.3591
     269       2.4099
     270       2.3427
     271       2.3375
     272       2.2701
     273       2.2190
     274       2.2131
     275       2.2828
     276       2.3025
     277       2.2736
     278       2.3193
     279       2.2887
     280       2.2746
     281       2.1897
     282       2.2673
     283       2.2340
     284       2.2456
     285       2.2790
     286       2.3398
     287       2.3600
     288       2.3087
     289       2.3263
     290       2.3533
     291       2.1926
     292       2.2119
     293       2.3203
     294       2.3042
     295       2.2814
     296       2.3933
     297       2.3712
     298       2.3694
     299       2.3568
     300       2.3588
     301       2.4323
     302       2.3761
     303       2.3530
     304       2.3148
     305       2.2978
     306       2.2320
     307       2.2479
     308       2.3286
     309       2.3953
     310       2.3602
     311       2.3096
     312       2.2877
     313       2.2669
     314       2.4200
     315       2.4658
     316       2.3505
     317       2.4017
     318       2.4087
     319       2.4066
     320       2.4355
     321       2.4587
     322       2.3895
     323       2.4615
     324       2.3886
     325       2.3624
     326       2.3319
     327       2.3094
     328       2.2384
     329       2.2637
     330       2.2931
     331       2.2538
     332       2.2785
     333       2.4150
     334       2.5224
     335       2.4649
     336       2.4862
     337       2.6189
     338       2.5822
     339       2.5317
     340       2.6833
     341       2.6395
     342       2.5992
     343       2.5393
     344       2.5912
     345       2.5833
     346       2.5286
     347       2.5184
     348       2.4220
     349       2.4618
     350       2.3649
     351       2.3399
     352       2.4395
     353       2.4293
     354       2.5937
     355       2.5885
     356       2.5092
     357       2.4113
     358       2.4002
     359       2.4362
     360       2.4541
     361       2.4814
     362       2.4989
     363       2.5848
     364       2.5556
     365       2.5660
     366       2.5675
     367       2.5276
     368       2.5027
     369       2.5022
     370       2.4440
     371       2.4477
     372       2.4273
     373       2.3602
     374       2.4216
     375       2.4571
     376       2.4365
     377       2.4924
     378       2.4298
     379       2.3453
     380       2.4503
     381       2.4148
     382       2.4556
     383       2.4316
     384       2.3999
     385       2.3988
     386       2.3710
     387       2.3851
     388       2.3425
     389       2.4098
     390       2.5767
     391       2.4762
     392       2.5426
     393       2.5696
     394       2.5401
     395       2.6158
     396       2.6813
     397       2.5658
     398       2.4577
     399       2.4285
     400       2.4299
     401       2.4885
     402       2.4568
     403       2.6303
     404       2.6498
     405       2.6445
     406       2.5492
     407       2.5684
     408       2.5870
     409       2.5595
     410       2.6004
     411       2.4846
     412       2.4588
     413       2.4306
     414       2.5054
     415       2.3470
     416       2.4246
     417       2.3922
     418       2.3721
     419       2.3378
     420       2.3330
     421       2.3838
     422       2.3243
     423       2.3529
     424       2.3811
     425       2.3798
     426       2.4030
     427       2.3355
     428       2.4508
     429       2.4204
     430       2.3856
     431       2.4509
     432       2.4962
     433       2.4710
     434       2.4656
     435       2.5351
     436       2.4912
     437       2.4622
     438       2.4787
     439       2.5820
     440       2.6206
     441       2.5006
     442       2.5352
     443       2.6861
     444       2.5848
     445       2.4087
     446       2.4649
     447       2.4923
     448       2.5630
     449       2.5579
     450       2.6336
     451       2.6534
     452       2.5956
     453       2.5514
     454       2.5376
     455       2.5995
     456       2.6719
     457       2.6749
     458       2.6121
     459       2.6854
     460       2.6615
     461       2.6607
     462       2.7604
     463       2.7607
     464       2.8556
     465       2.9080
     466       2.8276
     467       2.8154
     468       2.8534
     469       2.9435
     470       2.9884
     471       2.9481
     472       3.0235
     473       2.9284
     474       2.8674
     475       2.8904
     476       2.9131
     477       2.7765
     478       2.7906
     479       2.7486
     480       2.7071
     481       2.8291
     482       2.8071
     483       2.6927
     484       2.7698
     485       2.8240
     486       2.7440
     487       2.7555
     488       2.7467
     489       2.7770
     490       2.7639
     491       2.6841
     492       2.8883
     493       2.9638
     494       2.9298
     495       2.8374
     496       2.8225
     497       2.8030
     498       2.7200
     499       2.7796
     500       2.7893
     501       2.7965
     502       2.6569
     503       2.6928
     504       2.8238
     505       2.7844
     506       2.8064
     507       2.7921
     508       2.7482
     509       2.6797
     510       2.6621
     511       2.7134
     512       2.6730
     513       2.7617
     514       2.8047
     515       2.7727
     516       2.7059
     517       2.7943
     518       2.7121
     519       2.6534
     520       2.6466
     521       2.6501
     522       2.7087
     523       2.5312
     524       2.4957
     525       2.5490
     526       2.6464
     527       2.6469
     528       2.5637
     529       2.5089
     530       2.5540
     531       2.5645
     532       2.4842
     533       2.3919
     534       2.4377
     535       2.4755
     536       2.4131
     537       2.4178
     538       2.4375
     539       2.4057
     540       2.4259
     541       2.3894
     542       2.4154
     543       2.3883
     544       2.4214
     545       2.5880
     546       2.4604
     547       2.5489
     548       2.5690
     549       2.4633
     550       2.4968
     551       2.5223
     552       2.5769
     553       2.5539
     554       2.5847
     555       2.5768
     556       2.5677
     557       2.7360
     558       2.6914
     559       2.6431
     560       2.6104
     561       2.5908
     562       2.5964
     563       2.6489
     564       2.7152
     565       2.6476
     566       2.6425
     567       2.6707
     568       2.6094
     569       2.7239
     570       2.7091
     571       2.7020
     572       2.6374
     573       2.6539
     574       2.6770
     575       2.6336
     576       2.6252
     577       2.6167
     578       2.6756
     579       2.6108
     580       2.6206
     581       2.5794
     582       2.5699
     583       2.5596
     584       2.5370
     585       2.5872
     586       2.6497
     587       2.6805
     588       2.6528
     589       2.6673
     590       2.6926
     591       2.6574
     592       2.7078
     593       2.6823
     594       2.7259
     595       2.6116
     596       2.6330
     597       2.7464
     598       2.7414
     599       2.6717
     600       2.6941
     601       2.6948
     602       2.6850
     603       2.6097
     604       2.5132
     605       2.4910
     606       2.4670
     607       2.4628
     608       2.4970
     609       2.4426
     610       2.4802
     611       2.4518
     612       2.5041
     613       2.4550
     614       2.4977
     615       2.5411
     616       2.4998
     617       2.5281
     618       2.5671
     619       2.5960
     620       2.5987
     621       2.6016
     622       2.5516
     623       2.6317
     624       2.6825
     625       2.7020
     626       2.7227
     627       2.7555
     628       2.7575
     629       2.6517
     630       2.6016
     631       2.6440
     632       2.6686
     633       2.6672
     634       2.6112
     635       2.6212
     636       2.5875
     637       2.5758
     638       2.6040
     639       2.6232
     640       2.6491
     641       2.5532
     642       2.5907
     643       2.5743
     644       2.5734
     645       2.6063
     646       2.5337
     647       2.6039
     648       2.6061
     649       2.6463
     650       2.6814
     651       2.6036
     652       2.7605
     653       2.6673
     654       2.6738
     655       2.7430
     656       2.6761
     657       2.6427
     658       2.6805
     659       2.6446
     660       2.7437
     661       2.6734
     662       2.6869
     663       2.7349
     664       2.7433
     665       2.7217
     666       2.7584
     667       2.8044
     668       2.7850
     669       2.7607
     670       2.7688
     671       2.7049
     672       2.7389
     673       2.6414
     674       2.6712
     675       2.6546
     676       2.6426
     677       2.6649
     678       2.6474
     679       2.5536
     680       2.6211
     681       2.6448
     682       2.6888
     683       2.7330
     684       2.6660
     685       2.6639
     686       2.7657
     687       2.7663
     688       2.8266
     689       2.7231
     690       2.7553
     691       2.7917
     692       2.7499
     693       2.7696
     694       2.7175
     695       2.6571
     696       2.7074
     697       2.7631
     698       2.6626
     699       2.6477
     700       2.7210
     701       2.6287
     702       2.6124
     703       2.6854
     704       2.6738
     705       2.6518
     706       2.5840
     707       2.6010
     708       2.5510
     709       2.5981
     710       2.6267
     711       2.6714
     712       2.6207
     713       2.6426
     714       2.7069
     715       2.6870
     716       2.7361
     717       2.6432
     718       2.7206
     719       2.7130
     720       2.6559
     721       2.6737
     722       2.6933
     723       2.7166
     724       2.6086
     725       2.6224
     726       2.6935
     727       2.6407
     728       2.6058
     729       2.6312
     730       2.5957
     731       2.5302
     732       2.5524
     733       2.5548
     734       2.5806
     735       2.6184
     736       2.5806
     737       2.6121
     738       2.5928
     739       2.5622
     740       2.5680
     741       2.5351
     742       2.5373
     743       2.5725
     744       2.5504
     745       2.5929
     746       2.6011
     747       2.6077
     748       2.5581
     749       2.5913
     750       2.5951
     751       2.5874
     752       2.6262
     753       2.6322
     754       2.5859
     755       2.5947
     756       2.6022
     757       2.5376
     758       2.5898
     759       2.5255
     760       2.5639
     761       2.5740
     762       2.6002
     763       2.5587
     764       2.6292
     765       2.6157
     766       2.5300
     767       2.4745
     768       2.5162
     769       2.4057
     770       2.4056
     771       2.3042
     772       2.3188
     773       2.3336
     774       2.3999
     775       2.3339
     776       2.3764
     777       2.4573
     778       2.4998
     779       2.4482
     780       2.4865
     781       2.4744
     782       2.4366
     783       2.3858
     784       2.4425
     785       2.5141
     786       2.3792
     787       2.4102
     788       2.4832
     789       2.4621
     790       2.4158
     791       2.4123
     792       2.4432
     793       2.5032
     794       2.5170
     795       2.5350
     796       2.6050
     797       2.6001
     798       2.5320
     799       2.5370
     800       2.6116
     801       2.7369
     802       2.5722
     803       2.5147
     804       2.6614
     805       2.6229
     806       2.6573
     807       2.6451
     808       2.6330
     809       2.5777
     810       2.6275
     811       2.5277
     812       2.5505
     813       2.5649
     814       2.5891
     815       2.4874
     816       2.5936
     817       2.6315
     818       2.6040
     819       2.6203
     820       2.6228
     821       2.5962
     822       2.6228
     823       2.5516
     824       2.5774
     825       2.6105
     826       2.6653
     827       2.6216
     828       2.5421
     829       2.6431
     830       2.5911
     831       2.6077
     832       2.5002
     833       2.4385
     834       2.3880
     835       2.4034
     836       2.4337
     837       2.5041
     838       2.5120
     839       2.5091
     840       2.5327
     841       2.5448
     842       2.5680
     843       2.5544
     844       2.5951
     845       2.6317
     846       2.5508
     847       2.5509
     848       2.5346
     849       2.5029
     850       2.5758
     851       2.5537
     852       2.6108
     853       2.6412
     854       2.5923
     855       2.6170
     856       2.5575
     857       2.6079
     858       2.5726
     859       2.5623
     860       2.4760
     861       2.4338
     862       2.4284
     863       2.4394
     864       2.5663
     865       2.5251
     866       2.5687
     867       2.6029
     868       2.6003
     869       2.5627
     870       2.6072
     871       2.6165
     872       2.6669
     873       2.5524
     874       2.5509
     875       2.5715
     876       2.5168
     877       2.4427
     878       2.4886
     879       2.4854
     880       2.4343
     881       2.4132
     882       2.4957
     883       2.4606
     884       2.4406
     885       2.4820
     886       2.4368
     887       2.4161
     888       2.5286
     889       2.6498
     890       2.6360
     891       2.6719
     892       2.6549
     893       2.4725
     894       2.4598
     895       2.4634
     896       2.5619
     897       2.5338
     898       2.4821
     899       2.5300
     900       2.5578
     901       2.5573
     902       2.5437
     903       2.5222
     904       2.5432
     905       2.5556
     906       2.6073
     907       2.5637
     908       2.5246
     909       2.4796
     910       2.4399
     911       2.4471
     912       2.4855
     913       2.5080
     914       2.5198
     915       2.4627
     916       2.4852
     917       2.3993
     918       2.4889
     919       2.4534
     920       2.4512
     921       2.4366
     922       2.4441
     923       2.5338
     924       2.5281
     925       2.5539
     926       2.5787
     927       2.5483
     928       2.5477
     929       2.5025
     930       2.5777
     931       2.5949
     932       2.5363
     933       2.5644
     934       2.5910
     935       2.5159
     936       2.5556
     937       2.5456
     938       2.5023
     939       2.6380
     940       2.6486
     941       2.8241
     942       2.7710
     943       2.6031
     944       2.5102
     945       2.5588
     946       2.5794
     947       2.5529
     948       2.5681
     949       2.6090
     950       2.5619
     951       2.4352
     952       2.5218
     953       2.5312
     954       2.4881
     955       2.4764
     956       2.4782
     957       2.4803
     958       2.5474
     959       2.5412
     960       2.5529
     961       2.5379
     962       2.5135
     963       2.6298
     964       2.5842
     965       2.4829
     966       2.4939
     967       2.5069
     968       2.5738
     969       2.5727
     970       2.5395
     971       2.5580
     972       2.5853
     973       2.5905
     974       2.5053
     975       2.5275
     976       2.4534
     977       2.4729
     978       2.5416
     979       2.4325
     980       2.4968
     981       2.4698
     982       2.4066
     983       2.5134
     984       2.5650
     985       2.5925
     986       2.4974
     987       2.5683
     988       2.6361
     989       2.6339
     990       2.5788
     991       2.5894
     992       2.4710
     993       2.5045
     994       2.5242
     995       2.5239
     996       2.4275
     997       2.4490
     998       2.5038
     999       2.4965
    1000       2.4231
    1001       2.5550
    1002       2.6104
    1003       2.6645
    1004       2.7234
    1005       2.6639
    1006       2.6280
    1007       2.6407
    1008       2.5677
    1009       2.6111
    1010       2.5768
    1011       2.5442
    1012       2.6018
    1013       2.5816
    1014       2.5801
    1015       2.4739
    1016       2.4596
    1017       2.4312
    1018       2.3895
    1019       2.4872
    1020       2.4624
    1021       2.4822
    1022       2.4429
    1023       2.3869
    1024       2.4307
    1025       2.4889
    1026       2.4973
    1027       2.4598
    1028       2.5378
    1029       2.5224
    1030       2.4874
    1031       2.4658
    1032       2.4884
    1033       2.4858
    1034       2.3997
    1035       2.4117
    1036       2.3975
    1037       2.4185
    1038       2.4228
    1039       2.4827
    1040       2.5354
    1041       2.5137
    1042       2.5505
    1043       2.5714
    1044       2.5374
    1045       2.4238
    1046       2.4434
    1047       2.4533
    1048       2.4760
    1049       2.4608
    1050       2.4439
    1051       2.4707
    1052       2.5218
    1053       2.5442
    1054       2.5008
    1055       2.4934
    1056       2.4258
    1057       2.5544
    1058       2.5064
    1059       2.5192
    1060       2.5606
    1061       2.5536
    1062       2.5736
    1063       2.5216
    1064       2.5358
    1065       2.5582
    1066       2.6117
    1067       2.5686
    1068       2.6132
    1069       2.5459
    1070       2.5773
    1071       2.5790
    1072       2.5249
    1073       2.5335
    1074       2.6224
    1075       2.5605
    1076       2.6310
    1077       2.5260
    1078       2.5566
    1079       2.4674
    1080       2.4525
    1081       2.4474
    1082       2.4539
    1083       2.5510
    1084       2.4876
    1085       2.5687
    1086       2.5152
    1087       2.5005
    1088       2.5482
    1089       2.5406
    1090       2.5608
    1091       2.6305
    1092       2.6087
    1093       2.5488
    1094       2.5956
    1095       2.6624
    1096       2.6544
    1097       2.6504
    1098       2.6654
    1099       2.6514
    1100       2.7472
    1101       2.7369
    1102       2.7578
    1103       2.6151
    1104       2.6756
    1105       2.6057
    1106       2.6344
    1107       2.5998
    1108       2.5871
    1109       2.6328
    1110       2.6920
    1111       2.7015
    1112       2.7013
    1113       2.7426
    1114       2.7386
    1115       2.7693
    1116       2.7614
    1117       2.7781
    1118       2.8013
    1119       2.7879
    1120       2.6989
    1121       2.7019
    1122       2.6095
    1123       2.7054
    1124       2.7413
    1125       2.6529
    1126       2.7212
    1127       2.7011
    1128       2.7661
    1129       2.8116
    1130       2.7781
    1131       2.7024
    1132       2.7215
    1133       2.8038
    1134       2.7474
    1135       2.7535
    1136       2.7547
    1137       2.7684
    1138       2.7407
    1139       2.7285
    1140       2.7747
    1141       2.7682
    1142       2.6738
    1143       2.6541
    1144       2.7387
    1145       2.8302
    1146       2.8370
    1147       2.7701
    1148       2.8075
    1149       2.6991
    1150       2.7112
    1151       2.7688
    1152       2.7876
    1153       2.8009
    1154       2.7790
    1155       2.8633
    1156       2.8073
    1157       2.8411
    1158       2.8402
    1159       2.8449
    1160       3.0163
    1161       2.8774
    1162       2.8664
    1163       2.8765
    1164       3.0061
    1165       3.0663
    1166       3.0812
    1167       3.0724
    1168       2.9837
    1169       2.9397
    1170       2.9481
    1171       2.9684
    1172       2.9035
    1173       2.9041
    1174       2.9076
    1175       2.9455
    1176       2.9111
    1177       2.9632
    1178       2.8475
    1179       2.8949
    1180       2.8910
    1181       2.9055
    1182       2.8386
    1183       2.8190
    1184       2.8260
    1185       2.8049
    1186       2.9581
    1187       2.8345
    1188       2.8794
    1189       2.8186
    1190       2.7927
    1191       2.7707
    1192       2.9132
    1193       2.8185
    1194       2.8083
    1195       2.8640
    1196       2.7806
    1197       2.7707
    1198       2.7711
    1199       2.8862
    1200       2.9616
    1201       2.9147
    1202       3.0240
    1203       2.9586
    1204       2.9901
    1205       3.0668
    1206       3.0817
    1207       3.0668
    1208       3.0351
    1209       2.9916
    1210       2.9076
    1211       3.0264
    1212       2.9825
    1213       2.9526
    1214       2.9910
    1215       2.9991
    1216       3.0856
    1217       3.0270
    1218       2.9811
    1219       3.0588
    1220       2.9945
    1221       2.9165
    1222       3.0349
    1223       2.9929
    1224       2.9891
    1225       3.0228
    1226       2.9779
    1227       2.9167
    1228       2.9781
    1229       3.0957
    1230       3.1393
    1231       3.2593
    1232       3.1617
    1233       3.0680
    1234       3.1248
    1235       3.1912
    1236       3.1703
    1237       3.2519
    1238       3.1740
    1239       3.2703
    1240       3.3077
    1241       3.4503
    1242       3.3344
    1243       3.2350
    1244       3.2177
    1245       3.2250
    1246       3.2621
    1247       3.2818
    1248       3.2129
    1249       3.2688
    1250       3.3361
    1251       3.2936
    1252       3.3075
    1253       3.3067
    1254       3.3717
    1255       3.3348
    1256       3.3068
    1257       3.2389
    1258       3.2738
    1259       3.2383
    1260       3.2038
    1261       3.3452
    1262       3.4268
    1263       3.3679
    1264       3.2816
    1265       3.3477
    1266       3.2781
    1267       3.2409
    1268       3.3232
    1269       3.3046
    1270       3.2509
    1271       3.2134
    1272       3.1701
    1273       3.2204
    1274       3.2064
    1275       3.0835
    1276       3.0802
    1277       3.1210
    1278       3.1631
    1279       3.2191
    1280       3.1899
    1281       3.2680
    1282       3.2536
    1283       3.3893
    1284       3.2895
    1285       3.3621
    1286       3.2410
    1287       3.2540
    1288       3.3732
    1289       3.2445
    1290       3.2643
    1291       3.2096
    1292       3.1321
    1293       3.1803
    1294       3.1051
    1295       3.1015
    1296       3.0536
    1297       3.0590
    1298       3.0786
    1299       3.0321
    1300       3.0562
    1301       3.1480
    1302       3.1235
    1303       3.2037
    1304       3.0645
    1305       3.0175
    1306       2.9545
    1307       3.0051
    1308       3.1018
    1309       3.1293
    1310       3.1047
    1311       3.1849
    1312       3.0647
    1313       3.0696
    1314       3.1313
    1315       3.1157
    1316       3.1218
    1317       3.1054
    1318       3.1300
    1319       3.2398
    1320       3.1832
    1321       3.2029
    1322       3.1933
    1323       3.2384
    1324       3.3221
    1325       3.2373
    1326       3.2366
    1327       3.2117
    1328       3.2363
    1329       3.2411
    1330       3.0963
    1331       3.2042
    1332       3.2596
    1333       3.1751
    1334       3.3263
    1335       3.2330
    1336       3.2566
    1337       3.3304
    1338       3.2977
    1339       3.2951
    1340       3.2339
    1341       3.2152
    1342       3.1112
    1343       3.0968
    1344       3.1166
    1345       3.2361
    1346       3.2217
    1347       3.2492
    1348       3.4053
    1349       3.4014
    1350       3.3414
    1351       3.3321
    1352       3.2694
    1353       3.2710
    1354       3.1938
    1355       3.2479
    1356       3.5214
    1357       3.3981
    1358       3.3707
    1359       3.3162
    1360       3.3379
    1361       3.2178
    1362       3.2306
    1363       3.1279
    1364       3.1489
    1365       3.2162
    1366       3.2316
    1367       3.2507
    1368       3.3147
    1369       3.4402
    1370       3.4661
    1371       3.3567
    1372       3.3441
    1373       3.1603
    1374       3.0581
    1375       3.1011
    1376       3.0457
    1377       3.1171
    1378       3.2333
    1379       3.3336
    1380       3.3096
    1381       3.2357
    1382       3.2764
    1383       3.3577
    1384       3.2704
    1385       3.1572
    1386       3.2419
    1387       3.1908
    1388       3.1063
    1389       3.2194
    1390       3.1333
    1391       3.1439
    1392       3.1210
    1393       3.2762
    1394       3.1900
    1395       3.2140
    1396       3.0641
    1397       3.0867
    1398       3.1839
    1399       3.0969
    1400       3.0198
    1401       3.0768
    1402       3.1652
    1403       3.0508
    1404       3.1688
    1405       3.1152
    1406       3.0820
    1407       3.0191
    1408       3.0218
    1409       3.0271
    1410       3.0876
    1411       3.0876
    1412       3.0617
    1413       3.0555
    1414       3.0408
    1415       2.9595
    1416       2.9325
    1417       2.9895
    1418       2.9721
    1419       3.0096
    1420       2.9057
    1421       2.9429
    1422       3.0239
    1423       3.0612
    1424       3.1204
    1425       3.1078
    1426       3.2104
    1427       3.1533
    1428       3.1460
    1429       3.0918
    1430       3.0702
    1431       3.0333
    1432       3.0317
    1433       3.0991
    1434       3.0733
    1435       3.0396
    1436       3.0554
    1437       3.1269
    1438       3.1203
    1439       3.2767
    1440       3.2621
    1441       3.2405
    1442       3.2617
    1443       3.1905
    1444       3.1600
    1445       3.1576
    1446       3.1764
    1447       3.1730
    1448       3.2381
    1449       3.2064
    1450       3.0938
    1451       3.1609
    1452       3.1153
    1453       3.0984
    1454       3.2170
    1455       3.1207
    1456       3.1624
    1457       3.1834
    1458       3.1097
    1459       3.1462
    1460       3.1015
    1461       3.0504
    1462       3.0092
    1463       3.0581
    1464       3.1164
    1465       3.0569
    1466       3.1486
    1467       3.1944
    1468       3.1992
    1469       3.1547
    1470       3.1374
    1471       3.1538
    1472       3.2047
    1473       3.1723
    1474       3.2080
    1475       3.1956
    1476       3.1827
    1477       3.2687
    1478       3.1884
    1479       3.1775
    1480       3.1520
    1481       3.2128
    1482       3.2437
    1483       3.2530
    1484       3.1827
    1485       3.2008
    1486       3.2310
    1487       3.1801
    1488       3.2375
    1489       3.2825
    1490       3.2959
    1491       3.2942
    1492       3.3045
    1493       3.2230
    1494       3.1983
    1495       3.1083
    1496       3.1193
    1497       3.2016
    1498       3.2221
    1499       3.2246
    1500       3.2227
    1501       3.1765
    1502       3.2010
    1503       3.1650
    1504       3.2317
    1505       3.1599
    1506       3.1659
    1507       3.1263
    1508       3.0613
    1509       3.1536
    1510       3.0576
    1511       3.1202
    1512       3.1251
    1513       3.1411
    1514       3.1552
    1515       3.1308
    1516       3.2170
    1517       3.0597
    1518       3.1688
    1519       3.1473
    1520       3.1552
    1521       3.2252
    1522       3.2863
    1523       3.1714
    1524       3.1435
    1525       3.1606
    1526       3.1764
    1527       3.1511
    1528       3.2257
    1529       3.2222
    1530       3.2178
    1531       3.3083
    1532       3.3329
    1533       3.3015
    1534       3.2711
    1535       3.2291
    1536       3.2052
    1537       3.1273
    1538       3.2119
    1539       3.2105
    1540       3.2193
    1541       3.2965
    1542       3.2647
    1543       3.3481
    1544       3.3197
    1545       3.2528
    1546       3.2384
    1547       3.2897
    1548       3.1837
    1549       3.1948
    1550       3.2428
    1551       3.2852
    1552       3.3295
    1553       3.3294
    1554       3.3624
    1555       3.3740
    1556       3.3543
    1557       3.3549
    1558       3.2748
    1559       3.1970
    1560       3.2273
    1561       3.2348
    1562       3.1914
    1563       3.2186
    1564       3.1840
    1565       3.1479
    1566       3.0852
    1567       3.1406
    1568       3.1364
    1569       3.2101
    1570       3.1763
    1571       3.1013
    1572       3.1822
    1573       3.1584
    1574       3.0850
    1575       3.0562
    1576       3.0507
    1577       3.0866
    1578       3.1493
    1579       3.1141
    1580       3.0396
    1581       3.1188
    1582       3.0970
    1583       3.0629
    1584       2.9233
    1585       3.0550
    1586       3.0402
    1587       3.0001
    1588       3.0169
    1589       3.0138
    1590       2.9787
    1591       2.9965
    1592       3.0671
    1593       3.1601
    1594       3.1241
    1595       3.1239
    1596       3.1478
    1597       3.1570
    1598       3.0588
    1599       3.1496
    1600       3.0943
    1601       3.0510
    1602       3.0506
    1603       3.1313
    1604       3.2332
    1605       3.2351
    1606       3.2245
    1607       3.0924
    1608       3.0942
    1609       3.1668
    1610       3.1032
    1611       3.0364
    1612       3.1241
    1613       3.1554
    1614       3.0719
    1615       3.1432
    1616       3.1733
    1617       3.1893
    1618       3.1429
    1619       3.1135
    1620       3.1369
    1621       3.2055
    1622       3.2128
    1623       3.2208
    1624       3.2233
    1625       3.2244
    1626       3.1926
    1627       3.1271
    1628       3.1097
    1629       3.1340
    1630       3.1631
    1631       3.1474
    1632       3.1584
    1633       3.2025
    1634       3.1764
    1635       3.2370
    1636       3.2032
    1637       3.0816
    1638       3.0880
    1639       3.1232
    1640       3.2181
    1641       3.2500
    1642       3.2792
    1643       3.2079
    1644       3.1438
    1645       3.1829
    1646       3.2138
    1647       3.2115
    1648       3.3153
    1649       3.2770
    1650       3.3288
    1651       3.3535
    1652       3.3145
    1653       3.3164
    1654       3.3067
    1655       3.2862
    1656       3.1823
    1657       3.2189
    1658       3.1565
    1659       3.2748
    1660       3.3372
    1661       3.3018
    1662       3.2985
    1663       3.2999
    1664       3.3000
    1665       3.1966
    1666       3.2894
    1667       3.1820
    1668       3.2268
    1669       3.1556
    1670       3.0971
    1671       3.1132
    1672       3.0396
    1673       2.9702
    1674       2.9604
    1675       3.0333
    1676       3.0716
    1677       2.9541
    1678       2.9508
    1679       2.9553
    1680       3.0333
    1681       3.0400
    1682       3.0342
    1683       3.0674
    1684       3.0745
    1685       3.0834
    1686       3.1022
    1687       2.9969
    1688       3.0191
    1689       3.0034
    1690       3.1242
    1691       3.0966
    1692       3.1818
    1693       3.1283
    1694       3.0732
    1695       3.1189
    1696       3.2480
    1697       3.2568
    1698       3.2140
    1699       3.2076
    1700       3.2481
    1701       3.2118
    1702       3.2194
    1703       3.2765
    1704       3.2399
    1705       3.4073
    1706       3.2270
    1707       3.2193
    1708       3.1569
    1709       3.2653
    1710       3.2246
    1711       3.2600
    1712       3.2272
    1713       3.2237
    1714       3.2817
    1715       3.2843
    1716       3.3513
    1717       3.3369
    1718       3.3367
    1719       3.3126
    1720       3.3413
    1721       3.3066
    1722       3.2912
    1723       3.3423
    1724       3.3021
    1725       3.1934
    1726       3.1357
    1727       3.1403
    1728       3.1244
    1729       3.0626
    1730       3.1429
    1731       3.0641
    1732       3.0358
    1733       3.0630
    1734       3.0499
    1735       3.0075
    1736       3.0271
    1737       2.9970
    1738       3.0252
    1739       2.9450
    1740       2.9403
    1741       3.0474
    1742       3.0578
    1743       3.0881
    1744       3.0561
    1745       3.1296
    1746       3.0701
    1747       3.0590
    1748       3.0409
    1749       3.0713
    1750       3.0228
    1751       3.0046
    1752       2.9845
    1753       2.9115
    1754       3.0354
    1755       3.1567
    1756       3.1051
    1757       3.1619
    1758       3.1345
    1759       3.0872
    1760       2.9402
    1761       2.9853
    1762       3.0438
    1763       3.0650
    1764       3.0975
    1765       3.0120
    1766       3.0349
    1767       3.0306
    1768       3.0464
    1769       2.9955
    1770       3.1315
    1771       3.1782
    1772       3.1769
    1773       3.1740
    1774       3.1131
    1775       3.1053
    1776       3.0450
    1777       2.9596
    1778       3.0029
    1779       2.9915
    1780       3.0294
    1781       3.0465
    1782       2.9711
    1783       3.0810
    1784       3.0751
    1785       3.0656
    1786       3.1443
    1787       3.1616
    1788       3.1420
    1789       3.1065
    1790       3.1719
    1791       3.2361
    1792       3.2675
    1793       3.2816
    1794       3.1992
    1795       3.2080
    1796       3.1676
    1797       3.1482
    1798       3.1520
    1799       3.1449
    1800       3.2003
    1801       3.1614
    1802       3.1456
    1803       3.1045
    1804       3.0876
    1805       3.0628
    1806       3.0580
    1807       3.0934
    1808       2.9796
    1809       2.9640
    1810       2.9608
    1811       3.0229
    1812       3.0539
    1813       3.1355
    1814       3.1079
    1815       3.0802
    1816       3.1090
    1817       2.9900
    1818       3.0044
    1819       3.0432
    1820       3.0957
    1821       3.0754
    1822       3.1234
    1823       3.0856
    1824       3.1605
    1825       3.1606
    1826       3.1811
    1827       3.1221
    1828       3.2314
    1829       3.2131
    1830       3.1736
    1831       3.1426
    1832       3.2224
    1833       3.2160
    1834       3.1976
    1835       3.1228
    1836       3.1435
    1837       3.0917
    1838       3.1114
    1839       2.9989
    1840       3.0237
    1841       3.0018
    1842       3.0215
    1843       3.0842
    1844       3.0418
    1845       2.9847
    1846       2.9686
    1847       3.0109
    1848       2.9449
    1849       2.9195
    1850       2.9998
    1851       2.9646
    1852       2.9416
    1853       2.9974
    1854       3.0955
    1855       3.1006
    1856       3.1344
    1857       3.1660
    1858       3.2152
    1859       3.1226
    1860       3.1102
    1861       3.0909
    1862       3.1299
    1863       3.1320
    1864       3.1048
    1865       3.0334
    1866       3.0205
    1867       3.0999
    1868       3.0767
    1869       3.0599
    1870       3.0179
    1871       2.9581
    1872       3.0970
    1873       3.1366
    1874       3.0856
    1875       3.1790
    1876       3.0921
    1877       2.9613
    1878       2.9625
    1879       2.9378
    1880       2.8886
    1881       2.9212
    1882       2.9056
    1883       2.9063
    1884       3.0032
    1885       3.0776
    1886       3.0210
    1887       3.0612
    1888       3.0813
    1889       3.1289
    1890       3.1225
    1891       3.1817
    1892       3.2103
    1893       3.2336
    1894       3.2036
    1895       3.2142
    1896       3.1644
    1897       3.0871
    1898       3.0942
    1899       3.0265
    1900       2.9616
    1901       2.9574
    1902       3.0089
    1903       2.9495
    1904       2.9956
    1905       3.0287
    1906       3.0158
    1907       3.0376
    1908       3.0057
    1909       3.0217
    1910       3.0125
    1911       3.0343
    1912       3.0305
    1913       3.0011
    1914       2.8886
    1915       2.8510
    1916       2.8872
    1917       2.9243
    1918       2.8256
    1919       2.7788
    1920       2.7915
    1921       2.8929
    1922       2.8903
    1923       2.8427
    1924       2.8213
    1925       2.8530
    1926       2.8701
    1927       2.8586
    1928       2.7811
    1929       2.8107
    1930       2.8337
    1931       2.8703
    1932       2.7854
    1933       2.7706
    1934       2.8206
    1935       2.9346
    1936       2.8709
    1937       2.8761
    1938       2.8756
    1939       2.9491
    1940       2.9062
    1941       2.9671
    1942       2.8796
    1943       2.9506
    1944       2.9265
    1945       2.8816
    1946       2.8070
    1947       2.9516
    1948       2.9094
    1949       2.8659
    1950       2.8265
    1951       2.9313
    1952       2.9145
    1953       2.9410
    1954       2.8741
    1955       2.8328
    1956       2.9584
    1957       3.0167
    1958       3.0227
    1959       3.0138
    1960       3.0223
    1961       3.0084
    1962       3.0113
    1963       2.9756
    1964       2.9452
    1965       2.9030
    1966       2.9207
    1967       2.9149
    1968       2.8958
    1969       2.8702
    1970       2.9654
    1971       3.0176
    1972       3.0011
    1973       2.9968
    1974       3.0317
    1975       2.8810
    1976       2.9723
    1977       2.9340
    1978       2.9411
    1979       2.9428
    1980       2.9157
    1981       2.9010
    1982       3.0771
    1983       3.0338
    1984       3.0769
    1985       2.9860
    1986       2.9706
    1987       2.8778
    1988       2.9360
    1989       2.9514
    1990       2.9411
    1991       2.9305
    1992       2.9860
    1993       2.9308
    1994       2.9330
    1995       3.0112
    1996       3.0293
    1997       2.9953
    1998       3.0008
    1999       2.9245
    2000       2.9318
    2001       2.8450
    2002       2.9565
    2003       2.9547
    2004       3.0205
    2005       2.9523
    2006       2.9549
    2007       2.9317
    2008       2.9982
    2009       2.9745
    2010       2.9603
    2011       2.9678
    2012       2.9130
    2013       2.9423
    2014       2.9927
    2015       2.9909
    2016       2.9945
    2017       2.8722
    2018       2.8145
    2019       2.9241
    2020       2.9095
    2021       2.9248
    2022       2.9171
    2023       2.8715
    2024       2.8781
    2025       2.9672
    2026       2.9534
    2027       3.0316
    2028       3.0375
    2029       3.0281
    2030       3.0146
    2031       3.0424
    2032       2.9856
    2033       2.9450
    2034       2.9173
    2035       2.9220
    2036       3.0201
    2037       2.9471
    2038       2.9515
    2039       2.9820
    2040       2.9522
    2041       2.9554
    2042       3.0063
    2043       2.9383
    2044       2.8916
    2045       2.9531
    2046       2.9580
    2047       2.9704
    2048       2.9646
    2049       3.0298
    2050       3.1327
    2051       3.1331
    2052       3.1288
    2053       3.2034
    2054       3.1450
    2055       3.0565
    2056       3.0377
    2057       2.9714
    2058       3.0558
    2059       2.9748
    2060       2.9294
    2061       2.9504
    2062       2.8907
    2063       2.9135
    2064       2.7954
    2065       2.9097
    2066       2.8762
    2067       2.9221
    2068       2.9250
    2069       3.0248
    2070       2.9586
    2071       2.9720
    2072       3.1201
    2073       3.0536
    2074       3.0429
    2075       3.1972
    2076       3.1993
    2077       3.1104
    2078       3.0633
    2079       3.0824
    2080       3.0949
    2081       3.0996
    2082       3.0721
    2083       3.0703
    2084       3.0615
    2085       3.0671
    2086       3.1022
    2087       3.0058
    2088       3.0831
    2089       2.9489
    2090       2.9931
    2091       2.9863
    2092       3.0136
    2093       2.9788
    2094       3.0030
    2095       2.9188
    2096       2.9104
    2097       2.9658
    2098       2.9891
    2099       2.9283
    2100       3.0472
    2101       3.0396
    2102       2.9781
    2103       3.0512
    2104       3.0499
    2105       3.0909
    2106       3.0334
    2107       2.9887
    2108       3.0234
    2109       2.9615
    2110       2.9420
    2111       2.9318
    2112       2.9232
    2113       2.9057
    2114       2.9692
    2115       2.9784
    2116       3.0104
    2117       2.9541
    2118       2.9891
    2119       3.0182
    2120       3.0752
    2121       3.1019
    2122       3.0894
    2123       3.1054
    2124       3.0912
    2125       3.0611
    2126       3.1141
    2127       3.0858
    2128       3.0580
    2129       3.0374
    2130       3.0743
    2131       3.0873
    2132       3.0247
    2133       3.0512
    2134       3.0805
    2135       3.0896
    2136       3.1357
    2137       3.0814
    2138       3.1211
    2139       3.1025
    2140       3.0833
    2141       3.1911
    2142       3.1913
    2143       3.2498
    2144       3.2480
    2145       3.1842
    2146       3.2495
    2147       3.1374
    2148       3.1106
    2149       3.0160
    2150       3.0823
    2151       3.0661
    2152       2.9353
    2153       2.9572
    2154       2.9820
    2155       3.0354
    2156       2.9756
    2157       3.0362
    2158       3.0285
    2159       3.0490
    2160       3.0203
    2161       3.0378
    2162       3.0246
    2163       3.1143
    2164       3.1788
    2165       3.2247
    2166       3.2777
    2167       3.2588
    2168       3.2286
    2169       3.1611
    2170       3.1434
    2171       3.2177
    2172       3.2898
    2173       3.2689
    2174       3.2864
    2175       3.2737
    2176       3.2744
    2177       3.2443
    2178       3.1372
    2179       3.0941
    2180       3.0539
    2181       3.1186
    2182       3.1307
    2183       3.0362
    2184       3.1101
    2185       3.0533
    2186       3.0906
    2187       3.0237
    2188       3.0380
    2189       3.0008
    2190       3.0788
    2191       3.0220
    2192       3.0414
    2193       3.0335
    2194       3.1410
    2195       3.0162
    2196       3.0345
    2197       3.1185
    2198       3.0624
    2199       3.0015
    2200       3.0180
    2201       3.0808
    2202       3.0460
    2203       2.9784
    2204       3.0824
    2205       3.1454
    2206       3.0558
    2207       3.0619
    2208       3.0653
    2209       3.0580
    2210       3.0737
    2211       3.0081
    2212       2.9929
    2213       2.9256
    2214       2.9300
    2215       2.9450
    2216       2.8892
    2217       2.9859
    2218       2.8778
    2219       3.0117
    2220       3.0505
    2221       2.9802
    2222       2.9361
    2223       2.9476
    2224       2.9388
    2225       3.0051
    2226       2.9814
    2227       2.9757
    2228       3.0108
    2229       3.0083
    2230       3.1121
    2231       3.1419
    2232       3.0878
    2233       3.1184
    2234       3.1056
    2235       3.1038
    2236       3.0344
    2237       2.9670
    2238       2.9531
    2239       2.9753
    2240       2.8883
    2241       2.8347
    2242       2.9071
    2243       2.9290
    2244       2.9035
    2245       3.0094
    2246       3.1067
    2247       3.0713
    2248       2.9993
    2249       3.0861
    2250       3.1266
    2251       3.1623
    2252       3.1806
    2253       3.1349
    2254       3.0320
    2255       3.0908
    2256       3.0704
    2257       3.0977
    2258       2.9922
    2259       2.9668
    2260       3.0940
    2261       3.0789
    2262       2.9914
    2263       2.9673
    2264       2.9778
    2265       2.9315
    2266       2.9792
    2267       2.9202
    2268       2.8700
    2269       2.9338
    2270       2.8950
    2271       2.9740
    2272       2.8301
    2273       2.8844
    2274       2.9080
    2275       2.8822
    2276       2.8646
    2277       2.9091
    2278       2.9658
    2279       3.0448
    2280       2.9630
    2281       2.9731
    2282       3.0188
    2283       3.0005
    2284       3.0169
    2285       3.0516
    2286       3.1486
    2287       3.1293
    2288       3.1286
    2289       3.0459
    2290       3.0621
    2291       3.0937
    2292       3.1126
    2293       3.2154
    2294       3.1430
    2295       3.2274
    2296       3.2299
    2297       3.1440
    2298       3.1259
    2299       3.0616
    2300       3.1441
    2301       3.0982
    2302       3.1657
    2303       3.1625
    2304       3.1873
    2305       3.1890
    2306       3.0888
    2307       2.9784
    2308       3.0172
    2309       2.9934
    2310       3.1362
    2311       3.2559
    2312       3.1924
    2313       3.1769
    2314       3.2861
    2315       3.1813
    2316       3.1647
    2317       3.1260
    2318       3.2630
    2319       3.2817
    2320       3.2560
    2321       3.2937
    2322       3.1854
    2323       3.1911
    2324       3.1733
    2325       3.2498
    2326       3.1821
    2327       3.0580
    2328       3.0755
    2329       3.0988
    2330       3.1220
    2331       3.1076
    2332       3.1024
    2333       3.1086
    2334       3.1847
    2335       3.2355
    2336       3.1737
    2337       3.2696
    2338       3.1716
    2339       3.2133
    2340       3.1582
    2341       3.1492
    2342       3.1818
    2343       3.2550
    2344       3.2488
    2345       3.3143
    2346       3.2380
    2347       3.2258
    2348       3.1762
    2349       3.1708
    2350       3.0584
    2351       3.1769
    2352       3.2005
    2353       3.2019
    2354       3.1546
    2355       3.1844
    2356       3.3139
    2357       3.3735
    2358       3.3066
    2359       3.1682
    2360       3.1918
    2361       3.2350
    2362       3.2082
    2363       3.2035
    2364       3.2311
    2365       3.1582
    2366       3.1601
    2367       3.2213
    2368       3.1762
    2369       3.2028
    2370       3.1184
    2371       3.1963
    2372       3.1641
    2373       3.1300
    2374       3.2046
    2375       3.3894
    2376       3.2702
    2377       3.3138
    2378       3.3036
    2379       3.2396
    2380       3.1409
    2381       3.2628
    2382       3.2350
    2383       3.3030
    2384       3.1994
    2385       3.1753
    2386       3.1861
    2387       3.1732
    2388       3.1938
    2389       3.1185
    2390       3.2189
    2391       3.2143
    2392       3.2310
    2393       3.1725
    2394       3.2420
    2395       3.1656
    2396       3.1925
    2397       3.2185
    2398       3.1679
    2399       3.1882
    2400       3.2405
    2401       3.1986
    2402       3.1837
    2403       3.1987
    2404       3.1360
    2405       3.0769
    2406       3.1512
    2407       3.0869
    2408       3.1598
    2409       3.1600
    2410       3.1610
    2411       3.1527
    2412       3.2776
    2413       3.2941
    2414       3.2341
    2415       3.2376
    2416       3.2061
    2417       3.2151
    2418       3.2307
    2419       3.1918
    2420       3.3309
    2421       3.2643
    2422       3.2627
    2423       3.2296
    2424       3.2448
    2425       3.1256
    2426       3.2265
    2427       3.2217
    2428       3.3268
    2429       3.1281
    2430       3.1418
    2431       3.0888
    2432       3.1313
    2433       3.1232
    2434       3.1260
    2435       3.0618
    2436       3.0358
    2437       3.1287
    2438       3.1588
    2439       3.2047
    2440       3.3185
    2441       3.2204
    2442       3.2327
    2443       3.2892
    2444       3.2968
    2445       3.3110
    2446       3.2593
    2447       3.1160
    2448       3.1782
    2449       3.2514
    2450       3.2778
    2451       3.2684
    2452       3.3990
    2453       3.4629
    2454       3.3508
    2455       3.4041
    2456       3.3308
    2457       3.2789
    2458       3.4091
    2459       3.3972
    2460       3.4470
    2461       3.3135
    2462       3.3502
    2463       3.4193
    2464       3.3835
    2465       3.4011
    2466       3.3136
    2467       3.4059
    2468       3.3850
    2469       3.3860
    2470       3.3151
    2471       3.3248
    2472       3.3832
    2473       3.3003
    2474       3.3870
    2475       3.3858
    2476       3.3289
    2477       3.2387
    2478       3.2357
    2479       3.0964
    2480       3.1177
    2481       3.1708
    2482       3.2270
    2483       3.1144
    2484       3.1726
    2485       3.0912
    2486       3.0678
    2487       3.2036
    2488       3.1748
    2489       3.2003
    2490       3.2340
    2491       3.1380
    2492       3.0464
    2493       3.2806
    2494       3.2876
    2495       3.2477
    2496       3.0844
    2497       3.1638
    2498       3.1576
    2499       3.1952
    2500       3.3463
