# Supplementary material for: Potential Inhibitors of Fascin From A Database of Marine Natural Products: A Virtual Screening and Molecular Dynamics Study
Source: Front Chem. 2021 Oct 7;9:719949. doi: 10.3389/fchem.2021.719949 (PMC8529705; doi:10.3389/fchem.2021.719949)
Supplement: Supplementary file 2 [file DataSheet1.ZIP › Raw Date for Manuscript-719949-reduced/Figure S1/Inhibitor 16/rmsd3.dat]

#Frame     RMSD_00002
       1       1.9903
       2       1.9748
       3       1.9825
       4       2.0174
       5       2.1367
       6       2.0994
       7       2.1091
       8       2.0548
       9       2.1189
      10       2.0297
      11       2.0854
      12       2.0592
      13       2.1842
      14       2.1844
      15       2.1300
      16       2.2121
      17       2.2162
      18       2.0464
      19       2.0367
      20       2.0474
      21       2.0674
      22       2.0357
      23       1.9912
      24       2.0008
      25       2.0271
      26       2.0597
      27       2.1897
      28       2.0611
      29       2.1339
      30       2.0857
      31       2.0128
      32       1.9968
      33       2.0601
      34       2.0281
      35       2.0200
      36       2.0909
      37       2.1505
      38       2.1771
      39       2.2660
      40       2.2848
      41       2.2348
      42       2.1668
      43       2.2208
      44       2.3863
      45       2.2766
      46       2.2239
      47       2.2869
      48       2.3400
      49       2.4116
      50       2.4205
      51       2.5067
      52       2.5499
      53       2.6266
      54       2.7011
      55       2.5818
      56       2.3060
      57       2.3926
      58       2.3655
      59       2.3020
      60       2.1747
      61       2.2089
      62       2.1876
      63       2.1574
      64       2.2281
      65       2.1938
      66       2.0352
      67       2.0036
      68       2.1426
      69       2.1846
      70       2.3398
      71       2.3925
      72       2.4204
      73       2.4401
      74       2.3469
      75       2.3929
      76       2.3776
      77       2.4198
      78       2.3861
      79       2.3379
      80       2.3723
      81       2.4516
      82       2.5367
      83       2.6531
      84       2.7085
      85       2.6715
      86       2.7501
      87       2.6846
      88       2.6526
      89       2.5995
      90       2.5563
      91       2.4400
      92       2.4833
      93       2.4866
      94       2.5129
      95       2.5457
      96       2.5226
      97       2.4410
      98       2.5239
      99       2.5229
     100       2.5391
     101       2.4674
     102       2.4474
     103       2.4550
     104       2.6328
     105       2.5956
     106       2.5079
     107       2.5116
     108       2.5444
     109       2.5814
     110       2.5175
     111       2.4618
     112       2.4731
     113       2.4106
     114       2.3449
     115       2.3315
     116       2.3734
     117       2.2920
     118       2.3897
     119       2.2758
     120       2.3491
     121       2.3720
     122       2.3317
     123       2.3358
     124       2.3815
     125       2.2949
     126       2.2797
     127       2.2195
     128       2.3016
     129       2.4025
     130       2.3947
     131       2.4493
     132       2.3754
     133       2.3927
     134       2.4064
     135       2.3563
     136       2.3496
     137       2.3099
     138       2.2212
     139       2.2480
     140       2.2182
     141       2.2160
     142       2.3325
     143       2.2574
     144       2.3380
     145       2.3770
     146       2.3243
     147       2.3324
     148       2.3113
     149       2.3108
     150       2.2958
     151       2.2459
     152       2.2636
     153       2.2616
     154       2.2917
     155       2.3021
     156       2.3254
     157       2.3188
     158       2.2017
     159       2.2257
     160       2.1279
     161       2.2135
     162       2.1756
     163       2.1673
     164       2.2207
     165       2.3174
     166       2.2687
     167       2.2899
     168       2.3278
     169       2.3594
     170       2.3875
     171       2.3531
     172       2.4291
     173       2.2686
     174       2.2037
     175       2.2207
     176       2.1955
     177       2.1771
     178       2.1561
     179       2.2611
     180       2.2806
     181       2.2248
     182       2.2472
     183       2.2601
     184       2.2946
     185       2.3880
     186       2.4792
     187       2.3875
     188       2.3782
     189       2.3354
     190       2.3451
     191       2.2954
     192       2.3570
     193       2.2648
     194       2.4100
     195       2.4008
     196       2.4685
     197       2.5290
     198       2.4873
     199       2.4556
     200       2.4418
     201       2.5103
     202       2.4223
     203       2.3814
     204       2.4378
     205       2.5498
     206       2.4620
     207       2.3762
     208       2.3754
     209       2.3653
     210       2.3766
     211       2.3271
     212       2.4016
     213       2.3384
     214       2.4191
     215       2.3528
     216       2.2362
     217       2.2792
     218       2.3070
     219       2.2371
     220       2.3462
     221       2.3951
     222       2.3689
     223       2.3361
     224       2.2646
     225       2.3213
     226       2.3608
     227       2.3749
     228       2.4258
     229       2.3602
     230       2.3277
     231       2.2512
     232       2.2595
     233       2.3471
     234       2.3271
     235       2.2757
     236       2.3707
     237       2.4059
     238       2.3637
     239       2.4001
     240       2.3536
     241       2.2418
     242       2.2483
     243       2.2158
     244       2.3292
     245       2.2440
     246       2.2073
     247       2.2242
     248       2.1566
     249       2.2560
     250       2.2198
     251       2.2851
     252       2.2917
     253       2.3671
     254       2.3320
     255       2.3303
     256       2.3245
     257       2.3442
     258       2.2848
     259       2.3540
     260       2.2465
     261       2.2981
     262       2.2656
     263       2.2195
     264       2.2290
     265       2.1958
     266       2.1639
     267       2.2422
     268       2.2449
     269       2.1751
     270       2.2256
     271       2.1370
     272       2.2177
     273       2.1854
     274       2.1512
     275       2.1972
     276       2.1671
     277       2.1766
     278       2.2192
     279       2.1082
     280       2.1533
     281       2.2505
     282       2.2932
     283       2.2318
     284       2.3442
     285       2.4536
     286       2.3354
     287       2.2903
     288       2.2998
     289       2.3285
     290       2.3602
     291       2.3557
     292       2.4022
     293       2.4409
     294       2.3193
     295       2.2896
     296       2.3247
     297       2.3625
     298       2.3806
     299       2.3831
     300       2.4371
     301       2.4828
     302       2.4309
     303       2.5203
     304       2.4939
     305       2.5078
     306       2.4360
     307       2.5020
     308       2.3709
     309       2.4429
     310       2.3538
     311       2.3494
     312       2.3372
     313       2.2958
     314       2.2832
     315       2.3741
     316       2.3149
     317       2.2619
     318       2.1646
     319       2.3242
     320       2.1917
     321       2.2814
     322       2.3321
     323       2.3779
     324       2.4241
     325       2.3175
     326       2.3220
     327       2.4052
     328       2.3970
     329       2.3805
     330       2.4253
     331       2.4267
     332       2.3975
     333       2.4103
     334       2.3890
     335       2.2804
     336       2.2649
     337       2.3386
     338       2.3313
     339       2.3363
     340       2.4272
     341       2.5116
     342       2.4213
     343       2.3972
     344       2.2986
     345       2.2884
     346       2.2828
     347       2.3059
     348       2.3374
     349       2.3572
     350       2.4260
     351       2.3385
     352       2.3687
     353       2.2234
     354       2.1719
     355       2.1609
     356       2.1721
     357       2.1541
     358       2.1710
     359       2.2032
     360       2.2541
     361       2.2174
     362       2.2498
     363       2.3005
     364       2.2542
     365       2.2732
     366       2.2886
     367       2.3542
     368       2.3163
     369       2.2629
     370       2.4143
     371       2.3490
     372       2.4126
     373       2.4019
     374       2.3990
     375       2.4248
     376       2.3936
     377       2.4433
     378       2.4999
     379       2.5046
     380       2.5946
     381       2.4575
     382       2.4909
     383       2.4469
     384       2.5572
     385       2.5215
     386       2.4458
     387       2.3847
     388       2.4550
     389       2.5012
     390       2.4383
     391       2.4573
     392       2.4456
     393       2.3743
     394       2.3729
     395       2.4519
     396       2.4507
     397       2.4556
     398       2.4779
     399       2.3818
     400       2.3774
     401       2.2967
     402       2.3051
     403       2.3791
     404       2.4046
     405       2.4209
     406       2.3566
     407       2.3824
     408       2.4392
     409       2.3945
     410       2.4292
     411       2.4223
     412       2.3712
     413       2.3592
     414       2.3609
     415       2.4869
     416       2.4051
     417       2.4157
     418       2.5003
     419       2.5651
     420       2.4942
     421       2.5521
     422       2.5998
     423       2.6934
     424       2.6074
     425       2.6033
     426       2.5805
     427       2.4256
     428       2.3203
     429       2.4169
     430       2.3400
     431       2.3597
     432       2.4437
     433       2.4674
     434       2.4058
     435       2.4951
     436       2.4560
     437       2.4918
     438       2.4265
     439       2.4305
     440       2.4555
     441       2.4719
     442       2.4014
     443       2.3868
     444       2.3699
     445       2.4060
     446       2.4379
     447       2.3756
     448       2.3786
     449       2.4682
     450       2.3809
     451       2.3865
     452       2.2962
     453       2.3196
     454       2.4052
     455       2.3905
     456       2.3851
     457       2.3270
     458       2.3352
     459       2.4375
     460       2.4105
     461       2.3771
     462       2.4792
     463       2.3285
     464       2.4112
     465       2.4191
     466       2.3350
     467       2.3241
     468       2.2908
     469       2.3027
     470       2.4431
     471       2.4746
     472       2.6382
     473       2.5785
     474       2.6151
     475       2.5984
     476       2.4264
     477       2.4140
     478       2.4458
     479       2.3049
     480       2.3997
     481       2.4505
     482       2.3604
     483       2.4028
     484       2.4799
     485       2.5480
     486       2.4531
     487       2.5491
     488       2.4980
     489       2.3662
     490       2.4224
     491       2.2634
     492       2.3129
     493       2.3307
     494       2.4210
     495       2.4088
     496       2.4472
     497       2.4387
     498       2.4126
     499       2.4614
     500       2.4684
     501       2.3926
     502       2.4612
     503       2.5268
     504       2.4588
     505       2.4546
     506       2.5337
     507       2.5435
     508       2.4633
     509       2.5491
     510       2.5492
     511       2.5577
     512       2.4408
     513       2.3490
     514       2.2687
     515       2.3096
     516       2.2432
     517       2.3696
     518       2.3383
     519       2.3670
     520       2.3206
     521       2.4411
     522       2.4870
     523       2.4552
     524       2.5162
     525       2.5270
     526       2.4943
     527       2.4540
     528       2.4293
     529       2.3964
     530       2.3704
     531       2.3916
     532       2.3094
     533       2.3365
     534       2.3248
     535       2.2833
     536       2.2937
     537       2.2942
     538       2.2775
     539       2.2193
     540       2.2649
     541       2.3141
     542       2.3296
     543       2.3128
     544       2.3118
     545       2.4938
     546       2.4522
     547       2.4219
     548       2.4933
     549       2.3861
     550       2.4586
     551       2.4143
     552       2.4423
     553       2.4747
     554       2.4949
     555       2.4193
     556       2.3137
     557       2.2609
     558       2.2359
     559       2.2288
     560       2.2493
     561       2.2632
     562       2.3474
     563       2.2953
     564       2.2886
     565       2.3075
     566       2.3459
     567       2.3850
     568       2.3496
     569       2.3947
     570       2.3686
     571       2.3193
     572       2.3707
     573       2.1787
     574       2.1575
     575       2.2240
     576       2.2526
     577       2.2937
     578       2.3848
     579       2.4035
     580       2.4283
     581       2.3808
     582       2.3465
     583       2.3536
     584       2.3270
     585       2.3476
     586       2.4366
     587       2.4252
     588       2.3380
     589       2.3037
     590       2.3035
     591       2.3574
     592       2.3146
     593       2.3814
     594       2.2526
     595       2.2657
     596       2.2493
     597       2.3228
     598       2.3170
     599       2.2487
     600       2.1763
     601       2.2490
     602       2.2882
     603       2.1711
     604       2.1717
     605       2.1584
     606       2.2382
     607       2.2420
     608       2.1629
     609       2.2189
     610       2.2052
     611       2.2790
     612       2.2166
     613       2.1911
     614       2.2102
     615       2.2511
     616       2.2989
     617       2.2698
     618       2.1893
     619       2.1607
     620       2.2019
     621       2.1055
     622       2.1876
     623       2.1370
     624       2.1885
     625       2.2013
     626       2.2083
     627       2.2474
     628       2.1591
     629       2.2011
     630       2.1986
     631       2.1544
     632       2.1193
     633       2.2013
     634       2.2468
     635       2.1920
     636       2.1894
     637       2.1412
     638       2.1447
     639       2.1370
     640       2.1262
     641       2.2670
     642       2.2509
     643       2.3313
     644       2.2644
     645       2.3263
     646       2.3414
     647       2.3124
     648       2.1819
     649       2.1437
     650       2.1354
     651       2.0626
     652       2.1156
     653       2.1576
     654       2.1923
     655       2.1461
     656       2.1528
     657       2.1729
     658       2.2980
     659       2.3233
     660       2.2774
     661       2.2733
     662       2.1730
     663       2.0989
     664       2.1013
     665       2.0961
     666       2.1910
     667       2.1503
     668       2.1213
     669       2.1391
     670       2.1559
     671       2.0713
     672       2.0595
     673       2.0611
     674       2.0369
     675       2.1051
     676       2.1619
     677       2.0879
     678       2.1913
     679       2.2355
     680       2.2844
     681       2.2852
     682       2.3340
     683       2.4323
     684       2.4299
     685       2.3470
     686       2.4318
     687       2.4260
     688       2.3349
     689       2.2975
     690       2.3078
     691       2.3915
     692       2.4214
     693       2.3479
     694       2.3276
     695       2.3767
     696       2.4296
     697       2.4084
     698       2.2841
     699       2.3475
     700       2.3292
     701       2.2725
     702       2.3338
     703       2.4016
     704       2.3706
     705       2.4468
     706       2.4095
     707       2.3872
     708       2.3256
     709       2.2689
     710       2.2706
     711       2.2927
     712       2.3516
     713       2.3724
     714       2.4055
     715       2.3449
     716       2.3875
     717       2.3550
     718       2.3537
     719       2.3193
     720       2.2662
     721       2.2472
     722       2.2926
     723       2.3334
     724       2.4154
     725       2.3207
     726       2.3567
     727       2.4009
     728       2.3499
     729       2.2615
     730       2.2530
     731       2.1806
     732       2.1622
     733       2.1547
     734       2.2111
     735       2.1565
     736       2.1677
     737       2.1423
     738       2.1348
     739       2.0878
     740       2.1244
     741       2.2533
     742       2.1093
     743       2.1195
     744       2.2951
     745       2.2690
     746       2.3219
     747       2.2086
     748       2.2284
     749       2.2654
     750       2.3476
     751       2.3323
     752       2.3132
     753       2.3486
     754       2.4001
     755       2.3754
     756       2.3332
     757       2.3549
     758       2.3109
     759       2.4004
     760       2.3644
     761       2.2143
     762       2.3285
     763       2.4028
     764       2.4038
     765       2.3208
     766       2.4107
     767       2.4242
     768       2.3868
     769       2.3316
     770       2.4001
     771       2.4248
     772       2.4170
     773       2.4907
     774       2.4680
     775       2.4482
     776       2.4916
     777       2.4901
     778       2.5220
     779       2.4536
     780       2.4520
     781       2.3991
     782       2.4207
     783       2.2328
     784       2.2326
     785       2.1880
     786       2.1588
     787       2.2346
     788       2.2562
     789       2.3002
     790       2.2961
     791       2.2339
     792       2.2836
     793       2.2679
     794       2.2792
     795       2.3602
     796       2.2714
     797       2.3205
     798       2.3682
     799       2.3309
     800       2.2882
     801       2.2867
     802       2.3242
     803       2.3617
     804       2.4003
     805       2.4846
     806       2.4855
     807       2.4948
     808       2.4166
     809       2.2801
     810       2.3437
     811       2.2361
     812       2.2546
     813       2.3284
     814       2.2332
     815       2.2650
     816       2.2264
     817       2.2439
     818       2.3058
     819       2.2282
     820       2.3235
     821       2.2430
     822       2.2920
     823       2.4325
     824       2.4350
     825       2.5044
     826       2.4193
     827       2.3983
     828       2.4659
     829       2.4806
     830       2.4073
     831       2.3876
     832       2.4637
     833       2.4728
     834       2.5265
     835       2.5259
     836       2.5042
     837       2.4219
     838       2.4234
     839       2.4671
     840       2.3995
     841       2.4456
     842       2.4053
     843       2.3421
     844       2.3787
     845       2.2718
     846       2.3623
     847       2.3435
     848       2.2948
     849       2.3368
     850       2.4290
     851       2.4370
     852       2.4921
     853       2.5438
     854       2.5711
     855       2.4177
     856       2.4126
     857       2.3929
     858       2.3697
     859       2.4479
     860       2.3637
     861       2.3469
     862       2.3863
     863       2.4694
     864       2.4211
     865       2.4704
     866       2.3844
     867       2.3975
     868       2.2700
     869       2.2314
     870       2.2965
     871       2.3431
     872       2.3145
     873       2.2834
     874       2.1966
     875       2.1741
     876       2.1912
     877       2.2671
     878       2.1944
     879       2.2411
     880       2.2258
     881       2.1925
     882       2.2759
     883       2.3017
     884       2.2846
     885       2.3141
     886       2.2599
     887       2.3049
     888       2.2343
     889       2.2815
     890       2.2751
     891       2.3515
     892       2.4169
     893       2.3921
     894       2.3449
     895       2.4416
     896       2.4108
     897       2.4019
     898       2.3556
     899       2.3266
     900       2.3433
     901       2.3119
     902       2.3382
     903       2.2758
     904       2.2899
     905       2.2720
     906       2.3188
     907       2.2412
     908       2.2633
     909       2.3711
     910       2.3611
     911       2.3438
     912       2.2849
     913       2.3776
     914       2.2558
     915       2.2763
     916       2.1935
     917       2.1437
     918       2.1225
     919       2.2164
     920       2.2373
     921       2.3348
     922       2.2687
     923       2.3193
     924       2.2673
     925       2.3520
     926       2.2086
     927       2.2435
     928       2.3379
     929       2.4384
     930       2.3350
     931       2.3167
     932       2.3266
     933       2.3558
     934       2.2844
     935       2.2960
     936       2.3504
     937       2.4260
     938       2.4245
     939       2.3870
     940       2.3931
     941       2.4346
     942       2.4443
     943       2.4286
     944       2.5429
     945       2.4622
     946       2.3886
     947       2.4903
     948       2.4126
     949       2.4310
     950       2.4608
     951       2.4130
     952       2.3806
     953       2.3658
     954       2.3449
     955       2.3284
     956       2.2382
     957       2.2475
     958       2.1459
     959       2.1452
     960       2.2046
     961       2.2049
     962       2.1847
     963       2.2200
     964       2.2526
     965       2.2018
     966       2.1983
     967       2.1872
     968       2.2026
     969       2.2385
     970       2.1934
     971       2.2236
     972       2.3008
     973       2.2559
     974       2.3097
     975       2.2426
     976       2.3086
     977       2.3602
     978       2.4225
     979       2.4563
     980       2.4429
     981       2.4904
     982       2.3893
     983       2.3464
     984       2.3395
     985       2.4325
     986       2.3732
     987       2.2377
     988       2.2833
     989       2.3545
     990       2.3508
     991       2.2983
     992       2.2686
     993       2.2472
     994       2.2091
     995       2.2676
     996       2.3255
     997       2.3037
     998       2.2422
     999       2.3514
    1000       2.3491
    1001       2.3529
    1002       2.3182
    1003       2.2979
    1004       2.3070
    1005       2.2695
    1006       2.2480
    1007       2.2338
    1008       2.3059
    1009       2.3273
    1010       2.3414
    1011       2.2749
    1012       2.3268
    1013       2.3988
    1014       2.3833
    1015       2.3372
    1016       2.3177
    1017       2.3033
    1018       2.3437
    1019       2.3098
    1020       2.4184
    1021       2.4914
    1022       2.5668
    1023       2.5628
    1024       2.5528
    1025       2.4995
    1026       2.4367
    1027       2.4476
    1028       2.5363
    1029       2.4456
    1030       2.4735
    1031       2.2484
    1032       2.2984
    1033       2.2984
    1034       2.2648
    1035       2.1821
    1036       2.2232
    1037       2.2415
    1038       2.2871
    1039       2.2719
    1040       2.2537
    1041       2.2759
    1042       2.3001
    1043       2.3246
    1044       2.4046
    1045       2.2882
    1046       2.2199
    1047       2.3572
    1048       2.3563
    1049       2.5211
    1050       2.3322
    1051       2.3410
    1052       2.4326
    1053       2.3789
    1054       2.3532
    1055       2.3520
    1056       2.3850
    1057       2.3653
    1058       2.4267
    1059       2.4313
    1060       2.4176
    1061       2.4354
    1062       2.4780
    1063       2.4075
    1064       2.3362
    1065       2.4318
    1066       2.4509
    1067       2.4761
    1068       2.3815
    1069       2.4057
    1070       2.4508
    1071       2.3909
    1072       2.3081
    1073       2.2687
    1074       2.3625
    1075       2.2804
    1076       2.4141
    1077       2.4751
    1078       2.4269
    1079       2.4202
    1080       2.4468
    1081       2.3612
    1082       2.4507
    1083       2.4790
    1084       2.4390
    1085       2.4122
    1086       2.4198
    1087       2.5175
    1088       2.4432
    1089       2.5250
    1090       2.4988
    1091       2.5321
    1092       2.5047
    1093       2.4070
    1094       2.4214
    1095       2.3927
    1096       2.3714
    1097       2.3436
    1098       2.2592
    1099       2.2615
    1100       2.4271
    1101       2.3494
    1102       2.3709
    1103       2.3961
    1104       2.4040
    1105       2.4259
    1106       2.3441
    1107       2.3614
    1108       2.4075
    1109       2.3534
    1110       2.3740
    1111       2.3909
    1112       2.3650
    1113       2.3065
    1114       2.2953
    1115       2.2708
    1116       2.2600
    1117       2.2711
    1118       2.3714
    1119       2.3859
    1120       2.3820
    1121       2.4462
    1122       2.3963
    1123       2.3597
    1124       2.3397
    1125       2.2678
    1126       2.2358
    1127       2.1767
    1128       2.3292
    1129       2.2910
    1130       2.2668
    1131       2.3429
    1132       2.3274
    1133       2.3576
    1134       2.4744
    1135       2.4688
    1136       2.3791
    1137       2.4364
    1138       2.4226
    1139       2.3574
    1140       2.2765
    1141       2.3007
    1142       2.2979
    1143       2.3412
    1144       2.3090
    1145       2.3260
    1146       2.3186
    1147       2.3164
    1148       2.2468
    1149       2.2139
    1150       2.2565
    1151       2.2167
    1152       2.2003
    1153       2.1640
    1154       2.1399
    1155       2.1669
    1156       2.1017
    1157       2.2278
    1158       2.1666
    1159       2.1261
    1160       2.1083
    1161       2.1523
    1162       2.1998
    1163       2.1646
    1164       2.2292
    1165       2.2807
    1166       2.2650
    1167       2.2035
    1168       2.3013
    1169       2.2255
    1170       2.2210
    1171       2.2340
    1172       2.1792
    1173       2.2867
    1174       2.2872
    1175       2.2620
    1176       2.1787
    1177       2.2916
    1178       2.2098
    1179       2.2456
    1180       2.1536
    1181       2.2326
    1182       2.2568
    1183       2.2679
    1184       2.2889
    1185       2.2694
    1186       2.2814
    1187       2.2831
    1188       2.2785
    1189       2.2979
    1190       2.2611
    1191       2.2723
    1192       2.1972
    1193       2.2418
    1194       2.3155
    1195       2.2307
    1196       2.2534
    1197       2.2215
    1198       2.1313
    1199       2.2074
    1200       2.2220
    1201       2.2200
    1202       2.1647
    1203       2.2152
    1204       2.1828
    1205       2.1985
    1206       2.1648
    1207       2.1414
    1208       2.2041
    1209       2.1948
    1210       2.2029
    1211       2.2074
    1212       2.1609
    1213       2.2854
    1214       2.2651
    1215       2.3525
    1216       2.2499
    1217       2.1461
    1218       2.2198
    1219       2.2155
    1220       2.1954
    1221       2.2060
    1222       2.2659
    1223       2.2365
    1224       2.2527
    1225       2.2482
    1226       2.3277
    1227       2.2633
    1228       2.2083
    1229       2.2598
    1230       2.1731
    1231       2.1723
    1232       2.1500
    1233       2.2409
    1234       2.2964
    1235       2.3245
    1236       2.2580
    1237       2.2815
    1238       2.3296
    1239       2.3638
    1240       2.2936
    1241       2.2715
    1242       2.2479
    1243       2.2584
    1244       2.3168
    1245       2.3429
    1246       2.4053
    1247       2.2140
    1248       2.1664
    1249       2.2029
    1250       2.1533
    1251       2.2243
    1252       2.2376
    1253       2.2695
    1254       2.3013
    1255       2.3202
    1256       2.2963
    1257       2.2816
    1258       2.2321
    1259       2.3254
    1260       2.3091
    1261       2.3541
    1262       2.3607
    1263       2.3512
    1264       2.3107
    1265       2.3359
    1266       2.3699
    1267       2.3311
    1268       2.3258
    1269       2.4371
    1270       2.4331
    1271       2.4417
    1272       2.4204
    1273       2.4510
    1274       2.4014
    1275       2.3920
    1276       2.2958
    1277       2.3433
    1278       2.4507
    1279       2.3901
    1280       2.3425
    1281       2.2424
    1282       2.3080
    1283       2.3237
    1284       2.2660
    1285       2.2776
    1286       2.2155
    1287       2.2701
    1288       2.3781
    1289       2.4076
    1290       2.4117
    1291       2.4371
    1292       2.4429
    1293       2.4005
    1294       2.2986
    1295       2.2700
    1296       2.3401
    1297       2.2580
    1298       2.2775
    1299       2.3281
    1300       2.3655
    1301       2.3740
    1302       2.3066
    1303       2.3255
    1304       2.2760
    1305       2.2401
    1306       2.2064
    1307       2.2241
    1308       2.2450
    1309       2.2459
    1310       2.1542
    1311       2.1808
    1312       2.1208
    1313       2.1590
    1314       2.1796
    1315       2.2601
    1316       2.2809
    1317       2.2469
    1318       2.2512
    1319       2.2401
    1320       2.2429
    1321       2.2113
    1322       2.1789
    1323       2.2588
    1324       2.2600
    1325       2.2534
    1326       2.2114
    1327       2.2536
    1328       2.1963
    1329       2.1799
    1330       2.1317
    1331       2.2055
    1332       2.1161
    1333       2.1417
    1334       2.1315
    1335       2.1124
    1336       2.2063
    1337       2.2462
    1338       2.2441
    1339       2.1993
    1340       2.2034
    1341       2.1792
    1342       2.1585
    1343       2.2269
    1344       2.2073
    1345       2.1561
    1346       2.1929
    1347       2.2141
    1348       2.2597
    1349       2.1919
    1350       2.2223
    1351       2.1652
    1352       2.1154
    1353       2.0700
    1354       2.0967
    1355       2.1591
    1356       2.2366
    1357       2.2559
    1358       2.2252
    1359       2.2509
    1360       2.2549
    1361       2.1519
    1362       2.1734
    1363       2.2181
    1364       2.1320
    1365       2.1930
    1366       2.1900
    1367       2.2583
    1368       2.4055
    1369       2.3967
    1370       2.3667
    1371       2.4729
    1372       2.4171
    1373       2.4865
    1374       2.4399
    1375       2.3933
    1376       2.4861
    1377       2.5194
    1378       2.4631
    1379       2.4556
    1380       2.4326
    1381       2.3699
    1382       2.3580
    1383       2.2526
    1384       2.2776
    1385       2.2943
    1386       2.3369
    1387       2.2716
    1388       2.2900
    1389       2.2765
    1390       2.3306
    1391       2.3863
    1392       2.3512
    1393       2.3390
    1394       2.4171
    1395       2.3297
    1396       2.3146
    1397       2.2858
    1398       2.2975
    1399       2.2765
    1400       2.2186
    1401       2.2079
    1402       2.2503
    1403       2.2964
    1404       2.3293
    1405       2.3551
    1406       2.4242
    1407       2.4038
    1408       2.4854
    1409       2.4415
    1410       2.4000
    1411       2.3945
    1412       2.4270
    1413       2.2949
    1414       2.3354
    1415       2.3053
    1416       2.3405
    1417       2.2918
    1418       2.3927
    1419       2.3509
    1420       2.3537
    1421       2.4099
    1422       2.2957
    1423       2.3427
    1424       2.4043
    1425       2.3396
    1426       2.3492
    1427       2.4006
    1428       2.3308
    1429       2.3711
    1430       2.2951
    1431       2.2822
    1432       2.2733
    1433       2.2674
    1434       2.2975
    1435       2.3209
    1436       2.3125
    1437       2.2772
    1438       2.3237
    1439       2.3203
    1440       2.3128
    1441       2.2780
    1442       2.3796
    1443       2.3567
    1444       2.3106
    1445       2.2717
    1446       2.3329
    1447       2.3827
    1448       2.4382
    1449       2.3627
    1450       2.3756
    1451       2.3561
    1452       2.3502
    1453       2.4063
    1454       2.3731
    1455       2.3241
    1456       2.2893
    1457       2.3192
    1458       2.4019
    1459       2.3705
    1460       2.3896
    1461       2.3841
    1462       2.4221
    1463       2.4001
    1464       2.3173
    1465       2.3057
    1466       2.2909
    1467       2.4196
    1468       2.4723
    1469       2.4458
    1470       2.4739
    1471       2.3719
    1472       2.3651
    1473       2.3298
    1474       2.2363
    1475       2.2945
    1476       2.3395
    1477       2.3433
    1478       2.3407
    1479       2.3630
    1480       2.3663
    1481       2.4764
    1482       2.4283
    1483       2.3968
    1484       2.4056
    1485       2.4067
    1486       2.3617
    1487       2.3204
    1488       2.2774
    1489       2.3077
    1490       2.2942
    1491       2.3476
    1492       2.3991
    1493       2.4064
    1494       2.4669
    1495       2.5168
    1496       2.5055
    1497       2.4202
    1498       2.4303
    1499       2.3822
    1500       2.4030
    1501       2.4976
    1502       2.4009
    1503       2.4564
    1504       2.4895
    1505       2.4810
    1506       2.4155
    1507       2.4321
    1508       2.5082
    1509       2.5420
    1510       2.4415
    1511       2.4638
    1512       2.5140
    1513       2.4468
    1514       2.5405
    1515       2.4708
    1516       2.5708
    1517       2.5338
    1518       2.5216
    1519       2.4787
    1520       2.6026
    1521       2.5052
    1522       2.5294
    1523       2.4875
    1524       2.4545
    1525       2.4555
    1526       2.4152
    1527       2.4369
    1528       2.3969
    1529       2.4001
    1530       2.4039
    1531       2.3655
    1532       2.3478
    1533       2.2927
    1534       2.2746
    1535       2.3383
    1536       2.3327
    1537       2.3654
    1538       2.3344
    1539       2.2703
    1540       2.3951
    1541       2.3970
    1542       2.4244
    1543       2.2634
    1544       2.3724
    1545       2.3957
    1546       2.3966
    1547       2.3394
    1548       2.3099
    1549       2.2667
    1550       2.3506
    1551       2.3323
    1552       2.3935
    1553       2.3226
    1554       2.3461
    1555       2.3059
    1556       2.3058
    1557       2.2701
    1558       2.2437
    1559       2.1811
    1560       2.3267
    1561       2.3076
    1562       2.2676
    1563       2.3004
    1564       2.2469
    1565       2.2600
    1566       2.3106
    1567       2.3271
    1568       2.3095
    1569       2.3234
    1570       2.4246
    1571       2.3745
    1572       2.3808
    1573       2.3074
    1574       2.3122
    1575       2.3156
    1576       2.4146
    1577       2.3886
    1578       2.3804
    1579       2.2908
    1580       2.2068
    1581       2.2672
    1582       2.2590
    1583       2.2694
    1584       2.3044
    1585       2.1984
    1586       2.2988
    1587       2.2681
    1588       2.2193
    1589       2.2839
    1590       2.3007
    1591       2.2136
    1592       2.2092
    1593       2.2848
    1594       2.2998
    1595       2.2299
    1596       2.2382
    1597       2.2287
    1598       2.3157
    1599       2.3122
    1600       2.3030
    1601       2.2380
    1602       2.2817
    1603       2.2556
    1604       2.1596
    1605       2.2035
    1606       2.1908
    1607       2.2460
    1608       2.2073
    1609       2.3044
    1610       2.2679
    1611       2.2794
    1612       2.2464
    1613       2.3216
    1614       2.3066
    1615       2.4072
    1616       2.4323
    1617       2.3816
    1618       2.3368
    1619       2.3341
    1620       2.3102
    1621       2.2903
    1622       2.3041
    1623       2.3884
    1624       2.3348
    1625       2.3801
    1626       2.3700
    1627       2.3098
    1628       2.3533
    1629       2.3808
    1630       2.3831
    1631       2.3784
    1632       2.4555
    1633       2.4142
    1634       2.3884
    1635       2.4155
    1636       2.4887
    1637       2.4766
    1638       2.3602
    1639       2.4051
    1640       2.3662
    1641       2.3599
    1642       2.3274
    1643       2.2897
    1644       2.3674
    1645       2.3926
    1646       2.4120
    1647       2.3924
    1648       2.2834
    1649       2.3528
    1650       2.4069
    1651       2.4095
    1652       2.4046
    1653       2.3763
    1654       2.3905
    1655       2.3509
    1656       2.3080
    1657       2.3237
    1658       2.2412
    1659       2.2506
    1660       2.3358
    1661       2.4036
    1662       2.4216
    1663       2.4183
    1664       2.3753
    1665       2.3784
    1666       2.3999
    1667       2.3495
    1668       2.3325
    1669       2.3047
    1670       2.2131
    1671       2.2730
    1672       2.3131
    1673       2.3292
    1674       2.3318
    1675       2.3515
    1676       2.4318
    1677       2.3544
    1678       2.3662
    1679       2.3425
    1680       2.3089
    1681       2.3236
    1682       2.3244
    1683       2.3911
    1684       2.4428
    1685       2.4043
    1686       2.3678
    1687       2.3792
    1688       2.3732
    1689       2.3031
    1690       2.2387
    1691       2.2479
    1692       2.2778
    1693       2.2417
    1694       2.2431
    1695       2.2389
    1696       2.1561
    1697       2.2295
    1698       2.2640
    1699       2.2703
    1700       2.2541
    1701       2.2184
    1702       2.2617
    1703       2.3325
    1704       2.3065
    1705       2.2593
    1706       2.1682
    1707       2.1625
    1708       2.1602
    1709       2.1772
    1710       2.2365
    1711       2.2415
    1712       2.2631
    1713       2.3113
    1714       2.3559
    1715       2.2851
    1716       2.2994
    1717       2.2594
    1718       2.2256
    1719       2.2265
    1720       2.2110
    1721       2.2627
    1722       2.1528
    1723       2.1518
    1724       2.1321
    1725       2.1343
    1726       2.1555
    1727       2.1717
    1728       2.1498
    1729       2.0990
    1730       2.2450
    1731       2.2132
    1732       2.1999
    1733       2.2038
    1734       2.2396
    1735       2.2092
    1736       2.1917
    1737       2.3415
    1738       2.2797
    1739       2.3696
    1740       2.3324
    1741       2.3468
    1742       2.3798
    1743       2.4007
    1744       2.4252
    1745       2.3202
    1746       2.1996
    1747       2.2808
    1748       2.2557
    1749       2.2954
    1750       2.3387
    1751       2.3154
    1752       2.3738
    1753       2.3495
    1754       2.3329
    1755       2.3631
    1756       2.3439
    1757       2.3398
    1758       2.3256
    1759       2.2264
    1760       2.2731
    1761       2.2424
    1762       2.3236
    1763       2.2487
    1764       2.2623
    1765       2.2796
    1766       2.3053
    1767       2.2607
    1768       2.2348
    1769       2.2465
    1770       2.2955
    1771       2.2978
    1772       2.3683
    1773       2.3665
    1774       2.3054
    1775       2.3560
    1776       2.3187
    1777       2.3074
    1778       2.3076
    1779       2.2181
    1780       2.2078
    1781       2.2356
    1782       2.1976
    1783       2.1732
    1784       2.2054
    1785       2.1741
    1786       2.1892
    1787       2.2612
    1788       2.1958
    1789       2.2304
    1790       2.3077
    1791       2.3179
    1792       2.3466
    1793       2.2625
    1794       2.3030
    1795       2.3264
    1796       2.2934
    1797       2.2671
    1798       2.3075
    1799       2.3056
    1800       2.2384
    1801       2.3557
    1802       2.4329
    1803       2.4169
    1804       2.4564
    1805       2.3875
    1806       2.3886
    1807       2.3272
    1808       2.2728
    1809       2.3853
    1810       2.2741
    1811       2.2607
    1812       2.2891
    1813       2.2953
    1814       2.3166
    1815       2.2812
    1816       2.2759
    1817       2.2199
    1818       2.2473
    1819       2.3090
    1820       2.2845
    1821       2.2352
    1822       2.3132
    1823       2.3319
    1824       2.3103
    1825       2.2434
    1826       2.2633
    1827       2.2440
    1828       2.3266
    1829       2.3540
    1830       2.2783
    1831       2.2411
    1832       2.2642
    1833       2.2029
    1834       2.1706
    1835       2.1838
    1836       2.2097
    1837       2.1715
    1838       2.1983
    1839       2.2034
    1840       2.1342
    1841       2.2071
    1842       2.2418
    1843       2.1866
    1844       2.2855
    1845       2.3182
    1846       2.3608
    1847       2.3725
    1848       2.4680
    1849       2.4237
    1850       2.4358
    1851       2.5215
    1852       2.4147
    1853       2.3936
    1854       2.4294
    1855       2.5139
    1856       2.4706
    1857       2.5531
    1858       2.5053
    1859       2.5447
    1860       2.4683
    1861       2.3909
    1862       2.4001
    1863       2.3776
    1864       2.3962
    1865       2.4480
    1866       2.4103
    1867       2.3887
    1868       2.4582
    1869       2.3636
    1870       2.4065
    1871       2.4668
    1872       2.4465
    1873       2.3537
    1874       2.4429
    1875       2.4595
    1876       2.4012
    1877       2.3711
    1878       2.3196
    1879       2.2944
    1880       2.3140
    1881       2.2609
    1882       2.3305
    1883       2.3069
    1884       2.3267
    1885       2.3512
    1886       2.3975
    1887       2.3801
    1888       2.3735
    1889       2.3732
    1890       2.3224
    1891       2.3733
    1892       2.4394
    1893       2.2971
    1894       2.3650
    1895       2.3240
    1896       2.2552
    1897       2.3598
    1898       2.3237
    1899       2.3211
    1900       2.4485
    1901       2.3895
    1902       2.3720
    1903       2.5203
    1904       2.4527
    1905       2.3609
    1906       2.4368
    1907       2.4073
    1908       2.4070
    1909       2.3337
    1910       2.3309
    1911       2.3466
    1912       2.2534
    1913       2.3408
    1914       2.2671
    1915       2.3335
    1916       2.3038
    1917       2.3375
    1918       2.3195
    1919       2.3533
    1920       2.3658
    1921       2.4753
    1922       2.4046
    1923       2.4922
    1924       2.3909
    1925       2.3095
    1926       2.3544
    1927       2.2303
    1928       2.2043
    1929       2.2250
    1930       2.2099
    1931       2.2801
    1932       2.2634
    1933       2.2548
    1934       2.2939
    1935       2.2369
    1936       2.2136
    1937       2.2037
    1938       2.1855
    1939       2.1562
    1940       2.1065
    1941       2.2375
    1942       2.3293
    1943       2.3229
    1944       2.2204
    1945       2.3199
    1946       2.1645
    1947       2.2292
    1948       2.1572
    1949       2.1200
    1950       2.1388
    1951       2.1801
    1952       2.2451
    1953       2.2062
    1954       2.1792
    1955       2.1533
    1956       2.3223
    1957       2.3948
    1958       2.3817
    1959       2.4143
    1960       2.3296
    1961       2.3564
    1962       2.4450
    1963       2.3479
    1964       2.3214
    1965       2.2910
    1966       2.2840
    1967       2.3128
    1968       2.3039
    1969       2.3535
    1970       2.3173
    1971       2.3351
    1972       2.3284
    1973       2.3658
    1974       2.2990
    1975       2.3099
    1976       2.3362
    1977       2.3583
    1978       2.2811
    1979       2.2866
    1980       2.3846
    1981       2.4212
    1982       2.4727
    1983       2.4546
    1984       2.4056
    1985       2.3330
    1986       2.3204
    1987       2.3410
    1988       2.3737
    1989       2.4087
    1990       2.3583
    1991       2.3372
    1992       2.4227
    1993       2.4605
    1994       2.5221
    1995       2.4400
    1996       2.3754
    1997       2.3983
    1998       2.4584
    1999       2.4117
    2000       2.3065
    2001       2.2564
    2002       2.2668
    2003       2.3903
    2004       2.3728
    2005       2.4510
    2006       2.3272
    2007       2.3381
    2008       2.4301
    2009       2.3925
    2010       2.3982
    2011       2.4248
    2012       2.3615
    2013       2.4033
    2014       2.3916
    2015       2.3011
    2016       2.3824
    2017       2.3736
    2018       2.3952
    2019       2.2812
    2020       2.2245
    2021       2.3732
    2022       2.2594
    2023       2.2974
    2024       2.1606
    2025       2.1957
    2026       2.1937
    2027       2.1697
    2028       2.0654
    2029       2.1200
    2030       2.1641
    2031       2.2011
    2032       2.1881
    2033       2.1573
    2034       2.1207
    2035       2.1814
    2036       2.2289
    2037       2.2786
    2038       2.1907
    2039       2.3155
    2040       2.3409
    2041       2.2937
    2042       2.1975
    2043       2.2611
    2044       2.2082
    2045       2.2201
    2046       2.2090
    2047       2.2633
    2048       2.3011
    2049       2.3182
    2050       2.2181
    2051       2.2960
    2052       2.1180
    2053       2.0976
    2054       2.1109
    2055       2.0603
    2056       2.0516
    2057       2.1198
    2058       2.1646
    2059       2.1417
    2060       2.1449
    2061       2.1209
    2062       2.0463
    2063       2.0516
    2064       2.1049
    2065       2.1124
    2066       2.1632
    2067       2.1265
    2068       2.1250
    2069       2.0944
    2070       2.1953
    2071       2.2342
    2072       2.2403
    2073       2.1973
    2074       2.1636
    2075       2.1952
    2076       2.1388
    2077       2.2955
    2078       2.3007
    2079       2.2227
    2080       2.2780
    2081       2.2917
    2082       2.2199
    2083       2.1882
    2084       2.2620
    2085       2.3324
    2086       2.3058
    2087       2.3067
    2088       2.2708
    2089       2.2952
    2090       2.3002
    2091       2.3062
    2092       2.2797
    2093       2.2493
    2094       2.2540
    2095       2.2063
    2096       2.2123
    2097       2.1827
    2098       2.2067
    2099       2.2239
    2100       2.3031
    2101       2.2128
    2102       2.2268
    2103       2.2675
    2104       2.3025
    2105       2.2420
    2106       2.2876
    2107       2.3344
    2108       2.2836
    2109       2.2774
    2110       2.3865
    2111       2.3223
    2112       2.2627
    2113       2.2736
    2114       2.3920
    2115       2.3831
    2116       2.3454
    2117       2.3531
    2118       2.2469
    2119       2.2723
    2120       2.2227
    2121       2.3625
    2122       2.3615
    2123       2.3953
    2124       2.3425
    2125       2.3608
    2126       2.3868
    2127       2.3809
    2128       2.2661
    2129       2.2878
    2130       2.3306
    2131       2.3574
    2132       2.3368
    2133       2.3283
    2134       2.2960
    2135       2.2670
    2136       2.2256
    2137       2.2222
    2138       2.1777
    2139       2.1759
    2140       2.1283
    2141       2.1202
    2142       2.1751
    2143       2.2401
    2144       2.2278
    2145       2.2262
    2146       2.1643
    2147       2.1778
    2148       2.2242
    2149       2.3400
    2150       2.3577
    2151       2.3226
    2152       2.3025
    2153       2.3203
    2154       2.2670
    2155       2.2796
    2156       2.2670
    2157       2.2373
    2158       2.2638
    2159       2.2841
    2160       2.3251
    2161       2.2917
    2162       2.2328
    2163       2.2280
    2164       2.1689
    2165       2.1442
    2166       2.1517
    2167       2.1289
    2168       2.1235
    2169       2.1284
    2170       2.1721
    2171       2.2053
    2172       2.2625
    2173       2.1808
    2174       2.1233
    2175       2.1625
    2176       2.1519
    2177       2.1367
    2178       2.1605
    2179       2.1081
    2180       2.2096
    2181       2.2371
    2182       2.3170
    2183       2.3424
    2184       2.3147
    2185       2.2950
    2186       2.3167
    2187       2.3104
    2188       2.3534
    2189       2.2961
    2190       2.2853
    2191       2.3303
    2192       2.1987
    2193       2.2903
    2194       2.2353
    2195       2.2592
    2196       2.1913
    2197       2.2248
    2198       2.2552
    2199       2.2129
    2200       2.2762
    2201       2.3301
    2202       2.2772
    2203       2.2903
    2204       2.4328
    2205       2.4684
    2206       2.3609
    2207       2.3025
    2208       2.3027
    2209       2.3253
    2210       2.3333
    2211       2.3092
    2212       2.3021
    2213       2.3095
    2214       2.2382
    2215       2.2887
    2216       2.2398
    2217       2.2485
    2218       2.2673
    2219       2.2027
    2220       2.1999
    2221       2.1677
    2222       2.1703
    2223       2.1646
    2224       2.2837
    2225       2.2421
    2226       2.2123
    2227       2.1563
    2228       2.2743
    2229       2.1951
    2230       2.1613
    2231       2.2499
    2232       2.2538
    2233       2.2203
    2234       2.2686
    2235       2.2182
    2236       2.1598
    2237       2.2680
    2238       2.2497
    2239       2.3067
    2240       2.2799
    2241       2.2967
    2242       2.3094
    2243       2.2655
    2244       2.2909
    2245       2.2369
    2246       2.2871
    2247       2.2548
    2248       2.2327
    2249       2.2674
    2250       2.2679
    2251       2.3433
    2252       2.3561
    2253       2.4097
    2254       2.4432
    2255       2.2998
    2256       2.2831
    2257       2.2993
    2258       2.3191
    2259       2.3661
    2260       2.2678
    2261       2.3191
    2262       2.3444
    2263       2.2707
    2264       2.2090
    2265       2.1410
    2266       2.1414
    2267       2.0873
    2268       2.1881
    2269       2.2148
    2270       2.1455
    2271       2.1755
    2272       2.1563
    2273       2.1675
    2274       2.1393
    2275       2.0961
    2276       2.1367
    2277       2.1278
    2278       2.1869
    2279       2.2164
    2280       2.2496
    2281       2.2627
    2282       2.2866
    2283       2.2346
    2284       2.2190
    2285       2.2303
    2286       2.2971
    2287       2.2749
    2288       2.4417
    2289       2.3525
    2290       2.3294
    2291       2.3971
    2292       2.3756
    2293       2.3701
    2294       2.3860
    2295       2.3792
    2296       2.4082
    2297       2.3717
    2298       2.3990
    2299       2.4307
    2300       2.4849
    2301       2.4441
    2302       2.5179
    2303       2.4139
    2304       2.3153
    2305       2.4015
    2306       2.3285
    2307       2.2944
    2308       2.3495
    2309       2.3326
    2310       2.3622
    2311       2.3515
    2312       2.4120
    2313       2.3786
    2314       2.4150
    2315       2.3912
    2316       2.3650
    2317       2.4287
    2318       2.4683
    2319       2.4490
    2320       2.3152
    2321       2.3448
    2322       2.4106
    2323       2.3752
    2324       2.4118
    2325       2.3877
    2326       2.4067
    2327       2.3421
    2328       2.3905
    2329       2.4212
    2330       2.3719
    2331       2.3735
    2332       2.3669
    2333       2.3951
    2334       2.4496
    2335       2.4674
    2336       2.4160
    2337       2.4993
    2338       2.4896
    2339       2.4774
    2340       2.5583
    2341       2.5363
    2342       2.5308
    2343       2.4997
    2344       2.5211
    2345       2.5539
    2346       2.4599
    2347       2.4899
    2348       2.5054
    2349       2.4683
    2350       2.4650
    2351       2.3690
    2352       2.3101
    2353       2.2723
    2354       2.3665
    2355       2.3396
    2356       2.3555
    2357       2.3324
    2358       2.3349
    2359       2.3264
    2360       2.3379
    2361       2.4884
    2362       2.4845
    2363       2.5073
    2364       2.5343
    2365       2.5066
    2366       2.5666
    2367       2.5196
    2368       2.5238
    2369       2.5051
    2370       2.5250
    2371       2.4433
    2372       2.3653
    2373       2.3936
    2374       2.3372
    2375       2.3726
    2376       2.2652
    2377       2.2846
    2378       2.3095
    2379       2.4264
    2380       2.3788
    2381       2.2708
    2382       2.3239
    2383       2.3448
    2384       2.3521
    2385       2.4036
    2386       2.5024
    2387       2.5584
    2388       2.6294
    2389       2.5370
    2390       2.5111
    2391       2.5391
    2392       2.4932
    2393       2.4890
    2394       2.4603
    2395       2.6125
    2396       2.5914
    2397       2.6177
    2398       2.5695
    2399       2.5600
    2400       2.4886
    2401       2.5318
    2402       2.5156
    2403       2.4964
    2404       2.4347
    2405       2.3710
    2406       2.3973
    2407       2.3809
    2408       2.3455
    2409       2.3602
    2410       2.3272
    2411       2.3528
    2412       2.3175
    2413       2.3389
    2414       2.3693
    2415       2.4173
    2416       2.4261
    2417       2.4744
    2418       2.4927
    2419       2.6174
    2420       2.5461
    2421       2.5830
    2422       2.5132
    2423       2.6044
    2424       2.5778
    2425       2.4964
    2426       2.4538
    2427       2.3694
    2428       2.3191
    2429       2.4168
    2430       2.3076
    2431       2.4177
    2432       2.4799
    2433       2.4840
    2434       2.4040
    2435       2.4082
    2436       2.5340
    2437       2.4807
    2438       2.4453
    2439       2.3385
    2440       2.3978
    2441       2.4519
    2442       2.4445
    2443       2.4509
    2444       2.3327
    2445       2.4464
    2446       2.4488
    2447       2.3747
    2448       2.4334
    2449       2.4213
    2450       2.4912
    2451       2.4526
    2452       2.5411
    2453       2.5668
    2454       2.7014
    2455       2.6340
    2456       2.5394
    2457       2.5555
    2458       2.5444
    2459       2.5049
    2460       2.5343
    2461       2.5817
    2462       2.5469
    2463       2.5270
    2464       2.5850
    2465       2.5206
    2466       2.5388
    2467       2.5256
    2468       2.5157
    2469       2.4951
    2470       2.4777
    2471       2.5028
    2472       2.5059
    2473       2.5762
    2474       2.4942
    2475       2.5593
    2476       2.5470
    2477       2.4970
    2478       2.3471
    2479       2.4786
    2480       2.4521
    2481       2.4759
    2482       2.3591
    2483       2.3786
    2484       2.2855
    2485       2.4012
    2486       2.3531
    2487       2.4016
    2488       2.3438
    2489       2.3081
    2490       2.2544
    2491       2.2461
    2492       2.3059
    2493       2.2345
    2494       2.2158
    2495       2.2588
    2496       2.3317
    2497       2.3325
    2498       2.2698
    2499       2.2563
    2500       2.2136
