# Supplementary material for: Potential Inhibitors of Fascin From A Database of Marine Natural Products: A Virtual Screening and Molecular Dynamics Study
Source: Front Chem. 2021 Oct 7;9:719949. doi: 10.3389/fchem.2021.719949 (PMC8529705; doi:10.3389/fchem.2021.719949)
Supplement: Supplementary file 2 [file DataSheet1.ZIP › Raw Date for Manuscript-719949-reduced/Figure S1/Inhibitor 16/rmsd4.dat]

#Frame     RMSD_00002
       1       2.0749
       2       2.1152
       3       2.1262
       4       2.1304
       5       2.0951
       6       2.1220
       7       2.1339
       8       2.0892
       9       2.1416
      10       2.1789
      11       2.1772
      12       2.1216
      13       2.0807
      14       2.1153
      15       2.2212
      16       2.2043
      17       2.1417
      18       2.2175
      19       2.2637
      20       2.3002
      21       2.3658
      22       2.2765
      23       2.2496
      24       2.2372
      25       2.2716
      26       2.2366
      27       2.2987
      28       2.3381
      29       2.2678
      30       2.2096
      31       2.2562
      32       2.1924
      33       2.2480
      34       2.2463
      35       2.1989
      36       2.1866
      37       2.1462
      38       2.1580
      39       2.1660
      40       2.1326
      41       2.1119
      42       2.1150
      43       2.1259
      44       2.1149
      45       2.1091
      46       2.2152
      47       2.3243
      48       2.3112
      49       2.2839
      50       2.2854
      51       2.1688
      52       2.2088
      53       2.2774
      54       2.3741
      55       2.2902
      56       2.3959
      57       2.2966
      58       2.3656
      59       2.3411
      60       2.3376
      61       2.2980
      62       2.3041
      63       2.3901
      64       2.3933
      65       2.3548
      66       2.4218
      67       2.3831
      68       2.3819
      69       2.3609
      70       2.3551
      71       2.3827
      72       2.3514
      73       2.2759
      74       2.2937
      75       2.4398
      76       2.3397
      77       2.4263
      78       2.3847
      79       2.4006
      80       2.3425
      81       2.4168
      82       2.3158
      83       2.2322
      84       2.1940
      85       2.1986
      86       2.2483
      87       2.2722
      88       2.2228
      89       2.2789
      90       2.2840
      91       2.2597
      92       2.3565
      93       2.4401
      94       2.3708
      95       2.3914
      96       2.4243
      97       2.4420
      98       2.4606
      99       2.4336
     100       2.4383
     101       2.3905
     102       2.4127
     103       2.3843
     104       2.3523
     105       2.4407
     106       2.4412
     107       2.5164
     108       2.3907
     109       2.3194
     110       2.4735
     111       2.4828
     112       2.4828
     113       2.3828
     114       2.3781
     115       2.3605
     116       2.3367
     117       2.3843
     118       2.3938
     119       2.4794
     120       2.3821
     121       2.4330
     122       2.4735
     123       2.4120
     124       2.4132
     125       2.4439
     126       2.4008
     127       2.4250
     128       2.3862
     129       2.3864
     130       2.4894
     131       2.4368
     132       2.4746
     133       2.4921
     134       2.3487
     135       2.4810
     136       2.4639
     137       2.4410
     138       2.5173
     139       2.4623
     140       2.5174
     141       2.6025
     142       2.7011
     143       2.7145
     144       2.7188
     145       2.5996
     146       2.6094
     147       2.4462
     148       2.4041
     149       2.4439
     150       2.5101
     151       2.3815
     152       2.4611
     153       2.4751
     154       2.5343
     155       2.6080
     156       2.5973
     157       2.5089
     158       2.5110
     159       2.4909
     160       2.5360
     161       2.5812
     162       2.5427
     163       2.4897
     164       2.4234
     165       2.5224
     166       2.5891
     167       2.6109
     168       2.5437
     169       2.6063
     170       2.5246
     171       2.5641
     172       2.4370
     173       2.3575
     174       2.3469
     175       2.2682
     176       2.3191
     177       2.3365
     178       2.3167
     179       2.3672
     180       2.3428
     181       2.3411
     182       2.3839
     183       2.2609
     184       2.2559
     185       2.2345
     186       2.2892
     187       2.2648
     188       2.1668
     189       2.2606
     190       2.2940
     191       2.2275
     192       2.2553
     193       2.2765
     194       2.3028
     195       2.3106
     196       2.2587
     197       2.2762
     198       2.2454
     199       2.2311
     200       2.3243
     201       2.2699
     202       2.2592
     203       2.2517
     204       2.2474
     205       2.3083
     206       2.3200
     207       2.3849
     208       2.3573
     209       2.3103
     210       2.2950
     211       2.3362
     212       2.3366
     213       2.1608
     214       2.1617
     215       2.2694
     216       2.3585
     217       2.2972
     218       2.2969
     219       2.3271
     220       2.3927
     221       2.4239
     222       2.5216
     223       2.5129
     224       2.5788
     225       2.6101
     226       2.4353
     227       2.4948
     228       2.4870
     229       2.5365
     230       2.5280
     231       2.5210
     232       2.4436
     233       2.4688
     234       2.5581
     235       2.5984
     236       2.6035
     237       2.6156
     238       2.7100
     239       2.6423
     240       2.5999
     241       2.6844
     242       2.6755
     243       2.6093
     244       2.7357
     245       2.6668
     246       2.6942
     247       2.6335
     248       2.6716
     249       2.6163
     250       2.5807
     251       2.6418
     252       2.7113
     253       2.7611
     254       2.6702
     255       2.7690
     256       2.7045
     257       2.6487
     258       2.7000
     259       2.6509
     260       2.8019
     261       2.8819
     262       2.7172
     263       2.7219
     264       2.7217
     265       2.7246
     266       2.7551
     267       2.6727
     268       2.6731
     269       2.5608
     270       2.6289
     271       2.6073
     272       2.6809
     273       2.6763
     274       2.7210
     275       2.7897
     276       2.7409
     277       2.7758
     278       2.7329
     279       2.6976
     280       2.7418
     281       2.6614
     282       2.5959
     283       2.7674
     284       2.6373
     285       2.6193
     286       2.6838
     287       2.6897
     288       2.6088
     289       2.5274
     290       2.5610
     291       2.4258
     292       2.3925
     293       2.2837
     294       2.3128
     295       2.3341
     296       2.3583
     297       2.3713
     298       2.3042
     299       2.2876
     300       2.3826
     301       2.3675
     302       2.3184
     303       2.2532
     304       2.4564
     305       2.5194
     306       2.5125
     307       2.6539
     308       2.5889
     309       2.5312
     310       2.5051
     311       2.4049
     312       2.4981
     313       2.4664
     314       2.4744
     315       2.4742
     316       2.4675
     317       2.5817
     318       2.4463
     319       2.5199
     320       2.5360
     321       2.5260
     322       2.4915
     323       2.5621
     324       2.4778
     325       2.5415
     326       2.4386
     327       2.4630
     328       2.5474
     329       2.4649
     330       2.4698
     331       2.5569
     332       2.5958
     333       2.5977
     334       2.5844
     335       2.6176
     336       2.6603
     337       2.6607
     338       2.5830
     339       2.5257
     340       2.5820
     341       2.5995
     342       2.5133
     343       2.5811
     344       2.4870
     345       2.5232
     346       2.4576
     347       2.4437
     348       2.4877
     349       2.5085
     350       2.4366
     351       2.4649
     352       2.4683
     353       2.5413
     354       2.5983
     355       2.5547
     356       2.5436
     357       2.5280
     358       2.5816
     359       2.4803
     360       2.4512
     361       2.5145
     362       2.4918
     363       2.5560
     364       2.5510
     365       2.6339
     366       2.7206
     367       2.6266
     368       2.6854
     369       2.6597
     370       2.7128
     371       2.6376
     372       2.6651
     373       2.6332
     374       2.7538
     375       2.7487
     376       2.6500
     377       2.6385
     378       2.5760
     379       2.5337
     380       2.5851
     381       2.5760
     382       2.6034
     383       2.6343
     384       2.4548
     385       2.5314
     386       2.4492
     387       2.5063
     388       2.4761
     389       2.4763
     390       2.4494
     391       2.4024
     392       2.5450
     393       2.5412
     394       2.4916
     395       2.4466
     396       2.5439
     397       2.4189
     398       2.4048
     399       2.3742
     400       2.4033
     401       2.4623
     402       2.4905
     403       2.5544
     404       2.5434
     405       2.5646
     406       2.6430
     407       2.5707
     408       2.4266
     409       2.5348
     410       2.5758
     411       2.5312
     412       2.4536
     413       2.6050
     414       2.6437
     415       2.5527
     416       2.5534
     417       2.5555
     418       2.6154
     419       2.6690
     420       2.5153
     421       2.4529
     422       2.2854
     423       2.2890
     424       2.3007
     425       2.3613
     426       2.2507
     427       2.3219
     428       2.3538
     429       2.3190
     430       2.2920
     431       2.3674
     432       2.4159
     433       2.3389
     434       2.2006
     435       2.2113
     436       2.2236
     437       2.2674
     438       2.4266
     439       2.3770
     440       2.4179
     441       2.2937
     442       2.2837
     443       2.2863
     444       2.2902
     445       2.2781
     446       2.2480
     447       2.2752
     448       2.2420
     449       2.2382
     450       2.2568
     451       2.3052
     452       2.3529
     453       2.3512
     454       2.2652
     455       2.3465
     456       2.4117
     457       2.4996
     458       2.3829
     459       2.4063
     460       2.3264
     461       2.3249
     462       2.2166
     463       2.2288
     464       2.2523
     465       2.2050
     466       2.1954
     467       2.2043
     468       2.2057
     469       2.1426
     470       2.2699
     471       2.3457
     472       2.3914
     473       2.3075
     474       2.2722
     475       2.3610
     476       2.2642
     477       2.2860
     478       2.3125
     479       2.3118
     480       2.3434
     481       2.3511
     482       2.3211
     483       2.2780
     484       2.3141
     485       2.2661
     486       2.2772
     487       2.2131
     488       2.2674
     489       2.2007
     490       2.1789
     491       2.2023
     492       2.1791
     493       2.2258
     494       2.2044
     495       2.2276
     496       2.2417
     497       2.2376
     498       2.2464
     499       2.2165
     500       2.2346
     501       2.2761
     502       2.3707
     503       2.3597
     504       2.3963
     505       2.4144
     506       2.3552
     507       2.2047
     508       2.2237
     509       2.2768
     510       2.1955
     511       2.1945
     512       2.1594
     513       2.2759
     514       2.2375
     515       2.2381
     516       2.1452
     517       2.2146
     518       2.2289
     519       2.3763
     520       2.3447
     521       2.4174
     522       2.3641
     523       2.3504
     524       2.3496
     525       2.3199
     526       2.3337
     527       2.2668
     528       2.2949
     529       2.2585
     530       2.3126
     531       2.3032
     532       2.3457
     533       2.2852
     534       2.3223
     535       2.2391
     536       2.2884
     537       2.3911
     538       2.3362
     539       2.3719
     540       2.3551
     541       2.3453
     542       2.4252
     543       2.4837
     544       2.4579
     545       2.4601
     546       2.4405
     547       2.4602
     548       2.3550
     549       2.3711
     550       2.4165
     551       2.3218
     552       2.3219
     553       2.3142
     554       2.2597
     555       2.2790
     556       2.3924
     557       2.3814
     558       2.3006
     559       2.3889
     560       2.3808
     561       2.3769
     562       2.3525
     563       2.3127
     564       2.3873
     565       2.4829
     566       2.4144
     567       2.5320
     568       2.5549
     569       2.5747
     570       2.5767
     571       2.5322
     572       2.5178
     573       2.4494
     574       2.3909
     575       2.4519
     576       2.5626
     577       2.4491
     578       2.5363
     579       2.5292
     580       2.5487
     581       2.5392
     582       2.4404
     583       2.5567
     584       2.4941
     585       2.5322
     586       2.4372
     587       2.4495
     588       2.5264
     589       2.5053
     590       2.5483
     591       2.5516
     592       2.5159
     593       2.5336
     594       2.5182
     595       2.5021
     596       2.5162
     597       2.4356
     598       2.4950
     599       2.3920
     600       2.3732
     601       2.3350
     602       2.4114
     603       2.4535
     604       2.4427
     605       2.4119
     606       2.3878
     607       2.4076
     608       2.4940
     609       2.4436
     610       2.5822
     611       2.5612
     612       2.5407
     613       2.5905
     614       2.6055
     615       2.5499
     616       2.5115
     617       2.4138
     618       2.4180
     619       2.4470
     620       2.3650
     621       2.4079
     622       2.4404
     623       2.5372
     624       2.4981
     625       2.5631
     626       2.4572
     627       2.5888
     628       2.5498
     629       2.4025
     630       2.4500
     631       2.3283
     632       2.3968
     633       2.4765
     634       2.5097
     635       2.5192
     636       2.3810
     637       2.5041
     638       2.4598
     639       2.3830
     640       2.3130
     641       2.3641
     642       2.3159
     643       2.2983
     644       2.2697
     645       2.3093
     646       2.3529
     647       2.3471
     648       2.2446
     649       2.2747
     650       2.3367
     651       2.2729
     652       2.3044
     653       2.2255
     654       2.2050
     655       2.3174
     656       2.3587
     657       2.3624
     658       2.3788
     659       2.3230
     660       2.3253
     661       2.3388
     662       2.3809
     663       2.3543
     664       2.2940
     665       2.2995
     666       2.2321
     667       2.3577
     668       2.3559
     669       2.3394
     670       2.3359
     671       2.3550
     672       2.3600
     673       2.3340
     674       2.3032
     675       2.3240
     676       2.3531
     677       2.2966
     678       2.2323
     679       2.2081
     680       2.2833
     681       2.3578
     682       2.3540
     683       2.3017
     684       2.3243
     685       2.2988
     686       2.4208
     687       2.4117
     688       2.4582
     689       2.4545
     690       2.4620
     691       2.4476
     692       2.4213
     693       2.3897
     694       2.3452
     695       2.3853
     696       2.4147
     697       2.3799
     698       2.4716
     699       2.5313
     700       2.4519
     701       2.6497
     702       2.6421
     703       2.6021
     704       2.5839
     705       2.5015
     706       2.5370
     707       2.5620
     708       2.5739
     709       2.5583
     710       2.5832
     711       2.5954
     712       2.5917
     713       2.5236
     714       2.5585
     715       2.4849
     716       2.4985
     717       2.4816
     718       2.5437
     719       2.6014
     720       2.6890
     721       2.6622
     722       2.6719
     723       2.6484
     724       2.7646
     725       2.7356
     726       2.7060
     727       2.7466
     728       2.7764
     729       2.7451
     730       2.6580
     731       2.6076
     732       2.7439
     733       2.7353
     734       2.7382
     735       2.7378
     736       2.7621
     737       2.7338
     738       2.7475
     739       2.6977
     740       2.7380
     741       2.7075
     742       2.5555
     743       2.5217
     744       2.5249
     745       2.5780
     746       2.5984
     747       2.6230
     748       2.5308
     749       2.4932
     750       2.4549
     751       2.5145
     752       2.4503
     753       2.4845
     754       2.5147
     755       2.5249
     756       2.5879
     757       2.4517
     758       2.4420
     759       2.4334
     760       2.4075
     761       2.4054
     762       2.3655
     763       2.2815
     764       2.3873
     765       2.3772
     766       2.4110
     767       2.3071
     768       2.3839
     769       2.3958
     770       2.3374
     771       2.4051
     772       2.3728
     773       2.3549
     774       2.3316
     775       2.3775
     776       2.5071
     777       2.3816
     778       2.3803
     779       2.3986
     780       2.3883
     781       2.3449
     782       2.4469
     783       2.3212
     784       2.2884
     785       2.2878
     786       2.1376
     787       2.2363
     788       2.2309
     789       2.1842
     790       2.1675
     791       2.2131
     792       2.1926
     793       2.0765
     794       2.0880
     795       2.0899
     796       2.1000
     797       2.1258
     798       2.1250
     799       2.0546
     800       2.0973
     801       2.2100
     802       2.2302
     803       2.2434
     804       2.1634
     805       2.2577
     806       2.2509
     807       2.2672
     808       2.2908
     809       2.3131
     810       2.2980
     811       2.3165
     812       2.3217
     813       2.3028
     814       2.3789
     815       2.3783
     816       2.4133
     817       2.3265
     818       2.2546
     819       2.3002
     820       2.3265
     821       2.2559
     822       2.3263
     823       2.3160
     824       2.2772
     825       2.3458
     826       2.3438
     827       2.3348
     828       2.3957
     829       2.3094
     830       2.3514
     831       2.2107
     832       2.2135
     833       2.2479
     834       2.2465
     835       2.2464
     836       2.2109
     837       2.2684
     838       2.2651
     839       2.3378
     840       2.2630
     841       2.1839
     842       2.2478
     843       2.3169
     844       2.4125
     845       2.3943
     846       2.4234
     847       2.4223
     848       2.4179
     849       2.3863
     850       2.4015
     851       2.3585
     852       2.3779
     853       2.4446
     854       2.4768
     855       2.4201
     856       2.4308
     857       2.3951
     858       2.3980
     859       2.4334
     860       2.3891
     861       2.4829
     862       2.4636
     863       2.4346
     864       2.4876
     865       2.4261
     866       2.4257
     867       2.4367
     868       2.4329
     869       2.3381
     870       2.3379
     871       2.3830
     872       2.3014
     873       2.3161
     874       2.2926
     875       2.3316
     876       2.4037
     877       2.3438
     878       2.4352
     879       2.4561
     880       2.4950
     881       2.4328
     882       2.4061
     883       2.3033
     884       2.4266
     885       2.4316
     886       2.4936
     887       2.5077
     888       2.4455
     889       2.4320
     890       2.4437
     891       2.4470
     892       2.3630
     893       2.3416
     894       2.3779
     895       2.4156
     896       2.3475
     897       2.3017
     898       2.4166
     899       2.4868
     900       2.4761
     901       2.5556
     902       2.4662
     903       2.5064
     904       2.4502
     905       2.4185
     906       2.4516
     907       2.3668
     908       2.4283
     909       2.4093
     910       2.5602
     911       2.5314
     912       2.4312
     913       2.3526
     914       2.3391
     915       2.4191
     916       2.5121
     917       2.5333
     918       2.4421
     919       2.5384
     920       2.4767
     921       2.4428
     922       2.4843
     923       2.4162
     924       2.5389
     925       2.5118
     926       2.4795
     927       2.4968
     928       2.4446
     929       2.5146
     930       2.5932
     931       2.5857
     932       2.5550
     933       2.5345
     934       2.6117
     935       2.5117
     936       2.5441
     937       2.5603
     938       2.6269
     939       2.6266
     940       2.6882
     941       2.6987
     942       2.6158
     943       2.6932
     944       2.6886
     945       2.7473
     946       2.7374
     947       2.6552
     948       2.6997
     949       2.6484
     950       2.6513
     951       2.6309
     952       2.4845
     953       2.5400
     954       2.6334
     955       2.6075
     956       2.6007
     957       2.6197
     958       2.6209
     959       2.5668
     960       2.5070
     961       2.4623
     962       2.4476
     963       2.3852
     964       2.3630
     965       2.4016
     966       2.4356
     967       2.4600
     968       2.3331
     969       2.3141
     970       2.3468
     971       2.3876
     972       2.4121
     973       2.4379
     974       2.4487
     975       2.3852
     976       2.2634
     977       2.2707
     978       2.4033
     979       2.4173
     980       2.3832
     981       2.3913
     982       2.3047
     983       2.2901
     984       2.3244
     985       2.3222
     986       2.4032
     987       2.4154
     988       2.5199
     989       2.4550
     990       2.4784
     991       2.4959
     992       2.4951
     993       2.4820
     994       2.4019
     995       2.3943
     996       2.3675
     997       2.4177
     998       2.4938
     999       2.4731
    1000       2.3767
    1001       2.3930
    1002       2.5698
    1003       2.5586
    1004       2.5937
    1005       2.4791
    1006       2.5147
    1007       2.4406
    1008       2.5412
    1009       2.5885
    1010       2.4965
    1011       2.6550
    1012       2.6518
    1013       2.7272
    1014       2.7573
    1015       2.7333
    1016       2.6477
    1017       2.5705
    1018       2.6021
    1019       2.6482
    1020       2.5217
    1021       2.5186
    1022       2.5679
    1023       2.7049
    1024       2.6800
    1025       2.6120
    1026       2.5422
    1027       2.5551
    1028       2.5684
    1029       2.6095
    1030       2.6166
    1031       2.5674
    1032       2.6176
    1033       2.5306
    1034       2.5393
    1035       2.6408
    1036       2.4802
    1037       2.4848
    1038       2.5974
    1039       2.5395
    1040       2.5454
    1041       2.5455
    1042       2.5632
    1043       2.6062
    1044       2.6598
    1045       2.5761
    1046       2.5136
    1047       2.4815
    1048       2.5005
    1049       2.6067
    1050       2.6258
    1051       2.5905
    1052       2.5116
    1053       2.5254
    1054       2.4885
    1055       2.5230
    1056       2.4787
    1057       2.5092
    1058       2.4158
    1059       2.4592
    1060       2.3739
    1061       2.5360
    1062       2.5354
    1063       2.4934
    1064       2.6349
    1065       2.5923
    1066       2.5890
    1067       2.5625
    1068       2.5875
    1069       2.5182
    1070       2.3634
    1071       2.4590
    1072       2.5545
    1073       2.5501
    1074       2.7158
    1075       2.6309
    1076       2.5929
    1077       2.5562
    1078       2.5749
    1079       2.5492
    1080       2.6148
    1081       2.5352
    1082       2.4503
    1083       2.5319
    1084       2.4738
    1085       2.5147
    1086       2.4540
    1087       2.4781
    1088       2.4736
    1089       2.4387
    1090       2.5338
    1091       2.5238
    1092       2.4550
    1093       2.3978
    1094       2.4109
    1095       2.2968
    1096       2.2011
    1097       2.2355
    1098       2.3428
    1099       2.2742
    1100       2.3921
    1101       2.3935
    1102       2.3314
    1103       2.3839
    1104       2.4415
    1105       2.4828
    1106       2.3849
    1107       2.4893
    1108       2.4321
    1109       2.5720
    1110       2.7032
    1111       2.6442
    1112       2.5775
    1113       2.4993
    1114       2.4979
    1115       2.4936
    1116       2.5546
    1117       2.5247
    1118       2.5511
    1119       2.5516
    1120       2.6270
    1121       2.5299
    1122       2.6165
    1123       2.6779
    1124       2.7425
    1125       2.6652
    1126       2.8242
    1127       2.7840
    1128       2.7864
    1129       2.7685
    1130       2.8036
    1131       2.7454
    1132       2.6864
    1133       2.8053
    1134       2.6827
    1135       2.6796
    1136       2.6801
    1137       2.7269
    1138       2.5075
    1139       2.4624
    1140       2.4404
    1141       2.4363
    1142       2.5054
    1143       2.5471
    1144       2.5297
    1145       2.6299
    1146       2.6032
    1147       2.6206
    1148       2.5981
    1149       2.5691
    1150       2.5903
    1151       2.5918
    1152       2.5164
    1153       2.4728
    1154       2.4495
    1155       2.4234
    1156       2.4266
    1157       2.5419
    1158       2.6934
    1159       2.6353
    1160       2.6514
    1161       2.6756
    1162       2.5582
    1163       2.4428
    1164       2.4860
    1165       2.5655
    1166       2.5643
    1167       2.5309
    1168       2.5314
    1169       2.4408
    1170       2.3291
    1171       2.3096
    1172       2.3947
    1173       2.4398
    1174       2.4145
    1175       2.4521
    1176       2.4663
    1177       2.3928
    1178       2.4452
    1179       2.4731
    1180       2.6462
    1181       2.6106
    1182       2.5668
    1183       2.5896
    1184       2.5619
    1185       2.6272
    1186       2.6478
    1187       2.6242
    1188       2.6363
    1189       2.6225
    1190       2.6358
    1191       2.5625
    1192       2.6167
    1193       2.5657
    1194       2.6423
    1195       2.6696
    1196       2.5526
    1197       2.5231
    1198       2.5954
    1199       2.5468
    1200       2.5616
    1201       2.4734
    1202       2.5276
    1203       2.5620
    1204       2.5570
    1205       2.4718
    1206       2.5410
    1207       2.4489
    1208       2.4452
    1209       2.3679
    1210       2.5223
    1211       2.5735
    1212       2.4163
    1213       2.4700
    1214       2.4703
    1215       2.4325
    1216       2.5070
    1217       2.5086
    1218       2.4227
    1219       2.4904
    1220       2.4751
    1221       2.4629
    1222       2.5855
    1223       2.5494
    1224       2.6044
    1225       2.6064
    1226       2.5338
    1227       2.5666
    1228       2.4795
    1229       2.5744
    1230       2.5992
    1231       2.4847
    1232       2.5234
    1233       2.5730
    1234       2.6484
    1235       2.6596
    1236       2.6462
    1237       2.7111
    1238       2.5637
    1239       2.5279
    1240       2.4997
    1241       2.5456
    1242       2.5423
    1243       2.5066
    1244       2.4961
    1245       2.5521
    1246       2.4752
    1247       2.3898
    1248       2.4363
    1249       2.4001
    1250       2.4392
    1251       2.4130
    1252       2.3575
    1253       2.3818
    1254       2.4441
    1255       2.4437
    1256       2.4785
    1257       2.5005
    1258       2.3811
    1259       2.4707
    1260       2.6299
    1261       2.5362
    1262       2.5487
    1263       2.6402
    1264       2.5986
    1265       2.5964
    1266       2.5963
    1267       2.5573
    1268       2.5466
    1269       2.5831
    1270       2.5387
    1271       2.5621
    1272       2.4391
    1273       2.5094
    1274       2.5398
    1275       2.5628
    1276       2.5501
    1277       2.5761
    1278       2.6518
    1279       2.6204
    1280       2.6432
    1281       2.6298
    1282       2.5346
    1283       2.5858
    1284       2.5225
    1285       2.5700
    1286       2.5259
    1287       2.5339
    1288       2.3669
    1289       2.4345
    1290       2.4384
    1291       2.3225
    1292       2.3752
    1293       2.4317
    1294       2.4478
    1295       2.4434
    1296       2.4652
    1297       2.4868
    1298       2.5635
    1299       2.5096
    1300       2.5069
    1301       2.5734
    1302       2.5195
    1303       2.5113
    1304       2.5972
    1305       2.6039
    1306       2.5750
    1307       2.5059
    1308       2.5015
    1309       2.4746
    1310       2.4612
    1311       2.3682
    1312       2.3352
    1313       2.4178
    1314       2.3922
    1315       2.4362
    1316       2.5604
    1317       2.4919
    1318       2.5270
    1319       2.6269
    1320       2.6902
    1321       2.5231
    1322       2.5242
    1323       2.5908
    1324       2.5906
    1325       2.5732
    1326       2.5651
    1327       2.5991
    1328       2.5760
    1329       2.6097
    1330       2.5338
    1331       2.5577
    1332       2.4827
    1333       2.5372
    1334       2.5789
    1335       2.6209
    1336       2.6019
    1337       2.6321
    1338       2.6609
    1339       2.6285
    1340       2.6808
    1341       2.6423
    1342       2.6110
    1343       2.4770
    1344       2.5585
    1345       2.5113
    1346       2.4579
    1347       2.5514
    1348       2.6038
    1349       2.6383
    1350       2.5999
    1351       2.6310
    1352       2.6182
    1353       2.6091
    1354       2.6758
    1355       2.6265
    1356       2.5424
    1357       2.5025
    1358       2.4392
    1359       2.4652
    1360       2.5644
    1361       2.6253
    1362       2.5519
    1363       2.5731
    1364       2.5053
    1365       2.4715
    1366       2.5299
    1367       2.5747
    1368       2.5440
    1369       2.4801
    1370       2.4072
    1371       2.4580
    1372       2.4507
    1373       2.5505
    1374       2.7014
    1375       2.6176
    1376       2.5915
    1377       2.5768
    1378       2.5777
    1379       2.6442
    1380       2.5303
    1381       2.6058
    1382       2.6061
    1383       2.4601
    1384       2.5848
    1385       2.5386
    1386       2.5583
    1387       2.5748
    1388       2.6943
    1389       2.7455
    1390       2.6229
    1391       2.5034
    1392       2.4214
    1393       2.3746
    1394       2.3365
    1395       2.4000
    1396       2.3662
    1397       2.4264
    1398       2.4720
    1399       2.4549
    1400       2.4326
    1401       2.4640
    1402       2.5017
    1403       2.4636
    1404       2.4430
    1405       2.4566
    1406       2.5384
    1407       2.5724
    1408       2.5729
    1409       2.5223
    1410       2.4387
    1411       2.4578
    1412       2.4999
    1413       2.4796
    1414       2.6805
    1415       2.6350
    1416       2.5787
    1417       2.5381
    1418       2.5300
    1419       2.5134
    1420       2.4177
    1421       2.4294
    1422       2.4448
    1423       2.5313
    1424       2.4498
    1425       2.3909
    1426       2.3923
    1427       2.4155
    1428       2.4567
    1429       2.4462
    1430       2.5353
    1431       2.6867
    1432       2.6882
    1433       2.5234
    1434       2.4561
    1435       2.3408
    1436       2.3801
    1437       2.4097
    1438       2.4245
    1439       2.4388
    1440       2.4891
    1441       2.4380
    1442       2.4091
    1443       2.4833
    1444       2.4356
    1445       2.3549
    1446       2.2570
    1447       2.2661
    1448       2.3795
    1449       2.2820
    1450       2.2773
    1451       2.2815
    1452       2.2789
    1453       2.2535
    1454       2.2213
    1455       2.2507
    1456       2.3411
    1457       2.2638
    1458       2.2378
    1459       2.1909
    1460       2.2219
    1461       2.1896
    1462       2.2636
    1463       2.2944
    1464       2.3248
    1465       2.3277
    1466       2.3833
    1467       2.3023
    1468       2.2447
    1469       2.3031
    1470       2.2766
    1471       2.3252
    1472       2.4703
    1473       2.5127
    1474       2.4965
    1475       2.4848
    1476       2.4671
    1477       2.4219
    1478       2.4357
    1479       2.3752
    1480       2.3572
    1481       2.3404
    1482       2.3015
    1483       2.4918
    1484       2.4150
    1485       2.5160
    1486       2.5587
    1487       2.5606
    1488       2.5940
    1489       2.5810
    1490       2.5265
    1491       2.5431
    1492       2.4866
    1493       2.5865
    1494       2.5920
    1495       2.5127
    1496       2.4596
    1497       2.4412
    1498       2.4971
    1499       2.5123
    1500       2.4726
    1501       2.4315
    1502       2.5445
    1503       2.5793
    1504       2.5289
    1505       2.5199
    1506       2.5224
    1507       2.4741
    1508       2.4547
    1509       2.5117
    1510       2.4771
    1511       2.4300
    1512       2.3424
    1513       2.3950
    1514       2.4602
    1515       2.4261
    1516       2.4029
    1517       2.3058
    1518       2.3694
    1519       2.3617
    1520       2.4310
    1521       2.4648
    1522       2.3881
    1523       2.4018
    1524       2.3330
    1525       2.3370
    1526       2.3857
    1527       2.3650
    1528       2.3383
    1529       2.4083
    1530       2.4363
    1531       2.4862
    1532       2.5735
    1533       2.4899
    1534       2.5611
    1535       2.5423
    1536       2.4438
    1537       2.5370
    1538       2.4991
    1539       2.5582
    1540       2.6473
    1541       2.6503
    1542       2.5473
    1543       2.5981
    1544       2.6241
    1545       2.6043
    1546       2.5898
    1547       2.6138
    1548       2.6324
    1549       2.6134
    1550       2.5654
    1551       2.5919
    1552       2.4834
    1553       2.5146
    1554       2.5380
    1555       2.6747
    1556       2.6127
    1557       2.6039
    1558       2.6489
    1559       2.6314
    1560       2.5594
    1561       2.6617
    1562       2.7017
    1563       2.6346
    1564       2.6422
    1565       2.5423
    1566       2.5390
    1567       2.5652
    1568       2.5250
    1569       2.5447
    1570       2.5768
    1571       2.6141
    1572       2.5971
    1573       2.4247
    1574       2.3666
    1575       2.3659
    1576       2.3957
    1577       2.4003
    1578       2.3598
    1579       2.3153
    1580       2.3747
    1581       2.3595
    1582       2.3774
    1583       2.4025
    1584       2.4707
    1585       2.5852
    1586       2.5456
    1587       2.4922
    1588       2.5213
    1589       2.4336
    1590       2.5562
    1591       2.5727
    1592       2.5653
    1593       2.5036
    1594       2.5030
    1595       2.4530
    1596       2.4405
    1597       2.5062
    1598       2.5604
    1599       2.6145
    1600       2.6035
    1601       2.6011
    1602       2.8127
    1603       2.7685
    1604       2.7442
    1605       2.6594
    1606       2.5786
    1607       2.5678
    1608       2.4911
    1609       2.5519
    1610       2.6616
    1611       2.7445
    1612       2.7423
    1613       2.8694
    1614       2.7990
    1615       2.7427
    1616       2.7877
    1617       2.6917
    1618       2.6354
    1619       2.5838
    1620       2.6640
    1621       2.6080
    1622       2.6606
    1623       2.6940
    1624       2.7110
    1625       2.6610
    1626       2.6454
    1627       2.6955
    1628       2.7361
    1629       2.6711
    1630       2.6242
    1631       2.6506
    1632       2.6031
    1633       2.7416
    1634       2.7942
    1635       2.6954
    1636       2.6428
    1637       2.7135
    1638       2.6904
    1639       2.7823
    1640       2.7394
    1641       2.6858
    1642       2.6871
    1643       2.7092
    1644       2.6197
    1645       2.5494
    1646       2.6348
    1647       2.6373
    1648       2.4723
    1649       2.5336
    1650       2.5092
    1651       2.5305
    1652       2.5550
    1653       2.5859
    1654       2.6460
    1655       2.5932
    1656       2.5661
    1657       2.4586
    1658       2.4707
    1659       2.4385
    1660       2.4332
    1661       2.5463
    1662       2.5087
    1663       2.6091
    1664       2.4855
    1665       2.6058
    1666       2.5811
    1667       2.5207
    1668       2.6159
    1669       2.6675
    1670       2.7323
    1671       2.6237
    1672       2.6064
    1673       2.6186
    1674       2.6116
    1675       2.4957
    1676       2.5135
    1677       2.5544
    1678       2.4945
    1679       2.4074
    1680       2.4404
    1681       2.4390
    1682       2.5207
    1683       2.4315
    1684       2.3454
    1685       2.3633
    1686       2.3557
    1687       2.4697
    1688       2.5099
    1689       2.5835
    1690       2.5789
    1691       2.4242
    1692       2.5009
    1693       2.5401
    1694       2.5562
    1695       2.6492
    1696       2.6858
    1697       2.5931
    1698       2.4974
    1699       2.4230
    1700       2.4407
    1701       2.4771
    1702       2.5042
    1703       2.4990
    1704       2.4784
    1705       2.4611
    1706       2.5543
    1707       2.6151
    1708       2.6229
    1709       2.5930
    1710       2.6128
    1711       2.6889
    1712       2.6319
    1713       2.7301
    1714       2.7345
    1715       2.7434
    1716       2.7816
    1717       2.7268
    1718       2.7372
    1719       2.6154
    1720       2.7074
    1721       2.6518
    1722       2.6078
    1723       2.5449
    1724       2.4973
    1725       2.5456
    1726       2.5815
    1727       2.7364
    1728       2.8925
    1729       2.8891
    1730       2.8614
    1731       2.8177
    1732       2.8064
    1733       2.8112
    1734       2.7547
    1735       2.7696
    1736       2.7192
    1737       2.6978
    1738       2.7626
    1739       2.7824
    1740       2.6871
    1741       2.6690
    1742       2.7637
    1743       2.8342
    1744       2.9307
    1745       2.9887
    1746       2.9534
    1747       2.8838
    1748       3.0247
    1749       3.0150
    1750       3.0259
    1751       3.0238
    1752       3.0392
    1753       3.0301
    1754       3.0001
    1755       2.9316
    1756       2.8554
    1757       2.8396
    1758       2.8282
    1759       2.7550
    1760       2.8278
    1761       2.7774
    1762       2.7474
    1763       2.7896
    1764       2.7831
    1765       2.8140
    1766       2.6878
    1767       2.6121
    1768       2.5806
    1769       2.5295
    1770       2.5944
    1771       2.5174
    1772       2.5329
    1773       2.7288
    1774       2.6972
    1775       2.6508
    1776       2.6104
    1777       2.5868
    1778       2.6121
    1779       2.5833
    1780       2.5431
    1781       2.5762
    1782       2.5240
    1783       2.4554
    1784       2.4914
    1785       2.5660
    1786       2.5915
    1787       2.6276
    1788       2.6650
    1789       2.5443
    1790       2.3848
    1791       2.3393
    1792       2.4005
    1793       2.4146
    1794       2.4814
    1795       2.4819
    1796       2.5552
    1797       2.4709
    1798       2.5590
    1799       2.5536
    1800       2.4920
    1801       2.4262
    1802       2.3964
    1803       2.4273
    1804       2.5127
    1805       2.6199
    1806       2.4657
    1807       2.4740
    1808       2.6351
    1809       2.6317
    1810       2.6654
    1811       2.6671
    1812       2.6852
    1813       2.6552
    1814       2.6324
    1815       2.5906
    1816       2.5630
    1817       2.5187
    1818       2.4532
    1819       2.3364
    1820       2.4213
    1821       2.4337
    1822       2.5489
    1823       2.4867
    1824       2.6486
    1825       2.5838
    1826       2.6266
    1827       2.5176
    1828       2.5704
    1829       2.5548
    1830       2.5473
    1831       2.4574
    1832       2.5345
    1833       2.5050
    1834       2.5137
    1835       2.4507
    1836       2.4020
    1837       2.3871
    1838       2.5463
    1839       2.4068
    1840       2.5082
    1841       2.4877
    1842       2.4062
    1843       2.4633
    1844       2.5234
    1845       2.4880
    1846       2.4950
    1847       2.5437
    1848       2.4487
    1849       2.5128
    1850       2.5583
    1851       2.6717
    1852       2.7401
    1853       2.6532
    1854       2.6172
    1855       2.5510
    1856       2.5649
    1857       2.6932
    1858       2.6430
    1859       2.6404
    1860       2.7283
    1861       2.6805
    1862       2.6782
    1863       2.5834
    1864       2.5814
    1865       2.6477
    1866       2.6723
    1867       2.6614
    1868       2.5654
    1869       2.6591
    1870       2.7294
    1871       2.7062
    1872       2.6847
    1873       2.7034
    1874       2.7348
    1875       2.7149
    1876       2.6606
    1877       2.6863
    1878       2.6388
    1879       2.7057
    1880       2.7216
    1881       2.6288
    1882       2.6177
    1883       2.6965
    1884       2.6350
    1885       2.5667
    1886       2.6005
    1887       2.5891
    1888       2.5884
    1889       2.6783
    1890       2.6408
    1891       2.5364
    1892       2.3969
    1893       2.3811
    1894       2.4043
    1895       2.3426
    1896       2.4598
    1897       2.4148
    1898       2.4021
    1899       2.3574
    1900       2.4231
    1901       2.3380
    1902       2.3414
    1903       2.3885
    1904       2.3480
    1905       2.3978
    1906       2.4232
    1907       2.3409
    1908       2.2981
    1909       2.2601
    1910       2.3668
    1911       2.3820
    1912       2.3407
    1913       2.3636
    1914       2.3931
    1915       2.3765
    1916       2.4704
    1917       2.4320
    1918       2.4738
    1919       2.5972
    1920       2.4878
    1921       2.3934
    1922       2.3934
    1923       2.4870
    1924       2.4511
    1925       2.3947
    1926       2.5008
    1927       2.4108
    1928       2.4594
    1929       2.5571
    1930       2.5601
    1931       2.6308
    1932       2.6212
    1933       2.5758
    1934       2.5119
    1935       2.5230
    1936       2.6571
    1937       2.6789
    1938       2.6896
    1939       2.8208
    1940       2.6779
    1941       2.7460
    1942       2.6078
    1943       2.6309
    1944       2.5553
    1945       2.6761
    1946       2.6512
    1947       2.5310
    1948       2.5642
    1949       2.6091
    1950       2.5968
    1951       2.4894
    1952       2.4351
    1953       2.4485
    1954       2.5043
    1955       2.5540
    1956       2.5647
    1957       2.5764
    1958       2.5298
    1959       2.5232
    1960       2.6979
    1961       2.6364
    1962       2.5640
    1963       2.5468
    1964       2.6165
    1965       2.6274
    1966       2.5907
    1967       2.5488
    1968       2.5344
    1969       2.4186
    1970       2.5436
    1971       2.6867
    1972       2.6090
    1973       2.6030
    1974       2.6583
    1975       2.7283
    1976       2.6414
    1977       2.7071
    1978       2.6839
    1979       2.7492
    1980       2.6838
    1981       2.7020
    1982       2.6503
    1983       2.7035
    1984       2.6051
    1985       2.6512
    1986       2.5700
    1987       2.5478
    1988       2.5807
    1989       2.6806
    1990       2.6089
    1991       2.5305
    1992       2.5726
    1993       2.5540
    1994       2.5184
    1995       2.4791
    1996       2.5086
    1997       2.5122
    1998       2.4902
    1999       2.4326
    2000       2.4391
    2001       2.5468
    2002       2.4891
    2003       2.6151
    2004       2.5443
    2005       2.5967
    2006       2.5098
    2007       2.4013
    2008       2.4489
    2009       2.4757
    2010       2.4754
    2011       2.4213
    2012       2.5557
    2013       2.5522
    2014       2.4853
    2015       2.5053
    2016       2.6166
    2017       2.5498
    2018       2.5795
    2019       2.4933
    2020       2.5151
    2021       2.5355
    2022       2.5045
    2023       2.5425
    2024       2.4862
    2025       2.5915
    2026       2.6979
    2027       2.7198
    2028       2.6890
    2029       2.7924
    2030       2.9051
    2031       2.7205
    2032       2.7517
    2033       2.9032
    2034       2.7310
    2035       2.7518
    2036       2.7984
    2037       2.7710
    2038       2.7994
    2039       2.7237
    2040       2.7558
    2041       2.7928
    2042       2.8044
    2043       2.9349
    2044       2.9756
    2045       2.9442
    2046       3.1167
    2047       2.9226
    2048       2.8921
    2049       2.9646
    2050       2.8473
    2051       2.8709
    2052       2.8661
    2053       2.8882
    2054       2.9432
    2055       2.8871
    2056       2.9615
    2057       2.9667
    2058       2.9376
    2059       2.8489
    2060       2.8812
    2061       2.8583
    2062       2.8587
    2063       2.8409
    2064       2.9666
    2065       2.9174
    2066       2.7852
    2067       2.7753
    2068       2.8723
    2069       2.8680
    2070       2.7086
    2071       2.6731
    2072       2.6517
    2073       2.6696
    2074       2.4904
    2075       2.4909
    2076       2.4911
    2077       2.4761
    2078       2.5389
    2079       2.5709
    2080       2.5350
    2081       2.5583
    2082       2.6337
    2083       2.5726
    2084       2.5306
    2085       2.5498
    2086       2.5840
    2087       2.4592
    2088       2.5075
    2089       2.5447
    2090       2.4283
    2091       2.4660
    2092       2.5495
    2093       2.5113
    2094       2.5066
    2095       2.5392
    2096       2.5452
    2097       2.5776
    2098       2.4991
    2099       2.4673
    2100       2.4564
    2101       2.4387
    2102       2.4561
    2103       2.4839
    2104       2.4207
    2105       2.3890
    2106       2.4635
    2107       2.5358
    2108       2.4753
    2109       2.4454
    2110       2.3222
    2111       2.4696
    2112       2.5918
    2113       2.5266
    2114       2.4426
    2115       2.5912
    2116       2.5370
    2117       2.5718
    2118       2.5782
    2119       2.6455
    2120       2.5988
    2121       2.5551
    2122       2.6104
    2123       2.6153
    2124       2.5983
    2125       2.4301
    2126       2.4087
    2127       2.4631
    2128       2.5298
    2129       2.5493
    2130       2.6975
    2131       2.6269
    2132       2.6834
    2133       2.6334
    2134       2.6406
    2135       2.5526
    2136       2.5683
    2137       2.6019
    2138       2.6562
    2139       2.6553
    2140       2.6742
    2141       2.6977
    2142       2.6980
    2143       2.5650
    2144       2.5893
    2145       2.6315
    2146       2.6437
    2147       2.6717
    2148       2.6910
    2149       2.5630
    2150       2.5748
    2151       2.5879
    2152       2.6506
    2153       2.6747
    2154       2.5250
    2155       2.5563
    2156       2.6337
    2157       2.5028
    2158       2.5454
    2159       2.5569
    2160       2.6109
    2161       2.6312
    2162       2.6176
    2163       2.6653
    2164       2.5927
    2165       2.5669
    2166       2.5845
    2167       2.6207
    2168       2.6513
    2169       2.5859
    2170       2.6657
    2171       2.6492
    2172       2.5743
    2173       2.6596
    2174       2.7538
    2175       2.7584
    2176       2.7869
    2177       2.8824
    2178       2.9468
    2179       3.0061
    2180       2.9544
    2181       2.9849
    2182       2.8845
    2183       2.9539
    2184       3.0468
    2185       3.0487
    2186       3.0616
    2187       3.0400
    2188       3.0933
    2189       3.0235
    2190       3.1499
    2191       3.0725
    2192       3.1606
    2193       3.1834
    2194       3.2992
    2195       3.1664
    2196       3.1634
    2197       3.1730
    2198       3.1986
    2199       3.2011
    2200       3.1659
    2201       3.1278
    2202       3.1188
    2203       3.0234
    2204       2.9068
    2205       2.9572
    2206       2.8596
    2207       2.9903
    2208       2.9577
    2209       2.9927
    2210       3.0706
    2211       3.1038
    2212       2.9858
    2213       2.9723
    2214       2.9758
    2215       2.8781
    2216       2.8404
    2217       2.9199
    2218       2.8398
    2219       2.7908
    2220       2.8580
    2221       2.7907
    2222       2.6301
    2223       2.6963
    2224       2.7651
    2225       2.7131
    2226       2.6958
    2227       2.6334
    2228       2.6245
    2229       2.5763
    2230       2.4909
    2231       2.4707
    2232       2.6332
    2233       2.5856
    2234       2.5291
    2235       2.5724
    2236       2.5395
    2237       2.6551
    2238       2.5936
    2239       2.6514
    2240       2.6081
    2241       2.6474
    2242       2.5893
    2243       2.6003
    2244       2.5587
    2245       2.5465
    2246       2.4851
    2247       2.5034
    2248       2.5938
    2249       2.5244
    2250       2.5276
    2251       2.6087
    2252       2.5104
    2253       2.5478
    2254       2.5213
    2255       2.5847
    2256       2.6154
    2257       2.5987
    2258       2.7416
    2259       2.6997
    2260       2.6676
    2261       2.7642
    2262       2.6874
    2263       2.5725
    2264       2.6570
    2265       2.7109
    2266       2.9016
    2267       2.8246
    2268       2.7070
    2269       2.7767
    2270       2.8543
    2271       2.7570
    2272       2.7688
    2273       2.7581
    2274       2.7529
    2275       2.8109
    2276       2.6855
    2277       2.7244
    2278       2.7920
    2279       2.8643
    2280       2.9104
    2281       2.8581
    2282       2.9984
    2283       3.0390
    2284       3.0171
    2285       2.8610
    2286       2.8206
    2287       2.8182
    2288       2.8356
    2289       2.9213
    2290       2.8107
    2291       2.8446
    2292       2.7989
    2293       2.7697
    2294       2.7985
    2295       2.8743
    2296       2.8198
    2297       2.8607
    2298       2.7576
    2299       2.7053
    2300       2.8597
    2301       2.8100
    2302       2.9778
    2303       2.9581
    2304       2.8682
    2305       2.8190
    2306       2.8338
    2307       2.9038
    2308       2.8456
    2309       2.8015
    2310       2.8419
    2311       2.7781
    2312       2.8060
    2313       2.7636
    2314       2.7448
    2315       2.7000
    2316       2.6602
    2317       2.6847
    2318       2.6104
    2319       2.6396
    2320       2.5451
    2321       2.5614
    2322       2.5995
    2323       2.5108
    2324       2.4798
    2325       2.4308
    2326       2.4450
    2327       2.5158
    2328       2.5026
    2329       2.5609
    2330       2.6008
    2331       2.6024
    2332       2.5816
    2333       2.6586
    2334       2.7963
    2335       2.9335
    2336       2.8545
    2337       2.7886
    2338       2.7273
    2339       2.7471
    2340       2.6519
    2341       2.6221
    2342       2.7186
    2343       2.7202
    2344       2.7869
    2345       2.7238
    2346       2.6445
    2347       2.6188
    2348       2.5585
    2349       2.5971
    2350       2.5992
    2351       2.6423
    2352       2.6282
    2353       2.6159
    2354       2.6670
    2355       2.7232
    2356       2.6832
    2357       2.6175
    2358       2.5257
    2359       2.4890
    2360       2.4919
    2361       2.5403
    2362       2.5072
    2363       2.5184
    2364       2.4967
    2365       2.4609
    2366       2.5273
    2367       2.4834
    2368       2.5754
    2369       2.5765
    2370       2.5882
    2371       2.6576
    2372       2.6108
    2373       2.7266
    2374       2.6335
    2375       2.5953
    2376       2.5819
    2377       2.6115
    2378       2.6554
    2379       2.6419
    2380       2.5761
    2381       2.6080
    2382       2.5185
    2383       2.4918
    2384       2.4828
    2385       2.5299
    2386       2.6061
    2387       2.6017
    2388       2.6924
    2389       2.6898
    2390       2.6303
    2391       2.5974
    2392       2.6119
    2393       2.6816
    2394       2.7404
    2395       2.8149
    2396       2.7266
    2397       2.6482
    2398       2.8521
    2399       2.7999
    2400       2.7888
    2401       2.8306
    2402       2.7752
    2403       2.7384
    2404       2.7120
    2405       2.7480
    2406       2.7239
    2407       2.8335
    2408       2.8150
    2409       2.7657
    2410       2.8554
    2411       2.7592
    2412       2.7089
    2413       2.5836
    2414       2.5288
    2415       2.5833
    2416       2.6399
    2417       2.5429
    2418       2.5306
    2419       2.5014
    2420       2.6212
    2421       2.5834
    2422       2.5756
    2423       2.4966
    2424       2.4476
    2425       2.4445
    2426       2.5436
    2427       2.4200
    2428       2.4759
    2429       2.4107
    2430       2.4233
    2431       2.5488
    2432       2.4900
    2433       2.4419
    2434       2.4945
    2435       2.5005
    2436       2.5875
    2437       2.5414
    2438       2.4623
    2439       2.4065
    2440       2.4282
    2441       2.4335
    2442       2.5099
    2443       2.5028
    2444       2.6302
    2445       2.6245
    2446       2.5246
    2447       2.5360
    2448       2.5070
    2449       2.5704
    2450       2.6267
    2451       2.6253
    2452       2.4780
    2453       2.4517
    2454       2.4401
    2455       2.4093
    2456       2.5177
    2457       2.4676
    2458       2.4599
    2459       2.4998
    2460       2.4937
    2461       2.4910
    2462       2.4896
    2463       2.4952
    2464       2.5613
    2465       2.6540
    2466       2.4989
    2467       2.5301
    2468       2.5653
    2469       2.6298
    2470       2.5781
    2471       2.5895
    2472       2.5721
    2473       2.6538
    2474       2.6616
    2475       2.4972
    2476       2.3757
    2477       2.4711
    2478       2.4411
    2479       2.4438
    2480       2.3809
    2481       2.4006
    2482       2.3576
    2483       2.2478
    2484       2.2358
    2485       2.2803
    2486       2.2853
    2487       2.2828
    2488       2.2465
    2489       2.3000
    2490       2.3221
    2491       2.4168
    2492       2.4714
    2493       2.5307
    2494       2.4313
    2495       2.4027
    2496       2.4089
    2497       2.2831
    2498       2.3335
    2499       2.3788
    2500       2.3219
