# Supplementary material for: Potential Inhibitors of Fascin From A Database of Marine Natural Products: A Virtual Screening and Molecular Dynamics Study
Source: Front Chem. 2021 Oct 7;9:719949. doi: 10.3389/fchem.2021.719949 (PMC8529705; doi:10.3389/fchem.2021.719949)
Supplement: Supplementary file 2 [file DataSheet1.ZIP › Raw Date for Manuscript-719949-reduced/Figure S1/Inhibitor 16/rmsd5.dat]

#Frame     RMSD_00002
       1       2.2667
       2       2.2710
       3       2.3964
       4       2.3900
       5       2.3456
       6       2.4953
       7       2.4199
       8       2.4072
       9       2.3424
      10       2.3662
      11       2.4202
      12       2.4594
      13       2.5315
      14       2.5184
      15       2.5512
      16       2.4772
      17       2.3077
      18       2.3608
      19       2.4207
      20       2.4667
      21       2.4478
      22       2.5153
      23       2.4474
      24       2.4758
      25       2.3123
      26       2.2901
      27       2.2906
      28       2.3568
      29       2.2928
      30       2.3086
      31       2.3155
      32       2.2894
      33       2.3122
      34       2.3349
      35       2.4038
      36       2.4217
      37       2.4424
      38       2.5643
      39       2.5542
      40       2.5351
      41       2.5660
      42       2.5705
      43       2.5626
      44       2.5212
      45       2.5956
      46       2.5656
      47       2.6723
      48       2.5406
      49       2.5841
      50       2.6700
      51       2.6800
      52       2.7662
      53       2.7326
      54       2.7998
      55       2.8861
      56       2.7968
      57       2.7092
      58       2.7585
      59       2.7202
      60       2.7461
      61       2.6672
      62       2.5928
      63       2.4592
      64       2.4590
      65       2.4312
      66       2.4060
      67       2.4228
      68       2.4736
      69       2.4142
      70       2.3151
      71       2.4830
      72       2.3659
      73       2.4255
      74       2.3805
      75       2.3026
      76       2.3054
      77       2.2729
      78       2.4435
      79       2.5367
      80       2.3779
      81       2.3359
      82       2.2604
      83       2.3088
      84       2.3168
      85       2.2345
      86       2.1395
      87       2.1944
      88       2.1874
      89       2.1376
      90       2.0606
      91       2.0730
      92       2.1216
      93       2.2373
      94       2.2447
      95       2.2469
      96       2.2120
      97       2.2740
      98       2.2616
      99       2.2469
     100       2.3475
     101       2.3398
     102       2.3846
     103       2.3129
     104       2.3073
     105       2.2633
     106       2.1962
     107       2.1825
     108       2.2094
     109       2.2689
     110       2.2110
     111       2.2926
     112       2.2940
     113       2.3162
     114       2.2940
     115       2.2069
     116       2.2224
     117       2.2894
     118       2.3132
     119       2.2937
     120       2.3126
     121       2.2245
     122       2.2589
     123       2.1641
     124       2.1944
     125       2.2767
     126       2.2607
     127       2.2343
     128       2.2393
     129       2.2353
     130       2.3713
     131       2.3190
     132       2.3510
     133       2.4756
     134       2.4497
     135       2.5093
     136       2.4405
     137       2.4932
     138       2.4673
     139       2.4312
     140       2.4574
     141       2.6075
     142       2.5914
     143       2.5450
     144       2.7109
     145       2.7742
     146       2.7326
     147       2.6704
     148       2.5856
     149       2.5886
     150       2.6304
     151       2.5848
     152       2.6610
     153       2.6319
     154       2.6601
     155       2.6306
     156       2.5811
     157       2.5060
     158       2.6397
     159       2.6728
     160       2.5886
     161       2.6119
     162       2.5810
     163       2.4348
     164       2.4767
     165       2.4543
     166       2.3859
     167       2.3152
     168       2.3839
     169       2.3785
     170       2.4378
     171       2.4239
     172       2.3699
     173       2.4366
     174       2.3351
     175       2.2959
     176       2.3274
     177       2.3146
     178       2.3491
     179       2.3647
     180       2.4508
     181       2.4578
     182       2.5195
     183       2.3790
     184       2.4231
     185       2.4050
     186       2.5170
     187       2.4710
     188       2.3983
     189       2.3421
     190       2.4137
     191       2.4477
     192       2.3972
     193       2.3854
     194       2.4373
     195       2.3668
     196       2.3849
     197       2.4272
     198       2.5124
     199       2.5016
     200       2.5305
     201       2.5747
     202       2.5635
     203       2.4234
     204       2.4503
     205       2.3710
     206       2.4498
     207       2.4339
     208       2.5724
     209       2.6128
     210       2.6437
     211       2.6223
     212       2.5803
     213       2.4564
     214       2.5083
     215       2.5168
     216       2.6076
     217       2.5761
     218       2.5239
     219       2.5623
     220       2.5485
     221       2.4637
     222       2.5074
     223       2.4905
     224       2.5367
     225       2.4815
     226       2.4699
     227       2.3879
     228       2.4024
     229       2.3260
     230       2.3876
     231       2.3712
     232       2.3489
     233       2.3963
     234       2.3973
     235       2.4829
     236       2.4401
     237       2.4119
     238       2.4127
     239       2.4647
     240       2.4186
     241       2.4717
     242       2.5209
     243       2.4295
     244       2.4036
     245       2.3647
     246       2.3493
     247       2.3419
     248       2.3508
     249       2.3451
     250       2.4392
     251       2.4056
     252       2.3570
     253       2.3839
     254       2.3487
     255       2.3922
     256       2.3092
     257       2.3112
     258       2.4187
     259       2.2941
     260       2.3022
     261       2.2953
     262       2.3952
     263       2.3911
     264       2.4259
     265       2.4273
     266       2.3604
     267       2.3311
     268       2.3622
     269       2.3016
     270       2.3005
     271       2.3171
     272       2.3277
     273       2.3505
     274       2.4209
     275       2.4506
     276       2.3467
     277       2.3371
     278       2.3961
     279       2.4181
     280       2.4118
     281       2.5000
     282       2.4577
     283       2.4263
     284       2.5161
     285       2.4909
     286       2.4919
     287       2.4372
     288       2.3940
     289       2.3986
     290       2.3426
     291       2.3905
     292       2.2854
     293       2.3489
     294       2.3404
     295       2.3232
     296       2.2541
     297       2.2215
     298       2.2894
     299       2.3173
     300       2.3197
     301       2.2359
     302       2.2302
     303       2.1949
     304       2.1988
     305       2.1345
     306       2.2647
     307       2.2188
     308       2.1664
     309       2.2371
     310       2.2505
     311       2.2004
     312       2.3063
     313       2.2626
     314       2.2543
     315       2.2757
     316       2.2859
     317       2.3042
     318       2.3303
     319       2.2634
     320       2.2087
     321       2.1375
     322       2.2070
     323       2.2962
     324       2.2430
     325       2.2425
     326       2.4089
     327       2.3372
     328       2.2337
     329       2.2537
     330       2.1849
     331       2.2490
     332       2.2744
     333       2.3352
     334       2.2359
     335       2.2937
     336       2.2362
     337       2.2449
     338       2.3986
     339       2.3672
     340       2.3995
     341       2.3291
     342       2.2727
     343       2.3609
     344       2.2720
     345       2.3139
     346       2.3090
     347       2.3062
     348       2.3592
     349       2.3595
     350       2.3003
     351       2.3311
     352       2.2510
     353       2.3453
     354       2.2388
     355       2.2936
     356       2.3304
     357       2.3338
     358       2.3306
     359       2.3235
     360       2.3623
     361       2.3431
     362       2.4312
     363       2.3583
     364       2.3480
     365       2.2612
     366       2.2019
     367       2.2303
     368       2.1542
     369       2.1578
     370       2.0614
     371       2.0882
     372       2.1092
     373       2.1325
     374       2.1457
     375       2.2886
     376       2.2487
     377       2.2088
     378       2.2325
     379       2.2764
     380       2.3371
     381       2.4308
     382       2.4251
     383       2.4334
     384       2.3857
     385       2.3477
     386       2.3095
     387       2.3457
     388       2.3515
     389       2.2703
     390       2.1777
     391       2.2393
     392       2.2611
     393       2.2283
     394       2.2591
     395       2.2857
     396       2.2824
     397       2.2284
     398       2.3243
     399       2.2725
     400       2.2228
     401       2.2289
     402       2.3179
     403       2.3394
     404       2.4278
     405       2.4265
     406       2.3584
     407       2.2975
     408       2.3113
     409       2.3227
     410       2.3864
     411       2.3836
     412       2.4961
     413       2.5116
     414       2.4685
     415       2.3942
     416       2.4426
     417       2.4889
     418       2.4675
     419       2.4846
     420       2.4622
     421       2.4878
     422       2.4272
     423       2.3779
     424       2.3686
     425       2.3743
     426       2.3345
     427       2.3670
     428       2.4101
     429       2.3622
     430       2.3039
     431       2.2914
     432       2.3000
     433       2.3991
     434       2.3283
     435       2.3419
     436       2.1858
     437       2.2982
     438       2.2237
     439       2.2994
     440       2.2351
     441       2.3022
     442       2.3044
     443       2.2307
     444       2.2523
     445       2.2353
     446       2.2590
     447       2.3486
     448       2.3012
     449       2.3041
     450       2.2844
     451       2.2563
     452       2.2745
     453       2.2800
     454       2.2762
     455       2.2576
     456       2.3125
     457       2.3317
     458       2.3686
     459       2.3141
     460       2.4074
     461       2.3782
     462       2.3808
     463       2.4300
     464       2.4423
     465       2.4818
     466       2.4288
     467       2.4332
     468       2.5083
     469       2.5679
     470       2.5872
     471       2.4723
     472       2.4829
     473       2.3866
     474       2.3514
     475       2.4363
     476       2.4371
     477       2.4707
     478       2.3992
     479       2.4076
     480       2.4180
     481       2.4023
     482       2.3789
     483       2.3418
     484       2.2520
     485       2.3226
     486       2.3002
     487       2.2133
     488       2.2599
     489       2.3045
     490       2.3294
     491       2.3352
     492       2.2909
     493       2.3224
     494       2.3238
     495       2.3325
     496       2.3310
     497       2.2851
     498       2.2769
     499       2.2477
     500       2.3328
     501       2.2833
     502       2.2575
     503       2.1378
     504       2.2170
     505       2.2802
     506       2.2579
     507       2.2426
     508       2.3132
     509       2.2946
     510       2.3573
     511       2.3533
     512       2.3761
     513       2.3666
     514       2.4050
     515       2.3925
     516       2.3218
     517       2.2969
     518       2.2782
     519       2.3426
     520       2.2224
     521       2.1707
     522       2.1678
     523       2.2458
     524       2.2892
     525       2.2331
     526       2.2175
     527       2.2598
     528       2.3240
     529       2.3859
     530       2.3077
     531       2.3318
     532       2.4069
     533       2.3909
     534       2.3588
     535       2.3276
     536       2.3143
     537       2.2463
     538       2.2803
     539       2.2598
     540       2.2367
     541       2.2618
     542       2.3032
     543       2.3443
     544       2.2357
     545       2.3087
     546       2.3143
     547       2.3601
     548       2.3572
     549       2.2537
     550       2.2585
     551       2.2663
     552       2.2873
     553       2.2532
     554       2.2882
     555       2.2483
     556       2.2144
     557       2.2047
     558       2.1779
     559       2.2186
     560       2.2288
     561       2.2265
     562       2.1050
     563       2.1135
     564       2.1681
     565       2.1642
     566       2.1187
     567       2.1666
     568       2.3110
     569       2.2348
     570       2.2681
     571       2.3170
     572       2.3400
     573       2.3937
     574       2.3406
     575       2.2723
     576       2.2113
     577       2.3131
     578       2.3348
     579       2.3498
     580       2.3455
     581       2.3322
     582       2.3211
     583       2.3704
     584       2.3288
     585       2.4200
     586       2.3978
     587       2.5159
     588       2.4861
     589       2.5180
     590       2.5692
     591       2.5878
     592       2.4731
     593       2.4838
     594       2.4180
     595       2.4565
     596       2.4369
     597       2.5022
     598       2.4678
     599       2.3820
     600       2.3897
     601       2.5060
     602       2.5701
     603       2.5086
     604       2.5429
     605       2.5738
     606       2.5851
     607       2.5208
     608       2.5260
     609       2.5975
     610       2.5537
     611       2.5912
     612       2.5643
     613       2.6395
     614       2.6250
     615       2.5970
     616       2.6761
     617       2.6831
     618       2.6639
     619       2.6468
     620       2.6731
     621       2.6085
     622       2.6182
     623       2.6713
     624       2.6725
     625       2.5516
     626       2.5725
     627       2.6003
     628       2.6594
     629       2.5992
     630       2.6239
     631       2.6592
     632       2.6678
     633       2.6845
     634       2.7383
     635       2.6809
     636       2.7007
     637       2.8263
     638       2.8949
     639       2.8999
     640       2.9087
     641       2.8595
     642       2.7731
     643       2.7499
     644       2.7501
     645       2.6733
     646       2.6422
     647       2.6101
     648       2.6242
     649       2.6306
     650       2.6555
     651       2.5614
     652       2.5844
     653       2.6104
     654       2.5588
     655       2.5446
     656       2.6164
     657       2.6197
     658       2.5936
     659       2.6203
     660       2.5988
     661       2.5734
     662       2.5217
     663       2.4968
     664       2.5470
     665       2.4815
     666       2.4389
     667       2.4973
     668       2.5221
     669       2.4867
     670       2.6311
     671       2.5582
     672       2.5294
     673       2.5691
     674       2.6082
     675       2.6063
     676       2.6449
     677       2.6458
     678       2.6566
     679       2.6364
     680       2.6615
     681       2.6122
     682       2.5809
     683       2.5984
     684       2.7123
     685       2.6445
     686       2.6237
     687       2.6103
     688       2.6417
     689       2.6539
     690       2.5828
     691       2.6533
     692       2.6469
     693       2.7304
     694       2.6097
     695       2.6940
     696       2.6614
     697       2.6439
     698       2.6719
     699       2.6629
     700       2.8280
     701       2.7367
     702       2.7450
     703       2.7282
     704       2.6445
     705       2.6696
     706       2.6159
     707       2.6684
     708       2.7042
     709       2.6321
     710       2.5813
     711       2.5332
     712       2.5645
     713       2.5362
     714       2.5612
     715       2.4776
     716       2.5605
     717       2.5682
     718       2.5701
     719       2.6171
     720       2.6737
     721       2.6748
     722       2.7074
     723       2.7066
     724       2.6883
     725       2.5901
     726       2.5910
     727       2.5975
     728       2.6416
     729       2.7824
     730       2.8275
     731       2.8014
     732       2.7409
     733       2.7350
     734       2.8114
     735       2.7885
     736       2.7771
     737       2.8398
     738       2.8149
     739       2.7690
     740       2.8823
     741       2.8100
     742       2.8156
     743       2.8287
     744       2.8087
     745       2.8744
     746       2.9061
     747       2.8485
     748       2.8248
     749       2.8346
     750       2.8114
     751       2.7667
     752       2.7864
     753       2.7293
     754       2.7160
     755       2.7840
     756       2.7669
     757       2.7899
     758       2.8123
     759       2.8182
     760       2.8446
     761       2.7949
     762       2.7997
     763       2.7855
     764       2.7503
     765       2.7154
     766       2.7754
     767       2.7545
     768       2.7339
     769       2.7418
     770       2.7171
     771       2.6999
     772       2.6286
     773       2.6825
     774       2.7168
     775       2.6974
     776       2.6800
     777       2.7528
     778       2.7758
     779       2.7378
     780       2.7174
     781       2.7342
     782       2.7078
     783       2.7142
     784       2.6975
     785       2.7524
     786       2.7229
     787       2.7550
     788       2.6934
     789       2.7374
     790       2.7749
     791       2.6640
     792       2.6529
     793       2.7001
     794       2.6625
     795       2.6476
     796       2.5913
     797       2.5802
     798       2.5822
     799       2.5770
     800       2.5713
     801       2.6093
     802       2.6634
     803       2.6460
     804       2.5589
     805       2.5504
     806       2.5457
     807       2.5994
     808       2.6736
     809       2.5988
     810       2.5506
     811       2.6319
     812       2.6242
     813       2.6671
     814       2.6840
     815       2.7292
     816       2.7208
     817       2.6502
     818       2.7212
     819       2.7030
     820       2.6647
     821       2.6343
     822       2.6170
     823       2.5811
     824       2.5917
     825       2.6044
     826       2.6264
     827       2.6126
     828       2.5621
     829       2.6367
     830       2.6259
     831       2.6210
     832       2.5584
     833       2.5737
     834       2.5550
     835       2.5197
     836       2.5580
     837       2.6229
     838       2.5378
     839       2.6443
     840       2.6047
     841       2.5592
     842       2.6352
     843       2.6153
     844       2.5603
     845       2.6354
     846       2.5559
     847       2.5305
     848       2.6174
     849       2.6687
     850       2.6837
     851       2.6989
     852       2.6989
     853       2.6146
     854       2.6788
     855       2.6696
     856       2.6795
     857       2.6948
     858       2.6829
     859       2.6928
     860       2.7211
     861       2.6663
     862       2.6416
     863       2.6448
     864       2.6326
     865       2.5773
     866       2.6644
     867       2.6243
     868       2.6386
     869       2.6940
     870       2.6176
     871       2.6481
     872       2.6448
     873       2.5954
     874       2.5561
     875       2.6176
     876       2.6541
     877       2.6827
     878       2.7030
     879       2.7214
     880       2.6177
     881       2.6908
     882       2.6276
     883       2.6258
     884       2.6114
     885       2.5842
     886       2.5050
     887       2.4982
     888       2.5418
     889       2.6573
     890       2.6259
     891       2.6172
     892       2.5862
     893       2.5741
     894       2.5488
     895       2.5611
     896       2.5628
     897       2.5500
     898       2.4778
     899       2.4797
     900       2.5651
     901       2.5893
     902       2.6257
     903       2.7052
     904       2.6927
     905       2.6837
     906       2.6782
     907       2.7271
     908       2.7597
     909       2.6709
     910       2.7117
     911       2.7456
     912       2.6930
     913       2.6836
     914       2.6231
     915       2.6395
     916       2.5866
     917       2.7133
     918       2.7316
     919       2.6554
     920       2.6473
     921       2.6541
     922       2.6840
     923       2.7078
     924       2.6797
     925       2.6164
     926       2.6174
     927       2.5779
     928       2.5481
     929       2.5318
     930       2.5937
     931       2.6642
     932       2.6337
     933       2.5943
     934       2.5893
     935       2.6169
     936       2.5917
     937       2.5402
     938       2.5571
     939       2.5682
     940       2.5281
     941       2.5333
     942       2.4491
     943       2.5000
     944       2.4126
     945       2.5133
     946       2.5782
     947       2.5616
     948       2.4966
     949       2.5930
     950       2.4894
     951       2.5003
     952       2.5394
     953       2.5095
     954       2.5542
     955       2.5423
     956       2.5715
     957       2.5621
     958       2.5230
     959       2.5149
     960       2.5240
     961       2.5612
     962       2.5897
     963       2.5657
     964       2.5245
     965       2.5134
     966       2.4737
     967       2.4631
     968       2.5030
     969       2.4884
     970       2.4899
     971       2.5161
     972       2.4664
     973       2.5262
     974       2.5215
     975       2.5583
     976       2.5788
     977       2.4330
     978       2.6094
     979       2.5671
     980       2.6354
     981       2.6021
     982       2.5532
     983       2.5955
     984       2.6032
     985       2.5520
     986       2.6009
     987       2.5778
     988       2.6274
     989       2.6634
     990       2.5576
     991       2.6371
     992       2.6483
     993       2.5490
     994       2.5987
     995       2.6333
     996       2.6255
     997       2.5495
     998       2.6201
     999       2.6633
    1000       2.6422
    1001       2.5888
    1002       2.5993
    1003       2.5800
    1004       2.5987
    1005       2.6102
    1006       2.6986
    1007       2.6981
    1008       2.6515
    1009       2.7994
    1010       2.7762
    1011       2.6489
    1012       2.6393
    1013       2.6993
    1014       2.7351
    1015       2.7317
    1016       2.7328
    1017       2.7643
    1018       2.8345
    1019       2.7766
    1020       2.7231
    1021       2.6796
    1022       2.6607
    1023       2.5989
    1024       2.5423
    1025       2.5976
    1026       2.5500
    1027       2.6153
    1028       2.6249
    1029       2.6649
    1030       2.5693
    1031       2.5132
    1032       2.5607
    1033       2.5576
    1034       2.5610
    1035       2.5756
    1036       2.6670
    1037       2.6944
    1038       2.6345
    1039       2.4965
    1040       2.6119
    1041       2.6391
    1042       2.6144
    1043       2.5361
    1044       2.6088
    1045       2.6045
    1046       2.6802
    1047       2.6931
    1048       2.6492
    1049       2.7160
    1050       2.7199
    1051       2.5702
    1052       2.6396
    1053       2.7297
    1054       2.7534
    1055       2.6745
    1056       2.7032
    1057       2.9005
    1058       2.8881
    1059       2.8181
    1060       2.7133
    1061       2.6857
    1062       2.6788
    1063       2.7219
    1064       2.7232
    1065       2.6895
    1066       2.6872
    1067       2.7732
    1068       2.6924
    1069       2.6951
    1070       2.6372
    1071       2.6536
    1072       2.6855
    1073       2.7245
    1074       2.6181
    1075       2.5250
    1076       2.6032
    1077       2.5639
    1078       2.6105
    1079       2.6567
    1080       2.6021
    1081       2.6373
    1082       2.6634
    1083       2.7439
    1084       2.7385
    1085       2.7391
    1086       2.6750
    1087       2.7983
    1088       2.7905
    1089       2.7060
    1090       2.7748
    1091       2.7105
    1092       2.6854
    1093       2.7201
    1094       2.7171
    1095       2.6996
    1096       2.7231
    1097       2.6920
    1098       2.6853
    1099       2.7560
    1100       2.7970
    1101       2.9011
    1102       2.8040
    1103       2.7966
    1104       2.7715
    1105       2.8311
    1106       2.7990
    1107       2.8400
    1108       2.7675
    1109       2.7594
    1110       2.6420
    1111       2.7206
    1112       2.8623
    1113       2.7826
    1114       2.7335
    1115       2.7732
    1116       2.6978
    1117       2.6867
    1118       2.8114
    1119       2.7669
    1120       2.7700
    1121       2.8322
    1122       2.8104
    1123       2.8303
    1124       2.8235
    1125       2.7854
    1126       2.8007
    1127       2.8001
    1128       2.7630
    1129       2.8357
    1130       2.7886
    1131       2.8113
    1132       2.8443
    1133       2.7489
    1134       2.7417
    1135       2.7042
    1136       2.6977
    1137       2.6775
    1138       2.7972
    1139       2.8057
    1140       2.7115
    1141       2.7082
    1142       2.7820
    1143       2.7463
    1144       2.7601
    1145       2.7229
    1146       2.6328
    1147       2.6870
    1148       2.7259
    1149       2.7121
    1150       2.7621
    1151       2.7711
    1152       2.7465
    1153       2.6818
    1154       2.7506
    1155       2.8205
    1156       2.6988
    1157       2.7101
    1158       2.5964
    1159       2.5398
    1160       2.6028
    1161       2.6231
    1162       2.6927
    1163       2.7756
    1164       2.6968
    1165       2.7701
    1166       2.8624
    1167       2.8724
    1168       2.9294
    1169       2.8426
    1170       2.9100
    1171       2.9378
    1172       2.9027
    1173       2.8959
    1174       2.8910
    1175       2.8534
    1176       2.7325
    1177       2.7782
    1178       2.7246
    1179       2.7835
    1180       2.7672
    1181       2.7260
    1182       2.7854
    1183       2.8712
    1184       2.8751
    1185       2.8848
    1186       2.9039
    1187       3.0464
    1188       3.0321
    1189       3.0955
    1190       3.0119
    1191       2.9445
    1192       2.9611
    1193       2.9343
    1194       2.9478
    1195       3.0624
    1196       2.9768
    1197       2.8888
    1198       2.9249
    1199       2.9322
    1200       2.9705
    1201       2.9513
    1202       2.9562
    1203       3.0407
    1204       3.0160
    1205       2.9993
    1206       2.9853
    1207       2.9791
    1208       3.0260
    1209       3.0200
    1210       3.0840
    1211       3.0154
    1212       2.9827
    1213       2.9517
    1214       2.9562
    1215       2.9477
    1216       2.9882
    1217       2.9250
    1218       2.8964
    1219       2.9235
    1220       2.8620
    1221       2.8308
    1222       2.8133
    1223       2.8866
    1224       2.8461
    1225       2.8298
    1226       2.8610
    1227       2.9042
    1228       2.8518
    1229       2.7699
    1230       2.7455
    1231       2.7007
    1232       2.7607
    1233       2.7726
    1234       2.8213
    1235       2.8544
    1236       2.9269
    1237       2.8357
    1238       2.8236
    1239       2.8979
    1240       2.9148
    1241       2.8857
    1242       2.9377
    1243       2.9434
    1244       2.9437
    1245       2.9838
    1246       2.9694
    1247       2.9766
    1248       2.9651
    1249       2.9721
    1250       2.9340
    1251       2.9524
    1252       2.9049
    1253       2.8143
    1254       2.8088
    1255       2.8982
    1256       2.8599
    1257       2.8590
    1258       2.8363
    1259       2.8076
    1260       2.7412
    1261       2.6232
    1262       2.6182
    1263       2.6631
    1264       2.6461
    1265       2.7516
    1266       2.8200
    1267       2.8244
    1268       2.8451
    1269       2.8228
    1270       2.7888
    1271       2.7387
    1272       2.8535
    1273       2.8383
    1274       2.7452
    1275       2.8304
    1276       2.7380
    1277       2.7875
    1278       2.7153
    1279       2.7474
    1280       2.6653
    1281       2.7082
    1282       2.7170
    1283       2.7344
    1284       2.6669
    1285       2.7430
    1286       2.6504
    1287       2.7030
    1288       2.6687
    1289       2.6950
    1290       2.7427
    1291       2.7202
    1292       2.7705
    1293       2.7679
    1294       2.7281
    1295       2.6839
    1296       2.6995
    1297       2.7551
    1298       2.7190
    1299       2.6917
    1300       2.6825
    1301       2.6904
    1302       2.7708
    1303       2.7175
    1304       2.6979
    1305       2.7151
    1306       2.6566
    1307       2.7481
    1308       2.7626
    1309       2.8622
    1310       2.8257
    1311       2.7802
    1312       2.8379
    1313       2.7509
    1314       2.7128
    1315       2.6612
    1316       2.7042
    1317       2.7223
    1318       2.7458
    1319       2.7972
    1320       2.7968
    1321       2.8456
    1322       2.7939
    1323       2.8155
    1324       2.8940
    1325       2.8115
    1326       2.8424
    1327       2.8416
    1328       2.7983
    1329       2.8010
    1330       2.8212
    1331       2.8463
    1332       2.8257
    1333       2.8471
    1334       2.9307
    1335       2.8807
    1336       2.9261
    1337       2.9211
    1338       2.8953
    1339       2.9851
    1340       2.8941
    1341       3.0100
    1342       3.0108
    1343       2.9877
    1344       3.0260
    1345       2.9238
    1346       2.9532
    1347       2.8935
    1348       2.9334
    1349       2.8805
    1350       2.9544
    1351       2.9208
    1352       3.0181
    1353       2.9866
    1354       3.0194
    1355       2.8110
    1356       2.8891
    1357       2.9090
    1358       2.9871
    1359       3.0330
    1360       2.9875
    1361       3.0689
    1362       3.0510
    1363       3.0672
    1364       3.1115
    1365       3.0833
    1366       3.0726
    1367       3.0327
    1368       2.9849
    1369       2.8890
    1370       3.0293
    1371       3.0819
    1372       3.1284
    1373       3.0950
    1374       3.0895
    1375       3.0377
    1376       3.0333
    1377       3.0281
    1378       3.1141
    1379       3.0256
    1380       2.9740
    1381       2.9720
    1382       2.9987
    1383       3.0781
    1384       3.1516
    1385       3.0466
    1386       3.0095
    1387       3.1204
    1388       3.0286
    1389       3.0263
    1390       3.0790
    1391       3.0370
    1392       3.0016
    1393       3.0049
    1394       3.0197
    1395       2.9540
    1396       3.0041
    1397       2.8916
    1398       2.8894
    1399       2.8865
    1400       2.8698
    1401       2.8591
    1402       2.8854
    1403       2.8645
    1404       2.9804
    1405       2.9470
    1406       2.9447
    1407       2.9076
    1408       2.9409
    1409       2.9783
    1410       2.9543
    1411       2.8695
    1412       2.8813
    1413       2.8227
    1414       2.8520
    1415       2.9038
    1416       2.9760
    1417       2.9354
    1418       3.0055
    1419       2.9814
    1420       2.9087
    1421       2.9131
    1422       2.9019
    1423       2.8705
    1424       2.9287
    1425       2.9631
    1426       2.9703
    1427       2.8856
    1428       2.8898
    1429       2.9163
    1430       3.0032
    1431       2.9972
    1432       2.9774
    1433       2.9386
    1434       2.9469
    1435       2.8512
    1436       2.7640
    1437       2.8430
    1438       2.8534
    1439       2.9853
    1440       2.9489
    1441       2.9004
    1442       2.9110
    1443       2.8353
    1444       2.9046
    1445       2.8816
    1446       2.9281
    1447       2.9107
    1448       2.8604
    1449       2.7713
    1450       2.8201
    1451       2.8060
    1452       2.8336
    1453       2.8448
    1454       2.8022
    1455       2.8201
    1456       2.8853
    1457       2.8171
    1458       2.8551
    1459       2.8957
    1460       2.9405
    1461       2.8962
    1462       2.9292
    1463       2.8443
    1464       2.7987
    1465       2.8497
    1466       2.9166
    1467       2.9318
    1468       2.9632
    1469       2.8915
    1470       2.8508
    1471       2.7878
    1472       2.8114
    1473       2.7965
    1474       2.8174
    1475       2.8455
    1476       2.8689
    1477       2.8785
    1478       2.9479
    1479       2.9751
    1480       3.0676
    1481       3.0743
    1482       2.9797
    1483       3.0707
    1484       3.0232
    1485       2.9662
    1486       3.0035
    1487       2.9577
    1488       2.9676
    1489       2.9418
    1490       2.8735
    1491       2.7938
    1492       2.7802
    1493       2.7636
    1494       2.7493
    1495       2.8064
    1496       2.9492
    1497       2.9429
    1498       2.9959
    1499       2.9629
    1500       2.9513
    1501       3.0270
    1502       3.0887
    1503       3.0437
    1504       2.9503
    1505       3.0137
    1506       3.0949
    1507       3.0233
    1508       2.9834
    1509       3.0018
    1510       3.0544
    1511       2.9928
    1512       2.9459
    1513       2.9270
    1514       2.8618
    1515       2.9385
    1516       2.9738
    1517       2.9951
    1518       2.9986
    1519       3.0151
    1520       2.9226
    1521       2.8618
    1522       2.9542
    1523       2.9771
    1524       3.0220
    1525       2.9742
    1526       2.8718
    1527       2.8155
    1528       2.7687
    1529       2.7440
    1530       2.7762
    1531       2.7171
    1532       2.7994
    1533       2.8683
    1534       2.8435
    1535       2.9114
    1536       2.9804
    1537       2.8692
    1538       2.7629
    1539       2.8150
    1540       2.8147
    1541       2.8568
    1542       2.8227
    1543       2.8314
    1544       2.8145
    1545       2.8513
    1546       2.9039
    1547       2.8745
    1548       2.8262
    1549       2.8775
    1550       2.8003
    1551       2.8310
    1552       2.7934
    1553       2.9355
    1554       2.8838
    1555       2.9267
    1556       2.9521
    1557       2.9504
    1558       2.8493
    1559       2.8045
    1560       2.8399
    1561       2.8415
    1562       2.9251
    1563       2.8545
    1564       2.8501
    1565       2.8128
    1566       2.9223
    1567       3.0280
    1568       2.9876
    1569       3.1291
    1570       3.0601
    1571       3.0258
    1572       3.1033
    1573       3.1602
    1574       3.0184
    1575       2.9014
    1576       2.8986
    1577       3.0022
    1578       2.9873
    1579       3.0624
    1580       3.0972
    1581       3.2058
    1582       3.1940
    1583       3.1312
    1584       3.1550
    1585       3.0941
    1586       3.0618
    1587       2.9402
    1588       2.9798
    1589       2.9535
    1590       2.9854
    1591       2.9720
    1592       3.0202
    1593       3.0504
    1594       2.9885
    1595       3.0473
    1596       2.9720
    1597       3.0809
    1598       3.1484
    1599       3.2308
    1600       3.1976
    1601       3.0461
    1602       3.0788
    1603       3.1335
    1604       3.1130
    1605       3.0875
    1606       3.1643
    1607       3.1361
    1608       3.0910
    1609       3.1212
    1610       3.1187
    1611       3.2262
    1612       3.3180
    1613       3.2636
    1614       3.3200
    1615       3.1452
    1616       3.2239
    1617       3.2475
    1618       3.1501
    1619       3.1604
    1620       3.0956
    1621       3.1202
    1622       3.0547
    1623       3.0491
    1624       3.0897
    1625       3.0761
    1626       2.9823
    1627       2.9374
    1628       2.9235
    1629       2.9935
    1630       3.0726
    1631       3.0710
    1632       2.9601
    1633       2.9347
    1634       2.9787
    1635       2.9574
    1636       2.9076
    1637       2.8036
    1638       2.8079
    1639       2.8086
    1640       2.8340
    1641       2.8703
    1642       2.8898
    1643       2.8384
    1644       2.7894
    1645       2.6892
    1646       2.7101
    1647       2.6994
    1648       2.6102
    1649       2.7141
    1650       2.6723
    1651       2.7131
    1652       2.6417
    1653       2.7325
    1654       2.7276
    1655       2.7418
    1656       2.6639
    1657       2.6989
    1658       2.7403
    1659       2.7110
    1660       2.7748
    1661       2.8103
    1662       2.8770
    1663       2.7730
    1664       2.7626
    1665       2.7025
    1666       2.6742
    1667       2.7180
    1668       2.6465
    1669       2.6215
    1670       2.6896
    1671       2.7841
    1672       2.6919
    1673       2.6790
    1674       2.6912
    1675       2.7555
    1676       2.6360
    1677       2.6511
    1678       2.7691
    1679       2.8268
    1680       2.8070
    1681       2.8698
    1682       2.9574
    1683       3.0284
    1684       2.8763
    1685       2.8271
    1686       2.8346
    1687       2.7994
    1688       2.6948
    1689       2.7029
    1690       2.7410
    1691       2.8035
    1692       2.8117
    1693       2.8785
    1694       2.8493
    1695       2.7815
    1696       2.7554
    1697       2.7298
    1698       2.7991
    1699       2.9025
    1700       2.8280
    1701       2.9034
    1702       2.8708
    1703       2.9239
    1704       2.9715
    1705       2.8396
    1706       2.8074
    1707       2.7997
    1708       2.8284
    1709       2.8936
    1710       2.9351
    1711       2.8982
    1712       2.8457
    1713       2.8806
    1714       2.9569
    1715       2.7716
    1716       2.8278
    1717       2.7532
    1718       2.8123
    1719       2.8776
    1720       2.8646
    1721       2.8338
    1722       2.7462
    1723       2.7192
    1724       2.6603
    1725       2.6819
    1726       2.6374
    1727       2.7174
    1728       2.7107
    1729       2.7436
    1730       2.6944
    1731       2.6224
    1732       2.6637
    1733       2.7022
    1734       2.6917
    1735       2.8842
    1736       2.7151
    1737       2.7404
    1738       2.5749
    1739       2.6809
    1740       2.5692
    1741       2.6188
    1742       2.5524
    1743       2.5785
    1744       2.5761
    1745       2.5578
    1746       2.4926
    1747       2.4571
    1748       2.4594
    1749       2.5537
    1750       2.4791
    1751       2.5734
    1752       2.4422
    1753       2.3786
    1754       2.4142
    1755       2.4597
    1756       2.5588
    1757       2.4884
    1758       2.5115
    1759       2.5413
    1760       2.4543
    1761       2.4827
    1762       2.4718
    1763       2.4947
    1764       2.5054
    1765       2.4354
    1766       2.3849
    1767       2.3590
    1768       2.4460
    1769       2.4743
    1770       2.4308
    1771       2.5203
    1772       2.4987
    1773       2.5334
    1774       2.5507
    1775       2.5431
    1776       2.5697
    1777       2.5135
    1778       2.5244
    1779       2.5317
    1780       2.5615
    1781       2.5880
    1782       2.6158
    1783       2.6353
    1784       2.6523
    1785       2.6497
    1786       2.5488
    1787       2.5603
    1788       2.6039
    1789       2.6550
    1790       2.6012
    1791       2.5878
    1792       2.5599
    1793       2.5890
    1794       2.5991
    1795       2.5798
    1796       2.5011
    1797       2.5925
    1798       2.5806
    1799       2.5480
    1800       2.6247
    1801       2.5576
    1802       2.5438
    1803       2.5459
    1804       2.5566
    1805       2.5681
    1806       2.5392
    1807       2.5407
    1808       2.6077
    1809       2.6097
    1810       2.5796
    1811       2.5675
    1812       2.5487
    1813       2.5230
    1814       2.5531
    1815       2.6364
    1816       2.6227
    1817       2.5152
    1818       2.5449
    1819       2.5411
    1820       2.5952
    1821       2.6572
    1822       2.5278
    1823       2.6060
    1824       2.6008
    1825       2.5957
    1826       2.5994
    1827       2.6064
    1828       2.5391
    1829       2.5105
    1830       2.4331
    1831       2.4659
    1832       2.4433
    1833       2.4617
    1834       2.5052
    1835       2.5278
    1836       2.5095
    1837       2.5102
    1838       2.5217
    1839       2.5511
    1840       2.5596
    1841       2.5808
    1842       2.5478
    1843       2.5136
    1844       2.5078
    1845       2.4836
    1846       2.4565
    1847       2.4766
    1848       2.5248
    1849       2.4042
    1850       2.4765
    1851       2.4331
    1852       2.4814
    1853       2.5587
    1854       2.5662
    1855       2.5218
    1856       2.5074
    1857       2.4604
    1858       2.5033
    1859       2.5578
    1860       2.4633
    1861       2.4696
    1862       2.5370
    1863       2.5149
    1864       2.4912
    1865       2.4534
    1866       2.5087
    1867       2.5792
    1868       2.5546
    1869       2.5753
    1870       2.6046
    1871       2.5911
    1872       2.5635
    1873       2.6359
    1874       2.7088
    1875       2.6685
    1876       2.6519
    1877       2.6637
    1878       2.7131
    1879       2.7319
    1880       2.6509
    1881       2.7250
    1882       2.7086
    1883       2.6083
    1884       2.5569
    1885       2.7337
    1886       2.6652
    1887       2.5998
    1888       2.6111
    1889       2.6373
    1890       2.6991
    1891       2.6671
    1892       2.5757
    1893       2.5613
    1894       2.5267
    1895       2.5323
    1896       2.4921
    1897       2.5022
    1898       2.4823
    1899       2.5094
    1900       2.5191
    1901       2.5395
    1902       2.4322
    1903       2.3752
    1904       2.4325
    1905       2.5311
    1906       2.5611
    1907       2.5106
    1908       2.5815
    1909       2.5660
    1910       2.6179
    1911       2.6786
    1912       2.6735
    1913       2.7048
    1914       2.7234
    1915       2.7285
    1916       2.6460
    1917       2.6797
    1918       2.6918
    1919       2.6655
    1920       2.7059
    1921       2.6974
    1922       2.7423
    1923       2.7683
    1924       2.7707
    1925       2.7117
    1926       2.7286
    1927       2.6627
    1928       2.6907
    1929       2.6736
    1930       2.7158
    1931       2.7163
    1932       2.6983
    1933       2.7213
    1934       2.7313
    1935       2.8454
    1936       2.7890
    1937       2.7587
    1938       2.7389
    1939       2.7275
    1940       2.7236
    1941       2.7316
    1942       2.7936
    1943       2.7475
    1944       2.7953
    1945       2.7855
    1946       2.7492
    1947       2.8526
    1948       2.7828
    1949       2.7030
    1950       2.7083
    1951       2.6857
    1952       2.5787
    1953       2.6258
    1954       2.6662
    1955       2.6782
    1956       2.7610
    1957       2.7305
    1958       2.8005
    1959       2.7744
    1960       2.7485
    1961       2.8422
    1962       2.7594
    1963       2.8222
    1964       2.7984
    1965       2.7167
    1966       2.8157
    1967       2.7178
    1968       2.6408
    1969       2.6715
    1970       2.6586
    1971       2.6769
    1972       2.6130
    1973       2.6471
    1974       2.6903
    1975       2.5650
    1976       2.5699
    1977       2.5796
    1978       2.5720
    1979       2.6048
    1980       2.5957
    1981       2.5368
    1982       2.5321
    1983       2.5854
    1984       2.7136
    1985       2.6140
    1986       2.6534
    1987       2.6358
    1988       2.6269
    1989       2.5868
    1990       2.5916
    1991       2.7016
    1992       2.7079
    1993       2.7741
    1994       2.7007
    1995       2.7055
    1996       2.5362
    1997       2.5463
    1998       2.5248
    1999       2.6395
    2000       2.5735
    2001       2.6837
    2002       2.6085
    2003       2.6258
    2004       2.5904
    2005       2.5146
    2006       2.5548
    2007       2.5648
    2008       2.5426
    2009       2.5570
    2010       2.5012
    2011       2.4484
    2012       2.4078
    2013       2.5342
    2014       2.5421
    2015       2.5010
    2016       2.5110
    2017       2.4666
    2018       2.5232
    2019       2.6008
    2020       2.6524
    2021       2.6432
    2022       2.7331
    2023       2.7426
    2024       2.8007
    2025       2.8399
    2026       2.9075
    2027       2.8718
    2028       2.8756
    2029       2.9379
    2030       2.9399
    2031       2.9118
    2032       2.8479
    2033       2.8314
    2034       2.8546
    2035       2.8811
    2036       2.9145
    2037       2.8586
    2038       2.9225
    2039       2.8215
    2040       2.8512
    2041       2.8625
    2042       2.8256
    2043       2.8091
    2044       2.8911
    2045       2.8726
    2046       2.8274
    2047       2.8684
    2048       2.8702
    2049       2.8065
    2050       2.8555
    2051       2.7779
    2052       2.9469
    2053       2.9315
    2054       2.9926
    2055       2.9157
    2056       2.8630
    2057       2.8637
    2058       2.8210
    2059       2.9514
    2060       3.0658
    2061       3.0648
    2062       2.9896
    2063       3.0913
    2064       3.0226
    2065       3.0959
    2066       3.0172
    2067       3.0064
    2068       3.0149
    2069       2.9947
    2070       2.9738
    2071       3.0485
    2072       3.0655
    2073       3.0157
    2074       2.9390
    2075       3.0264
    2076       3.0550
    2077       3.0166
    2078       3.0568
    2079       2.9326
    2080       3.0284
    2081       3.0528
    2082       3.1092
    2083       3.0616
    2084       2.9489
    2085       2.9367
    2086       2.8344
    2087       2.9053
    2088       2.9734
    2089       2.9355
    2090       3.0084
    2091       3.0009
    2092       2.9732
    2093       2.8837
    2094       2.8766
    2095       2.8612
    2096       2.8452
    2097       2.7882
    2098       2.7083
    2099       2.8338
    2100       2.8628
    2101       2.9052
    2102       2.8027
    2103       2.7937
    2104       2.7156
    2105       2.7595
    2106       2.7158
    2107       2.7584
    2108       2.6834
    2109       2.6610
    2110       2.6751
    2111       2.6326
    2112       2.6576
    2113       2.6133
    2114       2.6463
    2115       2.6529
    2116       2.5666
    2117       2.6285
    2118       2.6802
    2119       2.7302
    2120       2.7172
    2121       2.8357
    2122       2.7793
    2123       2.7881
    2124       2.8515
    2125       2.8670
    2126       2.8448
    2127       2.8586
    2128       2.8962
    2129       2.7808
    2130       2.6480
    2131       2.6182
    2132       2.6904
    2133       2.6877
    2134       2.7725
    2135       2.7327
    2136       2.7588
    2137       2.8171
    2138       2.7493
    2139       2.8498
    2140       2.9269
    2141       2.9013
    2142       2.8629
    2143       2.8995
    2144       2.8706
    2145       2.8780
    2146       2.7979
    2147       2.7229
    2148       2.7775
    2149       2.8349
    2150       2.8013
    2151       2.8513
    2152       2.8371
    2153       2.9477
    2154       2.9585
    2155       2.8727
    2156       2.9051
    2157       2.8853
    2158       3.0001
    2159       3.0389
    2160       3.0796
    2161       2.9716
    2162       2.9583
    2163       3.0070
    2164       3.0508
    2165       3.0753
    2166       3.0026
    2167       3.0300
    2168       3.0201
    2169       2.9391
    2170       2.9172
    2171       2.8161
    2172       2.7710
    2173       2.7891
    2174       2.7629
    2175       2.8745
    2176       2.8742
    2177       2.8942
    2178       2.8733
    2179       2.8661
    2180       2.8853
    2181       2.9084
    2182       2.9424
    2183       2.9428
    2184       2.8250
    2185       2.8182
    2186       2.7308
    2187       2.8137
    2188       2.8134
    2189       2.8413
    2190       2.8731
    2191       2.8957
    2192       2.7234
    2193       2.6714
    2194       2.6444
    2195       2.6601
    2196       2.6812
    2197       2.7110
    2198       2.6757
    2199       2.8095
    2200       2.7033
    2201       2.7107
    2202       2.6781
    2203       2.7089
    2204       2.8122
    2205       2.8309
    2206       2.7522
    2207       2.7571
    2208       2.7197
    2209       2.6308
    2210       2.7093
    2211       2.7371
    2212       2.6899
    2213       2.6687
    2214       2.6191
    2215       2.7391
    2216       2.6523
    2217       2.6489
    2218       2.6732
    2219       2.6243
    2220       2.7027
    2221       2.7593
    2222       2.7696
    2223       2.8180
    2224       2.7923
    2225       2.8364
    2226       2.7731
    2227       2.7181
    2228       2.7413
    2229       2.7679
    2230       2.7450
    2231       2.7297
    2232       2.7760
    2233       2.7864
    2234       2.8669
    2235       2.8066
    2236       2.7663
    2237       2.7515
    2238       2.7089
    2239       2.7837
    2240       2.7497
    2241       2.7696
    2242       2.7261
    2243       2.7128
    2244       2.7929
    2245       2.8562
    2246       2.7484
    2247       2.7053
    2248       2.6900
    2249       2.7072
    2250       2.6655
    2251       2.6572
    2252       2.7242
    2253       2.7271
    2254       2.7282
    2255       2.6683
    2256       2.6936
    2257       2.6860
    2258       2.7039
    2259       2.6843
    2260       2.6292
    2261       2.6746
    2262       2.6781
    2263       2.7025
    2264       2.6496
    2265       2.5750
    2266       2.5011
    2267       2.5774
    2268       2.6211
    2269       2.6334
    2270       2.6421
    2271       2.6837
    2272       2.6042
    2273       2.5792
    2274       2.6195
    2275       2.5859
    2276       2.6382
    2277       2.5853
    2278       2.6287
    2279       2.6241
    2280       2.6752
    2281       2.6992
    2282       2.7013
    2283       2.6844
    2284       2.6745
    2285       2.7386
    2286       2.7604
    2287       2.7240
    2288       2.6564
    2289       2.6645
    2290       2.6723
    2291       2.6448
    2292       2.6968
    2293       2.7458
    2294       2.8456
    2295       2.7907
    2296       2.7953
    2297       2.8211
    2298       2.8726
    2299       2.8264
    2300       2.6925
    2301       2.7180
    2302       2.7969
    2303       2.8970
    2304       2.8073
    2305       2.9134
    2306       2.9345
    2307       3.0175
    2308       3.1128
    2309       2.9706
    2310       2.9618
    2311       3.0316
    2312       3.0242
    2313       3.1375
    2314       3.1727
    2315       3.0507
    2316       3.1472
    2317       3.1206
    2318       3.0348
    2319       3.0312
    2320       3.0846
    2321       3.1717
    2322       3.1924
    2323       3.1503
    2324       3.1584
    2325       3.1487
    2326       3.1161
    2327       3.1804
    2328       3.1376
    2329       3.1420
    2330       3.0853
    2331       3.1622
    2332       3.2362
    2333       3.1324
    2334       3.1565
    2335       3.0640
    2336       3.0618
    2337       3.0748
    2338       2.9662
    2339       3.0151
    2340       2.9395
    2341       3.0230
    2342       3.0081
    2343       2.9917
    2344       2.9000
    2345       2.8302
    2346       2.8425
    2347       2.8738
    2348       2.8314
    2349       2.9764
    2350       2.8674
    2351       2.8940
    2352       2.9243
    2353       2.9149
    2354       3.0569
    2355       3.0280
    2356       2.9576
    2357       3.0160
    2358       2.8921
    2359       2.9479
    2360       2.9166
    2361       2.9854
    2362       3.0565
    2363       2.9592
    2364       2.9292
    2365       2.8535
    2366       2.8402
    2367       2.7527
    2368       2.6647
    2369       2.7467
    2370       2.8039
    2371       2.7410
    2372       2.7069
    2373       2.7249
    2374       2.7532
    2375       2.7713
    2376       2.7127
    2377       2.7175
    2378       2.7502
    2379       2.7021
    2380       2.7137
    2381       2.6386
    2382       2.7393
    2383       2.7381
    2384       2.6855
    2385       2.8037
    2386       2.7444
    2387       2.7575
    2388       2.7163
    2389       2.7574
    2390       2.6939
    2391       2.6790
    2392       2.7223
    2393       2.6614
    2394       2.6908
    2395       2.7304
    2396       2.7846
    2397       2.7502
    2398       2.7734
    2399       2.8400
    2400       2.6973
    2401       2.8034
    2402       2.8354
    2403       2.7838
    2404       2.8750
    2405       2.8463
    2406       2.7925
    2407       2.8284
    2408       2.7511
    2409       2.9065
    2410       2.8165
    2411       2.7644
    2412       2.7750
    2413       2.6709
    2414       2.8065
    2415       2.7953
    2416       2.8614
    2417       2.8514
    2418       2.9159
    2419       2.9099
    2420       2.8309
    2421       2.8310
    2422       2.9558
    2423       2.9635
    2424       2.8937
    2425       2.8349
    2426       2.9546
    2427       2.9063
    2428       2.9290
    2429       3.0123
    2430       2.9884
    2431       3.0037
    2432       2.9302
    2433       2.9638
    2434       3.0711
    2435       3.0192
    2436       2.9132
    2437       2.9066
    2438       2.9051
    2439       2.8333
    2440       2.8737
    2441       2.8960
    2442       2.8889
    2443       2.8293
    2444       2.8955
    2445       2.8688
    2446       2.8092
    2447       2.8981
    2448       2.8154
    2449       2.9010
    2450       2.8715
    2451       2.9345
    2452       2.8445
    2453       2.8385
    2454       2.7688
    2455       2.8106
    2456       2.8242
    2457       2.8534
    2458       2.9714
    2459       2.9488
    2460       3.0325
    2461       3.0733
    2462       3.0007
    2463       2.9791
    2464       2.9787
    2465       2.9481
    2466       2.8839
    2467       2.9869
    2468       2.9940
    2469       3.0468
    2470       2.9804
    2471       3.0274
    2472       2.9590
    2473       2.9479
    2474       2.9996
    2475       2.9928
    2476       2.8365
    2477       2.8584
    2478       2.8096
    2479       2.7465
    2480       2.7341
    2481       2.6092
    2482       2.6829
    2483       2.6637
    2484       2.6981
    2485       2.6581
    2486       2.6728
    2487       2.6923
    2488       2.7149
    2489       2.7168
    2490       2.6817
    2491       2.7903
    2492       2.6824
    2493       2.7103
    2494       2.7226
    2495       2.7554
    2496       2.6778
    2497       2.6974
    2498       2.7548
    2499       2.6446
    2500       2.6577
