# Supplementary material for: Potential Inhibitors of Fascin From A Database of Marine Natural Products: A Virtual Screening and Molecular Dynamics Study
Source: Front Chem. 2021 Oct 7;9:719949. doi: 10.3389/fchem.2021.719949 (PMC8529705; doi:10.3389/fchem.2021.719949)
Supplement: Supplementary file 2 [file DataSheet1.ZIP › Raw Date for Manuscript-719949-reduced/Figure S1/Inhibitor 17/rmsd1.dat]

#Frame     RMSD_00002
       1       2.0940
       2       2.1135
       3       2.1618
       4       2.1930
       5       2.2433
       6       2.1794
       7       2.2916
       8       2.2383
       9       2.3245
      10       2.3169
      11       2.4101
      12       2.3925
      13       2.3040
      14       2.3123
      15       2.3850
      16       2.2933
      17       2.2971
      18       2.2555
      19       2.3188
      20       2.2490
      21       2.2193
      22       2.2736
      23       2.2657
      24       2.2629
      25       2.1800
      26       2.3057
      27       2.2139
      28       2.2154
      29       2.1318
      30       2.1454
      31       2.1762
      32       2.1629
      33       2.1525
      34       2.1049
      35       2.0822
      36       2.0230
      37       2.0302
      38       2.0486
      39       2.0982
      40       2.1234
      41       2.1565
      42       2.1941
      43       2.2398
      44       2.1606
      45       2.1810
      46       2.1582
      47       2.3482
      48       2.3303
      49       2.2928
      50       2.3733
      51       2.3851
      52       2.4460
      53       2.3751
      54       2.4178
      55       2.3773
      56       2.2627
      57       2.2156
      58       2.1882
      59       2.2446
      60       2.2204
      61       2.1823
      62       2.2667
      63       2.2346
      64       2.2753
      65       2.3269
      66       2.3096
      67       2.3299
      68       2.3053
      69       2.2028
      70       2.2920
      71       2.3683
      72       2.3000
      73       2.3290
      74       2.3862
      75       2.3933
      76       2.3997
      77       2.4138
      78       2.4071
      79       2.3173
      80       2.2866
      81       2.3558
      82       2.3235
      83       2.3116
      84       2.2722
      85       2.2351
      86       2.3307
      87       2.2769
      88       2.3389
      89       2.3730
      90       2.4199
      91       2.3816
      92       2.3311
      93       2.4016
      94       2.5038
      95       2.4586
      96       2.4995
      97       2.4737
      98       2.4475
      99       2.4786
     100       2.4209
     101       2.4332
     102       2.4092
     103       2.4397
     104       2.4587
     105       2.4673
     106       2.3750
     107       2.2802
     108       2.3428
     109       2.3363
     110       2.3041
     111       2.3242
     112       2.3214
     113       2.3702
     114       2.3676
     115       2.3854
     116       2.4096
     117       2.4176
     118       2.3140
     119       2.3286
     120       2.2846
     121       2.3275
     122       2.3579
     123       2.4460
     124       2.3727
     125       2.3811
     126       2.4108
     127       2.3832
     128       2.3094
     129       2.3555
     130       2.4380
     131       2.4274
     132       2.4060
     133       2.3034
     134       2.3192
     135       2.3319
     136       2.2586
     137       2.2622
     138       2.2469
     139       2.2074
     140       2.2239
     141       2.2829
     142       2.2942
     143       2.2319
     144       2.2482
     145       2.3281
     146       2.3046
     147       2.2216
     148       2.2741
     149       2.3359
     150       2.4184
     151       2.4170
     152       2.5567
     153       2.4809
     154       2.5143
     155       2.5043
     156       2.4216
     157       2.3488
     158       2.3125
     159       2.3381
     160       2.3498
     161       2.3047
     162       2.3147
     163       2.2171
     164       2.2731
     165       2.3107
     166       2.3781
     167       2.3839
     168       2.3405
     169       2.3214
     170       2.3088
     171       2.3406
     172       2.2642
     173       2.2157
     174       2.2250
     175       2.2364
     176       2.2170
     177       2.2147
     178       2.2630
     179       2.3936
     180       2.2164
     181       2.2219
     182       2.2425
     183       2.2378
     184       2.2779
     185       2.2618
     186       2.3061
     187       2.1966
     188       2.1604
     189       2.1969
     190       2.2079
     191       2.2861
     192       2.2969
     193       2.3113
     194       2.3729
     195       2.5264
     196       2.4956
     197       2.4396
     198       2.3023
     199       2.2722
     200       2.3085
     201       2.2569
     202       2.2216
     203       2.2147
     204       2.1521
     205       2.1336
     206       2.1854
     207       2.1762
     208       2.1279
     209       2.2162
     210       2.0930
     211       2.1685
     212       2.2018
     213       2.1966
     214       2.1879
     215       2.2721
     216       2.2598
     217       2.2359
     218       2.3345
     219       2.3537
     220       2.3124
     221       2.3292
     222       2.3778
     223       2.3834
     224       2.4035
     225       2.3630
     226       2.3321
     227       2.3383
     228       2.3661
     229       2.3712
     230       2.3367
     231       2.4279
     232       2.4048
     233       2.3482
     234       2.2305
     235       2.2735
     236       2.2896
     237       2.2335
     238       2.1782
     239       2.1713
     240       2.2832
     241       2.2435
     242       2.1623
     243       2.1964
     244       2.2388
     245       2.2953
     246       2.2322
     247       2.2335
     248       2.2557
     249       2.2875
     250       2.2972
     251       2.2124
     252       2.2851
     253       2.2227
     254       2.2750
     255       2.2741
     256       2.2890
     257       2.3151
     258       2.2628
     259       2.3715
     260       2.3593
     261       2.3282
     262       2.3601
     263       2.3664
     264       2.3508
     265       2.4386
     266       2.3853
     267       2.4055
     268       2.3058
     269       2.3023
     270       2.3737
     271       2.3415
     272       2.3284
     273       2.2850
     274       2.2525
     275       2.2417
     276       2.3326
     277       2.2826
     278       2.3349
     279       2.2644
     280       2.3282
     281       2.2789
     282       2.2420
     283       2.3112
     284       2.3727
     285       2.2749
     286       2.2909
     287       2.2450
     288       2.2420
     289       2.1978
     290       2.2823
     291       2.3397
     292       2.3400
     293       2.3007
     294       2.3369
     295       2.3548
     296       2.4198
     297       2.4144
     298       2.4159
     299       2.4496
     300       2.3948
     301       2.3659
     302       2.4284
     303       2.2330
     304       2.2100
     305       2.1768
     306       2.2414
     307       2.2634
     308       2.3023
     309       2.3014
     310       2.2568
     311       2.1976
     312       2.2770
     313       2.3065
     314       2.2108
     315       2.2200
     316       2.1517
     317       2.1877
     318       2.1912
     319       2.2385
     320       2.2588
     321       2.1846
     322       2.1982
     323       2.1303
     324       2.1234
     325       2.1227
     326       2.1747
     327       2.1448
     328       2.2025
     329       2.1743
     330       2.1734
     331       2.0854
     332       2.0553
     333       2.0496
     334       2.0370
     335       2.0271
     336       2.0899
     337       2.0834
     338       2.1475
     339       2.0952
     340       2.0928
     341       2.0981
     342       2.1363
     343       2.1561
     344       2.1268
     345       2.0682
     346       2.0886
     347       2.0938
     348       2.0635
     349       2.0649
     350       2.0931
     351       2.1709
     352       2.0800
     353       2.0377
     354       2.0643
     355       2.1161
     356       2.0659
     357       2.0977
     358       2.1708
     359       2.1229
     360       2.1142
     361       2.1554
     362       2.1673
     363       2.2521
     364       2.2598
     365       2.2229
     366       2.2249
     367       2.1434
     368       2.1599
     369       2.1639
     370       2.1687
     371       2.1443
     372       2.0870
     373       2.0932
     374       2.1116
     375       2.1125
     376       2.1221
     377       2.1491
     378       2.1418
     379       2.1127
     380       2.1720
     381       2.0470
     382       2.0223
     383       2.0471
     384       2.0845
     385       2.1720
     386       2.0907
     387       2.0009
     388       2.0493
     389       2.0550
     390       2.0363
     391       2.0571
     392       2.0529
     393       2.1166
     394       2.0863
     395       2.0732
     396       2.1699
     397       2.1252
     398       2.0432
     399       1.9820
     400       2.0272
     401       2.0193
     402       2.0986
     403       2.1285
     404       2.0948
     405       2.1180
     406       2.1004
     407       2.0810
     408       2.0837
     409       2.0222
     410       2.0189
     411       2.1213
     412       2.0873
     413       2.0556
     414       2.1097
     415       2.1371
     416       2.1135
     417       2.2184
     418       2.1634
     419       2.2065
     420       2.2307
     421       2.2177
     422       2.1211
     423       2.0523
     424       2.1269
     425       2.1780
     426       2.1456
     427       2.0901
     428       2.1234
     429       2.1138
     430       2.1801
     431       2.1499
     432       2.1313
     433       2.2073
     434       2.1619
     435       2.1284
     436       2.0577
     437       2.1308
     438       2.1661
     439       2.1916
     440       2.2425
     441       2.1801
     442       2.1596
     443       2.2073
     444       2.0870
     445       2.1043
     446       2.1331
     447       2.1493
     448       2.1426
     449       2.2010
     450       2.1664
     451       2.1073
     452       2.0929
     453       2.1502
     454       2.0181
     455       2.0297
     456       2.0589
     457       2.1288
     458       2.1612
     459       2.1932
     460       2.1884
     461       2.0614
     462       2.0224
     463       2.1182
     464       2.0969
     465       2.1467
     466       2.1925
     467       2.1397
     468       2.0906
     469       2.1013
     470       2.1453
     471       2.0400
     472       2.0585
     473       2.0651
     474       2.0961
     475       2.1161
     476       2.0770
     477       2.0288
     478       2.1055
     479       2.0887
     480       2.0713
     481       2.0361
     482       2.1281
     483       2.0987
     484       2.1598
     485       2.2100
     486       2.1519
     487       2.1424
     488       2.1269
     489       2.0621
     490       2.0510
     491       2.0242
     492       2.1040
     493       2.0492
     494       2.1191
     495       2.0786
     496       2.1418
     497       2.2176
     498       2.2282
     499       2.2068
     500       2.1927
     501       2.2474
     502       2.2334
     503       2.2173
     504       2.1995
     505       2.2807
     506       2.2663
     507       2.3318
     508       2.2006
     509       2.1973
     510       2.1560
     511       2.0818
     512       2.1655
     513       2.1243
     514       2.1670
     515       2.1297
     516       2.2229
     517       2.3182
     518       2.2627
     519       2.2636
     520       2.2439
     521       2.2227
     522       2.2661
     523       2.2542
     524       2.1944
     525       2.2096
     526       2.2476
     527       2.1948
     528       2.2311
     529       2.1652
     530       2.2269
     531       2.1831
     532       2.1378
     533       2.1979
     534       2.2701
     535       2.1831
     536       2.1185
     537       2.0918
     538       2.1098
     539       2.1049
     540       2.1120
     541       2.0441
     542       2.0966
     543       2.0759
     544       2.0373
     545       2.0786
     546       2.1113
     547       2.1357
     548       2.1673
     549       2.3590
     550       2.3521
     551       2.1774
     552       2.1785
     553       2.2141
     554       2.2232
     555       2.1966
     556       2.1791
     557       2.1042
     558       2.1272
     559       2.1665
     560       2.2285
     561       2.1867
     562       2.1673
     563       2.2521
     564       2.1884
     565       2.2339
     566       2.3597
     567       2.3000
     568       2.2424
     569       2.2836
     570       2.2563
     571       2.3776
     572       2.4527
     573       2.3248
     574       2.3559
     575       2.3789
     576       2.4230
     577       2.3778
     578       2.3135
     579       2.3626
     580       2.3302
     581       2.3294
     582       2.3438
     583       2.3400
     584       2.3484
     585       2.3888
     586       2.3650
     587       2.3118
     588       2.3648
     589       2.2818
     590       2.2236
     591       2.2566
     592       2.3041
     593       2.3197
     594       2.3219
     595       2.2592
     596       2.1989
     597       2.1834
     598       2.1952
     599       2.1354
     600       2.1206
     601       2.1530
     602       2.1735
     603       2.1409
     604       2.0997
     605       2.0996
     606       2.1102
     607       2.0825
     608       2.1135
     609       2.1516
     610       2.1865
     611       2.2682
     612       2.2381
     613       2.2936
     614       2.2780
     615       2.2168
     616       2.1918
     617       2.1818
     618       2.2034
     619       2.2065
     620       2.2790
     621       2.2315
     622       2.2276
     623       2.1832
     624       2.3464
     625       2.2507
     626       2.2321
     627       2.3324
     628       2.3851
     629       2.3766
     630       2.2929
     631       2.3695
     632       2.2332
     633       2.2955
     634       2.2890
     635       2.2242
     636       2.2175
     637       2.1437
     638       2.2183
     639       2.2133
     640       2.2497
     641       2.2470
     642       2.2824
     643       2.2725
     644       2.3790
     645       2.3862
     646       2.3856
     647       2.4192
     648       2.3418
     649       2.3402
     650       2.3191
     651       2.3664
     652       2.3550
     653       2.4072
     654       2.3733
     655       2.3323
     656       2.3540
     657       2.3481
     658       2.4258
     659       2.4132
     660       2.3966
     661       2.4079
     662       2.4829
     663       2.4616
     664       2.3285
     665       2.2416
     666       2.2145
     667       2.1917
     668       2.2143
     669       2.2352
     670       2.2851
     671       2.2256
     672       2.2729
     673       2.3178
     674       2.1966
     675       2.2482
     676       2.2341
     677       2.1584
     678       2.0998
     679       2.1607
     680       2.2182
     681       2.2939
     682       2.3165
     683       2.2145
     684       2.3248
     685       2.3048
     686       2.2505
     687       2.2234
     688       2.2871
     689       2.2282
     690       2.2264
     691       2.3261
     692       2.2571
     693       2.1962
     694       2.2480
     695       2.2973
     696       2.1338
     697       2.2354
     698       2.2687
     699       2.2151
     700       2.2033
     701       2.2212
     702       2.2120
     703       2.2424
     704       2.2025
     705       2.2116
     706       2.3602
     707       2.3075
     708       2.3330
     709       2.3526
     710       2.3896
     711       2.4329
     712       2.3783
     713       2.3861
     714       2.3805
     715       2.4170
     716       2.3927
     717       2.4209
     718       2.4651
     719       2.4086
     720       2.3594
     721       2.3377
     722       2.4518
     723       2.5031
     724       2.4674
     725       2.3353
     726       2.4465
     727       2.2975
     728       2.3105
     729       2.3038
     730       2.2809
     731       2.2720
     732       2.2846
     733       2.3356
     734       2.2617
     735       2.2291
     736       2.2361
     737       2.2009
     738       2.2314
     739       2.3533
     740       2.3761
     741       2.3180
     742       2.3354
     743       2.3644
     744       2.3371
     745       2.3559
     746       2.3593
     747       2.2808
     748       2.1888
     749       2.2380
     750       2.2313
     751       2.1833
     752       2.2528
     753       2.2363
     754       2.3413
     755       2.3243
     756       2.2152
     757       2.3006
     758       2.3285
     759       2.3242
     760       2.4521
     761       2.4646
     762       2.4413
     763       2.3857
     764       2.4448
     765       2.4581
     766       2.4479
     767       2.5687
     768       2.5319
     769       2.5420
     770       2.5716
     771       2.5915
     772       2.5779
     773       2.5005
     774       2.5031
     775       2.3939
     776       2.4690
     777       2.4117
     778       2.4681
     779       2.5202
     780       2.4916
     781       2.5817
     782       2.6040
     783       2.4947
     784       2.4931
     785       2.4962
     786       2.5051
     787       2.4993
     788       2.4930
     789       2.4374
     790       2.4254
     791       2.4502
     792       2.3631
     793       2.2971
     794       2.2975
     795       2.2412
     796       2.2467
     797       2.2455
     798       2.3054
     799       2.3365
     800       2.3567
     801       2.2996
     802       2.4360
     803       2.3416
     804       2.2799
     805       2.3153
     806       2.2126
     807       2.2158
     808       2.1981
     809       2.1418
     810       2.2059
     811       2.2711
     812       2.1975
     813       2.2259
     814       2.2291
     815       2.2087
     816       2.2014
     817       2.2529
     818       2.3331
     819       2.3532
     820       2.3387
     821       2.2272
     822       2.2096
     823       2.1721
     824       2.1883
     825       2.1674
     826       2.1614
     827       2.1636
     828       2.1091
     829       2.1347
     830       2.1752
     831       2.1677
     832       2.1547
     833       2.1889
     834       2.2337
     835       2.2171
     836       2.1800
     837       2.1703
     838       2.2160
     839       2.2960
     840       2.1909
     841       2.2095
     842       2.1805
     843       2.1331
     844       2.2116
     845       2.1869
     846       2.1821
     847       2.2476
     848       2.1877
     849       2.1844
     850       2.1617
     851       2.2935
     852       2.3098
     853       2.3919
     854       2.3972
     855       2.4745
     856       2.4661
     857       2.4550
     858       2.4356
     859       2.3863
     860       2.3967
     861       2.4014
     862       2.3788
     863       2.3228
     864       2.2933
     865       2.2333
     866       2.3140
     867       2.3330
     868       2.2803
     869       2.4049
     870       2.3481
     871       2.3498
     872       2.3482
     873       2.2812
     874       2.2136
     875       2.2461
     876       2.2997
     877       2.2468
     878       2.2899
     879       2.3471
     880       2.3413
     881       2.3190
     882       2.2754
     883       2.3452
     884       2.3581
     885       2.3466
     886       2.4554
     887       2.3021
     888       2.2970
     889       2.2994
     890       2.3000
     891       2.3067
     892       2.3953
     893       2.3807
     894       2.4058
     895       2.3876
     896       2.3807
     897       2.4469
     898       2.3947
     899       2.4472
     900       2.4118
     901       2.3757
     902       2.4903
     903       2.4760
     904       2.4388
     905       2.4467
     906       2.4104
     907       2.3623
     908       2.3898
     909       2.3598
     910       2.3438
     911       2.3305
     912       2.3793
     913       2.3623
     914       2.3834
     915       2.3670
     916       2.3191
     917       2.2926
     918       2.3385
     919       2.3779
     920       2.3465
     921       2.3318
     922       2.3855
     923       2.3593
     924       2.3803
     925       2.3082
     926       2.3446
     927       2.2592
     928       2.2980
     929       2.2511
     930       2.1598
     931       2.1983
     932       2.2045
     933       2.2105
     934       2.2260
     935       2.2725
     936       2.2980
     937       2.3099
     938       2.3047
     939       2.2780
     940       2.2671
     941       2.2729
     942       2.2735
     943       2.2850
     944       2.2319
     945       2.1648
     946       2.3203
     947       2.2854
     948       2.3483
     949       2.3036
     950       2.2774
     951       2.2939
     952       2.2057
     953       2.2530
     954       2.2847
     955       2.2411
     956       2.2479
     957       2.3516
     958       2.3752
     959       2.3779
     960       2.3302
     961       2.2678
     962       2.2026
     963       2.1620
     964       2.2009
     965       2.1957
     966       2.1965
     967       2.1744
     968       2.1638
     969       2.1421
     970       2.2084
     971       2.2123
     972       2.2530
     973       2.2464
     974       2.3052
     975       2.2031
     976       2.2444
     977       2.2522
     978       2.2729
     979       2.2943
     980       2.2230
     981       2.2842
     982       2.2597
     983       2.3268
     984       2.2905
     985       2.2255
     986       2.2978
     987       2.2279
     988       2.2412
     989       2.2536
     990       2.1761
     991       2.2070
     992       2.2380
     993       2.2946
     994       2.3366
     995       2.2720
     996       2.2605
     997       2.2227
     998       2.2818
     999       2.3827
    1000       2.3239
    1001       2.3189
    1002       2.3367
    1003       2.3492
    1004       2.3984
    1005       2.4114
    1006       2.4261
    1007       2.3022
    1008       2.2589
    1009       2.3105
    1010       2.2713
    1011       2.2599
    1012       2.2853
    1013       2.3879
    1014       2.3126
    1015       2.3010
    1016       2.3146
    1017       2.3292
    1018       2.2358
    1019       2.1427
    1020       2.2038
    1021       2.2173
    1022       2.2060
    1023       2.2816
    1024       2.2525
    1025       2.2086
    1026       2.3184
    1027       2.2081
    1028       2.2111
    1029       2.2493
    1030       2.2951
    1031       2.3325
    1032       2.3804
    1033       2.2873
    1034       2.2796
    1035       2.3186
    1036       2.2166
    1037       2.2203
    1038       2.2835
    1039       2.2023
    1040       2.2766
    1041       2.2288
    1042       2.1864
    1043       2.2849
    1044       2.2116
    1045       2.1365
    1046       2.1533
    1047       2.1767
    1048       2.2028
    1049       2.1181
    1050       2.1003
    1051       2.1199
    1052       2.2032
    1053       2.1693
    1054       2.2145
    1055       2.2787
    1056       2.2137
    1057       2.2149
    1058       2.1566
    1059       2.1202
    1060       2.1493
    1061       2.1066
    1062       2.0664
    1063       2.1463
    1064       2.1962
    1065       2.1513
    1066       2.1643
    1067       2.1339
    1068       2.1205
    1069       2.1150
    1070       2.1409
    1071       2.0358
    1072       2.0969
    1073       2.0587
    1074       2.0841
    1075       2.1791
    1076       2.1209
    1077       2.1245
    1078       2.1497
    1079       2.1635
    1080       2.0697
    1081       2.1181
    1082       2.1697
    1083       2.1166
    1084       2.1745
    1085       2.2588
    1086       2.1709
    1087       2.1750
    1088       2.2302
    1089       2.2186
    1090       2.2212
    1091       2.1407
    1092       2.1312
    1093       2.1782
    1094       2.1882
    1095       2.1861
    1096       2.2546
    1097       2.1811
    1098       2.1353
    1099       2.1235
    1100       2.1477
    1101       2.1217
    1102       2.2015
    1103       2.2846
    1104       2.3542
    1105       2.2812
    1106       2.3082
    1107       2.2490
    1108       2.3245
    1109       2.2409
    1110       2.2784
    1111       2.2702
    1112       2.2517
    1113       2.1918
    1114       2.1608
    1115       2.0858
    1116       2.0978
    1117       2.1201
    1118       2.1192
    1119       2.0736
    1120       2.1122
    1121       2.0729
    1122       2.0608
    1123       2.1081
    1124       2.1364
    1125       2.1281
    1126       2.1878
    1127       2.0448
    1128       2.0701
    1129       2.1603
    1130       2.1251
    1131       2.1140
    1132       2.0837
    1133       2.1278
    1134       2.1102
    1135       2.1095
    1136       2.1427
    1137       2.1238
    1138       2.0724
    1139       2.1329
    1140       2.2046
    1141       2.2046
    1142       2.2266
    1143       2.2440
    1144       2.2485
    1145       2.2436
    1146       2.2211
    1147       2.2546
    1148       2.2627
    1149       2.2037
    1150       2.2137
    1151       2.2011
    1152       2.2305
    1153       2.2315
    1154       2.2989
    1155       2.3470
    1156       2.3642
    1157       2.4191
    1158       2.3220
    1159       2.2994
    1160       2.3257
    1161       2.2211
    1162       2.3518
    1163       2.3201
    1164       2.2163
    1165       2.2655
    1166       2.2296
    1167       2.2563
    1168       2.3074
    1169       2.3713
    1170       2.4423
    1171       2.5017
    1172       2.4452
    1173       2.4574
    1174       2.4610
    1175       2.4344
    1176       2.4833
    1177       2.4865
    1178       2.5100
    1179       2.4572
    1180       2.4319
    1181       2.4224
    1182       2.4111
    1183       2.4380
    1184       2.4515
    1185       2.4834
    1186       2.4695
    1187       2.4463
    1188       2.3689
    1189       2.2187
    1190       2.1947
    1191       2.1379
    1192       2.1443
    1193       2.2235
    1194       2.2339
    1195       2.2507
    1196       2.2466
    1197       2.2120
    1198       2.1862
    1199       2.2221
    1200       2.1701
    1201       2.2117
    1202       2.1436
    1203       2.1246
    1204       2.1769
    1205       2.1698
    1206       2.1421
    1207       2.2288
    1208       2.2014
    1209       2.1416
    1210       2.0983
    1211       2.1375
    1212       2.1541
    1213       2.1426
    1214       2.2012
    1215       2.1663
    1216       2.1582
    1217       2.1541
    1218       2.1209
    1219       2.1688
    1220       2.1705
    1221       2.1697
    1222       2.2131
    1223       2.2020
    1224       2.2695
    1225       2.2074
    1226       2.2326
    1227       2.1517
    1228       2.2397
    1229       2.2288
    1230       2.1625
    1231       2.2241
    1232       2.2983
    1233       2.2921
    1234       2.2431
    1235       2.2528
    1236       2.2324
    1237       2.2936
    1238       2.2466
    1239       2.3718
    1240       2.2745
    1241       2.4160
    1242       2.3471
    1243       2.2896
    1244       2.2932
    1245       2.1607
    1246       2.1826
    1247       2.1972
    1248       2.2358
    1249       2.2667
    1250       2.2225
    1251       2.2466
    1252       2.2473
    1253       2.2470
    1254       2.2645
    1255       2.2932
    1256       2.3396
    1257       2.3240
    1258       2.3368
    1259       2.3851
    1260       2.4113
    1261       2.4285
    1262       2.3386
    1263       2.3414
    1264       2.3107
    1265       2.3161
    1266       2.3248
    1267       2.3932
    1268       2.3824
    1269       2.3121
    1270       2.2903
    1271       2.3721
    1272       2.2932
    1273       2.3140
    1274       2.3379
    1275       2.2718
    1276       2.2197
    1277       2.2599
    1278       2.3582
    1279       2.3029
    1280       2.3172
    1281       2.3115
    1282       2.3575
    1283       2.3491
    1284       2.3862
    1285       2.3274
    1286       2.4125
    1287       2.3252
    1288       2.2740
    1289       2.3045
    1290       2.2981
    1291       2.4222
    1292       2.3287
    1293       2.3217
    1294       2.3101
    1295       2.3116
    1296       2.3985
    1297       2.2705
    1298       2.2669
    1299       2.3883
    1300       2.3857
    1301       2.4262
    1302       2.4254
    1303       2.4059
    1304       2.4345
    1305       2.3665
    1306       2.3011
    1307       2.3205
    1308       2.3299
    1309       2.3980
    1310       2.3404
    1311       2.3826
    1312       2.3624
    1313       2.4117
    1314       2.4263
    1315       2.3438
    1316       2.4310
    1317       2.4706
    1318       2.4250
    1319       2.3695
    1320       2.3604
    1321       2.3886
    1322       2.3681
    1323       2.4135
    1324       2.3650
    1325       2.3370
    1326       2.2409
    1327       2.2744
    1328       2.2881
    1329       2.3182
    1330       2.3193
    1331       2.3144
    1332       2.3534
    1333       2.3309
    1334       2.3871
    1335       2.3362
    1336       2.3949
    1337       2.3992
    1338       2.3771
    1339       2.3429
    1340       2.3993
    1341       2.4055
    1342       2.4526
    1343       2.4246
    1344       2.4504
    1345       2.4392
    1346       2.4103
    1347       2.3800
    1348       2.3158
    1349       2.3420
    1350       2.2979
    1351       2.2386
    1352       2.3561
    1353       2.5489
    1354       2.4920
    1355       2.5543
    1356       2.5192
    1357       2.5815
    1358       2.5797
    1359       2.5493
    1360       2.6032
    1361       2.6110
    1362       2.6318
    1363       2.5904
    1364       2.4890
    1365       2.4652
    1366       2.3616
    1367       2.3577
    1368       2.3817
    1369       2.3656
    1370       2.3720
    1371       2.3782
    1372       2.3103
    1373       2.4116
    1374       2.3699
    1375       2.3690
    1376       2.4227
    1377       2.3739
    1378       2.4975
    1379       2.4586
    1380       2.4210
    1381       2.3896
    1382       2.4425
    1383       2.4140
    1384       2.4298
    1385       2.4432
    1386       2.4148
    1387       2.4190
    1388       2.4167
    1389       2.3930
    1390       2.4468
    1391       2.4091
    1392       2.4325
    1393       2.3802
    1394       2.3769
    1395       2.3741
    1396       2.4221
    1397       2.3921
    1398       2.3759
    1399       2.4411
    1400       2.4518
    1401       2.3901
    1402       2.3953
    1403       2.4619
    1404       2.4685
    1405       2.4615
    1406       2.5303
    1407       2.5570
    1408       2.4795
    1409       2.4297
    1410       2.4223
    1411       2.3551
    1412       2.4465
    1413       2.4803
    1414       2.4744
    1415       2.3908
    1416       2.3677
    1417       2.3954
    1418       2.3519
    1419       2.3527
    1420       2.3103
    1421       2.4444
    1422       2.4398
    1423       2.4686
    1424       2.4226
    1425       2.4880
    1426       2.4871
    1427       2.5057
    1428       2.5375
    1429       2.5142
    1430       2.6342
    1431       2.5303
    1432       2.6652
    1433       2.5867
    1434       2.5615
    1435       2.5725
    1436       2.5442
    1437       2.4755
    1438       2.4548
    1439       2.4299
    1440       2.4424
    1441       2.4940
    1442       2.5527
    1443       2.5971
    1444       2.5579
    1445       2.5321
    1446       2.4064
    1447       2.5200
    1448       2.4321
    1449       2.5119
    1450       2.5012
    1451       2.4743
    1452       2.4896
    1453       2.3928
    1454       2.3678
    1455       2.4536
    1456       2.4588
    1457       2.4809
    1458       2.4798
    1459       2.3789
    1460       2.3893
    1461       2.3971
    1462       2.3845
    1463       2.4357
    1464       2.5580
    1465       2.5560
    1466       2.4482
    1467       2.4691
    1468       2.4677
    1469       2.5070
    1470       2.5174
    1471       2.5014
    1472       2.5682
    1473       2.6501
    1474       2.5557
    1475       2.4640
    1476       2.4780
    1477       2.3707
    1478       2.3720
    1479       2.3757
    1480       2.4025
    1481       2.4025
    1482       2.3710
    1483       2.4176
    1484       2.3558
    1485       2.2989
    1486       2.3194
    1487       2.3281
    1488       2.2841
    1489       2.2978
    1490       2.2852
    1491       2.3395
    1492       2.3953
    1493       2.3745
    1494       2.2534
    1495       2.2993
    1496       2.2783
    1497       2.3598
    1498       2.3155
    1499       2.2966
    1500       2.3429
    1501       2.2989
    1502       2.2154
    1503       2.2446
    1504       2.2738
    1505       2.2840
    1506       2.2786
    1507       2.3406
    1508       2.3348
    1509       2.3682
    1510       2.3210
    1511       2.3575
    1512       2.3553
    1513       2.3664
    1514       2.3873
    1515       2.4335
    1516       2.3808
    1517       2.3200
    1518       2.3547
    1519       2.2625
    1520       2.2679
    1521       2.2551
    1522       2.2935
    1523       2.3734
    1524       2.3289
    1525       2.2987
    1526       2.2071
    1527       2.2568
    1528       2.2340
    1529       2.2373
    1530       2.2503
    1531       2.1820
    1532       2.2295
    1533       2.3013
    1534       2.2622
    1535       2.2585
    1536       2.3935
    1537       2.3993
    1538       2.3899
    1539       2.3803
    1540       2.3486
    1541       2.4190
    1542       2.3986
    1543       2.2721
    1544       2.2834
    1545       2.2924
    1546       2.2667
    1547       2.3037
    1548       2.3134
    1549       2.3150
    1550       2.2976
    1551       2.3241
    1552       2.3267
    1553       2.3189
    1554       2.3759
    1555       2.3938
    1556       2.3736
    1557       2.4744
    1558       2.3919
    1559       2.3475
    1560       2.3508
    1561       2.3804
    1562       2.4200
    1563       2.4232
    1564       2.3616
    1565       2.3824
    1566       2.2961
    1567       2.2935
    1568       2.2887
    1569       2.2586
    1570       2.3010
    1571       2.3172
    1572       2.2663
    1573       2.2843
    1574       2.2788
    1575       2.3000
    1576       2.3330
    1577       2.4029
    1578       2.3723
    1579       2.2900
    1580       2.2520
    1581       2.2654
    1582       2.2943
    1583       2.2704
    1584       2.2791
    1585       2.3052
    1586       2.3032
    1587       2.3625
    1588       2.4236
    1589       2.4072
    1590       2.4118
    1591       2.3943
    1592       2.3352
    1593       2.3567
    1594       2.4371
    1595       2.4213
    1596       2.4384
    1597       2.3700
    1598       2.3789
    1599       2.3660
    1600       2.3050
    1601       2.2828
    1602       2.3159
    1603       2.2813
    1604       2.3652
    1605       2.3994
    1606       2.3197
    1607       2.3026
    1608       2.2705
    1609       2.3295
    1610       2.4111
    1611       2.3832
    1612       2.2820
    1613       2.2913
    1614       2.3398
    1615       2.3545
    1616       2.3509
    1617       2.3779
    1618       2.4048
    1619       2.3246
    1620       2.3296
    1621       2.3776
    1622       2.3093
    1623       2.3391
    1624       2.2713
    1625       2.3672
    1626       2.3106
    1627       2.3139
    1628       2.4078
    1629       2.2632
    1630       2.3144
    1631       2.3040
    1632       2.3532
    1633       2.3810
    1634       2.3653
    1635       2.4364
    1636       2.4367
    1637       2.4480
    1638       2.4320
    1639       2.3622
    1640       2.2942
    1641       2.3519
    1642       2.2310
    1643       2.2295
    1644       2.3028
    1645       2.3177
    1646       2.2426
    1647       2.2949
    1648       2.3105
    1649       2.3613
    1650       2.2977
    1651       2.3285
    1652       2.2986
    1653       2.3546
    1654       2.4292
    1655       2.4225
    1656       2.2834
    1657       2.3608
    1658       2.3876
    1659       2.3807
    1660       2.4849
    1661       2.4574
    1662       2.4255
    1663       2.3450
    1664       2.3556
    1665       2.4437
    1666       2.4444
    1667       2.4584
    1668       2.4640
    1669       2.4962
    1670       2.4247
    1671       2.3884
    1672       2.4367
    1673       2.4055
    1674       2.4152
    1675       2.4061
    1676       2.3343
    1677       2.2814
    1678       2.3143
    1679       2.3719
    1680       2.3807
    1681       2.4754
    1682       2.4092
    1683       2.4813
    1684       2.4596
    1685       2.4752
    1686       2.3568
    1687       2.4026
    1688       2.3944
    1689       2.3653
    1690       2.3904
    1691       2.3823
    1692       2.3606
    1693       2.3441
    1694       2.3547
    1695       2.3519
    1696       2.3638
    1697       2.4254
    1698       2.3948
    1699       2.3999
    1700       2.4020
    1701       2.4568
    1702       2.4505
    1703       2.4522
    1704       2.3643
    1705       2.3669
    1706       2.4071
    1707       2.3689
    1708       2.4311
    1709       2.4174
    1710       2.5363
    1711       2.5152
    1712       2.5326
    1713       2.4899
    1714       2.5152
    1715       2.5670
    1716       2.4689
    1717       2.4326
    1718       2.3474
    1719       2.3330
    1720       2.4323
    1721       2.4173
    1722       2.3925
    1723       2.3911
    1724       2.4813
    1725       2.4573
    1726       2.4514
    1727       2.4286
    1728       2.4176
    1729       2.4523
    1730       2.5093
    1731       2.4450
    1732       2.5125
    1733       2.5681
    1734       2.5614
    1735       2.5572
    1736       2.5568
    1737       2.5266
    1738       2.5921
    1739       2.4886
    1740       2.4935
    1741       2.4917
    1742       2.4841
    1743       2.4744
    1744       2.6043
    1745       2.6149
    1746       2.6263
    1747       2.6992
    1748       2.6212
    1749       2.5791
    1750       2.6077
    1751       2.6080
    1752       2.6331
    1753       2.6711
    1754       2.5992
    1755       2.5917
    1756       2.5962
    1757       2.6033
    1758       2.5611
    1759       2.5447
    1760       2.5855
    1761       2.6512
    1762       2.5729
    1763       2.5652
    1764       2.6729
    1765       2.7328
    1766       2.5989
    1767       2.5972
    1768       2.6824
    1769       2.6757
    1770       2.7124
    1771       2.6893
    1772       2.7377
    1773       2.7365
    1774       2.6980
    1775       2.7512
    1776       2.6921
    1777       2.6891
    1778       2.6747
    1779       2.6276
    1780       2.7207
    1781       2.7234
    1782       2.7098
    1783       2.6257
    1784       2.5855
    1785       2.6745
    1786       2.5857
    1787       2.6433
    1788       2.6438
    1789       2.6133
    1790       2.6373
    1791       2.6063
    1792       2.5949
    1793       2.5524
    1794       2.5368
    1795       2.5967
    1796       2.5756
    1797       2.5930
    1798       2.5749
    1799       2.6275
    1800       2.5343
    1801       2.6049
    1802       2.5624
    1803       2.5158
    1804       2.5141
    1805       2.5340
    1806       2.5819
    1807       2.5671
    1808       2.6094
    1809       2.5589
    1810       2.5990
    1811       2.5459
    1812       2.5609
    1813       2.5368
    1814       2.5898
    1815       2.6921
    1816       2.6768
    1817       2.6420
    1818       2.5817
    1819       2.6078
    1820       2.5798
    1821       2.6136
    1822       2.5949
    1823       2.5524
    1824       2.6200
    1825       2.6264
    1826       2.6236
    1827       2.6371
    1828       2.6079
    1829       2.5945
    1830       2.6093
    1831       2.5991
    1832       2.5668
    1833       2.6032
    1834       2.6081
    1835       2.6252
    1836       2.6580
    1837       2.6689
    1838       2.6144
    1839       2.6044
    1840       2.6011
    1841       2.6294
    1842       2.6964
    1843       2.6819
    1844       2.7500
    1845       2.7805
    1846       2.6927
    1847       2.8178
    1848       2.7618
    1849       2.8101
    1850       2.8092
    1851       2.7967
    1852       2.8237
    1853       2.7756
    1854       2.7172
    1855       2.7799
    1856       2.7914
    1857       2.6846
    1858       2.6684
    1859       2.6322
    1860       2.7304
    1861       2.6014
    1862       2.5566
    1863       2.5272
    1864       2.5985
    1865       2.6023
    1866       2.6916
    1867       2.7685
    1868       2.7556
    1869       2.7019
    1870       2.7117
    1871       2.6829
    1872       2.7719
    1873       2.7334
    1874       2.7113
    1875       2.6700
    1876       2.7147
    1877       2.7528
    1878       2.6532
    1879       2.7221
    1880       2.7818
    1881       2.7322
    1882       2.6016
    1883       2.6644
    1884       2.6742
    1885       2.6409
    1886       2.7052
    1887       2.5958
    1888       2.5551
    1889       2.6415
    1890       2.6077
    1891       2.6242
    1892       2.7637
    1893       2.6457
    1894       2.6817
    1895       2.5733
    1896       2.5147
    1897       2.3758
    1898       2.3725
    1899       2.2907
    1900       2.3918
    1901       2.4142
    1902       2.2718
    1903       2.2883
    1904       2.3322
    1905       2.2685
    1906       2.2388
    1907       2.3432
    1908       2.3559
    1909       2.3820
    1910       2.3249
    1911       2.3335
    1912       2.3514
    1913       2.4139
    1914       2.3924
    1915       2.3830
    1916       2.3647
    1917       2.4454
    1918       2.4428
    1919       2.4855
    1920       2.5217
    1921       2.4718
    1922       2.4320
    1923       2.3396
    1924       2.3943
    1925       2.3026
    1926       2.3242
    1927       2.2132
    1928       2.2504
    1929       2.2358
    1930       2.2694
    1931       2.2548
    1932       2.2744
    1933       2.2932
    1934       2.2786
    1935       2.3047
    1936       2.2990
    1937       2.2340
    1938       2.1895
    1939       2.2001
    1940       2.3483
    1941       2.3017
    1942       2.2609
    1943       2.3555
    1944       2.2775
    1945       2.3107
    1946       2.3419
    1947       2.3362
    1948       2.3580
    1949       2.4686
    1950       2.4973
    1951       2.4954
    1952       2.4931
    1953       2.5166
    1954       2.5696
    1955       2.5849
    1956       2.4640
    1957       2.4248
    1958       2.4067
    1959       2.4174
    1960       2.4256
    1961       2.4507
    1962       2.4705
    1963       2.4923
    1964       2.4793
    1965       2.4888
    1966       2.5391
    1967       2.6099
    1968       2.5417
    1969       2.5787
    1970       2.5381
    1971       2.4327
    1972       2.3859
    1973       2.4020
    1974       2.4070
    1975       2.4598
    1976       2.4435
    1977       2.4414
    1978       2.4855
    1979       2.5300
    1980       2.5950
    1981       2.6191
    1982       2.5597
    1983       2.5345
    1984       2.6248
    1985       2.5452
    1986       2.5770
    1987       2.5445
    1988       2.4539
    1989       2.5506
    1990       2.4837
    1991       2.4824
    1992       2.4790
    1993       2.5656
    1994       2.4797
    1995       2.5624
    1996       2.5836
    1997       2.6393
    1998       2.6027
    1999       2.5946
    2000       2.6128
    2001       2.6299
    2002       2.6975
    2003       2.5662
    2004       2.5131
    2005       2.5459
    2006       2.5559
    2007       2.5910
    2008       2.5239
    2009       2.5605
    2010       2.5813
    2011       2.5915
    2012       2.5772
    2013       2.4990
    2014       2.5344
    2015       2.5412
    2016       2.5027
    2017       2.5013
    2018       2.4482
    2019       2.3992
    2020       2.3500
    2021       2.3830
    2022       2.4202
    2023       2.4447
    2024       2.4801
    2025       2.5692
    2026       2.6091
    2027       2.5413
    2028       2.4660
    2029       2.4844
    2030       2.5619
    2031       2.5440
    2032       2.5294
    2033       2.4743
    2034       2.4275
    2035       2.4989
    2036       2.4529
    2037       2.4687
    2038       2.4710
    2039       2.4035
    2040       2.4658
    2041       2.3873
    2042       2.3895
    2043       2.4164
    2044       2.4219
    2045       2.4582
    2046       2.5549
    2047       2.6428
    2048       2.5160
    2049       2.5341
    2050       2.5403
    2051       2.5451
    2052       2.4526
    2053       2.4992
    2054       2.4938
    2055       2.5240
    2056       2.5305
    2057       2.4847
    2058       2.4296
    2059       2.4295
    2060       2.5224
    2061       2.5945
    2062       2.6264
    2063       2.6110
    2064       2.5980
    2065       2.4177
    2066       2.4180
    2067       2.4242
    2068       2.4212
    2069       2.2963
    2070       2.4332
    2071       2.4493
    2072       2.4733
    2073       2.4070
    2074       2.4137
    2075       2.3829
    2076       2.3523
    2077       2.4123
    2078       2.4136
    2079       2.3526
    2080       2.3677
    2081       2.3512
    2082       2.3385
    2083       2.3646
    2084       2.4043
    2085       2.4199
    2086       2.3669
    2087       2.4776
    2088       2.5113
    2089       2.5396
    2090       2.3909
    2091       2.3308
    2092       2.4133
    2093       2.4201
    2094       2.4388
    2095       2.5701
    2096       2.5266
    2097       2.5396
    2098       2.6242
    2099       2.5385
    2100       2.5266
    2101       2.5043
    2102       2.5316
    2103       2.5205
    2104       2.5099
    2105       2.5241
    2106       2.5371
    2107       2.4844
    2108       2.4607
    2109       2.4621
    2110       2.5049
    2111       2.5478
    2112       2.5219
    2113       2.5143
    2114       2.5638
    2115       2.5095
    2116       2.4981
    2117       2.4729
    2118       2.5200
    2119       2.4416
    2120       2.4825
    2121       2.4968
    2122       2.4108
    2123       2.4045
    2124       2.5200
    2125       2.5188
    2126       2.4862
    2127       2.3993
    2128       2.3615
    2129       2.3259
    2130       2.3618
    2131       2.3422
    2132       2.4062
    2133       2.3493
    2134       2.4043
    2135       2.4095
    2136       2.4801
    2137       2.5796
    2138       2.5998
    2139       2.4968
    2140       2.4695
    2141       2.5400
    2142       2.4882
    2143       2.5345
    2144       2.5237
    2145       2.5453
    2146       2.5820
    2147       2.6446
    2148       2.5426
    2149       2.4089
    2150       2.4914
    2151       2.4615
    2152       2.5114
    2153       2.5025
    2154       2.4702
    2155       2.5293
    2156       2.5683
    2157       2.5185
    2158       2.4919
    2159       2.5592
    2160       2.5252
    2161       2.4406
    2162       2.4631
    2163       2.4902
    2164       2.5315
    2165       2.5441
    2166       2.5311
    2167       2.5187
    2168       2.4407
    2169       2.4708
    2170       2.4294
    2171       2.4207
    2172       2.4472
    2173       2.4282
    2174       2.3863
    2175       2.4904
    2176       2.4625
    2177       2.5013
    2178       2.4918
    2179       2.5153
    2180       2.4888
    2181       2.4941
    2182       2.5956
    2183       2.5424
    2184       2.5863
    2185       2.6053
    2186       2.5932
    2187       2.4806
    2188       2.5450
    2189       2.5089
    2190       2.5538
    2191       2.5358
    2192       2.4923
    2193       2.4418
    2194       2.4412
    2195       2.5120
    2196       2.4579
    2197       2.3534
    2198       2.3379
    2199       2.4377
    2200       2.4388
    2201       2.4412
    2202       2.3895
    2203       2.4225
    2204       2.3363
    2205       2.3193
    2206       2.2898
    2207       2.2184
    2208       2.2274
    2209       2.3621
    2210       2.3392
    2211       2.2602
    2212       2.2741
    2213       2.2949
    2214       2.2734
    2215       2.2986
    2216       2.3308
    2217       2.2824
    2218       2.3131
    2219       2.3226
    2220       2.2162
    2221       2.2236
    2222       2.2716
    2223       2.2917
    2224       2.2513
    2225       2.2314
    2226       2.2477
    2227       2.2941
    2228       2.3806
    2229       2.3666
    2230       2.2957
    2231       2.3410
    2232       2.4244
    2233       2.3367
    2234       2.3373
    2235       2.3157
    2236       2.3223
    2237       2.2832
    2238       2.2840
    2239       2.2975
    2240       2.3443
    2241       2.3229
    2242       2.2538
    2243       2.2409
    2244       2.2663
    2245       2.2734
    2246       2.2759
    2247       2.3692
    2248       2.2976
    2249       2.3424
    2250       2.4608
    2251       2.4469
    2252       2.4642
    2253       2.4695
    2254       2.4474
    2255       2.4361
    2256       2.4788
    2257       2.3868
    2258       2.4075
    2259       2.4597
    2260       2.4355
    2261       2.4291
    2262       2.4563
    2263       2.3943
    2264       2.3334
    2265       2.3399
    2266       2.3570
    2267       2.3502
    2268       2.4095
    2269       2.3710
    2270       2.4064
    2271       2.4046
    2272       2.4458
    2273       2.5300
    2274       2.4753
    2275       2.3860
    2276       2.4272
    2277       2.4170
    2278       2.4807
    2279       2.4629
    2280       2.5103
    2281       2.5561
    2282       2.5987
    2283       2.4727
    2284       2.5434
    2285       2.5415
    2286       2.5330
    2287       2.5984
    2288       2.5580
    2289       2.5819
    2290       2.6930
    2291       2.5953
    2292       2.5972
    2293       2.6171
    2294       2.6783
    2295       2.5950
    2296       2.5902
    2297       2.7104
    2298       2.5726
    2299       2.5672
    2300       2.5387
    2301       2.4699
    2302       2.4493
    2303       2.5407
    2304       2.5045
    2305       2.5315
    2306       2.5363
    2307       2.5941
    2308       2.5962
    2309       2.6684
    2310       2.6742
    2311       2.6229
    2312       2.6409
    2313       2.6936
    2314       2.6281
    2315       2.5658
    2316       2.5347
    2317       2.4968
    2318       2.4616
    2319       2.5656
    2320       2.4945
    2321       2.5502
    2322       2.5209
    2323       2.5327
    2324       2.5539
    2325       2.5065
    2326       2.3556
    2327       2.4004
    2328       2.3384
    2329       2.3740
    2330       2.3704
    2331       2.3637
    2332       2.2977
    2333       2.2811
    2334       2.2346
    2335       2.2198
    2336       2.2287
    2337       2.2123
    2338       2.1888
    2339       2.2630
    2340       2.2751
    2341       2.2685
    2342       2.1940
    2343       2.1847
    2344       2.2469
    2345       2.3295
    2346       2.3282
    2347       2.3280
    2348       2.2598
    2349       2.1948
    2350       2.2149
    2351       2.2317
    2352       2.2893
    2353       2.2356
    2354       2.2502
    2355       2.2752
    2356       2.2174
    2357       2.2462
    2358       2.2793
    2359       2.2636
    2360       2.3085
    2361       2.3218
    2362       2.3705
    2363       2.2624
    2364       2.3091
    2365       2.2796
    2366       2.2810
    2367       2.2330
    2368       2.2803
    2369       2.2931
    2370       2.2378
    2371       2.2200
    2372       2.1840
    2373       2.2047
    2374       2.2087
    2375       2.1798
    2376       2.2626
    2377       2.2147
    2378       2.3133
    2379       2.3348
    2380       2.2800
    2381       2.3349
    2382       2.3491
    2383       2.3179
    2384       2.2937
    2385       2.3055
    2386       2.3286
    2387       2.3323
    2388       2.3526
    2389       2.3205
    2390       2.2550
    2391       2.3029
    2392       2.2245
    2393       2.2170
    2394       2.1931
    2395       2.2362
    2396       2.2624
    2397       2.2885
    2398       2.2608
    2399       2.2991
    2400       2.3560
    2401       2.3460
    2402       2.3238
    2403       2.2595
    2404       2.2725
    2405       2.2722
    2406       2.2284
    2407       2.1768
    2408       2.2260
    2409       2.2373
    2410       2.2484
    2411       2.2913
    2412       2.3214
    2413       2.3095
    2414       2.2515
    2415       2.2899
    2416       2.3286
    2417       2.4014
    2418       2.3971
    2419       2.3511
    2420       2.3082
    2421       2.2979
    2422       2.3559
    2423       2.3555
    2424       2.3877
    2425       2.3792
    2426       2.3812
    2427       2.3318
    2428       2.2479
    2429       2.2350
    2430       2.2308
    2431       2.2347
    2432       2.2709
    2433       2.2924
    2434       2.2880
    2435       2.2121
    2436       2.1898
    2437       2.2328
    2438       2.1889
    2439       2.2035
    2440       2.2251
    2441       2.2839
    2442       2.1980
    2443       2.2303
    2444       2.2054
    2445       2.2191
    2446       2.2007
    2447       2.1621
    2448       2.1674
    2449       2.2148
    2450       2.1813
    2451       2.1533
    2452       2.2163
    2453       2.2298
    2454       2.2058
    2455       2.2358
    2456       2.2763
    2457       2.2628
    2458       2.2339
    2459       2.2381
    2460       2.3316
    2461       2.2879
    2462       2.2594
    2463       2.2441
    2464       2.2126
    2465       2.2023
    2466       2.2202
    2467       2.2111
    2468       2.1576
    2469       2.1697
    2470       2.2135
    2471       2.1705
    2472       2.1892
    2473       2.2793
    2474       2.2061
    2475       2.1775
    2476       2.2005
    2477       2.2017
    2478       2.2223
    2479       2.2371
    2480       2.1617
    2481       2.2187
    2482       2.1721
    2483       2.2392
    2484       2.1653
    2485       2.1813
    2486       2.1297
    2487       2.1566
    2488       2.1726
    2489       2.1681
    2490       2.1575
    2491       2.1771
    2492       2.1066
    2493       2.1562
    2494       2.1310
    2495       2.1947
    2496       2.2226
    2497       2.2712
    2498       2.2706
    2499       2.3118
    2500       2.2944
