# Supplementary material for: Potential Inhibitors of Fascin From A Database of Marine Natural Products: A Virtual Screening and Molecular Dynamics Study
Source: Front Chem. 2021 Oct 7;9:719949. doi: 10.3389/fchem.2021.719949 (PMC8529705; doi:10.3389/fchem.2021.719949)
Supplement: Supplementary file 2 [file DataSheet1.ZIP › Raw Date for Manuscript-719949-reduced/Figure S1/Inhibitor 17/rmsd2.dat]

#Frame     RMSD_00002
       1       2.2082
       2       2.1771
       3       2.1892
       4       2.2409
       5       2.2145
       6       2.1843
       7       2.1917
       8       2.1801
       9       2.0775
      10       2.0790
      11       2.0437
      12       2.0305
      13       2.1002
      14       2.0889
      15       2.0533
      16       2.0628
      17       2.0375
      18       2.0732
      19       2.1529
      20       2.1677
      21       2.2247
      22       2.1816
      23       2.1340
      24       2.1262
      25       2.0583
      26       2.0208
      27       2.0428
      28       2.0607
      29       2.0198
      30       2.1168
      31       2.1530
      32       2.0738
      33       2.0934
      34       2.1427
      35       2.1613
      36       2.1955
      37       2.2564
      38       2.3775
      39       2.3377
      40       2.3587
      41       2.3492
      42       2.3574
      43       2.3475
      44       2.4117
      45       2.3977
      46       2.3987
      47       2.4508
      48       2.5252
      49       2.4630
      50       2.5261
      51       2.6621
      52       2.5731
      53       2.5500
      54       2.5384
      55       2.5544
      56       2.3948
      57       2.5029
      58       2.5101
      59       2.4934
      60       2.5775
      61       2.5602
      62       2.6001
      63       2.5402
      64       2.4938
      65       2.4196
      66       2.4414
      67       2.5176
      68       2.5501
      69       2.4968
      70       2.6100
      71       2.6020
      72       2.6153
      73       2.6047
      74       2.4341
      75       2.4821
      76       2.5570
      77       2.5353
      78       2.5976
      79       2.5794
      80       2.4980
      81       2.4601
      82       2.4802
      83       2.5372
      84       2.4699
      85       2.5214
      86       2.4701
      87       2.5343
      88       2.4691
      89       2.4950
      90       2.3459
      91       2.3829
      92       2.4361
      93       2.5166
      94       2.5227
      95       2.5961
      96       2.4683
      97       2.5048
      98       2.4955
      99       2.4553
     100       2.5067
     101       2.4415
     102       2.4108
     103       2.4362
     104       2.3525
     105       2.4115
     106       2.4072
     107       2.4320
     108       2.3121
     109       2.2342
     110       2.2440
     111       2.2664
     112       2.2855
     113       2.3214
     114       2.3282
     115       2.2590
     116       2.2378
     117       2.1922
     118       2.2067
     119       2.2044
     120       2.2269
     121       2.1626
     122       2.1873
     123       2.1614
     124       2.2096
     125       2.2358
     126       2.2404
     127       2.2316
     128       2.2587
     129       2.3884
     130       2.3953
     131       2.3871
     132       2.4224
     133       2.5920
     134       2.5512
     135       2.5068
     136       2.4750
     137       2.5165
     138       2.4488
     139       2.5021
     140       2.3803
     141       2.3892
     142       2.3855
     143       2.3007
     144       2.4081
     145       2.3435
     146       2.2670
     147       2.3505
     148       2.4368
     149       2.3718
     150       2.4045
     151       2.4509
     152       2.4763
     153       2.4280
     154       2.4567
     155       2.4271
     156       2.4625
     157       2.3899
     158       2.4312
     159       2.5778
     160       2.5648
     161       2.5934
     162       2.5572
     163       2.7315
     164       2.7585
     165       2.7059
     166       2.6302
     167       2.5214
     168       2.5873
     169       2.5671
     170       2.5408
     171       2.5228
     172       2.5454
     173       2.4903
     174       2.4463
     175       2.3849
     176       2.3587
     177       2.3792
     178       2.4055
     179       2.3510
     180       2.3094
     181       2.2601
     182       2.3329
     183       2.3438
     184       2.2377
     185       2.3511
     186       2.3631
     187       2.3584
     188       2.2834
     189       2.2251
     190       2.2795
     191       2.2211
     192       2.2918
     193       2.2498
     194       2.2231
     195       2.2523
     196       2.2917
     197       2.3261
     198       2.2738
     199       2.2534
     200       2.2614
     201       2.3571
     202       2.3465
     203       2.3423
     204       2.3261
     205       2.3629
     206       2.2837
     207       2.2343
     208       2.2170
     209       2.3256
     210       2.3053
     211       2.2790
     212       2.3889
     213       2.3644
     214       2.2974
     215       2.3405
     216       2.3162
     217       2.2935
     218       2.3256
     219       2.4023
     220       2.3738
     221       2.4138
     222       2.3455
     223       2.3084
     224       2.3054
     225       2.3031
     226       2.2733
     227       2.2673
     228       2.2978
     229       2.2453
     230       2.3290
     231       2.3752
     232       2.4046
     233       2.2917
     234       2.3623
     235       2.4193
     236       2.4017
     237       2.4083
     238       2.3987
     239       2.3872
     240       2.4771
     241       2.3957
     242       2.4474
     243       2.3306
     244       2.2912
     245       2.3039
     246       2.3370
     247       2.3835
     248       2.3320
     249       2.4313
     250       2.4536
     251       2.4029
     252       2.4465
     253       2.3622
     254       2.3776
     255       2.3746
     256       2.4229
     257       2.4533
     258       2.4737
     259       2.3939
     260       2.4623
     261       2.4503
     262       2.4703
     263       2.5409
     264       2.3836
     265       2.4029
     266       2.3862
     267       2.4458
     268       2.5007
     269       2.3711
     270       2.4238
     271       2.4996
     272       2.4418
     273       2.5258
     274       2.4791
     275       2.5304
     276       2.5356
     277       2.6321
     278       2.6451
     279       2.6280
     280       2.6183
     281       2.6838
     282       2.5786
     283       2.5798
     284       2.6603
     285       2.6164
     286       2.5079
     287       2.5425
     288       2.5122
     289       2.4771
     290       2.4784
     291       2.3727
     292       2.4804
     293       2.4875
     294       2.3850
     295       2.3960
     296       2.4990
     297       2.4843
     298       2.5192
     299       2.5054
     300       2.4512
     301       2.4864
     302       2.4886
     303       2.4682
     304       2.4065
     305       2.3987
     306       2.5019
     307       2.4448
     308       2.4097
     309       2.4430
     310       2.4051
     311       2.4262
     312       2.4752
     313       2.4845
     314       2.4841
     315       2.4418
     316       2.4509
     317       2.4723
     318       2.3682
     319       2.3737
     320       2.3540
     321       2.3164
     322       2.3275
     323       2.2727
     324       2.3532
     325       2.3782
     326       2.4167
     327       2.4391
     328       2.3774
     329       2.3841
     330       2.4121
     331       2.3192
     332       2.3699
     333       2.3416
     334       2.4601
     335       2.4182
     336       2.4297
     337       2.3947
     338       2.4350
     339       2.4378
     340       2.4292
     341       2.4814
     342       2.4298
     343       2.4463
     344       2.5313
     345       2.5357
     346       2.6064
     347       2.5222
     348       2.4919
     349       2.5315
     350       2.4695
     351       2.4180
     352       2.4360
     353       2.3664
     354       2.3662
     355       2.4377
     356       2.4278
     357       2.4623
     358       2.4601
     359       2.4495
     360       2.4118
     361       2.5372
     362       2.4788
     363       2.5644
     364       2.5185
     365       2.5261
     366       2.4787
     367       2.5316
     368       2.5649
     369       2.4651
     370       2.4891
     371       2.4064
     372       2.4424
     373       2.4526
     374       2.4529
     375       2.4279
     376       2.5101
     377       2.4491
     378       2.3810
     379       2.4179
     380       2.4036
     381       2.4321
     382       2.4681
     383       2.4685
     384       2.4779
     385       2.4579
     386       2.4853
     387       2.6284
     388       2.6355
     389       2.5671
     390       2.5989
     391       2.6431
     392       2.6020
     393       2.4742
     394       2.4693
     395       2.4709
     396       2.3998
     397       2.4271
     398       2.3696
     399       2.5116
     400       2.5221
     401       2.4715
     402       2.4001
     403       2.5639
     404       2.6103
     405       2.5746
     406       2.5384
     407       2.5693
     408       2.5332
     409       2.5780
     410       2.5642
     411       2.5661
     412       2.6178
     413       2.5859
     414       2.6699
     415       2.6754
     416       2.5897
     417       2.5845
     418       2.6142
     419       2.5603
     420       2.5571
     421       2.5025
     422       2.4499
     423       2.5447
     424       2.4760
     425       2.5051
     426       2.5824
     427       2.6505
     428       2.5373
     429       2.6037
     430       2.5599
     431       2.5432
     432       2.5514
     433       2.6968
     434       2.6106
     435       2.6229
     436       2.5480
     437       2.5152
     438       2.5886
     439       2.4387
     440       2.4240
     441       2.4436
     442       2.3825
     443       2.4594
     444       2.3356
     445       2.3721
     446       2.4323
     447       2.4831
     448       2.4508
     449       2.3481
     450       2.3667
     451       2.2593
     452       2.3057
     453       2.4164
     454       2.3720
     455       2.3917
     456       2.4327
     457       2.5017
     458       2.4868
     459       2.5472
     460       2.5311
     461       2.5056
     462       2.4309
     463       2.5046
     464       2.4320
     465       2.5041
     466       2.5469
     467       2.5687
     468       2.4927
     469       2.4498
     470       2.4567
     471       2.3681
     472       2.3856
     473       2.4898
     474       2.3641
     475       2.3400
     476       2.4164
     477       2.3798
     478       2.3530
     479       2.4090
     480       2.4147
     481       2.4573
     482       2.5138
     483       2.4913
     484       2.5014
     485       2.4002
     486       2.4608
     487       2.4131
     488       2.4311
     489       2.4468
     490       2.4837
     491       2.5067
     492       2.5607
     493       2.4975
     494       2.4933
     495       2.3914
     496       2.4082
     497       2.4311
     498       2.4033
     499       2.4570
     500       2.4530
     501       2.4328
     502       2.4481
     503       2.5018
     504       2.4936
     505       2.5136
     506       2.5386
     507       2.5367
     508       2.5157
     509       2.6011
     510       2.4877
     511       2.4048
     512       2.5312
     513       2.6100
     514       2.5017
     515       2.5484
     516       2.5613
     517       2.5490
     518       2.6025
     519       2.5909
     520       2.6870
     521       2.7241
     522       2.6891
     523       2.6159
     524       2.6859
     525       2.7500
     526       2.7819
     527       2.7832
     528       2.7911
     529       2.7325
     530       2.7044
     531       2.5301
     532       2.5703
     533       2.5477
     534       2.6354
     535       2.6404
     536       2.7482
     537       2.7385
     538       2.7048
     539       2.7612
     540       2.8403
     541       2.8067
     542       2.7974
     543       2.7285
     544       2.6900
     545       2.7389
     546       2.6980
     547       2.6870
     548       2.7854
     549       2.8024
     550       2.9381
     551       2.8355
     552       2.7785
     553       2.7421
     554       2.8174
     555       2.8659
     556       2.8816
     557       2.9186
     558       2.9248
     559       2.8421
     560       2.8182
     561       2.8156
     562       2.9243
     563       2.9141
     564       2.8851
     565       2.7903
     566       2.9248
     567       2.9190
     568       2.7861
     569       2.6863
     570       2.8093
     571       2.7947
     572       2.8239
     573       2.6798
     574       2.5868
     575       2.6855
     576       2.6758
     577       2.8377
     578       2.8503
     579       2.9533
     580       2.8972
     581       2.8977
     582       2.8757
     583       2.8120
     584       2.7357
     585       2.8354
     586       2.7770
     587       2.7703
     588       2.7542
     589       2.7229
     590       2.6260
     591       2.6459
     592       2.7248
     593       2.7470
     594       2.5725
     595       2.6726
     596       2.7013
     597       2.6552
     598       2.4897
     599       2.4793
     600       2.4797
     601       2.4988
     602       2.3850
     603       2.3860
     604       2.3946
     605       2.3698
     606       2.3996
     607       2.4067
     608       2.4160
     609       2.4706
     610       2.4163
     611       2.4224
     612       2.5025
     613       2.4863
     614       2.5860
     615       2.6235
     616       2.5982
     617       2.5477
     618       2.4765
     619       2.4457
     620       2.3936
     621       2.3770
     622       2.4011
     623       2.3983
     624       2.4251
     625       2.2540
     626       2.3207
     627       2.3184
     628       2.3354
     629       2.3131
     630       2.3448
     631       2.2316
     632       2.2541
     633       2.2326
     634       2.1821
     635       2.2407
     636       2.2076
     637       2.1756
     638       2.2639
     639       2.2961
     640       2.2721
     641       2.1911
     642       2.3056
     643       2.3515
     644       2.3294
     645       2.3200
     646       2.4343
     647       2.3604
     648       2.3405
     649       2.3546
     650       2.3101
     651       2.3096
     652       2.3827
     653       2.3739
     654       2.3646
     655       2.3621
     656       2.3658
     657       2.3253
     658       2.3733
     659       2.3704
     660       2.3695
     661       2.4979
     662       2.4296
     663       2.3513
     664       2.4280
     665       2.4810
     666       2.3702
     667       2.4580
     668       2.3945
     669       2.3713
     670       2.3313
     671       2.4037
     672       2.4870
     673       2.5575
     674       2.5083
     675       2.4936
     676       2.4034
     677       2.3297
     678       2.2915
     679       2.3260
     680       2.3215
     681       2.3395
     682       2.3572
     683       2.3153
     684       2.3287
     685       2.2725
     686       2.3333
     687       2.3571
     688       2.3264
     689       2.3455
     690       2.3829
     691       2.2818
     692       2.4298
     693       2.3946
     694       2.3844
     695       2.3400
     696       2.4505
     697       2.4166
     698       2.4849
     699       2.4622
     700       2.4463
     701       2.4511
     702       2.4844
     703       2.4738
     704       2.3416
     705       2.4150
     706       2.3873
     707       2.3804
     708       2.4027
     709       2.4404
     710       2.3197
     711       2.2778
     712       2.3152
     713       2.2398
     714       2.2010
     715       2.2817
     716       2.3528
     717       2.4204
     718       2.3969
     719       2.3950
     720       2.3125
     721       2.3475
     722       2.4228
     723       2.3570
     724       2.4350
     725       2.3735
     726       2.3724
     727       2.3569
     728       2.2943
     729       2.3199
     730       2.3826
     731       2.3914
     732       2.3774
     733       2.3593
     734       2.3717
     735       2.4332
     736       2.4230
     737       2.3660
     738       2.2772
     739       2.2746
     740       2.2555
     741       2.1200
     742       2.1485
     743       2.1376
     744       2.1878
     745       2.2704
     746       2.3104
     747       2.2984
     748       2.2620
     749       2.3471
     750       2.2779
     751       2.3847
     752       2.4344
     753       2.4586
     754       2.4753
     755       2.4961
     756       2.4636
     757       2.4716
     758       2.4357
     759       2.4803
     760       2.4730
     761       2.5060
     762       2.5204
     763       2.5484
     764       2.5336
     765       2.4981
     766       2.4381
     767       2.4614
     768       2.5025
     769       2.5139
     770       2.5064
     771       2.5382
     772       2.5598
     773       2.4828
     774       2.4959
     775       2.4912
     776       2.4245
     777       2.5300
     778       2.4356
     779       2.4419
     780       2.3942
     781       2.3857
     782       2.4002
     783       2.4777
     784       2.4979
     785       2.4352
     786       2.5078
     787       2.4724
     788       2.4359
     789       2.5440
     790       2.5076
     791       2.5205
     792       2.5354
     793       2.4394
     794       2.4868
     795       2.5757
     796       2.6507
     797       2.5522
     798       2.5107
     799       2.5199
     800       2.4577
     801       2.5574
     802       2.5599
     803       2.4686
     804       2.4475
     805       2.4283
     806       2.4144
     807       2.3860
     808       2.4536
     809       2.3149
     810       2.4051
     811       2.4470
     812       2.4231
     813       2.4882
     814       2.4996
     815       2.4393
     816       2.4848
     817       2.4535
     818       2.4729
     819       2.5186
     820       2.4345
     821       2.4915
     822       2.3837
     823       2.4199
     824       2.5159
     825       2.4928
     826       2.4360
     827       2.4347
     828       2.4162
     829       2.3838
     830       2.4384
     831       2.5118
     832       2.5345
     833       2.4484
     834       2.4279
     835       2.5803
     836       2.6188
     837       2.5878
     838       2.6192
     839       2.5814
     840       2.5302
     841       2.5775
     842       2.6237
     843       2.6857
     844       2.7107
     845       2.7390
     846       2.5829
     847       2.5521
     848       2.5333
     849       2.5454
     850       2.5328
     851       2.5172
     852       2.4469
     853       2.3687
     854       2.4011
     855       2.4466
     856       2.4354
     857       2.4117
     858       2.4167
     859       2.4345
     860       2.4164
     861       2.4493
     862       2.3104
     863       2.5015
     864       2.4206
     865       2.5109
     866       2.5227
     867       2.5476
     868       2.4402
     869       2.5839
     870       2.5922
     871       2.5167
     872       2.5114
     873       2.5281
     874       2.3953
     875       2.4783
     876       2.5382
     877       2.5212
     878       2.3988
     879       2.4131
     880       2.3653
     881       2.3203
     882       2.3327
     883       2.3707
     884       2.3772
     885       2.3296
     886       2.3593
     887       2.3153
     888       2.3303
     889       2.3700
     890       2.3704
     891       2.3565
     892       2.3056
     893       2.3361
     894       2.3066
     895       2.3284
     896       2.3546
     897       2.3254
     898       2.3327
     899       2.4307
     900       2.4391
     901       2.5046
     902       2.4719
     903       2.5871
     904       2.5728
     905       2.5779
     906       2.6928
     907       2.7200
     908       2.6344
     909       2.5972
     910       2.6125
     911       2.6024
     912       2.6064
     913       2.6040
     914       2.6442
     915       2.6634
     916       2.5081
     917       2.5207
     918       2.3329
     919       2.3413
     920       2.3545
     921       2.3946
     922       2.4906
     923       2.5359
     924       2.5998
     925       2.6043
     926       2.5357
     927       2.4876
     928       2.4006
     929       2.4469
     930       2.3827
     931       2.3880
     932       2.4330
     933       2.4472
     934       2.4268
     935       2.3079
     936       2.3642
     937       2.3838
     938       2.3231
     939       2.3457
     940       2.3331
     941       2.3609
     942       2.4278
     943       2.3064
     944       2.3852
     945       2.3571
     946       2.3811
     947       2.3726
     948       2.3760
     949       2.3365
     950       2.4338
     951       2.4080
     952       2.4275
     953       2.4725
     954       2.4516
     955       2.4962
     956       2.4425
     957       2.4158
     958       2.4862
     959       2.3509
     960       2.4393
     961       2.3991
     962       2.4098
     963       2.4115
     964       2.4297
     965       2.5038
     966       2.4347
     967       2.4061
     968       2.3504
     969       2.3416
     970       2.3475
     971       2.3537
     972       2.4376
     973       2.4902
     974       2.5133
     975       2.4860
     976       2.5224
     977       2.5406
     978       2.5590
     979       2.5768
     980       2.5274
     981       2.5397
     982       2.5700
     983       2.4530
     984       2.4357
     985       2.3754
     986       2.3744
     987       2.4151
     988       2.3539
     989       2.4112
     990       2.3653
     991       2.3238
     992       2.3808
     993       2.3645
     994       2.4074
     995       2.4466
     996       2.3654
     997       2.3749
     998       2.3700
     999       2.3308
    1000       2.3498
    1001       2.3897
    1002       2.3385
    1003       2.4117
    1004       2.4221
    1005       2.4059
    1006       2.4150
    1007       2.4408
    1008       2.4891
    1009       2.4421
    1010       2.4631
    1011       2.4471
    1012       2.5405
    1013       2.4308
    1014       2.5295
    1015       2.4265
    1016       2.4164
    1017       2.4555
    1018       2.5011
    1019       2.5227
    1020       2.5549
    1021       2.5861
    1022       2.6275
    1023       2.6012
    1024       2.5056
    1025       2.5332
    1026       2.6044
    1027       2.7214
    1028       2.6799
    1029       2.7241
    1030       2.6610
    1031       2.6472
    1032       2.6316
    1033       2.6271
    1034       2.5215
    1035       2.5835
    1036       2.6247
    1037       2.5929
    1038       2.6038
    1039       2.6592
    1040       2.6009
    1041       2.6784
    1042       2.6681
    1043       2.6438
    1044       2.6377
    1045       2.6019
    1046       2.6366
    1047       2.6647
    1048       2.6780
    1049       2.7234
    1050       2.7179
    1051       2.7040
    1052       2.6296
    1053       2.6458
    1054       2.6682
    1055       2.6075
    1056       2.7286
    1057       2.6124
    1058       2.6345
    1059       2.8003
    1060       2.8252
    1061       2.8022
    1062       2.8128
    1063       2.7317
    1064       2.7879
    1065       2.7286
    1066       2.8125
    1067       2.8645
    1068       2.7720
    1069       2.8768
    1070       2.8724
    1071       2.7241
    1072       2.7957
    1073       2.6965
    1074       2.6380
    1075       2.5667
    1076       2.5153
    1077       2.4859
    1078       2.5053
    1079       2.5993
    1080       2.6072
    1081       2.5211
    1082       2.5586
    1083       2.5852
    1084       2.5753
    1085       2.6483
    1086       2.6540
    1087       2.6835
    1088       2.6821
    1089       2.6069
    1090       2.6314
    1091       2.6840
    1092       2.5389
    1093       2.5768
    1094       2.5094
    1095       2.5943
    1096       2.5197
    1097       2.5136
    1098       2.5878
    1099       2.5647
    1100       2.6518
    1101       2.5887
    1102       2.5789
    1103       2.6408
    1104       2.6836
    1105       2.6237
    1106       2.5219
    1107       2.5780
    1108       2.6028
    1109       2.4823
    1110       2.5302
    1111       2.4999
    1112       2.4407
    1113       2.3496
    1114       2.3425
    1115       2.3475
    1116       2.2347
    1117       2.3577
    1118       2.4679
    1119       2.4578
    1120       2.4028
    1121       2.4643
    1122       2.4495
    1123       2.4783
    1124       2.4714
    1125       2.4705
    1126       2.5339
    1127       2.5109
    1128       2.5322
    1129       2.4882
    1130       2.5413
    1131       2.4957
    1132       2.5198
    1133       2.6568
    1134       2.4869
    1135       2.6160
    1136       2.5968
    1137       2.5966
    1138       2.6253
    1139       2.6013
    1140       2.5319
    1141       2.5880
    1142       2.4720
    1143       2.5127
    1144       2.5007
    1145       2.4453
    1146       2.4347
    1147       2.3652
    1148       2.3404
    1149       2.3988
    1150       2.4276
    1151       2.3639
    1152       2.4064
    1153       2.3956
    1154       2.3749
    1155       2.4204
    1156       2.4792
    1157       2.4005
    1158       2.5424
    1159       2.5459
    1160       2.6592
    1161       2.6369
    1162       2.6385
    1163       2.5630
    1164       2.5440
    1165       2.4724
    1166       2.4908
    1167       2.5424
    1168       2.5192
    1169       2.4653
    1170       2.5122
    1171       2.5134
    1172       2.4242
    1173       2.4845
    1174       2.4780
    1175       2.5778
    1176       2.5992
    1177       2.5521
    1178       2.6253
    1179       2.6929
    1180       2.7035
    1181       2.6578
    1182       2.7310
    1183       2.7492
    1184       2.7334
    1185       2.7100
    1186       2.7530
    1187       2.7723
    1188       2.6676
    1189       2.6464
    1190       2.6596
    1191       2.6987
    1192       2.7690
    1193       2.8142
    1194       2.6719
    1195       2.7116
    1196       2.6733
    1197       2.8509
    1198       2.9637
    1199       2.8627
    1200       2.8730
    1201       2.8474
    1202       2.8453
    1203       2.6913
    1204       2.8155
    1205       2.8017
    1206       2.7129
    1207       2.8038
    1208       2.7814
    1209       2.8871
    1210       2.8125
    1211       2.8463
    1212       2.8108
    1213       2.8241
    1214       2.8126
    1215       2.7606
    1216       2.7639
    1217       2.7800
    1218       2.6669
    1219       2.6267
    1220       2.5313
    1221       2.4879
    1222       2.5040
    1223       2.5053
    1224       2.5278
    1225       2.5287
    1226       2.5496
    1227       2.5032
    1228       2.5565
    1229       2.4862
    1230       2.4813
    1231       2.5177
    1232       2.6701
    1233       2.6099
    1234       2.6408
    1235       2.6366
    1236       2.6869
    1237       2.5883
    1238       2.5372
    1239       2.6134
    1240       2.5905
    1241       2.5147
    1242       2.4759
    1243       2.4406
    1244       2.4350
    1245       2.4172
    1246       2.4352
    1247       2.4436
    1248       2.5165
    1249       2.4831
    1250       2.4169
    1251       2.4026
    1252       2.4596
    1253       2.3590
    1254       2.4894
    1255       2.3969
    1256       2.4317
    1257       2.3673
    1258       2.4267
    1259       2.3955
    1260       2.5245
    1261       2.6856
    1262       2.6839
    1263       2.6784
    1264       2.7075
    1265       2.7786
    1266       2.7429
    1267       2.6765
    1268       2.5517
    1269       2.5528
    1270       2.6059
    1271       2.5301
    1272       2.5582
    1273       2.5140
    1274       2.5482
    1275       2.4677
    1276       2.5824
    1277       2.5393
    1278       2.6144
    1279       2.6437
    1280       2.6723
    1281       2.7125
    1282       2.7316
    1283       2.6598
    1284       2.6564
    1285       2.7280
    1286       2.6331
    1287       2.6959
    1288       2.6694
    1289       2.6355
    1290       2.6063
    1291       2.5302
    1292       2.5150
    1293       2.6063
    1294       2.4688
    1295       2.5225
    1296       2.6090
    1297       2.5857
    1298       2.6112
    1299       2.5436
    1300       2.6349
    1301       2.6163
    1302       2.6169
    1303       2.6145
    1304       2.5514
    1305       2.5345
    1306       2.5313
    1307       2.5735
    1308       2.5218
    1309       2.5123
    1310       2.4720
    1311       2.5468
    1312       2.5486
    1313       2.5049
    1314       2.4830
    1315       2.5973
    1316       2.5608
    1317       2.5241
    1318       2.4763
    1319       2.4680
    1320       2.4400
    1321       2.4688
    1322       2.4622
    1323       2.4372
    1324       2.5078
    1325       2.5727
    1326       2.5997
    1327       2.5577
    1328       2.5382
    1329       2.6048
    1330       2.6209
    1331       2.4587
    1332       2.4240
    1333       2.4442
    1334       2.4441
    1335       2.4117
    1336       2.3657
    1337       2.3372
    1338       2.4012
    1339       2.3423
    1340       2.3335
    1341       2.3927
    1342       2.3952
    1343       2.3743
    1344       2.4844
    1345       2.4721
    1346       2.3596
    1347       2.4452
    1348       2.5009
    1349       2.5352
    1350       2.5725
    1351       2.6170
    1352       2.6440
    1353       2.6149
    1354       2.6094
    1355       2.5833
    1356       2.5554
    1357       2.6870
    1358       2.6689
    1359       2.5424
    1360       2.5997
    1361       2.5087
    1362       2.5348
    1363       2.6213
    1364       2.6914
    1365       2.6300
    1366       2.6575
    1367       2.6961
    1368       2.6227
    1369       2.6703
    1370       2.6665
    1371       2.6658
    1372       2.5601
    1373       2.5969
    1374       2.5135
    1375       2.5105
    1376       2.5182
    1377       2.4913
    1378       2.5601
    1379       2.4239
    1380       2.4092
    1381       2.3683
    1382       2.3953
    1383       2.4680
    1384       2.5729
    1385       2.4527
    1386       2.4504
    1387       2.4787
    1388       2.4135
    1389       2.4375
    1390       2.5477
    1391       2.4202
    1392       2.4560
    1393       2.4092
    1394       2.4218
    1395       2.4251
    1396       2.4542
    1397       2.4833
    1398       2.5111
    1399       2.6128
    1400       2.5106
    1401       2.5561
    1402       2.5065
    1403       2.5304
    1404       2.5020
    1405       2.5369
    1406       2.4113
    1407       2.5170
    1408       2.5799
    1409       2.6049
    1410       2.5959
    1411       2.4941
    1412       2.5994
    1413       2.6161
    1414       2.5961
    1415       2.6013
    1416       2.5831
    1417       2.5580
    1418       2.4933
    1419       2.4947
    1420       2.4745
    1421       2.4528
    1422       2.6093
    1423       2.5299
    1424       2.5888
    1425       2.5136
    1426       2.4884
    1427       2.5397
    1428       2.3770
    1429       2.5051
    1430       2.5279
    1431       2.4946
    1432       2.3970
    1433       2.4037
    1434       2.4169
    1435       2.4406
    1436       2.4249
    1437       2.4578
    1438       2.3632
    1439       2.3792
    1440       2.3773
    1441       2.4079
    1442       2.3799
    1443       2.4123
    1444       2.4098
    1445       2.3757
    1446       2.3399
    1447       2.4723
    1448       2.5884
    1449       2.6006
    1450       2.6040
    1451       2.6236
    1452       2.6533
    1453       2.5991
    1454       2.6104
    1455       2.5303
    1456       2.6333
    1457       2.6313
    1458       2.5670
    1459       2.5209
    1460       2.5118
    1461       2.4641
    1462       2.4879
    1463       2.4629
    1464       2.4415
    1465       2.4964
    1466       2.4714
    1467       2.5234
    1468       2.5597
    1469       2.5166
    1470       2.4348
    1471       2.4361
    1472       2.5750
    1473       2.5089
    1474       2.6470
    1475       2.7007
    1476       2.6659
    1477       2.6218
    1478       2.5799
    1479       2.5055
    1480       2.4427
    1481       2.5434
    1482       2.5872
    1483       2.5953
    1484       2.5313
    1485       2.5722
    1486       2.6060
    1487       2.6237
    1488       2.5653
    1489       2.6263
    1490       2.6261
    1491       2.6095
    1492       2.6311
    1493       2.7288
    1494       2.7236
    1495       2.6916
    1496       2.7630
    1497       2.7924
    1498       2.8585
    1499       2.8259
    1500       2.8715
    1501       2.9140
    1502       2.8467
    1503       2.8209
    1504       2.7730
    1505       2.7106
    1506       2.6413
    1507       2.7235
    1508       2.7128
    1509       2.7240
    1510       2.7414
    1511       2.7254
    1512       2.8406
    1513       2.8052
    1514       2.7401
    1515       2.6953
    1516       2.7980
    1517       2.7825
    1518       2.7666
    1519       2.7492
    1520       2.6257
    1521       2.7984
    1522       2.7919
    1523       2.7613
    1524       2.7294
    1525       2.8495
    1526       2.7877
    1527       2.7323
    1528       2.7557
    1529       2.7106
    1530       2.7773
    1531       2.7572
    1532       2.6794
    1533       2.7816
    1534       2.8039
    1535       2.8413
    1536       2.7229
    1537       2.6233
    1538       2.6193
    1539       2.5715
    1540       2.5556
    1541       2.4757
    1542       2.5838
    1543       2.6277
    1544       2.6639
    1545       2.6361
    1546       2.6158
    1547       2.7419
    1548       2.5883
    1549       2.5326
    1550       2.6211
    1551       2.5889
    1552       2.5499
    1553       2.5520
    1554       2.6620
    1555       2.5695
    1556       2.6775
    1557       2.6307
    1558       2.5958
    1559       2.7024
    1560       2.6671
    1561       2.7522
    1562       2.7674
    1563       2.8332
    1564       2.9100
    1565       2.9782
    1566       2.8892
    1567       2.9189
    1568       3.0087
    1569       2.8227
    1570       2.9243
    1571       2.9376
    1572       2.9998
    1573       2.8978
    1574       2.8939
    1575       2.9128
    1576       2.8731
    1577       2.8880
    1578       2.9534
    1579       2.9895
    1580       2.8763
    1581       2.8645
    1582       2.8849
    1583       3.0702
    1584       3.1276
    1585       3.0595
    1586       2.9231
    1587       3.0247
    1588       2.9409
    1589       2.9240
    1590       2.9783
    1591       2.9595
    1592       2.8729
    1593       2.8268
    1594       2.8124
    1595       2.8280
    1596       2.6862
    1597       2.7221
    1598       2.7586
    1599       2.6473
    1600       2.7826
    1601       2.7937
    1602       2.7136
    1603       2.6992
    1604       2.8018
    1605       2.7568
    1606       2.8543
    1607       2.9001
    1608       2.7700
    1609       2.9621
    1610       2.8731
    1611       2.8791
    1612       2.9060
    1613       2.8648
    1614       3.0219
    1615       2.9676
    1616       2.9915
    1617       2.8863
    1618       2.7775
    1619       2.7277
    1620       2.7847
    1621       2.7410
    1622       2.8168
    1623       2.7304
    1624       2.6376
    1625       2.6331
    1626       2.7545
    1627       2.7336
    1628       2.7641
    1629       2.8079
    1630       2.7648
    1631       2.7469
    1632       2.8314
    1633       2.8980
    1634       2.9975
    1635       2.9581
    1636       2.8369
    1637       2.7402
    1638       2.7004
    1639       2.6931
    1640       2.7200
    1641       2.8041
    1642       2.7146
    1643       2.8436
    1644       2.8079
    1645       2.9476
    1646       2.9384
    1647       2.9904
    1648       2.9630
    1649       2.9264
    1650       2.9444
    1651       2.8304
    1652       2.6865
    1653       2.8224
    1654       2.7170
    1655       2.6336
    1656       2.6722
    1657       2.5278
    1658       2.5706
    1659       2.6554
    1660       2.7194
    1661       2.8442
    1662       2.8183
    1663       2.7713
    1664       2.7666
    1665       2.7420
    1666       2.7242
    1667       2.8057
    1668       2.8186
    1669       2.7387
    1670       2.7010
    1671       2.5661
    1672       2.5664
    1673       2.5954
    1674       2.5848
    1675       2.5638
    1676       2.5547
    1677       2.6713
    1678       2.5841
    1679       2.6074
    1680       2.6191
    1681       2.6039
    1682       2.5555
    1683       2.5591
    1684       2.6203
    1685       2.5978
    1686       2.6264
    1687       2.5674
    1688       2.6204
    1689       2.5494
    1690       2.4037
    1691       2.4403
    1692       2.4536
    1693       2.4337
    1694       2.3587
    1695       2.4287
    1696       2.3996
    1697       2.4697
    1698       2.4107
    1699       2.3365
    1700       2.4129
    1701       2.4651
    1702       2.4779
    1703       2.4435
    1704       2.4696
    1705       2.3968
    1706       2.4721
    1707       2.4842
    1708       2.5573
    1709       2.5099
    1710       2.5702
    1711       2.6347
    1712       2.5462
    1713       2.5576
    1714       2.5419
    1715       2.6194
    1716       2.5818
    1717       2.5916
    1718       2.7422
    1719       2.7936
    1720       2.7380
    1721       2.7215
    1722       2.5883
    1723       2.7540
    1724       2.7412
    1725       2.7479
    1726       2.7951
    1727       2.7084
    1728       2.6547
    1729       2.6452
    1730       2.7379
    1731       2.8308
    1732       2.8583
    1733       2.8262
    1734       2.7959
    1735       2.8087
    1736       2.7957
    1737       2.8655
    1738       2.8516
    1739       2.7492
    1740       2.7311
    1741       2.7251
    1742       2.7211
    1743       2.6519
    1744       2.7113
    1745       2.6617
    1746       2.7193
    1747       2.6961
    1748       2.6699
    1749       2.7596
    1750       2.8824
    1751       2.7226
    1752       2.7297
    1753       2.6632
    1754       2.6650
    1755       2.6797
    1756       2.6396
    1757       2.5702
    1758       2.5151
    1759       2.5701
    1760       2.5381
    1761       2.5529
    1762       2.5713
    1763       2.6036
    1764       2.6280
    1765       2.5664
    1766       2.5501
    1767       2.5400
    1768       2.5906
    1769       2.6894
    1770       2.6593
    1771       2.5804
    1772       2.6916
    1773       2.6114
    1774       2.6225
    1775       2.5670
    1776       2.5843
    1777       2.5710
    1778       2.5525
    1779       2.5396
    1780       2.5556
    1781       2.5027
    1782       2.5177
    1783       2.5113
    1784       2.4850
    1785       2.4663
    1786       2.5094
    1787       2.4174
    1788       2.3947
    1789       2.4356
    1790       2.4694
    1791       2.3847
    1792       2.2889
    1793       2.3843
    1794       2.3891
    1795       2.4073
    1796       2.4137
    1797       2.4422
    1798       2.4158
    1799       2.3893
    1800       2.3566
    1801       2.3939
    1802       2.4020
    1803       2.4212
    1804       2.3988
    1805       2.3592
    1806       2.4224
    1807       2.4005
    1808       2.4380
    1809       2.4911
    1810       2.4320
    1811       2.3553
    1812       2.3803
    1813       2.3661
    1814       2.3867
    1815       2.3330
    1816       2.3300
    1817       2.3383
    1818       2.3047
    1819       2.3014
    1820       2.3234
    1821       2.4432
    1822       2.4657
    1823       2.4990
    1824       2.5412
    1825       2.5629
    1826       2.6219
    1827       2.5746
    1828       2.5555
    1829       2.5984
    1830       2.5188
    1831       2.5175
    1832       2.5912
    1833       2.5973
    1834       2.6999
    1835       2.6801
    1836       2.5835
    1837       2.5279
    1838       2.5021
    1839       2.5500
    1840       2.5403
    1841       2.4936
    1842       2.5411
    1843       2.5338
    1844       2.5946
    1845       2.6304
    1846       2.6438
    1847       2.6517
    1848       2.6074
    1849       2.5491
    1850       2.6871
    1851       2.7596
    1852       2.7525
    1853       2.7254
    1854       2.7583
    1855       2.7138
    1856       2.7234
    1857       2.7635
    1858       2.8450
    1859       2.8694
    1860       2.8918
    1861       2.9206
    1862       2.9401
    1863       2.8332
    1864       2.9412
    1865       2.8775
    1866       2.8949
    1867       2.8989
    1868       2.9824
    1869       3.0823
    1870       2.9913
    1871       2.9067
    1872       2.9249
    1873       2.9354
    1874       2.8466
    1875       2.8614
    1876       2.8934
    1877       2.8713
    1878       2.8058
    1879       2.7967
    1880       2.8409
    1881       2.8266
    1882       2.8596
    1883       2.7552
    1884       2.7068
    1885       2.7543
    1886       2.6880
    1887       2.7231
    1888       2.7918
    1889       2.7836
    1890       2.8157
    1891       2.7750
    1892       2.7557
    1893       2.7846
    1894       2.7543
    1895       2.6062
    1896       2.5456
    1897       2.6236
    1898       2.6100
    1899       2.5839
    1900       2.7174
    1901       2.7133
    1902       2.7885
    1903       2.8170
    1904       2.8885
    1905       2.7967
    1906       2.6494
    1907       2.5754
    1908       2.6479
    1909       2.6264
    1910       2.5506
    1911       2.5721
    1912       2.5686
    1913       2.4627
    1914       2.5386
    1915       2.5612
    1916       2.5449
    1917       2.4966
    1918       2.6181
    1919       2.5745
    1920       2.6356
    1921       2.5601
    1922       2.5813
    1923       2.6097
    1924       2.6140
    1925       2.7005
    1926       2.6804
    1927       2.8118
    1928       2.6803
    1929       2.6710
    1930       2.7482
    1931       2.6574
    1932       2.6072
    1933       2.6794
    1934       2.6455
    1935       2.7037
    1936       2.6530
    1937       2.6492
    1938       2.6410
    1939       2.6183
    1940       2.7258
    1941       2.5709
    1942       2.5377
    1943       2.6278
    1944       2.6051
    1945       2.6005
    1946       2.6373
    1947       2.7219
    1948       2.8250
    1949       2.9061
    1950       2.8326
    1951       2.7272
    1952       2.7609
    1953       2.7324
    1954       2.5781
    1955       2.5666
    1956       2.5100
    1957       2.5831
    1958       2.5723
    1959       2.5113
    1960       2.5033
    1961       2.5521
    1962       2.5245
    1963       2.5246
    1964       2.5065
    1965       2.5179
    1966       2.5588
    1967       2.4012
    1968       2.4500
    1969       2.3720
    1970       2.3813
    1971       2.5138
    1972       2.5685
    1973       2.7128
    1974       2.6329
    1975       2.5972
    1976       2.6077
    1977       2.6135
    1978       2.5539
    1979       2.6024
    1980       2.5607
    1981       2.5760
    1982       2.5920
    1983       2.5825
    1984       2.5862
    1985       2.6161
    1986       2.6022
    1987       2.5938
    1988       2.6144
    1989       2.7190
    1990       2.7533
    1991       2.6804
    1992       2.6898
    1993       2.7107
    1994       2.7668
    1995       2.6912
    1996       2.6363
    1997       2.6271
    1998       2.6148
    1999       2.5631
    2000       2.4656
    2001       2.5298
    2002       2.5785
    2003       2.5559
    2004       2.5911
    2005       2.6006
    2006       2.5918
    2007       2.6337
    2008       2.6291
    2009       2.6581
    2010       2.6307
    2011       2.7279
    2012       2.6730
    2013       2.5513
    2014       2.5016
    2015       2.5033
    2016       2.4797
    2017       2.4480
    2018       2.4699
    2019       2.5777
    2020       2.6181
    2021       2.5345
    2022       2.5488
    2023       2.4797
    2024       2.4791
    2025       2.4620
    2026       2.4078
    2027       2.5010
    2028       2.4981
    2029       2.4930
    2030       2.5179
    2031       2.3865
    2032       2.3239
    2033       2.4526
    2034       2.5282
    2035       2.5706
    2036       2.4695
    2037       2.4700
    2038       2.5039
    2039       2.5014
    2040       2.4303
    2041       2.4228
    2042       2.3509
    2043       2.3635
    2044       2.3180
    2045       2.3265
    2046       2.3600
    2047       2.3588
    2048       2.3862
    2049       2.2991
    2050       2.3574
    2051       2.4087
    2052       2.4855
    2053       2.4215
    2054       2.4759
    2055       2.4768
    2056       2.4582
    2057       2.4373
    2058       2.4282
    2059       2.4223
    2060       2.4834
    2061       2.5714
    2062       2.5958
    2063       2.5544
    2064       2.5399
    2065       2.5520
    2066       2.4932
    2067       2.4860
    2068       2.5225
    2069       2.4883
    2070       2.6051
    2071       2.6070
    2072       2.7572
    2073       2.6412
    2074       2.6111
    2075       2.7253
    2076       2.6001
    2077       2.7502
    2078       2.6735
    2079       2.5710
    2080       2.6601
    2081       2.6861
    2082       2.6789
    2083       2.5419
    2084       2.6232
    2085       2.5589
    2086       2.6360
    2087       2.6478
    2088       2.6723
    2089       2.6556
    2090       2.6466
    2091       2.5452
    2092       2.5037
    2093       2.4933
    2094       2.4774
    2095       2.4835
    2096       2.5685
    2097       2.5640
    2098       2.4569
    2099       2.5028
    2100       2.4340
    2101       2.5567
    2102       2.5866
    2103       2.5308
    2104       2.4832
    2105       2.5265
    2106       2.5928
    2107       2.5655
    2108       2.6410
    2109       2.6249
    2110       2.6171
    2111       2.5609
    2112       2.4719
    2113       2.3866
    2114       2.4065
    2115       2.3735
    2116       2.5164
    2117       2.4646
    2118       2.4550
    2119       2.4602
    2120       2.4958
    2121       2.4771
    2122       2.3831
    2123       2.4932
    2124       2.5249
    2125       2.5244
    2126       2.4255
    2127       2.4838
    2128       2.5080
    2129       2.4501
    2130       2.4806
    2131       2.5380
    2132       2.5227
    2133       2.5946
    2134       2.4976
    2135       2.4801
    2136       2.5558
    2137       2.6597
    2138       2.6982
    2139       2.6148
    2140       2.6303
    2141       2.5714
    2142       2.5928
    2143       2.5567
    2144       2.5836
    2145       2.4844
    2146       2.4847
    2147       2.5242
    2148       2.5196
    2149       2.4168
    2150       2.4978
    2151       2.5271
    2152       2.5056
    2153       2.4813
    2154       2.4832
    2155       2.4687
    2156       2.3958
    2157       2.4588
    2158       2.4118
    2159       2.4709
    2160       2.3809
    2161       2.3599
    2162       2.3843
    2163       2.3637
    2164       2.4103
    2165       2.2794
    2166       2.3665
    2167       2.3407
    2168       2.4226
    2169       2.3715
    2170       2.3299
    2171       2.4022
    2172       2.3583
    2173       2.3890
    2174       2.3176
    2175       2.3449
    2176       2.3605
    2177       2.3417
    2178       2.3035
    2179       2.2952
    2180       2.2417
    2181       2.3159
    2182       2.4071
    2183       2.3885
    2184       2.3734
    2185       2.4005
    2186       2.4461
    2187       2.3752
    2188       2.4133
    2189       2.3825
    2190       2.4349
    2191       2.3540
    2192       2.4272
    2193       2.3596
    2194       2.4621
    2195       2.4377
    2196       2.4786
    2197       2.5197
    2198       2.4052
    2199       2.4332
    2200       2.4263
    2201       2.5032
    2202       2.5629
    2203       2.4358
    2204       2.4833
    2205       2.4676
    2206       2.4922
    2207       2.4247
    2208       2.4775
    2209       2.5200
    2210       2.4477
    2211       2.5378
    2212       2.4361
    2213       2.5027
    2214       2.4552
    2215       2.5529
    2216       2.5015
    2217       2.5772
    2218       2.4229
    2219       2.5723
    2220       2.5578
    2221       2.5627
    2222       2.4819
    2223       2.5805
    2224       2.5654
    2225       2.6236
    2226       2.5758
    2227       2.5867
    2228       2.5754
    2229       2.6827
    2230       2.6338
    2231       2.5662
    2232       2.5856
    2233       2.5823
    2234       2.5569
    2235       2.5367
    2236       2.4822
    2237       2.4692
    2238       2.4820
    2239       2.5591
    2240       2.6349
    2241       2.6284
    2242       2.5290
    2243       2.6810
    2244       2.5836
    2245       2.5472
    2246       2.5197
    2247       2.4682
    2248       2.4905
    2249       2.5555
    2250       2.5720
    2251       2.5840
    2252       2.7045
    2253       2.7652
    2254       2.8118
    2255       2.8761
    2256       2.8310
    2257       2.7743
    2258       2.7591
    2259       2.7193
    2260       2.8079
    2261       2.7571
    2262       2.7673
    2263       2.7045
    2264       2.7039
    2265       2.7795
    2266       2.8399
    2267       2.7382
    2268       2.6941
    2269       2.6646
    2270       2.6260
    2271       2.6817
    2272       2.7125
    2273       2.7212
    2274       2.7170
    2275       2.6242
    2276       2.6543
    2277       2.5990
    2278       2.6199
    2279       2.6513
    2280       2.7469
    2281       2.7881
    2282       2.7952
    2283       2.7850
    2284       2.7536
    2285       2.7374
    2286       2.7568
    2287       2.6973
    2288       2.6584
    2289       2.6328
    2290       2.6095
    2291       2.6290
    2292       2.6437
    2293       2.6091
    2294       2.6434
    2295       2.6582
    2296       2.6976
    2297       2.6209
    2298       2.5635
    2299       2.5674
    2300       2.5524
    2301       2.5124
    2302       2.4751
    2303       2.5530
    2304       2.6078
    2305       2.5905
    2306       2.5482
    2307       2.6372
    2308       2.6969
    2309       2.6670
    2310       2.6810
    2311       2.7149
    2312       2.6332
    2313       2.6565
    2314       2.7194
    2315       2.8132
    2316       2.7323
    2317       2.8477
    2318       2.9162
    2319       2.8294
    2320       2.7741
    2321       2.7301
    2322       2.5724
    2323       2.6538
    2324       2.5159
    2325       2.5633
    2326       2.5749
    2327       2.5588
    2328       2.6175
    2329       2.6887
    2330       2.6696
    2331       2.6320
    2332       2.5967
    2333       2.5737
    2334       2.5228
    2335       2.5815
    2336       2.6308
    2337       2.6408
    2338       2.5591
    2339       2.6880
    2340       2.6864
    2341       2.7161
    2342       2.6775
    2343       2.6252
    2344       2.6816
    2345       2.5306
    2346       2.5560
    2347       2.5364
    2348       2.5724
    2349       2.5714
    2350       2.6689
    2351       2.6393
    2352       2.6134
    2353       2.5988
    2354       2.5741
    2355       2.5828
    2356       2.6066
    2357       2.5928
    2358       2.6300
    2359       2.6884
    2360       2.7054
    2361       2.7179
    2362       2.6036
    2363       2.5877
    2364       2.6194
    2365       2.5250
    2366       2.5191
    2367       2.6126
    2368       2.6273
    2369       2.7043
    2370       2.6899
    2371       2.6704
    2372       2.5735
    2373       2.5393
    2374       2.5521
    2375       2.5096
    2376       2.4035
    2377       2.5395
    2378       2.5465
    2379       2.6296
    2380       2.5478
    2381       2.5481
    2382       2.6581
    2383       2.5738
    2384       2.6585
    2385       2.6324
    2386       2.6027
    2387       2.6252
    2388       2.5060
    2389       2.5616
    2390       2.5697
    2391       2.5674
    2392       2.5954
    2393       2.6008
    2394       2.6512
    2395       2.7188
    2396       2.6786
    2397       2.6944
    2398       2.7196
    2399       2.6236
    2400       2.6847
    2401       2.8116
    2402       2.7616
    2403       2.7088
    2404       2.6960
    2405       2.7114
    2406       2.8602
    2407       2.7991
    2408       2.8478
    2409       2.8658
    2410       2.8948
    2411       2.8179
    2412       2.7723
    2413       2.7589
    2414       2.7722
    2415       2.6935
    2416       2.7494
    2417       2.7807
    2418       2.6673
    2419       2.7474
    2420       2.7572
    2421       2.7962
    2422       2.6450
    2423       2.6803
    2424       2.6586
    2425       2.6323
    2426       2.6063
    2427       2.5505
    2428       2.7454
    2429       2.7481
    2430       2.7197
    2431       2.8858
    2432       2.8873
    2433       2.8453
    2434       2.8279
    2435       2.8963
    2436       2.9972
    2437       2.9388
    2438       2.8779
    2439       2.7872
    2440       2.8057
    2441       2.7809
    2442       2.8293
    2443       2.8959
    2444       2.9220
    2445       2.7632
    2446       2.8281
    2447       2.7207
    2448       2.7013
    2449       2.5619
    2450       2.6804
    2451       2.6664
    2452       2.6637
    2453       2.7787
    2454       2.7462
    2455       2.7983
    2456       2.7932
    2457       2.8420
    2458       2.8285
    2459       2.8865
    2460       2.8666
    2461       2.7927
    2462       2.7164
    2463       2.7564
    2464       2.8793
    2465       2.9026
    2466       2.8167
    2467       2.9002
    2468       2.9043
    2469       2.8926
    2470       2.8255
    2471       2.7556
    2472       2.7809
    2473       2.7245
    2474       2.7327
    2475       2.7410
    2476       2.8657
    2477       2.8482
    2478       2.8295
    2479       2.8008
    2480       2.7591
    2481       2.7992
    2482       2.7768
    2483       2.7629
    2484       2.7261
    2485       2.7538
    2486       2.7747
    2487       2.7061
    2488       2.6498
    2489       2.7340
    2490       2.6969
    2491       2.7648
    2492       2.8790
    2493       2.8895
    2494       2.9044
    2495       2.9003
    2496       2.8229
    2497       2.8709
    2498       2.8323
    2499       2.7677
    2500       2.7271
