# Supplementary material for: Potential Inhibitors of Fascin From A Database of Marine Natural Products: A Virtual Screening and Molecular Dynamics Study
Source: Front Chem. 2021 Oct 7;9:719949. doi: 10.3389/fchem.2021.719949 (PMC8529705; doi:10.3389/fchem.2021.719949)
Supplement: Supplementary file 2 [file DataSheet1.ZIP › Raw Date for Manuscript-719949-reduced/Figure S1/Inhibitor 17/rmsd3.dat]

#Frame     RMSD_00002
       1       2.3028
       2       2.3107
       3       2.3811
       4       2.4150
       5       2.3302
       6       2.3844
       7       2.4332
       8       2.3358
       9       2.3454
      10       2.3985
      11       2.3319
      12       2.3970
      13       2.4495
      14       2.4585
      15       2.4363
      16       2.3934
      17       2.3787
      18       2.3603
      19       2.2281
      20       2.2453
      21       2.1340
      22       2.0906
      23       2.1518
      24       2.2089
      25       2.3337
      26       2.3215
      27       2.3134
      28       2.2431
      29       2.3110
      30       2.2177
      31       2.0750
      32       2.1535
      33       2.2294
      34       2.3275
      35       2.2869
      36       2.2376
      37       2.3130
      38       2.2735
      39       2.3329
      40       2.2522
      41       2.1442
      42       2.1583
      43       2.1088
      44       2.1522
      45       2.2588
      46       2.2979
      47       2.3064
      48       2.2891
      49       2.2313
      50       2.2476
      51       2.4031
      52       2.3463
      53       2.3192
      54       2.3159
      55       2.3005
      56       2.3298
      57       2.2264
      58       2.1610
      59       2.2116
      60       2.2169
      61       2.1964
      62       2.2162
      63       2.1621
      64       2.1945
      65       2.1456
      66       2.1699
      67       2.2183
      68       2.2689
      69       2.3141
      70       2.1531
      71       2.0960
      72       2.0691
      73       2.0798
      74       2.1142
      75       2.2386
      76       2.2307
      77       2.2159
      78       2.2691
      79       2.2631
      80       2.2523
      81       2.2933
      82       2.2695
      83       2.1654
      84       2.2507
      85       2.2630
      86       2.2063
      87       2.3050
      88       2.2727
      89       2.3757
      90       2.3437
      91       2.3358
      92       2.3630
      93       2.3215
      94       2.2901
      95       2.2574
      96       2.2062
      97       2.1615
      98       2.1621
      99       2.2512
     100       2.2725
     101       2.2549
     102       2.2334
     103       2.1121
     104       2.1585
     105       2.1235
     106       2.1407
     107       2.2148
     108       2.2581
     109       2.1839
     110       2.3125
     111       2.1397
     112       2.1499
     113       2.2381
     114       2.2005
     115       2.2479
     116       2.2342
     117       2.1250
     118       2.1871
     119       2.2410
     120       2.1851
     121       2.2633
     122       2.3052
     123       2.1744
     124       2.2384
     125       2.2383
     126       2.2661
     127       2.3907
     128       2.3871
     129       2.4521
     130       2.3225
     131       2.3376
     132       2.3040
     133       2.2813
     134       2.3258
     135       2.1951
     136       2.1950
     137       2.2490
     138       2.3350
     139       2.2989
     140       2.2527
     141       2.3582
     142       2.2834
     143       2.2759
     144       2.3231
     145       2.4388
     146       2.4057
     147       2.4123
     148       2.4919
     149       2.4619
     150       2.3406
     151       2.2676
     152       2.2352
     153       2.2645
     154       2.2186
     155       2.3189
     156       2.3306
     157       2.2584
     158       2.2486
     159       2.2688
     160       2.2351
     161       2.1545
     162       2.1244
     163       2.0709
     164       2.2510
     165       2.2101
     166       2.1771
     167       2.1764
     168       2.1669
     169       2.1392
     170       2.2200
     171       2.1928
     172       2.1745
     173       2.1879
     174       2.2413
     175       2.1514
     176       2.2369
     177       2.2524
     178       2.3060
     179       2.3820
     180       2.3933
     181       2.4321
     182       2.4716
     183       2.4385
     184       2.4039
     185       2.4366
     186       2.4125
     187       2.4541
     188       2.3909
     189       2.3148
     190       2.3432
     191       2.4501
     192       2.4813
     193       2.3936
     194       2.3176
     195       2.2569
     196       2.3888
     197       2.3997
     198       2.4967
     199       2.5370
     200       2.4883
     201       2.3808
     202       2.4859
     203       2.4565
     204       2.3552
     205       2.3134
     206       2.4039
     207       2.4740
     208       2.4251
     209       2.3904
     210       2.4073
     211       2.4477
     212       2.4249
     213       2.5241
     214       2.3847
     215       2.3463
     216       2.4015
     217       2.3809
     218       2.3108
     219       2.2833
     220       2.2297
     221       2.3283
     222       2.3020
     223       2.3559
     224       2.2811
     225       2.2793
     226       2.1708
     227       2.1127
     228       2.1274
     229       2.1746
     230       2.2592
     231       2.2449
     232       2.1959
     233       2.2375
     234       2.1773
     235       2.3201
     236       2.4582
     237       2.5305
     238       2.5102
     239       2.5809
     240       2.4717
     241       2.5325
     242       2.5088
     243       2.3948
     244       2.3587
     245       2.3435
     246       2.2575
     247       2.3051
     248       2.2452
     249       2.2487
     250       2.2329
     251       2.1960
     252       2.3031
     253       2.2872
     254       2.2597
     255       2.2920
     256       2.2254
     257       2.2749
     258       2.3529
     259       2.4101
     260       2.3378
     261       2.3648
     262       2.3816
     263       2.4106
     264       2.3763
     265       2.4355
     266       2.4759
     267       2.4666
     268       2.5083
     269       2.5217
     270       2.5334
     271       2.4268
     272       2.5793
     273       2.5129
     274       2.6039
     275       2.5620
     276       2.5579
     277       2.5813
     278       2.5365
     279       2.6813
     280       2.6918
     281       2.7537
     282       2.6045
     283       2.5915
     284       2.7094
     285       2.6862
     286       2.5891
     287       2.5499
     288       2.5733
     289       2.6139
     290       2.5348
     291       2.6236
     292       2.5797
     293       2.5843
     294       2.5691
     295       2.5952
     296       2.5778
     297       2.5167
     298       2.5114
     299       2.5114
     300       2.4840
     301       2.4914
     302       2.4696
     303       2.4997
     304       2.5359
     305       2.5988
     306       2.5419
     307       2.5014
     308       2.4813
     309       2.5384
     310       2.4731
     311       2.4053
     312       2.3221
     313       2.4153
     314       2.4534
     315       2.4799
     316       2.5633
     317       2.5959
     318       2.6627
     319       2.4363
     320       2.4075
     321       2.4870
     322       2.4033
     323       2.3828
     324       2.4420
     325       2.4635
     326       2.4618
     327       2.4728
     328       2.5231
     329       2.5704
     330       2.6885
     331       2.6386
     332       2.5672
     333       2.5636
     334       2.6164
     335       2.5131
     336       2.4936
     337       2.4337
     338       2.4485
     339       2.5376
     340       2.6544
     341       2.5709
     342       2.6031
     343       2.6124
     344       2.6433
     345       2.6889
     346       2.5714
     347       2.5873
     348       2.6199
     349       2.5559
     350       2.5740
     351       2.4829
     352       2.3998
     353       2.4331
     354       2.4056
     355       2.3762
     356       2.3889
     357       2.4307
     358       2.4888
     359       2.5392
     360       2.5749
     361       2.5492
     362       2.4930
     363       2.4563
     364       2.5281
     365       2.5096
     366       2.5075
     367       2.5156
     368       2.4620
     369       2.4174
     370       2.5068
     371       2.5341
     372       2.4536
     373       2.4932
     374       2.5249
     375       2.4062
     376       2.5712
     377       2.6431
     378       2.6685
     379       2.7841
     380       2.7652
     381       2.7883
     382       2.7271
     383       2.6646
     384       2.5755
     385       2.6163
     386       2.6060
     387       2.6143
     388       2.5525
     389       2.4744
     390       2.4948
     391       2.4879
     392       2.4571
     393       2.5198
     394       2.5629
     395       2.5742
     396       2.6027
     397       2.6056
     398       2.6087
     399       2.6023
     400       2.7402
     401       2.7477
     402       2.8745
     403       2.8844
     404       2.8969
     405       2.8722
     406       2.7963
     407       2.7826
     408       2.7615
     409       2.7650
     410       2.5946
     411       2.6091
     412       2.7155
     413       2.6973
     414       2.6277
     415       2.5741
     416       2.6344
     417       2.6572
     418       2.6232
     419       2.4665
     420       2.4482
     421       2.5242
     422       2.4333
     423       2.5318
     424       2.5460
     425       2.5784
     426       2.5084
     427       2.5081
     428       2.4627
     429       2.4696
     430       2.4360
     431       2.4286
     432       2.4547
     433       2.5489
     434       2.5742
     435       2.6028
     436       2.6732
     437       2.6781
     438       2.6696
     439       2.6172
     440       2.6971
     441       2.7063
     442       2.6841
     443       2.6461
     444       2.5994
     445       2.5618
     446       2.4464
     447       2.4275
     448       2.4305
     449       2.4732
     450       2.4709
     451       2.4852
     452       2.4462
     453       2.4204
     454       2.4017
     455       2.4209
     456       2.4694
     457       2.4478
     458       2.5155
     459       2.5384
     460       2.5157
     461       2.5648
     462       2.6141
     463       2.7175
     464       2.7302
     465       2.7825
     466       2.7603
     467       2.8757
     468       2.8845
     469       2.8655
     470       2.7145
     471       2.7194
     472       2.7631
     473       2.7433
     474       2.7945
     475       2.7519
     476       2.6526
     477       2.6820
     478       2.6845
     479       2.7389
     480       2.6179
     481       2.5063
     482       2.5496
     483       2.6479
     484       2.5995
     485       2.5555
     486       2.5648
     487       2.5579
     488       2.6266
     489       2.6393
     490       2.8674
     491       2.7129
     492       2.7091
     493       2.8585
     494       2.8518
     495       2.8126
     496       2.8796
     497       2.8603
     498       2.7652
     499       2.8966
     500       2.9160
     501       2.9691
     502       2.9639
     503       2.9149
     504       3.0534
     505       2.9410
     506       3.0434
     507       2.9410
     508       2.9740
     509       2.9056
     510       2.8993
     511       2.9276
     512       3.0528
     513       2.9322
     514       3.0095
     515       2.8838
     516       2.8380
     517       2.7788
     518       2.8911
     519       2.7712
     520       2.8885
     521       2.8613
     522       2.9192
     523       2.9988
     524       3.1692
     525       3.1765
     526       3.2233
     527       3.2727
     528       3.2367
     529       3.1696
     530       3.0934
     531       3.1738
     532       3.2253
     533       3.0984
     534       3.1043
     535       3.0579
     536       3.1489
     537       3.1482
     538       3.1117
     539       3.2331
     540       3.0414
     541       3.0561
     542       2.9279
     543       3.0556
     544       3.0960
     545       2.9580
     546       2.8345
     547       2.9604
     548       2.9268
     549       2.8083
     550       2.7712
     551       2.7856
     552       2.7407
     553       2.8840
     554       2.7444
     555       2.7591
     556       2.8127
     557       2.8353
     558       2.8186
     559       2.7552
     560       2.8095
     561       2.8724
     562       2.7976
     563       2.8000
     564       2.8580
     565       2.8469
     566       2.9300
     567       2.9718
     568       3.0011
     569       3.0227
     570       3.0198
     571       2.8716
     572       2.9033
     573       2.9141
     574       2.9414
     575       2.9504
     576       2.9758
     577       3.0806
     578       2.9994
     579       2.9454
     580       2.9377
     581       2.9302
     582       2.9599
     583       2.9953
     584       2.9214
     585       2.8373
     586       2.7608
     587       2.7763
     588       2.7473
     589       2.8568
     590       2.8059
     591       2.8043
     592       2.8068
     593       2.9139
     594       2.7871
     595       2.8288
     596       2.7907
     597       2.7816
     598       2.8222
     599       2.7679
     600       2.7783
     601       2.6969
     602       2.7009
     603       2.6557
     604       2.6801
     605       2.6331
     606       2.7640
     607       2.8127
     608       2.8106
     609       2.8190
     610       2.7213
     611       2.9830
     612       3.0674
     613       2.9617
     614       2.9045
     615       2.8267
     616       2.8292
     617       2.8529
     618       2.8987
     619       2.8313
     620       2.8854
     621       2.8477
     622       3.0026
     623       3.0116
     624       2.9667
     625       3.1038
     626       3.0962
     627       3.1834
     628       3.2065
     629       3.2368
     630       3.2545
     631       3.2770
     632       3.2210
     633       3.1548
     634       3.2766
     635       3.2590
     636       3.3561
     637       3.2487
     638       3.2423
     639       3.0031
     640       3.0112
     641       2.8757
     642       2.7420
     643       2.7901
     644       2.7187
     645       2.8439
     646       2.7520
     647       2.7292
     648       2.7586
     649       2.7288
     650       2.7499
     651       2.7505
     652       2.8217
     653       2.7836
     654       2.8014
     655       2.7376
     656       2.8323
     657       2.8952
     658       2.8517
     659       2.9110
     660       2.8788
     661       2.9699
     662       2.7942
     663       2.7670
     664       2.7347
     665       2.8074
     666       2.8447
     667       2.8653
     668       2.9479
     669       2.9765
     670       2.9511
     671       2.9183
     672       2.7730
     673       2.7600
     674       2.7980
     675       2.7580
     676       2.9463
     677       2.7845
     678       2.7960
     679       2.8030
     680       2.8465
     681       2.7709
     682       2.7653
     683       2.8320
     684       2.8609
     685       2.8474
     686       2.7233
     687       2.8717
     688       2.8018
     689       2.8625
     690       2.9220
     691       2.9625
     692       2.9607
     693       2.9494
     694       2.9625
     695       2.9277
     696       3.0790
     697       3.0235
     698       2.9553
     699       2.8593
     700       2.8809
     701       2.9125
     702       2.9895
     703       2.9530
     704       2.9340
     705       2.9154
     706       2.8053
     707       2.7851
     708       2.6888
     709       2.8214
     710       2.7225
     711       2.8098
     712       2.7332
     713       2.7347
     714       2.7795
     715       2.6899
     716       2.7363
     717       2.6742
     718       2.7108
     719       2.7012
     720       2.7214
     721       2.6734
     722       2.6489
     723       2.6745
     724       2.5812
     725       2.5419
     726       2.5336
     727       2.5491
     728       2.6187
     729       2.6911
     730       2.8808
     731       2.8151
     732       2.7648
     733       2.7165
     734       2.6605
     735       2.7164
     736       2.7072
     737       2.6930
     738       2.7506
     739       2.7945
     740       2.7225
     741       2.6552
     742       2.6377
     743       2.7387
     744       2.6330
     745       2.6828
     746       2.7925
     747       2.8218
     748       2.8741
     749       2.9193
     750       2.9634
     751       3.0205
     752       2.9840
     753       2.8214
     754       2.7039
     755       2.8215
     756       2.9773
     757       3.0109
     758       2.9716
     759       2.8528
     760       2.8587
     761       2.8300
     762       2.7885
     763       2.8207
     764       2.6985
     765       2.6618
     766       2.7000
     767       2.6442
     768       2.6768
     769       2.7418
     770       2.8158
     771       2.7712
     772       2.8401
     773       2.6420
     774       2.6952
     775       2.6851
     776       2.6458
     777       2.6068
     778       2.6631
     779       2.6625
     780       2.7716
     781       2.7070
     782       2.6336
     783       2.6333
     784       2.4893
     785       2.5978
     786       2.6624
     787       2.5707
     788       2.5973
     789       2.6661
     790       2.7130
     791       2.6812
     792       2.6477
     793       2.6150
     794       2.6150
     795       2.6286
     796       2.5785
     797       2.5302
     798       2.5533
     799       2.5711
     800       2.4991
     801       2.5072
     802       2.6923
     803       2.7044
     804       2.7797
     805       2.8702
     806       2.7460
     807       2.8335
     808       2.8651
     809       2.8547
     810       2.9215
     811       2.8337
     812       3.0019
     813       2.9198
     814       2.9338
     815       2.8867
     816       2.9434
     817       2.9225
     818       2.9122
     819       2.9392
     820       2.8923
     821       2.9159
     822       2.7965
     823       2.7561
     824       2.8305
     825       2.8771
     826       2.8511
     827       2.9826
     828       3.0097
     829       3.0088
     830       3.0308
     831       2.9884
     832       2.9618
     833       2.8641
     834       2.9198
     835       2.8696
     836       2.9253
     837       2.8826
     838       2.8336
     839       2.8119
     840       2.8559
     841       2.8376
     842       2.7665
     843       2.7389
     844       2.8120
     845       2.8687
     846       2.6704
     847       2.6108
     848       2.6297
     849       2.5077
     850       2.4881
     851       2.6486
     852       2.6641
     853       2.7412
     854       2.7838
     855       2.7791
     856       2.8649
     857       2.8555
     858       2.7991
     859       2.8711
     860       2.8466
     861       2.7392
     862       2.7818
     863       2.8923
     864       2.8885
     865       2.8187
     866       2.9120
     867       2.8381
     868       2.8973
     869       2.8536
     870       2.7921
     871       2.7133
     872       2.7554
     873       2.7330
     874       2.7735
     875       2.6888
     876       2.7117
     877       2.7053
     878       2.7914
     879       2.8631
     880       2.9726
     881       2.9180
     882       2.8464
     883       2.9078
     884       2.7430
     885       2.7396
     886       2.7803
     887       2.7767
     888       2.7534
     889       2.8138
     890       2.7890
     891       2.8064
     892       2.7385
     893       2.6659
     894       2.5883
     895       2.6453
     896       2.6786
     897       2.8158
     898       2.7440
     899       2.8113
     900       2.8405
     901       2.9259
     902       2.9156
     903       2.8450
     904       2.7937
     905       2.8029
     906       2.7818
     907       2.7082
     908       2.8827
     909       2.7721
     910       2.7760
     911       2.8457
     912       2.9263
     913       2.8364
     914       2.8264
     915       2.7317
     916       2.7984
     917       2.6780
     918       2.6182
     919       2.7773
     920       2.8520
     921       2.7850
     922       2.7241
     923       2.7612
     924       2.8480
     925       2.9640
     926       2.8979
     927       2.9618
     928       3.0461
     929       3.0509
     930       3.1629
     931       3.1880
     932       3.2405
     933       3.2280
     934       3.0945
     935       3.2391
     936       3.1754
     937       3.1708
     938       3.1236
     939       3.1531
     940       3.0734
     941       3.0067
     942       3.0348
     943       2.9981
     944       2.9786
     945       2.9463
     946       3.0510
     947       3.0292
     948       3.0094
     949       2.9184
     950       2.9580
     951       2.9886
     952       3.0685
     953       2.9403
     954       2.9269
     955       2.8641
     956       2.9246
     957       2.8295
     958       2.8273
     959       2.7919
     960       2.7752
     961       2.8562
     962       2.7756
     963       2.8174
     964       2.9145
     965       2.8178
     966       2.6847
     967       2.6875
     968       2.6417
     969       2.5942
     970       2.6463
     971       2.8633
     972       2.8791
     973       2.9163
     974       2.8142
     975       2.7784
     976       2.7734
     977       2.8200
     978       2.8406
     979       2.9425
     980       2.9805
     981       2.9609
     982       2.9873
     983       2.9265
     984       2.8757
     985       2.8594
     986       2.8592
     987       2.8908
     988       2.9291
     989       2.9418
     990       2.8872
     991       2.9033
     992       2.8225
     993       2.9444
     994       2.9621
     995       3.0116
     996       2.9603
     997       3.0123
     998       2.9808
     999       3.1415
    1000       3.0877
    1001       3.0299
    1002       2.9983
    1003       2.9788
    1004       3.0276
    1005       2.9613
    1006       3.0783
    1007       3.1852
    1008       3.0842
    1009       3.1797
    1010       3.2904
    1011       3.1934
    1012       3.2725
    1013       3.2033
    1014       3.2378
    1015       3.3601
    1016       3.3511
    1017       3.3320
    1018       3.3737
    1019       3.3414
    1020       3.3527
    1021       3.2912
    1022       3.3688
    1023       3.4264
    1024       3.3991
    1025       3.2647
    1026       3.2519
    1027       3.2286
    1028       3.2898
    1029       3.4354
    1030       3.4182
    1031       3.4438
    1032       3.3449
    1033       3.2780
    1034       3.3033
    1035       3.1177
    1036       3.1005
    1037       3.1518
    1038       3.1053
    1039       3.1836
    1040       3.1660
    1041       3.1562
    1042       3.0465
    1043       2.9589
    1044       2.9475
    1045       2.9266
    1046       2.9946
    1047       3.1149
    1048       2.9701
    1049       2.9146
    1050       2.9719
    1051       2.9490
    1052       3.0101
    1053       2.9975
    1054       2.9693
    1055       2.7937
    1056       2.9811
    1057       2.8894
    1058       2.8650
    1059       2.9939
    1060       2.8688
    1061       2.9101
    1062       2.9095
    1063       2.7946
    1064       2.9565
    1065       2.9075
    1066       2.8732
    1067       2.8968
    1068       2.8736
    1069       2.9190
    1070       3.0044
    1071       2.9960
    1072       3.1749
    1073       3.2760
    1074       3.1210
    1075       3.1076
    1076       3.1081
    1077       3.1181
    1078       3.0429
    1079       2.9848
    1080       2.9731
    1081       3.1387
    1082       3.0870
    1083       3.0610
    1084       3.0480
    1085       3.0643
    1086       3.0074
    1087       3.0904
    1088       3.1502
    1089       3.0457
    1090       2.9935
    1091       2.8997
    1092       2.8963
    1093       3.1268
    1094       3.1171
    1095       3.1649
    1096       3.1239
    1097       3.1360
    1098       3.1194
    1099       2.8985
    1100       2.8667
    1101       2.9111
    1102       2.8312
    1103       2.7877
    1104       2.7980
    1105       2.8520
    1106       2.9062
    1107       2.8910
    1108       2.8290
    1109       2.9201
    1110       2.8983
    1111       2.8847
    1112       2.9448
    1113       2.9621
    1114       2.9752
    1115       2.8936
    1116       2.8523
    1117       2.8572
    1118       2.9502
    1119       2.9905
    1120       2.9322
    1121       3.0084
    1122       3.0179
    1123       2.9244
    1124       2.9432
    1125       3.0623
    1126       3.1152
    1127       3.1016
    1128       3.1298
    1129       3.0620
    1130       2.9884
    1131       2.9937
    1132       2.8459
    1133       2.8496
    1134       2.8128
    1135       2.8885
    1136       2.9920
    1137       2.9287
    1138       2.8820
    1139       2.9203
    1140       2.9037
    1141       2.9306
    1142       2.8104
    1143       2.7375
    1144       2.8319
    1145       2.8575
    1146       2.8868
    1147       2.9551
    1148       2.9503
    1149       2.9046
    1150       3.0065
    1151       3.0957
    1152       2.9333
    1153       2.9133
    1154       2.9008
    1155       2.9357
    1156       2.8930
    1157       2.8627
    1158       2.9364
    1159       3.1483
    1160       3.0973
    1161       3.1049
    1162       3.1760
    1163       3.0930
    1164       3.0323
    1165       3.0398
    1166       3.0410
    1167       3.1254
    1168       3.0900
    1169       3.1034
    1170       2.9972
    1171       3.0243
    1172       3.0576
    1173       3.1578
    1174       3.1147
    1175       3.0368
    1176       3.0236
    1177       3.0032
    1178       2.9762
    1179       2.9134
    1180       2.8915
    1181       2.9210
    1182       3.0155
    1183       3.0098
    1184       3.0294
    1185       3.1343
    1186       3.1353
    1187       3.1183
    1188       3.1597
    1189       2.9822
    1190       3.0750
    1191       3.0755
    1192       2.9897
    1193       3.0356
    1194       3.2083
    1195       3.2360
    1196       3.2260
    1197       3.2334
    1198       3.1161
    1199       2.9383
    1200       2.9837
    1201       2.9805
    1202       2.9042
    1203       2.8059
    1204       2.7821
    1205       2.7237
    1206       2.7121
    1207       2.8590
    1208       3.0227
    1209       2.9928
    1210       2.8674
    1211       2.8412
    1212       2.8750
    1213       2.8108
    1214       2.8164
    1215       2.8544
    1216       2.8822
    1217       2.9485
    1218       2.8648
    1219       2.8870
    1220       2.8865
    1221       2.8764
    1222       2.7861
    1223       2.8994
    1224       2.8125
    1225       2.8809
    1226       2.9094
    1227       2.8960
    1228       2.9829
    1229       2.8642
    1230       2.8515
    1231       2.9389
    1232       2.9089
    1233       2.8928
    1234       2.9860
    1235       3.1320
    1236       3.0365
    1237       3.0030
    1238       2.9768
    1239       2.7476
    1240       2.7700
    1241       2.7463
    1242       2.8704
    1243       2.9774
    1244       2.8614
    1245       2.8561
    1246       2.8256
    1247       2.6820
    1248       2.8924
    1249       2.9589
    1250       2.9940
    1251       2.9362
    1252       2.9765
    1253       2.9232
    1254       2.9219
    1255       2.8738
    1256       2.9592
    1257       2.9833
    1258       2.9788
    1259       3.0601
    1260       3.2553
    1261       3.1321
    1262       3.1748
    1263       3.0574
    1264       2.9851
    1265       2.8784
    1266       2.9588
    1267       2.8717
    1268       2.8071
    1269       2.8665
    1270       2.8464
    1271       2.8306
    1272       2.6852
    1273       2.6819
    1274       2.6666
    1275       2.5800
    1276       2.6229
    1277       2.6077
    1278       2.6626
    1279       2.6802
    1280       2.8159
    1281       2.8159
    1282       2.9112
    1283       2.8754
    1284       2.8189
    1285       2.7439
    1286       2.8631
    1287       2.8018
    1288       2.7453
    1289       2.9386
    1290       2.8449
    1291       2.6523
    1292       2.6947
    1293       2.6613
    1294       2.7352
    1295       2.7764
    1296       2.7055
    1297       2.6059
    1298       2.6061
    1299       2.7559
    1300       2.7086
    1301       2.6858
    1302       2.6074
    1303       2.6707
    1304       2.6262
    1305       2.7105
    1306       2.6700
    1307       2.7623
    1308       2.8608
    1309       2.8975
    1310       2.8389
    1311       2.7292
    1312       2.7518
    1313       2.6787
    1314       2.7434
    1315       2.6770
    1316       2.6302
    1317       2.7966
    1318       2.8302
    1319       2.8076
    1320       2.8688
    1321       2.8172
    1322       2.8395
    1323       2.8905
    1324       2.8088
    1325       2.8073
    1326       2.9787
    1327       2.8745
    1328       2.8579
    1329       2.8554
    1330       2.9086
    1331       2.9969
    1332       2.9724
    1333       2.9962
    1334       3.0711
    1335       3.2109
    1336       3.0419
    1337       3.1045
    1338       3.0479
    1339       3.1169
    1340       3.0859
    1341       3.1439
    1342       3.2743
    1343       3.1373
    1344       3.4179
    1345       3.4826
    1346       3.3066
    1347       3.2312
    1348       3.0581
    1349       3.1827
    1350       3.1510
    1351       3.1962
    1352       3.2579
    1353       3.1824
    1354       3.1189
    1355       3.1105
    1356       3.2773
    1357       3.2118
    1358       3.0949
    1359       3.1676
    1360       3.1462
    1361       3.1697
    1362       3.1550
    1363       3.2144
    1364       3.0931
    1365       2.9968
    1366       3.1138
    1367       3.0618
    1368       3.1538
    1369       3.1339
    1370       3.0377
    1371       3.0809
    1372       3.0402
    1373       3.1563
    1374       3.2125
    1375       3.1867
    1376       3.2017
    1377       3.1613
    1378       3.0596
    1379       3.1525
    1380       3.0164
    1381       3.0928
    1382       3.0939
    1383       3.0370
    1384       2.9408
    1385       2.9894
    1386       3.1055
    1387       3.1070
    1388       3.0170
    1389       3.0310
    1390       2.9901
    1391       2.9862
    1392       2.9469
    1393       2.8214
    1394       2.7917
    1395       2.8323
    1396       2.9812
    1397       2.8823
    1398       2.7891
    1399       2.7585
    1400       2.8490
    1401       2.7567
    1402       2.7746
    1403       2.7664
    1404       2.7855
    1405       2.9085
    1406       2.8288
    1407       2.8256
    1408       2.8017
    1409       2.8004
    1410       2.7753
    1411       2.7206
    1412       2.6127
    1413       2.5706
    1414       2.6793
    1415       2.7228
    1416       2.7418
    1417       2.6978
    1418       2.7117
    1419       2.7276
    1420       2.8709
    1421       2.8382
    1422       2.8044
    1423       2.7957
    1424       2.7817
    1425       2.8648
    1426       2.8090
    1427       2.7630
    1428       2.8085
    1429       2.7333
    1430       2.7706
    1431       2.7513
    1432       2.6577
    1433       2.6331
    1434       2.7683
    1435       2.6579
    1436       2.5504
    1437       2.7125
    1438       2.5908
    1439       2.5528
    1440       2.6247
    1441       2.6607
    1442       2.7652
    1443       2.7717
    1444       2.8942
    1445       2.9663
    1446       2.8987
    1447       2.8991
    1448       2.8897
    1449       2.8462
    1450       2.8810
    1451       2.8119
    1452       2.9428
    1453       2.7763
    1454       2.7628
    1455       2.8180
    1456       2.9192
    1457       2.9904
    1458       2.9535
    1459       2.8903
    1460       2.9075
    1461       2.9812
    1462       3.0119
    1463       2.9621
    1464       2.9502
    1465       2.9447
    1466       2.9987
    1467       3.0672
    1468       3.1271
    1469       3.2706
    1470       2.9849
    1471       3.0069
    1472       2.9965
    1473       2.9671
    1474       2.9399
    1475       2.9125
    1476       2.9846
    1477       2.9134
    1478       3.0854
    1479       3.0157
    1480       3.0242
    1481       3.1238
    1482       3.1416
    1483       3.1161
    1484       3.1851
    1485       3.0509
    1486       2.9731
    1487       2.9415
    1488       2.9640
    1489       2.9634
    1490       2.9992
    1491       2.9829
    1492       2.8693
    1493       2.9316
    1494       2.9444
    1495       2.9442
    1496       2.8941
    1497       2.9637
    1498       2.9517
    1499       2.9134
    1500       2.8449
    1501       2.8924
    1502       2.9460
    1503       2.8177
    1504       2.8446
    1505       2.8553
    1506       2.7985
    1507       2.8235
    1508       2.8467
    1509       2.8876
    1510       2.8731
    1511       2.8796
    1512       2.7623
    1513       2.8714
    1514       2.8681
    1515       2.8178
    1516       2.7053
    1517       2.8530
    1518       2.8625
    1519       2.7745
    1520       2.9008
    1521       2.9261
    1522       2.8422
    1523       2.8918
    1524       2.9353
    1525       2.9501
    1526       3.0816
    1527       3.1404
    1528       3.1120
    1529       3.1272
    1530       3.0364
    1531       3.0762
    1532       2.9915
    1533       3.0582
    1534       2.9709
    1535       2.8041
    1536       2.9787
    1537       2.9315
    1538       2.9306
    1539       2.9987
    1540       2.8988
    1541       2.9251
    1542       2.9209
    1543       2.9207
    1544       2.9246
    1545       2.9541
    1546       2.9606
    1547       2.9369
    1548       2.9601
    1549       2.9741
    1550       3.0757
    1551       3.0331
    1552       3.0869
    1553       3.1935
    1554       3.0760
    1555       3.0749
    1556       3.1428
    1557       3.1035
    1558       3.1506
    1559       3.1218
    1560       3.0667
    1561       3.0593
    1562       3.1753
    1563       3.1956
    1564       3.2333
    1565       3.2882
    1566       3.2320
    1567       3.3033
    1568       3.3628
    1569       3.3052
    1570       3.2581
    1571       3.2576
    1572       3.2581
    1573       3.1444
    1574       3.1386
    1575       3.1898
    1576       3.3066
    1577       3.1752
    1578       3.2667
    1579       3.3121
    1580       3.3748
    1581       3.2200
    1582       3.2785
    1583       3.3185
    1584       3.4404
    1585       3.4382
    1586       3.4217
    1587       3.2846
    1588       3.3278
    1589       3.2878
    1590       3.2903
    1591       3.1347
    1592       3.1428
    1593       3.1224
    1594       3.1603
    1595       3.2471
    1596       3.1736
    1597       3.2803
    1598       3.2015
    1599       3.2940
    1600       3.3468
    1601       3.3265
    1602       3.1982
    1603       3.2137
    1604       3.3691
    1605       3.3235
    1606       3.2822
    1607       3.3072
    1608       3.3581
    1609       3.2799
    1610       3.2989
    1611       3.2382
    1612       3.2211
    1613       3.2765
    1614       3.3337
    1615       3.3521
    1616       3.2475
    1617       3.2350
    1618       3.2252
    1619       3.1559
    1620       3.1868
    1621       3.1717
    1622       3.0861
    1623       3.1274
    1624       3.0056
    1625       3.0372
    1626       3.0078
    1627       2.9794
    1628       2.9642
    1629       2.9536
    1630       3.0134
    1631       2.9942
    1632       2.9207
    1633       3.0281
    1634       3.0312
    1635       2.9740
    1636       3.0728
    1637       3.1860
    1638       3.1404
    1639       3.0760
    1640       3.1442
    1641       3.1677
    1642       3.1881
    1643       3.1635
    1644       3.1355
    1645       3.1758
    1646       3.1721
    1647       3.1901
    1648       3.2508
    1649       3.1151
    1650       3.2634
    1651       3.3117
    1652       3.4087
    1653       3.3905
    1654       3.4237
    1655       3.4136
    1656       3.3577
    1657       3.4041
    1658       3.2956
    1659       3.4666
    1660       3.5437
    1661       3.5107
    1662       3.2484
    1663       3.2271
    1664       3.4179
    1665       3.5373
    1666       3.3414
    1667       3.3236
    1668       3.3913
    1669       3.3751
    1670       3.3127
    1671       3.3626
    1672       3.2176
    1673       3.2603
    1674       3.3162
    1675       3.3702
    1676       3.3610
    1677       3.3665
    1678       3.1230
    1679       3.0705
    1680       3.0869
    1681       3.0483
    1682       3.1444
    1683       3.2402
    1684       3.1976
    1685       3.1409
    1686       3.2453
    1687       3.1294
    1688       3.1297
    1689       3.1013
    1690       3.1154
    1691       3.1850
    1692       3.1644
    1693       3.1170
    1694       3.0968
    1695       3.1373
    1696       3.0600
    1697       3.0878
    1698       3.0940
    1699       3.0741
    1700       2.8888
    1701       2.8414
    1702       2.7683
    1703       2.5734
    1704       2.6188
    1705       2.7155
    1706       2.7577
    1707       2.6889
    1708       2.6633
    1709       2.5507
    1710       2.5924
    1711       2.6083
    1712       2.5786
    1713       2.6223
    1714       2.5718
    1715       2.6861
    1716       2.7326
    1717       2.7564
    1718       2.7748
    1719       2.8223
    1720       2.8718
    1721       2.8353
    1722       2.9041
    1723       2.8126
    1724       2.8618
    1725       2.8540
    1726       2.7547
    1727       2.7011
    1728       2.7157
    1729       2.7227
    1730       2.7254
    1731       2.7436
    1732       2.7383
    1733       2.8166
    1734       2.8634
    1735       2.8230
    1736       2.7506
    1737       2.6334
    1738       2.6687
    1739       2.6215
    1740       2.7053
    1741       2.7520
    1742       2.8377
    1743       2.8278
    1744       2.9561
    1745       2.9675
    1746       3.0457
    1747       3.0544
    1748       3.0362
    1749       2.9362
    1750       2.9333
    1751       2.9353
    1752       2.8671
    1753       2.9624
    1754       2.9389
    1755       2.9678
    1756       2.8990
    1757       2.8892
    1758       2.9192
    1759       2.8683
    1760       2.8792
    1761       2.8417
    1762       2.7826
    1763       2.8134
    1764       2.9298
    1765       2.8641
    1766       2.8488
    1767       2.9041
    1768       2.9680
    1769       2.9589
    1770       2.9417
    1771       3.0299
    1772       2.9667
    1773       3.1123
    1774       2.9831
    1775       3.0564
    1776       2.9798
    1777       2.9754
    1778       2.9975
    1779       2.9879
    1780       2.9690
    1781       2.9840
    1782       3.1046
    1783       3.0527
    1784       3.0627
    1785       3.1301
    1786       3.0935
    1787       3.0265
    1788       3.0931
    1789       3.0430
    1790       3.0455
    1791       3.1071
    1792       3.0419
    1793       3.1069
    1794       3.1755
    1795       3.1232
    1796       3.0898
    1797       3.0953
    1798       3.1403
    1799       3.0769
    1800       3.1001
    1801       2.9920
    1802       3.0698
    1803       3.0464
    1804       3.0742
    1805       2.9896
    1806       3.0301
    1807       3.0323
    1808       2.9927
    1809       2.8754
    1810       2.8871
    1811       2.8963
    1812       2.8471
    1813       2.8127
    1814       2.8238
    1815       2.8323
    1816       2.8087
    1817       2.8175
    1818       2.8300
    1819       2.7006
    1820       2.6906
    1821       2.7977
    1822       2.6460
    1823       2.7557
    1824       2.7487
    1825       2.6344
    1826       2.6357
    1827       2.7719
    1828       2.8038
    1829       2.8080
    1830       2.7558
    1831       2.6925
    1832       2.7783
    1833       2.7080
    1834       2.7167
    1835       2.7457
    1836       2.7090
    1837       2.7439
    1838       2.5899
    1839       2.6201
    1840       2.5558
    1841       2.6789
    1842       2.6436
    1843       2.6314
    1844       2.7256
    1845       2.7098
    1846       2.6962
    1847       2.6949
    1848       2.6019
    1849       2.7597
    1850       2.7150
    1851       2.6390
    1852       2.6585
    1853       2.6184
    1854       2.5097
    1855       2.7017
    1856       2.6754
    1857       2.7559
    1858       2.6435
    1859       2.6848
    1860       2.7232
    1861       2.7692
    1862       2.6899
    1863       2.6090
    1864       2.6895
    1865       2.6510
    1866       2.6408
    1867       2.7085
    1868       2.7090
    1869       2.6575
    1870       2.5616
    1871       2.5929
    1872       2.6433
    1873       2.7049
    1874       2.7755
    1875       2.7290
    1876       2.8063
    1877       2.7392
    1878       2.7053
    1879       2.6983
    1880       2.5778
    1881       2.6244
    1882       2.6130
    1883       2.5649
    1884       2.5010
    1885       2.4815
    1886       2.4954
    1887       2.5472
    1888       2.5969
    1889       2.4992
    1890       2.6198
    1891       2.6096
    1892       2.6733
    1893       2.6760
    1894       2.6691
    1895       2.7202
    1896       2.7394
    1897       2.7974
    1898       2.7815
    1899       2.8720
    1900       2.8405
    1901       2.8748
    1902       2.7494
    1903       2.7473
    1904       2.8004
    1905       2.7304
    1906       2.8221
    1907       2.7854
    1908       2.8379
    1909       2.8381
    1910       2.8286
    1911       2.8934
    1912       2.9148
    1913       2.9439
    1914       2.8656
    1915       2.8787
    1916       2.7711
    1917       2.8504
    1918       2.8824
    1919       2.8599
    1920       2.7490
    1921       2.8273
    1922       2.7273
    1923       2.7758
    1924       2.8248
    1925       2.7782
    1926       2.9015
    1927       2.8170
    1928       2.8182
    1929       2.8462
    1930       2.8137
    1931       2.6376
    1932       2.6352
    1933       2.7003
    1934       2.6855
    1935       2.6285
    1936       2.5886
    1937       2.6484
    1938       2.7307
    1939       2.7204
    1940       2.6100
    1941       2.6699
    1942       2.6287
    1943       2.7334
    1944       2.7650
    1945       2.8432
    1946       2.6714
    1947       2.7495
    1948       2.7672
    1949       2.7540
    1950       2.7007
    1951       2.6925
    1952       2.6556
    1953       2.6900
    1954       2.6190
    1955       2.6928
    1956       2.7590
    1957       2.7966
    1958       2.7576
    1959       2.8913
    1960       2.9491
    1961       2.8471
    1962       2.8796
    1963       2.8210
    1964       2.7698
    1965       2.9425
    1966       2.8940
    1967       2.9195
    1968       2.9367
    1969       2.8502
    1970       2.9787
    1971       2.8802
    1972       2.9175
    1973       2.9800
    1974       2.9411
    1975       2.9994
    1976       3.0508
    1977       3.0555
    1978       3.0306
    1979       2.9447
    1980       3.0460
    1981       2.9407
    1982       3.0434
    1983       3.0644
    1984       2.9488
    1985       2.9154
    1986       2.8772
    1987       2.9078
    1988       2.9507
    1989       2.9356
    1990       2.9946
    1991       3.0287
    1992       2.9229
    1993       3.0871
    1994       2.9507
    1995       2.9651
    1996       2.9826
    1997       3.0661
    1998       2.9399
    1999       2.9773
    2000       2.9752
    2001       2.8060
    2002       2.8918
    2003       3.0447
    2004       3.0075
    2005       2.9971
    2006       2.9694
    2007       2.9027
    2008       2.7935
    2009       2.7221
    2010       2.8302
    2011       2.7329
    2012       2.8042
    2013       2.8848
    2014       2.8767
    2015       2.9053
    2016       2.8260
    2017       2.8105
    2018       2.8554
    2019       2.8146
    2020       2.8304
    2021       2.7131
    2022       2.6602
    2023       2.7684
    2024       2.8337
    2025       2.8906
    2026       2.8487
    2027       2.9473
    2028       2.8543
    2029       2.8527
    2030       2.8094
    2031       2.7613
    2032       2.7057
    2033       2.8146
    2034       2.9393
    2035       2.9316
    2036       2.8672
    2037       2.8199
    2038       2.7090
    2039       2.7347
    2040       2.7524
    2041       2.7917
    2042       2.8308
    2043       2.7396
    2044       2.8136
    2045       2.7936
    2046       2.6869
    2047       2.8433
    2048       2.7375
    2049       2.6625
    2050       2.7208
    2051       2.7527
    2052       2.7497
    2053       2.7913
    2054       2.7150
    2055       2.7616
    2056       2.8176
    2057       2.7762
    2058       2.7354
    2059       2.7926
    2060       2.9215
    2061       2.9392
    2062       2.9328
    2063       2.8200
    2064       2.8189
    2065       2.8204
    2066       2.9306
    2067       2.9026
    2068       2.8903
    2069       3.0512
    2070       2.9959
    2071       2.8373
    2072       2.7846
    2073       2.7432
    2074       2.7697
    2075       2.7334
    2076       2.9075
    2077       2.9480
    2078       2.8751
    2079       2.9820
    2080       2.9982
    2081       3.0829
    2082       3.1106
    2083       3.1408
    2084       3.0622
    2085       3.0314
    2086       2.9739
    2087       2.9534
    2088       2.7827
    2089       2.8630
    2090       2.9089
    2091       2.8147
    2092       2.9948
    2093       2.9763
    2094       2.9707
    2095       3.0598
    2096       2.9592
    2097       3.0771
    2098       3.0680
    2099       3.1102
    2100       3.1276
    2101       3.0391
    2102       3.0565
    2103       2.9883
    2104       3.0755
    2105       2.9157
    2106       2.9747
    2107       2.8184
    2108       2.8648
    2109       2.8250
    2110       2.8590
    2111       2.8241
    2112       2.8908
    2113       2.9123
    2114       2.8600
    2115       2.8541
    2116       2.8887
    2117       3.0244
    2118       3.0113
    2119       3.0954
    2120       3.0366
    2121       2.9685
    2122       2.9542
    2123       3.0714
    2124       2.9605
    2125       2.8692
    2126       2.9393
    2127       3.0685
    2128       3.0902
    2129       3.1150
    2130       3.1303
    2131       3.1517
    2132       3.1557
    2133       3.0455
    2134       2.9536
    2135       3.0855
    2136       2.9925
    2137       3.0264
    2138       2.9455
    2139       2.9162
    2140       2.9148
    2141       2.9736
    2142       3.0184
    2143       3.1076
    2144       3.0518
    2145       3.0319
    2146       3.0940
    2147       2.9779
    2148       3.1027
    2149       3.1136
    2150       2.9873
    2151       2.9454
    2152       2.8305
    2153       2.9032
    2154       2.9527
    2155       2.8760
    2156       2.8899
    2157       3.0691
    2158       3.0797
    2159       2.9519
    2160       2.8863
    2161       2.8130
    2162       2.9213
    2163       2.9476
    2164       2.8899
    2165       2.9427
    2166       3.0090
    2167       3.0103
    2168       3.0264
    2169       3.0852
    2170       3.0127
    2171       3.1124
    2172       3.2136
    2173       3.1853
    2174       3.2851
    2175       3.3772
    2176       3.3189
    2177       3.2519
    2178       3.1592
    2179       3.0328
    2180       3.0670
    2181       3.0092
    2182       2.8568
    2183       2.8299
    2184       2.9253
    2185       3.0710
    2186       3.0289
    2187       3.0278
    2188       2.9230
    2189       2.9339
    2190       2.9279
    2191       3.0095
    2192       3.0226
    2193       3.2493
    2194       3.2625
    2195       3.2515
    2196       3.1495
    2197       3.1719
    2198       3.1583
    2199       3.1630
    2200       3.1957
    2201       3.1021
    2202       3.0415
    2203       2.9839
    2204       2.9031
    2205       2.8444
    2206       2.8374
    2207       2.8391
    2208       2.9003
    2209       2.9235
    2210       3.0123
    2211       2.9832
    2212       2.8635
    2213       2.9213
    2214       2.8664
    2215       2.9009
    2216       2.9075
    2217       2.8831
    2218       2.8645
    2219       3.0531
    2220       3.0014
    2221       2.9466
    2222       3.0080
    2223       3.0376
    2224       2.9722
    2225       3.0955
    2226       2.9320
    2227       2.9808
    2228       2.9538
    2229       2.9240
    2230       3.0718
    2231       2.9257
    2232       2.8909
    2233       2.8809
    2234       2.9695
    2235       2.9050
    2236       2.9465
    2237       2.9899
    2238       2.9858
    2239       2.8636
    2240       2.8770
    2241       2.8965
    2242       2.8803
    2243       2.9287
    2244       2.8769
    2245       2.8369
    2246       2.9010
    2247       2.9950
    2248       2.9061
    2249       2.9011
    2250       2.9056
    2251       2.9105
    2252       2.9715
    2253       2.9340
    2254       2.9364
    2255       2.9597
    2256       2.8732
    2257       2.7738
    2258       2.7765
    2259       2.8196
    2260       2.8096
    2261       2.8345
    2262       2.9149
    2263       2.9291
    2264       3.0325
    2265       3.1037
    2266       2.9734
    2267       3.0976
    2268       3.1706
    2269       3.1387
    2270       3.1724
    2271       3.1667
    2272       3.2700
    2273       3.2464
    2274       3.2632
    2275       3.2329
    2276       3.1212
    2277       3.0512
    2278       3.0075
    2279       2.9277
    2280       2.9635
    2281       2.8473
    2282       2.8849
    2283       2.9298
    2284       2.8331
    2285       2.9521
    2286       3.0037
    2287       3.0661
    2288       3.0883
    2289       3.1151
    2290       3.1274
    2291       3.1421
    2292       3.1340
    2293       3.1043
    2294       2.9496
    2295       3.0061
    2296       2.9646
    2297       2.9132
    2298       2.8350
    2299       2.8916
    2300       2.9068
    2301       2.9459
    2302       2.9552
    2303       2.9831
    2304       2.9789
    2305       3.0244
    2306       2.8788
    2307       2.8871
    2308       2.9056
    2309       2.9899
    2310       2.9881
    2311       2.8985
    2312       2.7791
    2313       2.7644
    2314       2.7611
    2315       2.6837
    2316       2.7168
    2317       2.6923
    2318       2.7171
    2319       2.7174
    2320       2.6541
    2321       2.7218
    2322       2.6699
    2323       2.8437
    2324       2.8715
    2325       2.8472
    2326       2.8584
    2327       2.8028
    2328       2.7917
    2329       2.7170
    2330       2.6601
    2331       2.7639
    2332       2.6937
    2333       2.7648
    2334       2.9413
    2335       2.9258
    2336       2.9936
    2337       2.9879
    2338       2.9304
    2339       2.9099
    2340       2.9164
    2341       2.8365
    2342       2.9994
    2343       2.8293
    2344       2.7571
    2345       2.7543
    2346       2.5981
    2347       2.6364
    2348       2.7091
    2349       2.7305
    2350       2.7870
    2351       2.8013
    2352       2.7774
    2353       2.8781
    2354       2.9054
    2355       2.9648
    2356       2.9278
    2357       2.9117
    2358       3.0048
    2359       3.0015
    2360       3.0497
    2361       3.0811
    2362       2.9554
    2363       2.8834
    2364       3.0039
    2365       3.0307
    2366       3.0223
    2367       3.0255
    2368       2.9068
    2369       2.9704
    2370       2.8847
    2371       2.9127
    2372       2.8543
    2373       2.8779
    2374       2.9650
    2375       2.9736
    2376       2.9377
    2377       2.9435
    2378       2.9164
    2379       2.8611
    2380       2.8874
    2381       3.0135
    2382       2.9716
    2383       2.9940
    2384       2.8807
    2385       2.8217
    2386       2.8706
    2387       2.8074
    2388       2.8286
    2389       2.7945
    2390       2.8901
    2391       2.7335
    2392       2.8859
    2393       2.9655
    2394       2.8091
    2395       2.8154
    2396       2.8436
    2397       2.8759
    2398       3.0112
    2399       2.9828
    2400       2.9289
    2401       2.9400
    2402       3.0110
    2403       3.0458
    2404       2.8768
    2405       2.8540
    2406       2.8733
    2407       2.7410
    2408       2.8061
    2409       2.9200
    2410       2.9887
    2411       3.0395
    2412       2.8667
    2413       2.9078
    2414       2.9437
    2415       2.9620
    2416       2.9449
    2417       2.9470
    2418       2.9867
    2419       3.0062
    2420       3.0779
    2421       3.0931
    2422       3.0739
    2423       3.1445
    2424       3.1261
    2425       2.9422
    2426       3.0986
    2427       3.1165
    2428       2.9831
    2429       3.0525
    2430       3.1470
    2431       3.2375
    2432       3.2827
    2433       3.3867
    2434       3.2809
    2435       3.2610
    2436       3.2422
    2437       3.2232
    2438       3.3102
    2439       3.3072
    2440       3.4406
    2441       3.4923
    2442       3.4950
    2443       3.3849
    2444       3.3199
    2445       3.3388
    2446       3.4514
    2447       3.4012
    2448       3.3712
    2449       3.2800
    2450       3.3523
    2451       3.3718
    2452       3.4171
    2453       3.4489
    2454       3.4752
    2455       3.3935
    2456       3.2882
    2457       3.3817
    2458       3.4205
    2459       3.4394
    2460       3.3792
    2461       3.3393
    2462       3.4619
    2463       3.5005
    2464       3.4052
    2465       3.2753
    2466       3.2549
    2467       3.1988
    2468       3.0434
    2469       3.0922
    2470       3.2223
    2471       3.1844
    2472       3.1802
    2473       3.2627
    2474       3.2094
    2475       3.1240
    2476       3.2494
    2477       3.2471
    2478       3.3885
    2479       3.2358
    2480       3.1457
    2481       3.0407
    2482       3.0648
    2483       2.9678
    2484       3.0430
    2485       3.0670
    2486       3.0554
    2487       3.1346
    2488       3.1284
    2489       3.1015
    2490       3.0979
    2491       3.1277
    2492       3.1185
    2493       2.9788
    2494       2.8756
    2495       2.9230
    2496       2.9776
    2497       2.9609
    2498       2.8670
    2499       2.8481
    2500       2.8946
