# Supplementary material for: Potential Inhibitors of Fascin From A Database of Marine Natural Products: A Virtual Screening and Molecular Dynamics Study
Source: Front Chem. 2021 Oct 7;9:719949. doi: 10.3389/fchem.2021.719949 (PMC8529705; doi:10.3389/fchem.2021.719949)
Supplement: Supplementary file 2 [file DataSheet1.ZIP › Raw Date for Manuscript-719949-reduced/Figure S1/Inhibitor 17/rmsd4.dat]

#Frame     RMSD_00002
       1       2.1208
       2       2.1084
       3       2.1585
       4       2.1168
       5       2.0919
       6       2.1124
       7       2.1093
       8       2.1105
       9       2.1162
      10       2.1004
      11       2.1577
      12       2.2055
      13       2.3064
      14       2.2792
      15       2.2256
      16       2.2615
      17       2.2765
      18       2.2199
      19       2.0461
      20       2.0815
      21       2.0668
      22       2.0262
      23       2.1212
      24       2.1967
      25       2.1857
      26       2.1260
      27       2.1130
      28       2.2763
      29       2.3098
      30       2.3969
      31       2.3928
      32       2.2689
      33       2.2328
      34       2.2670
      35       2.3625
      36       2.2951
      37       2.2188
      38       2.3051
      39       2.2945
      40       2.3310
      41       2.2603
      42       2.2791
      43       2.2701
      44       2.3181
      45       2.3842
      46       2.3586
      47       2.3743
      48       2.3238
      49       2.2963
      50       2.2022
      51       2.2612
      52       2.2188
      53       2.2702
      54       2.3825
      55       2.3811
      56       2.5147
      57       2.4949
      58       2.5311
      59       2.4567
      60       2.3858
      61       2.5514
      62       2.6039
      63       2.5576
      64       2.5301
      65       2.5681
      66       2.6497
      67       2.6299
      68       2.5527
      69       2.5949
      70       2.5909
      71       2.5466
      72       2.5461
      73       2.4570
      74       2.4755
      75       2.4412
      76       2.4398
      77       2.4030
      78       2.3814
      79       2.2505
      80       2.2131
      81       2.1594
      82       2.1772
      83       2.0931
      84       2.1541
      85       2.1378
      86       2.1462
      87       2.2434
      88       2.1876
      89       2.2217
      90       2.1464
      91       2.1681
      92       2.1352
      93       2.2084
      94       2.2007
      95       2.2278
      96       2.1772
      97       2.1380
      98       2.1300
      99       2.1165
     100       2.1621
     101       2.2165
     102       2.2289
     103       2.2848
     104       2.2469
     105       2.2594
     106       2.2524
     107       2.2604
     108       2.3008
     109       2.3320
     110       2.2857
     111       2.3082
     112       2.3118
     113       2.3247
     114       2.2027
     115       2.2229
     116       2.2451
     117       2.2900
     118       2.2149
     119       2.2483
     120       2.2914
     121       2.3451
     122       2.2680
     123       2.2837
     124       2.3666
     125       2.3296
     126       2.3359
     127       2.3665
     128       2.3022
     129       2.2894
     130       2.2696
     131       2.3174
     132       2.2432
     133       2.2976
     134       2.2706
     135       2.3022
     136       2.2622
     137       2.3048
     138       2.2335
     139       2.3157
     140       2.2777
     141       2.2481
     142       2.1983
     143       2.2301
     144       2.2115
     145       2.2496
     146       2.1858
     147       2.2075
     148       2.1880
     149       2.2217
     150       2.2522
     151       2.3824
     152       2.4457
     153       2.3827
     154       2.3748
     155       2.3649
     156       2.4478
     157       2.4250
     158       2.4863
     159       2.4325
     160       2.5096
     161       2.5479
     162       2.4379
     163       2.4159
     164       2.4225
     165       2.5433
     166       2.4174
     167       2.4117
     168       2.4160
     169       2.4408
     170       2.4554
     171       2.4201
     172       2.4902
     173       2.5594
     174       2.5369
     175       2.4366
     176       2.4897
     177       2.4905
     178       2.5112
     179       2.4786
     180       2.5081
     181       2.5467
     182       2.3955
     183       2.3205
     184       2.3708
     185       2.3689
     186       2.4349
     187       2.4102
     188       2.3514
     189       2.3504
     190       2.3245
     191       2.4475
     192       2.4283
     193       2.3611
     194       2.3528
     195       2.3503
     196       2.3173
     197       2.4350
     198       2.3870
     199       2.3510
     200       2.4879
     201       2.5009
     202       2.3707
     203       2.4438
     204       2.5050
     205       2.3484
     206       2.3403
     207       2.3121
     208       2.3128
     209       2.3322
     210       2.3273
     211       2.3163
     212       2.3735
     213       2.2286
     214       2.2430
     215       2.3021
     216       2.3760
     217       2.4057
     218       2.3868
     219       2.3790
     220       2.3370
     221       2.4021
     222       2.4123
     223       2.4191
     224       2.3862
     225       2.4568
     226       2.3933
     227       2.4255
     228       2.4796
     229       2.5794
     230       2.5690
     231       2.5712
     232       2.5737
     233       2.7105
     234       2.5983
     235       2.7027
     236       2.7064
     237       2.6828
     238       2.6413
     239       2.5563
     240       2.5541
     241       2.5113
     242       2.5282
     243       2.5735
     244       2.5939
     245       2.5828
     246       2.4969
     247       2.4807
     248       2.5965
     249       2.6674
     250       2.7094
     251       2.6184
     252       2.6316
     253       2.7269
     254       2.6803
     255       2.7629
     256       2.6785
     257       2.7813
     258       2.9075
     259       2.8270
     260       2.8563
     261       2.7380
     262       2.6696
     263       2.7432
     264       2.7105
     265       2.7105
     266       2.7041
     267       2.7664
     268       2.7775
     269       2.6976
     270       2.6635
     271       2.7053
     272       2.7974
     273       2.6981
     274       2.7457
     275       2.6678
     276       2.6569
     277       2.5869
     278       2.5009
     279       2.5005
     280       2.5877
     281       2.5834
     282       2.4385
     283       2.4478
     284       2.4857
     285       2.5578
     286       2.5514
     287       2.4562
     288       2.4956
     289       2.5337
     290       2.6654
     291       2.6259
     292       2.5346
     293       2.5539
     294       2.5774
     295       2.5572
     296       2.6067
     297       2.7444
     298       2.6836
     299       2.7071
     300       2.6310
     301       2.7342
     302       2.7377
     303       2.7029
     304       2.7026
     305       2.6845
     306       2.6837
     307       2.6886
     308       2.7069
     309       2.5756
     310       2.4790
     311       2.5422
     312       2.4609
     313       2.5559
     314       2.5688
     315       2.4018
     316       2.4170
     317       2.3572
     318       2.4548
     319       2.6003
     320       2.5382
     321       2.4340
     322       2.4735
     323       2.3730
     324       2.3718
     325       2.3873
     326       2.3881
     327       2.5333
     328       2.5521
     329       2.4544
     330       2.4213
     331       2.4410
     332       2.5232
     333       2.5214
     334       2.4975
     335       2.5511
     336       2.4813
     337       2.5571
     338       2.6515
     339       2.6653
     340       2.7092
     341       2.7469
     342       2.6073
     343       2.6740
     344       2.7165
     345       2.7030
     346       2.6914
     347       2.6678
     348       2.7291
     349       2.8966
     350       2.8644
     351       2.7861
     352       2.8013
     353       2.7834
     354       2.6728
     355       2.5971
     356       2.6579
     357       2.8083
     358       2.7396
     359       2.7540
     360       2.7517
     361       2.6950
     362       2.7834
     363       2.7754
     364       2.8383
     365       2.7756
     366       2.7949
     367       2.7084
     368       2.8704
     369       2.7590
     370       2.7272
     371       2.7152
     372       2.6976
     373       2.7336
     374       2.6966
     375       2.8165
     376       2.8907
     377       2.8760
     378       2.9050
     379       2.8590
     380       2.7249
     381       2.6635
     382       2.5574
     383       2.5183
     384       2.4819
     385       2.4560
     386       2.5204
     387       2.5919
     388       2.6310
     389       2.7045
     390       2.7981
     391       2.8437
     392       2.7594
     393       2.7677
     394       2.6695
     395       2.7333
     396       2.7033
     397       2.8434
     398       2.7308
     399       2.7750
     400       2.7174
     401       2.8506
     402       2.8953
     403       2.9306
     404       3.0202
     405       3.0114
     406       3.0286
     407       3.1001
     408       2.9970
     409       3.0268
     410       3.0806
     411       2.9572
     412       2.9896
     413       3.0043
     414       3.1157
     415       3.0899
     416       3.0718
     417       3.1292
     418       3.0092
     419       2.9249
     420       2.8878
     421       2.8479
     422       2.8315
     423       2.7457
     424       2.7907
     425       2.7303
     426       2.8001
     427       2.7604
     428       2.8126
     429       2.8026
     430       2.7019
     431       2.8307
     432       2.8073
     433       2.7679
     434       2.7391
     435       2.7657
     436       2.7288
     437       2.6240
     438       2.6293
     439       2.6026
     440       2.6208
     441       2.5793
     442       2.6314
     443       2.6221
     444       2.6342
     445       2.5636
     446       2.6530
     447       2.5323
     448       2.5107
     449       2.5391
     450       2.4716
     451       2.5846
     452       2.6292
     453       2.6801
     454       2.6232
     455       2.6636
     456       2.5737
     457       2.5071
     458       2.5245
     459       2.5427
     460       2.6358
     461       2.6504
     462       2.4917
     463       2.4761
     464       2.4292
     465       2.4997
     466       2.6181
     467       2.6554
     468       2.7289
     469       2.7750
     470       2.7724
     471       2.8333
     472       2.8650
     473       2.8763
     474       2.8631
     475       2.8618
     476       2.7386
     477       2.7697
     478       2.6170
     479       2.6522
     480       2.7138
     481       2.7269
     482       2.6823
     483       2.6847
     484       2.6726
     485       2.7069
     486       2.5752
     487       2.5705
     488       2.4783
     489       2.5924
     490       2.6845
     491       2.6471
     492       2.6567
     493       2.6852
     494       2.7576
     495       2.6323
     496       2.6575
     497       2.6095
     498       2.5095
     499       2.4894
     500       2.4231
     501       2.5101
     502       2.4330
     503       2.5063
     504       2.4586
     505       2.4815
     506       2.5011
     507       2.5220
     508       2.4411
     509       2.5130
     510       2.5794
     511       2.5055
     512       2.4482
     513       2.4742
     514       2.5303
     515       2.5422
     516       2.6183
     517       2.6580
     518       2.5767
     519       2.6454
     520       2.4976
     521       2.4945
     522       2.5236
     523       2.4331
     524       2.4185
     525       2.4468
     526       2.4673
     527       2.4874
     528       2.4286
     529       2.5894
     530       2.5942
     531       2.5915
     532       2.6900
     533       2.6397
     534       2.5010
     535       2.4123
     536       2.4868
     537       2.5020
     538       2.3808
     539       2.3510
     540       2.3948
     541       2.4040
     542       2.4192
     543       2.4121
     544       2.4467
     545       2.3957
     546       2.3034
     547       2.2689
     548       2.3694
     549       2.3771
     550       2.3138
     551       2.3261
     552       2.3284
     553       2.3631
     554       2.3503
     555       2.4228
     556       2.3966
     557       2.3935
     558       2.4254
     559       2.3723
     560       2.3107
     561       2.2577
     562       2.3168
     563       2.2417
     564       2.1737
     565       2.1303
     566       2.2136
     567       2.2622
     568       2.3652
     569       2.4870
     570       2.5236
     571       2.4630
     572       2.5055
     573       2.4766
     574       2.4550
     575       2.5014
     576       2.3895
     577       2.3703
     578       2.3871
     579       2.3198
     580       2.3764
     581       2.3804
     582       2.2926
     583       2.2993
     584       2.3591
     585       2.3780
     586       2.3877
     587       2.3553
     588       2.3319
     589       2.3740
     590       2.4107
     591       2.3608
     592       2.3037
     593       2.2752
     594       2.2652
     595       2.2578
     596       2.2508
     597       2.3168
     598       2.3169
     599       2.5548
     600       2.4643
     601       2.4303
     602       2.3978
     603       2.4522
     604       2.3716
     605       2.3647
     606       2.4072
     607       2.4275
     608       2.4921
     609       2.5159
     610       2.4318
     611       2.3562
     612       2.3842
     613       2.2996
     614       2.3449
     615       2.2620
     616       2.3408
     617       2.3581
     618       2.3470
     619       2.3697
     620       2.4728
     621       2.3836
     622       2.3990
     623       2.3193
     624       2.3743
     625       2.3769
     626       2.3185
     627       2.3086
     628       2.2562
     629       2.2253
     630       2.2177
     631       2.2663
     632       2.2657
     633       2.2363
     634       2.1790
     635       2.2595
     636       2.3042
     637       2.2609
     638       2.1531
     639       2.1434
     640       2.1391
     641       2.2652
     642       2.2539
     643       2.2798
     644       2.2460
     645       2.2400
     646       2.2585
     647       2.1938
     648       2.2683
     649       2.2222
     650       2.1872
     651       2.2357
     652       2.2012
     653       2.3311
     654       2.2800
     655       2.2346
     656       2.1654
     657       2.2846
     658       2.2989
     659       2.2371
     660       2.1927
     661       2.2061
     662       2.2268
     663       2.1695
     664       2.2041
     665       2.2611
     666       2.2672
     667       2.2098
     668       2.1878
     669       2.2558
     670       2.2524
     671       2.3170
     672       2.2687
     673       2.2630
     674       2.4028
     675       2.4280
     676       2.3531
     677       2.2987
     678       2.2496
     679       2.2681
     680       2.2024
     681       2.2410
     682       2.2236
     683       2.1930
     684       2.2109
     685       2.2256
     686       2.2250
     687       2.1901
     688       2.1706
     689       2.2067
     690       2.2258
     691       2.2579
     692       2.3220
     693       2.3720
     694       2.3250
     695       2.2784
     696       2.2654
     697       2.2926
     698       2.3430
     699       2.3575
     700       2.4063
     701       2.3679
     702       2.3657
     703       2.3761
     704       2.3925
     705       2.4260
     706       2.3154
     707       2.3323
     708       2.2563
     709       2.3616
     710       2.4051
     711       2.3274
     712       2.3981
     713       2.3213
     714       2.3273
     715       2.4654
     716       2.4814
     717       2.4476
     718       2.4973
     719       2.4016
     720       2.3348
     721       2.4202
     722       2.3739
     723       2.3480
     724       2.2915
     725       2.3570
     726       2.4012
     727       2.4937
     728       2.5079
     729       2.4884
     730       2.5159
     731       2.5756
     732       2.6282
     733       2.5052
     734       2.3829
     735       2.4211
     736       2.4584
     737       2.4366
     738       2.5034
     739       2.4766
     740       2.4769
     741       2.4523
     742       2.4865
     743       2.6720
     744       2.7094
     745       2.6011
     746       2.6904
     747       2.6971
     748       2.6663
     749       2.6635
     750       2.6822
     751       2.6705
     752       2.6758
     753       2.7123
     754       2.5808
     755       2.5748
     756       2.5331
     757       2.4669
     758       2.5696
     759       2.5063
     760       2.4229
     761       2.4147
     762       2.5126
     763       2.4365
     764       2.4225
     765       2.4605
     766       2.4114
     767       2.3500
     768       2.3140
     769       2.3708
     770       2.2867
     771       2.1871
     772       2.2860
     773       2.2637
     774       2.3478
     775       2.3353
     776       2.3207
     777       2.2517
     778       2.3209
     779       2.4084
     780       2.2908
     781       2.2980
     782       2.2160
     783       2.2775
     784       2.2005
     785       2.2366
     786       2.2260
     787       2.2255
     788       2.1624
     789       2.2056
     790       2.2339
     791       2.2230
     792       2.1901
     793       2.1671
     794       2.1662
     795       2.2680
     796       2.1936
     797       2.1781
     798       2.2345
     799       2.2465
     800       2.2400
     801       2.2597
     802       2.2343
     803       2.2597
     804       2.2120
     805       2.1852
     806       2.1523
     807       2.1653
     808       2.1876
     809       2.1832
     810       2.2190
     811       2.2522
     812       2.3177
     813       2.2385
     814       2.2830
     815       2.1468
     816       2.1673
     817       2.1864
     818       2.1794
     819       2.1524
     820       2.1917
     821       2.2751
     822       2.2416
     823       2.2628
     824       2.2240
     825       2.3089
     826       2.3190
     827       2.3570
     828       2.2802
     829       2.2111
     830       2.3528
     831       2.3288
     832       2.3891
     833       2.3685
     834       2.2627
     835       2.3574
     836       2.3687
     837       2.3392
     838       2.3944
     839       2.3873
     840       2.5147
     841       2.4429
     842       2.4996
     843       2.5133
     844       2.4295
     845       2.4585
     846       2.5028
     847       2.5269
     848       2.5008
     849       2.5978
     850       2.6139
     851       2.5007
     852       2.4871
     853       2.4684
     854       2.5133
     855       2.5266
     856       2.5166
     857       2.5646
     858       2.5495
     859       2.5597
     860       2.5465
     861       2.4333
     862       2.4807
     863       2.3730
     864       2.4920
     865       2.4607
     866       2.3939
     867       2.4171
     868       2.4330
     869       2.4558
     870       2.4070
     871       2.5114
     872       2.5107
     873       2.5468
     874       2.5114
     875       2.4228
     876       2.4755
     877       2.4345
     878       2.4388
     879       2.3893
     880       2.4336
     881       2.4431
     882       2.4598
     883       2.4653
     884       2.3401
     885       2.3715
     886       2.4863
     887       2.4160
     888       2.4132
     889       2.4064
     890       2.4327
     891       2.4284
     892       2.4864
     893       2.5748
     894       2.4543
     895       2.5208
     896       2.4215
     897       2.4596
     898       2.3828
     899       2.5124
     900       2.5659
     901       2.6735
     902       2.4992
     903       2.5125
     904       2.4714
     905       2.4357
     906       2.4795
     907       2.4644
     908       2.5067
     909       2.4857
     910       2.4698
     911       2.4756
     912       2.4171
     913       2.3570
     914       2.3340
     915       2.3544
     916       2.3905
     917       2.3718
     918       2.4352
     919       2.4824
     920       2.4239
     921       2.4200
     922       2.4302
     923       2.3954
     924       2.4027
     925       2.3845
     926       2.3343
     927       2.2979
     928       2.3288
     929       2.4469
     930       2.4644
     931       2.3615
     932       2.4503
     933       2.5867
     934       2.5789
     935       2.5678
     936       2.5545
     937       2.5380
     938       2.5398
     939       2.4733
     940       2.4925
     941       2.4380
     942       2.3847
     943       2.4746
     944       2.4804
     945       2.4858
     946       2.5302
     947       2.4143
     948       2.3970
     949       2.3811
     950       2.4477
     951       2.3878
     952       2.3028
     953       2.3902
     954       2.3955
     955       2.4952
     956       2.5428
     957       2.5295
     958       2.4566
     959       2.3853
     960       2.4050
     961       2.5140
     962       2.4624
     963       2.4175
     964       2.3938
     965       2.3786
     966       2.5044
     967       2.4032
     968       2.4397
     969       2.5223
     970       2.5412
     971       2.6087
     972       2.6580
     973       2.6678
     974       2.7007
     975       2.6698
     976       2.7097
     977       2.5605
     978       2.5273
     979       2.5349
     980       2.5655
     981       2.5530
     982       2.5362
     983       2.5274
     984       2.6027
     985       2.6452
     986       2.5875
     987       2.6104
     988       2.5348
     989       2.6177
     990       2.5531
     991       2.6059
     992       2.5549
     993       2.5692
     994       2.5849
     995       2.5760
     996       2.6032
     997       2.6477
     998       2.5142
     999       2.4941
    1000       2.5046
    1001       2.5548
    1002       2.5030
    1003       2.5342
    1004       2.6048
    1005       2.5239
    1006       2.5055
    1007       2.4478
    1008       2.5048
    1009       2.4250
    1010       2.4347
    1011       2.3621
    1012       2.2827
    1013       2.3817
    1014       2.4053
    1015       2.4650
    1016       2.5310
    1017       2.4509
    1018       2.4327
    1019       2.5405
    1020       2.5409
    1021       2.4750
    1022       2.3800
    1023       2.5064
    1024       2.4873
    1025       2.4810
    1026       2.5389
    1027       2.5385
    1028       2.5292
    1029       2.5148
    1030       2.4575
    1031       2.4656
    1032       2.4445
    1033       2.3972
    1034       2.4370
    1035       2.3901
    1036       2.3525
    1037       2.3033
    1038       2.4690
    1039       2.4862
    1040       2.4992
    1041       2.5908
    1042       2.6619
    1043       2.6091
    1044       2.5226
    1045       2.4735
    1046       2.4696
    1047       2.4957
    1048       2.4978
    1049       2.5925
    1050       2.6541
    1051       2.7280
    1052       2.6480
    1053       2.5210
    1054       2.4941
    1055       2.4463
    1056       2.3609
    1057       2.3723
    1058       2.4004
    1059       2.3627
    1060       2.4237
    1061       2.3975
    1062       2.3434
    1063       2.4351
    1064       2.5428
    1065       2.4469
    1066       2.4146
    1067       2.4597
    1068       2.5295
    1069       2.5823
    1070       2.6752
    1071       2.6698
    1072       2.5421
    1073       2.4715
    1074       2.5640
    1075       2.5251
    1076       2.4253
    1077       2.4453
    1078       2.4225
    1079       2.3953
    1080       2.3744
    1081       2.3740
    1082       2.3769
    1083       2.3862
    1084       2.4148
    1085       2.4052
    1086       2.3712
    1087       2.3235
    1088       2.3749
    1089       2.4001
    1090       2.4365
    1091       2.4644
    1092       2.5041
    1093       2.5519
    1094       2.4490
    1095       2.4852
    1096       2.5771
    1097       2.5744
    1098       2.5935
    1099       2.5655
    1100       2.6168
    1101       2.7078
    1102       2.6965
    1103       2.6839
    1104       2.5491
    1105       2.5028
    1106       2.5132
    1107       2.5131
    1108       2.4544
    1109       2.5181
    1110       2.5604
    1111       2.5607
    1112       2.6215
    1113       2.6245
    1114       2.6154
    1115       2.6154
    1116       2.6101
    1117       2.5623
    1118       2.5783
    1119       2.5815
    1120       2.5450
    1121       2.6124
    1122       2.6063
    1123       2.6440
    1124       2.5990
    1125       2.5615
    1126       2.6323
    1127       2.6673
    1128       2.7120
    1129       2.7453
    1130       2.8495
    1131       2.7606
    1132       2.7187
    1133       2.7713
    1134       2.7262
    1135       2.7748
    1136       2.8462
    1137       2.9239
    1138       2.9221
    1139       2.9874
    1140       3.0458
    1141       3.0566
    1142       3.0295
    1143       3.0088
    1144       3.0750
    1145       3.0999
    1146       3.0242
    1147       2.9796
    1148       3.1315
    1149       2.9644
    1150       2.9668
    1151       2.8804
    1152       2.8129
    1153       2.9867
    1154       3.0637
    1155       2.8905
    1156       2.9370
    1157       2.8652
    1158       2.9214
    1159       2.9001
    1160       2.9130
    1161       2.9768
    1162       3.0036
    1163       2.9708
    1164       3.0637
    1165       2.9735
    1166       2.7963
    1167       2.8140
    1168       2.7798
    1169       2.8212
    1170       2.7832
    1171       2.7993
    1172       2.8807
    1173       2.9057
    1174       2.8935
    1175       2.8751
    1176       2.9062
    1177       2.9125
    1178       2.9117
    1179       2.9400
    1180       3.0603
    1181       2.9883
    1182       3.1302
    1183       3.1156
    1184       3.2364
    1185       3.1772
    1186       3.0617
    1187       3.1132
    1188       3.1003
    1189       3.0029
    1190       3.1018
    1191       3.0059
    1192       3.0476
    1193       2.9729
    1194       2.9970
    1195       3.1228
    1196       3.0956
    1197       3.1391
    1198       3.1176
    1199       3.1008
    1200       3.1083
    1201       3.0733
    1202       3.0190
    1203       3.0671
    1204       3.1062
    1205       3.1479
    1206       3.0151
    1207       3.0504
    1208       3.0055
    1209       2.9233
    1210       2.9706
    1211       3.0489
    1212       3.0207
    1213       2.9707
    1214       2.9095
    1215       3.0115
    1216       2.9601
    1217       2.9378
    1218       2.9571
    1219       3.0825
    1220       2.9841
    1221       2.9659
    1222       3.0295
    1223       2.9584
    1224       2.9668
    1225       2.9115
    1226       2.8692
    1227       2.9748
    1228       2.8917
    1229       2.9296
    1230       3.0123
    1231       2.8986
    1232       2.9026
    1233       2.8690
    1234       2.8393
    1235       2.8467
    1236       2.8704
    1237       2.9199
    1238       2.9967
    1239       2.8757
    1240       2.8166
    1241       2.8346
    1242       2.9177
    1243       2.8849
    1244       2.9198
    1245       2.9645
    1246       3.0827
    1247       2.9012
    1248       2.9653
    1249       2.9908
    1250       2.8970
    1251       2.8730
    1252       2.8647
    1253       2.7859
    1254       2.8411
    1255       2.8004
    1256       2.8504
    1257       2.7962
    1258       2.8518
    1259       2.9010
    1260       2.9104
    1261       2.7651
    1262       2.8001
    1263       2.7999
    1264       2.7204
    1265       2.6502
    1266       2.7003
    1267       2.8318
    1268       2.7900
    1269       2.8211
    1270       2.8063
    1271       2.8544
    1272       2.8253
    1273       2.8680
    1274       2.8955
    1275       2.9427
    1276       2.8393
    1277       2.8071
    1278       2.7689
    1279       2.9315
    1280       2.8120
    1281       2.8972
    1282       2.8242
    1283       2.8074
    1284       2.8589
    1285       2.8113
    1286       2.7499
    1287       2.8296
    1288       2.8126
    1289       2.7279
    1290       2.6546
    1291       2.6910
    1292       2.6701
    1293       2.7362
    1294       2.7505
    1295       2.8328
    1296       2.8573
    1297       2.8015
    1298       2.8201
    1299       2.8697
    1300       2.8920
    1301       2.8328
    1302       2.9125
    1303       2.9098
    1304       2.7692
    1305       2.6751
    1306       2.7437
    1307       2.8063
    1308       2.9577
    1309       2.9623
    1310       2.9383
    1311       2.9746
    1312       2.9898
    1313       2.9370
    1314       2.8417
    1315       2.9360
    1316       2.9244
    1317       2.9282
    1318       2.9431
    1319       3.0047
    1320       2.8514
    1321       2.7894
    1322       2.7892
    1323       2.7152
    1324       2.8016
    1325       2.8191
    1326       2.9079
    1327       2.7822
    1328       2.7793
    1329       2.8597
    1330       2.9487
    1331       2.9431
    1332       3.0480
    1333       2.9818
    1334       2.8267
    1335       2.7289
    1336       2.6772
    1337       2.6663
    1338       2.7220
    1339       2.8399
    1340       2.8308
    1341       2.8508
    1342       2.7833
    1343       2.7718
    1344       2.8419
    1345       2.8228
    1346       2.8585
    1347       2.7851
    1348       2.7214
    1349       2.7251
    1350       2.6486
    1351       2.6469
    1352       2.5685
    1353       2.5521
    1354       2.6185
    1355       2.7006
    1356       2.6175
    1357       2.6429
    1358       2.5262
    1359       2.5535
    1360       2.6088
    1361       2.6334
    1362       2.7137
    1363       2.7832
    1364       2.7418
    1365       2.9375
    1366       2.8301
    1367       2.9117
    1368       2.8671
    1369       2.8369
    1370       2.9418
    1371       2.9390
    1372       2.8418
    1373       2.8691
    1374       2.9381
    1375       3.0081
    1376       2.8863
    1377       2.9956
    1378       2.9587
    1379       2.9814
    1380       2.8743
    1381       3.0052
    1382       2.9473
    1383       2.9324
    1384       2.8637
    1385       3.0487
    1386       2.9547
    1387       2.9534
    1388       2.9909
    1389       3.0071
    1390       3.0033
    1391       3.0149
    1392       3.0546
    1393       3.1774
    1394       3.0872
    1395       3.0959
    1396       2.9777
    1397       2.8492
    1398       2.8154
    1399       2.7843
    1400       2.6650
    1401       2.6462
    1402       2.7518
    1403       2.7882
    1404       2.8095
    1405       2.9209
    1406       2.7511
    1407       2.7824
    1408       2.6530
    1409       2.7719
    1410       2.7593
    1411       2.8150
    1412       2.6639
    1413       2.7082
    1414       2.6940
    1415       2.6071
    1416       2.7487
    1417       2.7287
    1418       2.7809
    1419       2.7968
    1420       2.7210
    1421       2.8086
    1422       2.7995
    1423       2.8120
    1424       2.7938
    1425       2.7337
    1426       2.7577
    1427       2.7386
    1428       2.7100
    1429       2.8053
    1430       2.8776
    1431       3.0180
    1432       2.9571
    1433       2.9237
    1434       2.9350
    1435       2.9003
    1436       2.8500
    1437       2.9006
    1438       2.9742
    1439       2.7931
    1440       2.7756
    1441       2.6919
    1442       2.7001
    1443       2.7040
    1444       2.7133
    1445       2.7751
    1446       2.7792
    1447       2.8039
    1448       2.7525
    1449       2.7136
    1450       2.7221
    1451       2.7643
    1452       2.8006
    1453       2.6820
    1454       2.7095
    1455       2.6638
    1456       2.6700
    1457       2.7120
    1458       2.6756
    1459       2.6131
    1460       2.6688
    1461       2.6890
    1462       2.5708
    1463       2.7641
    1464       2.7112
    1465       2.7625
    1466       2.7891
    1467       2.7774
    1468       2.6944
    1469       2.6719
    1470       2.6910
    1471       2.7035
    1472       2.5991
    1473       2.6231
    1474       2.6204
    1475       2.7370
    1476       2.6916
    1477       2.5642
    1478       2.6021
    1479       2.6914
    1480       2.6145
    1481       2.5728
    1482       2.5773
    1483       2.6340
    1484       2.6893
    1485       2.6733
    1486       2.6485
    1487       2.6486
    1488       2.6757
    1489       2.6315
    1490       2.5817
    1491       2.6262
    1492       2.5896
    1493       2.5773
    1494       2.5230
    1495       2.5277
    1496       2.4471
    1497       2.4730
    1498       2.5652
    1499       2.6156
    1500       2.7151
    1501       2.7330
    1502       2.6585
    1503       2.6807
    1504       2.7341
    1505       2.7748
    1506       2.7380
    1507       2.7508
    1508       2.7998
    1509       2.6837
    1510       2.6757
    1511       2.5759
    1512       2.5372
    1513       2.5728
    1514       2.7120
    1515       2.6813
    1516       2.7033
    1517       2.6863
    1518       2.7236
    1519       2.6799
    1520       2.7558
    1521       2.7255
    1522       2.7447
    1523       2.6850
    1524       2.6651
    1525       2.6559
    1526       2.7182
    1527       2.6726
    1528       2.6668
    1529       2.7694
    1530       2.7261
    1531       2.7444
    1532       2.7304
    1533       2.6679
    1534       2.7626
    1535       2.7853
    1536       2.7082
    1537       2.7730
    1538       2.7252
    1539       2.8112
    1540       2.7713
    1541       2.6981
    1542       2.7210
    1543       2.6066
    1544       2.6492
    1545       2.7003
    1546       2.6326
    1547       2.5526
    1548       2.5883
    1549       2.5991
    1550       2.6956
    1551       2.5795
    1552       2.5859
    1553       2.5713
    1554       2.5571
    1555       2.5329
    1556       2.5984
    1557       2.5555
    1558       2.5275
    1559       2.6230
    1560       2.5804
    1561       2.5862
    1562       2.5107
    1563       2.6526
    1564       2.6713
    1565       2.7149
    1566       2.7134
    1567       2.7627
    1568       2.7035
    1569       2.7862
    1570       2.7478
    1571       2.7607
    1572       2.7947
    1573       2.8150
    1574       2.8143
    1575       2.7547
    1576       2.7011
    1577       2.7804
    1578       2.7985
    1579       2.8504
    1580       2.8616
    1581       2.8899
    1582       2.8297
    1583       2.8159
    1584       2.8424
    1585       2.7995
    1586       2.8809
    1587       2.7889
    1588       2.7601
    1589       2.6970
    1590       2.7356
    1591       2.7213
    1592       2.7227
    1593       2.8362
    1594       2.7889
    1595       2.8685
    1596       2.8892
    1597       2.8855
    1598       2.9235
    1599       2.8320
    1600       2.7687
    1601       2.8040
    1602       2.7414
    1603       2.8055
    1604       2.7600
    1605       2.6846
    1606       2.8052
    1607       2.8127
    1608       2.7356
    1609       2.8355
    1610       2.8156
    1611       2.8174
    1612       2.8828
    1613       2.8252
    1614       2.6467
    1615       2.5630
    1616       2.5945
    1617       2.6875
    1618       2.6453
    1619       2.8033
    1620       2.7600
    1621       2.8435
    1622       2.7987
    1623       2.8070
    1624       2.9100
    1625       2.8533
    1626       2.9146
    1627       2.9036
    1628       2.9507
    1629       2.9201
    1630       2.8563
    1631       2.7354
    1632       2.8133
    1633       2.7687
    1634       2.7977
    1635       2.7693
    1636       2.7894
    1637       2.8350
    1638       2.7727
    1639       2.8391
    1640       2.6840
    1641       2.7245
    1642       2.7915
    1643       2.7473
    1644       2.6677
    1645       2.7808
    1646       2.7908
    1647       2.8042
    1648       2.7932
    1649       2.8885
    1650       2.8482
    1651       2.7549
    1652       2.8333
    1653       2.8620
    1654       2.7955
    1655       2.8737
    1656       2.7967
    1657       2.7635
    1658       2.5696
    1659       2.5398
    1660       2.5534
    1661       2.5481
    1662       2.4752
    1663       2.5036
    1664       2.3921
    1665       2.3600
    1666       2.4177
    1667       2.4374
    1668       2.5199
    1669       2.5211
    1670       2.4529
    1671       2.4841
    1672       2.5320
    1673       2.5434
    1674       2.5862
    1675       2.5645
    1676       2.5503
    1677       2.5418
    1678       2.4909
    1679       2.4528
    1680       2.4690
    1681       2.4424
    1682       2.4784
    1683       2.5024
    1684       2.4868
    1685       2.5146
    1686       2.4784
    1687       2.4422
    1688       2.4483
    1689       2.4223
    1690       2.5042
    1691       2.4322
    1692       2.4827
    1693       2.5311
    1694       2.6055
    1695       2.4770
    1696       2.4855
    1697       2.4300
    1698       2.5033
    1699       2.4927
    1700       2.4482
    1701       2.4625
    1702       2.4227
    1703       2.3859
    1704       2.5088
    1705       2.5376
    1706       2.5192
    1707       2.4034
    1708       2.3876
    1709       2.3559
    1710       2.2897
    1711       2.3590
    1712       2.3491
    1713       2.3663
    1714       2.3791
    1715       2.3508
    1716       2.4480
    1717       2.3650
    1718       2.4366
    1719       2.4479
    1720       2.5581
    1721       2.5339
    1722       2.5424
    1723       2.5157
    1724       2.4139
    1725       2.4554
    1726       2.4516
    1727       2.5385
    1728       2.4547
    1729       2.4327
    1730       2.4420
    1731       2.3786
    1732       2.4345
    1733       2.3865
    1734       2.3298
    1735       2.4418
    1736       2.3068
    1737       2.3679
    1738       2.4675
    1739       2.4165
    1740       2.4217
    1741       2.4254
    1742       2.4362
    1743       2.5019
    1744       2.5403
    1745       2.4558
    1746       2.4339
    1747       2.4321
    1748       2.3948
    1749       2.3484
    1750       2.3832
    1751       2.4073
    1752       2.3080
    1753       2.4206
    1754       2.3425
    1755       2.3007
    1756       2.2691
    1757       2.3131
    1758       2.3922
    1759       2.4002
    1760       2.4331
    1761       2.3948
    1762       2.4162
    1763       2.3805
    1764       2.3336
    1765       2.2943
    1766       2.3756
    1767       2.3950
    1768       2.4614
    1769       2.4735
    1770       2.5097
    1771       2.5898
    1772       2.5937
    1773       2.5883
    1774       2.6303
    1775       2.6334
    1776       2.6387
    1777       2.6309
    1778       2.5685
    1779       2.5982
    1780       2.5891
    1781       2.6280
    1782       2.6045
    1783       2.7016
    1784       2.6595
    1785       2.6561
    1786       2.5848
    1787       2.6564
    1788       2.5905
    1789       2.5660
    1790       2.5489
    1791       2.5862
    1792       2.5283
    1793       2.4970
    1794       2.5459
    1795       2.5531
    1796       2.5266
    1797       2.4455
    1798       2.4873
    1799       2.4694
    1800       2.6039
    1801       2.5333
    1802       2.4892
    1803       2.4365
    1804       2.5484
    1805       2.6546
    1806       2.7219
    1807       2.6573
    1808       2.5903
    1809       2.6344
    1810       2.6970
    1811       2.6470
    1812       2.7044
    1813       2.7602
    1814       2.5684
    1815       2.4915
    1816       2.5302
    1817       2.4932
    1818       2.5217
    1819       2.5963
    1820       2.6434
    1821       2.6315
    1822       2.5728
    1823       2.4822
    1824       2.4944
    1825       2.4066
    1826       2.5245
    1827       2.4771
    1828       2.4787
    1829       2.4735
    1830       2.5257
    1831       2.4555
    1832       2.3941
    1833       2.4106
    1834       2.3585
    1835       2.3705
    1836       2.4112
    1837       2.4335
    1838       2.5515
    1839       2.4723
    1840       2.4509
    1841       2.4737
    1842       2.4099
    1843       2.3463
    1844       2.2750
    1845       2.2227
    1846       2.2335
    1847       2.2136
    1848       2.2816
    1849       2.1639
    1850       2.2574
    1851       2.3209
    1852       2.3376
    1853       2.3517
    1854       2.4119
    1855       2.3026
    1856       2.2893
    1857       2.2691
    1858       2.3278
    1859       2.4649
    1860       2.5086
    1861       2.5201
    1862       2.5123
    1863       2.5379
    1864       2.3694
    1865       2.4831
    1866       2.5360
    1867       2.4837
    1868       2.5016
    1869       2.5305
    1870       2.4916
    1871       2.4650
    1872       2.4853
    1873       2.5381
    1874       2.5340
    1875       2.5330
    1876       2.4639
    1877       2.4866
    1878       2.4286
    1879       2.5210
    1880       2.5104
    1881       2.6178
    1882       2.7076
    1883       2.5693
    1884       2.5945
    1885       2.6372
    1886       2.4698
    1887       2.4536
    1888       2.4265
    1889       2.5442
    1890       2.4901
    1891       2.4982
    1892       2.5901
    1893       2.6612
    1894       2.6452
    1895       2.7358
    1896       2.7375
    1897       2.7124
    1898       2.6915
    1899       2.6624
    1900       2.5902
    1901       2.5941
    1902       2.5649
    1903       2.5078
    1904       2.3183
    1905       2.3603
    1906       2.4643
    1907       2.3895
    1908       2.3497
    1909       2.3794
    1910       2.3424
    1911       2.3823
    1912       2.4188
    1913       2.3944
    1914       2.3443
    1915       2.3015
    1916       2.3490
    1917       2.3180
    1918       2.3362
    1919       2.3039
    1920       2.2466
    1921       2.2472
    1922       2.3074
    1923       2.3284
    1924       2.3583
    1925       2.3148
    1926       2.4442
    1927       2.4144
    1928       2.3699
    1929       2.3096
    1930       2.3291
    1931       2.3460
    1932       2.2940
    1933       2.3313
    1934       2.2491
    1935       2.2979
    1936       2.2528
    1937       2.2264
    1938       2.1998
    1939       2.2595
    1940       2.2116
    1941       2.2184
    1942       2.2086
    1943       2.2487
    1944       2.2841
    1945       2.2309
    1946       2.2779
    1947       2.3695
    1948       2.3580
    1949       2.4240
    1950       2.3697
    1951       2.4497
    1952       2.4537
    1953       2.3943
    1954       2.4485
    1955       2.4826
    1956       2.5293
    1957       2.4809
    1958       2.4511
    1959       2.4903
    1960       2.3879
    1961       2.4033
    1962       2.4309
    1963       2.4658
    1964       2.3655
    1965       2.4380
    1966       2.3767
    1967       2.4809
    1968       2.4329
    1969       2.5074
    1970       2.4201
    1971       2.4330
    1972       2.5402
    1973       2.5145
    1974       2.4534
    1975       2.5062
    1976       2.5170
    1977       2.5226
    1978       2.4814
    1979       2.5560
    1980       2.5305
    1981       2.5259
    1982       2.5314
    1983       2.5308
    1984       2.4823
    1985       2.4999
    1986       2.4300
    1987       2.4243
    1988       2.4205
    1989       2.4247
    1990       2.4572
    1991       2.4334
    1992       2.3801
    1993       2.4843
    1994       2.4282
    1995       2.4438
    1996       2.5129
    1997       2.5184
    1998       2.4828
    1999       2.5431
    2000       2.5925
    2001       2.6034
    2002       2.5578
    2003       2.5731
    2004       2.6798
    2005       2.5992
    2006       2.6600
    2007       2.5607
    2008       2.6498
    2009       2.6222
    2010       2.6238
    2011       2.6619
    2012       2.6258
    2013       2.6888
    2014       2.5825
    2015       2.5691
    2016       2.5930
    2017       2.5832
    2018       2.5731
    2019       2.6159
    2020       2.7041
    2021       2.7380
    2022       2.6342
    2023       2.6897
    2024       2.6601
    2025       2.5102
    2026       2.5259
    2027       2.5467
    2028       2.5806
    2029       2.5994
    2030       2.5344
    2031       2.5932
    2032       2.5561
    2033       2.5709
    2034       2.5610
    2035       2.5215
    2036       2.5322
    2037       2.5276
    2038       2.5808
    2039       2.6578
    2040       2.6311
    2041       2.6610
    2042       2.5588
    2043       2.5991
    2044       2.6122
    2045       2.6513
    2046       2.5613
    2047       2.6067
    2048       2.5389
    2049       2.6385
    2050       2.6235
    2051       2.6413
    2052       2.5944
    2053       2.6128
    2054       2.5498
    2055       2.5405
    2056       2.5795
    2057       2.5319
    2058       2.5142
    2059       2.5042
    2060       2.4745
    2061       2.5113
    2062       2.5443
    2063       2.5803
    2064       2.5348
    2065       2.5629
    2066       2.5363
    2067       2.4412
    2068       2.4927
    2069       2.4947
    2070       2.4649
    2071       2.5222
    2072       2.4218
    2073       2.4232
    2074       2.4327
    2075       2.4056
    2076       2.4278
    2077       2.4266
    2078       2.4685
    2079       2.5039
    2080       2.5032
    2081       2.4377
    2082       2.4931
    2083       2.3666
    2084       2.4596
    2085       2.5170
    2086       2.4364
    2087       2.4482
    2088       2.4208
    2089       2.4819
    2090       2.4601
    2091       2.5110
    2092       2.4508
    2093       2.4422
    2094       2.3907
    2095       2.3911
    2096       2.3767
    2097       2.3490
    2098       2.4400
    2099       2.4213
    2100       2.4502
    2101       2.4505
    2102       2.4697
    2103       2.4533
    2104       2.4135
    2105       2.3344
    2106       2.4157
    2107       2.3670
    2108       2.4100
    2109       2.4055
    2110       2.4823
    2111       2.4305
    2112       2.4570
    2113       2.4737
    2114       2.3771
    2115       2.4546
    2116       2.4290
    2117       2.4482
    2118       2.3413
    2119       2.4170
    2120       2.4951
    2121       2.4345
    2122       2.4541
    2123       2.3890
    2124       2.5113
    2125       2.5375
    2126       2.5891
    2127       2.5851
    2128       2.5884
    2129       2.5253
    2130       2.5184
    2131       2.5876
    2132       2.5833
    2133       2.6487
    2134       2.6296
    2135       2.4903
    2136       2.5479
    2137       2.4871
    2138       2.5655
    2139       2.5653
    2140       2.5437
    2141       2.5383
    2142       2.5638
    2143       2.6126
    2144       2.6224
    2145       2.6855
    2146       2.6633
    2147       2.5906
    2148       2.6683
    2149       2.6581
    2150       2.6588
    2151       2.6711
    2152       2.6546
    2153       2.7989
    2154       2.8818
    2155       2.7830
    2156       2.6216
    2157       2.6145
    2158       2.6619
    2159       2.7007
    2160       2.6383
    2161       2.5862
    2162       2.6295
    2163       2.5485
    2164       2.6040
    2165       2.7063
    2166       2.7637
    2167       2.7844
    2168       2.8717
    2169       2.7606
    2170       2.7871
    2171       2.7429
    2172       2.6335
    2173       2.5457
    2174       2.5020
    2175       2.5524
    2176       2.4453
    2177       2.5921
    2178       2.5767
    2179       2.5762
    2180       2.6743
    2181       2.7629
    2182       2.6582
    2183       2.7373
    2184       2.7251
    2185       2.7074
    2186       2.6912
    2187       2.7621
    2188       2.7865
    2189       2.7669
    2190       2.6592
    2191       2.7186
    2192       2.7095
    2193       2.6911
    2194       2.8442
    2195       2.7872
    2196       2.7559
    2197       2.6439
    2198       2.7348
    2199       2.6663
    2200       2.7365
    2201       2.7496
    2202       2.7122
    2203       2.7307
    2204       2.7724
    2205       2.8222
    2206       2.7181
    2207       2.8035
    2208       2.6133
    2209       2.7250
    2210       2.7589
    2211       2.6837
    2212       2.6809
    2213       2.6642
    2214       2.6669
    2215       2.6163
    2216       2.6436
    2217       2.7218
    2218       2.7392
    2219       2.6501
    2220       2.6716
    2221       2.7195
    2222       2.7506
    2223       2.8899
    2224       2.8021
    2225       2.8459
    2226       2.7819
    2227       2.7717
    2228       2.7005
    2229       2.6516
    2230       2.5955
    2231       2.6773
    2232       2.6480
    2233       2.6282
    2234       2.5618
    2235       2.5235
    2236       2.4646
    2237       2.5141
    2238       2.6398
    2239       2.5690
    2240       2.6598
    2241       2.7490
    2242       2.7094
    2243       2.6589
    2244       2.7954
    2245       2.8481
    2246       2.9197
    2247       2.9820
    2248       2.9200
    2249       3.0055
    2250       2.9680
    2251       2.8571
    2252       2.9068
    2253       2.8356
    2254       2.8448
    2255       2.8571
    2256       2.8345
    2257       2.8471
    2258       2.8765
    2259       2.8731
    2260       2.7821
    2261       2.8302
    2262       2.7710
    2263       2.8029
    2264       2.7754
    2265       2.6793
    2266       2.7833
    2267       2.7679
    2268       2.6905
    2269       2.7046
    2270       2.6758
    2271       2.7100
    2272       2.6643
    2273       2.6206
    2274       2.6807
    2275       2.6580
    2276       2.7164
    2277       2.6559
    2278       2.7021
    2279       2.5954
    2280       2.6625
    2281       2.7671
    2282       2.7462
    2283       2.6838
    2284       2.7160
    2285       2.6132
    2286       2.6607
    2287       2.7065
    2288       2.6993
    2289       2.6899
    2290       2.7022
    2291       2.6811
    2292       2.7604
    2293       2.6772
    2294       2.7513
    2295       2.6974
    2296       2.7668
    2297       2.7818
    2298       2.7282
    2299       2.6939
    2300       2.7479
    2301       2.6791
    2302       2.7399
    2303       2.6980
    2304       2.7412
    2305       2.7170
    2306       2.6966
    2307       2.6979
    2308       2.6598
    2309       2.6120
    2310       2.6908
    2311       2.6709
    2312       2.6212
    2313       2.5320
    2314       2.6086
    2315       2.5980
    2316       2.6084
    2317       2.6804
    2318       2.6371
    2319       2.6290
    2320       2.6097
    2321       2.5170
    2322       2.5841
    2323       2.6607
    2324       2.5297
    2325       2.5316
    2326       2.4935
    2327       2.4938
    2328       2.4759
    2329       2.5313
    2330       2.6222
    2331       2.5338
    2332       2.6058
    2333       2.6238
    2334       2.5874
    2335       2.6195
    2336       2.6517
    2337       2.6887
    2338       2.5890
    2339       2.6572
    2340       2.6162
    2341       2.6401
    2342       2.5332
    2343       2.4801
    2344       2.5611
    2345       2.6558
    2346       2.6132
    2347       2.6076
    2348       2.5491
    2349       2.4714
    2350       2.4958
    2351       2.5139
    2352       2.5808
    2353       2.5944
    2354       2.6730
    2355       2.6638
    2356       2.5781
    2357       2.6006
    2358       2.6561
    2359       2.6689
    2360       2.5659
    2361       2.5948
    2362       2.5660
    2363       2.6045
    2364       2.5092
    2365       2.4797
    2366       2.5450
    2367       2.4995
    2368       2.5495
    2369       2.5786
    2370       2.4938
    2371       2.4924
    2372       2.5205
    2373       2.5324
    2374       2.4407
    2375       2.4463
    2376       2.4418
    2377       2.5066
    2378       2.5477
    2379       2.5429
    2380       2.5466
    2381       2.5045
    2382       2.4747
    2383       2.4585
    2384       2.4534
    2385       2.3852
    2386       2.3235
    2387       2.4306
    2388       2.3819
    2389       2.3574
    2390       2.4203
    2391       2.4512
    2392       2.3911
    2393       2.4049
    2394       2.4622
    2395       2.5018
    2396       2.4724
    2397       2.5339
    2398       2.5888
    2399       2.7066
    2400       2.6857
    2401       2.5927
    2402       2.5191
    2403       2.4762
    2404       2.6036
    2405       2.6320
    2406       2.5876
    2407       2.6114
    2408       2.6480
    2409       2.7043
    2410       2.6983
    2411       2.7295
    2412       2.6785
    2413       2.6510
    2414       2.5727
    2415       2.6501
    2416       2.7822
    2417       2.6544
    2418       2.6664
    2419       2.7620
    2420       2.7270
    2421       2.7807
    2422       2.7117
    2423       2.6705
    2424       2.6809
    2425       2.6619
    2426       2.6846
    2427       2.7159
    2428       2.7263
    2429       2.7007
    2430       2.6420
    2431       2.6287
    2432       2.6608
    2433       2.7106
    2434       2.6538
    2435       2.5865
    2436       2.6443
    2437       2.6021
    2438       2.6930
    2439       2.6135
    2440       2.5941
    2441       2.6662
    2442       2.6161
    2443       2.5312
    2444       2.5600
    2445       2.6497
    2446       2.7117
    2447       2.8203
    2448       2.8367
    2449       2.7875
    2450       2.8064
    2451       2.8393
    2452       2.8715
    2453       2.9016
    2454       2.8842
    2455       2.8646
    2456       2.7541
    2457       2.6967
    2458       2.7027
    2459       2.8104
    2460       2.7325
    2461       2.7204
    2462       2.7741
    2463       2.6822
    2464       2.6603
    2465       2.7413
    2466       2.7611
    2467       2.8589
    2468       2.7913
    2469       2.8543
    2470       2.7772
    2471       2.7884
    2472       2.8831
    2473       2.9426
    2474       2.8494
    2475       2.8889
    2476       2.8303
    2477       2.8311
    2478       2.7926
    2479       2.8078
    2480       2.8268
    2481       2.7115
    2482       2.7292
    2483       2.7351
    2484       2.7897
    2485       2.8393
    2486       2.8040
    2487       2.7141
    2488       2.6998
    2489       2.8253
    2490       2.8560
    2491       2.7218
    2492       2.6321
    2493       2.6552
    2494       2.7266
    2495       2.7715
    2496       2.7757
    2497       2.6904
    2498       2.6679
    2499       2.5868
    2500       2.5202
