# Supplementary material for: Potential Inhibitors of Fascin From A Database of Marine Natural Products: A Virtual Screening and Molecular Dynamics Study
Source: Front Chem. 2021 Oct 7;9:719949. doi: 10.3389/fchem.2021.719949 (PMC8529705; doi:10.3389/fchem.2021.719949)
Supplement: Supplementary file 2 [file DataSheet1.ZIP › Raw Date for Manuscript-719949-reduced/Figure S1/Inhibitor 17/rmsd5.dat]

#Frame     RMSD_00002
       1       2.3403
       2       2.2566
       3       2.2555
       4       2.1333
       5       2.2064
       6       2.3368
       7       2.2528
       8       2.2269
       9       2.2034
      10       2.1850
      11       2.3079
      12       2.3729
      13       2.3017
      14       2.2666
      15       2.3224
      16       2.4514
      17       2.4365
      18       2.4305
      19       2.4274
      20       2.3200
      21       2.3209
      22       2.5126
      23       2.4659
      24       2.4467
      25       2.4456
      26       2.3901
      27       2.5361
      28       2.4301
      29       2.4213
      30       2.3628
      31       2.3058
      32       2.3948
      33       2.4108
      34       2.3678
      35       2.4550
      36       2.4660
      37       2.4193
      38       2.4635
      39       2.4042
      40       2.5358
      41       2.4757
      42       2.4150
      43       2.4491
      44       2.5154
      45       2.5216
      46       2.3272
      47       2.3774
      48       2.3771
      49       2.3998
      50       2.2961
      51       2.3691
      52       2.2477
      53       2.2447
      54       2.2920
      55       2.3369
      56       2.3553
      57       2.3542
      58       2.3319
      59       2.3384
      60       2.1735
      61       2.2145
      62       2.1274
      63       2.2418
      64       2.2137
      65       2.2928
      66       2.2837
      67       2.2858
      68       2.2274
      69       2.1728
      70       2.1856
      71       2.2306
      72       2.1466
      73       2.2097
      74       2.1702
      75       2.2784
      76       2.2621
      77       2.2058
      78       2.2573
      79       2.2717
      80       2.2915
      81       2.2264
      82       2.3119
      83       2.3176
      84       2.2623
      85       2.3272
      86       2.2463
      87       2.2962
      88       2.2520
      89       2.2135
      90       2.1573
      91       2.1741
      92       2.1767
      93       2.1565
      94       2.2219
      95       2.1684
      96       2.2268
      97       2.2586
      98       2.3436
      99       2.2464
     100       2.2208
     101       2.2499
     102       2.2739
     103       2.2933
     104       2.3741
     105       2.3395
     106       2.3880
     107       2.3311
     108       2.3256
     109       2.3014
     110       2.4010
     111       2.2944
     112       2.2854
     113       2.2745
     114       2.3040
     115       2.3142
     116       2.3460
     117       2.1708
     118       2.2077
     119       2.1899
     120       2.2405
     121       2.3192
     122       2.3419
     123       2.2629
     124       2.2598
     125       2.2435
     126       2.2448
     127       2.3063
     128       2.2679
     129       2.3441
     130       2.3831
     131       2.3462
     132       2.3057
     133       2.2247
     134       2.2837
     135       2.2937
     136       2.3435
     137       2.4902
     138       2.3696
     139       2.3784
     140       2.3964
     141       2.4110
     142       2.4219
     143       2.3835
     144       2.4221
     145       2.3346
     146       2.3824
     147       2.3148
     148       2.3561
     149       2.4366
     150       2.4298
     151       2.4156
     152       2.4446
     153       2.4752
     154       2.4241
     155       2.4587
     156       2.4117
     157       2.4415
     158       2.3075
     159       2.3466
     160       2.3248
     161       2.2828
     162       2.3207
     163       2.3297
     164       2.3976
     165       2.3534
     166       2.4350
     167       2.4708
     168       2.5318
     169       2.5494
     170       2.4815
     171       2.5397
     172       2.5308
     173       2.6855
     174       2.6608
     175       2.6635
     176       2.7060
     177       2.7211
     178       2.6290
     179       2.6610
     180       2.7212
     181       2.7798
     182       2.8005
     183       2.7529
     184       2.7762
     185       2.8155
     186       2.7256
     187       2.6862
     188       2.7207
     189       2.6590
     190       2.6663
     191       2.7084
     192       2.6997
     193       2.7856
     194       2.7172
     195       2.7042
     196       2.6531
     197       2.6509
     198       2.5729
     199       2.5312
     200       2.5003
     201       2.5910
     202       2.6202
     203       2.5929
     204       2.6636
     205       2.6732
     206       2.5819
     207       2.5919
     208       2.5364
     209       2.5768
     210       2.5190
     211       2.5550
     212       2.5910
     213       2.6160
     214       2.5893
     215       2.6520
     216       2.5426
     217       2.6244
     218       2.6077
     219       2.5677
     220       2.6548
     221       2.6874
     222       2.6197
     223       2.6340
     224       2.6078
     225       2.7123
     226       2.6561
     227       2.6955
     228       2.7765
     229       2.6989
     230       2.7945
     231       2.7418
     232       2.7510
     233       2.7806
     234       2.7404
     235       2.6362
     236       2.6291
     237       2.6512
     238       2.6878
     239       2.6015
     240       2.5749
     241       2.5446
     242       2.4846
     243       2.5155
     244       2.4852
     245       2.6054
     246       2.7351
     247       2.7636
     248       2.7656
     249       2.7303
     250       2.8261
     251       2.9628
     252       2.8491
     253       2.9231
     254       2.9453
     255       2.8083
     256       2.7920
     257       2.7851
     258       2.8233
     259       2.8517
     260       2.8863
     261       2.9234
     262       2.9183
     263       3.0385
     264       3.0489
     265       2.9655
     266       3.0265
     267       2.9905
     268       2.9109
     269       2.8687
     270       2.8435
     271       2.9897
     272       2.8943
     273       2.8520
     274       3.0164
     275       2.9585
     276       3.0099
     277       3.0295
     278       3.0026
     279       2.9842
     280       2.9302
     281       2.8596
     282       2.8819
     283       2.8448
     284       2.6825
     285       2.7575
     286       2.7053
     287       2.7423
     288       2.7503
     289       2.6294
     290       2.6466
     291       2.6513
     292       2.6720
     293       2.6377
     294       2.6601
     295       2.5977
     296       2.6246
     297       2.6125
     298       2.7335
     299       2.6828
     300       2.6387
     301       2.5684
     302       2.6238
     303       2.7063
     304       2.7162
     305       2.6891
     306       2.7290
     307       2.6415
     308       2.4978
     309       2.4539
     310       2.5389
     311       2.6163
     312       2.7268
     313       2.6953
     314       2.6373
     315       2.6298
     316       2.5915
     317       2.6272
     318       2.6558
     319       2.7359
     320       2.7785
     321       2.8143
     322       2.7145
     323       2.7422
     324       2.7325
     325       2.8106
     326       2.7997
     327       2.8727
     328       3.0171
     329       2.9746
     330       3.0576
     331       3.0377
     332       2.9021
     333       2.8982
     334       2.7850
     335       2.8916
     336       2.8541
     337       2.8691
     338       2.8714
     339       2.8358
     340       2.9178
     341       2.9119
     342       3.0216
     343       3.0393
     344       2.9506
     345       2.9711
     346       2.9599
     347       2.9024
     348       2.8877
     349       2.9552
     350       2.9739
     351       2.8937
     352       2.8455
     353       2.7907
     354       2.7642
     355       2.7599
     356       2.8166
     357       2.7627
     358       2.5451
     359       2.6679
     360       2.7296
     361       2.7871
     362       2.8049
     363       2.7970
     364       2.7781
     365       2.8983
     366       2.9549
     367       2.8712
     368       2.9007
     369       2.8852
     370       2.9120
     371       2.8950
     372       2.8617
     373       2.8353
     374       2.8841
     375       2.9318
     376       2.9340
     377       2.8016
     378       2.7220
     379       2.6984
     380       2.6755
     381       2.6935
     382       2.6192
     383       2.6246
     384       2.5802
     385       2.5957
     386       2.6383
     387       2.7357
     388       2.7443
     389       2.8175
     390       2.8378
     391       2.7242
     392       2.7180
     393       2.7537
     394       2.6135
     395       2.6850
     396       2.6003
     397       2.5509
     398       2.5908
     399       2.6597
     400       2.5867
     401       2.6141
     402       2.6778
     403       2.6751
     404       2.5896
     405       2.6448
     406       2.6209
     407       2.6245
     408       2.6680
     409       2.6492
     410       2.7264
     411       2.6350
     412       2.6898
     413       2.6656
     414       2.7858
     415       2.8913
     416       2.8434
     417       2.9131
     418       2.8514
     419       2.7765
     420       2.6906
     421       2.6746
     422       2.7051
     423       2.6449
     424       2.5495
     425       2.5725
     426       2.5581
     427       2.5495
     428       2.5032
     429       2.5557
     430       2.5505
     431       2.5719
     432       2.4998
     433       2.5773
     434       2.6697
     435       2.5471
     436       2.4801
     437       2.6276
     438       2.6760
     439       2.6646
     440       2.7551
     441       2.8327
     442       2.8967
     443       2.9355
     444       2.8037
     445       2.7375
     446       2.7614
     447       2.7136
     448       2.5817
     449       2.6063
     450       2.5899
     451       2.7037
     452       2.7160
     453       2.6739
     454       2.7547
     455       2.8820
     456       2.9729
     457       3.0636
     458       2.9653
     459       2.9741
     460       2.9140
     461       2.9461
     462       2.9034
     463       2.9418
     464       2.8154
     465       2.8021
     466       2.7976
     467       2.8650
     468       2.7527
     469       2.8488
     470       2.8147
     471       2.7275
     472       2.6921
     473       2.6920
     474       2.6685
     475       2.6216
     476       2.7513
     477       2.8269
     478       2.7731
     479       2.8669
     480       2.8171
     481       2.7669
     482       2.7521
     483       2.7919
     484       2.8770
     485       2.7604
     486       2.7636
     487       2.8836
     488       2.7827
     489       2.7109
     490       2.6908
     491       2.6549
     492       2.6742
     493       2.6239
     494       2.6052
     495       2.6981
     496       2.6406
     497       2.7421
     498       2.7925
     499       2.6520
     500       2.6627
     501       2.7393
     502       2.7972
     503       2.6871
     504       2.7294
     505       2.7273
     506       2.7854
     507       2.8996
     508       2.9401
     509       2.9039
     510       2.8222
     511       2.7795
     512       2.8124
     513       2.9253
     514       2.9113
     515       2.8463
     516       2.7727
     517       2.9433
     518       2.8870
     519       2.8152
     520       2.8171
     521       2.7922
     522       2.7208
     523       2.7225
     524       2.8407
     525       2.7184
     526       2.8339
     527       2.7566
     528       2.7945
     529       2.7843
     530       2.9220
     531       2.8289
     532       2.8748
     533       2.9015
     534       2.8639
     535       2.9434
     536       3.0107
     537       3.0288
     538       3.1442
     539       3.1353
     540       3.0488
     541       3.0843
     542       3.0838
     543       2.9732
     544       3.0870
     545       3.0410
     546       3.1059
     547       3.1562
     548       3.0362
     549       3.1214
     550       3.2224
     551       3.1258
     552       2.9946
     553       3.0308
     554       3.0195
     555       3.0796
     556       3.0416
     557       3.1595
     558       3.0242
     559       3.0015
     560       2.9557
     561       2.9896
     562       2.9082
     563       2.8967
     564       2.7897
     565       2.8995
     566       3.0290
     567       3.0722
     568       2.9899
     569       2.9237
     570       2.8802
     571       2.9269
     572       2.9974
     573       2.9239
     574       2.8254
     575       2.7363
     576       2.8001
     577       2.7512
     578       2.7964
     579       2.8673
     580       2.9496
     581       2.9169
     582       2.9082
     583       3.0535
     584       2.9880
     585       2.9734
     586       2.9088
     587       2.8497
     588       2.7789
     589       2.7533
     590       2.8242
     591       2.9054
     592       2.8890
     593       2.9163
     594       2.8949
     595       2.8760
     596       2.8578
     597       2.7472
     598       2.7900
     599       2.8169
     600       2.7948
     601       2.8147
     602       2.8273
     603       2.7857
     604       2.8552
     605       2.7481
     606       2.7561
     607       2.7651
     608       2.7790
     609       2.8900
     610       2.9062
     611       2.8526
     612       2.8741
     613       2.8171
     614       2.8012
     615       2.8413
     616       2.9006
     617       2.8983
     618       2.9232
     619       2.8935
     620       2.7315
     621       2.7251
     622       2.7551
     623       2.6691
     624       2.6939
     625       2.6953
     626       2.7621
     627       2.8264
     628       2.8214
     629       2.6969
     630       2.6865
     631       2.7008
     632       2.6751
     633       2.7375
     634       2.7329
     635       2.6808
     636       2.7313
     637       2.6813
     638       2.6683
     639       2.5686
     640       2.6233
     641       2.6919
     642       2.7182
     643       2.7530
     644       2.7926
     645       2.7574
     646       2.8084
     647       2.7720
     648       2.8322
     649       2.8570
     650       2.9923
     651       2.9784
     652       2.9662
     653       2.9809
     654       2.9191
     655       2.7714
     656       2.7342
     657       2.8337
     658       2.7937
     659       2.6334
     660       2.7297
     661       2.8684
     662       2.9184
     663       2.8774
     664       2.8947
     665       2.9482
     666       3.0195
     667       2.9837
     668       3.0813
     669       2.9412
     670       2.8728
     671       2.8085
     672       2.7465
     673       2.8289
     674       2.8320
     675       2.7067
     676       2.7638
     677       2.7688
     678       2.8250
     679       2.8359
     680       2.8428
     681       2.8363
     682       2.8090
     683       2.7356
     684       2.7475
     685       2.7645
     686       2.8828
     687       2.8315
     688       2.8302
     689       2.7394
     690       2.7401
     691       2.7293
     692       2.8150
     693       2.8406
     694       2.8780
     695       2.8618
     696       2.8877
     697       2.8483
     698       2.7907
     699       2.6740
     700       2.8034
     701       2.8722
     702       2.9037
     703       2.7875
     704       2.8292
     705       2.8368
     706       2.7919
     707       2.7696
     708       2.6299
     709       2.7348
     710       2.7545
     711       2.6477
     712       2.6469
     713       2.6024
     714       2.7048
     715       2.6734
     716       2.5693
     717       2.6237
     718       2.6942
     719       2.7329
     720       2.7793
     721       2.6781
     722       2.7262
     723       2.8455
     724       2.7150
     725       2.6849
     726       2.6637
     727       2.7176
     728       2.7814
     729       2.6927
     730       2.8027
     731       2.8750
     732       2.9954
     733       3.0264
     734       2.8426
     735       2.9045
     736       2.9678
     737       2.9854
     738       2.9828
     739       3.0377
     740       2.9584
     741       2.9503
     742       2.8956
     743       2.9445
     744       2.9609
     745       2.9032
     746       2.8811
     747       2.8925
     748       2.9340
     749       2.8738
     750       2.7851
     751       2.7568
     752       2.9779
     753       2.9138
     754       2.9480
     755       2.9593
     756       2.9387
     757       2.9076
     758       2.8540
     759       2.8229
     760       2.8920
     761       2.9373
     762       2.9023
     763       2.9072
     764       2.9797
     765       2.9352
     766       2.9530
     767       2.8551
     768       2.8247
     769       2.9177
     770       2.9846
     771       2.9032
     772       2.9408
     773       2.9337
     774       3.0292
     775       2.9410
     776       3.0125
     777       2.9111
     778       2.7140
     779       2.6808
     780       2.7981
     781       2.9850
     782       2.9621
     783       3.0812
     784       3.1061
     785       3.1130
     786       3.0808
     787       3.1835
     788       3.1888
     789       3.1588
     790       3.1722
     791       3.0349
     792       3.0392
     793       3.0384
     794       2.9618
     795       3.0405
     796       3.0361
     797       3.0576
     798       3.0515
     799       3.1402
     800       3.1375
     801       3.0645
     802       3.0716
     803       3.0330
     804       3.1379
     805       3.2149
     806       3.1629
     807       3.0623
     808       2.9925
     809       3.0190
     810       3.0586
     811       3.1367
     812       2.9846
     813       2.9132
     814       2.9127
     815       2.8609
     816       2.8229
     817       2.8856
     818       2.8111
     819       2.7622
     820       2.8684
     821       2.8843
     822       2.7366
     823       2.7785
     824       2.7609
     825       2.7433
     826       2.8140
     827       2.7991
     828       2.7733
     829       2.8021
     830       2.8853
     831       2.9628
     832       2.8523
     833       2.8369
     834       2.9225
     835       2.8019
     836       2.7746
     837       2.8018
     838       2.8180
     839       2.8112
     840       2.7560
     841       2.7816
     842       2.8640
     843       2.9143
     844       2.9155
     845       2.8545
     846       2.9599
     847       2.8902
     848       2.9325
     849       2.9860
     850       3.1454
     851       3.0847
     852       3.0784
     853       3.1776
     854       3.1869
     855       3.1698
     856       3.1552
     857       3.1756
     858       3.1488
     859       3.0111
     860       3.1677
     861       3.1272
     862       3.1888
     863       3.0749
     864       3.0360
     865       3.0293
     866       3.0682
     867       3.0461
     868       2.8672
     869       2.7846
     870       2.8303
     871       2.8689
     872       2.8581
     873       2.9104
     874       2.8510
     875       2.9581
     876       2.8160
     877       2.9310
     878       2.9138
     879       2.8402
     880       2.8869
     881       2.8446
     882       2.7659
     883       2.7411
     884       2.8655
     885       2.9569
     886       2.8887
     887       2.9430
     888       2.8398
     889       2.8628
     890       2.9546
     891       3.0668
     892       2.9393
     893       3.0436
     894       3.0044
     895       2.9309
     896       2.8223
     897       2.7634
     898       2.7867
     899       2.6967
     900       2.7079
     901       2.7218
     902       2.8163
     903       2.8440
     904       2.8198
     905       2.7452
     906       2.7956
     907       2.8551
     908       2.7973
     909       2.8121
     910       2.8027
     911       2.7557
     912       2.7954
     913       2.8100
     914       2.7565
     915       2.6871
     916       2.6875
     917       2.6885
     918       2.6913
     919       2.7781
     920       2.8692
     921       2.8075
     922       2.7729
     923       2.8187
     924       2.8314
     925       2.7998
     926       2.9313
     927       2.9054
     928       2.8526
     929       2.9182
     930       2.8498
     931       2.8611
     932       2.9081
     933       2.7876
     934       2.8176
     935       2.8978
     936       2.9676
     937       3.0104
     938       2.8948
     939       2.9317
     940       3.0875
     941       3.0697
     942       3.0257
     943       2.8505
     944       2.9403
     945       3.0752
     946       3.0406
     947       3.0547
     948       3.0474
     949       2.9905
     950       2.9125
     951       2.8730
     952       2.9249
     953       2.9354
     954       2.8718
     955       2.9546
     956       2.9928
     957       3.1687
     958       3.1753
     959       3.1734
     960       3.1967
     961       3.0152
     962       2.9410
     963       2.9005
     964       3.0575
     965       3.0933
     966       3.1488
     967       3.0400
     968       3.1374
     969       3.0530
     970       3.1051
     971       3.0112
     972       2.9990
     973       2.9970
     974       3.0405
     975       3.0416
     976       3.0850
     977       3.0858
     978       3.0683
     979       3.0478
     980       3.1007
     981       3.0530
     982       2.9900
     983       2.9262
     984       2.9556
     985       2.9397
     986       2.9114
     987       2.9954
     988       3.0862
     989       3.1429
     990       3.1263
     991       3.0926
     992       3.0751
     993       3.0748
     994       3.1352
     995       3.2256
     996       3.2062
     997       3.2287
     998       3.2608
     999       3.1250
    1000       3.2355
    1001       3.2695
    1002       3.2850
    1003       3.2114
    1004       3.2360
    1005       3.2517
    1006       3.1930
    1007       3.2948
    1008       3.1407
    1009       3.1017
    1010       3.2208
    1011       3.2196
    1012       3.2361
    1013       3.2729
    1014       3.1038
    1015       3.0569
    1016       3.0212
    1017       2.8836
    1018       3.0164
    1019       2.9666
    1020       2.9610
    1021       3.0358
    1022       3.0286
    1023       2.9826
    1024       2.9544
    1025       2.9874
    1026       3.0099
    1027       3.0503
    1028       3.0334
    1029       3.0779
    1030       3.0218
    1031       2.9691
    1032       3.0843
    1033       3.1083
    1034       3.1263
    1035       2.9717
    1036       3.1802
    1037       3.2007
    1038       3.1029
    1039       3.2173
    1040       3.2338
    1041       3.1769
    1042       3.2428
    1043       3.3307
    1044       3.2834
    1045       3.1260
    1046       3.0003
    1047       2.9115
    1048       2.9151
    1049       2.8492
    1050       3.0181
    1051       2.9738
    1052       2.9906
    1053       3.0327
    1054       3.0334
    1055       3.0535
    1056       3.0333
    1057       2.9983
    1058       3.0972
    1059       2.9845
    1060       3.0295
    1061       3.0106
    1062       3.1177
    1063       3.1815
    1064       3.1162
    1065       3.0956
    1066       2.9474
    1067       2.8531
    1068       2.8844
    1069       2.9103
    1070       2.9119
    1071       2.8967
    1072       2.9730
    1073       2.8493
    1074       2.8592
    1075       2.7714
    1076       2.8304
    1077       3.0127
    1078       2.9966
    1079       3.0279
    1080       3.0227
    1081       3.0894
    1082       3.0968
    1083       3.0828
    1084       3.0876
    1085       3.0532
    1086       2.9405
    1087       2.9880
    1088       2.9959
    1089       2.9499
    1090       2.9493
    1091       2.9741
    1092       3.0302
    1093       2.9453
    1094       3.0370
    1095       3.0827
    1096       3.0652
    1097       3.1306
    1098       3.0927
    1099       3.0354
    1100       3.1752
    1101       3.2351
    1102       3.2818
    1103       3.3604
    1104       3.2910
    1105       3.4921
    1106       3.3029
    1107       3.3633
    1108       3.2517
    1109       3.3665
    1110       3.3180
    1111       3.0926
    1112       3.0835
    1113       2.9783
    1114       2.9763
    1115       2.9626
    1116       3.0305
    1117       2.9117
    1118       2.9987
    1119       3.0404
    1120       3.0060
    1121       2.8432
    1122       2.8384
    1123       2.7279
    1124       2.6853
    1125       2.7333
    1126       2.7487
    1127       2.7797
    1128       2.6996
    1129       2.8686
    1130       2.7930
    1131       2.8530
    1132       2.7639
    1133       2.7723
    1134       2.6952
    1135       2.5962
    1136       2.5680
    1137       2.5899
    1138       2.6640
    1139       2.6405
    1140       2.5510
    1141       2.5158
    1142       2.6649
    1143       2.6970
    1144       2.6531
    1145       2.5258
    1146       2.5635
    1147       2.6051
    1148       2.6116
    1149       2.6307
    1150       2.6849
    1151       2.6511
    1152       2.7269
    1153       2.6804
    1154       2.6403
    1155       2.6683
    1156       2.6379
    1157       2.6104
    1158       2.6230
    1159       2.5670
    1160       2.4794
    1161       2.5973
    1162       2.5302
    1163       2.6004
    1164       2.5501
    1165       2.5151
    1166       2.5337
    1167       2.4504
    1168       2.4167
    1169       2.5215
    1170       2.5194
    1171       2.4817
    1172       2.5309
    1173       2.4677
    1174       2.5042
    1175       2.5247
    1176       2.5766
    1177       2.5572
    1178       2.6013
    1179       2.5801
    1180       2.6063
    1181       2.6680
    1182       2.6929
    1183       2.7601
    1184       2.6849
    1185       2.7818
    1186       2.8493
    1187       2.9101
    1188       3.0083
    1189       2.7987
    1190       2.9538
    1191       2.9595
    1192       2.9617
    1193       2.8093
    1194       2.7626
    1195       2.8493
    1196       2.9058
    1197       2.9350
    1198       2.8636
    1199       2.9770
    1200       2.8930
    1201       2.9418
    1202       2.8634
    1203       2.9474
    1204       2.9896
    1205       3.0380
    1206       2.9581
    1207       3.0190
    1208       3.0738
    1209       3.1646
    1210       3.1551
    1211       3.1469
    1212       3.1033
    1213       3.1257
    1214       2.9948
    1215       3.0981
    1216       3.1037
    1217       3.1510
    1218       3.1292
    1219       3.1834
    1220       3.1220
    1221       3.2053
    1222       3.1408
    1223       3.2457
    1224       3.0406
    1225       3.0378
    1226       3.0504
    1227       3.0052
    1228       3.0079
    1229       3.0252
    1230       2.9921
    1231       2.9609
    1232       3.0109
    1233       2.9309
    1234       2.9515
    1235       2.9208
    1236       2.9140
    1237       2.9378
    1238       2.9169
    1239       2.8409
    1240       2.8335
    1241       2.8156
    1242       2.9238
    1243       2.8426
    1244       2.9021
    1245       2.8217
    1246       2.8158
    1247       2.8130
    1248       2.8034
    1249       2.9090
    1250       2.8307
    1251       2.8101
    1252       2.8475
    1253       2.8390
    1254       2.9918
    1255       2.9935
    1256       2.9185
    1257       2.9527
    1258       2.9611
    1259       2.8217
    1260       2.8708
    1261       2.9111
    1262       2.9838
    1263       2.8858
    1264       2.8561
    1265       2.8344
    1266       2.9228
    1267       2.9244
    1268       2.9550
    1269       2.8774
    1270       2.8019
    1271       2.8942
    1272       2.8793
    1273       2.9202
    1274       2.9536
    1275       2.7942
    1276       2.8571
    1277       2.8778
    1278       2.8420
    1279       2.8682
    1280       2.8466
    1281       2.9207
    1282       3.1324
    1283       3.0796
    1284       3.0251
    1285       2.9259
    1286       2.9298
    1287       2.9762
    1288       2.9376
    1289       3.0249
    1290       3.0151
    1291       2.9306
    1292       3.0649
    1293       2.9883
    1294       2.9109
    1295       2.8935
    1296       3.0006
    1297       2.9092
    1298       2.9117
    1299       2.7754
    1300       2.8759
    1301       2.9035
    1302       2.8333
    1303       2.7925
    1304       2.7781
    1305       2.6905
    1306       2.6475
    1307       2.7485
    1308       2.6971
    1309       2.7552
    1310       2.8565
    1311       2.8654
    1312       2.8120
    1313       2.7901
    1314       2.7748
    1315       2.8548
    1316       2.7944
    1317       2.8005
    1318       2.8816
    1319       2.9428
    1320       2.8878
    1321       2.9741
    1322       2.9387
    1323       3.0033
    1324       3.1387
    1325       3.1018
    1326       3.1065
    1327       3.0437
    1328       3.0426
    1329       3.1471
    1330       3.1683
    1331       3.1264
    1332       3.1171
    1333       2.9378
    1334       3.0133
    1335       2.9401
    1336       3.0258
    1337       2.9710
    1338       2.9279
    1339       2.8494
    1340       2.8981
    1341       2.8769
    1342       2.8373
    1343       2.8167
    1344       2.9377
    1345       3.0272
    1346       2.9846
    1347       3.0645
    1348       3.0611
    1349       3.1725
    1350       3.1044
    1351       3.1516
    1352       3.1245
    1353       3.1273
    1354       3.1361
    1355       3.2193
    1356       3.1937
    1357       3.1363
    1358       3.0826
    1359       3.0011
    1360       3.0367
    1361       3.1022
    1362       3.0017
    1363       3.0256
    1364       3.1585
    1365       3.1539
    1366       3.1272
    1367       3.0361
    1368       2.8244
    1369       2.7717
    1370       2.7619
    1371       2.7482
    1372       2.8573
    1373       2.8909
    1374       2.9020
    1375       2.8627
    1376       2.8428
    1377       2.8250
    1378       2.8625
    1379       2.8739
    1380       2.9507
    1381       2.8753
    1382       2.9064
    1383       2.9436
    1384       2.8300
    1385       2.8022
    1386       2.8837
    1387       2.8226
    1388       2.9815
    1389       2.9914
    1390       2.8150
    1391       2.6977
    1392       2.6993
    1393       2.7157
    1394       2.6792
    1395       2.6818
    1396       2.6794
    1397       2.5949
    1398       2.6658
    1399       2.7404
    1400       2.6427
    1401       2.5947
    1402       2.7152
    1403       2.6217
    1404       2.6990
    1405       2.7326
    1406       2.6752
    1407       2.6271
    1408       2.7978
    1409       2.6814
    1410       2.6703
    1411       2.7697
    1412       2.7399
    1413       2.7087
    1414       2.6535
    1415       2.6573
    1416       2.6772
    1417       2.8158
    1418       2.7456
    1419       2.7100
    1420       2.7609
    1421       2.7038
    1422       2.6804
    1423       2.5496
    1424       2.6309
    1425       2.7010
    1426       2.6069
    1427       2.6302
    1428       2.6146
    1429       2.6489
    1430       2.6866
    1431       2.7209
    1432       2.8204
    1433       2.7972
    1434       2.7394
    1435       2.7209
    1436       2.7536
    1437       2.7512
    1438       2.7284
    1439       2.7747
    1440       2.8573
    1441       2.8102
    1442       2.8074
    1443       2.9638
    1444       2.9614
    1445       2.8458
    1446       2.8667
    1447       2.8338
    1448       2.8217
    1449       2.8552
    1450       2.8101
    1451       2.7548
    1452       2.7298
    1453       2.6779
    1454       2.6711
    1455       2.6952
    1456       2.6296
    1457       2.6532
    1458       2.6302
    1459       2.6929
    1460       2.6831
    1461       2.6979
    1462       2.7298
    1463       2.6992
    1464       2.5381
    1465       2.6445
    1466       2.6831
    1467       2.6851
    1468       2.6062
    1469       2.5989
    1470       2.7343
    1471       2.6481
    1472       2.5683
    1473       2.6016
    1474       2.5520
    1475       2.5679
    1476       2.6663
    1477       2.7291
    1478       2.7002
    1479       2.5912
    1480       2.6150
    1481       2.5551
    1482       2.5769
    1483       2.6580
    1484       2.6402
    1485       2.6715
    1486       2.6500
    1487       2.6876
    1488       2.4772
    1489       2.5615
    1490       2.4830
    1491       2.4829
    1492       2.4244
    1493       2.4716
    1494       2.4985
    1495       2.5365
    1496       2.5426
    1497       2.4760
    1498       2.5409
    1499       2.5804
    1500       2.6014
    1501       2.6558
    1502       2.6390
    1503       2.5576
    1504       2.5852
    1505       2.6600
    1506       2.7160
    1507       2.5731
    1508       2.6661
    1509       2.6498
    1510       2.5953
    1511       2.6759
    1512       2.6796
    1513       2.7440
    1514       2.8088
    1515       2.7656
    1516       2.8898
    1517       2.8674
    1518       2.9073
    1519       2.7835
    1520       2.7945
    1521       2.7300
    1522       2.6907
    1523       2.7218
    1524       2.6156
    1525       2.5948
    1526       2.6349
    1527       2.6700
    1528       2.6568
    1529       2.6410
    1530       2.7172
    1531       2.7165
    1532       2.6547
    1533       2.6650
    1534       2.6320
    1535       2.7040
    1536       2.7742
    1537       2.8609
    1538       2.7468
    1539       2.7651
    1540       2.7647
    1541       2.7915
    1542       2.7274
    1543       2.6384
    1544       2.6597
    1545       2.5890
    1546       2.5888
    1547       2.6330
    1548       2.5418
    1549       2.5671
    1550       2.5331
    1551       2.5767
    1552       2.6224
    1553       2.5909
    1554       2.6069
    1555       2.5768
    1556       2.6284
    1557       2.6839
    1558       2.7413
    1559       2.7729
    1560       2.6701
    1561       2.7846
    1562       2.7085
    1563       2.6998
    1564       2.7631
    1565       2.7034
    1566       2.6789
    1567       2.6409
    1568       2.5994
    1569       2.6342
    1570       2.6115
    1571       2.5373
    1572       2.6253
    1573       2.6156
    1574       2.5915
    1575       2.5128
    1576       2.5786
    1577       2.7222
    1578       2.5996
    1579       2.6634
    1580       2.7614
    1581       2.8012
    1582       2.6889
    1583       2.7105
    1584       2.7031
    1585       2.7041
    1586       2.8546
    1587       2.7037
    1588       2.7652
    1589       2.6844
    1590       2.7058
    1591       2.7016
    1592       2.6396
    1593       2.7296
    1594       2.7408
    1595       2.7246
    1596       2.6899
    1597       2.6937
    1598       2.7453
    1599       2.7690
    1600       2.7667
    1601       2.6665
    1602       2.7248
    1603       2.7415
    1604       2.7497
    1605       2.7744
    1606       2.7751
    1607       2.7483
    1608       2.7543
    1609       2.5988
    1610       2.7542
    1611       2.7228
    1612       2.7483
    1613       2.8070
    1614       2.7712
    1615       2.8606
    1616       2.8644
    1617       2.8559
    1618       2.9053
    1619       2.9604
    1620       2.8992
    1621       2.9906
    1622       2.8636
    1623       2.8474
    1624       2.8542
    1625       2.8659
    1626       2.9340
    1627       2.9182
    1628       2.8336
    1629       2.7203
    1630       2.7102
    1631       2.8085
    1632       2.8168
    1633       2.7548
    1634       2.6697
    1635       2.6772
    1636       2.7087
    1637       2.5979
    1638       2.6690
    1639       2.6860
    1640       2.7320
    1641       2.7563
    1642       2.6668
    1643       2.6838
    1644       2.7264
    1645       2.6744
    1646       2.6317
    1647       2.5634
    1648       2.5458
    1649       2.5472
    1650       2.5112
    1651       2.5500
    1652       2.5862
    1653       2.5230
    1654       2.5313
    1655       2.4444
    1656       2.4494
    1657       2.5469
    1658       2.6566
    1659       2.6819
    1660       2.7142
    1661       2.7485
    1662       2.6776
    1663       2.5230
    1664       2.5792
    1665       2.7234
    1666       2.6729
    1667       2.6744
    1668       2.7096
    1669       2.8299
    1670       2.6822
    1671       2.8235
    1672       2.7901
    1673       2.6399
    1674       2.6394
    1675       2.6536
    1676       2.7150
    1677       2.8811
    1678       2.8248
    1679       2.8254
    1680       2.8588
    1681       2.8858
    1682       2.7655
    1683       2.8183
    1684       2.7420
    1685       2.6817
    1686       2.7335
    1687       2.7431
    1688       2.7601
    1689       2.8024
    1690       2.7737
    1691       2.7544
    1692       2.7644
    1693       2.8342
    1694       2.8666
    1695       2.8661
    1696       2.8830
    1697       2.8821
    1698       2.9080
    1699       2.9521
    1700       2.8938
    1701       2.9066
    1702       2.9762
    1703       2.9646
    1704       2.9191
    1705       2.8302
    1706       2.8643
    1707       2.7586
    1708       2.7608
    1709       2.7102
    1710       2.6992
    1711       2.7092
    1712       2.5652
    1713       2.6133
    1714       2.5638
    1715       2.6171
    1716       2.5809
    1717       2.5488
    1718       2.5206
    1719       2.7138
    1720       2.6985
    1721       2.7133
    1722       2.6855
    1723       2.6059
    1724       2.6736
    1725       2.6893
    1726       2.6370
    1727       2.7050
    1728       2.6719
    1729       2.6949
    1730       2.6582
    1731       2.7514
    1732       2.7848
    1733       2.7157
    1734       2.7445
    1735       2.8227
    1736       2.8618
    1737       2.8895
    1738       2.8431
    1739       2.9874
    1740       3.0511
    1741       3.0278
    1742       2.9249
    1743       2.9533
    1744       3.0041
    1745       2.8060
    1746       2.8517
    1747       2.7842
    1748       2.8066
    1749       2.7854
    1750       2.7759
    1751       2.8090
    1752       2.9147
    1753       3.0377
    1754       3.0071
    1755       2.9732
    1756       2.8696
    1757       2.9949
    1758       2.9123
    1759       2.9162
    1760       2.9926
    1761       2.9381
    1762       3.0305
    1763       3.0727
    1764       3.0439
    1765       3.0922
    1766       3.1174
    1767       3.1430
    1768       3.0604
    1769       2.9528
    1770       2.9137
    1771       2.8235
    1772       2.7912
    1773       2.8776
    1774       2.8575
    1775       2.8849
    1776       2.8738
    1777       2.8801
    1778       2.8787
    1779       2.9770
    1780       3.0364
    1781       3.0103
    1782       2.9985
    1783       2.9533
    1784       2.9356
    1785       2.9025
    1786       2.9874
    1787       3.0008
    1788       3.0658
    1789       3.0711
    1790       3.1128
    1791       3.0527
    1792       3.0617
    1793       3.0903
    1794       3.1775
    1795       3.0249
    1796       3.0737
    1797       3.1426
    1798       3.1234
    1799       3.1272
    1800       3.1696
    1801       3.1704
    1802       3.1396
    1803       3.1742
    1804       3.1289
    1805       3.1425
    1806       3.0617
    1807       3.0436
    1808       3.1550
    1809       3.1082
    1810       3.1361
    1811       3.0555
    1812       3.1050
    1813       3.0630
    1814       3.0277
    1815       2.9351
    1816       2.9759
    1817       2.9817
    1818       3.0240
    1819       3.0864
    1820       3.0668
    1821       3.0893
    1822       3.1138
    1823       3.0977
    1824       3.0700
    1825       3.1151
    1826       3.1961
    1827       3.0783
    1828       3.1813
    1829       3.1882
    1830       3.1071
    1831       3.1135
    1832       3.1429
    1833       3.0611
    1834       3.0766
    1835       3.0737
    1836       2.9802
    1837       3.0491
    1838       2.9580
    1839       2.9868
    1840       2.9070
    1841       2.9046
    1842       3.0189
    1843       2.9493
    1844       3.0192
    1845       3.1531
    1846       3.1285
    1847       3.0795
    1848       3.0929
    1849       3.1310
    1850       3.0726
    1851       3.0627
    1852       3.0738
    1853       3.0535
    1854       2.9831
    1855       2.8869
    1856       2.9255
    1857       3.0400
    1858       3.0311
    1859       3.0789
    1860       3.0035
    1861       2.9283
    1862       2.8792
    1863       2.9962
    1864       2.9463
    1865       2.9528
    1866       2.9448
    1867       2.9646
    1868       2.8814
    1869       2.8542
    1870       2.9360
    1871       2.8874
    1872       2.9390
    1873       2.8354
    1874       2.8786
    1875       2.8897
    1876       2.9824
    1877       2.9476
    1878       2.7880
    1879       2.8694
    1880       2.8699
    1881       2.7711
    1882       2.7742
    1883       2.7693
    1884       2.7718
    1885       2.8549
    1886       2.8398
    1887       2.7899
    1888       2.7577
    1889       2.7727
    1890       2.7412
    1891       2.6794
    1892       2.6772
    1893       2.6517
    1894       2.6867
    1895       2.7342
    1896       2.7555
    1897       2.6774
    1898       2.6075
    1899       2.6417
    1900       2.6180
    1901       2.5505
    1902       2.6636
    1903       2.7594
    1904       2.7506
    1905       2.7252
    1906       2.6769
    1907       2.5783
    1908       2.5435
    1909       2.5002
    1910       2.4983
    1911       2.5938
    1912       2.5080
    1913       2.5588
    1914       2.7013
    1915       2.6646
    1916       2.6435
    1917       2.6214
    1918       2.7342
    1919       2.5939
    1920       2.6052
    1921       2.5843
    1922       2.6070
    1923       2.6337
    1924       2.6281
    1925       2.5688
    1926       2.4484
    1927       2.5402
    1928       2.4795
    1929       2.6301
    1930       2.5908
    1931       2.5642
    1932       2.5344
    1933       2.5336
    1934       2.5616
    1935       2.5598
    1936       2.6085
    1937       2.5475
    1938       2.5475
    1939       2.6278
    1940       2.5476
    1941       2.6885
    1942       2.6462
    1943       2.6791
    1944       2.6889
    1945       2.6712
    1946       2.6417
    1947       2.7646
    1948       2.7706
    1949       2.8221
    1950       2.8419
    1951       2.6802
    1952       2.6532
    1953       2.7206
    1954       2.6207
    1955       2.5994
    1956       2.5048
    1957       2.5522
    1958       2.6699
    1959       2.6960
    1960       2.6447
    1961       2.5731
    1962       2.5913
    1963       2.6288
    1964       2.7130
    1965       2.7647
    1966       2.6620
    1967       2.6663
    1968       2.7710
    1969       2.8603
    1970       2.8242
    1971       2.7280
    1972       2.6684
    1973       2.7276
    1974       2.7401
    1975       2.6594
    1976       2.6756
    1977       2.7307
    1978       2.7418
    1979       2.7691
    1980       2.8041
    1981       2.8016
    1982       2.7366
    1983       2.8147
    1984       2.8596
    1985       2.8733
    1986       2.7619
    1987       2.8341
    1988       2.7396
    1989       2.7375
    1990       2.7651
    1991       2.7238
    1992       2.6918
    1993       2.7395
    1994       2.6843
    1995       2.6471
    1996       2.6727
    1997       2.6990
    1998       2.5925
    1999       2.6588
    2000       2.6564
    2001       2.6171
    2002       2.5649
    2003       2.4213
    2004       2.5068
    2005       2.5603
    2006       2.5214
    2007       2.5214
    2008       2.5526
    2009       2.4743
    2010       2.6046
    2011       2.6673
    2012       2.7088
    2013       2.6259
    2014       2.5916
    2015       2.5888
    2016       2.6348
    2017       2.7091
    2018       2.7143
    2019       2.6062
    2020       2.5906
    2021       2.6817
    2022       2.6753
    2023       2.6314
    2024       2.5754
    2025       2.5733
    2026       2.6006
    2027       2.6669
    2028       2.7407
    2029       2.7686
    2030       2.7368
    2031       2.8518
    2032       2.8717
    2033       2.8322
    2034       2.8312
    2035       2.8704
    2036       2.7673
    2037       2.8264
    2038       2.7328
    2039       2.6823
    2040       2.7779
    2041       2.8586
    2042       2.8898
    2043       2.8651
    2044       2.8971
    2045       2.9244
    2046       2.8525
    2047       2.9033
    2048       2.8582
    2049       2.8468
    2050       2.8638
    2051       2.9172
    2052       2.9416
    2053       2.9667
    2054       2.9612
    2055       2.8763
    2056       2.8548
    2057       2.8671
    2058       2.7982
    2059       2.7884
    2060       2.7567
    2061       2.8056
    2062       2.7750
    2063       2.8866
    2064       2.8804
    2065       2.8144
    2066       2.8666
    2067       2.8640
    2068       2.8094
    2069       2.7312
    2070       2.7449
    2071       2.9342
    2072       2.8553
    2073       2.8589
    2074       2.7985
    2075       2.9029
    2076       2.9880
    2077       3.0099
    2078       3.0212
    2079       2.8788
    2080       2.9781
    2081       2.9837
    2082       3.0225
    2083       2.9439
    2084       2.8561
    2085       2.9259
    2086       2.9169
    2087       2.9055
    2088       2.8398
    2089       2.9259
    2090       2.8432
    2091       2.8807
    2092       2.7687
    2093       2.9095
    2094       2.8508
    2095       2.8062
    2096       2.8308
    2097       2.9314
    2098       2.8322
    2099       2.8107
    2100       2.7458
    2101       2.8134
    2102       2.8385
    2103       2.9337
    2104       2.8525
    2105       2.8449
    2106       2.8265
    2107       2.8780
    2108       2.8839
    2109       2.8223
    2110       2.7579
    2111       2.8277
    2112       2.7764
    2113       2.7422
    2114       2.7680
    2115       2.6377
    2116       2.6518
    2117       2.6600
    2118       2.7374
    2119       2.7452
    2120       2.8275
    2121       2.7341
    2122       2.7143
    2123       2.6742
    2124       2.8230
    2125       2.7475
    2126       2.7574
    2127       2.6958
    2128       2.8104
    2129       2.7329
    2130       2.7472
    2131       2.6698
    2132       2.7458
    2133       2.7701
    2134       2.8491
    2135       2.7482
    2136       2.7557
    2137       2.7874
    2138       2.6735
    2139       2.6602
    2140       2.6999
    2141       2.6897
    2142       2.7171
    2143       2.7144
    2144       2.7998
    2145       2.7029
    2146       2.7417
    2147       2.6742
    2148       2.7177
    2149       2.6545
    2150       2.6349
    2151       2.6430
    2152       2.6276
    2153       2.7059
    2154       2.6516
    2155       2.5930
    2156       2.5239
    2157       2.4896
    2158       2.5728
    2159       2.6416
    2160       2.7023
    2161       2.6792
    2162       2.7062
    2163       2.7255
    2164       2.7777
    2165       2.8209
    2166       2.8005
    2167       2.8423
    2168       2.9166
    2169       2.7968
    2170       2.7915
    2171       2.7902
    2172       2.7072
    2173       2.5987
    2174       2.6417
    2175       2.6595
    2176       2.7740
    2177       2.6527
    2178       2.6743
    2179       2.6755
    2180       2.6748
    2181       2.6757
    2182       2.6795
    2183       2.7118
    2184       2.6972
    2185       2.6780
    2186       2.7083
    2187       2.7272
    2188       2.7177
    2189       2.7891
    2190       2.7219
    2191       2.6615
    2192       2.7461
    2193       2.7018
    2194       2.7735
    2195       2.7620
    2196       2.7716
    2197       2.7793
    2198       2.8111
    2199       2.8071
    2200       2.8371
    2201       2.8280
    2202       2.8910
    2203       2.8869
    2204       2.8123
    2205       2.8077
    2206       2.6455
    2207       2.6685
    2208       2.6213
    2209       2.7154
    2210       2.5994
    2211       2.6414
    2212       2.6098
    2213       2.6600
    2214       2.6626
    2215       2.7509
    2216       2.7025
    2217       2.6914
    2218       2.6842
    2219       2.7413
    2220       2.9028
    2221       2.9020
    2222       2.8790
    2223       2.8071
    2224       2.7295
    2225       2.7360
    2226       2.7761
    2227       2.8731
    2228       2.8000
    2229       2.7728
    2230       2.8061
    2231       2.8275
    2232       2.9170
    2233       2.9012
    2234       2.9272
    2235       2.8887
    2236       2.8848
    2237       2.7096
    2238       2.7633
    2239       2.7296
    2240       2.6630
    2241       2.7030
    2242       2.7812
    2243       2.6855
    2244       2.6972
    2245       2.8188
    2246       2.8171
    2247       2.7746
    2248       2.7128
    2249       2.8144
    2250       2.9068
    2251       2.8462
    2252       2.8544
    2253       2.9604
    2254       2.9146
    2255       2.8627
    2256       2.8490
    2257       2.8037
    2258       2.8070
    2259       2.7646
    2260       2.8363
    2261       2.7414
    2262       2.7282
    2263       2.7539
    2264       2.7331
    2265       2.7414
    2266       2.7113
    2267       2.7868
    2268       2.7478
    2269       2.7360
    2270       2.7385
    2271       2.6843
    2272       2.7734
    2273       2.7554
    2274       2.6845
    2275       2.7638
    2276       2.7797
    2277       2.8127
    2278       2.7149
    2279       2.8226
    2280       2.7682
    2281       2.8369
    2282       2.8143
    2283       2.7626
    2284       2.8228
    2285       2.8167
    2286       2.7215
    2287       2.6530
    2288       2.7706
    2289       2.8271
    2290       2.8267
    2291       2.7415
    2292       2.8722
    2293       2.9379
    2294       2.8557
    2295       2.8226
    2296       2.7043
    2297       2.8560
    2298       2.8154
    2299       2.8778
    2300       2.8618
    2301       2.7236
    2302       2.8063
    2303       2.8316
    2304       2.8205
    2305       2.7985
    2306       2.9178
    2307       2.9365
    2308       3.0180
    2309       2.9372
    2310       3.0519
    2311       2.9421
    2312       2.8859
    2313       2.9029
    2314       2.8182
    2315       2.7858
    2316       2.7518
    2317       2.8756
    2318       2.8370
    2319       2.9206
    2320       2.9278
    2321       2.9407
    2322       2.9677
    2323       2.9015
    2324       2.8960
    2325       2.8558
    2326       2.9306
    2327       2.8975
    2328       2.8909
    2329       2.9307
    2330       2.9615
    2331       2.9975
    2332       3.0652
    2333       2.9737
    2334       2.9254
    2335       2.7965
    2336       2.7833
    2337       2.9301
    2338       2.8989
    2339       2.9364
    2340       3.0989
    2341       3.0506
    2342       3.0248
    2343       3.0149
    2344       2.9735
    2345       2.9859
    2346       3.0992
    2347       3.0672
    2348       3.0144
    2349       2.9497
    2350       2.8877
    2351       2.9597
    2352       2.9064
    2353       2.9801
    2354       3.0300
    2355       2.9256
    2356       3.0063
    2357       3.0886
    2358       3.0565
    2359       3.0240
    2360       3.1028
    2361       3.0805
    2362       3.1075
    2363       3.0317
    2364       3.0722
    2365       3.0778
    2366       2.9650
    2367       2.8546
    2368       2.8507
    2369       2.7459
    2370       2.8106
    2371       2.6733
    2372       2.7479
    2373       2.8086
    2374       2.8008
    2375       2.8745
    2376       2.7936
    2377       2.8136
    2378       2.9216
    2379       2.8497
    2380       2.8466
    2381       2.9337
    2382       2.9489
    2383       2.9307
    2384       2.8783
    2385       2.8554
    2386       2.8936
    2387       2.8968
    2388       2.9234
    2389       2.9145
    2390       3.0513
    2391       3.0943
    2392       3.0382
    2393       3.1952
    2394       3.2268
    2395       3.1678
    2396       3.1435
    2397       3.0817
    2398       3.0870
    2399       3.0962
    2400       3.1399
    2401       3.0671
    2402       3.1693
    2403       3.1850
    2404       3.2706
    2405       3.1333
    2406       3.1754
    2407       3.1144
    2408       3.2038
    2409       3.1568
    2410       3.2161
    2411       3.0597
    2412       3.1940
    2413       3.0675
    2414       3.1589
    2415       3.1868
    2416       3.1736
    2417       3.1983
    2418       3.1647
    2419       3.2117
    2420       3.1882
    2421       3.1794
    2422       3.2361
    2423       3.1213
    2424       3.1749
    2425       3.1572
    2426       3.1884
    2427       3.1717
    2428       3.2533
    2429       3.3542
    2430       3.3731
    2431       3.2722
    2432       3.3860
    2433       3.2624
    2434       3.2472
    2435       3.1802
    2436       3.1749
    2437       3.1768
    2438       3.1676
    2439       3.0513
    2440       3.0420
    2441       3.0098
    2442       3.0266
    2443       3.0339
    2444       3.0256
    2445       3.0555
    2446       3.1031
    2447       3.1455
    2448       3.0576
    2449       2.9941
    2450       3.0792
    2451       3.0806
    2452       3.0902
    2453       3.0642
    2454       3.1530
    2455       3.0690
    2456       3.0837
    2457       3.1419
    2458       3.0203
    2459       3.0211
    2460       3.0804
    2461       2.9535
    2462       3.0127
    2463       2.8818
    2464       2.8615
    2465       2.8917
    2466       2.9754
    2467       2.8759
    2468       3.0387
    2469       3.0806
    2470       3.1511
    2471       3.1453
    2472       3.1547
    2473       3.1263
    2474       3.1221
    2475       3.1319
    2476       3.0580
    2477       3.0247
    2478       2.9868
    2479       3.0079
    2480       2.8714
    2481       2.9047
    2482       2.9380
    2483       3.0188
    2484       2.9547
    2485       2.8856
    2486       2.8575
    2487       2.9121
    2488       2.8357
    2489       2.8412
    2490       2.8238
    2491       2.8950
    2492       2.8457
    2493       2.8966
    2494       2.8871
    2495       2.8495
    2496       3.0182
    2497       3.0365
    2498       3.1022
    2499       3.0763
    2500       2.9507
