# Supplementary material for: Potential Inhibitors of Fascin From A Database of Marine Natural Products: A Virtual Screening and Molecular Dynamics Study
Source: Front Chem. 2021 Oct 7;9:719949. doi: 10.3389/fchem.2021.719949 (PMC8529705; doi:10.3389/fchem.2021.719949)
Supplement: Supplementary file 2 [file DataSheet1.ZIP › Raw Date for Manuscript-719949-reduced/Figure S1/Inhibitor 18/rmsd1.dat]

#Frame     RMSD_00002
       1       2.2201
       2       2.1918
       3       2.2011
       4       2.0841
       5       2.1486
       6       2.0774
       7       2.1345
       8       2.2290
       9       2.2652
      10       2.1913
      11       2.1949
      12       2.1181
      13       2.1348
      14       2.1623
      15       2.2175
      16       2.1487
      17       2.1998
      18       2.1967
      19       2.1142
      20       2.2225
      21       2.1344
      22       1.9362
      23       1.9551
      24       1.9235
      25       1.9582
      26       1.9793
      27       1.9867
      28       2.0759
      29       2.0776
      30       2.0313
      31       2.0277
      32       2.1207
      33       2.2535
      34       2.3286
      35       2.3705
      36       2.4660
      37       2.5332
      38       2.5457
      39       2.4677
      40       2.3916
      41       2.4386
      42       2.5099
      43       2.4449
      44       2.4777
      45       2.4363
      46       2.4786
      47       2.4156
      48       2.2640
      49       2.2935
      50       2.3157
      51       2.3884
      52       2.3580
      53       2.3464
      54       2.3838
      55       2.5644
      56       2.4897
      57       2.4078
      58       2.5082
      59       2.5195
      60       2.5432
      61       2.4860
      62       2.4959
      63       2.4107
      64       2.4019
      65       2.5336
      66       2.3641
      67       2.3767
      68       2.3731
      69       2.3611
      70       2.3166
      71       2.2753
      72       2.3280
      73       2.2731
      74       2.3282
      75       2.2504
      76       2.2512
      77       2.1526
      78       2.1541
      79       2.2161
      80       2.1989
      81       2.2628
      82       2.2854
      83       2.1766
      84       2.1290
      85       2.0494
      86       2.0783
      87       2.0680
      88       2.0689
      89       2.0403
      90       2.0405
      91       2.1460
      92       2.1743
      93       2.1226
      94       1.9931
      95       2.0523
      96       2.0607
      97       2.1085
      98       2.0342
      99       2.0502
     100       2.0962
     101       2.0016
     102       2.0816
     103       2.0399
     104       2.1379
     105       2.0229
     106       2.1030
     107       2.1460
     108       2.0772
     109       2.1380
     110       2.1515
     111       2.1154
     112       2.0705
     113       2.0833
     114       2.0773
     115       2.1246
     116       2.2100
     117       2.1451
     118       2.1504
     119       2.1501
     120       2.1127
     121       2.1276
     122       2.1445
     123       2.1800
     124       2.2777
     125       2.2956
     126       2.2740
     127       2.2296
     128       2.2473
     129       2.2309
     130       2.2869
     131       2.2023
     132       2.1996
     133       2.2685
     134       2.1728
     135       2.2329
     136       2.2425
     137       2.2443
     138       2.2123
     139       2.1918
     140       2.1622
     141       2.2431
     142       2.2024
     143       2.0949
     144       2.0436
     145       2.1331
     146       2.0521
     147       2.1200
     148       2.1886
     149       2.1580
     150       2.1533
     151       2.1989
     152       2.2358
     153       2.2234
     154       2.2046
     155       2.1471
     156       2.1722
     157       2.1945
     158       2.1270
     159       2.1000
     160       2.2298
     161       2.1079
     162       2.1730
     163       2.2457
     164       2.2698
     165       2.1643
     166       2.1760
     167       2.2760
     168       2.2077
     169       2.1869
     170       2.1893
     171       2.2599
     172       2.2031
     173       2.1874
     174       2.0875
     175       2.1547
     176       2.1114
     177       2.0427
     178       2.0452
     179       2.1412
     180       2.1607
     181       2.0913
     182       2.1532
     183       2.1211
     184       2.1471
     185       2.1441
     186       2.1774
     187       2.1347
     188       2.1097
     189       2.0472
     190       2.0677
     191       2.0505
     192       2.0201
     193       2.0035
     194       2.0310
     195       2.0574
     196       2.1328
     197       2.1009
     198       2.0671
     199       2.0648
     200       2.1791
     201       2.2024
     202       2.1823
     203       2.1375
     204       2.1625
     205       2.2254
     206       2.1864
     207       2.2421
     208       2.2551
     209       2.2461
     210       2.2627
     211       2.2140
     212       2.2277
     213       2.1387
     214       2.2008
     215       2.1474
     216       2.1592
     217       2.1300
     218       2.1395
     219       2.1961
     220       2.1050
     221       2.1889
     222       2.2562
     223       2.2592
     224       2.2039
     225       2.2706
     226       2.2452
     227       2.2079
     228       2.2085
     229       2.1915
     230       2.2790
     231       2.3006
     232       2.3199
     233       2.3593
     234       2.3117
     235       2.2515
     236       2.2237
     237       2.2148
     238       2.2672
     239       2.3327
     240       2.3424
     241       2.3306
     242       2.2945
     243       2.3112
     244       2.2401
     245       2.2681
     246       2.2894
     247       2.2396
     248       2.3368
     249       2.2653
     250       2.2539
     251       2.2570
     252       2.2758
     253       2.2671
     254       2.2225
     255       2.1763
     256       2.1640
     257       2.1890
     258       2.1967
     259       2.1261
     260       2.2070
     261       2.1243
     262       2.1075
     263       2.1936
     264       2.2190
     265       2.1884
     266       2.2983
     267       2.2294
     268       2.1703
     269       2.1969
     270       2.1566
     271       2.1171
     272       2.1681
     273       2.1150
     274       2.1478
     275       2.1829
     276       2.2189
     277       2.3230
     278       2.1798
     279       2.1718
     280       2.1731
     281       2.2613
     282       2.3038
     283       2.2356
     284       2.2605
     285       2.3141
     286       2.2698
     287       2.3194
     288       2.3059
     289       2.2545
     290       2.3437
     291       2.2593
     292       2.3106
     293       2.3267
     294       2.3393
     295       2.2076
     296       2.1832
     297       2.2587
     298       2.3348
     299       2.3517
     300       2.3958
     301       2.2636
     302       2.2773
     303       2.2701
     304       2.2952
     305       2.3019
     306       2.2672
     307       2.4144
     308       2.4952
     309       2.4528
     310       2.5512
     311       2.4385
     312       2.3767
     313       2.3740
     314       2.4140
     315       2.3493
     316       2.3907
     317       2.4048
     318       2.3536
     319       2.3462
     320       2.3084
     321       2.2289
     322       2.2757
     323       2.2573
     324       2.2226
     325       2.2654
     326       2.4178
     327       2.4299
     328       2.5074
     329       2.4683
     330       2.4474
     331       2.4647
     332       2.4340
     333       2.3789
     334       2.2385
     335       2.2659
     336       2.2842
     337       2.2757
     338       2.2523
     339       2.2307
     340       2.2192
     341       2.1701
     342       2.2933
     343       2.3848
     344       2.3904
     345       2.3278
     346       2.2295
     347       2.3885
     348       2.4360
     349       2.2491
     350       2.2409
     351       2.3277
     352       2.2712
     353       2.3201
     354       2.1871
     355       2.2041
     356       2.2799
     357       2.2383
     358       2.2487
     359       2.1921
     360       2.1568
     361       2.1731
     362       2.1783
     363       2.1542
     364       2.1762
     365       2.2359
     366       2.2490
     367       2.3059
     368       2.2902
     369       2.4195
     370       2.3661
     371       2.3748
     372       2.3448
     373       2.2380
     374       2.1880
     375       2.2558
     376       2.2435
     377       2.2199
     378       2.2994
     379       2.3012
     380       2.3348
     381       2.2220
     382       2.1979
     383       2.2195
     384       2.1347
     385       2.2184
     386       2.2169
     387       2.2025
     388       2.1886
     389       2.1966
     390       2.2149
     391       2.1883
     392       2.3535
     393       2.3365
     394       2.3018
     395       2.3372
     396       2.3313
     397       2.3332
     398       2.2966
     399       2.4044
     400       2.3670
     401       2.3674
     402       2.3508
     403       2.2789
     404       2.2720
     405       2.3041
     406       2.2607
     407       2.3318
     408       2.3097
     409       2.3076
     410       2.2934
     411       2.2568
     412       2.2518
     413       2.2610
     414       2.2727
     415       2.2790
     416       2.2881
     417       2.3408
     418       2.4366
     419       2.4093
     420       2.4739
     421       2.4397
     422       2.4171
     423       2.5530
     424       2.5652
     425       2.6506
     426       2.6210
     427       2.6172
     428       2.5375
     429       2.6652
     430       2.6609
     431       2.5864
     432       2.5775
     433       2.7507
     434       2.9197
     435       2.9378
     436       2.8305
     437       2.9080
     438       2.9629
     439       3.0344
     440       3.1098
     441       2.9897
     442       2.9613
     443       2.9377
     444       2.8256
     445       2.7273
     446       2.6511
     447       2.6979
     448       2.7995
     449       2.8678
     450       2.7470
     451       2.8341
     452       2.7433
     453       2.7685
     454       2.7748
     455       2.8486
     456       2.9010
     457       2.8228
     458       2.9091
     459       2.8659
     460       2.8820
     461       2.9437
     462       2.9920
     463       2.9166
     464       2.8386
     465       2.7087
     466       2.7922
     467       2.6957
     468       2.7593
     469       2.7009
     470       2.8037
     471       2.7804
     472       2.8018
     473       2.8037
     474       2.6938
     475       2.7620
     476       2.8003
     477       2.8144
     478       2.8141
     479       2.7108
     480       2.7281
     481       2.7520
     482       2.6933
     483       2.6996
     484       2.7624
     485       2.7337
     486       2.6802
     487       2.9547
     488       2.9498
     489       3.0496
     490       2.9555
     491       2.9764
     492       2.9190
     493       2.8875
     494       2.9508
     495       2.9689
     496       2.9497
     497       2.9798
     498       2.8503
     499       2.8631
     500       2.8981
     501       2.8733
     502       2.7871
     503       2.7656
     504       2.7214
     505       2.7148
     506       2.7647
     507       2.6943
     508       2.6358
     509       2.6166
     510       2.7037
     511       2.7929
     512       2.6572
     513       2.6427
     514       2.6877
     515       2.7384
     516       2.7552
     517       2.7456
     518       2.6761
     519       2.7271
     520       2.6679
     521       2.7852
     522       2.7027
     523       2.6885
     524       2.7827
     525       2.8204
     526       2.7550
     527       2.7817
     528       2.7061
     529       2.7399
     530       2.5807
     531       2.4721
     532       2.4696
     533       2.5152
     534       2.4693
     535       2.5150
     536       2.6114
     537       2.6005
     538       2.6711
     539       2.7294
     540       2.6831
     541       2.6829
     542       2.6227
     543       2.6843
     544       2.6927
     545       2.7740
     546       2.7487
     547       2.7199
     548       2.6145
     549       2.6329
     550       2.6344
     551       2.7213
     552       2.7111
     553       2.7455
     554       2.6552
     555       2.6088
     556       2.6182
     557       2.6331
     558       2.6199
     559       2.6127
     560       2.6429
     561       2.6068
     562       2.6447
     563       2.5617
     564       2.6183
     565       2.5520
     566       2.5442
     567       2.6546
     568       2.6042
     569       2.6031
     570       2.4655
     571       2.4920
     572       2.5363
     573       2.4916
     574       2.5524
     575       2.5184
     576       2.5718
     577       2.5940
     578       2.4847
     579       2.4967
     580       2.5327
     581       2.6217
     582       2.6793
     583       2.5565
     584       2.6728
     585       2.5717
     586       2.6512
     587       2.5257
     588       2.5797
     589       2.5843
     590       2.6508
     591       2.5211
     592       2.6618
     593       2.5907
     594       2.5362
     595       2.6122
     596       2.5247
     597       2.5966
     598       2.5405
     599       2.6817
     600       2.7034
     601       2.6605
     602       2.7128
     603       2.6891
     604       2.7087
     605       2.6452
     606       2.6967
     607       2.6630
     608       2.6729
     609       2.5794
     610       2.6297
     611       2.8234
     612       2.8015
     613       2.9528
     614       2.9051
     615       2.9487
     616       2.9869
     617       2.8304
     618       2.7058
     619       2.6022
     620       2.5743
     621       2.6676
     622       2.6813
     623       2.7006
     624       2.6957
     625       2.6190
     626       2.5775
     627       2.6372
     628       2.6177
     629       2.6652
     630       2.7101
     631       2.6107
     632       2.6829
     633       2.5508
     634       2.5420
     635       2.6146
     636       2.6458
     637       2.7103
     638       2.6791
     639       2.6126
     640       2.6434
     641       2.5742
     642       2.5271
     643       2.5957
     644       2.5431
     645       2.6125
     646       2.5220
     647       2.4928
     648       2.4424
     649       2.5130
     650       2.5287
     651       2.4766
     652       2.4673
     653       2.4445
     654       2.5795
     655       2.5272
     656       2.5565
     657       2.5202
     658       2.4693
     659       2.3702
     660       2.4477
     661       2.5226
     662       2.5288
     663       2.4801
     664       2.4625
     665       2.5601
     666       2.5966
     667       2.4582
     668       2.4461
     669       2.4383
     670       2.4485
     671       2.5571
     672       2.4864
     673       2.5178
     674       2.5681
     675       2.6324
     676       2.6517
     677       2.6225
     678       2.6306
     679       2.4645
     680       2.4203
     681       2.4885
     682       2.4494
     683       2.5032
     684       2.5110
     685       2.5801
     686       2.4501
     687       2.6020
     688       2.4283
     689       2.4155
     690       2.4995
     691       2.4705
     692       2.4557
     693       2.4375
     694       2.4074
     695       2.4333
     696       2.4897
     697       2.4612
     698       2.4477
     699       2.4890
     700       2.5040
     701       2.5086
     702       2.5300
     703       2.5355
     704       2.4383
     705       2.5595
     706       2.4771
     707       2.4756
     708       2.4047
     709       2.3814
     710       2.3957
     711       2.4741
     712       2.3946
     713       2.4374
     714       2.4143
     715       2.5092
     716       2.4521
     717       2.5068
     718       2.4985
     719       2.4339
     720       2.4882
     721       2.5033
     722       2.3979
     723       2.3820
     724       2.4346
     725       2.4454
     726       2.4032
     727       2.4890
     728       2.5277
     729       2.5421
     730       2.5478
     731       2.4740
     732       2.5490
     733       2.5057
     734       2.5199
     735       2.4832
     736       2.5129
     737       2.6302
     738       2.5741
     739       2.5372
     740       2.6170
     741       2.6342
     742       2.5346
     743       2.5230
     744       2.5531
     745       2.4876
     746       2.4364
     747       2.4339
     748       2.5326
     749       2.5154
     750       2.5075
     751       2.4862
     752       2.4128
     753       2.3533
     754       2.3649
     755       2.3622
     756       2.4100
     757       2.4145
     758       2.3714
     759       2.3053
     760       2.3170
     761       2.2598
     762       2.2372
     763       2.2808
     764       2.2587
     765       2.3676
     766       2.2932
     767       2.3424
     768       2.3298
     769       2.3416
     770       2.3672
     771       2.4009
     772       2.3385
     773       2.4552
     774       2.2886
     775       2.3813
     776       2.3986
     777       2.4157
     778       2.4756
     779       2.4491
     780       2.3445
     781       2.4084
     782       2.4050
     783       2.3794
     784       2.3158
     785       2.4202
     786       2.4695
     787       2.5408
     788       2.5443
     789       2.4729
     790       2.4493
     791       2.3774
     792       2.3461
     793       2.3163
     794       2.5399
     795       2.4961
     796       2.4071
     797       2.4680
     798       2.3278
     799       2.4021
     800       2.4224
     801       2.3611
     802       2.4515
     803       2.4794
     804       2.6012
     805       2.4598
     806       2.4735
     807       2.5403
     808       2.5510
     809       2.5473
     810       2.6196
     811       2.7741
     812       2.5874
     813       2.6521
     814       2.6660
     815       2.7701
     816       2.7258
     817       2.6933
     818       2.7501
     819       2.8005
     820       2.8093
     821       2.9188
     822       2.9278
     823       2.9606
     824       2.9926
     825       2.9020
     826       2.6697
     827       2.6533
     828       2.6393
     829       2.6766
     830       2.6532
     831       2.7098
     832       2.5694
     833       2.5954
     834       2.5057
     835       2.4889
     836       2.4623
     837       2.4297
     838       2.5118
     839       2.4674
     840       2.4497
     841       2.4042
     842       2.3366
     843       2.3578
     844       2.2949
     845       2.3262
     846       2.3420
     847       2.2907
     848       2.2411
     849       2.2596
     850       2.2727
     851       2.3096
     852       2.2595
     853       2.3247
     854       2.3149
     855       2.3707
     856       2.3575
     857       2.3172
     858       2.3617
     859       2.4706
     860       2.4980
     861       2.5199
     862       2.5133
     863       2.5626
     864       2.5618
     865       2.5838
     866       2.5968
     867       2.6183
     868       2.6690
     869       2.5202
     870       2.4724
     871       2.4706
     872       2.4251
     873       2.3770
     874       2.3712
     875       2.4495
     876       2.5080
     877       2.5187
     878       2.4129
     879       2.3921
     880       2.3655
     881       2.4322
     882       2.4098
     883       2.4066
     884       2.4894
     885       2.4025
     886       2.3923
     887       2.4005
     888       2.3602
     889       2.4555
     890       2.4381
     891       2.3237
     892       2.3139
     893       2.3846
     894       2.4225
     895       2.3896
     896       2.4236
     897       2.4426
     898       2.3980
     899       2.4298
     900       2.4825
     901       2.4749
     902       2.4733
     903       2.4685
     904       2.4033
     905       2.4712
     906       2.3749
     907       2.4674
     908       2.4598
     909       2.4460
     910       2.5876
     911       2.6344
     912       2.5238
     913       2.7006
     914       2.5092
     915       2.5991
     916       2.5227
     917       2.5385
     918       2.6199
     919       2.7061
     920       2.7066
     921       2.6592
     922       2.6274
     923       2.6080
     924       2.5366
     925       2.5551
     926       2.5706
     927       2.5565
     928       2.6603
     929       2.6959
     930       2.6904
     931       2.6667
     932       2.5416
     933       2.5185
     934       2.5744
     935       2.6493
     936       2.6040
     937       2.5994
     938       2.6284
     939       2.6320
     940       2.7049
     941       2.6304
     942       2.5279
     943       2.4528
     944       2.4468
     945       2.4895
     946       2.5766
     947       2.6159
     948       2.6344
     949       2.7899
     950       2.7496
     951       2.8392
     952       2.8493
     953       2.8972
     954       2.7630
     955       2.8151
     956       2.7825
     957       2.8285
     958       2.7881
     959       2.8505
     960       2.7331
     961       2.7407
     962       2.7069
     963       2.7349
     964       2.7211
     965       2.6837
     966       2.6649
     967       2.6951
     968       2.7340
     969       2.7318
     970       2.7947
     971       2.6724
     972       2.7295
     973       2.7390
     974       2.6672
     975       2.6113
     976       2.6459
     977       2.6933
     978       2.6264
     979       2.6754
     980       2.7148
     981       2.6718
     982       2.6061
     983       2.6004
     984       2.5790
     985       2.6443
     986       2.5617
     987       2.6031
     988       2.6188
     989       2.7546
     990       2.4837
     991       2.5752
     992       2.5713
     993       2.5115
     994       2.4576
     995       2.5307
     996       2.6100
     997       2.6067
     998       2.5994
     999       2.5447
    1000       2.5735
    1001       2.5653
    1002       2.6392
    1003       2.5613
    1004       2.5895
    1005       2.5854
    1006       2.5909
    1007       2.4536
    1008       2.4229
    1009       2.4738
    1010       2.4356
    1011       2.3813
    1012       2.2914
    1013       2.4271
    1014       2.4256
    1015       2.4389
    1016       2.4623
    1017       2.4226
    1018       2.3963
    1019       2.3816
    1020       2.4074
    1021       2.5030
    1022       2.5212
    1023       2.5058
    1024       2.5059
    1025       2.4886
    1026       2.4722
    1027       2.5511
    1028       2.5928
    1029       2.6653
    1030       2.5756
    1031       2.5430
    1032       2.6707
    1033       2.6823
    1034       2.5880
    1035       2.6962
    1036       2.6717
    1037       2.5920
    1038       2.5426
    1039       2.7231
    1040       2.6506
    1041       2.5260
    1042       2.6078
    1043       2.4903
    1044       2.5308
    1045       2.5387
    1046       2.4914
    1047       2.4984
    1048       2.5256
    1049       2.5488
    1050       2.5752
    1051       2.5597
    1052       2.5537
    1053       2.6416
    1054       2.6224
    1055       2.6311
    1056       2.6473
    1057       2.6235
    1058       2.6982
    1059       2.7169
    1060       2.6799
    1061       2.6865
    1062       2.6512
    1063       2.7553
    1064       2.6280
    1065       2.5836
    1066       2.5918
    1067       2.5739
    1068       2.4647
    1069       2.4480
    1070       2.4086
    1071       2.4756
    1072       2.4371
    1073       2.4344
    1074       2.4982
    1075       2.5286
    1076       2.5731
    1077       2.5538
    1078       2.5464
    1079       2.5622
    1080       2.5052
    1081       2.4958
    1082       2.4739
    1083       2.4942
    1084       2.4341
    1085       2.3551
    1086       2.3667
    1087       2.4155
    1088       2.4155
    1089       2.3702
    1090       2.4121
    1091       2.4695
    1092       2.5356
    1093       2.4053
    1094       2.4914
    1095       2.5868
    1096       2.6387
    1097       2.6429
    1098       2.5838
    1099       2.6690
    1100       2.7672
    1101       2.7718
    1102       2.8620
    1103       2.7512
    1104       2.7517
    1105       2.5943
    1106       2.5968
    1107       2.5695
    1108       2.4826
    1109       2.4082
    1110       2.4035
    1111       2.5084
    1112       2.4999
    1113       2.5649
    1114       2.4688
    1115       2.5494
    1116       2.4723
    1117       2.5542
    1118       2.5073
    1119       2.4553
    1120       2.4660
    1121       2.5505
    1122       2.4982
    1123       2.5526
    1124       2.4786
    1125       2.5777
    1126       2.4862
    1127       2.4989
    1128       2.4575
    1129       2.4642
    1130       2.5376
    1131       2.4769
    1132       2.4117
    1133       2.5721
    1134       2.6260
    1135       2.5036
    1136       2.4111
    1137       2.4587
    1138       2.5213
    1139       2.5875
    1140       2.4652
    1141       2.4822
    1142       2.4217
    1143       2.5048
    1144       2.6099
    1145       2.5156
    1146       2.4113
    1147       2.4782
    1148       2.4620
    1149       2.4937
    1150       2.5210
    1151       2.6020
    1152       2.6530
    1153       2.6006
    1154       2.6484
    1155       2.7046
    1156       2.6666
    1157       2.6620
    1158       2.7757
    1159       2.6966
    1160       2.7478
    1161       2.7618
    1162       2.8903
    1163       2.8106
    1164       2.7738
    1165       2.7256
    1166       2.7672
    1167       2.8115
    1168       2.8083
    1169       2.7302
    1170       2.7482
    1171       2.7076
    1172       2.6495
    1173       2.5959
    1174       2.5752
    1175       2.6340
    1176       2.5914
    1177       2.5543
    1178       2.5121
    1179       2.6098
    1180       2.6748
    1181       2.6357
    1182       2.6246
    1183       2.6036
    1184       2.6446
    1185       2.5959
    1186       2.6510
    1187       2.6195
    1188       2.5788
    1189       2.6488
    1190       2.7001
    1191       2.7596
    1192       2.8454
    1193       2.7721
    1194       2.7610
    1195       2.7827
    1196       2.6561
    1197       2.6168
    1198       2.7617
    1199       2.7147
    1200       2.6743
    1201       2.6291
    1202       2.6774
    1203       2.5894
    1204       2.5743
    1205       2.5315
    1206       2.4997
    1207       2.5382
    1208       2.5320
    1209       2.6181
    1210       2.5236
    1211       2.5003
    1212       2.3568
    1213       2.4333
    1214       2.3690
    1215       2.3863
    1216       2.3920
    1217       2.3716
    1218       2.2979
    1219       2.2872
    1220       2.2344
    1221       2.2251
    1222       2.2278
    1223       2.1867
    1224       2.2475
    1225       2.3201
    1226       2.3053
    1227       2.3898
    1228       2.4633
    1229       2.4384
    1230       2.5169
    1231       2.5552
    1232       2.5797
    1233       2.5669
    1234       2.5518
    1235       2.5284
    1236       2.5825
    1237       2.4892
    1238       2.4506
    1239       2.4498
    1240       2.5012
    1241       2.5537
    1242       2.5927
    1243       2.5948
    1244       2.5532
    1245       2.5811
    1246       2.5328
    1247       2.5246
    1248       2.4933
    1249       2.5852
    1250       2.5370
    1251       2.5703
    1252       2.5434
    1253       2.4897
    1254       2.4805
    1255       2.4321
    1256       2.5136
    1257       2.5020
    1258       2.4576
    1259       2.4731
    1260       2.4872
    1261       2.4169
    1262       2.3936
    1263       2.4282
    1264       2.3770
    1265       2.4804
    1266       2.4379
    1267       2.4618
    1268       2.4690
    1269       2.5002
    1270       2.5546
    1271       2.5430
    1272       2.6326
    1273       2.5613
    1274       2.5166
    1275       2.6303
    1276       2.5591
    1277       2.5710
    1278       2.5405
    1279       2.5638
    1280       2.5695
    1281       2.5743
    1282       2.6190
    1283       2.6646
    1284       2.7335
    1285       2.6376
    1286       2.5918
    1287       2.7126
    1288       2.6484
    1289       2.7650
    1290       2.7858
    1291       2.8052
    1292       2.6946
    1293       2.6978
    1294       2.6928
    1295       2.7307
    1296       2.7758
    1297       2.6638
    1298       2.6148
    1299       2.6277
    1300       2.6262
    1301       2.4930
    1302       2.4699
    1303       2.5345
    1304       2.5013
    1305       2.5017
    1306       2.5120
    1307       2.4318
    1308       2.4362
    1309       2.4259
    1310       2.3915
    1311       2.5731
    1312       2.5357
    1313       2.5538
    1314       2.5040
    1315       2.4819
    1316       2.4354
    1317       2.5421
    1318       2.4822
    1319       2.6454
    1320       2.5565
    1321       2.5623
    1322       2.5502
    1323       2.5947
    1324       2.5826
    1325       2.6709
    1326       2.6751
    1327       2.6148
    1328       2.6537
    1329       2.5830
    1330       2.5037
    1331       2.5086
    1332       2.4853
    1333       2.4897
    1334       2.5142
    1335       2.5967
    1336       2.7053
    1337       2.7063
    1338       2.7012
    1339       2.8873
    1340       2.8087
    1341       2.7879
    1342       2.6749
    1343       2.7085
    1344       2.8668
    1345       2.7604
    1346       2.7561
    1347       2.8101
    1348       2.8000
    1349       2.8159
    1350       2.6567
    1351       2.6317
    1352       2.6503
    1353       2.7926
    1354       2.8414
    1355       2.7943
    1356       2.7801
    1357       2.7652
    1358       2.5966
    1359       2.6266
    1360       2.5203
    1361       2.4824
    1362       2.3973
    1363       2.4640
    1364       2.4321
    1365       2.4684
    1366       2.4575
    1367       2.5116
    1368       2.4472
    1369       2.4366
    1370       2.4621
    1371       2.4891
    1372       2.5464
    1373       2.5941
    1374       2.5230
    1375       2.5000
    1376       2.5587
    1377       2.5970
    1378       2.5176
    1379       2.5799
    1380       2.6571
    1381       2.7436
    1382       2.6796
    1383       2.5849
    1384       2.5642
    1385       2.5486
    1386       2.5743
    1387       2.5924
    1388       2.5953
    1389       2.5065
    1390       2.5923
    1391       2.5953
    1392       2.6693
    1393       2.6288
    1394       2.5816
    1395       2.5646
    1396       2.6594
    1397       2.6066
    1398       2.4541
    1399       2.4879
    1400       2.5800
    1401       2.5590
    1402       2.5685
    1403       2.5865
    1404       2.4456
    1405       2.4981
    1406       2.5494
    1407       2.6187
    1408       2.5700
    1409       2.5075
    1410       2.6340
    1411       2.5637
    1412       2.6072
    1413       2.5430
    1414       2.6592
    1415       2.7234
    1416       2.7980
    1417       2.9041
    1418       2.7985
    1419       2.7117
    1420       2.7739
    1421       2.7326
    1422       2.7953
    1423       2.8028
    1424       2.7661
    1425       2.7244
    1426       2.5916
    1427       2.7275
    1428       2.8111
    1429       2.8075
    1430       2.7809
    1431       2.6570
    1432       2.6467
    1433       2.7306
    1434       2.8022
    1435       2.7243
    1436       2.7068
    1437       2.7077
    1438       2.6633
    1439       2.8023
    1440       2.8541
    1441       2.9194
    1442       2.7796
    1443       2.7177
    1444       2.7624
    1445       2.7926
    1446       2.9090
    1447       2.9288
    1448       2.9433
    1449       2.9850
    1450       3.0288
    1451       3.0621
    1452       3.1277
    1453       3.0126
    1454       3.0713
    1455       2.9398
    1456       2.8351
    1457       2.7805
    1458       2.7601
    1459       2.6587
    1460       2.5785
    1461       2.6491
    1462       2.6997
    1463       2.7025
    1464       2.6853
    1465       2.7065
    1466       2.7361
    1467       2.7518
    1468       2.6935
    1469       2.6258
    1470       2.5264
    1471       2.7253
    1472       2.7451
    1473       2.6709
    1474       2.5857
    1475       2.6309
    1476       2.6058
    1477       2.6906
    1478       2.6623
    1479       2.6618
    1480       2.7527
    1481       2.7289
    1482       2.7057
    1483       2.7345
    1484       2.7878
    1485       2.8079
    1486       2.7286
    1487       2.7026
    1488       2.6587
    1489       2.7085
    1490       2.6556
    1491       2.6632
    1492       2.6760
    1493       2.7598
    1494       2.8119
    1495       2.7522
    1496       2.7717
    1497       2.7551
    1498       2.8275
    1499       2.6787
    1500       2.7832
    1501       2.8844
    1502       2.8935
    1503       3.0393
    1504       3.0931
    1505       3.0741
    1506       2.9998
    1507       2.9431
    1508       2.8578
    1509       2.7746
    1510       2.7624
    1511       2.7922
    1512       2.7990
    1513       2.8293
    1514       2.9423
    1515       3.0277
    1516       2.9103
    1517       2.8451
    1518       2.8156
    1519       2.8664
    1520       2.7548
    1521       2.7740
    1522       2.9172
    1523       2.8952
    1524       2.8753
    1525       2.8343
    1526       2.9470
    1527       2.8070
    1528       2.8652
    1529       2.8265
    1530       2.8473
    1531       2.9787
    1532       2.9766
    1533       2.8899
    1534       2.6998
    1535       2.7646
    1536       2.8911
    1537       2.8197
    1538       2.8273
    1539       2.8744
    1540       2.9205
    1541       2.9454
    1542       2.7837
    1543       2.9144
    1544       2.9227
    1545       2.8464
    1546       2.8467
    1547       2.9519
    1548       2.9501
    1549       2.8395
    1550       2.7848
    1551       2.8880
    1552       2.8843
    1553       2.7569
    1554       2.8390
    1555       2.8577
    1556       2.9274
    1557       2.8687
    1558       2.9111
    1559       2.9214
    1560       2.8516
    1561       2.8502
    1562       2.8908
    1563       2.9456
    1564       2.9113
    1565       2.9876
    1566       2.8854
    1567       2.9403
    1568       2.9183
    1569       3.0004
    1570       3.0100
    1571       2.9234
    1572       2.9040
    1573       2.9117
    1574       3.0625
    1575       2.9894
    1576       3.0005
    1577       3.0179
    1578       3.0270
    1579       3.0069
    1580       3.0466
    1581       2.9802
    1582       2.9025
    1583       2.7332
    1584       2.6558
    1585       2.6493
    1586       2.6447
    1587       2.6509
    1588       2.8114
    1589       2.8940
    1590       2.9738
    1591       2.8931
    1592       2.9125
    1593       2.9571
    1594       2.9670
    1595       2.9705
    1596       2.9964
    1597       2.9644
    1598       2.9707
    1599       2.9613
    1600       2.9546
    1601       3.0102
    1602       3.0935
    1603       3.0182
    1604       3.0884
    1605       3.1111
    1606       3.1219
    1607       3.1280
    1608       3.0702
    1609       3.1282
    1610       3.1973
    1611       3.2605
    1612       3.2211
    1613       3.1594
    1614       3.1106
    1615       3.1249
    1616       3.1371
    1617       3.1744
    1618       3.0312
    1619       2.8295
    1620       2.8727
    1621       2.9190
    1622       2.7879
    1623       2.8155
    1624       2.8260
    1625       2.7626
    1626       2.7731
    1627       2.9471
    1628       2.9700
    1629       3.0582
    1630       3.0904
    1631       2.9658
    1632       2.7971
    1633       2.8241
    1634       2.8315
    1635       2.8503
    1636       2.7962
    1637       2.9322
    1638       2.9770
    1639       3.0353
    1640       2.9620
    1641       3.0375
    1642       3.0828
    1643       3.1608
    1644       3.0412
    1645       3.0256
    1646       2.9129
    1647       2.9114
    1648       2.8507
    1649       2.8808
    1650       2.9264
    1651       2.8434
    1652       2.7152
    1653       2.7756
    1654       2.7156
    1655       2.7114
    1656       2.7775
    1657       2.7677
    1658       2.7004
    1659       2.6928
    1660       2.7079
    1661       2.6676
    1662       2.6403
    1663       2.6417
    1664       2.7014
    1665       2.7342
    1666       2.7624
    1667       2.7702
    1668       2.8326
    1669       2.7813
    1670       2.7019
    1671       2.6973
    1672       2.6519
    1673       2.6065
    1674       2.6772
    1675       2.6817
    1676       2.6880
    1677       2.7186
    1678       2.6444
    1679       2.7878
    1680       2.7230
    1681       2.8329
    1682       2.8559
    1683       2.8022
    1684       2.7868
    1685       2.8021
    1686       2.8906
    1687       2.9486
    1688       2.9720
    1689       2.9900
    1690       2.9837
    1691       2.9059
    1692       2.9064
    1693       2.9519
    1694       2.8598
    1695       2.7348
    1696       2.7905
    1697       2.6241
    1698       2.7514
    1699       2.7461
    1700       2.7394
    1701       2.7181
    1702       2.7539
    1703       2.7234
    1704       2.7677
    1705       2.7264
    1706       2.7415
    1707       2.7169
    1708       2.7054
    1709       2.6697
    1710       2.7218
    1711       2.7354
    1712       2.7430
    1713       2.7809
    1714       2.7561
    1715       2.6415
    1716       2.5858
    1717       2.5428
    1718       2.6077
    1719       2.7149
    1720       2.7916
    1721       2.7938
    1722       2.7356
    1723       2.6230
    1724       2.6209
    1725       2.6648
    1726       2.6690
    1727       2.6479
    1728       2.6103
    1729       2.5943
    1730       2.5518
    1731       2.5562
    1732       2.6278
    1733       2.7391
    1734       2.7398
    1735       2.7271
    1736       2.8280
    1737       2.7207
    1738       2.7373
    1739       2.7697
    1740       2.7375
    1741       2.8197
    1742       2.7425
    1743       2.6597
    1744       2.7666
    1745       2.7519
    1746       2.6178
    1747       2.6145
    1748       2.7306
    1749       2.6704
    1750       2.6783
    1751       2.6157
    1752       2.6282
    1753       2.6667
    1754       2.6963
    1755       2.7854
    1756       2.7750
    1757       2.7000
    1758       2.7371
    1759       2.7493
    1760       2.7139
    1761       2.7992
    1762       2.7790
    1763       2.7578
    1764       2.8100
    1765       2.7316
    1766       2.6950
    1767       2.7716
    1768       2.6905
    1769       2.7369
    1770       2.8486
    1771       2.8640
    1772       2.8125
    1773       2.8264
    1774       2.8500
    1775       2.8688
    1776       2.7517
    1777       2.8814
    1778       2.9508
    1779       2.9236
    1780       2.9144
    1781       2.9098
    1782       2.8801
    1783       2.8352
    1784       2.8132
    1785       2.8470
    1786       2.9293
    1787       3.0462
    1788       2.9915
    1789       2.9391
    1790       3.0086
    1791       2.9403
    1792       2.8893
    1793       2.9233
    1794       3.0471
    1795       3.0407
    1796       3.0794
    1797       3.1332
    1798       3.1224
    1799       3.0815
    1800       3.0306
    1801       3.0241
    1802       3.0971
    1803       3.1291
    1804       3.0711
    1805       3.0182
    1806       3.1044
    1807       3.1482
    1808       3.0442
    1809       2.9769
    1810       2.9836
    1811       2.8960
    1812       2.8971
    1813       2.9416
    1814       2.9077
    1815       2.8886
    1816       2.9085
    1817       2.9760
    1818       3.0338
    1819       3.0248
    1820       2.9992
    1821       2.9852
    1822       2.9139
    1823       2.8606
    1824       2.9294
    1825       2.9006
    1826       2.8903
    1827       2.8176
    1828       2.7920
    1829       2.8584
    1830       2.8923
    1831       2.9303
    1832       2.8867
    1833       2.8774
    1834       2.8894
    1835       2.8599
    1836       3.0129
    1837       3.1115
    1838       3.2177
    1839       3.1501
    1840       3.1710
    1841       2.9310
    1842       3.0033
    1843       2.9873
    1844       3.0186
    1845       2.9219
    1846       2.9811
    1847       3.0069
    1848       2.9256
    1849       2.9147
    1850       2.9429
    1851       2.9904
    1852       3.0171
    1853       3.1336
    1854       3.0847
    1855       3.1243
    1856       3.1336
    1857       2.9707
    1858       2.9036
    1859       2.9079
    1860       2.8215
    1861       2.8913
    1862       2.9033
    1863       2.9094
    1864       3.0836
    1865       2.9842
    1866       3.0794
    1867       2.8855
    1868       2.8635
    1869       2.8123
    1870       2.8321
    1871       2.8852
    1872       2.8339
    1873       2.9751
    1874       2.9619
    1875       2.9711
    1876       2.9776
    1877       3.0269
    1878       3.0252
    1879       2.9734
    1880       2.8770
    1881       2.7995
    1882       2.9289
    1883       2.9841
    1884       2.9518
    1885       2.9031
    1886       2.8259
    1887       2.6896
    1888       2.7506
    1889       2.7548
    1890       2.7496
    1891       2.7683
    1892       2.8064
    1893       2.9112
    1894       2.8659
    1895       2.9100
    1896       2.8433
    1897       2.8284
    1898       2.7573
    1899       2.7348
    1900       2.8318
    1901       2.7921
    1902       2.9567
    1903       2.9212
    1904       3.0565
    1905       3.1444
    1906       3.0508
    1907       2.9635
    1908       2.8604
    1909       2.9153
    1910       2.9117
    1911       3.0594
    1912       3.0054
    1913       2.9903
    1914       3.0451
    1915       2.9847
    1916       2.9982
    1917       3.0573
    1918       3.1160
    1919       3.1279
    1920       2.9852
    1921       3.0504
    1922       3.0082
    1923       2.9870
    1924       2.9639
    1925       2.9482
    1926       2.8942
    1927       2.8525
    1928       2.8699
    1929       2.8310
    1930       2.8397
    1931       2.9255
    1932       2.8392
    1933       2.7628
    1934       2.8025
    1935       2.7690
    1936       2.6930
    1937       2.7764
    1938       2.7497
    1939       2.6433
    1940       2.6087
    1941       2.7631
    1942       2.7625
    1943       2.7270
    1944       2.7248
    1945       2.8057
    1946       2.7448
    1947       2.7714
    1948       2.8197
    1949       2.8309
    1950       2.7355
    1951       2.7925
    1952       2.8254
    1953       2.7977
    1954       2.6791
    1955       2.7781
    1956       2.6034
    1957       2.6895
    1958       2.7243
    1959       2.7289
    1960       2.7512
    1961       2.7491
    1962       2.8088
    1963       2.6897
    1964       2.7060
    1965       2.7106
    1966       2.6505
    1967       2.7397
    1968       2.7111
    1969       2.6438
    1970       2.6578
    1971       2.6055
    1972       2.6482
    1973       2.6832
    1974       2.5999
    1975       2.7049
    1976       2.6961
    1977       2.5622
    1978       2.4623
    1979       2.5867
    1980       2.6162
    1981       2.4977
    1982       2.5067
    1983       2.5055
    1984       2.4936
    1985       2.5932
    1986       2.4890
    1987       2.4699
    1988       2.5768
    1989       2.6187
    1990       2.5799
    1991       2.6264
    1992       2.6022
    1993       2.6622
    1994       2.5286
    1995       2.6155
    1996       2.6106
    1997       2.6923
    1998       2.6787
    1999       2.7120
    2000       2.6709
    2001       2.6864
    2002       2.6224
    2003       2.5518
    2004       2.5685
    2005       2.6643
    2006       2.7016
    2007       2.7618
    2008       2.7134
    2009       2.6591
    2010       2.6378
    2011       2.6047
    2012       2.6183
    2013       2.6899
    2014       2.7523
    2015       2.6908
    2016       2.7449
    2017       2.6833
    2018       2.5823
    2019       2.4317
    2020       2.5154
    2021       2.5659
    2022       2.4853
    2023       2.4797
    2024       2.5553
    2025       2.4788
    2026       2.3292
    2027       2.4022
    2028       2.4948
    2029       2.5430
    2030       2.5732
    2031       2.5471
    2032       2.5358
    2033       2.5446
    2034       2.4864
    2035       2.5218
    2036       2.4563
    2037       2.4335
    2038       2.3622
    2039       2.4183
    2040       2.4439
    2041       2.5528
    2042       2.5044
    2043       2.4278
    2044       2.4631
    2045       2.4733
    2046       2.4743
    2047       2.4682
    2048       2.4889
    2049       2.5112
    2050       2.4376
    2051       2.4740
    2052       2.4201
    2053       2.4949
    2054       2.6197
    2055       2.5902
    2056       2.6720
    2057       2.6758
    2058       2.7077
    2059       2.8173
    2060       2.7091
    2061       2.6137
    2062       2.6872
    2063       2.6455
    2064       2.7328
    2065       2.7010
    2066       2.6215
    2067       2.6806
    2068       2.6271
    2069       2.6345
    2070       2.6819
    2071       2.6970
    2072       2.7724
    2073       2.8224
    2074       2.7277
    2075       2.6462
    2076       2.6370
    2077       2.6812
    2078       2.6414
    2079       2.6662
    2080       2.6918
    2081       2.6485
    2082       2.6271
    2083       2.5388
    2084       2.5816
    2085       2.5680
    2086       2.5795
    2087       2.5383
    2088       2.5760
    2089       2.6046
    2090       2.5908
    2091       2.5686
    2092       2.5870
    2093       2.6693
    2094       2.6464
    2095       2.6478
    2096       2.6667
    2097       2.6541
    2098       2.6502
    2099       2.6361
    2100       2.6709
    2101       2.6641
    2102       2.6952
    2103       2.7010
    2104       2.6871
    2105       2.6637
    2106       2.6606
    2107       2.5752
    2108       2.5463
    2109       2.5317
    2110       2.5766
    2111       2.5421
    2112       2.6478
    2113       2.5475
    2114       2.6935
    2115       2.5353
    2116       2.4476
    2117       2.4056
    2118       2.4288
    2119       2.5553
    2120       2.5435
    2121       2.5760
    2122       2.5568
    2123       2.5330
    2124       2.4910
    2125       2.5390
    2126       2.5481
    2127       2.4495
    2128       2.5196
    2129       2.5065
    2130       2.5221
    2131       2.5011
    2132       2.4616
    2133       2.4357
    2134       2.4251
    2135       2.4171
    2136       2.4323
    2137       2.3993
    2138       2.4448
    2139       2.3969
    2140       2.4555
    2141       2.3431
    2142       2.4586
    2143       2.4867
    2144       2.5444
    2145       2.6064
    2146       2.5680
    2147       2.5735
    2148       2.5462
    2149       2.5718
    2150       2.4531
    2151       2.4718
    2152       2.5166
    2153       2.5225
    2154       2.5830
    2155       2.6716
    2156       2.6313
    2157       2.6388
    2158       2.6437
    2159       2.6297
    2160       2.6662
    2161       2.6004
    2162       2.6615
    2163       2.6531
    2164       2.6526
    2165       2.6531
    2166       2.6468
    2167       2.6676
    2168       2.6625
    2169       2.6985
    2170       2.6985
    2171       2.7884
    2172       2.7593
    2173       2.7616
    2174       2.7746
    2175       2.6645
    2176       2.5767
    2177       2.6606
    2178       2.7261
    2179       2.6959
    2180       2.6667
    2181       2.6848
    2182       2.6491
    2183       2.6469
    2184       2.7056
    2185       2.6453
    2186       2.6576
    2187       2.6252
    2188       2.6612
    2189       2.7141
    2190       2.6972
    2191       2.7150
    2192       2.7135
    2193       2.7687
    2194       2.7194
    2195       2.6150
    2196       2.5593
    2197       2.6059
    2198       2.5147
    2199       2.5615
    2200       2.5763
    2201       2.5359
    2202       2.4439
    2203       2.5490
    2204       2.5138
    2205       2.4934
    2206       2.5783
    2207       2.6613
    2208       2.6109
    2209       2.6521
    2210       2.7200
    2211       2.6904
    2212       2.6701
    2213       2.5773
    2214       2.5622
    2215       2.5858
    2216       2.5162
    2217       2.5619
    2218       2.5292
    2219       2.6030
    2220       2.6745
    2221       2.6685
    2222       2.5970
    2223       2.5740
    2224       2.5634
    2225       2.5529
    2226       2.5351
    2227       2.5831
    2228       2.5621
    2229       2.6139
    2230       2.5451
    2231       2.6282
    2232       2.5997
    2233       2.5825
    2234       2.5957
    2235       2.6256
    2236       2.6958
    2237       2.6577
    2238       2.6233
    2239       2.6068
    2240       2.6214
    2241       2.5980
    2242       2.6119
    2243       2.6952
    2244       2.7109
    2245       2.7003
    2246       2.6903
    2247       2.6971
    2248       2.6927
    2249       2.6545
    2250       2.6957
    2251       2.7426
    2252       2.7781
    2253       2.8069
    2254       2.7478
    2255       2.8307
    2256       2.8296
    2257       2.7964
    2258       2.8152
    2259       2.8494
    2260       2.8347
    2261       2.8162
    2262       2.8886
    2263       2.9141
    2264       2.9754
    2265       2.9905
    2266       2.9529
    2267       2.9314
    2268       2.9339
    2269       2.8784
    2270       2.8878
    2271       2.7965
    2272       2.7783
    2273       2.8338
    2274       2.7618
    2275       2.8108
    2276       2.6764
    2277       2.6950
    2278       2.7886
    2279       2.8016
    2280       2.8081
    2281       2.8122
    2282       2.8420
    2283       2.7806
    2284       2.9028
    2285       2.9896
    2286       3.0140
    2287       3.0436
    2288       3.0516
    2289       2.9168
    2290       2.8577
    2291       2.9072
    2292       2.9084
    2293       2.9318
    2294       2.8659
    2295       2.8077
    2296       2.7670
    2297       2.8103
    2298       2.8863
    2299       2.8863
    2300       2.9282
    2301       2.8909
    2302       2.8043
    2303       2.7644
    2304       2.8257
    2305       2.7847
    2306       2.6792
    2307       2.7648
    2308       2.7700
    2309       2.7435
    2310       2.6739
    2311       2.7520
    2312       2.7350
    2313       2.7683
    2314       2.9706
    2315       2.8889
    2316       2.8286
    2317       2.8282
    2318       2.7533
    2319       2.7040
    2320       2.7243
    2321       2.6694
    2322       2.6963
    2323       2.6383
    2324       2.5528
    2325       2.5217
    2326       2.6300
    2327       2.6284
    2328       2.6132
    2329       2.6859
    2330       2.7171
    2331       2.8039
    2332       2.7225
    2333       2.7078
    2334       2.7341
    2335       2.8150
    2336       2.8424
    2337       2.8304
    2338       2.7465
    2339       2.7420
    2340       2.7834
    2341       2.7954
    2342       2.8037
    2343       2.8224
    2344       2.7349
    2345       2.8176
    2346       2.9136
    2347       2.9067
    2348       2.9835
    2349       2.9778
    2350       3.0497
    2351       3.0014
    2352       2.7910
    2353       2.9034
    2354       2.9221
    2355       3.0060
    2356       3.0315
    2357       3.0227
    2358       2.9163
    2359       2.9381
    2360       2.9161
    2361       2.9126
    2362       2.8873
    2363       2.8196
    2364       2.7952
    2365       2.6975
    2366       2.8139
    2367       2.7111
    2368       2.5838
    2369       2.5728
    2370       2.6071
    2371       2.5914
    2372       2.6513
    2373       2.7515
    2374       2.6826
    2375       2.6394
    2376       2.6282
    2377       2.6696
    2378       2.6593
    2379       2.7034
    2380       2.7019
    2381       2.7579
    2382       2.8089
    2383       2.8671
    2384       2.8680
    2385       2.9655
    2386       2.8909
    2387       2.8231
    2388       2.8265
    2389       2.8711
    2390       2.8810
    2391       2.7845
    2392       2.7175
    2393       2.6716
    2394       2.7709
    2395       2.7217
    2396       2.7911
    2397       2.7364
    2398       2.6769
    2399       2.6476
    2400       2.6094
    2401       2.6370
    2402       2.6064
    2403       2.6441
    2404       2.6531
    2405       2.7178
    2406       2.6760
    2407       2.6723
    2408       2.7134
    2409       2.7822
    2410       2.8033
    2411       2.8677
    2412       2.8225
    2413       2.7575
    2414       2.6775
    2415       2.6986
    2416       2.7118
    2417       2.7306
    2418       2.8503
    2419       2.8749
    2420       2.7690
    2421       2.7861
    2422       2.7138
    2423       2.6808
    2424       2.6002
    2425       2.5917
    2426       2.5766
    2427       2.7443
    2428       2.6861
    2429       2.6071
    2430       2.5595
    2431       2.6139
    2432       2.6373
    2433       2.6930
    2434       2.6431
    2435       2.5884
    2436       2.7101
    2437       2.6651
    2438       2.6199
    2439       2.7154
    2440       2.7734
    2441       2.7821
    2442       2.7364
    2443       2.6349
    2444       2.6543
    2445       2.7103
    2446       2.6088
    2447       2.5479
    2448       2.4940
    2449       2.5203
    2450       2.5591
    2451       2.5131
    2452       2.5244
    2453       2.5306
    2454       2.5206
    2455       2.5212
    2456       2.4410
    2457       2.5473
    2458       2.4837
    2459       2.5065
    2460       2.5752
    2461       2.5270
    2462       2.5982
    2463       2.6095
    2464       2.6056
    2465       2.7017
    2466       2.6010
    2467       2.6170
    2468       2.6195
    2469       2.5386
    2470       2.5850
    2471       2.5748
    2472       2.5656
    2473       2.5445
    2474       2.5463
    2475       2.5606
    2476       2.5367
    2477       2.5834
    2478       2.5335
    2479       2.5619
    2480       2.5688
    2481       2.5211
    2482       2.5657
    2483       2.5743
    2484       2.4709
    2485       2.5031
    2486       2.4480
    2487       2.4777
    2488       2.5316
    2489       2.5130
    2490       2.4893
    2491       2.4779
    2492       2.4670
    2493       2.4893
    2494       2.4727
    2495       2.4582
    2496       2.5344
    2497       2.5196
    2498       2.5795
    2499       2.5793
    2500       2.5745
