# Supplementary material for: Potential Inhibitors of Fascin From A Database of Marine Natural Products: A Virtual Screening and Molecular Dynamics Study
Source: Front Chem. 2021 Oct 7;9:719949. doi: 10.3389/fchem.2021.719949 (PMC8529705; doi:10.3389/fchem.2021.719949)
Supplement: Supplementary file 2 [file DataSheet1.ZIP › Raw Date for Manuscript-719949-reduced/Figure S1/Inhibitor 18/rmsd2.dat]

#Frame     RMSD_00002
       1       2.2550
       2       2.2092
       3       2.2652
       4       2.3217
       5       2.1941
       6       2.2098
       7       2.2148
       8       2.2580
       9       2.2175
      10       2.1751
      11       2.1470
      12       2.2334
      13       2.1391
      14       2.1513
      15       2.1958
      16       2.1854
      17       2.1757
      18       2.1156
      19       2.2142
      20       2.3179
      21       2.2582
      22       2.2234
      23       2.2244
      24       2.2352
      25       2.2486
      26       2.2619
      27       2.3346
      28       2.4214
      29       2.4229
      30       2.4860
      31       2.3999
      32       2.3378
      33       2.4276
      34       2.3850
      35       2.4022
      36       2.4266
      37       2.4600
      38       2.4490
      39       2.2769
      40       2.2941
      41       2.1335
      42       2.0217
      43       2.0784
      44       2.0922
      45       2.1782
      46       2.1038
      47       2.1030
      48       2.1011
      49       2.1282
      50       2.1655
      51       2.2083
      52       2.1565
      53       2.1905
      54       2.2216
      55       2.1870
      56       2.2059
      57       2.1910
      58       2.2114
      59       2.2399
      60       2.1947
      61       2.1967
      62       2.1778
      63       2.2971
      64       2.3559
      65       2.3029
      66       2.2675
      67       2.1773
      68       2.2112
      69       2.1464
      70       2.1481
      71       2.2691
      72       2.2957
      73       2.2389
      74       2.2086
      75       2.2421
      76       2.4137
      77       2.3718
      78       2.3157
      79       2.2649
      80       2.2370
      81       2.1671
      82       2.2415
      83       2.3376
      84       2.3372
      85       2.2747
      86       2.1910
      87       2.2938
      88       2.2560
      89       2.2473
      90       2.3656
      91       2.2580
      92       2.2363
      93       2.1746
      94       2.1662
      95       2.0894
      96       2.0627
      97       2.1014
      98       2.0823
      99       2.0615
     100       2.1168
     101       2.0715
     102       2.1365
     103       2.1273
     104       2.2134
     105       2.2227
     106       2.0919
     107       2.1198
     108       2.2435
     109       2.2462
     110       2.3302
     111       2.2325
     112       2.2091
     113       2.2641
     114       2.2352
     115       2.2939
     116       2.3078
     117       2.3146
     118       2.2776
     119       2.3236
     120       2.3687
     121       2.3128
     122       2.3126
     123       2.3929
     124       2.3102
     125       2.3196
     126       2.3247
     127       2.3871
     128       2.3275
     129       2.3093
     130       2.4245
     131       2.3978
     132       2.4066
     133       2.3951
     134       2.3984
     135       2.3566
     136       2.4613
     137       2.3316
     138       2.3822
     139       2.3514
     140       2.2462
     141       2.2369
     142       2.2224
     143       2.2150
     144       2.2000
     145       2.1610
     146       2.1680
     147       2.1548
     148       2.1833
     149       2.2297
     150       2.1323
     151       2.1866
     152       2.0934
     153       2.1560
     154       2.2199
     155       2.1151
     156       2.1573
     157       2.2715
     158       2.2351
     159       2.2170
     160       2.1459
     161       2.0563
     162       2.1164
     163       2.1381
     164       2.1032
     165       2.0265
     166       2.1156
     167       2.1672
     168       2.1175
     169       2.1052
     170       2.0705
     171       2.2028
     172       2.2227
     173       2.2619
     174       2.2452
     175       2.3624
     176       2.3713
     177       2.3200
     178       2.4313
     179       2.4433
     180       2.3610
     181       2.4097
     182       2.4578
     183       2.4394
     184       2.4394
     185       2.4090
     186       2.3155
     187       2.2919
     188       2.2534
     189       2.3303
     190       2.2963
     191       2.2973
     192       2.2741
     193       2.2787
     194       2.3691
     195       2.4241
     196       2.3646
     197       2.3023
     198       2.3448
     199       2.2481
     200       2.3277
     201       2.3601
     202       2.3783
     203       2.4190
     204       2.4886
     205       2.5200
     206       2.4124
     207       2.4074
     208       2.4236
     209       2.3897
     210       2.3361
     211       2.4079
     212       2.3364
     213       2.2795
     214       2.3584
     215       2.3716
     216       2.3318
     217       2.3437
     218       2.3294
     219       2.3799
     220       2.4770
     221       2.3688
     222       2.3907
     223       2.4524
     224       2.4904
     225       2.4657
     226       2.3039
     227       2.4292
     228       2.4531
     229       2.4567
     230       2.5153
     231       2.5573
     232       2.5046
     233       2.4258
     234       2.4347
     235       2.3944
     236       2.3633
     237       2.3424
     238       2.3096
     239       2.3344
     240       2.3420
     241       2.3303
     242       2.2922
     243       2.4365
     244       2.4294
     245       2.4636
     246       2.5395
     247       2.4777
     248       2.4562
     249       2.4646
     250       2.4520
     251       2.3901
     252       2.2925
     253       2.3289
     254       2.4530
     255       2.3924
     256       2.4123
     257       2.4201
     258       2.4368
     259       2.4874
     260       2.3899
     261       2.3167
     262       2.4334
     263       2.3961
     264       2.5491
     265       2.4914
     266       2.5046
     267       2.3365
     268       2.2462
     269       2.2080
     270       2.2413
     271       2.2871
     272       2.3099
     273       2.2634
     274       2.3304
     275       2.3625
     276       2.3718
     277       2.3482
     278       2.3829
     279       2.3970
     280       2.3954
     281       2.3956
     282       2.4773
     283       2.4926
     284       2.5358
     285       2.4318
     286       2.5056
     287       2.4310
     288       2.4860
     289       2.6256
     290       2.6352
     291       2.6133
     292       2.5452
     293       2.5827
     294       2.5523
     295       2.6071
     296       2.7153
     297       2.7079
     298       2.6176
     299       2.6617
     300       2.6015
     301       2.5896
     302       2.4930
     303       2.5560
     304       2.5711
     305       2.5689
     306       2.4684
     307       2.5184
     308       2.5128
     309       2.5504
     310       2.5984
     311       2.5862
     312       2.6008
     313       2.6068
     314       2.5932
     315       2.4860
     316       2.5261
     317       2.5420
     318       2.5208
     319       2.4646
     320       2.4947
     321       2.3458
     322       2.2954
     323       2.3799
     324       2.2990
     325       2.4195
     326       2.3752
     327       2.4130
     328       2.4266
     329       2.4120
     330       2.3194
     331       2.3379
     332       2.3170
     333       2.2877
     334       2.2435
     335       2.3109
     336       2.2837
     337       2.2419
     338       2.2887
     339       2.2463
     340       2.3517
     341       2.4326
     342       2.4371
     343       2.3938
     344       2.4245
     345       2.3898
     346       2.4299
     347       2.3905
     348       2.3244
     349       2.4345
     350       2.4162
     351       2.3640
     352       2.2695
     353       2.3405
     354       2.3871
     355       2.2685
     356       2.2372
     357       2.1699
     358       2.1855
     359       2.0917
     360       2.0721
     361       2.0426
     362       2.0812
     363       2.0076
     364       2.1366
     365       2.1816
     366       2.2701
     367       2.2470
     368       2.2714
     369       2.2216
     370       2.3423
     371       2.2272
     372       2.2562
     373       2.2080
     374       2.2484
     375       2.2913
     376       2.2819
     377       2.2549
     378       2.2491
     379       2.3060
     380       2.2478
     381       2.3511
     382       2.3076
     383       2.3705
     384       2.3766
     385       2.4091
     386       2.4504
     387       2.4811
     388       2.4506
     389       2.4052
     390       2.6125
     391       2.6393
     392       2.4679
     393       2.4476
     394       2.4748
     395       2.5183
     396       2.5727
     397       2.4757
     398       2.3685
     399       2.2547
     400       2.2257
     401       2.1870
     402       2.1488
     403       2.1627
     404       2.1375
     405       2.2041
     406       2.2417
     407       2.1967
     408       2.1426
     409       2.2281
     410       2.2028
     411       2.2870
     412       2.2937
     413       2.3157
     414       2.2937
     415       2.3013
     416       2.1917
     417       2.2340
     418       2.1849
     419       2.2226
     420       2.1405
     421       2.2337
     422       2.2852
     423       2.2507
     424       2.3167
     425       2.2552
     426       2.2207
     427       2.2516
     428       2.2650
     429       2.1945
     430       2.2611
     431       2.1939
     432       2.2594
     433       2.3061
     434       2.1994
     435       2.2336
     436       2.2486
     437       2.2502
     438       2.2700
     439       2.1760
     440       2.1839
     441       2.2343
     442       2.3039
     443       2.2317
     444       2.2295
     445       2.2180
     446       2.1895
     447       2.2099
     448       2.2739
     449       2.2123
     450       2.2425
     451       2.1468
     452       2.2586
     453       2.1512
     454       2.1801
     455       2.1331
     456       2.0689
     457       2.1105
     458       2.1204
     459       2.1267
     460       2.1474
     461       2.1640
     462       2.1477
     463       2.1691
     464       2.2417
     465       2.1094
     466       2.2244
     467       2.1747
     468       2.2096
     469       2.2230
     470       2.1992
     471       2.1874
     472       2.1278
     473       2.0778
     474       2.1423
     475       2.1905
     476       2.1684
     477       2.1244
     478       2.1728
     479       2.1410
     480       2.1589
     481       2.1841
     482       2.1848
     483       2.1728
     484       2.1555
     485       2.2177
     486       2.2145
     487       2.1557
     488       2.1080
     489       2.1671
     490       2.1127
     491       2.1796
     492       2.1880
     493       2.1875
     494       2.2420
     495       2.1990
     496       2.0754
     497       2.0551
     498       2.0340
     499       2.0787
     500       2.0087
     501       2.0634
     502       2.1193
     503       2.1610
     504       2.1792
     505       2.1699
     506       2.1343
     507       2.1171
     508       2.0980
     509       2.1234
     510       2.1505
     511       2.1891
     512       2.1809
     513       2.1277
     514       2.1680
     515       2.1205
     516       2.1539
     517       2.2470
     518       2.2933
     519       2.1760
     520       2.2693
     521       2.1513
     522       2.1061
     523       2.2099
     524       2.1529
     525       2.2004
     526       2.1981
     527       2.3155
     528       2.2982
     529       2.3477
     530       2.2732
     531       2.3956
     532       2.2874
     533       2.2663
     534       2.2645
     535       2.2693
     536       2.1926
     537       2.2424
     538       2.2239
     539       2.1990
     540       2.1549
     541       2.1789
     542       2.1630
     543       2.1682
     544       2.1447
     545       2.2077
     546       2.1900
     547       2.2237
     548       2.2596
     549       2.1836
     550       2.2009
     551       2.1623
     552       2.2703
     553       2.1886
     554       2.2017
     555       2.2518
     556       2.1598
     557       2.1976
     558       2.1535
     559       2.1861
     560       2.1818
     561       2.1612
     562       2.3082
     563       2.3390
     564       2.1999
     565       2.1633
     566       2.2179
     567       2.1352
     568       2.0838
     569       2.0369
     570       2.0662
     571       2.0515
     572       2.0591
     573       2.0890
     574       2.0102
     575       2.0287
     576       2.0415
     577       2.0192
     578       2.0718
     579       2.1457
     580       2.0483
     581       2.0462
     582       2.1975
     583       2.2173
     584       2.1205
     585       2.1581
     586       2.1545
     587       2.0886
     588       2.1636
     589       2.1252
     590       2.1100
     591       2.0824
     592       2.1197
     593       2.0392
     594       2.0635
     595       2.0689
     596       1.9767
     597       2.0238
     598       1.9131
     599       1.9444
     600       2.0115
     601       1.9114
     602       1.9500
     603       1.9615
     604       2.0072
     605       2.0031
     606       1.9706
     607       2.0160
     608       2.0450
     609       2.0124
     610       2.0286
     611       2.0402
     612       1.9677
     613       1.9654
     614       1.9726
     615       2.0352
     616       1.9654
     617       2.0183
     618       2.0430
     619       1.9985
     620       1.9946
     621       2.0043
     622       1.9921
     623       1.9034
     624       1.9766
     625       1.9915
     626       1.9647
     627       2.0210
     628       2.0133
     629       1.9582
     630       1.9661
     631       1.9971
     632       1.9894
     633       1.9927
     634       1.9045
     635       1.9170
     636       1.9634
     637       1.9392
     638       2.0155
     639       2.0044
     640       1.9929
     641       2.0045
     642       2.0323
     643       2.0999
     644       2.1014
     645       2.0609
     646       2.1711
     647       2.1023
     648       2.0878
     649       2.1042
     650       2.1198
     651       2.0958
     652       2.1062
     653       2.0674
     654       2.0997
     655       2.0627
     656       2.0565
     657       2.0325
     658       2.0344
     659       2.0464
     660       2.1617
     661       2.0748
     662       2.1503
     663       2.1638
     664       2.1276
     665       2.1996
     666       2.1135
     667       2.2135
     668       2.1642
     669       2.1339
     670       2.1547
     671       2.1555
     672       2.2257
     673       2.2001
     674       2.2598
     675       2.2674
     676       2.2034
     677       2.1941
     678       2.1349
     679       2.1856
     680       2.1700
     681       2.1731
     682       2.1343
     683       2.2087
     684       2.1700
     685       2.1369
     686       2.1225
     687       2.1132
     688       2.1405
     689       2.1717
     690       2.0754
     691       2.1750
     692       2.1900
     693       2.2209
     694       2.2454
     695       2.1323
     696       2.1149
     697       2.1662
     698       2.2060
     699       2.2393
     700       2.1976
     701       2.1919
     702       2.1572
     703       2.1424
     704       2.1445
     705       2.0584
     706       2.0496
     707       2.0754
     708       2.0878
     709       2.1737
     710       2.1547
     711       2.2439
     712       2.3286
     713       2.2449
     714       2.2467
     715       2.2067
     716       2.2828
     717       2.2629
     718       2.2066
     719       2.2176
     720       2.1813
     721       2.1508
     722       2.1501
     723       2.0852
     724       2.1727
     725       2.0843
     726       2.0994
     727       2.1490
     728       2.1036
     729       2.0339
     730       2.0418
     731       2.1091
     732       2.0949
     733       2.1533
     734       2.1568
     735       2.1499
     736       2.0774
     737       2.0882
     738       2.0734
     739       2.1685
     740       2.1009
     741       2.1427
     742       2.1788
     743       2.1775
     744       2.2184
     745       2.1991
     746       2.1396
     747       2.1859
     748       2.2054
     749       2.1373
     750       2.1570
     751       2.1704
     752       2.2111
     753       2.1847
     754       2.1067
     755       2.1035
     756       2.0743
     757       2.0380
     758       2.0698
     759       1.9825
     760       2.0052
     761       2.0347
     762       2.0734
     763       2.0224
     764       2.0905
     765       2.0753
     766       2.0731
     767       2.0889
     768       2.1329
     769       2.1021
     770       2.0657
     771       2.0906
     772       2.0385
     773       1.9878
     774       2.0253
     775       2.0558
     776       2.0374
     777       2.0556
     778       2.0700
     779       2.0673
     780       2.0589
     781       2.1285
     782       2.0873
     783       2.0715
     784       1.9911
     785       2.0581
     786       2.0771
     787       2.0481
     788       2.0952
     789       2.0243
     790       2.0759
     791       2.0600
     792       2.0620
     793       2.0152
     794       2.0696
     795       2.1057
     796       2.0898
     797       2.0811
     798       2.1198
     799       2.1366
     800       2.1999
     801       2.1175
     802       2.2281
     803       2.1256
     804       2.1267
     805       2.1940
     806       2.1558
     807       2.1281
     808       2.0769
     809       2.0568
     810       2.0777
     811       2.1000
     812       2.0841
     813       2.0768
     814       2.1521
     815       2.1250
     816       2.2051
     817       2.1114
     818       2.2431
     819       2.2340
     820       2.1710
     821       2.1883
     822       2.2324
     823       2.2668
     824       2.1665
     825       2.1421
     826       2.1241
     827       2.0991
     828       2.1169
     829       2.1100
     830       2.1162
     831       2.0937
     832       2.1386
     833       2.1328
     834       2.1146
     835       2.2525
     836       2.1089
     837       2.1409
     838       2.0958
     839       2.2156
     840       2.2090
     841       2.2188
     842       2.1881
     843       2.2267
     844       2.2336
     845       2.2621
     846       2.2243
     847       2.2026
     848       2.1932
     849       2.3026
     850       2.2583
     851       2.2193
     852       2.2442
     853       2.3526
     854       2.2878
     855       2.2836
     856       2.2549
     857       2.2321
     858       2.2675
     859       2.2167
     860       2.1890
     861       2.2603
     862       2.2252
     863       2.2972
     864       2.2544
     865       2.2836
     866       2.2516
     867       2.2415
     868       2.4244
     869       2.3892
     870       2.3299
     871       2.3450
     872       2.3061
     873       2.3070
     874       2.2802
     875       2.2699
     876       2.2929
     877       2.1867
     878       2.2736
     879       2.2547
     880       2.2191
     881       2.2564
     882       2.2554
     883       2.1695
     884       2.1849
     885       2.3312
     886       2.2947
     887       2.2952
     888       2.3793
     889       2.4845
     890       2.4745
     891       2.4922
     892       2.5007
     893       2.3481
     894       2.3228
     895       2.3106
     896       2.3810
     897       2.3346
     898       2.2812
     899       2.2700
     900       2.1766
     901       2.2711
     902       2.2342
     903       2.2819
     904       2.2331
     905       2.1983
     906       2.1522
     907       2.1879
     908       2.1570
     909       2.2348
     910       2.2580
     911       2.2171
     912       2.2883
     913       2.3302
     914       2.2628
     915       2.2787
     916       2.2345
     917       2.2637
     918       2.1649
     919       2.1948
     920       2.1761
     921       2.1737
     922       2.1728
     923       2.2133
     924       2.1611
     925       2.2991
     926       2.2706
     927       2.2661
     928       2.2384
     929       2.2259
     930       2.2352
     931       2.3504
     932       2.3604
     933       2.3434
     934       2.3602
     935       2.3710
     936       2.3805
     937       2.4115
     938       2.3551
     939       2.3460
     940       2.3309
     941       2.3433
     942       2.2521
     943       2.2068
     944       2.1901
     945       2.2393
     946       2.2023
     947       2.1813
     948       2.2626
     949       2.1882
     950       2.1562
     951       2.2153
     952       2.1345
     953       2.1393
     954       2.1670
     955       2.1847
     956       2.2137
     957       2.2784
     958       2.2411
     959       2.2005
     960       2.1903
     961       2.2479
     962       2.1694
     963       2.2535
     964       2.2184
     965       2.2349
     966       2.2578
     967       2.1741
     968       2.1720
     969       2.2358
     970       2.2998
     971       2.3642
     972       2.3953
     973       2.2759
     974       2.2031
     975       2.1566
     976       2.2310
     977       2.2141
     978       2.1352
     979       2.1285
     980       2.2010
     981       2.1383
     982       2.1197
     983       2.0819
     984       2.1415
     985       2.1398
     986       2.1163
     987       2.1253
     988       2.0892
     989       2.0528
     990       2.1246
     991       2.0363
     992       2.0572
     993       2.0508
     994       2.0504
     995       2.1002
     996       2.0499
     997       2.1227
     998       2.2705
     999       2.0453
    1000       2.1468
    1001       2.2279
    1002       2.2158
    1003       2.1987
    1004       2.2338
    1005       2.2521
    1006       2.2434
    1007       2.1412
    1008       2.1148
    1009       2.1405
    1010       2.1817
    1011       2.2059
    1012       2.2161
    1013       2.2904
    1014       2.2216
    1015       2.3159
    1016       2.2712
    1017       2.2854
    1018       2.3347
    1019       2.2922
    1020       2.3153
    1021       2.3376
    1022       2.2606
    1023       2.2350
    1024       2.2171
    1025       2.2554
    1026       2.3308
    1027       2.3834
    1028       2.2781
    1029       2.2548
    1030       2.2694
    1031       2.1802
    1032       2.2211
    1033       2.1550
    1034       2.1984
    1035       2.1379
    1036       2.0995
    1037       2.0911
    1038       2.1088
    1039       2.2056
    1040       2.2567
    1041       2.2324
    1042       2.1612
    1043       2.1196
    1044       2.2156
    1045       2.2104
    1046       2.1616
    1047       2.2167
    1048       2.2208
    1049       2.2539
    1050       2.3135
    1051       2.2326
    1052       2.2119
    1053       2.1900
    1054       2.2728
    1055       2.3194
    1056       2.1975
    1057       2.2007
    1058       2.2937
    1059       2.2991
    1060       2.2524
    1061       2.2646
    1062       2.2664
    1063       2.2337
    1064       2.2283
    1065       2.2578
    1066       2.2348
    1067       2.2830
    1068       2.2549
    1069       2.2218
    1070       2.2281
    1071       2.2798
    1072       2.2602
    1073       2.1495
    1074       2.2289
    1075       2.2662
    1076       2.1669
    1077       2.1582
    1078       2.1025
    1079       2.2148
    1080       2.1485
    1081       2.1622
    1082       2.1898
    1083       2.2061
    1084       2.1426
    1085       2.1273
    1086       2.0445
    1087       2.1313
    1088       2.1335
    1089       2.1808
    1090       2.2733
    1091       2.2838
    1092       2.2759
    1093       2.1624
    1094       2.2099
    1095       2.2411
    1096       2.2219
    1097       2.1993
    1098       2.2034
    1099       2.1821
    1100       2.1851
    1101       2.2216
    1102       2.2971
    1103       2.3641
    1104       2.3278
    1105       2.3941
    1106       2.4074
    1107       2.3804
    1108       2.4338
    1109       2.4535
    1110       2.3084
    1111       2.3882
    1112       2.4373
    1113       2.3835
    1114       2.3501
    1115       2.3091
    1116       2.3389
    1117       2.3996
    1118       2.4371
    1119       2.4889
    1120       2.6814
    1121       2.6643
    1122       2.5908
    1123       2.6151
    1124       2.6200
    1125       2.6163
    1126       2.6387
    1127       2.6055
    1128       2.5161
    1129       2.5102
    1130       2.5395
    1131       2.6339
    1132       2.7019
    1133       2.6456
    1134       2.6463
    1135       2.6501
    1136       2.6175
    1137       2.6123
    1138       2.6285
    1139       2.6430
    1140       2.7716
    1141       2.6237
    1142       2.5763
    1143       2.5777
    1144       2.5138
    1145       2.4750
    1146       2.4239
    1147       2.4607
    1148       2.4558
    1149       2.4364
    1150       2.5649
    1151       2.4965
    1152       2.4919
    1153       2.5961
    1154       2.4412
    1155       2.4943
    1156       2.4570
    1157       2.4459
    1158       2.4532
    1159       2.4429
    1160       2.4195
    1161       2.4753
    1162       2.5274
    1163       2.5305
    1164       2.5941
    1165       2.5662
    1166       2.6683
    1167       2.5082
    1168       2.5448
    1169       2.5088
    1170       2.5137
    1171       2.5137
    1172       2.5265
    1173       2.4788
    1174       2.4513
    1175       2.5124
    1176       2.5152
    1177       2.4583
    1178       2.5180
    1179       2.4868
    1180       2.4885
    1181       2.5724
    1182       2.6006
    1183       2.5981
    1184       2.5900
    1185       2.6139
    1186       2.7025
    1187       2.7502
    1188       2.7783
    1189       2.7010
    1190       2.7386
    1191       2.6721
    1192       2.6711
    1193       2.6305
    1194       2.6774
    1195       2.5937
    1196       2.6733
    1197       2.6192
    1198       2.7141
    1199       2.6203
    1200       2.6639
    1201       2.5813
    1202       2.5067
    1203       2.5200
    1204       2.4746
    1205       2.4658
    1206       2.4047
    1207       2.4811
    1208       2.4902
    1209       2.5238
    1210       2.5361
    1211       2.5416
    1212       2.4962
    1213       2.5649
    1214       2.5373
    1215       2.5654
    1216       2.5192
    1217       2.6518
    1218       2.6149
    1219       2.5781
    1220       2.5724
    1221       2.5154
    1222       2.3912
    1223       2.4458
    1224       2.4183
    1225       2.4835
    1226       2.4669
    1227       2.5479
    1228       2.5518
    1229       2.5342
    1230       2.5054
    1231       2.5155
    1232       2.5264
    1233       2.4583
    1234       2.4047
    1235       2.5812
    1236       2.6292
    1237       2.6480
    1238       2.6201
    1239       2.6278
    1240       2.8100
    1241       2.7896
    1242       2.7111
    1243       2.7467
    1244       2.8008
    1245       2.8834
    1246       2.7510
    1247       2.8252
    1248       2.7721
    1249       2.7861
    1250       2.7215
    1251       2.8637
    1252       2.7846
    1253       2.8282
    1254       2.8103
    1255       2.7899
    1256       2.7234
    1257       2.7679
    1258       2.8113
    1259       2.8324
    1260       2.7749
    1261       2.9156
    1262       2.8002
    1263       2.7387
    1264       2.7226
    1265       2.7459
    1266       2.8377
    1267       2.8899
    1268       2.7274
    1269       2.7854
    1270       2.6716
    1271       2.7149
    1272       2.5850
    1273       2.6805
    1274       2.6682
    1275       2.7187
    1276       2.6486
    1277       2.6236
    1278       2.7583
    1279       2.8377
    1280       2.8920
    1281       2.9082
    1282       2.8729
    1283       2.9376
    1284       2.9403
    1285       2.8848
    1286       2.7438
    1287       2.8084
    1288       2.6613
    1289       2.6055
    1290       2.5775
    1291       2.5567
    1292       2.6387
    1293       2.7979
    1294       2.7805
    1295       2.9055
    1296       2.7943
    1297       2.7289
    1298       2.6958
    1299       2.7257
    1300       2.6634
    1301       2.5831
    1302       2.5697
    1303       2.6376
    1304       2.6507
    1305       2.6133
    1306       2.6979
    1307       2.6530
    1308       2.7874
    1309       2.6692
    1310       2.7958
    1311       2.8257
    1312       2.8209
    1313       2.8598
    1314       2.9387
    1315       2.8716
    1316       2.8030
    1317       2.8589
    1318       2.9294
    1319       2.7657
    1320       2.7323
    1321       2.8873
    1322       2.8682
    1323       2.7456
    1324       2.7353
    1325       2.8912
    1326       2.9763
    1327       2.9390
    1328       2.8222
    1329       2.7059
    1330       2.5845
    1331       2.5964
    1332       2.6116
    1333       2.5845
    1334       2.6901
    1335       2.6770
    1336       2.6487
    1337       2.6774
    1338       2.5898
    1339       2.5533
    1340       2.5505
    1341       2.5417
    1342       2.4675
    1343       2.5871
    1344       2.6782
    1345       2.6954
    1346       2.7421
    1347       2.8172
    1348       2.6993
    1349       2.7732
    1350       2.6833
    1351       2.7083
    1352       2.5940
    1353       2.6140
    1354       2.6028
    1355       2.6317
    1356       2.7236
    1357       2.6676
    1358       2.7395
    1359       2.7874
    1360       2.8171
    1361       2.7257
    1362       2.7698
    1363       2.7523
    1364       2.6492
    1365       2.6870
    1366       2.6134
    1367       2.5969
    1368       2.6090
    1369       2.6153
    1370       2.6355
    1371       2.7237
    1372       2.7275
    1373       2.7148
    1374       2.6625
    1375       2.7196
    1376       2.7065
    1377       2.7258
    1378       2.6636
    1379       2.6388
    1380       2.6457
    1381       2.6105
    1382       2.6057
    1383       2.6358
    1384       2.6768
    1385       2.6213
    1386       2.5389
    1387       2.5876
    1388       2.5598
    1389       2.6208
    1390       2.5699
    1391       2.5068
    1392       2.5325
    1393       2.6183
    1394       2.6207
    1395       2.5554
    1396       2.5120
    1397       2.5274
    1398       2.5408
    1399       2.5642
    1400       2.5602
    1401       2.5620
    1402       2.6255
    1403       2.7439
    1404       2.6728
    1405       2.6063
    1406       2.6229
    1407       2.6658
    1408       2.7401
    1409       2.7745
    1410       2.7673
    1411       2.7053
    1412       2.8316
    1413       2.8284
    1414       2.7417
    1415       2.7155
    1416       2.6851
    1417       2.7664
    1418       2.7247
    1419       2.6800
    1420       2.7170
    1421       2.7574
    1422       2.6513
    1423       2.7031
    1424       2.7047
    1425       2.7270
    1426       2.6680
    1427       2.7267
    1428       2.7339
    1429       2.7289
    1430       2.7949
    1431       2.7856
    1432       2.7633
    1433       2.8226
    1434       2.7546
    1435       2.7586
    1436       2.8648
    1437       2.8564
    1438       2.6940
    1439       2.8298
    1440       2.7600
    1441       2.6758
    1442       2.6712
    1443       2.6076
    1444       2.5189
    1445       2.5052
    1446       2.6184
    1447       2.5362
    1448       2.3915
    1449       2.4479
    1450       2.4501
    1451       2.4959
    1452       2.5235
    1453       2.4830
    1454       2.4843
    1455       2.5161
    1456       2.5279
    1457       2.4734
    1458       2.4918
    1459       2.5080
    1460       2.5545
    1461       2.6124
    1462       2.6224
    1463       2.6466
    1464       2.7845
    1465       2.6919
    1466       2.7824
    1467       2.7851
    1468       2.7404
    1469       2.7987
    1470       2.6752
    1471       2.6331
    1472       2.5472
    1473       2.6345
    1474       2.5556
    1475       2.6272
    1476       2.7065
    1477       2.6361
    1478       2.5888
    1479       2.6153
    1480       2.5690
    1481       2.5869
    1482       2.6403
    1483       2.6423
    1484       2.5985
    1485       2.6167
    1486       2.7105
    1487       2.7520
    1488       2.7334
    1489       2.8970
    1490       2.7584
    1491       2.7198
    1492       2.6782
    1493       2.7113
    1494       2.7089
    1495       2.9831
    1496       2.9104
    1497       2.8592
    1498       2.8266
    1499       2.8584
    1500       2.9189
    1501       2.8183
    1502       2.7849
    1503       2.7442
    1504       2.7103
    1505       2.8164
    1506       2.7161
    1507       2.7916
    1508       2.8688
    1509       2.8092
    1510       2.8757
    1511       2.8086
    1512       2.7687
    1513       2.8275
    1514       2.7576
    1515       2.9330
    1516       2.9258
    1517       2.7541
    1518       2.7490
    1519       2.6744
    1520       2.6306
    1521       2.6553
    1522       2.6310
    1523       2.5747
    1524       2.5805
    1525       2.5322
    1526       2.6401
    1527       2.6402
    1528       2.6111
    1529       2.5678
    1530       2.6241
    1531       2.6435
    1532       2.7142
    1533       2.6424
    1534       2.8401
    1535       2.8477
    1536       2.8124
    1537       2.8259
    1538       2.7337
    1539       2.6852
    1540       2.6291
    1541       2.6736
    1542       2.8370
    1543       2.7315
    1544       2.8166
    1545       2.7341
    1546       2.7501
    1547       2.7441
    1548       2.7441
    1549       2.8418
    1550       2.8906
    1551       2.8578
    1552       2.7868
    1553       2.6669
    1554       2.7461
    1555       2.7392
    1556       2.6558
    1557       2.6753
    1558       2.6450
    1559       2.5700
    1560       2.5663
    1561       2.5612
    1562       2.6140
    1563       2.6145
    1564       2.5931
    1565       2.7514
    1566       2.6672
    1567       2.7104
    1568       2.6317
    1569       2.6233
    1570       2.6369
    1571       2.6182
    1572       2.6885
    1573       2.7401
    1574       2.7188
    1575       2.6655
    1576       2.6176
    1577       2.7642
    1578       2.7618
    1579       2.7041
    1580       2.7415
    1581       2.6623
    1582       2.7229
    1583       2.6737
    1584       2.7147
    1585       2.7084
    1586       2.8843
    1587       2.8810
    1588       2.8316
    1589       2.7489
    1590       2.7357
    1591       2.7298
    1592       2.6816
    1593       2.6534
    1594       2.5557
    1595       2.4945
    1596       2.5112
    1597       2.4874
    1598       2.5564
    1599       2.5435
    1600       2.4438
    1601       2.3766
    1602       2.4823
    1603       2.4622
    1604       2.5078
    1605       2.4379
    1606       2.4860
    1607       2.5174
    1608       2.4944
    1609       2.5028
    1610       2.5303
    1611       2.6290
    1612       2.6111
    1613       2.6324
    1614       2.5276
    1615       2.5669
    1616       2.5691
    1617       2.6981
    1618       2.6689
    1619       2.7836
    1620       2.7046
    1621       2.6963
    1622       2.7321
    1623       2.7330
    1624       2.6606
    1625       2.6768
    1626       2.6794
    1627       2.7536
    1628       2.7247
    1629       2.7109
    1630       2.7156
    1631       2.6197
    1632       2.6517
    1633       2.6629
    1634       2.7828
    1635       2.6851
    1636       2.7486
    1637       2.6930
    1638       2.5716
    1639       2.6226
    1640       2.6831
    1641       2.7015
    1642       2.7661
    1643       2.7360
    1644       2.7255
    1645       2.7815
    1646       2.7641
    1647       2.8750
    1648       3.0102
    1649       2.9013
    1650       2.9113
    1651       2.9925
    1652       3.0388
    1653       3.0258
    1654       2.9784
    1655       2.9363
    1656       2.8603
    1657       2.8001
    1658       2.8522
    1659       2.8246
    1660       2.8707
    1661       2.8723
    1662       2.8841
    1663       2.8464
    1664       2.8230
    1665       2.9078
    1666       2.8159
    1667       2.9684
    1668       2.9638
    1669       2.9597
    1670       2.9204
    1671       2.9942
    1672       2.9845
    1673       2.8076
    1674       2.7470
    1675       2.7205
    1676       2.7943
    1677       2.8524
    1678       2.8013
    1679       2.8337
    1680       2.7730
    1681       2.8875
    1682       2.7593
    1683       2.6412
    1684       2.6123
    1685       2.5749
    1686       2.6234
    1687       2.5831
    1688       2.5814
    1689       2.5621
    1690       2.6980
    1691       2.7062
    1692       2.6373
    1693       2.6281
    1694       2.6320
    1695       2.7486
    1696       2.6761
    1697       2.5601
    1698       2.5786
    1699       2.5023
    1700       2.5683
    1701       2.6670
    1702       2.6544
    1703       2.6004
    1704       2.5161
    1705       2.5646
    1706       2.5876
    1707       2.5549
    1708       2.6245
    1709       2.6002
    1710       2.6183
    1711       2.6051
    1712       2.5981
    1713       2.4401
    1714       2.4798
    1715       2.4052
    1716       2.4349
    1717       2.3650
    1718       2.4785
    1719       2.4401
    1720       2.5106
    1721       2.5828
    1722       2.5498
    1723       2.5299
    1724       2.4842
    1725       2.5364
    1726       2.5157
    1727       2.4243
    1728       2.5049
    1729       2.4507
    1730       2.4385
    1731       2.4623
    1732       2.5156
    1733       2.6010
    1734       2.5840
    1735       2.5438
    1736       2.5957
    1737       2.5933
    1738       2.5861
    1739       2.6016
    1740       2.6931
    1741       2.7029
    1742       2.6276
    1743       2.5179
    1744       2.5486
    1745       2.6266
    1746       2.7039
    1747       2.5588
    1748       2.5956
    1749       2.4708
    1750       2.4216
    1751       2.3961
    1752       2.3782
    1753       2.4374
    1754       2.5124
    1755       2.3955
    1756       2.3682
    1757       2.3521
    1758       2.3151
    1759       2.3790
    1760       2.4014
    1761       2.5292
    1762       2.4281
    1763       2.4571
    1764       2.3984
    1765       2.4700
    1766       2.4669
    1767       2.4682
    1768       2.4964
    1769       2.4595
    1770       2.4605
    1771       2.4485
    1772       2.4399
    1773       2.4529
    1774       2.4657
    1775       2.4452
    1776       2.4778
    1777       2.5891
    1778       2.6077
    1779       2.7063
    1780       2.6512
    1781       2.5942
    1782       2.5785
    1783       2.5300
    1784       2.4957
    1785       2.5048
    1786       2.5411
    1787       2.6411
    1788       2.5128
    1789       2.6053
    1790       2.5552
    1791       2.6211
    1792       2.5212
    1793       2.5247
    1794       2.4821
    1795       2.5063
    1796       2.3579
    1797       2.3423
    1798       2.2671
    1799       2.2658
    1800       2.2296
    1801       2.2844
    1802       2.3410
    1803       2.4267
    1804       2.4701
    1805       2.3487
    1806       2.3422
    1807       2.4089
    1808       2.3808
    1809       2.5327
    1810       2.4709
    1811       2.5325
    1812       2.4846
    1813       2.5046
    1814       2.4995
    1815       2.4935
    1816       2.5033
    1817       2.5573
    1818       2.6440
    1819       2.5989
    1820       2.5474
    1821       2.4991
    1822       2.4971
    1823       2.4719
    1824       2.4408
    1825       2.4439
    1826       2.4451
    1827       2.3471
    1828       2.3787
    1829       2.4416
    1830       2.4472
    1831       2.4564
    1832       2.4425
    1833       2.3972
    1834       2.3144
    1835       2.3202
    1836       2.3776
    1837       2.4082
    1838       2.3658
    1839       2.3471
    1840       2.3242
    1841       2.3715
    1842       2.3136
    1843       2.3271
    1844       2.3170
    1845       2.2827
    1846       2.3390
    1847       2.2965
    1848       2.4036
    1849       2.4262
    1850       2.5482
    1851       2.5662
    1852       2.5865
    1853       2.5877
    1854       2.5742
    1855       2.5427
    1856       2.5213
    1857       2.6172
    1858       2.5966
    1859       2.6527
    1860       2.6436
    1861       2.6278
    1862       2.7079
    1863       2.5775
    1864       2.6463
    1865       2.6221
    1866       2.6616
    1867       2.6245
    1868       2.5019
    1869       2.4748
    1870       2.5445
    1871       2.4376
    1872       2.4682
    1873       2.3969
    1874       2.5252
    1875       2.5644
    1876       2.5019
    1877       2.4391
    1878       2.4911
    1879       2.5054
    1880       2.4891
    1881       2.5145
    1882       2.5362
    1883       2.4381
    1884       2.4987
    1885       2.4789
    1886       2.6520
    1887       2.6047
    1888       2.6643
    1889       2.5727
    1890       2.5248
    1891       2.5133
    1892       2.5485
    1893       2.5776
    1894       2.5350
    1895       2.6517
    1896       2.6765
    1897       2.7216
    1898       2.7312
    1899       2.6438
    1900       2.7352
    1901       2.7485
    1902       2.7723
    1903       2.7809
    1904       2.7685
    1905       2.8865
    1906       2.8363
    1907       2.6332
    1908       2.7855
    1909       2.7173
    1910       2.7114
    1911       2.5767
    1912       2.6139
    1913       2.6794
    1914       2.6410
    1915       2.7368
    1916       2.6726
    1917       2.6589
    1918       2.6339
    1919       2.6462
    1920       2.5106
    1921       2.4720
    1922       2.4947
    1923       2.5000
    1924       2.5085
    1925       2.5676
    1926       2.6090
    1927       2.5386
    1928       2.5965
    1929       2.6200
    1930       2.6168
    1931       2.6057
    1932       2.6900
    1933       2.6158
    1934       2.5712
    1935       2.6335
    1936       2.6573
    1937       2.6796
    1938       2.6726
    1939       2.5555
    1940       2.6449
    1941       2.6967
    1942       2.6152
    1943       2.6312
    1944       2.6170
    1945       2.5811
    1946       2.6380
    1947       2.6172
    1948       2.4702
    1949       2.5074
    1950       2.6264
    1951       2.5121
    1952       2.4990
    1953       2.4608
    1954       2.5555
    1955       2.4205
    1956       2.4152
    1957       2.4169
    1958       2.3177
    1959       2.3809
    1960       2.3289
    1961       2.2584
    1962       2.2363
    1963       2.3067
    1964       2.2856
    1965       2.3594
    1966       2.3888
    1967       2.4936
    1968       2.4653
    1969       2.4237
    1970       2.4058
    1971       2.3633
    1972       2.4552
    1973       2.5161
    1974       2.4541
    1975       2.5170
    1976       2.4874
    1977       2.5201
    1978       2.5019
    1979       2.5334
    1980       2.5604
    1981       2.5385
    1982       2.5268
    1983       2.5869
    1984       2.5541
    1985       2.5911
    1986       2.4303
    1987       2.4538
    1988       2.4028
    1989       2.4400
    1990       2.4285
    1991       2.5638
    1992       2.4834
    1993       2.4596
    1994       2.5054
    1995       2.4587
    1996       2.3711
    1997       2.4116
    1998       2.3288
    1999       2.3468
    2000       2.4157
    2001       2.4806
    2002       2.4380
    2003       2.4214
    2004       2.4239
    2005       2.4081
    2006       2.4297
    2007       2.4123
    2008       2.4614
    2009       2.4988
    2010       2.5737
    2011       2.6900
    2012       2.5895
    2013       2.7131
    2014       2.5694
    2015       2.5816
    2016       2.6303
    2017       2.6767
    2018       2.6973
    2019       2.7675
    2020       2.7117
    2021       2.5914
    2022       2.6188
    2023       2.5978
    2024       2.5911
    2025       2.5991
    2026       2.7265
    2027       2.6620
    2028       2.7205
    2029       2.6909
    2030       2.7030
    2031       2.7095
    2032       2.7786
    2033       2.6801
    2034       2.6307
    2035       2.6481
    2036       2.7283
    2037       2.6790
    2038       2.6722
    2039       2.6335
    2040       2.6483
    2041       2.6206
    2042       2.5941
    2043       2.6286
    2044       2.4583
    2045       2.5610
    2046       2.4739
    2047       2.3893
    2048       2.3969
    2049       2.4523
    2050       2.4585
    2051       2.4487
    2052       2.3863
    2053       2.3614
    2054       2.4114
    2055       2.4458
    2056       2.4211
    2057       2.4875
    2058       2.3784
    2059       2.3679
    2060       2.3432
    2061       2.4150
    2062       2.5055
    2063       2.4878
    2064       2.5146
    2065       2.5349
    2066       2.5582
    2067       2.5236
    2068       2.4352
    2069       2.5800
    2070       2.6764
    2071       2.4956
    2072       2.4939
    2073       2.4273
    2074       2.4831
    2075       2.5558
    2076       2.4664
    2077       2.4266
    2078       2.4297
    2079       2.4577
    2080       2.4218
    2081       2.3809
    2082       2.4312
    2083       2.4862
    2084       2.4231
    2085       2.4465
    2086       2.4642
    2087       2.4342
    2088       2.4349
    2089       2.4288
    2090       2.5162
    2091       2.3845
    2092       2.3450
    2093       2.4074
    2094       2.5282
    2095       2.4697
    2096       2.4981
    2097       2.5268
    2098       2.3955
    2099       2.4170
    2100       2.2839
    2101       2.3564
    2102       2.4049
    2103       2.3619
    2104       2.4040
    2105       2.4433
    2106       2.4582
    2107       2.4487
    2108       2.4613
    2109       2.4116
    2110       2.4633
    2111       2.5575
    2112       2.5950
    2113       2.5939
    2114       2.5961
    2115       2.5211
    2116       2.4311
    2117       2.4920
    2118       2.4293
    2119       2.4553
    2120       2.4116
    2121       2.3920
    2122       2.4478
    2123       2.4546
    2124       2.4108
    2125       2.5237
    2126       2.5176
    2127       2.4534
    2128       2.5188
    2129       2.5372
    2130       2.5210
    2131       2.4933
    2132       2.4340
    2133       2.4100
    2134       2.5195
    2135       2.4542
    2136       2.4587
    2137       2.4267
    2138       2.4124
    2139       2.3817
    2140       2.4758
    2141       2.6807
    2142       2.5088
    2143       2.4251
    2144       2.4469
    2145       2.3736
    2146       2.4223
    2147       2.4036
    2148       2.5326
    2149       2.5678
    2150       2.5125
    2151       2.5344
    2152       2.4771
    2153       2.4256
    2154       2.4383
    2155       2.5484
    2156       2.5655
    2157       2.5518
    2158       2.4934
    2159       2.4825
    2160       2.6101
    2161       2.5581
    2162       2.4173
    2163       2.5073
    2164       2.5933
    2165       2.5672
    2166       2.4778
    2167       2.4799
    2168       2.5526
    2169       2.5271
    2170       2.4903
    2171       2.5276
    2172       2.3912
    2173       2.4022
    2174       2.3450
    2175       2.3327
    2176       2.4376
    2177       2.3734
    2178       2.3618
    2179       2.3679
    2180       2.3982
    2181       2.3629
    2182       2.3242
    2183       2.2415
    2184       2.3204
    2185       2.2829
    2186       2.3284
    2187       2.2896
    2188       2.3785
    2189       2.4301
    2190       2.4352
    2191       2.5017
    2192       2.5107
    2193       2.4827
    2194       2.3620
    2195       2.3988
    2196       2.3568
    2197       2.4391
    2198       2.4108
    2199       2.4007
    2200       2.4485
    2201       2.4674
    2202       2.5539
    2203       2.5100
    2204       2.5470
    2205       2.5957
    2206       2.4963
    2207       2.5023
    2208       2.5182
    2209       2.5510
    2210       2.6256
    2211       2.5263
    2212       2.5506
    2213       2.7162
    2214       2.6503
    2215       2.6875
    2216       2.4912
    2217       2.5324
    2218       2.5723
    2219       2.6020
    2220       2.6339
    2221       2.6038
    2222       2.6221
    2223       2.5429
    2224       2.5129
    2225       2.4766
    2226       2.4364
    2227       2.4205
    2228       2.4434
    2229       2.3673
    2230       2.4169
    2231       2.4702
    2232       2.4721
    2233       2.5224
    2234       2.4800
    2235       2.4673
    2236       2.5487
    2237       2.5047
    2238       2.5846
    2239       2.5040
    2240       2.4975
    2241       2.5395
    2242       2.6155
    2243       2.6282
    2244       2.6630
    2245       2.6292
    2246       2.5965
    2247       2.6839
    2248       2.6995
    2249       2.6699
    2250       2.5143
    2251       2.5561
    2252       2.5687
    2253       2.5804
    2254       2.5963
    2255       2.6131
    2256       2.6297
    2257       2.5917
    2258       2.5385
    2259       2.5009
    2260       2.5244
    2261       2.4219
    2262       2.3982
    2263       2.3937
    2264       2.4540
    2265       2.3785
    2266       2.2678
    2267       2.3827
    2268       2.3899
    2269       2.3466
    2270       2.3810
    2271       2.4015
    2272       2.4540
    2273       2.5092
    2274       2.3295
    2275       2.3071
    2276       2.2817
    2277       2.2956
    2278       2.2717
    2279       2.2566
    2280       2.2491
    2281       2.2632
    2282       2.2459
    2283       2.1846
    2284       2.1843
    2285       2.2485
    2286       2.2210
    2287       2.3166
    2288       2.2909
    2289       2.2816
    2290       2.2761
    2291       2.2052
    2292       2.1670
    2293       2.2309
    2294       2.2051
    2295       2.1355
    2296       2.0969
    2297       2.1154
    2298       2.1309
    2299       2.1702
    2300       2.2183
    2301       2.2131
    2302       2.2070
    2303       2.2274
    2304       2.1703
    2305       2.1346
    2306       2.1715
    2307       2.1272
    2308       2.1654
    2309       2.2589
    2310       2.3456
    2311       2.4042
    2312       2.3537
    2313       2.4859
    2314       2.4582
    2315       2.4090
    2316       2.4454
    2317       2.3883
    2318       2.3615
    2319       2.4401
    2320       2.3120
    2321       2.3063
    2322       2.3148
    2323       2.2792
    2324       2.2965
    2325       2.2978
    2326       2.3941
    2327       2.2619
    2328       2.2955
    2329       2.2603
    2330       2.3025
    2331       2.2363
    2332       2.2988
    2333       2.2629
    2334       2.1148
    2335       2.1096
    2336       2.1293
    2337       2.1032
    2338       2.0806
    2339       2.0706
    2340       2.0789
    2341       2.0606
    2342       2.0556
    2343       2.0855
    2344       2.0657
    2345       1.9858
    2346       2.0377
    2347       2.0758
    2348       2.0363
    2349       2.1222
    2350       2.1591
    2351       2.1652
    2352       2.2287
    2353       2.1439
    2354       2.1624
    2355       2.1788
    2356       2.3119
    2357       2.2807
    2358       2.2410
    2359       2.2109
    2360       2.2140
    2361       2.2786
    2362       2.2211
    2363       2.2760
    2364       2.1568
    2365       2.1425
    2366       2.2233
    2367       2.1945
    2368       2.2226
    2369       2.2178
    2370       2.1908
    2371       2.3144
    2372       2.2500
    2373       2.3083
    2374       2.2461
    2375       2.2958
    2376       2.2844
    2377       2.2386
    2378       2.3056
    2379       2.2993
    2380       2.4600
    2381       2.4728
    2382       2.4615
    2383       2.4876
    2384       2.4463
    2385       2.4200
    2386       2.2910
    2387       2.2896
    2388       2.3805
    2389       2.4600
    2390       2.3940
    2391       2.3453
    2392       2.4231
    2393       2.3576
    2394       2.3543
    2395       2.3261
    2396       2.2900
    2397       2.3628
    2398       2.3987
    2399       2.4128
    2400       2.3454
    2401       2.4338
    2402       2.4529
    2403       2.4222
    2404       2.4355
    2405       2.4115
    2406       2.5167
    2407       2.5168
    2408       2.5716
    2409       2.4397
    2410       2.4430
    2411       2.5017
    2412       2.4815
    2413       2.4471
    2414       2.3746
    2415       2.2823
    2416       2.3300
    2417       2.3327
    2418       2.3254
    2419       2.3236
    2420       2.2989
    2421       2.3474
    2422       2.2555
    2423       2.3470
    2424       2.3286
    2425       2.3297
    2426       2.2878
    2427       2.3031
    2428       2.3520
    2429       2.2943
    2430       2.2473
    2431       2.2797
    2432       2.2861
    2433       2.2891
    2434       2.2953
    2435       2.3300
    2436       2.2966
    2437       2.3875
    2438       2.4355
    2439       2.5018
    2440       2.4429
    2441       2.4839
    2442       2.5305
    2443       2.5725
    2444       2.5071
    2445       2.5321
    2446       2.5128
    2447       2.6149
    2448       2.5873
    2449       2.6219
    2450       2.5823
    2451       2.5790
    2452       2.5590
    2453       2.5856
    2454       2.6355
    2455       2.5258
    2456       2.4964
    2457       2.5343
    2458       2.5565
    2459       2.4654
    2460       2.4614
    2461       2.3866
    2462       2.3861
    2463       2.4383
    2464       2.4736
    2465       2.4026
    2466       2.4370
    2467       2.4570
    2468       2.3746
    2469       2.4437
    2470       2.4785
    2471       2.4865
    2472       2.4826
    2473       2.4328
    2474       2.4513
    2475       2.5341
    2476       2.5025
    2477       2.4996
    2478       2.5431
    2479       2.6132
    2480       2.6372
    2481       2.6093
    2482       2.6894
    2483       2.7236
    2484       2.7620
    2485       2.6865
    2486       2.7352
    2487       2.7066
    2488       2.7505
    2489       2.7443
    2490       2.6048
    2491       2.5912
    2492       2.5239
    2493       2.4638
    2494       2.4710
    2495       2.3949
    2496       2.3590
    2497       2.3391
    2498       2.3133
    2499       2.3069
    2500       2.1960
