# Supplementary material for: Potential Inhibitors of Fascin From A Database of Marine Natural Products: A Virtual Screening and Molecular Dynamics Study
Source: Front Chem. 2021 Oct 7;9:719949. doi: 10.3389/fchem.2021.719949 (PMC8529705; doi:10.3389/fchem.2021.719949)
Supplement: Supplementary file 2 [file DataSheet1.ZIP › Raw Date for Manuscript-719949-reduced/Figure S1/Inhibitor 18/rmsd3.dat]

#Frame     RMSD_00002
       1       2.0721
       2       2.2074
       3       2.1945
       4       2.1238
       5       2.1829
       6       2.0227
       7       2.0025
       8       2.0207
       9       2.0410
      10       2.0710
      11       2.1381
      12       2.1640
      13       2.2312
      14       2.1945
      15       2.1055
      16       2.1686
      17       2.2521
      18       2.1603
      19       2.0868
      20       2.1533
      21       2.1355
      22       2.1514
      23       2.1230
      24       2.1127
      25       2.1088
      26       2.1205
      27       2.1448
      28       2.2201
      29       2.2077
      30       2.1198
      31       2.1800
      32       2.2096
      33       2.2208
      34       2.1889
      35       2.1445
      36       2.2084
      37       2.2347
      38       2.2245
      39       2.1369
      40       2.2798
      41       2.2789
      42       2.3089
      43       2.1943
      44       2.1769
      45       2.0858
      46       2.1204
      47       2.1920
      48       2.1076
      49       2.1272
      50       2.1793
      51       2.1065
      52       2.1634
      53       2.2093
      54       2.2850
      55       2.1866
      56       2.2074
      57       2.1587
      58       2.2060
      59       2.2747
      60       2.1682
      61       2.1156
      62       2.1743
      63       2.1303
      64       2.1163
      65       2.1610
      66       2.1450
      67       2.0868
      68       2.0913
      69       2.1606
      70       2.1925
      71       2.1493
      72       2.2954
      73       2.2463
      74       2.1566
      75       2.1235
      76       2.1318
      77       2.0809
      78       2.2029
      79       2.2605
      80       2.2390
      81       2.2278
      82       2.1315
      83       2.0843
      84       2.0955
      85       2.0865
      86       2.0823
      87       2.0190
      88       2.0048
      89       2.0180
      90       2.0075
      91       2.0203
      92       2.1014
      93       2.1421
      94       2.0520
      95       2.0496
      96       2.0618
      97       2.0808
      98       2.1678
      99       2.1347
     100       2.0406
     101       1.9564
     102       1.9559
     103       1.9729
     104       1.9544
     105       1.8791
     106       1.8995
     107       1.8723
     108       1.8161
     109       1.9069
     110       1.9642
     111       2.0247
     112       2.0057
     113       2.1242
     114       2.1436
     115       1.9986
     116       2.0476
     117       1.9741
     118       1.9575
     119       2.0062
     120       1.9506
     121       2.0264
     122       2.0933
     123       2.0355
     124       2.0356
     125       2.0946
     126       2.0344
     127       2.0055
     128       2.0282
     129       2.0124
     130       1.9829
     131       2.0303
     132       2.0321
     133       1.9072
     134       1.9296
     135       1.9448
     136       1.9315
     137       1.9395
     138       2.0030
     139       1.9678
     140       1.9692
     141       1.9634
     142       1.9523
     143       1.9920
     144       1.9936
     145       2.0011
     146       2.0418
     147       2.0788
     148       2.0996
     149       2.0313
     150       1.9417
     151       1.9765
     152       1.9196
     153       1.9852
     154       2.0271
     155       2.0218
     156       2.1055
     157       1.9717
     158       2.0559
     159       2.1030
     160       2.1586
     161       2.1810
     162       2.0988
     163       2.0200
     164       2.0315
     165       1.9856
     166       2.0252
     167       2.0791
     168       2.1386
     169       2.0724
     170       2.0471
     171       2.0831
     172       2.0242
     173       2.0483
     174       2.0091
     175       1.9563
     176       1.9589
     177       1.9924
     178       1.9724
     179       2.0076
     180       1.9747
     181       2.0107
     182       1.9897
     183       1.9203
     184       1.9761
     185       1.9427
     186       1.9789
     187       2.0568
     188       2.1206
     189       2.0474
     190       2.1142
     191       2.0934
     192       2.1232
     193       2.0849
     194       2.0385
     195       2.0037
     196       1.9683
     197       1.9893
     198       1.9850
     199       1.9781
     200       1.9567
     201       2.0343
     202       2.0942
     203       2.0889
     204       2.1117
     205       2.1031
     206       2.0968
     207       2.0174
     208       2.0049
     209       2.0012
     210       1.9970
     211       2.0388
     212       2.0180
     213       2.0085
     214       2.0549
     215       2.0531
     216       2.0590
     217       1.9836
     218       2.1123
     219       2.0532
     220       2.0785
     221       2.0627
     222       2.1458
     223       2.1747
     224       2.1412
     225       2.0559
     226       2.0533
     227       2.0477
     228       2.0071
     229       2.0454
     230       2.0322
     231       2.0692
     232       1.9183
     233       1.8998
     234       1.8813
     235       1.9290
     236       1.9129
     237       1.9785
     238       2.0002
     239       2.0050
     240       1.9577
     241       1.9786
     242       2.0177
     243       2.1259
     244       2.0467
     245       2.0625
     246       2.1092
     247       2.1540
     248       2.0860
     249       2.0368
     250       2.0553
     251       2.0386
     252       2.0211
     253       2.0512
     254       2.1080
     255       2.0621
     256       2.0099
     257       2.0277
     258       2.0716
     259       1.9760
     260       1.9826
     261       1.9640
     262       1.9456
     263       2.0147
     264       2.0190
     265       2.0557
     266       2.0730
     267       1.9744
     268       2.0679
     269       2.0583
     270       1.9790
     271       1.9957
     272       2.0212
     273       2.0613
     274       2.1039
     275       2.0586
     276       2.0503
     277       2.1359
     278       2.0835
     279       2.0721
     280       2.0390
     281       2.0119
     282       2.0062
     283       1.9694
     284       1.9533
     285       1.9137
     286       2.0020
     287       2.0229
     288       1.9742
     289       1.9477
     290       2.0455
     291       2.0463
     292       2.1039
     293       2.0912
     294       2.0458
     295       2.0863
     296       2.0677
     297       2.1148
     298       2.1027
     299       2.0301
     300       2.1004
     301       2.0862
     302       2.1325
     303       2.0688
     304       2.0169
     305       1.9990
     306       2.0167
     307       1.9590
     308       1.9581
     309       2.0452
     310       2.0741
     311       1.9743
     312       1.9894
     313       2.0205
     314       2.0366
     315       2.0541
     316       2.0827
     317       1.9667
     318       2.0143
     319       2.0202
     320       2.0183
     321       2.0735
     322       2.0743
     323       2.0365
     324       2.0994
     325       2.0964
     326       1.9818
     327       1.9303
     328       1.9410
     329       1.9501
     330       1.9790
     331       2.0516
     332       2.1177
     333       2.0561
     334       1.9883
     335       1.9787
     336       2.0639
     337       2.0906
     338       2.1282
     339       2.1016
     340       2.0545
     341       2.0900
     342       2.0968
     343       2.1142
     344       2.0601
     345       2.0810
     346       2.0190
     347       2.0526
     348       2.0627
     349       2.0616
     350       2.0391
     351       2.0886
     352       2.1185
     353       2.1020
     354       2.0380
     355       2.0392
     356       2.0220
     357       1.9742
     358       1.9795
     359       2.0323
     360       2.0273
     361       2.0158
     362       2.0129
     363       2.1240
     364       2.1070
     365       2.0654
     366       2.1949
     367       2.0918
     368       2.1447
     369       2.0212
     370       2.1099
     371       2.1078
     372       2.1901
     373       2.2276
     374       2.1856
     375       2.1037
     376       2.1278
     377       2.0760
     378       2.0752
     379       1.9971
     380       2.0364
     381       2.0068
     382       2.0298
     383       1.8987
     384       1.9983
     385       1.9596
     386       2.0645
     387       2.0896
     388       2.0902
     389       2.1446
     390       2.2090
     391       2.1885
     392       2.2173
     393       2.2340
     394       2.2416
     395       2.3131
     396       2.3416
     397       2.4109
     398       2.4268
     399       2.3605
     400       2.3142
     401       2.3002
     402       2.1872
     403       2.2287
     404       2.2882
     405       2.2064
     406       2.2010
     407       2.2637
     408       2.1508
     409       2.1544
     410       2.1242
     411       2.1991
     412       2.1724
     413       2.0900
     414       2.0840
     415       2.0769
     416       2.1390
     417       2.2347
     418       2.1932
     419       2.1805
     420       2.1657
     421       2.1916
     422       2.1823
     423       2.2883
     424       2.1560
     425       2.2248
     426       2.2772
     427       2.2705
     428       2.3683
     429       2.3284
     430       2.3409
     431       2.3458
     432       2.3747
     433       2.4018
     434       2.4498
     435       2.4803
     436       2.3466
     437       2.3283
     438       2.4461
     439       2.4568
     440       2.4244
     441       2.3564
     442       2.4614
     443       2.4331
     444       2.2826
     445       2.3104
     446       2.2461
     447       2.2501
     448       2.3353
     449       2.3908
     450       2.2713
     451       2.3716
     452       2.2998
     453       2.3585
     454       2.2853
     455       2.2910
     456       2.3382
     457       2.3124
     458       2.2697
     459       2.1699
     460       2.2629
     461       2.2056
     462       2.2584
     463       2.2552
     464       2.1900
     465       2.2583
     466       2.2836
     467       2.2600
     468       2.3280
     469       2.2468
     470       2.2457
     471       2.2100
     472       2.2317
     473       2.2873
     474       2.2160
     475       2.2241
     476       2.2265
     477       2.2659
     478       2.3140
     479       2.2523
     480       2.2835
     481       2.3952
     482       2.3560
     483       2.2945
     484       2.2202
     485       2.2269
     486       2.2514
     487       2.2468
     488       2.2412
     489       2.3337
     490       2.2663
     491       2.2525
     492       2.1993
     493       2.1631
     494       2.1690
     495       2.2668
     496       2.2615
     497       2.1947
     498       2.2908
     499       2.3266
     500       2.2653
     501       2.3519
     502       2.2222
     503       2.2077
     504       2.2908
     505       2.2546
     506       2.2443
     507       2.1671
     508       2.1508
     509       2.0657
     510       2.1133
     511       2.1589
     512       2.2227
     513       2.1923
     514       2.1975
     515       2.2176
     516       2.1916
     517       2.1737
     518       2.3105
     519       2.2038
     520       2.3023
     521       2.3550
     522       2.3357
     523       2.3324
     524       2.3122
     525       2.3718
     526       2.3330
     527       2.4136
     528       2.3891
     529       2.4262
     530       2.3760
     531       2.2946
     532       2.2384
     533       2.2494
     534       2.2738
     535       2.2451
     536       2.1704
     537       2.2588
     538       2.2906
     539       2.2817
     540       2.4328
     541       2.3181
     542       2.3629
     543       2.5040
     544       2.5771
     545       2.5256
     546       2.5277
     547       2.4911
     548       2.4242
     549       2.4084
     550       2.4929
     551       2.5297
     552       2.6457
     553       2.6363
     554       2.5950
     555       2.5288
     556       2.5551
     557       2.5308
     558       2.6435
     559       2.5162
     560       2.4871
     561       2.5523
     562       2.4989
     563       2.5288
     564       2.4911
     565       2.3720
     566       2.3710
     567       2.5358
     568       2.4364
     569       2.3805
     570       2.3614
     571       2.3647
     572       2.3667
     573       2.4102
     574       2.3316
     575       2.3415
     576       2.3943
     577       2.3474
     578       2.3869
     579       2.4558
     580       2.4884
     581       2.5059
     582       2.5195
     583       2.3512
     584       2.3402
     585       2.5768
     586       2.5476
     587       2.4900
     588       2.4504
     589       2.4533
     590       2.4742
     591       2.3960
     592       2.3229
     593       2.3876
     594       2.3431
     595       2.3757
     596       2.4294
     597       2.4628
     598       2.5628
     599       2.3700
     600       2.3765
     601       2.4429
     602       2.3338
     603       2.3725
     604       2.3547
     605       2.3411
     606       2.3253
     607       2.3509
     608       2.2957
     609       2.3069
     610       2.3400
     611       2.2392
     612       2.2850
     613       2.2722
     614       2.2424
     615       2.3212
     616       2.1799
     617       2.2052
     618       2.1723
     619       2.2162
     620       2.1216
     621       2.1949
     622       2.1762
     623       2.2419
     624       2.2678
     625       2.2197
     626       2.2101
     627       2.2665
     628       2.2496
     629       2.3679
     630       2.3565
     631       2.3808
     632       2.3696
     633       2.3731
     634       2.3283
     635       2.3160
     636       2.4474
     637       2.4343
     638       2.4014
     639       2.4691
     640       2.4102
     641       2.3845
     642       2.4049
     643       2.2716
     644       2.2901
     645       2.2559
     646       2.2251
     647       2.2812
     648       2.3108
     649       2.3909
     650       2.3108
     651       2.3536
     652       2.4077
     653       2.4214
     654       2.3861
     655       2.3104
     656       2.3210
     657       2.3849
     658       2.3998
     659       2.3419
     660       2.2958
     661       2.3350
     662       2.2892
     663       2.3180
     664       2.4112
     665       2.3318
     666       2.3097
     667       2.3086
     668       2.2455
     669       2.2365
     670       2.1941
     671       2.2252
     672       2.3628
     673       2.3478
     674       2.3690
     675       2.4630
     676       2.3756
     677       2.3222
     678       2.3530
     679       2.4042
     680       2.4290
     681       2.4658
     682       2.3861
     683       2.4287
     684       2.4228
     685       2.3961
     686       2.4324
     687       2.4844
     688       2.4731
     689       2.4338
     690       2.5697
     691       2.3827
     692       2.5142
     693       2.5732
     694       2.4685
     695       2.4483
     696       2.5033
     697       2.5716
     698       2.5998
     699       2.4486
     700       2.3845
     701       2.2938
     702       2.3102
     703       2.3666
     704       2.3414
     705       2.3359
     706       2.3682
     707       2.3928
     708       2.3840
     709       2.4513
     710       2.4616
     711       2.4248
     712       2.4599
     713       2.5642
     714       2.4969
     715       2.5438
     716       2.4181
     717       2.3475
     718       2.2883
     719       2.3002
     720       2.2009
     721       2.2141
     722       2.2919
     723       2.2387
     724       2.2914
     725       2.2817
     726       2.3409
     727       2.3512
     728       2.4224
     729       2.3052
     730       2.3769
     731       2.2866
     732       2.3261
     733       2.3362
     734       2.4036
     735       2.4186
     736       2.3451
     737       2.2385
     738       2.2115
     739       2.2706
     740       2.2732
     741       2.3164
     742       2.3489
     743       2.3081
     744       2.3092
     745       2.2835
     746       2.3533
     747       2.2750
     748       2.3310
     749       2.2296
     750       2.3013
     751       2.2968
     752       2.3398
     753       2.3327
     754       2.4264
     755       2.3482
     756       2.3228
     757       2.3363
     758       2.3373
     759       2.3637
     760       2.4446
     761       2.4545
     762       2.3952
     763       2.3655
     764       2.4079
     765       2.2954
     766       2.3071
     767       2.2905
     768       2.3178
     769       2.2927
     770       2.3373
     771       2.3567
     772       2.3093
     773       2.5012
     774       2.4128
     775       2.3898
     776       2.2795
     777       2.3505
     778       2.3357
     779       2.2850
     780       2.3365
     781       2.3428
     782       2.2404
     783       2.2475
     784       2.2118
     785       2.1897
     786       2.2646
     787       2.1936
     788       2.1707
     789       2.0917
     790       2.1928
     791       2.1334
     792       2.1927
     793       2.1635
     794       2.0986
     795       2.1750
     796       2.3598
     797       2.2643
     798       2.2311
     799       2.3005
     800       2.2639
     801       2.3111
     802       2.3949
     803       2.4381
     804       2.4014
     805       2.4411
     806       2.4878
     807       2.4053
     808       2.3452
     809       2.3652
     810       2.3263
     811       2.3249
     812       2.4188
     813       2.2937
     814       2.2544
     815       2.2811
     816       2.2243
     817       2.2051
     818       2.1910
     819       2.2255
     820       2.2821
     821       2.2481
     822       2.2906
     823       2.2444
     824       2.3049
     825       2.1994
     826       2.1829
     827       2.1358
     828       2.1584
     829       2.1880
     830       2.1368
     831       2.1891
     832       2.2367
     833       2.2327
     834       2.1482
     835       2.2460
     836       2.2762
     837       2.2716
     838       2.2794
     839       2.2445
     840       2.3054
     841       2.1998
     842       2.2365
     843       2.1840
     844       2.3471
     845       2.3509
     846       2.2835
     847       2.3316
     848       2.2412
     849       2.2519
     850       2.2956
     851       2.2937
     852       2.4189
     853       2.3162
     854       2.3451
     855       2.2568
     856       2.3065
     857       2.2066
     858       2.2871
     859       2.2538
     860       2.2818
     861       2.3259
     862       2.3148
     863       2.3931
     864       2.3711
     865       2.3119
     866       2.2704
     867       2.2685
     868       2.2774
     869       2.2986
     870       2.2596
     871       2.1753
     872       2.1915
     873       2.1536
     874       2.1223
     875       2.2004
     876       2.1841
     877       2.2104
     878       2.2174
     879       2.2079
     880       2.2681
     881       2.2611
     882       2.2530
     883       2.3087
     884       2.3179
     885       2.3651
     886       2.2758
     887       2.3493
     888       2.3747
     889       2.3880
     890       2.4232
     891       2.4126
     892       2.3899
     893       2.4132
     894       2.4026
     895       2.3230
     896       2.3720
     897       2.3764
     898       2.3504
     899       2.3573
     900       2.4010
     901       2.3864
     902       2.3701
     903       2.3318
     904       2.3210
     905       2.2506
     906       2.2839
     907       2.2379
     908       2.2650
     909       2.3102
     910       2.2950
     911       2.2691
     912       2.2970
     913       2.3024
     914       2.2833
     915       2.2462
     916       2.2201
     917       2.2502
     918       2.2475
     919       2.3364
     920       2.3778
     921       2.3009
     922       2.2969
     923       2.3193
     924       2.3769
     925       2.2992
     926       2.3376
     927       2.2464
     928       2.1901
     929       2.2991
     930       2.2022
     931       2.3440
     932       2.3509
     933       2.3368
     934       2.3408
     935       2.3199
     936       2.2920
     937       2.2584
     938       2.2082
     939       2.2771
     940       2.3793
     941       2.3764
     942       2.3342
     943       2.3438
     944       2.2334
     945       2.1921
     946       2.3062
     947       2.2267
     948       2.3573
     949       2.2140
     950       2.1620
     951       2.2379
     952       2.3472
     953       2.2576
     954       2.3046
     955       2.3449
     956       2.3905
     957       2.4201
     958       2.4001
     959       2.3554
     960       2.2934
     961       2.2219
     962       2.2442
     963       2.1675
     964       2.2630
     965       2.2522
     966       2.3213
     967       2.2564
     968       2.2409
     969       2.2185
     970       2.2165
     971       2.2881
     972       2.2157
     973       2.2409
     974       2.1782
     975       2.1727
     976       2.1795
     977       2.2331
     978       2.2835
     979       2.3254
     980       2.3347
     981       2.2095
     982       2.1865
     983       2.3020
     984       2.2142
     985       2.1829
     986       2.1025
     987       2.0902
     988       2.0713
     989       2.1100
     990       2.1685
     991       2.1530
     992       2.1215
     993       2.0769
     994       2.1050
     995       2.0901
     996       2.0894
     997       2.1010
     998       2.1136
     999       2.1287
    1000       2.0442
    1001       2.1005
    1002       2.1702
    1003       2.1627
    1004       2.1257
    1005       2.1437
    1006       2.1911
    1007       2.1500
    1008       2.1735
    1009       2.0776
    1010       2.0935
    1011       2.1336
    1012       2.1422
    1013       2.1927
    1014       2.2507
    1015       2.2259
    1016       2.2043
    1017       2.2804
    1018       2.1873
    1019       2.1708
    1020       2.1721
    1021       2.1699
    1022       2.2193
    1023       2.2318
    1024       2.1286
    1025       2.1281
    1026       2.0893
    1027       2.1836
    1028       2.1960
    1029       2.2861
    1030       2.2200
    1031       2.2011
    1032       2.1990
    1033       2.1176
    1034       2.1452
    1035       2.1634
    1036       2.1581
    1037       2.0739
    1038       2.1198
    1039       2.0887
    1040       2.0393
    1041       2.0773
    1042       2.1256
    1043       2.1046
    1044       2.0829
    1045       2.1345
    1046       2.1575
    1047       2.1552
    1048       2.0901
    1049       2.1148
    1050       2.1130
    1051       2.0973
    1052       2.0852
    1053       2.1763
    1054       2.1315
    1055       2.1361
    1056       2.2295
    1057       2.3105
    1058       2.2537
    1059       2.2433
    1060       2.2506
    1061       2.2677
    1062       2.3528
    1063       2.3498
    1064       2.3166
    1065       2.4228
    1066       2.4337
    1067       2.4566
    1068       2.3870
    1069       2.3484
    1070       2.3654
    1071       2.4771
    1072       2.3942
    1073       2.4267
    1074       2.4859
    1075       2.4510
    1076       2.5112
    1077       2.4957
    1078       2.4558
    1079       2.3976
    1080       2.4270
    1081       2.2863
    1082       2.2751
    1083       2.3143
    1084       2.3680
    1085       2.5201
    1086       2.5455
    1087       2.6313
    1088       2.5748
    1089       2.5483
    1090       2.5124
    1091       2.5328
    1092       2.5786
    1093       2.5012
    1094       2.5671
    1095       2.4878
    1096       2.5789
    1097       2.5878
    1098       2.5251
    1099       2.6330
    1100       2.6161
    1101       2.7042
    1102       2.7001
    1103       2.6238
    1104       2.5587
    1105       2.6639
    1106       2.5691
    1107       2.5847
    1108       2.5503
    1109       2.5825
    1110       2.5366
    1111       2.6404
    1112       2.5941
    1113       2.5326
    1114       2.4848
    1115       2.4077
    1116       2.3483
    1117       2.4170
    1118       2.5110
    1119       2.5979
    1120       2.6028
    1121       2.5539
    1122       2.6784
    1123       2.5995
    1124       2.5761
    1125       2.5187
    1126       2.5225
    1127       2.5395
    1128       2.4516
    1129       2.4299
    1130       2.4330
    1131       2.4182
    1132       2.5383
    1133       2.4912
    1134       2.4236
    1135       2.5370
    1136       2.4986
    1137       2.5569
    1138       2.4816
    1139       2.6011
    1140       2.6204
    1141       2.6173
    1142       2.5296
    1143       2.4902
    1144       2.5217
    1145       2.4984
    1146       2.4852
    1147       2.4755
    1148       2.5099
    1149       2.4691
    1150       2.5113
    1151       2.4062
    1152       2.3890
    1153       2.4126
    1154       2.4138
    1155       2.4223
    1156       2.4331
    1157       2.3433
    1158       2.4194
    1159       2.4784
    1160       2.4685
    1161       2.6032
    1162       2.5717
    1163       2.6212
    1164       2.5381
    1165       2.6456
    1166       2.6855
    1167       2.6042
    1168       2.6445
    1169       2.5604
    1170       2.4934
    1171       2.5231
    1172       2.4309
    1173       2.5027
    1174       2.4546
    1175       2.4610
    1176       2.4641
    1177       2.3833
    1178       2.3877
    1179       2.5352
    1180       2.5474
    1181       2.5554
    1182       2.5712
    1183       2.5075
    1184       2.5310
    1185       2.4716
    1186       2.5050
    1187       2.4736
    1188       2.4278
    1189       2.4278
    1190       2.5391
    1191       2.5679
    1192       2.5458
    1193       2.4870
    1194       2.4291
    1195       2.4714
    1196       2.4585
    1197       2.4708
    1198       2.4575
    1199       2.4945
    1200       2.4861
    1201       2.6050
    1202       2.5256
    1203       2.4460
    1204       2.3249
    1205       2.2982
    1206       2.4092
    1207       2.4433
    1208       2.3978
    1209       2.4265
    1210       2.4947
    1211       2.4787
    1212       2.4607
    1213       2.4560
    1214       2.4071
    1215       2.4236
    1216       2.4172
    1217       2.3501
    1218       2.4126
    1219       2.3616
    1220       2.4317
    1221       2.3989
    1222       2.5217
    1223       2.5028
    1224       2.5653
    1225       2.6093
    1226       2.5883
    1227       2.6494
    1228       2.6155
    1229       2.6812
    1230       2.6167
    1231       2.6712
    1232       2.5982
    1233       2.5786
    1234       2.5899
    1235       2.5415
    1236       2.5830
    1237       2.5462
    1238       2.5496
    1239       2.4814
    1240       2.5382
    1241       2.4417
    1242       2.5631
    1243       2.4536
    1244       2.4854
    1245       2.5984
    1246       2.5980
    1247       2.6389
    1248       2.7314
    1249       2.6134
    1250       2.7288
    1251       2.7535
    1252       2.7514
    1253       2.7453
    1254       2.6792
    1255       2.6562
    1256       2.5614
    1257       2.5916
    1258       2.6265
    1259       2.5876
    1260       2.6686
    1261       2.6068
    1262       2.5923
    1263       2.6286
    1264       2.5246
    1265       2.5017
    1266       2.4533
    1267       2.4860
    1268       2.5319
    1269       2.4781
    1270       2.4455
    1271       2.4608
    1272       2.5020
    1273       2.5675
    1274       2.5080
    1275       2.4684
    1276       2.4933
    1277       2.4007
    1278       2.3633
    1279       2.3477
    1280       2.3857
    1281       2.3926
    1282       2.4188
    1283       2.4707
    1284       2.5649
    1285       2.4960
    1286       2.4952
    1287       2.5500
    1288       2.5553
    1289       2.5125
    1290       2.4074
    1291       2.5102
    1292       2.5031
    1293       2.5899
    1294       2.4952
    1295       2.5758
    1296       2.5292
    1297       2.4912
    1298       2.5051
    1299       2.4009
    1300       2.5051
    1301       2.4453
    1302       2.5038
    1303       2.5271
    1304       2.7014
    1305       2.6360
    1306       2.7133
    1307       2.6363
    1308       2.7450
    1309       2.6912
    1310       2.7212
    1311       2.6823
    1312       2.7341
    1313       2.6687
    1314       2.7529
    1315       2.7024
    1316       2.6190
    1317       2.6296
    1318       2.6217
    1319       2.6509
    1320       2.6070
    1321       2.5537
    1322       2.4942
    1323       2.3055
    1324       2.3797
    1325       2.3775
    1326       2.3885
    1327       2.4385
    1328       2.4846
    1329       2.4729
    1330       2.6038
    1331       2.5093
    1332       2.5314
    1333       2.4765
    1334       2.5159
    1335       2.4536
    1336       2.5432
    1337       2.4584
    1338       2.4465
    1339       2.4320
    1340       2.4304
    1341       2.4038
    1342       2.4445
    1343       2.4856
    1344       2.5213
    1345       2.4346
    1346       2.4385
    1347       2.5155
    1348       2.4539
    1349       2.4893
    1350       2.5422
    1351       2.5179
    1352       2.5309
    1353       2.5573
    1354       2.5094
    1355       2.4922
    1356       2.5918
    1357       2.4468
    1358       2.4713
    1359       2.5339
    1360       2.7040
    1361       2.6969
    1362       2.7844
    1363       2.6016
    1364       2.6676
    1365       2.6867
    1366       2.7322
    1367       2.7847
    1368       2.7534
    1369       2.7042
    1370       2.7209
    1371       2.6511
    1372       2.7126
    1373       2.6432
    1374       2.7068
    1375       2.7330
    1376       2.6905
    1377       2.5464
    1378       2.6955
    1379       2.6779
    1380       2.6386
    1381       2.5557
    1382       2.5288
    1383       2.5731
    1384       2.6060
    1385       2.6270
    1386       2.5967
    1387       2.5041
    1388       2.5935
    1389       2.5172
    1390       2.5504
    1391       2.5044
    1392       2.4904
    1393       2.5089
    1394       2.5091
    1395       2.4814
    1396       2.4777
    1397       2.5106
    1398       2.5590
    1399       2.5303
    1400       2.4752
    1401       2.5562
    1402       2.6823
    1403       2.5378
    1404       2.5215
    1405       2.5631
    1406       2.4488
    1407       2.4944
    1408       2.5303
    1409       2.5566
    1410       2.5701
    1411       2.5512
    1412       2.5569
    1413       2.5404
    1414       2.5583
    1415       2.7528
    1416       2.6944
    1417       2.7282
    1418       2.6811
    1419       2.6626
    1420       2.6419
    1421       2.5474
    1422       2.5863
    1423       2.5465
    1424       2.3760
    1425       2.4117
    1426       2.3727
    1427       2.4260
    1428       2.4889
    1429       2.5034
    1430       2.4664
    1431       2.4427
    1432       2.4495
    1433       2.4771
    1434       2.3667
    1435       2.3486
    1436       2.3824
    1437       2.3502
    1438       2.4006
    1439       2.3545
    1440       2.4095
    1441       2.3355
    1442       2.3233
    1443       2.3134
    1444       2.3161
    1445       2.3460
    1446       2.3193
    1447       2.3302
    1448       2.2935
    1449       2.2393
    1450       2.2466
    1451       2.1961
    1452       2.2153
    1453       2.3499
    1454       2.3491
    1455       2.3847
    1456       2.5247
    1457       2.4845
    1458       2.4667
    1459       2.5471
    1460       2.5260
    1461       2.5102
    1462       2.4383
    1463       2.4934
    1464       2.4620
    1465       2.4621
    1466       2.5014
    1467       2.4603
    1468       2.4261
    1469       2.4638
    1470       2.4551
    1471       2.4890
    1472       2.4905
    1473       2.5193
    1474       2.4225
    1475       2.4404
    1476       2.4644
    1477       2.4604
    1478       2.4368
    1479       2.4247
    1480       2.4813
    1481       2.4488
    1482       2.5027
    1483       2.6043
    1484       2.7689
    1485       2.7869
    1486       2.8297
    1487       2.7039
    1488       2.7959
    1489       2.8501
    1490       2.8955
    1491       2.9266
    1492       2.7504
    1493       2.7340
    1494       2.8402
    1495       2.9993
    1496       2.9714
    1497       2.9574
    1498       2.8051
    1499       2.8005
    1500       2.7526
    1501       2.8158
    1502       2.8588
    1503       2.8198
    1504       2.6112
    1505       2.6526
    1506       2.5864
    1507       2.4805
    1508       2.4197
    1509       2.4052
    1510       2.4901
    1511       2.5628
    1512       2.5718
    1513       2.6097
    1514       2.6650
    1515       2.6137
    1516       2.6895
    1517       2.7114
    1518       2.6394
    1519       2.6698
    1520       2.5855
    1521       2.7819
    1522       2.7799
    1523       2.7369
    1524       2.6762
    1525       2.7436
    1526       2.6636
    1527       2.7297
    1528       2.7003
    1529       2.7299
    1530       2.7509
    1531       2.7971
    1532       2.7950
    1533       2.8744
    1534       2.7702
    1535       2.8201
    1536       2.7306
    1537       2.7880
    1538       2.7022
    1539       2.6461
    1540       2.6983
    1541       2.6349
    1542       2.6885
    1543       2.7983
    1544       2.7687
    1545       2.8196
    1546       2.7604
    1547       2.7521
    1548       2.5647
    1549       2.4884
    1550       2.5774
    1551       2.5021
    1552       2.4847
    1553       2.5404
    1554       2.5509
    1555       2.5019
    1556       2.6109
    1557       2.5657
    1558       2.5013
    1559       2.6067
    1560       2.5525
    1561       2.5467
    1562       2.4863
    1563       2.5363
    1564       2.4996
    1565       2.5308
    1566       2.4494
    1567       2.5097
    1568       2.5048
    1569       2.4186
    1570       2.5224
    1571       2.6167
    1572       2.5753
    1573       2.6288
    1574       2.4455
    1575       2.4228
    1576       2.4550
    1577       2.6117
    1578       2.6195
    1579       2.5971
    1580       2.6146
    1581       2.5741
    1582       2.7008
    1583       2.6598
    1584       2.6300
    1585       2.4961
    1586       2.5366
    1587       2.6017
    1588       2.6015
    1589       2.5871
    1590       2.5747
    1591       2.5917
    1592       2.5962
    1593       2.5679
    1594       2.5914
    1595       2.5625
    1596       2.5366
    1597       2.5177
    1598       2.5458
    1599       2.6503
    1600       2.5704
    1601       2.6482
    1602       2.6717
    1603       2.6414
    1604       2.6113
    1605       2.6980
    1606       2.6522
    1607       2.6293
    1608       2.5437
    1609       2.5055
    1610       2.4634
    1611       2.4402
    1612       2.3837
    1613       2.5244
    1614       2.5826
    1615       2.5751
    1616       2.6780
    1617       2.6253
    1618       2.6461
    1619       2.6220
    1620       2.4035
    1621       2.4902
    1622       2.4864
    1623       2.5729
    1624       2.4576
    1625       2.4185
    1626       2.5177
    1627       2.5112
    1628       2.4889
    1629       2.4235
    1630       2.5087
    1631       2.5201
    1632       2.4950
    1633       2.4310
    1634       2.5362
    1635       2.4513
    1636       2.4593
    1637       2.3271
    1638       2.3132
    1639       2.3875
    1640       2.3541
    1641       2.4404
    1642       2.3737
    1643       2.3289
    1644       2.3493
    1645       2.3254
    1646       2.2686
    1647       2.3629
    1648       2.4087
    1649       2.4064
    1650       2.4823
    1651       2.4208
    1652       2.3773
    1653       2.3769
    1654       2.4028
    1655       2.5225
    1656       2.4763
    1657       2.3882
    1658       2.4194
    1659       2.4205
    1660       2.4036
    1661       2.4375
    1662       2.3572
    1663       2.4283
    1664       2.4132
    1665       2.3878
    1666       2.4558
    1667       2.3168
    1668       2.3372
    1669       2.4058
    1670       2.3720
    1671       2.3243
    1672       2.4205
    1673       2.3854
    1674       2.3968
    1675       2.5098
    1676       2.3774
    1677       2.5217
    1678       2.4736
    1679       2.4210
    1680       2.5126
    1681       2.5256
    1682       2.5412
    1683       2.5202
    1684       2.4173
    1685       2.3967
    1686       2.4249
    1687       2.4013
    1688       2.4144
    1689       2.4445
    1690       2.4430
    1691       2.4672
    1692       2.5802
    1693       2.5155
    1694       2.4000
    1695       2.3459
    1696       2.3666
    1697       2.4293
    1698       2.4262
    1699       2.4665
    1700       2.4495
    1701       2.4064
    1702       2.4821
    1703       2.4890
    1704       2.4311
    1705       2.4188
    1706       2.4609
    1707       2.5253
    1708       2.4207
    1709       2.4128
    1710       2.5253
    1711       2.5066
    1712       2.4491
    1713       2.4285
    1714       2.4526
    1715       2.4750
    1716       2.5566
    1717       2.4542
    1718       2.3562
    1719       2.3615
    1720       2.4106
    1721       2.4249
    1722       2.3043
    1723       2.3495
    1724       2.3149
    1725       2.3788
    1726       2.4165
    1727       2.3692
    1728       2.4476
    1729       2.5064
    1730       2.5691
    1731       2.6389
    1732       2.5963
    1733       2.6276
    1734       2.6871
    1735       2.6571
    1736       2.5831
    1737       2.5973
    1738       2.5365
    1739       2.5602
    1740       2.6562
    1741       2.6758
    1742       2.7624
    1743       2.7201
    1744       2.6148
    1745       2.6641
    1746       2.8198
    1747       2.7768
    1748       2.7646
    1749       2.7380
    1750       2.7613
    1751       2.8664
    1752       2.8283
    1753       2.7574
    1754       2.7607
    1755       2.7438
    1756       2.8388
    1757       2.9099
    1758       2.9459
    1759       2.8521
    1760       2.8568
    1761       2.8710
    1762       2.7843
    1763       2.7354
    1764       2.6635
    1765       2.5238
    1766       2.4832
    1767       2.5456
    1768       2.4974
    1769       2.5326
    1770       2.4830
    1771       2.6105
    1772       2.6291
    1773       2.6361
    1774       2.5811
    1775       2.4841
    1776       2.4298
    1777       2.4611
    1778       2.4473
    1779       2.4430
    1780       2.4446
    1781       2.4640
    1782       2.4238
    1783       2.3968
    1784       2.4332
    1785       2.4924
    1786       2.5586
    1787       2.5377
    1788       2.4705
    1789       2.5732
    1790       2.5539
    1791       2.5663
    1792       2.5608
    1793       2.5586
    1794       2.5299
    1795       2.5529
    1796       2.6364
    1797       2.4899
    1798       2.5947
    1799       2.6529
    1800       2.6252
    1801       2.6858
    1802       2.5916
    1803       2.4914
    1804       2.4647
    1805       2.5116
    1806       2.4751
    1807       2.5152
    1808       2.5063
    1809       2.5574
    1810       2.6080
    1811       2.4905
    1812       2.3791
    1813       2.4562
    1814       2.3438
    1815       2.3890
    1816       2.3936
    1817       2.3489
    1818       2.2672
    1819       2.2983
    1820       2.3272
    1821       2.4034
    1822       2.3748
    1823       2.4167
    1824       2.3789
    1825       2.3242
    1826       2.4033
    1827       2.5045
    1828       2.4742
    1829       2.4301
    1830       2.4519
    1831       2.4901
    1832       2.4259
    1833       2.4071
    1834       2.3600
    1835       2.2995
    1836       2.3214
    1837       2.3903
    1838       2.3810
    1839       2.3781
    1840       2.3936
    1841       2.4907
    1842       2.4660
    1843       2.5146
    1844       2.5412
    1845       2.5523
    1846       2.4994
    1847       2.5603
    1848       2.4211
    1849       2.5129
    1850       2.5285
    1851       2.5396
    1852       2.4917
    1853       2.4871
    1854       2.4641
    1855       2.5084
    1856       2.5110
    1857       2.4476
    1858       2.4494
    1859       2.4997
    1860       2.4730
    1861       2.3742
    1862       2.3441
    1863       2.3988
    1864       2.3706
    1865       2.3592
    1866       2.3323
    1867       2.2733
    1868       2.3123
    1869       2.2537
    1870       2.2116
    1871       2.2946
    1872       2.2722
    1873       2.3534
    1874       2.4521
    1875       2.4247
    1876       2.4920
    1877       2.5128
    1878       2.4869
    1879       2.4613
    1880       2.4681
    1881       2.4344
    1882       2.4321
    1883       2.5296
    1884       2.5039
    1885       2.4550
    1886       2.4191
    1887       2.3658
    1888       2.3447
    1889       2.3265
    1890       2.3684
    1891       2.3326
    1892       2.3098
    1893       2.3265
    1894       2.3288
    1895       2.3329
    1896       2.2697
    1897       2.2916
    1898       2.2676
    1899       2.1824
    1900       2.1346
    1901       2.1352
    1902       2.1228
    1903       2.1127
    1904       2.0737
    1905       2.0715
    1906       2.1074
    1907       2.1348
    1908       2.2001
    1909       2.2069
    1910       2.2181
    1911       2.1821
    1912       2.1363
    1913       2.1792
    1914       2.0682
    1915       2.1380
    1916       2.1446
    1917       2.1749
    1918       2.1522
    1919       2.2120
    1920       2.2222
    1921       2.2033
    1922       2.2097
    1923       2.2402
    1924       2.1611
    1925       2.1538
    1926       2.1888
    1927       2.2415
    1928       2.2124
    1929       2.2792
    1930       2.3175
    1931       2.2837
    1932       2.3460
    1933       2.3751
    1934       2.3080
    1935       2.3077
    1936       2.2576
    1937       2.2384
    1938       2.1563
    1939       2.1392
    1940       2.2127
    1941       2.2504
    1942       2.3057
    1943       2.3274
    1944       2.3073
    1945       2.3416
    1946       2.3563
    1947       2.4148
    1948       2.2880
    1949       2.3269
    1950       2.2940
    1951       2.2738
    1952       2.2680
    1953       2.2909
    1954       2.2913
    1955       2.2355
    1956       2.3475
    1957       2.2884
    1958       2.3571
    1959       2.4084
    1960       2.4815
    1961       2.3697
    1962       2.4311
    1963       2.5091
    1964       2.3877
    1965       2.4217
    1966       2.4920
    1967       2.4610
    1968       2.5799
    1969       2.4983
    1970       2.6119
    1971       2.7362
    1972       2.7551
    1973       2.8044
    1974       2.8580
    1975       2.8067
    1976       2.7705
    1977       2.6915
    1978       2.7199
    1979       2.6830
    1980       2.6507
    1981       2.5261
    1982       2.5199
    1983       2.6006
    1984       2.5111
    1985       2.5645
    1986       2.5366
    1987       2.6426
    1988       2.6611
    1989       2.6538
    1990       2.6650
    1991       2.6601
    1992       2.7492
    1993       2.7134
    1994       2.8134
    1995       2.8071
    1996       2.7928
    1997       2.8686
    1998       2.8100
    1999       2.8168
    2000       2.8394
    2001       2.7432
    2002       2.6917
    2003       2.6467
    2004       2.6582
    2005       2.5181
    2006       2.6532
    2007       2.5389
    2008       2.5728
    2009       2.6997
    2010       2.7209
    2011       2.7759
    2012       2.7206
    2013       2.6957
    2014       2.5990
    2015       2.6975
    2016       2.6300
    2017       2.5746
    2018       2.5566
    2019       2.5467
    2020       2.4878
    2021       2.3483
    2022       2.4646
    2023       2.5071
    2024       2.5110
    2025       2.4698
    2026       2.4425
    2027       2.3792
    2028       2.4333
    2029       2.4027
    2030       2.3704
    2031       2.3630
    2032       2.3819
    2033       2.4095
    2034       2.4312
    2035       2.3991
    2036       2.3449
    2037       2.4299
    2038       2.4187
    2039       2.4043
    2040       2.2717
    2041       2.3155
    2042       2.2651
    2043       2.3520
    2044       2.2677
    2045       2.2714
    2046       2.2908
    2047       2.2455
    2048       2.3411
    2049       2.2732
    2050       2.3471
    2051       2.2916
    2052       2.3221
    2053       2.2382
    2054       2.2567
    2055       2.2561
    2056       2.3071
    2057       2.3214
    2058       2.2144
    2059       2.2422
    2060       2.2362
    2061       2.2793
    2062       2.2155
    2063       2.1977
    2064       2.1835
    2065       2.2490
    2066       2.2222
    2067       2.2681
    2068       2.2664
    2069       2.1818
    2070       2.2543
    2071       2.2193
    2072       2.2706
    2073       2.2718
    2074       2.1756
    2075       2.1978
    2076       2.1853
    2077       2.1567
    2078       2.1632
    2079       2.2390
    2080       2.3422
    2081       2.3550
    2082       2.2972
    2083       2.2637
    2084       2.1606
    2085       2.1963
    2086       2.2043
    2087       2.1686
    2088       2.1955
    2089       2.2119
    2090       2.2225
    2091       2.2240
    2092       2.2237
    2093       2.1834
    2094       2.1432
    2095       2.2432
    2096       2.3487
    2097       2.3497
    2098       2.3146
    2099       2.2997
    2100       2.3836
    2101       2.4073
    2102       2.4012
    2103       2.3801
    2104       2.3613
    2105       2.4071
    2106       2.4945
    2107       2.5682
    2108       2.5113
    2109       2.5512
    2110       2.5847
    2111       2.4535
    2112       2.5044
    2113       2.4631
    2114       2.4321
    2115       2.3685
    2116       2.4961
    2117       2.3496
    2118       2.4569
    2119       2.4873
    2120       2.5420
    2121       2.4921
    2122       2.4078
    2123       2.3653
    2124       2.4348
    2125       2.4380
    2126       2.3940
    2127       2.4551
    2128       2.3667
    2129       2.3791
    2130       2.4200
    2131       2.3725
    2132       2.2991
    2133       2.2608
    2134       2.2363
    2135       2.1727
    2136       2.2553
    2137       2.3075
    2138       2.2717
    2139       2.3138
    2140       2.2827
    2141       2.2249
    2142       2.2875
    2143       2.3304
    2144       2.2741
    2145       2.2567
    2146       2.2562
    2147       2.1914
    2148       2.2310
    2149       2.2342
    2150       2.2445
    2151       2.2317
    2152       2.2526
    2153       2.1485
    2154       2.1403
    2155       2.1674
    2156       2.2923
    2157       2.3056
    2158       2.3279
    2159       2.3532
    2160       2.2582
    2161       2.2675
    2162       2.2472
    2163       2.2690
    2164       2.2625
    2165       2.3180
    2166       2.2762
    2167       2.2750
    2168       2.2265
    2169       2.2352
    2170       2.1543
    2171       2.1634
    2172       2.1098
    2173       2.1664
    2174       2.0850
    2175       2.0801
    2176       2.1313
    2177       2.1924
    2178       2.1933
    2179       2.2463
    2180       2.2382
    2181       2.1736
    2182       2.1863
    2183       2.2331
    2184       2.0938
    2185       2.1918
    2186       2.1703
    2187       2.2677
    2188       2.1923
    2189       2.2614
    2190       2.2309
    2191       2.1889
    2192       2.2676
    2193       2.2342
    2194       2.1505
    2195       2.1606
    2196       2.1394
    2197       2.1998
    2198       2.2173
    2199       2.2010
    2200       2.1503
    2201       2.1711
    2202       2.2530
    2203       2.2216
    2204       2.1822
    2205       2.1995
    2206       2.1639
    2207       2.1428
    2208       2.1263
    2209       2.1111
    2210       2.0971
    2211       2.1024
    2212       2.1651
    2213       2.1370
    2214       2.0928
    2215       2.1240
    2216       2.2115
    2217       2.1370
    2218       2.1195
    2219       2.1366
    2220       2.1175
    2221       2.1947
    2222       2.2191
    2223       2.1702
    2224       2.1505
    2225       2.1743
    2226       2.1329
    2227       2.1583
    2228       2.1003
    2229       2.1956
    2230       2.1563
    2231       2.1834
    2232       2.1827
    2233       2.1310
    2234       2.1622
    2235       2.1824
    2236       2.2010
    2237       2.1742
    2238       2.1155
    2239       2.1315
    2240       2.1516
    2241       2.1463
    2242       2.1388
    2243       2.2192
    2244       2.1840
    2245       2.1973
    2246       2.1882
    2247       2.1819
    2248       2.2426
    2249       2.2029
    2250       2.2000
    2251       2.2598
    2252       2.2425
    2253       2.1846
    2254       2.1711
    2255       2.2611
    2256       2.2310
    2257       2.2677
    2258       2.2750
    2259       2.3035
    2260       2.3662
    2261       2.3216
    2262       2.3423
    2263       2.3141
    2264       2.2727
    2265       2.3053
    2266       2.3234
    2267       2.3801
    2268       2.3418
    2269       2.4391
    2270       2.4399
    2271       2.4278
    2272       2.4080
    2273       2.3980
    2274       2.4457
    2275       2.3881
    2276       2.4835
    2277       2.4500
    2278       2.2531
    2279       2.2909
    2280       2.2341
    2281       2.2218
    2282       2.2199
    2283       2.2184
    2284       2.2279
    2285       2.2353
    2286       2.2201
    2287       2.1554
    2288       2.1768
    2289       2.1141
    2290       2.1623
    2291       2.1767
    2292       2.2167
    2293       2.1612
    2294       2.1439
    2295       2.1260
    2296       2.0886
    2297       2.1019
    2298       2.1014
    2299       2.0789
    2300       2.1241
    2301       2.1751
    2302       2.1496
    2303       2.1742
    2304       2.1037
    2305       2.1726
    2306       2.2357
    2307       2.2882
    2308       2.2541
    2309       2.1980
    2310       2.2201
    2311       2.1410
    2312       2.2009
    2313       2.2527
    2314       2.2617
    2315       2.2409
    2316       2.2299
    2317       2.2394
    2318       2.2430
    2319       2.2759
    2320       2.2546
    2321       2.1425
    2322       2.2525
    2323       2.2174
    2324       2.1836
    2325       2.1820
    2326       2.2618
    2327       2.2757
    2328       2.3080
    2329       2.2767
    2330       2.3389
    2331       2.3504
    2332       2.2853
    2333       2.3412
    2334       2.3927
    2335       2.3082
    2336       2.2644
    2337       2.2486
    2338       2.2595
    2339       2.2549
    2340       2.2154
    2341       2.2282
    2342       2.2349
    2343       2.2736
    2344       2.2558
    2345       2.2522
    2346       2.2714
    2347       2.2303
    2348       2.2362
    2349       2.2521
    2350       2.2469
    2351       2.1681
    2352       2.2517
    2353       2.2326
    2354       2.2139
    2355       2.2128
    2356       2.1743
    2357       2.1810
    2358       2.1931
    2359       2.2283
    2360       2.2991
    2361       2.2356
    2362       2.2870
    2363       2.3102
    2364       2.4082
    2365       2.4436
    2366       2.3880
    2367       2.2933
    2368       2.1886
    2369       2.2509
    2370       2.2604
    2371       2.1916
    2372       2.1920
    2373       2.1812
    2374       2.1834
    2375       2.1775
    2376       2.2064
    2377       2.1810
    2378       2.1716
    2379       2.2627
    2380       2.2254
    2381       2.2144
    2382       2.2034
    2383       2.1875
    2384       2.2465
    2385       2.2227
    2386       2.2033
    2387       2.2090
    2388       2.1986
    2389       2.2686
    2390       2.2009
    2391       2.2142
    2392       2.2602
    2393       2.2562
    2394       2.2627
    2395       2.1957
    2396       2.1360
    2397       2.1753
    2398       2.2436
    2399       2.1828
    2400       2.2504
    2401       2.1455
    2402       2.2509
    2403       2.2239
    2404       2.2140
    2405       2.2901
    2406       2.3210
    2407       2.2819
    2408       2.2757
    2409       2.3367
    2410       2.2739
    2411       2.3364
    2412       2.3331
    2413       2.2654
    2414       2.3093
    2415       2.3621
    2416       2.3781
    2417       2.3073
    2418       2.3228
    2419       2.2724
    2420       2.3235
    2421       2.3597
    2422       2.3964
    2423       2.4072
    2424       2.3432
    2425       2.2801
    2426       2.3480
    2427       2.3544
    2428       2.3193
    2429       2.2348
    2430       2.3153
    2431       2.2197
    2432       2.2825
    2433       2.2808
    2434       2.2208
    2435       2.1879
    2436       2.1906
    2437       2.1879
    2438       2.1842
    2439       2.2370
    2440       2.2604
    2441       2.2733
    2442       2.3291
    2443       2.3940
    2444       2.4453
    2445       2.4111
    2446       2.3896
    2447       2.3802
    2448       2.4785
    2449       2.3879
    2450       2.3598
    2451       2.2546
    2452       2.3225
    2453       2.3488
    2454       2.4098
    2455       2.3656
    2456       2.4143
    2457       2.4244
    2458       2.3893
    2459       2.4156
    2460       2.4591
    2461       2.4040
    2462       2.4363
    2463       2.3936
    2464       2.4023
    2465       2.3938
    2466       2.4197
    2467       2.3685
    2468       2.4883
    2469       2.4935
    2470       2.4680
    2471       2.5354
    2472       2.5855
    2473       2.5518
    2474       2.4877
    2475       2.5882
    2476       2.5246
    2477       2.5205
    2478       2.4499
    2479       2.4126
    2480       2.3496
    2481       2.3641
    2482       2.4246
    2483       2.4344
    2484       2.4784
    2485       2.5530
    2486       2.4896
    2487       2.4597
    2488       2.4468
    2489       2.4333
    2490       2.6016
    2491       2.5791
    2492       2.6459
    2493       2.6484
    2494       2.5954
    2495       2.5783
    2496       2.5748
    2497       2.6010
    2498       2.5417
    2499       2.6310
    2500       2.6287
