# Supplementary material for: Potential Inhibitors of Fascin From A Database of Marine Natural Products: A Virtual Screening and Molecular Dynamics Study
Source: Front Chem. 2021 Oct 7;9:719949. doi: 10.3389/fchem.2021.719949 (PMC8529705; doi:10.3389/fchem.2021.719949)
Supplement: Supplementary file 2 [file DataSheet1.ZIP › Raw Date for Manuscript-719949-reduced/Figure S1/Inhibitor 18/rmsd4.dat]

#Frame     RMSD_00002
       1       1.8741
       2       1.8944
       3       1.8512
       4       1.7896
       5       1.8509
       6       1.9269
       7       1.9888
       8       1.9397
       9       1.9146
      10       1.9326
      11       1.9345
      12       1.9829
      13       1.9267
      14       1.9790
      15       1.9910
      16       1.9618
      17       1.9968
      18       1.9913
      19       1.9652
      20       1.9478
      21       2.0064
      22       1.9984
      23       2.1047
      24       2.1071
      25       2.0808
      26       2.0323
      27       2.0192
      28       2.0303
      29       2.1138
      30       2.0873
      31       1.9854
      32       1.9515
      33       1.9828
      34       1.9304
      35       2.0120
      36       1.8621
      37       1.9106
      38       1.8674
      39       1.8767
      40       1.8645
      41       1.8433
      42       1.8587
      43       1.8891
      44       2.0438
      45       2.0224
      46       2.0955
      47       2.0894
      48       2.0377
      49       2.0574
      50       2.1196
      51       2.1170
      52       2.0400
      53       2.1232
      54       2.1994
      55       2.1792
      56       2.2409
      57       2.2270
      58       2.2480
      59       2.2014
      60       2.1685
      61       2.0822
      62       1.9864
      63       1.9722
      64       1.8946
      65       1.9961
      66       2.0057
      67       2.0131
      68       2.0345
      69       2.0904
      70       2.0807
      71       2.0317
      72       2.0280
      73       2.0059
      74       2.0046
      75       2.0230
      76       2.0431
      77       1.9980
      78       2.0236
      79       2.0626
      80       2.0611
      81       2.1652
      82       2.0734
      83       2.1145
      84       2.1477
      85       2.1367
      86       2.0857
      87       2.0762
      88       2.0608
      89       2.0958
      90       2.0280
      91       2.1052
      92       2.1121
      93       2.0999
      94       2.0453
      95       2.1145
      96       2.0510
      97       2.0803
      98       2.1263
      99       2.1618
     100       2.1920
     101       2.2186
     102       2.1876
     103       2.2179
     104       2.2273
     105       2.2007
     106       2.1872
     107       2.2037
     108       2.1987
     109       2.1242
     110       2.1985
     111       2.1667
     112       2.2048
     113       2.1628
     114       2.1779
     115       2.1191
     116       2.1272
     117       2.2162
     118       2.2179
     119       2.2047
     120       2.1160
     121       2.1790
     122       2.2139
     123       2.2474
     124       2.2180
     125       2.2407
     126       2.2666
     127       2.2422
     128       2.1967
     129       2.1017
     130       2.1504
     131       2.1044
     132       2.1047
     133       2.1134
     134       2.2205
     135       2.1102
     136       2.1165
     137       2.1320
     138       2.2272
     139       2.1547
     140       2.2135
     141       2.1790
     142       2.1356
     143       2.1819
     144       2.1780
     145       2.1348
     146       2.1162
     147       2.2193
     148       2.1711
     149       2.1669
     150       2.1347
     151       2.1149
     152       2.1560
     153       2.2304
     154       2.2047
     155       2.2517
     156       2.2217
     157       2.2505
     158       2.3581
     159       2.2884
     160       2.2418
     161       2.2536
     162       2.2986
     163       2.3382
     164       2.3351
     165       2.4100
     166       2.3996
     167       2.2992
     168       2.2975
     169       2.2585
     170       2.3616
     171       2.4070
     172       2.4646
     173       2.5071
     174       2.3938
     175       2.4303
     176       2.5020
     177       2.6129
     178       2.6487
     179       2.6157
     180       2.5675
     181       2.7012
     182       2.6112
     183       2.6673
     184       2.6543
     185       2.5800
     186       2.5300
     187       2.4998
     188       2.4659
     189       2.4808
     190       2.5705
     191       2.5565
     192       2.6170
     193       2.5912
     194       2.6757
     195       2.5713
     196       2.6009
     197       2.6316
     198       2.6786
     199       2.6252
     200       2.6958
     201       2.7073
     202       2.7763
     203       2.7556
     204       2.8701
     205       2.7840
     206       2.7529
     207       2.6666
     208       2.7265
     209       2.6712
     210       2.5890
     211       2.7092
     212       2.8069
     213       2.7022
     214       2.7302
     215       2.6869
     216       2.6680
     217       2.5444
     218       2.4715
     219       2.5440
     220       2.5599
     221       2.5247
     222       2.5296
     223       2.5219
     224       2.5844
     225       2.5966
     226       2.6223
     227       2.6221
     228       2.6059
     229       2.6077
     230       2.6980
     231       2.8252
     232       2.7233
     233       2.7358
     234       2.7186
     235       2.7294
     236       2.6825
     237       2.7344
     238       2.6781
     239       2.6813
     240       2.6652
     241       2.7446
     242       2.6712
     243       2.7319
     244       2.7372
     245       2.6861
     246       2.6172
     247       2.6405
     248       2.6336
     249       2.6535
     250       2.6735
     251       2.6449
     252       2.6311
     253       2.6177
     254       2.5954
     255       2.5747
     256       2.5342
     257       2.6021
     258       2.5672
     259       2.5617
     260       2.5161
     261       2.5946
     262       2.4911
     263       2.5014
     264       2.4554
     265       2.4481
     266       2.4870
     267       2.4109
     268       2.4853
     269       2.4634
     270       2.5865
     271       2.5589
     272       2.6394
     273       2.6193
     274       2.6541
     275       2.6096
     276       2.6650
     277       2.5742
     278       2.6336
     279       2.5803
     280       2.5026
     281       2.5239
     282       2.5752
     283       2.5387
     284       2.5240
     285       2.5871
     286       2.6215
     287       2.4923
     288       2.4090
     289       2.4157
     290       2.4456
     291       2.4624
     292       2.4893
     293       2.4984
     294       2.5871
     295       2.6323
     296       2.6284
     297       2.6399
     298       2.6569
     299       2.5215
     300       2.5594
     301       2.5649
     302       2.5599
     303       2.5725
     304       2.5425
     305       2.5540
     306       2.5016
     307       2.5363
     308       2.5164
     309       2.5039
     310       2.5088
     311       2.4574
     312       2.5217
     313       2.4588
     314       2.4041
     315       2.3899
     316       2.4353
     317       2.4040
     318       2.5003
     319       2.5463
     320       2.4948
     321       2.4600
     322       2.4409
     323       2.4285
     324       2.4334
     325       2.4386
     326       2.5249
     327       2.4394
     328       2.4005
     329       2.5093
     330       2.5728
     331       2.5222
     332       2.5649
     333       2.4665
     334       2.4763
     335       2.4480
     336       2.4943
     337       2.4977
     338       2.5187
     339       2.5107
     340       2.4560
     341       2.4517
     342       2.4182
     343       2.5044
     344       2.5494
     345       2.5791
     346       2.5912
     347       2.4704
     348       2.5484
     349       2.5167
     350       2.5459
     351       2.5826
     352       2.5479
     353       2.6377
     354       2.7031
     355       2.5888
     356       2.6458
     357       2.5511
     358       2.5570
     359       2.5491
     360       2.5067
     361       2.4891
     362       2.5058
     363       2.6308
     364       2.7163
     365       2.6738
     366       2.6569
     367       2.6536
     368       2.6104
     369       2.6103
     370       2.5457
     371       2.5663
     372       2.6423
     373       2.7464
     374       2.7181
     375       2.6809
     376       2.7826
     377       2.6582
     378       2.6773
     379       2.7034
     380       2.7034
     381       2.6235
     382       2.6270
     383       2.7266
     384       2.7326
     385       2.6713
     386       2.6797
     387       2.6949
     388       2.6545
     389       2.6826
     390       2.6304
     391       2.5694
     392       2.5444
     393       2.5510
     394       2.5283
     395       2.5708
     396       2.4536
     397       2.4621
     398       2.4760
     399       2.5158
     400       2.5027
     401       2.4040
     402       2.4733
     403       2.4700
     404       2.5271
     405       2.5382
     406       2.4849
     407       2.4991
     408       2.3687
     409       2.3657
     410       2.3854
     411       2.2844
     412       2.2653
     413       2.2863
     414       2.2915
     415       2.3191
     416       2.3416
     417       2.3596
     418       2.4320
     419       2.4409
     420       2.4131
     421       2.3952
     422       2.4414
     423       2.4440
     424       2.4293
     425       2.4822
     426       2.4494
     427       2.4965
     428       2.4557
     429       2.5388
     430       2.4988
     431       2.4386
     432       2.4315
     433       2.5134
     434       2.4931
     435       2.4574
     436       2.4762
     437       2.5333
     438       2.5184
     439       2.4490
     440       2.4784
     441       2.4911
     442       2.4405
     443       2.4197
     444       2.5275
     445       2.5966
     446       2.6235
     447       2.6205
     448       2.5986
     449       2.6941
     450       2.7341
     451       2.7066
     452       2.6977
     453       2.5805
     454       2.4786
     455       2.4145
     456       2.3840
     457       2.3625
     458       2.3706
     459       2.3258
     460       2.4577
     461       2.5625
     462       2.4734
     463       2.4844
     464       2.4114
     465       2.3868
     466       2.4000
     467       2.3798
     468       2.3386
     469       2.3475
     470       2.3134
     471       2.3169
     472       2.3859
     473       2.4373
     474       2.4550
     475       2.5410
     476       2.4520
     477       2.5002
     478       2.5836
     479       2.5124
     480       2.4752
     481       2.5636
     482       2.5109
     483       2.5725
     484       2.6611
     485       2.5742
     486       2.5444
     487       2.5061
     488       2.6177
     489       2.5163
     490       2.6997
     491       2.5849
     492       2.5698
     493       2.4918
     494       2.5154
     495       2.5083
     496       2.5021
     497       2.5753
     498       2.3769
     499       2.3720
     500       2.2882
     501       2.3211
     502       2.3583
     503       2.4696
     504       2.4622
     505       2.4654
     506       2.3524
     507       2.3806
     508       2.3756
     509       2.3974
     510       2.4363
     511       2.4467
     512       2.4300
     513       2.3795
     514       2.3473
     515       2.4148
     516       2.3580
     517       2.3242
     518       2.4539
     519       2.4286
     520       2.5284
     521       2.5210
     522       2.5331
     523       2.5568
     524       2.6159
     525       2.5495
     526       2.4721
     527       2.4962
     528       2.5608
     529       2.6577
     530       2.6278
     531       2.6736
     532       2.7953
     533       2.8610
     534       2.8164
     535       2.7738
     536       2.8114
     537       2.8084
     538       2.7908
     539       2.7559
     540       2.8114
     541       2.8792
     542       2.7976
     543       2.7733
     544       2.8041
     545       2.7160
     546       2.7251
     547       2.6410
     548       2.6262
     549       2.6182
     550       2.5318
     551       2.6129
     552       2.6427
     553       2.6020
     554       2.6228
     555       2.6841
     556       2.5569
     557       2.5178
     558       2.5015
     559       2.5672
     560       2.6275
     561       2.5641
     562       2.6365
     563       2.6340
     564       2.6156
     565       2.7268
     566       2.7110
     567       2.6949
     568       2.6224
     569       2.5976
     570       2.6153
     571       2.6624
     572       2.6397
     573       2.7515
     574       2.7622
     575       2.6991
     576       2.7357
     577       2.8014
     578       2.7737
     579       2.7485
     580       2.7018
     581       2.6970
     582       2.6544
     583       2.6791
     584       2.7318
     585       2.6817
     586       2.7718
     587       2.8892
     588       2.9425
     589       2.8701
     590       2.8860
     591       2.8502
     592       2.9639
     593       3.0327
     594       3.0295
     595       3.0096
     596       3.0099
     597       2.9592
     598       2.9552
     599       2.9865
     600       3.0155
     601       3.0407
     602       3.0816
     603       3.0017
     604       3.0471
     605       3.0155
     606       2.9261
     607       2.9103
     608       3.1214
     609       3.1343
     610       3.0501
     611       3.1125
     612       2.9962
     613       3.0002
     614       2.9498
     615       2.8722
     616       2.8777
     617       2.9135
     618       2.9754
     619       2.9837
     620       3.1584
     621       3.1004
     622       3.0145
     623       3.0082
     624       3.0035
     625       3.0909
     626       3.0723
     627       2.9552
     628       3.0065
     629       3.0271
     630       3.0222
     631       3.0230
     632       3.0730
     633       2.8788
     634       2.9150
     635       2.9373
     636       3.0426
     637       2.9538
     638       3.0317
     639       2.9903
     640       2.9339
     641       2.9096
     642       3.0268
     643       2.9688
     644       2.9367
     645       3.0046
     646       2.9956
     647       2.8810
     648       2.8986
     649       2.8064
     650       2.7865
     651       2.7330
     652       2.6796
     653       2.7889
     654       2.8807
     655       2.9419
     656       2.9130
     657       2.8499
     658       2.8535
     659       2.7899
     660       2.8230
     661       2.9616
     662       2.9339
     663       2.8716
     664       2.8216
     665       2.7754
     666       2.7921
     667       2.6633
     668       2.7376
     669       2.6352
     670       2.5827
     671       2.5866
     672       2.6013
     673       2.5784
     674       2.6301
     675       2.6937
     676       2.6685
     677       2.7394
     678       2.7561
     679       2.6133
     680       2.6153
     681       2.6566
     682       2.5916
     683       2.5369
     684       2.6023
     685       2.5836
     686       2.6455
     687       2.5498
     688       2.5820
     689       2.6343
     690       2.5756
     691       2.5802
     692       2.6096
     693       2.5052
     694       2.4943
     695       2.4523
     696       2.4372
     697       2.4926
     698       2.4830
     699       2.4590
     700       2.4543
     701       2.4041
     702       2.4345
     703       2.4299
     704       2.3768
     705       2.4375
     706       2.4320
     707       2.4585
     708       2.4836
     709       2.4846
     710       2.4932
     711       2.5250
     712       2.5498
     713       2.6202
     714       2.4580
     715       2.4909
     716       2.5745
     717       2.5596
     718       2.5823
     719       2.5472
     720       2.6038
     721       2.5693
     722       2.5533
     723       2.5285
     724       2.4628
     725       2.5916
     726       2.6424
     727       2.6090
     728       2.6064
     729       2.6294
     730       2.6158
     731       2.6078
     732       2.6641
     733       2.6878
     734       2.7959
     735       2.7098
     736       2.6630
     737       2.7695
     738       2.6740
     739       2.5993
     740       2.6981
     741       2.6779
     742       2.6735
     743       2.6999
     744       2.6849
     745       2.7830
     746       2.8161
     747       2.6470
     748       2.7062
     749       2.7376
     750       2.7606
     751       2.7415
     752       2.6998
     753       2.7503
     754       2.7200
     755       2.5711
     756       2.5822
     757       2.6809
     758       2.7625
     759       2.7733
     760       2.7110
     761       2.7456
     762       2.8221
     763       2.8371
     764       2.8812
     765       3.0116
     766       2.9871
     767       2.8979
     768       2.8068
     769       2.8150
     770       2.7209
     771       2.6748
     772       2.6922
     773       2.6938
     774       2.7324
     775       2.6111
     776       2.5406
     777       2.5326
     778       2.5323
     779       2.5139
     780       2.5346
     781       2.5296
     782       2.5580
     783       2.5219
     784       2.5038
     785       2.5424
     786       2.5899
     787       2.5913
     788       2.5433
     789       2.5779
     790       2.6153
     791       2.5557
     792       2.6314
     793       2.7169
     794       2.7721
     795       2.7860
     796       2.7120
     797       2.7088
     798       2.7758
     799       2.8882
     800       3.0226
     801       3.0691
     802       3.0480
     803       3.0063
     804       2.9854
     805       3.0161
     806       2.9553
     807       3.0861
     808       3.0960
     809       2.9893
     810       2.9536
     811       2.8887
     812       2.8024
     813       2.7711
     814       2.8357
     815       2.7676
     816       2.7203
     817       2.6990
     818       2.7292
     819       2.7727
     820       2.8052
     821       2.7783
     822       2.7489
     823       2.7821
     824       2.7272
     825       2.8413
     826       2.8247
     827       2.8979
     828       2.9243
     829       2.8609
     830       2.8434
     831       2.8646
     832       2.8645
     833       2.8668
     834       3.0233
     835       3.0910
     836       2.9876
     837       2.9661
     838       2.8936
     839       2.9324
     840       2.9594
     841       2.9276
     842       2.8895
     843       2.8560
     844       2.8378
     845       2.8287
     846       2.8665
     847       2.8377
     848       2.8902
     849       2.9506
     850       2.9532
     851       2.8835
     852       2.9094
     853       2.8382
     854       2.8633
     855       2.8762
     856       2.8796
     857       2.8551
     858       2.8197
     859       2.8743
     860       2.8714
     861       2.8861
     862       2.8409
     863       2.8458
     864       2.8670
     865       2.7393
     866       2.7721
     867       2.7283
     868       2.7964
     869       2.8199
     870       2.9168
     871       2.9102
     872       2.9735
     873       3.0065
     874       3.0691
     875       3.1213
     876       3.0417
     877       3.0065
     878       3.1107
     879       3.0588
     880       3.1398
     881       3.0918
     882       3.0899
     883       3.1205
     884       3.1436
     885       3.0964
     886       3.0548
     887       2.9664
     888       2.9414
     889       2.8599
     890       2.8145
     891       2.8958
     892       2.8677
     893       2.8519
     894       2.8116
     895       2.7835
     896       2.8514
     897       2.8809
     898       2.8488
     899       2.7699
     900       2.7384
     901       2.7713
     902       2.7536
     903       2.8059
     904       2.7131
     905       2.6346
     906       2.6826
     907       2.7010
     908       2.7989
     909       2.7439
     910       2.7972
     911       2.7595
     912       2.7616
     913       2.7428
     914       2.8823
     915       2.8696
     916       2.8389
     917       2.8733
     918       2.9030
     919       2.7928
     920       2.8291
     921       2.7215
     922       2.6993
     923       2.7410
     924       2.8303
     925       2.8043
     926       2.7174
     927       2.7169
     928       2.7309
     929       2.8100
     930       2.7294
     931       2.8441
     932       2.8735
     933       2.7945
     934       2.8280
     935       2.8787
     936       2.8401
     937       2.8493
     938       2.7912
     939       2.8405
     940       2.8128
     941       2.8573
     942       2.8423
     943       2.8935
     944       2.8541
     945       2.8430
     946       2.8639
     947       2.9187
     948       2.8799
     949       2.7898
     950       2.7826
     951       2.8539
     952       2.9116
     953       2.8971
     954       2.9096
     955       2.9011
     956       2.9514
     957       2.9660
     958       2.9423
     959       2.9109
     960       2.8617
     961       2.8012
     962       2.8081
     963       2.7740
     964       2.8126
     965       2.8446
     966       2.8340
     967       2.8681
     968       2.8483
     969       2.8680
     970       2.8352
     971       2.7748
     972       2.7958
     973       2.7652
     974       2.8624
     975       2.9679
     976       2.9792
     977       2.9428
     978       2.9890
     979       2.9318
     980       2.8977
     981       2.9263
     982       2.8873
     983       2.8740
     984       2.8819
     985       2.9599
     986       2.8896
     987       2.9277
     988       2.9167
     989       2.9239
     990       2.9480
     991       2.8696
     992       2.8546
     993       2.8292
     994       2.7477
     995       2.7781
     996       2.6713
     997       2.5855
     998       2.6797
     999       2.7334
    1000       2.8453
    1001       2.7393
    1002       2.8473
    1003       2.8355
    1004       2.8150
    1005       2.9558
    1006       2.9628
    1007       2.9404
    1008       3.0154
    1009       2.9920
    1010       3.0101
    1011       3.0272
    1012       2.9981
    1013       2.8963
    1014       2.8596
    1015       2.8887
    1016       2.9705
    1017       2.9695
    1018       2.9269
    1019       2.8749
    1020       2.7445
    1021       2.7251
    1022       2.6884
    1023       2.8026
    1024       2.7749
    1025       2.7439
    1026       2.7354
    1027       2.6874
    1028       2.6937
    1029       2.7319
    1030       2.7677
    1031       2.7794
    1032       2.8920
    1033       2.9141
    1034       2.8402
    1035       2.8364
    1036       2.8276
    1037       2.7964
    1038       2.8984
    1039       2.8819
    1040       2.8464
    1041       2.8909
    1042       2.8446
    1043       2.8047
    1044       2.8776
    1045       2.9542
    1046       2.9215
    1047       2.8556
    1048       2.9074
    1049       2.8831
    1050       2.8284
    1051       2.8076
    1052       2.7801
    1053       2.8659
    1054       2.8242
    1055       2.8448
    1056       2.9093
    1057       2.8969
    1058       2.9543
    1059       2.8677
    1060       2.8823
    1061       2.8414
    1062       2.7455
    1063       2.7549
    1064       2.8309
    1065       2.8193
    1066       2.8081
    1067       2.8162
    1068       2.8690
    1069       2.8252
    1070       2.8369
    1071       2.8128
    1072       2.7189
    1073       2.7053
    1074       2.6219
    1075       2.5725
    1076       2.5850
    1077       2.6244
    1078       2.7024
    1079       2.7277
    1080       2.6937
    1081       2.7917
    1082       2.7012
    1083       2.7786
    1084       2.8324
    1085       2.7636
    1086       2.7993
    1087       2.7724
    1088       2.8281
    1089       2.8687
    1090       2.9575
    1091       2.9703
    1092       2.9345
    1093       3.0196
    1094       3.0532
    1095       3.0810
    1096       3.0416
    1097       3.0151
    1098       2.9618
    1099       3.0071
    1100       2.9890
    1101       3.0244
    1102       3.0483
    1103       3.0718
    1104       2.9896
    1105       2.9580
    1106       2.8924
    1107       2.8604
    1108       2.9191
    1109       2.9933
    1110       3.0014
    1111       3.0051
    1112       2.9490
    1113       2.9390
    1114       2.9595
    1115       2.9786
    1116       3.0057
    1117       3.0176
    1118       3.0226
    1119       2.8851
    1120       2.8949
    1121       3.0202
    1122       3.0034
    1123       3.0269
    1124       3.0972
    1125       3.0431
    1126       3.0294
    1127       3.0518
    1128       3.1419
    1129       3.1656
    1130       3.1050
    1131       3.1138
    1132       3.1518
    1133       3.1741
    1134       3.1796
    1135       3.2411
    1136       3.1173
    1137       3.1704
    1138       3.0532
    1139       3.0978
    1140       3.1693
    1141       3.2178
    1142       3.2003
    1143       3.2049
    1144       3.2046
    1145       3.1291
    1146       3.1745
    1147       3.1867
    1148       3.1193
    1149       3.1332
    1150       3.1712
    1151       3.0830
    1152       3.1436
    1153       3.1955
    1154       3.1602
    1155       3.1062
    1156       2.9993
    1157       3.1147
    1158       3.0382
    1159       2.9581
    1160       2.9996
    1161       3.0083
    1162       3.0160
    1163       3.0409
    1164       3.1008
    1165       3.0489
    1166       3.0894
    1167       3.1906
    1168       3.1267
    1169       3.0939
    1170       3.0100
    1171       2.9797
    1172       2.9971
    1173       3.0080
    1174       3.0811
    1175       3.1430
    1176       3.0728
    1177       2.9754
    1178       3.0245
    1179       3.0759
    1180       3.1187
    1181       3.1475
    1182       3.1876
    1183       3.2085
    1184       3.1458
    1185       3.0652
    1186       3.0927
    1187       3.1786
    1188       3.1523
    1189       3.1036
    1190       3.1399
    1191       3.0311
    1192       3.0898
    1193       3.0800
    1194       3.1483
    1195       3.1993
    1196       3.0902
    1197       3.0672
    1198       3.0740
    1199       3.0980
    1200       3.1457
    1201       3.1085
    1202       3.1500
    1203       3.1293
    1204       3.1083
    1205       3.0379
    1206       3.0557
    1207       3.0770
    1208       3.0872
    1209       3.0791
    1210       3.0661
    1211       2.9757
    1212       2.9143
    1213       2.8999
    1214       2.9765
    1215       2.9480
    1216       2.9561
    1217       3.0141
    1218       2.9608
    1219       2.9682
    1220       3.0686
    1221       2.9598
    1222       2.9743
    1223       2.9593
    1224       2.9512
    1225       2.9919
    1226       3.0869
    1227       3.0140
    1228       2.9798
    1229       2.9205
    1230       2.8299
    1231       2.8588
    1232       2.8108
    1233       2.8673
    1234       2.9390
    1235       2.9479
    1236       2.9047
    1237       2.8908
    1238       2.9099
    1239       2.9259
    1240       2.9603
    1241       2.8963
    1242       2.8765
    1243       2.9012
    1244       2.8244
    1245       2.8501
    1246       2.8212
    1247       2.8017
    1248       2.8441
    1249       2.8133
    1250       2.8006
    1251       2.8099
    1252       2.8409
    1253       2.8075
    1254       2.7987
    1255       2.7674
    1256       2.8168
    1257       2.8956
    1258       2.7872
    1259       2.7895
    1260       2.8738
    1261       2.8802
    1262       2.8964
    1263       2.9723
    1264       2.8487
    1265       2.8425
    1266       2.9978
    1267       2.9647
    1268       2.9249
    1269       2.8682
    1270       2.9015
    1271       2.7850
    1272       2.8133
    1273       2.8322
    1274       2.8182
    1275       2.8966
    1276       2.8695
    1277       2.9007
    1278       2.8975
    1279       2.8979
    1280       2.9373
    1281       2.9718
    1282       2.9630
    1283       2.9050
    1284       2.8410
    1285       2.8880
    1286       2.8677
    1287       2.8763
    1288       2.8646
    1289       2.8786
    1290       2.9631
    1291       2.9319
    1292       2.9568
    1293       2.9470
    1294       2.9728
    1295       2.9227
    1296       2.9136
    1297       2.8543
    1298       2.8664
    1299       2.8096
    1300       2.8739
    1301       2.8573
    1302       2.8610
    1303       2.8785
    1304       2.8945
    1305       2.8257
    1306       2.8579
    1307       2.8685
    1308       2.8859
    1309       2.9401
    1310       2.8884
    1311       2.8628
    1312       2.8253
    1313       2.8152
    1314       2.7946
    1315       2.8354
    1316       2.8502
    1317       2.8183
    1318       2.8992
    1319       2.8243
    1320       2.8419
    1321       2.8732
    1322       2.9739
    1323       2.9946
    1324       2.8336
    1325       2.8658
    1326       2.8275
    1327       2.8734
    1328       2.8756
    1329       2.9053
    1330       2.8532
    1331       2.9413
    1332       2.9575
    1333       2.9284
    1334       2.9206
    1335       2.8920
    1336       2.9145
    1337       2.9742
    1338       3.0174
    1339       2.9439
    1340       3.0356
    1341       2.9231
    1342       2.8675
    1343       2.9131
    1344       2.8255
    1345       2.8707
    1346       2.7998
    1347       2.8486
    1348       2.8138
    1349       2.9025
    1350       2.9072
    1351       2.9507
    1352       2.9358
    1353       2.9506
    1354       2.9686
    1355       2.9786
    1356       2.9986
    1357       2.9628
    1358       2.9187
    1359       2.9428
    1360       2.9204
    1361       2.9453
    1362       2.9711
    1363       2.9766
    1364       3.0265
    1365       2.9621
    1366       2.9688
    1367       2.9151
    1368       3.0185
    1369       3.0101
    1370       3.0865
    1371       3.0786
    1372       3.1627
    1373       3.2194
    1374       3.1526
    1375       3.1048
    1376       3.0499
    1377       3.0245
    1378       2.9916
    1379       3.0008
    1380       3.0675
    1381       3.0006
    1382       2.9475
    1383       2.9617
    1384       2.9888
    1385       2.9699
    1386       2.9545
    1387       2.9249
    1388       2.9404
    1389       2.9069
    1390       2.7842
    1391       2.9159
    1392       2.9180
    1393       2.9191
    1394       2.9470
    1395       2.9656
    1396       2.9032
    1397       2.8718
    1398       2.8452
    1399       2.8448
    1400       2.7476
    1401       2.6896
    1402       2.7436
    1403       2.7617
    1404       2.7705
    1405       2.7200
    1406       2.7283
    1407       2.6616
    1408       2.6908
    1409       2.7234
    1410       2.6592
    1411       2.6343
    1412       2.5867
    1413       2.6467
    1414       2.7057
    1415       2.6667
    1416       2.7231
    1417       2.7125
    1418       2.7351
    1419       2.7583
    1420       2.7430
    1421       2.7831
    1422       2.7347
    1423       2.7209
    1424       2.6890
    1425       2.6287
    1426       2.5579
    1427       2.5928
    1428       2.6268
    1429       2.5994
    1430       2.5934
    1431       2.6046
    1432       2.5763
    1433       2.6364
    1434       2.6177
    1435       2.6636
    1436       2.7094
    1437       2.7939
    1438       2.7357
    1439       2.7267
    1440       2.7763
    1441       2.7355
    1442       2.7699
    1443       2.7205
    1444       2.8353
    1445       2.7928
    1446       2.7737
    1447       2.8263
    1448       2.7488
    1449       2.7647
    1450       2.7535
    1451       2.7694
    1452       2.8397
    1453       2.8057
    1454       2.7959
    1455       2.7722
    1456       2.8080
    1457       2.8321
    1458       2.7885
    1459       2.7665
    1460       2.8402
    1461       2.8368
    1462       2.8409
    1463       2.8131
    1464       2.8280
    1465       2.8442
    1466       2.9593
    1467       2.9441
    1468       2.8768
    1469       2.8068
    1470       2.8222
    1471       2.8442
    1472       2.7825
    1473       2.7898
    1474       2.7594
    1475       2.7045
    1476       2.7753
    1477       2.8124
    1478       2.8049
    1479       2.8250
    1480       2.7652
    1481       2.8298
    1482       2.8771
    1483       2.8893
    1484       2.8936
    1485       2.8640
    1486       2.8871
    1487       2.9085
    1488       2.8739
    1489       2.8873
    1490       2.8986
    1491       2.8522
    1492       2.8690
    1493       2.8099
    1494       2.8426
    1495       2.9251
    1496       2.9530
    1497       2.8551
    1498       2.8696
    1499       2.8366
    1500       2.8772
    1501       2.8879
    1502       2.8468
    1503       2.7867
    1504       2.8219
    1505       2.8619
    1506       2.8335
    1507       2.8234
    1508       2.8016
    1509       2.7890
    1510       2.9171
    1511       2.9335
    1512       2.8462
    1513       2.7791
    1514       2.8156
    1515       2.7544
    1516       2.6955
    1517       2.7567
    1518       2.7003
    1519       2.7727
    1520       2.7222
    1521       2.7417
    1522       2.7619
    1523       2.7277
    1524       2.6818
    1525       2.7029
    1526       2.6318
    1527       2.7428
    1528       2.7842
    1529       2.7307
    1530       2.6948
    1531       2.6838
    1532       2.6815
    1533       2.7118
    1534       2.7726
    1535       2.6716
    1536       2.6227
    1537       2.5834
    1538       2.6156
    1539       2.6847
    1540       2.7337
    1541       2.7026
    1542       2.7624
    1543       2.7911
    1544       2.6965
    1545       2.7214
    1546       2.7639
    1547       2.7335
    1548       2.7257
    1549       2.7047
    1550       2.7496
    1551       2.7839
    1552       2.8247
    1553       2.7722
    1554       2.8541
    1555       2.7958
    1556       2.7893
    1557       2.8294
    1558       2.7771
    1559       2.7607
    1560       2.7720
    1561       2.7222
    1562       2.8266
    1563       2.7934
    1564       2.7987
    1565       2.7918
    1566       2.7525
    1567       2.7197
    1568       2.7793
    1569       2.7944
    1570       2.6961
    1571       2.7844
    1572       2.7931
    1573       2.6940
    1574       2.6343
    1575       2.5838
    1576       2.6460
    1577       2.6906
    1578       2.7537
    1579       2.7346
    1580       2.7177
    1581       2.7798
    1582       2.8094
    1583       2.8478
    1584       2.8826
    1585       2.8473
    1586       2.8809
    1587       2.9221
    1588       2.9383
    1589       2.8178
    1590       2.7989
    1591       2.8304
    1592       2.8352
    1593       2.9026
    1594       2.8451
    1595       2.8652
    1596       2.8608
    1597       2.9523
    1598       2.8645
    1599       2.7415
    1600       2.6981
    1601       2.6338
    1602       2.6903
    1603       2.7479
    1604       2.7655
    1605       2.7277
    1606       2.7191
    1607       2.7124
    1608       2.7579
    1609       2.8253
    1610       2.8884
    1611       2.8792
    1612       2.9003
    1613       2.8499
    1614       2.8765
    1615       2.8535
    1616       2.8245
    1617       2.8928
    1618       2.8496
    1619       2.7946
    1620       2.7774
    1621       2.7425
    1622       2.7297
    1623       2.6528
    1624       2.6614
    1625       2.6731
    1626       2.6796
    1627       2.6215
    1628       2.5979
    1629       2.6244
    1630       2.6331
    1631       2.5688
    1632       2.6177
    1633       2.6185
    1634       2.6565
    1635       2.5890
    1636       2.5765
    1637       2.6569
    1638       2.6273
    1639       2.6922
    1640       2.7531
    1641       2.7449
    1642       2.7344
    1643       2.6217
    1644       2.6701
    1645       2.6429
    1646       2.6605
    1647       2.6744
    1648       2.6736
    1649       2.6555
    1650       2.5526
    1651       2.6236
    1652       2.6587
    1653       2.6924
    1654       2.6829
    1655       2.7048
    1656       2.7750
    1657       2.7613
    1658       2.7814
    1659       2.7516
    1660       2.7550
    1661       2.8059
    1662       2.7629
    1663       2.7975
    1664       2.7612
    1665       2.8307
    1666       2.7739
    1667       2.8121
    1668       2.7843
    1669       2.8401
    1670       2.8206
    1671       2.7596
    1672       2.7888
    1673       2.7760
    1674       2.8392
    1675       2.8998
    1676       2.8513
    1677       2.8697
    1678       2.8773
    1679       2.7994
    1680       2.7934
    1681       2.7759
    1682       2.8146
    1683       2.7863
    1684       2.7173
    1685       2.7253
    1686       2.7456
    1687       2.8249
    1688       2.8307
    1689       2.7828
    1690       2.7653
    1691       2.7632
    1692       2.7442
    1693       2.6516
    1694       2.6357
    1695       2.7024
    1696       2.7617
    1697       2.7176
    1698       2.6758
    1699       2.7041
    1700       2.7056
    1701       2.7158
    1702       2.6944
    1703       2.7127
    1704       2.6491
    1705       2.6215
    1706       2.6352
    1707       2.6676
    1708       2.6572
    1709       2.6640
    1710       2.6460
    1711       2.6654
    1712       2.5803
    1713       2.5524
    1714       2.5726
    1715       2.5943
    1716       2.6312
    1717       2.6518
    1718       2.7375
    1719       2.7160
    1720       2.7628
    1721       2.7366
    1722       2.8008
    1723       2.8717
    1724       2.9126
    1725       2.8677
    1726       2.8206
    1727       2.7850
    1728       2.7030
    1729       2.6893
    1730       2.7187
    1731       2.6332
    1732       2.6238
    1733       2.6027
    1734       2.5725
    1735       2.5150
    1736       2.5344
    1737       2.5660
    1738       2.5810
    1739       2.5292
    1740       2.5607
    1741       2.5622
    1742       2.4907
    1743       2.5195
    1744       2.5360
    1745       2.5764
    1746       2.5825
    1747       2.5605
    1748       2.5000
    1749       2.5164
    1750       2.5693
    1751       2.5924
    1752       2.6345
    1753       2.6693
    1754       2.6210
    1755       2.7362
    1756       2.7246
    1757       2.7986
    1758       2.7858
    1759       2.8322
    1760       2.9028
    1761       2.8357
    1762       2.8867
    1763       2.8535
    1764       2.7905
    1765       2.8574
    1766       2.8638
    1767       2.9463
    1768       3.0643
    1769       3.0771
    1770       3.0575
    1771       2.9724
    1772       2.9640
    1773       3.0263
    1774       2.9418
    1775       2.9922
    1776       2.9438
    1777       2.9656
    1778       2.9996
    1779       2.9685
    1780       2.8337
    1781       2.8825
    1782       2.8923
    1783       2.9199
    1784       2.9691
    1785       2.9993
    1786       2.9397
    1787       2.9399
    1788       2.9171
    1789       2.9227
    1790       3.0135
    1791       3.0572
    1792       2.9831
    1793       3.0243
    1794       2.9712
    1795       2.9704
    1796       2.9372
    1797       2.9111
    1798       2.8180
    1799       2.8638
    1800       2.9425
    1801       2.8197
    1802       2.9678
    1803       2.9785
    1804       2.9533
    1805       3.0103
    1806       2.9877
    1807       3.0315
    1808       3.0274
    1809       2.9434
    1810       2.9640
    1811       2.9384
    1812       3.0006
    1813       3.0366
    1814       3.0384
    1815       3.0229
    1816       3.0157
    1817       3.0240
    1818       3.0131
    1819       2.9455
    1820       2.9425
    1821       2.9897
    1822       2.9566
    1823       2.9084
    1824       3.0025
    1825       2.9551
    1826       2.9790
    1827       3.0122
    1828       2.9204
    1829       2.9659
    1830       2.9224
    1831       3.0046
    1832       2.9987
    1833       2.9090
    1834       3.0257
    1835       2.9182
    1836       2.9591
    1837       3.0133
    1838       2.9610
    1839       3.0216
    1840       2.9560
    1841       2.9662
    1842       2.8963
    1843       2.7913
    1844       2.8322
    1845       2.8665
    1846       2.8890
    1847       2.8858
    1848       2.9147
    1849       2.8580
    1850       2.7925
    1851       2.8466
    1852       2.9694
    1853       2.9074
    1854       2.8914
    1855       2.9621
    1856       3.0157
    1857       2.8954
    1858       3.0415
    1859       3.0067
    1860       3.0063
    1861       3.0283
    1862       3.0229
    1863       3.0367
    1864       3.0730
    1865       3.0294
    1866       3.0766
    1867       2.9195
    1868       2.9524
    1869       2.9618
    1870       2.9802
    1871       2.9475
    1872       2.9304
    1873       2.9054
    1874       2.9224
    1875       2.9109
    1876       2.9832
    1877       2.9161
    1878       2.9950
    1879       3.0197
    1880       2.9854
    1881       3.0357
    1882       3.1239
    1883       3.1074
    1884       3.1385
    1885       3.0328
    1886       3.0869
    1887       2.9698
    1888       2.9710
    1889       3.0190
    1890       2.9330
    1891       2.9929
    1892       2.7734
    1893       2.8393
    1894       2.7649
    1895       2.8752
    1896       2.9243
    1897       2.8256
    1898       2.9469
    1899       2.9775
    1900       2.8414
    1901       2.9403
    1902       3.0531
    1903       3.0497
    1904       3.0751
    1905       2.9699
    1906       3.0475
    1907       2.9360
    1908       3.0417
    1909       3.0390
    1910       3.1171
    1911       3.1167
    1912       3.1300
    1913       3.2177
    1914       3.1917
    1915       3.1449
    1916       3.1437
    1917       3.1230
    1918       3.1045
    1919       3.0503
    1920       3.1310
    1921       3.1139
    1922       3.1149
    1923       3.1145
    1924       3.0960
    1925       3.0990
    1926       3.1491
    1927       3.2094
    1928       3.3378
    1929       3.3235
    1930       3.3707
    1931       3.2930
    1932       3.1329
    1933       3.1703
    1934       3.2414
    1935       3.3131
    1936       3.2937
    1937       3.3395
    1938       3.3934
    1939       3.4831
    1940       3.4370
    1941       3.4890
    1942       3.4259
    1943       3.3830
    1944       3.4143
    1945       3.4344
    1946       3.3795
    1947       3.3545
    1948       3.2486
    1949       3.2585
    1950       3.2427
    1951       3.1694
    1952       3.2138
    1953       3.2232
    1954       3.2431
    1955       3.2058
    1956       3.2325
    1957       3.2503
    1958       3.3227
    1959       3.3527
    1960       3.3921
    1961       3.3858
    1962       3.5215
    1963       3.4477
    1964       3.4213
    1965       3.4448
    1966       3.3903
    1967       3.3559
    1968       3.2966
    1969       3.2746
    1970       3.2028
    1971       3.1953
    1972       3.2663
    1973       3.2418
    1974       3.2297
    1975       3.2268
    1976       3.2876
    1977       3.3280
    1978       3.2772
    1979       3.2515
    1980       3.2358
    1981       3.2668
    1982       3.3920
    1983       3.2954
    1984       3.1723
    1985       3.1836
    1986       3.1266
    1987       3.1492
    1988       3.1960
    1989       3.2047
    1990       3.2480
    1991       3.1341
    1992       3.2323
    1993       3.2761
    1994       3.2861
    1995       3.3123
    1996       3.2781
    1997       3.3659
    1998       3.4379
    1999       3.3279
    2000       3.4172
    2001       3.4179
    2002       3.3841
    2003       3.4622
    2004       3.3944
    2005       3.4010
    2006       3.3221
    2007       3.3090
    2008       3.3062
    2009       3.2495
    2010       3.2723
    2011       3.2208
    2012       3.2504
    2013       3.1966
    2014       3.1786
    2015       3.2732
    2016       3.1819
    2017       3.1344
    2018       3.1494
    2019       3.0882
    2020       3.1027
    2021       3.1763
    2022       3.1057
    2023       3.1150
    2024       3.0500
    2025       3.0711
    2026       3.1668
    2027       3.0875
    2028       3.1056
    2029       3.0751
    2030       3.0326
    2031       3.0824
    2032       3.1618
    2033       3.0793
    2034       3.0909
    2035       3.0955
    2036       3.1149
    2037       3.0247
    2038       3.0180
    2039       2.9821
    2040       3.0456
    2041       2.9753
    2042       2.9306
    2043       3.0556
    2044       2.9683
    2045       3.0130
    2046       3.0197
    2047       3.0401
    2048       3.0532
    2049       3.0608
    2050       3.0032
    2051       3.0332
    2052       3.0243
    2053       2.9860
    2054       3.0451
    2055       2.9855
    2056       3.0506
    2057       3.0854
    2058       3.0044
    2059       3.0370
    2060       3.0104
    2061       3.0456
    2062       3.1356
    2063       3.1451
    2064       3.1235
    2065       3.0833
    2066       3.0264
    2067       3.0548
    2068       3.1070
    2069       3.0233
    2070       3.0039
    2071       3.0109
    2072       3.0497
    2073       3.0325
    2074       3.0707
    2075       2.9611
    2076       2.9747
    2077       2.9018
    2078       2.8600
    2079       2.8701
    2080       2.7715
    2081       2.7543
    2082       2.8191
    2083       2.8986
    2084       2.9267
    2085       2.9766
    2086       2.9660
    2087       3.0228
    2088       2.9836
    2089       3.0091
    2090       3.0409
    2091       3.0356
    2092       3.0581
    2093       3.0925
    2094       3.1805
    2095       3.2331
    2096       3.2520
    2097       3.2519
    2098       3.2400
    2099       3.1949
    2100       3.1721
    2101       3.1125
    2102       3.0955
    2103       3.0851
    2104       3.0503
    2105       3.1084
    2106       3.0735
    2107       3.0212
    2108       3.0932
    2109       3.1566
    2110       3.1324
    2111       3.2063
    2112       3.0999
    2113       3.1909
    2114       3.2623
    2115       3.2837
    2116       3.3437
    2117       3.3206
    2118       3.2909
    2119       3.2682
    2120       3.1965
    2121       3.2157
    2122       3.2315
    2123       3.1820
    2124       3.2437
    2125       3.3148
    2126       3.3284
    2127       3.2940
    2128       3.3576
    2129       3.3916
    2130       3.3883
    2131       3.4185
    2132       3.3047
    2133       3.3513
    2134       3.3454
    2135       3.2838
    2136       3.3234
    2137       3.3307
    2138       3.3492
    2139       3.4076
    2140       3.3876
    2141       3.3424
    2142       3.3790
    2143       3.3609
    2144       3.3785
    2145       3.3730
    2146       3.3237
    2147       3.2472
    2148       3.2748
    2149       3.2597
    2150       3.2872
    2151       3.2708
    2152       3.3760
    2153       3.3412
    2154       3.3361
    2155       3.3000
    2156       3.3670
    2157       3.2784
    2158       3.3683
    2159       3.3758
    2160       3.2588
    2161       3.2721
    2162       3.1066
    2163       3.2035
    2164       3.2659
    2165       3.1627
    2166       3.3028
    2167       3.2407
    2168       3.2510
    2169       3.2678
    2170       3.2228
    2171       3.2544
    2172       3.3844
    2173       3.2948
    2174       3.2693
    2175       3.2478
    2176       3.3025
    2177       3.3934
    2178       3.3701
    2179       3.4306
    2180       3.4313
    2181       3.4125
    2182       3.3833
    2183       3.3412
    2184       3.4598
    2185       3.3423
    2186       3.4273
    2187       3.4362
    2188       3.4158
    2189       3.2854
    2190       3.2518
    2191       3.3412
    2192       3.3178
    2193       3.2792
    2194       3.3357
    2195       3.3014
    2196       3.2920
    2197       3.3315
    2198       3.2535
    2199       3.2509
    2200       3.2460
    2201       3.2730
    2202       3.1880
    2203       3.1575
    2204       3.2798
    2205       3.3559
    2206       3.3029
    2207       3.2905
    2208       3.2868
    2209       3.3254
    2210       3.3290
    2211       3.2757
    2212       3.2894
    2213       3.3274
    2214       3.3180
    2215       3.3580
    2216       3.3598
    2217       3.3677
    2218       3.3544
    2219       3.3554
    2220       3.3650
    2221       3.3473
    2222       3.3468
    2223       3.3653
    2224       3.4317
    2225       3.4221
    2226       3.3234
    2227       3.3590
    2228       3.3636
    2229       3.3930
    2230       3.3625
    2231       3.2695
    2232       3.3020
    2233       3.2980
    2234       3.3213
    2235       3.2742
    2236       3.3381
    2237       3.2763
    2238       3.2389
    2239       3.2105
    2240       3.2371
    2241       3.2596
    2242       3.2320
    2243       3.2392
    2244       3.2446
    2245       3.2947
    2246       3.3039
    2247       3.3035
    2248       3.2720
    2249       3.3040
    2250       3.2750
    2251       3.1947
    2252       3.2167
    2253       3.2309
    2254       3.1624
    2255       3.1526
    2256       3.1709
    2257       3.1382
    2258       3.2255
    2259       3.2205
    2260       3.2722
    2261       3.3502
    2262       3.2690
    2263       3.2568
    2264       3.3160
    2265       3.3331
    2266       3.2942
    2267       3.3170
    2268       3.3180
    2269       3.2115
    2270       3.0977
    2271       3.1931
    2272       3.1580
    2273       3.0994
    2274       3.1557
    2275       3.1509
    2276       3.1975
    2277       3.1734
    2278       3.1846
    2279       3.1002
    2280       3.1044
    2281       3.0135
    2282       3.0615
    2283       3.0378
    2284       2.9646
    2285       3.0045
    2286       2.9895
    2287       2.9667
    2288       2.9645
    2289       2.9719
    2290       2.9338
    2291       2.9264
    2292       2.9353
    2293       2.9393
    2294       2.9520
    2295       2.9415
    2296       2.9243
    2297       2.9346
    2298       2.8992
    2299       2.9001
    2300       2.9208
    2301       2.8784
    2302       2.9597
    2303       2.9515
    2304       3.0030
    2305       2.9663
    2306       2.9703
    2307       2.9753
    2308       2.9706
    2309       3.0652
    2310       3.0233
    2311       2.9653
    2312       2.9124
    2313       2.9503
    2314       2.9344
    2315       2.9437
    2316       2.9928
    2317       2.9296
    2318       2.8950
    2319       2.8830
    2320       2.8611
    2321       2.8723
    2322       2.8845
    2323       2.8467
    2324       2.8433
    2325       2.8160
    2326       2.8554
    2327       2.8986
    2328       2.8601
    2329       2.8418
    2330       2.8477
    2331       2.8008
    2332       2.8425
    2333       2.9368
    2334       2.8910
    2335       2.9220
    2336       2.9822
    2337       2.9881
    2338       2.9362
    2339       2.9232
    2340       2.9392
    2341       2.9680
    2342       2.9763
    2343       3.0737
    2344       3.0913
    2345       3.0444
    2346       3.0896
    2347       3.1425
    2348       3.0950
    2349       3.0416
    2350       3.1277
    2351       3.1952
    2352       3.0872
    2353       3.0570
    2354       3.0220
    2355       3.0507
    2356       3.0406
    2357       3.1345
    2358       3.0909
    2359       3.1254
    2360       3.1106
    2361       3.0824
    2362       3.0057
    2363       3.0883
    2364       3.0756
    2365       3.0531
    2366       3.0654
    2367       3.0584
    2368       3.0947
    2369       3.0336
    2370       3.0199
    2371       2.9305
    2372       2.9913
    2373       3.0033
    2374       3.0588
    2375       3.0160
    2376       2.9629
    2377       2.9827
    2378       2.9634
    2379       2.8810
    2380       2.8355
    2381       2.8282
    2382       2.9121
    2383       2.8562
    2384       2.9371
    2385       2.9142
    2386       2.9137
    2387       2.9800
    2388       2.8489
    2389       2.8115
    2390       2.8723
    2391       2.7425
    2392       2.7776
    2393       2.8485
    2394       2.7554
    2395       2.7716
    2396       2.7968
    2397       2.8197
    2398       2.8496
    2399       2.8292
    2400       2.8081
    2401       2.7311
    2402       2.7522
    2403       2.7464
    2404       2.8266
    2405       2.8038
    2406       2.8467
    2407       2.8240
    2408       2.8285
    2409       2.8433
    2410       2.9401
    2411       2.9207
    2412       2.9834
    2413       2.8665
    2414       2.8732
    2415       2.9011
    2416       2.9224
    2417       2.8877
    2418       2.8627
    2419       2.8744
    2420       2.8828
    2421       2.8891
    2422       2.8848
    2423       2.8556
    2424       2.8139
    2425       2.8994
    2426       2.8651
    2427       2.8475
    2428       2.8154
    2429       2.9202
    2430       2.8582
    2431       2.9426
    2432       2.8374
    2433       2.8346
    2434       2.8611
    2435       2.9038
    2436       2.9725
    2437       2.9556
    2438       3.0286
    2439       3.0719
    2440       3.0743
    2441       2.9998
    2442       2.9867
    2443       3.0135
    2444       2.8961
    2445       2.8825
    2446       2.9815
    2447       2.9587
    2448       2.9072
    2449       2.9572
    2450       3.0043
    2451       2.9356
    2452       2.8805
    2453       2.7615
    2454       2.8810
    2455       2.8588
    2456       2.8599
    2457       2.9020
    2458       2.9211
    2459       2.8514
    2460       2.8687
    2461       2.8481
    2462       2.8710
    2463       2.9470
    2464       2.9020
    2465       2.9503
    2466       2.9218
    2467       2.8490
    2468       2.8791
    2469       2.8783
    2470       2.8470
    2471       2.8493
    2472       2.9349
    2473       2.8878
    2474       2.8514
    2475       2.9259
    2476       2.8799
    2477       2.8144
    2478       2.9217
    2479       2.8936
    2480       2.8606
    2481       2.8685
    2482       2.8643
    2483       2.9000
    2484       2.9795
    2485       2.9863
    2486       2.9427
    2487       2.9663
    2488       2.9865
    2489       2.9788
    2490       2.9726
    2491       3.0647
    2492       3.1025
    2493       3.1013
    2494       3.0867
    2495       3.0156
    2496       3.0269
    2497       2.9724
    2498       2.9696
    2499       2.9177
    2500       2.9069
