# Supplementary material for: Potential Inhibitors of Fascin From A Database of Marine Natural Products: A Virtual Screening and Molecular Dynamics Study
Source: Front Chem. 2021 Oct 7;9:719949. doi: 10.3389/fchem.2021.719949 (PMC8529705; doi:10.3389/fchem.2021.719949)
Supplement: Supplementary file 2 [file DataSheet1.ZIP › Raw Date for Manuscript-719949-reduced/Figure S1/Inhibitor 18/rmsd5.dat]

#Frame     RMSD_00002
       1       2.1152
       2       2.1610
       3       2.1505
       4       2.1078
       5       2.1017
       6       2.0814
       7       2.1300
       8       2.1673
       9       2.0988
      10       2.1181
      11       2.1343
      12       2.1539
      13       2.1754
      14       2.1008
      15       2.2203
      16       2.2169
      17       2.1510
      18       2.1683
      19       2.0989
      20       2.1077
      21       2.0872
      22       2.0648
      23       2.1124
      24       2.0804
      25       2.0243
      26       2.0280
      27       1.9815
      28       2.0010
      29       1.9948
      30       2.0557
      31       1.9757
      32       2.0489
      33       2.0561
      34       2.0283
      35       2.0362
      36       2.0153
      37       2.1047
      38       2.0998
      39       2.0254
      40       2.0181
      41       1.9694
      42       2.0133
      43       2.0483
      44       2.1307
      45       2.1249
      46       2.1052
      47       2.0926
      48       2.0531
      49       2.0832
      50       2.0637
      51       2.1466
      52       2.0825
      53       2.1074
      54       2.0685
      55       2.0094
      56       2.0665
      57       2.2737
      58       2.1905
      59       2.2329
      60       2.3254
      61       2.3644
      62       2.3179
      63       2.2641
      64       2.1548
      65       2.2406
      66       2.2154
      67       2.2561
      68       2.3262
      69       2.2884
      70       2.2292
      71       2.1833
      72       2.1428
      73       2.1592
      74       2.2026
      75       2.2080
      76       2.2581
      77       2.2446
      78       2.2706
      79       2.1895
      80       2.2831
      81       2.3649
      82       2.3647
      83       2.3853
      84       2.3903
      85       2.3852
      86       2.5059
      87       2.3292
      88       2.3843
      89       2.4841
      90       2.5228
      91       2.4800
      92       2.4425
      93       2.4313
      94       2.3779
      95       2.4542
      96       2.3860
      97       2.4320
      98       2.5085
      99       2.4141
     100       2.3074
     101       2.3139
     102       2.2617
     103       2.2225
     104       2.2764
     105       2.2908
     106       2.2273
     107       2.2796
     108       2.2541
     109       2.2125
     110       2.1786
     111       2.2634
     112       2.1134
     113       2.1157
     114       2.1996
     115       2.1267
     116       2.1488
     117       2.1263
     118       2.0858
     119       2.1060
     120       2.1801
     121       2.1369
     122       2.1496
     123       2.1668
     124       2.2049
     125       2.1788
     126       2.2112
     127       2.2326
     128       2.2012
     129       2.1620
     130       2.2362
     131       2.2571
     132       2.1788
     133       2.2754
     134       2.1738
     135       2.2495
     136       2.2667
     137       2.3620
     138       2.3136
     139       2.3029
     140       2.3545
     141       2.3069
     142       2.2463
     143       2.1459
     144       2.1504
     145       2.2132
     146       2.2112
     147       2.2145
     148       2.2292
     149       2.2250
     150       2.1477
     151       2.1831
     152       2.2510
     153       2.4058
     154       2.3433
     155       2.3142
     156       2.3764
     157       2.3341
     158       2.4103
     159       2.2956
     160       2.3083
     161       2.1975
     162       2.3533
     163       2.4172
     164       2.4453
     165       2.3983
     166       2.3244
     167       2.3162
     168       2.2640
     169       2.2553
     170       2.2959
     171       2.2575
     172       2.1848
     173       2.1499
     174       2.1432
     175       2.2659
     176       2.2035
     177       2.2238
     178       2.2488
     179       2.1601
     180       2.1769
     181       2.1579
     182       2.1678
     183       2.1263
     184       2.3100
     185       2.3147
     186       2.2152
     187       2.2491
     188       2.3226
     189       2.2767
     190       2.3352
     191       2.3072
     192       2.1743
     193       2.2127
     194       2.2445
     195       2.1948
     196       2.1839
     197       2.1894
     198       2.2094
     199       2.1413
     200       2.1453
     201       2.1759
     202       2.1485
     203       2.1771
     204       2.2631
     205       2.3611
     206       2.4435
     207       2.4350
     208       2.4233
     209       2.3813
     210       2.3437
     211       2.3452
     212       2.4171
     213       2.3851
     214       2.3878
     215       2.3684
     216       2.3591
     217       2.4013
     218       2.4381
     219       2.4051
     220       2.4235
     221       2.3510
     222       2.3409
     223       2.4708
     224       2.5574
     225       2.5147
     226       2.4477
     227       2.4355
     228       2.4212
     229       2.3862
     230       2.5170
     231       2.5002
     232       2.5889
     233       2.6888
     234       2.5970
     235       2.6192
     236       2.5263
     237       2.5445
     238       2.5537
     239       2.5331
     240       2.6169
     241       2.5034
     242       2.4481
     243       2.4777
     244       2.4817
     245       2.4520
     246       2.3846
     247       2.5401
     248       2.5814
     249       2.6446
     250       2.6755
     251       2.6535
     252       2.6351
     253       2.6436
     254       2.5326
     255       2.5712
     256       2.5562
     257       2.6251
     258       2.5511
     259       2.4678
     260       2.5001
     261       2.4827
     262       2.4275
     263       2.4047
     264       2.2336
     265       2.3170
     266       2.3818
     267       2.4610
     268       2.4328
     269       2.4569
     270       2.4168
     271       2.4197
     272       2.5198
     273       2.5572
     274       2.4962
     275       2.4370
     276       2.4351
     277       2.4650
     278       2.5424
     279       2.5251
     280       2.5952
     281       2.6197
     282       2.6870
     283       2.6715
     284       2.7343
     285       2.6413
     286       2.5345
     287       2.5248
     288       2.5829
     289       2.6127
     290       2.6058
     291       2.6413
     292       2.6188
     293       2.5196
     294       2.6413
     295       2.5566
     296       2.5496
     297       2.5886
     298       2.4912
     299       2.5182
     300       2.4582
     301       2.4578
     302       2.5112
     303       2.5359
     304       2.6010
     305       2.6445
     306       2.6238
     307       2.5999
     308       2.5571
     309       2.6219
     310       2.6280
     311       2.6107
     312       2.6461
     313       2.6313
     314       2.5216
     315       2.5713
     316       2.4852
     317       2.5016
     318       2.5455
     319       2.5756
     320       2.6723
     321       2.5945
     322       2.5949
     323       2.5355
     324       2.5867
     325       2.6524
     326       2.6000
     327       2.5502
     328       2.5222
     329       2.4510
     330       2.4857
     331       2.5551
     332       2.4098
     333       2.4524
     334       2.5187
     335       2.4759
     336       2.5392
     337       2.5175
     338       2.5249
     339       2.5223
     340       2.4503
     341       2.5971
     342       2.5129
     343       2.6513
     344       2.6888
     345       2.6276
     346       2.5411
     347       2.5042
     348       2.5722
     349       2.6218
     350       2.5773
     351       2.5390
     352       2.6091
     353       2.4891
     354       2.4422
     355       2.3119
     356       2.4129
     357       2.4033
     358       2.3947
     359       2.4508
     360       2.4274
     361       2.4115
     362       2.2987
     363       2.3952
     364       2.3890
     365       2.3324
     366       2.3689
     367       2.4623
     368       2.6546
     369       2.5611
     370       2.4814
     371       2.5308
     372       2.4282
     373       2.5252
     374       2.4379
     375       2.4029
     376       2.3888
     377       2.4535
     378       2.4613
     379       2.4418
     380       2.4439
     381       2.4878
     382       2.5266
     383       2.4502
     384       2.4174
     385       2.4047
     386       2.3231
     387       2.4002
     388       2.3798
     389       2.3753
     390       2.3952
     391       2.3619
     392       2.3452
     393       2.3121
     394       2.2562
     395       2.1977
     396       2.2510
     397       2.1463
     398       2.1740
     399       2.2313
     400       2.2332
     401       2.2914
     402       2.2358
     403       2.1865
     404       2.1648
     405       2.2355
     406       2.2853
     407       2.1979
     408       2.3275
     409       2.3708
     410       2.2379
     411       2.3067
     412       2.3112
     413       2.4231
     414       2.4218
     415       2.4491
     416       2.3710
     417       2.4696
     418       2.4682
     419       2.4454
     420       2.4368
     421       2.4902
     422       2.4753
     423       2.4193
     424       2.4181
     425       2.3560
     426       2.4070
     427       2.4318
     428       2.3637
     429       2.3498
     430       2.3484
     431       2.4057
     432       2.3631
     433       2.3654
     434       2.3473
     435       2.3681
     436       2.3694
     437       2.3461
     438       2.3577
     439       2.4199
     440       2.4181
     441       2.4537
     442       2.4170
     443       2.3291
     444       2.3644
     445       2.4493
     446       2.3762
     447       2.4541
     448       2.4975
     449       2.3381
     450       2.4445
     451       2.4558
     452       2.4064
     453       2.4788
     454       2.3982
     455       2.2933
     456       2.3218
     457       2.2631
     458       2.4049
     459       2.3753
     460       2.3988
     461       2.3821
     462       2.2725
     463       2.2888
     464       2.2277
     465       2.3261
     466       2.3366
     467       2.3450
     468       2.3175
     469       2.3762
     470       2.3558
     471       2.3813
     472       2.4418
     473       2.4637
     474       2.5146
     475       2.4574
     476       2.4653
     477       2.4362
     478       2.3788
     479       2.2975
     480       2.2516
     481       2.4283
     482       2.4605
     483       2.4192
     484       2.3685
     485       2.5072
     486       2.4402
     487       2.3677
     488       2.4158
     489       2.3780
     490       2.4531
     491       2.4920
     492       2.5023
     493       2.5736
     494       2.5418
     495       2.5201
     496       2.4562
     497       2.4901
     498       2.4250
     499       2.4957
     500       2.4101
     501       2.3921
     502       2.4232
     503       2.4131
     504       2.4113
     505       2.4531
     506       2.5396
     507       2.4606
     508       2.3466
     509       2.4296
     510       2.4422
     511       2.3694
     512       2.5191
     513       2.4810
     514       2.5657
     515       2.6310
     516       2.5654
     517       2.4661
     518       2.4954
     519       2.5985
     520       2.5354
     521       2.5404
     522       2.5567
     523       2.4209
     524       2.3324
     525       2.4419
     526       2.4660
     527       2.5025
     528       2.4335
     529       2.3742
     530       2.3965
     531       2.3497
     532       2.3663
     533       2.4717
     534       2.3865
     535       2.3658
     536       2.3115
     537       2.3334
     538       2.3778
     539       2.3376
     540       2.4387
     541       2.3579
     542       2.2760
     543       2.3726
     544       2.3740
     545       2.3555
     546       2.3769
     547       2.3467
     548       2.1983
     549       2.3121
     550       2.3321
     551       2.3568
     552       2.3692
     553       2.4946
     554       2.4063
     555       2.3939
     556       2.4468
     557       2.5335
     558       2.5354
     559       2.5947
     560       2.4222
     561       2.4257
     562       2.3783
     563       2.2914
     564       2.3987
     565       2.4284
     566       2.4792
     567       2.4191
     568       2.4284
     569       2.3641
     570       2.4674
     571       2.3266
     572       2.2982
     573       2.3584
     574       2.3397
     575       2.4355
     576       2.3383
     577       2.3278
     578       2.4331
     579       2.4276
     580       2.3974
     581       2.4410
     582       2.3856
     583       2.4702
     584       2.4457
     585       2.3887
     586       2.3624
     587       2.4635
     588       2.3837
     589       2.3289
     590       2.2928
     591       2.3688
     592       2.3260
     593       2.2509
     594       2.2236
     595       2.1585
     596       2.1312
     597       2.1970
     598       2.1756
     599       2.3130
     600       2.4183
     601       2.5253
     602       2.5349
     603       2.5173
     604       2.4557
     605       2.4352
     606       2.5327
     607       2.4779
     608       2.4562
     609       2.4464
     610       2.4098
     611       2.3889
     612       2.3548
     613       2.4829
     614       2.4919
     615       2.5166
     616       2.4815
     617       2.3100
     618       2.3673
     619       2.4469
     620       2.3564
     621       2.2841
     622       2.1967
     623       2.2696
     624       2.3126
     625       2.4264
     626       2.3941
     627       2.4217
     628       2.3644
     629       2.2820
     630       2.2438
     631       2.3165
     632       2.3837
     633       2.4486
     634       2.3881
     635       2.3496
     636       2.3106
     637       2.3471
     638       2.4580
     639       2.5266
     640       2.4645
     641       2.6018
     642       2.6286
     643       2.5292
     644       2.4324
     645       2.5244
     646       2.4605
     647       2.4726
     648       2.4563
     649       2.5127
     650       2.5670
     651       2.5789
     652       2.5802
     653       2.5167
     654       2.4529
     655       2.4671
     656       2.5209
     657       2.5635
     658       2.6118
     659       2.6995
     660       2.6150
     661       2.5981
     662       2.6645
     663       2.5280
     664       2.5698
     665       2.5631
     666       2.5831
     667       2.7097
     668       2.7709
     669       2.6822
     670       2.7104
     671       2.7522
     672       2.6431
     673       2.7121
     674       2.7208
     675       2.8093
     676       2.7551
     677       2.8042
     678       2.7878
     679       2.7807
     680       2.6862
     681       2.8161
     682       2.7121
     683       2.7155
     684       2.5588
     685       2.5667
     686       2.5531
     687       2.6258
     688       2.6671
     689       2.5317
     690       2.6435
     691       2.6077
     692       2.7641
     693       2.7715
     694       2.7738
     695       2.7484
     696       2.7402
     697       2.6652
     698       2.5827
     699       2.5974
     700       2.4937
     701       2.5638
     702       2.6263
     703       2.5739
     704       2.4915
     705       2.4707
     706       2.5463
     707       2.5704
     708       2.7354
     709       2.6779
     710       2.6961
     711       2.7046
     712       2.6541
     713       2.6154
     714       2.6462
     715       2.5686
     716       2.6268
     717       2.6863
     718       2.7054
     719       2.7467
     720       2.7536
     721       2.7207
     722       2.6673
     723       2.6486
     724       2.6163
     725       2.6244
     726       2.6504
     727       2.7035
     728       2.6513
     729       2.6954
     730       2.7414
     731       2.7974
     732       2.7409
     733       2.7061
     734       2.6961
     735       2.6686
     736       2.6904
     737       2.6833
     738       2.6665
     739       2.6547
     740       2.7238
     741       2.6407
     742       2.5066
     743       2.3879
     744       2.4539
     745       2.3538
     746       2.5246
     747       2.5546
     748       2.5248
     749       2.4793
     750       2.6368
     751       2.6219
     752       2.6098
     753       2.5597
     754       2.5353
     755       2.5044
     756       2.4512
     757       2.5827
     758       2.4108
     759       2.4468
     760       2.4315
     761       2.3538
     762       2.4376
     763       2.4327
     764       2.4941
     765       2.3440
     766       2.3788
     767       2.4838
     768       2.3525
     769       2.3326
     770       2.3490
     771       2.4315
     772       2.3507
     773       2.3617
     774       2.3924
     775       2.5044
     776       2.5647
     777       2.5808
     778       2.5480
     779       2.4591
     780       2.4410
     781       2.4705
     782       2.4036
     783       2.4028
     784       2.3770
     785       2.3988
     786       2.4410
     787       2.3556
     788       2.4391
     789       2.4605
     790       2.4911
     791       2.4246
     792       2.4717
     793       2.5300
     794       2.4790
     795       2.4583
     796       2.5176
     797       2.5558
     798       2.6706
     799       2.6280
     800       2.5131
     801       2.5535
     802       2.4791
     803       2.5106
     804       2.4350
     805       2.4265
     806       2.3561
     807       2.3526
     808       2.3137
     809       2.3238
     810       2.3521
     811       2.4925
     812       2.5964
     813       2.4989
     814       2.6042
     815       2.5344
     816       2.5158
     817       2.5675
     818       2.6026
     819       2.4424
     820       2.5158
     821       2.5068
     822       2.4649
     823       2.4599
     824       2.3935
     825       2.4884
     826       2.4366
     827       2.4781
     828       2.5811
     829       2.5740
     830       2.6442
     831       2.6490
     832       2.6103
     833       2.5991
     834       2.5263
     835       2.5919
     836       2.5762
     837       2.4344
     838       2.4298
     839       2.4545
     840       2.5242
     841       2.4559
     842       2.5097
     843       2.5120
     844       2.6232
     845       2.6146
     846       2.5786
     847       2.6012
     848       2.5183
     849       2.5300
     850       2.5186
     851       2.5906
     852       2.6500
     853       2.7139
     854       2.6428
     855       2.5661
     856       2.6288
     857       2.6668
     858       2.6153
     859       2.5692
     860       2.5131
     861       2.5202
     862       2.4753
     863       2.5061
     864       2.6493
     865       2.6051
     866       2.5519
     867       2.5713
     868       2.5923
     869       2.5902
     870       2.6514
     871       2.6800
     872       2.7114
     873       2.7394
     874       2.7847
     875       2.7135
     876       2.7384
     877       2.7840
     878       2.5943
     879       2.7939
     880       2.8368
     881       2.8244
     882       2.8236
     883       2.7429
     884       2.7195
     885       2.7123
     886       2.7530
     887       2.6911
     888       2.6641
     889       2.6902
     890       2.6764
     891       2.5961
     892       2.5905
     893       2.5956
     894       2.5067
     895       2.6101
     896       2.6548
     897       2.5621
     898       2.4639
     899       2.4371
     900       2.5361
     901       2.4968
     902       2.5830
     903       2.5881
     904       2.6347
     905       2.5909
     906       2.6306
     907       2.5133
     908       2.4773
     909       2.5315
     910       2.5978
     911       2.6565
     912       2.7665
     913       2.5500
     914       2.5790
     915       2.6183
     916       2.6426
     917       2.5070
     918       2.5176
     919       2.5416
     920       2.6180
     921       2.6864
     922       2.6159
     923       2.5417
     924       2.5184
     925       2.6976
     926       2.6269
     927       2.6547
     928       2.5771
     929       2.4597
     930       2.3934
     931       2.4463
     932       2.5776
     933       2.4625
     934       2.4239
     935       2.4105
     936       2.4165
     937       2.3519
     938       2.3460
     939       2.3647
     940       2.5134
     941       2.5367
     942       2.4598
     943       2.5592
     944       2.7297
     945       2.7252
     946       2.7088
     947       2.7022
     948       2.6828
     949       2.6414
     950       2.6631
     951       2.6906
     952       2.6951
     953       2.5689
     954       2.6380
     955       2.5787
     956       2.5339
     957       2.5550
     958       2.5991
     959       2.7114
     960       2.6891
     961       2.7231
     962       2.7748
     963       2.8291
     964       2.8836
     965       2.7551
     966       2.7031
     967       2.7358
     968       2.7339
     969       2.7049
     970       2.7084
     971       2.7464
     972       2.7166
     973       2.7595
     974       2.8057
     975       2.7427
     976       2.7538
     977       2.7499
     978       2.7392
     979       2.7244
     980       2.7898
     981       2.8042
     982       2.7752
     983       2.7755
     984       2.8693
     985       2.8562
     986       2.8450
     987       2.6966
     988       2.6861
     989       2.7668
     990       2.7671
     991       2.7702
     992       2.7950
     993       2.8464
     994       2.7836
     995       2.8290
     996       2.8409
     997       2.8311
     998       2.8307
     999       2.8234
    1000       2.7489
    1001       2.6560
    1002       2.6546
    1003       2.6107
    1004       2.5293
    1005       2.4884
    1006       2.5855
    1007       2.7128
    1008       2.6357
    1009       2.5949
    1010       2.7150
    1011       2.6710
    1012       2.7392
    1013       2.8530
    1014       2.7388
    1015       2.8474
    1016       2.7605
    1017       2.7309
    1018       2.6551
    1019       2.5492
    1020       2.6067
    1021       2.5935
    1022       2.5854
    1023       2.6111
    1024       2.4967
    1025       2.5566
    1026       2.5525
    1027       2.5535
    1028       2.6185
    1029       2.5287
    1030       2.5178
    1031       2.5284
    1032       2.6038
    1033       2.6110
    1034       2.5902
    1035       2.5079
    1036       2.4538
    1037       2.4538
    1038       2.4544
    1039       2.5409
    1040       2.5569
    1041       2.4943
    1042       2.5133
    1043       2.5577
    1044       2.5928
    1045       2.5314
    1046       2.5438
    1047       2.5193
    1048       2.5045
    1049       2.6026
    1050       2.5939
    1051       2.4562
    1052       2.5702
    1053       2.7135
    1054       2.7264
    1055       2.7538
    1056       2.7477
    1057       2.8258
    1058       2.8303
    1059       2.7698
    1060       2.5820
    1061       2.6792
    1062       2.7090
    1063       2.7281
    1064       2.7921
    1065       2.8261
    1066       2.7951
    1067       2.8987
    1068       2.8695
    1069       2.8875
    1070       2.9108
    1071       2.8676
    1072       2.8441
    1073       2.9263
    1074       3.1161
    1075       3.1166
    1076       3.0221
    1077       2.9935
    1078       2.9870
    1079       3.0433
    1080       2.9752
    1081       2.9280
    1082       2.9461
    1083       2.8920
    1084       2.9016
    1085       2.9403
    1086       2.9865
    1087       3.0118
    1088       2.9930
    1089       2.9231
    1090       2.7400
    1091       2.6289
    1092       2.5743
    1093       2.6692
    1094       2.5543
    1095       2.5459
    1096       2.5719
    1097       2.5916
    1098       2.5620
    1099       2.5093
    1100       2.4310
    1101       2.5870
    1102       2.6398
    1103       2.5055
    1104       2.5139
    1105       2.5704
    1106       2.5783
    1107       2.6188
    1108       2.5311
    1109       2.5553
    1110       2.5508
    1111       2.5409
    1112       2.3877
    1113       2.4052
    1114       2.4163
    1115       2.4566
    1116       2.5140
    1117       2.4744
    1118       2.4150
    1119       2.4520
    1120       2.4938
    1121       2.4248
    1122       2.3607
    1123       2.3021
    1124       2.4084
    1125       2.4511
    1126       2.5091
    1127       2.5524
    1128       2.5855
    1129       2.6201
    1130       2.5848
    1131       2.4825
    1132       2.4999
    1133       2.4538
    1134       2.4383
    1135       2.5413
    1136       2.5665
    1137       2.5625
    1138       2.5567
    1139       2.4663
    1140       2.4334
    1141       2.6457
    1142       2.6167
    1143       2.5153
    1144       2.6131
    1145       2.6691
    1146       2.6887
    1147       2.6479
    1148       2.4850
    1149       2.5363
    1150       2.5666
    1151       2.4331
    1152       2.4222
    1153       2.4087
    1154       2.3340
    1155       2.3545
    1156       2.4253
    1157       2.5422
    1158       2.5649
    1159       2.5400
    1160       2.5671
    1161       2.5630
    1162       2.5127
    1163       2.5361
    1164       2.4592
    1165       2.5113
    1166       2.5708
    1167       2.6133
    1168       2.5707
    1169       2.4332
    1170       2.4380
    1171       2.4148
    1172       2.5265
    1173       2.6148
    1174       2.5644
    1175       2.5717
    1176       2.6295
    1177       2.6021
    1178       2.5417
    1179       2.4701
    1180       2.3939
    1181       2.3849
    1182       2.4237
    1183       2.4868
    1184       2.4572
    1185       2.4926
    1186       2.4710
    1187       2.5271
    1188       2.5793
    1189       2.6055
    1190       2.5501
    1191       2.6355
    1192       2.5870
    1193       2.5873
    1194       2.7904
    1195       2.8307
    1196       2.7720
    1197       2.7145
    1198       2.6050
    1199       2.6870
    1200       2.7355
    1201       2.6064
    1202       2.6723
    1203       2.7446
    1204       2.8025
    1205       2.8410
    1206       2.7539
    1207       2.8307
    1208       2.6789
    1209       2.6106
    1210       2.5907
    1211       2.5640
    1212       2.6535
    1213       2.8261
    1214       2.7158
    1215       2.7188
    1216       2.6947
    1217       2.7402
    1218       2.5825
    1219       2.5329
    1220       2.5190
    1221       2.6174
    1222       2.6729
    1223       2.6365
    1224       2.5966
    1225       2.5466
    1226       2.5957
    1227       2.5378
    1228       2.5604
    1229       2.6403
    1230       2.5564
    1231       2.5696
    1232       2.6022
    1233       2.4877
    1234       2.5306
    1235       2.5143
    1236       2.6281
    1237       2.5878
    1238       2.6402
    1239       2.6175
    1240       2.6965
    1241       2.6375
    1242       2.6435
    1243       2.6166
    1244       2.7033
    1245       2.6796
    1246       2.6651
    1247       2.6984
    1248       2.7523
    1249       2.6348
    1250       2.6205
    1251       2.5416
    1252       2.6518
    1253       2.6003
    1254       2.5753
    1255       2.6348
    1256       2.7216
    1257       2.6922
    1258       2.7731
    1259       2.7754
    1260       2.6886
    1261       2.6052
    1262       2.6640
    1263       2.6781
    1264       2.5827
    1265       2.5995
    1266       2.6435
    1267       2.5578
    1268       2.6063
    1269       2.4949
    1270       2.4144
    1271       2.5385
    1272       2.5524
    1273       2.5277
    1274       2.5636
    1275       2.4910
    1276       2.4804
    1277       2.6160
    1278       2.6122
    1279       2.6534
    1280       2.7318
    1281       2.7908
    1282       2.6743
    1283       2.7170
    1284       2.6841
    1285       2.6291
    1286       2.6256
    1287       2.5607
    1288       2.7283
    1289       2.7397
    1290       2.6566
    1291       2.7557
    1292       2.8578
    1293       2.8250
    1294       2.8659
    1295       2.7539
    1296       2.7274
    1297       2.7018
    1298       2.7209
    1299       2.6341
    1300       2.5761
    1301       2.5670
    1302       2.6569
    1303       2.5817
    1304       2.6263
    1305       2.6432
    1306       2.6635
    1307       2.7773
    1308       2.6054
    1309       2.6586
    1310       2.5438
    1311       2.6643
    1312       2.6830
    1313       2.6957
    1314       2.6477
    1315       2.7155
    1316       2.6570
    1317       2.6807
    1318       2.6285
    1319       2.6308
    1320       2.6350
    1321       2.6068
    1322       2.6760
    1323       2.5720
    1324       2.4389
    1325       2.5290
    1326       2.5232
    1327       2.5123
    1328       2.5854
    1329       2.7229
    1330       2.6336
    1331       2.6072
    1332       2.6989
    1333       2.7973
    1334       2.7166
    1335       2.7401
    1336       2.7224
    1337       2.6809
    1338       2.7441
    1339       2.6544
    1340       2.6669
    1341       2.6499
    1342       2.6065
    1343       2.5635
    1344       2.5761
    1345       2.5244
    1346       2.5232
    1347       2.4470
    1348       2.6237
    1349       2.5257
    1350       2.5691
    1351       2.5767
    1352       2.6119
    1353       2.6058
    1354       2.5754
    1355       2.5893
    1356       2.5913
    1357       2.4741
    1358       2.4782
    1359       2.5098
    1360       2.5298
    1361       2.6016
    1362       2.5868
    1363       2.5630
    1364       2.5424
    1365       2.5517
    1366       2.5285
    1367       2.5257
    1368       2.4364
    1369       2.4561
    1370       2.4255
    1371       2.4655
    1372       2.4513
    1373       2.4542
    1374       2.4052
    1375       2.4956
    1376       2.5218
    1377       2.5939
    1378       2.4865
    1379       2.5762
    1380       2.6968
    1381       2.5936
    1382       2.5258
    1383       2.4612
    1384       2.4530
    1385       2.5068
    1386       2.4723
    1387       2.5668
    1388       2.5403
    1389       2.5194
    1390       2.4643
    1391       2.4930
    1392       2.5086
    1393       2.5134
    1394       2.5289
    1395       2.6060
    1396       2.4291
    1397       2.4855
    1398       2.4356
    1399       2.5801
    1400       2.6446
    1401       2.6372
    1402       2.6460
    1403       2.6336
    1404       2.6465
    1405       2.5333
    1406       2.4713
    1407       2.4657
    1408       2.5471
    1409       2.6043
    1410       2.5905
    1411       2.6643
    1412       2.6969
    1413       2.6737
    1414       2.7348
    1415       2.7286
    1416       2.7744
    1417       2.8147
    1418       2.7621
    1419       2.7233
    1420       2.7336
    1421       2.6245
    1422       2.6115
    1423       2.5504
    1424       2.5240
    1425       2.4939
    1426       2.5349
    1427       2.5163
    1428       2.6066
    1429       2.5197
    1430       2.5563
    1431       2.6557
    1432       2.7406
    1433       2.7177
    1434       2.7137
    1435       2.6262
    1436       2.6627
    1437       2.6031
    1438       2.6437
    1439       2.6749
    1440       2.7744
    1441       2.7449
    1442       2.7560
    1443       2.6785
    1444       2.7529
    1445       2.6410
    1446       2.5808
    1447       2.6323
    1448       2.6378
    1449       2.6405
    1450       2.4857
    1451       2.4882
    1452       2.5211
    1453       2.4935
    1454       2.4354
    1455       2.5270
    1456       2.4036
    1457       2.5252
    1458       2.5531
    1459       2.6166
    1460       2.6495
    1461       2.6770
    1462       2.6373
    1463       2.7152
    1464       2.5759
    1465       2.5624
    1466       2.4366
    1467       2.4755
    1468       2.4742
    1469       2.5392
    1470       2.5847
    1471       2.5838
    1472       2.5572
    1473       2.5478
    1474       2.5038
    1475       2.3811
    1476       2.5040
    1477       2.4632
    1478       2.4222
    1479       2.3787
    1480       2.3525
    1481       2.4080
    1482       2.4626
    1483       2.4223
    1484       2.4503
    1485       2.5072
    1486       2.5578
    1487       2.5234
    1488       2.5367
    1489       2.5770
    1490       2.5186
    1491       2.5140
    1492       2.4408
    1493       2.5447
    1494       2.5660
    1495       2.5610
    1496       2.5219
    1497       2.6377
    1498       2.4909
    1499       2.5369
    1500       2.5903
    1501       2.6260
    1502       2.5519
    1503       2.5865
    1504       2.4998
    1505       2.5111
    1506       2.4816
    1507       2.5933
    1508       2.5142
    1509       2.5024
    1510       2.6044
    1511       2.5379
    1512       2.6174
    1513       2.5515
    1514       2.3944
    1515       2.3937
    1516       2.5013
    1517       2.4611
    1518       2.4995
    1519       2.5312
    1520       2.5772
    1521       2.5576
    1522       2.5835
    1523       2.5804
    1524       2.7356
    1525       2.7746
    1526       2.6568
    1527       2.5866
    1528       2.6337
    1529       2.6627
    1530       2.5399
    1531       2.5608
    1532       2.5071
    1533       2.4341
    1534       2.5387
    1535       2.4266
    1536       2.5219
    1537       2.4786
    1538       2.4565
    1539       2.5463
    1540       2.5164
    1541       2.4777
    1542       2.6232
    1543       2.7411
    1544       2.6068
    1545       2.6087
    1546       2.4897
    1547       2.5138
    1548       2.4873
    1549       2.4090
    1550       2.3393
    1551       2.2256
    1552       2.3182
    1553       2.2867
    1554       2.3515
    1555       2.3583
    1556       2.3900
    1557       2.3676
    1558       2.3199
    1559       2.3830
    1560       2.3320
    1561       2.3390
    1562       2.3986
    1563       2.5220
    1564       2.5367
    1565       2.5239
    1566       2.5079
    1567       2.5759
    1568       2.6064
    1569       2.6156
    1570       2.5236
    1571       2.4364
    1572       2.6129
    1573       2.6239
    1574       2.6591
    1575       2.6374
    1576       2.6147
    1577       2.6033
    1578       2.6114
    1579       2.6501
    1580       2.6329
    1581       2.6823
    1582       2.7825
    1583       2.7056
    1584       2.8490
    1585       2.7579
    1586       2.7615
    1587       2.8086
    1588       2.7143
    1589       2.6696
    1590       2.6231
    1591       2.6690
    1592       2.6510
    1593       2.7082
    1594       2.7511
    1595       2.8178
    1596       2.8225
    1597       2.7806
    1598       2.6794
    1599       2.7105
    1600       2.8073
    1601       2.5919
    1602       2.6007
    1603       2.6138
    1604       2.4806
    1605       2.5207
    1606       2.5091
    1607       2.5544
    1608       2.4571
    1609       2.4282
    1610       2.4180
    1611       2.4814
    1612       2.5321
    1613       2.5103
    1614       2.5231
    1615       2.5139
    1616       2.4065
    1617       2.4227
    1618       2.4691
    1619       2.5524
    1620       2.5580
    1621       2.5844
    1622       2.6123
    1623       2.6763
    1624       2.6491
    1625       2.6682
    1626       2.5892
    1627       2.6354
    1628       2.5893
    1629       2.6275
    1630       2.6936
    1631       2.7364
    1632       2.6546
    1633       2.5612
    1634       2.6361
    1635       2.5301
    1636       2.5202
    1637       2.5555
    1638       2.4839
    1639       2.5149
    1640       2.4628
    1641       2.5211
    1642       2.5333
    1643       2.5221
    1644       2.4799
    1645       2.4745
    1646       2.4717
    1647       2.5092
    1648       2.5336
    1649       2.5401
    1650       2.5842
    1651       2.5683
    1652       2.5788
    1653       2.5957
    1654       2.5560
    1655       2.4805
    1656       2.6585
    1657       2.6352
    1658       2.5577
    1659       2.6366
    1660       2.6484
    1661       2.6393
    1662       2.4891
    1663       2.5721
    1664       2.6280
    1665       2.6647
    1666       2.6186
    1667       2.5458
    1668       2.5582
    1669       2.6063
    1670       2.6140
    1671       2.5982
    1672       2.6975
    1673       2.7157
    1674       2.6560
    1675       2.6440
    1676       2.6779
    1677       2.6486
    1678       2.6496
    1679       2.7120
    1680       2.7056
    1681       2.6300
    1682       2.7013
    1683       2.5696
    1684       2.6915
    1685       2.7254
    1686       2.6784
    1687       2.6442
    1688       2.6947
    1689       2.6332
    1690       2.5963
    1691       2.5740
    1692       2.6731
    1693       2.6853
    1694       2.6883
    1695       2.6526
    1696       2.6244
    1697       2.6746
    1698       2.6412
    1699       2.5764
    1700       2.6071
    1701       2.6032
    1702       2.5921
    1703       2.6518
    1704       2.6279
    1705       2.5882
    1706       2.5382
    1707       2.4699
    1708       2.4698
    1709       2.5781
    1710       2.5753
    1711       2.5010
    1712       2.4491
    1713       2.5110
    1714       2.4872
    1715       2.5170
    1716       2.5379
    1717       2.6095
    1718       2.6410
    1719       2.5642
    1720       2.3368
    1721       2.4533
    1722       2.5729
    1723       2.5421
    1724       2.5579
    1725       2.5369
    1726       2.5053
    1727       2.4996
    1728       2.4492
    1729       2.4366
    1730       2.5947
    1731       2.5707
    1732       2.5658
    1733       2.4454
    1734       2.5205
    1735       2.6218
    1736       2.5468
    1737       2.5963
    1738       2.6913
    1739       2.6678
    1740       2.7398
    1741       2.7851
    1742       2.7081
    1743       2.7183
    1744       2.8250
    1745       2.8054
    1746       2.6831
    1747       2.6139
    1748       2.5377
    1749       2.5748
    1750       2.5754
    1751       2.6118
    1752       2.6417
    1753       2.5573
    1754       2.6400
    1755       2.6705
    1756       2.4537
    1757       2.4221
    1758       2.4398
    1759       2.4442
    1760       2.4061
    1761       2.3983
    1762       2.4260
    1763       2.4279
    1764       2.4956
    1765       2.5062
    1766       2.5889
    1767       2.5317
    1768       2.5898
    1769       2.5001
    1770       2.4577
    1771       2.4407
    1772       2.4695
    1773       2.4283
    1774       2.4866
    1775       2.5800
    1776       2.5696
    1777       2.5318
    1778       2.6075
    1779       2.5526
    1780       2.5972
    1781       2.5009
    1782       2.5609
    1783       2.5212
    1784       2.4746
    1785       2.5170
    1786       2.4912
    1787       2.5594
    1788       2.5177
    1789       2.4500
    1790       2.3763
    1791       2.3992
    1792       2.2780
    1793       2.3337
    1794       2.3644
    1795       2.4722
    1796       2.3660
    1797       2.3134
    1798       2.3911
    1799       2.4565
    1800       2.6087
    1801       2.5663
    1802       2.4874
    1803       2.5852
    1804       2.5692
    1805       2.5976
    1806       2.6442
    1807       2.6096
    1808       2.5313
    1809       2.5024
    1810       2.5139
    1811       2.4787
    1812       2.5915
    1813       2.6171
    1814       2.5759
    1815       2.5127
    1816       2.4996
    1817       2.3939
    1818       2.4609
    1819       2.4021
    1820       2.4105
    1821       2.4480
    1822       2.5287
    1823       2.4912
    1824       2.4996
    1825       2.5505
    1826       2.5636
    1827       2.4484
    1828       2.4472
    1829       2.5437
    1830       2.5094
    1831       2.4808
    1832       2.5753
    1833       2.5662
    1834       2.4881
    1835       2.4204
    1836       2.4379
    1837       2.3844
    1838       2.3303
    1839       2.4280
    1840       2.3370
    1841       2.4010
    1842       2.3346
    1843       2.3281
    1844       2.3974
    1845       2.3627
    1846       2.4104
    1847       2.4050
    1848       2.4305
    1849       2.4475
    1850       2.4277
    1851       2.4642
    1852       2.4598
    1853       2.4230
    1854       2.5274
    1855       2.4856
    1856       2.5519
    1857       2.4230
    1858       2.5549
    1859       2.5466
    1860       2.4732
    1861       2.4425
    1862       2.3927
    1863       2.3412
    1864       2.3377
    1865       2.4586
    1866       2.4048
    1867       2.3174
    1868       2.4421
    1869       2.4484
    1870       2.6049
    1871       2.5926
    1872       2.6027
    1873       2.5856
    1874       2.5977
    1875       2.5168
    1876       2.4862
    1877       2.4701
    1878       2.5299
    1879       2.4868
    1880       2.5004
    1881       2.4560
    1882       2.4984
    1883       2.3947
    1884       2.4349
    1885       2.4816
    1886       2.5475
    1887       2.5643
    1888       2.6442
    1889       2.6663
    1890       2.6443
    1891       2.7251
    1892       2.5921
    1893       2.5153
    1894       2.4631
    1895       2.4289
    1896       2.4664
    1897       2.3782
    1898       2.3975
    1899       2.5743
    1900       2.5404
    1901       2.5039
    1902       2.5417
    1903       2.5880
    1904       2.6908
    1905       2.6911
    1906       2.6208
    1907       2.7020
    1908       2.6295
    1909       2.4585
    1910       2.5679
    1911       2.5836
    1912       2.6305
    1913       2.6280
    1914       2.6866
    1915       2.5292
    1916       2.5690
    1917       2.5752
    1918       2.4795
    1919       2.5538
    1920       2.5662
    1921       2.6694
    1922       2.5600
    1923       2.5882
    1924       2.7389
    1925       2.7950
    1926       2.7215
    1927       2.7057
    1928       2.8011
    1929       2.8707
    1930       2.8688
    1931       2.8380
    1932       2.8450
    1933       2.8441
    1934       2.8027
    1935       2.7891
    1936       2.6180
    1937       2.5773
    1938       2.5700
    1939       2.6074
    1940       2.7389
    1941       2.7286
    1942       2.5902
    1943       2.6085
    1944       2.6127
    1945       2.5787
    1946       2.5626
    1947       2.6022
    1948       2.5919
    1949       2.5989
    1950       2.6555
    1951       2.6562
    1952       2.6037
    1953       2.5215
    1954       2.4361
    1955       2.5722
    1956       2.5618
    1957       2.5947
    1958       2.5901
    1959       2.6988
    1960       2.5889
    1961       2.4533
    1962       2.3817
    1963       2.3694
    1964       2.4523
    1965       2.3787
    1966       2.2800
    1967       2.3534
    1968       2.3297
    1969       2.4262
    1970       2.4523
    1971       2.4706
    1972       2.5019
    1973       2.5054
    1974       2.5263
    1975       2.5201
    1976       2.5312
    1977       2.6120
    1978       2.6056
    1979       2.6364
    1980       2.6601
    1981       2.7619
    1982       2.6871
    1983       2.7558
    1984       2.8521
    1985       2.8845
    1986       2.8785
    1987       2.7174
    1988       2.6482
    1989       2.7864
    1990       2.7960
    1991       2.7742
    1992       2.7285
    1993       2.6706
    1994       2.6311
    1995       2.6055
    1996       2.7216
    1997       2.7070
    1998       2.7131
    1999       2.7640
    2000       2.7423
    2001       2.6821
    2002       2.6305
    2003       2.6722
    2004       2.6302
    2005       2.6334
    2006       2.4961
    2007       2.5463
    2008       2.5012
    2009       2.4358
    2010       2.4829
    2011       2.5312
    2012       2.4461
    2013       2.4439
    2014       2.5222
    2015       2.5321
    2016       2.6568
    2017       2.6097
    2018       2.5638
    2019       2.6449
    2020       2.5910
    2021       2.4809
    2022       2.5956
    2023       2.5852
    2024       2.6207
    2025       2.6366
    2026       2.4800
    2027       2.4987
    2028       2.6428
    2029       2.6360
    2030       2.6282
    2031       2.6341
    2032       2.6632
    2033       2.5911
    2034       2.5605
    2035       2.6210
    2036       2.5906
    2037       2.6363
    2038       2.5684
    2039       2.5025
    2040       2.4866
    2041       2.5625
    2042       2.5057
    2043       2.4716
    2044       2.4639
    2045       2.5095
    2046       2.4415
    2047       2.4847
    2048       2.4202
    2049       2.5721
    2050       2.5464
    2051       2.5507
    2052       2.5966
    2053       2.4976
    2054       2.5239
    2055       2.6230
    2056       2.5133
    2057       2.5308
    2058       2.5473
    2059       2.4585
    2060       2.5373
    2061       2.5740
    2062       2.5046
    2063       2.5192
    2064       2.4928
    2065       2.5825
    2066       2.5609
    2067       2.5017
    2068       2.5043
    2069       2.6022
    2070       2.5308
    2071       2.6240
    2072       2.6789
    2073       2.6583
    2074       2.6440
    2075       2.6236
    2076       2.6480
    2077       2.6213
    2078       2.6891
    2079       2.4755
    2080       2.4442
    2081       2.4666
    2082       2.4277
    2083       2.5725
    2084       2.6530
    2085       2.7053
    2086       2.7269
    2087       2.7726
    2088       2.8243
    2089       2.7305
    2090       2.5791
    2091       2.5718
    2092       2.5097
    2093       2.5298
    2094       2.5163
    2095       2.5433
    2096       2.6021
    2097       2.5875
    2098       2.6244
    2099       2.5794
    2100       2.4813
    2101       2.5190
    2102       2.4930
    2103       2.4804
    2104       2.4261
    2105       2.4818
    2106       2.5274
    2107       2.5305
    2108       2.5188
    2109       2.3987
    2110       2.4850
    2111       2.5797
    2112       2.5353
    2113       2.4396
    2114       2.4936
    2115       2.6007
    2116       2.5187
    2117       2.5635
    2118       2.6173
    2119       2.6538
    2120       2.5900
    2121       2.6304
    2122       2.6138
    2123       2.6232
    2124       2.5292
    2125       2.4939
    2126       2.5023
    2127       2.4427
    2128       2.4924
    2129       2.5114
    2130       2.5258
    2131       2.5087
    2132       2.5766
    2133       2.4403
    2134       2.4038
    2135       2.4692
    2136       2.4077
    2137       2.4661
    2138       2.3724
    2139       2.3429
    2140       2.3651
    2141       2.3439
    2142       2.3611
    2143       2.4709
    2144       2.4109
    2145       2.4281
    2146       2.4571
    2147       2.4623
    2148       2.4242
    2149       2.3923
    2150       2.4697
    2151       2.3912
    2152       2.3800
    2153       2.3675
    2154       2.4387
    2155       2.5778
    2156       2.5504
    2157       2.4470
    2158       2.5288
    2159       2.5497
    2160       2.4683
    2161       2.5557
    2162       2.4408
    2163       2.5356
    2164       2.5304
    2165       2.5310
    2166       2.4343
    2167       2.4647
    2168       2.4782
    2169       2.4754
    2170       2.5658
    2171       2.6444
    2172       2.6536
    2173       2.6641
    2174       2.5791
    2175       2.6463
    2176       2.5861
    2177       2.6365
    2178       2.6218
    2179       2.5378
    2180       2.5456
    2181       2.5927
    2182       2.6534
    2183       2.5479
    2184       2.4899
    2185       2.4543
    2186       2.3610
    2187       2.3312
    2188       2.3901
    2189       2.5154
    2190       2.5090
    2191       2.5135
    2192       2.4437
    2193       2.4604
    2194       2.4749
    2195       2.5537
    2196       2.5578
    2197       2.6081
    2198       2.5487
    2199       2.5085
    2200       2.5715
    2201       2.5543
    2202       2.5889
    2203       2.6071
    2204       2.5486
    2205       2.4920
    2206       2.4564
    2207       2.5255
    2208       2.5925
    2209       2.5830
    2210       2.7166
    2211       2.7579
    2212       2.6935
    2213       2.7602
    2214       2.5795
    2215       2.4995
    2216       2.4874
    2217       2.5421
    2218       2.5209
    2219       2.5959
    2220       2.5556
    2221       2.4566
    2222       2.4688
    2223       2.5728
    2224       2.5020
    2225       2.6817
    2226       2.7265
    2227       2.8751
    2228       2.7137
    2229       2.5920
    2230       2.5716
    2231       2.5225
    2232       2.6544
    2233       2.6203
    2234       2.5326
    2235       2.4584
    2236       2.4767
    2237       2.5496
    2238       2.5206
    2239       2.5248
    2240       2.5424
    2241       2.5269
    2242       2.5724
    2243       2.5623
    2244       2.5582
    2245       2.5481
    2246       2.5992
    2247       2.5075
    2248       2.5739
    2249       2.4992
    2250       2.4803
    2251       2.4773
    2252       2.4585
    2253       2.4365
    2254       2.4077
    2255       2.4870
    2256       2.5461
    2257       2.4895
    2258       2.4063
    2259       2.4212
    2260       2.4301
    2261       2.4569
    2262       2.5476
    2263       2.5373
    2264       2.5704
    2265       2.6048
    2266       2.4860
    2267       2.5656
    2268       2.5969
    2269       2.6873
    2270       2.6006
    2271       2.5867
    2272       2.5537
    2273       2.5663
    2274       2.5738
    2275       2.5052
    2276       2.5292
    2277       2.5720
    2278       2.5511
    2279       2.5329
    2280       2.5572
    2281       2.6155
    2282       2.5219
    2283       2.6009
    2284       2.6390
    2285       2.6584
    2286       2.6598
    2287       2.6268
    2288       2.6322
    2289       2.6769
    2290       2.6828
    2291       2.7483
    2292       2.7794
    2293       2.8303
    2294       2.8270
    2295       2.7542
    2296       2.6864
    2297       2.6381
    2298       2.6957
    2299       2.7222
    2300       2.7936
    2301       2.7375
    2302       2.8537
    2303       2.9095
    2304       2.9402
    2305       2.9329
    2306       2.9311
    2307       2.9049
    2308       2.8782
    2309       2.8273
    2310       2.7511
    2311       2.7951
    2312       2.7035
    2313       2.6400
    2314       2.6675
    2315       2.6791
    2316       2.7413
    2317       2.7499
    2318       2.7864
    2319       2.8975
    2320       2.9601
    2321       2.8736
    2322       2.8500
    2323       2.8679
    2324       2.9072
    2325       2.8747
    2326       3.0885
    2327       2.9553
    2328       2.8996
    2329       2.8697
    2330       2.8359
    2331       2.8374
    2332       2.7154
    2333       2.7315
    2334       2.7292
    2335       2.7366
    2336       2.7966
    2337       2.7025
    2338       2.5928
    2339       2.6047
    2340       2.6238
    2341       2.6430
    2342       2.6508
    2343       2.7267
    2344       2.7725
    2345       2.7217
    2346       2.6980
    2347       2.7217
    2348       2.7445
    2349       2.8105
    2350       2.5948
    2351       2.8235
    2352       2.8579
    2353       2.8667
    2354       2.9170
    2355       2.9141
    2356       2.8127
    2357       2.8349
    2358       2.7758
    2359       2.8003
    2360       2.8702
    2361       2.9758
    2362       3.0607
    2363       2.9537
    2364       2.9456
    2365       3.1042
    2366       2.9915
    2367       2.8982
    2368       3.0528
    2369       3.0550
    2370       3.1011
    2371       2.9962
    2372       2.9938
    2373       2.9772
    2374       2.7356
    2375       2.6876
    2376       2.7639
    2377       2.7739
    2378       2.7495
    2379       2.6942
    2380       2.7452
    2381       2.7459
    2382       2.8162
    2383       2.8362
    2384       2.8304
    2385       2.7003
    2386       2.7873
    2387       2.8864
    2388       2.8912
    2389       2.8627
    2390       2.8881
    2391       2.7983
    2392       2.8167
    2393       2.8282
    2394       2.8422
    2395       2.7145
    2396       2.8266
    2397       2.9050
    2398       2.9493
    2399       3.1290
    2400       3.2742
    2401       3.2896
    2402       3.2240
    2403       3.2649
    2404       3.3306
    2405       3.2017
    2406       3.1456
    2407       3.1582
    2408       3.3173
    2409       3.2537
    2410       3.2468
    2411       3.1989
    2412       3.1329
    2413       3.0915
    2414       2.9469
    2415       3.0281
    2416       3.1741
    2417       3.0494
    2418       3.1288
    2419       3.2223
    2420       3.2906
    2421       3.1767
    2422       3.3142
    2423       3.2160
    2424       3.2279
    2425       3.1833
    2426       3.1829
    2427       3.2038
    2428       3.2277
    2429       3.2052
    2430       3.1896
    2431       3.4013
    2432       3.3425
    2433       3.3196
    2434       3.3630
    2435       3.3200
    2436       3.2328
    2437       3.2755
    2438       3.3826
    2439       3.4346
    2440       3.4260
    2441       3.2449
    2442       3.3333
    2443       3.3467
    2444       3.2982
    2445       3.2488
    2446       3.0936
    2447       3.2269
    2448       3.3033
    2449       3.1579
    2450       3.1674
    2451       3.1502
    2452       3.2342
    2453       3.1826
    2454       3.2096
    2455       3.0149
    2456       3.1001
    2457       2.9557
    2458       2.9170
    2459       2.8325
    2460       2.8519
    2461       2.9520
    2462       2.9024
    2463       2.9574
    2464       2.9007
    2465       2.9681
    2466       2.9780
    2467       2.9040
    2468       3.1183
    2469       3.1011
    2470       2.9980
    2471       3.0406
    2472       3.0212
    2473       3.0468
    2474       3.0405
    2475       2.9459
    2476       2.9583
    2477       2.9504
    2478       2.7793
    2479       2.8987
    2480       2.9343
    2481       2.9697
    2482       2.8710
    2483       2.7803
    2484       2.8092
    2485       2.8441
    2486       2.7928
    2487       2.7795
    2488       2.7418
    2489       2.6611
    2490       2.6709
    2491       2.6773
    2492       2.5172
    2493       2.6056
    2494       2.6006
    2495       2.6170
    2496       2.5299
    2497       2.5275
    2498       2.5376
    2499       2.6053
    2500       2.5600
