# Supplementary material for: Potential Inhibitors of Fascin From A Database of Marine Natural Products: A Virtual Screening and Molecular Dynamics Study
Source: Front Chem. 2021 Oct 7;9:719949. doi: 10.3389/fchem.2021.719949 (PMC8529705; doi:10.3389/fchem.2021.719949)
Supplement: Supplementary file 2 [file DataSheet1.ZIP › Raw Date for Manuscript-719949-reduced/Figure S1/Inhibitor 19/rmsd1.dat]

#Frame     RMSD_00002
       1       2.3959
       2       2.4016
       3       2.3586
       4       2.4241
       5       2.3584
       6       2.2205
       7       2.2125
       8       2.1669
       9       2.1923
      10       2.0996
      11       2.1724
      12       2.2300
      13       2.1703
      14       2.1645
      15       2.2000
      16       2.1241
      17       2.1966
      18       2.1528
      19       2.1328
      20       2.1714
      21       2.2418
      22       2.2656
      23       2.2839
      24       2.2491
      25       2.2516
      26       2.3194
      27       2.3179
      28       2.2983
      29       2.3480
      30       2.3286
      31       2.3042
      32       2.2876
      33       2.3254
      34       2.3242
      35       2.2638
      36       2.1787
      37       2.1371
      38       2.1518
      39       2.1621
      40       2.1336
      41       2.1485
      42       2.0246
      43       2.0897
      44       2.0316
      45       2.0353
      46       2.0529
      47       2.1051
      48       2.1262
      49       2.0521
      50       2.0055
      51       2.0937
      52       2.1738
      53       2.1671
      54       2.1383
      55       2.1250
      56       2.1868
      57       2.1297
      58       2.1699
      59       2.3122
      60       2.2862
      61       2.2937
      62       2.2967
      63       2.3657
      64       2.2934
      65       2.2967
      66       2.3435
      67       2.2863
      68       2.3209
      69       2.2340
      70       2.2243
      71       2.2585
      72       2.3834
      73       2.4335
      74       2.5282
      75       2.5018
      76       2.4716
      77       2.4440
      78       2.4413
      79       2.4343
      80       2.4207
      81       2.3442
      82       2.2328
      83       2.2679
      84       2.3941
      85       2.3181
      86       2.2862
      87       2.2797
      88       2.3265
      89       2.3312
      90       2.2966
      91       2.2308
      92       2.2331
      93       2.2689
      94       2.3290
      95       2.3043
      96       2.1909
      97       2.2294
      98       2.0992
      99       2.1634
     100       2.2409
     101       2.1642
     102       2.2039
     103       2.1980
     104       2.2448
     105       2.2386
     106       2.2583
     107       2.2243
     108       2.2402
     109       2.2034
     110       2.3347
     111       2.3003
     112       2.2808
     113       2.4414
     114       2.3528
     115       2.3033
     116       2.3069
     117       2.2709
     118       2.2290
     119       2.2299
     120       2.1422
     121       2.1337
     122       2.1488
     123       2.1385
     124       2.0626
     125       2.1530
     126       2.1995
     127       2.0712
     128       2.1615
     129       2.1149
     130       2.0240
     131       2.0625
     132       2.0713
     133       1.9629
     134       2.0532
     135       2.0596
     136       2.0750
     137       2.0980
     138       2.0947
     139       2.1615
     140       2.2108
     141       2.1489
     142       2.2111
     143       2.1688
     144       2.1990
     145       2.1306
     146       2.1087
     147       2.1238
     148       2.1353
     149       2.0693
     150       2.0325
     151       2.0310
     152       2.0378
     153       2.0618
     154       2.1644
     155       2.1734
     156       2.1258
     157       2.1627
     158       2.1887
     159       2.1280
     160       2.2080
     161       2.1717
     162       2.1446
     163       2.1566
     164       2.2329
     165       2.1894
     166       2.1680
     167       2.0669
     168       2.1075
     169       2.2569
     170       2.1147
     171       2.1390
     172       2.2938
     173       2.1723
     174       2.1792
     175       2.2637
     176       2.2255
     177       2.1907
     178       2.1390
     179       2.1624
     180       2.1261
     181       2.2096
     182       2.2153
     183       2.2080
     184       2.2254
     185       2.1379
     186       2.1673
     187       2.1123
     188       2.1476
     189       2.1681
     190       2.2195
     191       2.2075
     192       2.2896
     193       2.3066
     194       2.3329
     195       2.3650
     196       2.3653
     197       2.4467
     198       2.4217
     199       2.3564
     200       2.4569
     201       2.4261
     202       2.4127
     203       2.3482
     204       2.3206
     205       2.2123
     206       2.2438
     207       2.1450
     208       2.2556
     209       2.2277
     210       2.2744
     211       2.2462
     212       2.2025
     213       2.2192
     214       2.1604
     215       2.2592
     216       2.2909
     217       2.2712
     218       2.2555
     219       2.2646
     220       2.2130
     221       2.2425
     222       2.2374
     223       2.1805
     224       2.1723
     225       2.2291
     226       2.1691
     227       2.2977
     228       2.3124
     229       2.1559
     230       2.1271
     231       2.1302
     232       2.1250
     233       2.1437
     234       2.2581
     235       2.2507
     236       2.1382
     237       2.2222
     238       2.1986
     239       2.3040
     240       2.2421
     241       2.2296
     242       2.2965
     243       2.2959
     244       2.3155
     245       2.2817
     246       2.1850
     247       2.2221
     248       2.2057
     249       2.0914
     250       2.1588
     251       2.2049
     252       2.2538
     253       2.3784
     254       2.3864
     255       2.3768
     256       2.2426
     257       2.2577
     258       2.1763
     259       2.3104
     260       2.3003
     261       2.2639
     262       2.2538
     263       2.2591
     264       2.2411
     265       2.2330
     266       2.2350
     267       2.2078
     268       2.2067
     269       2.2391
     270       2.2330
     271       2.3158
     272       2.4048
     273       2.3554
     274       2.4387
     275       2.4626
     276       2.4206
     277       2.3594
     278       2.4458
     279       2.4070
     280       2.3875
     281       2.3950
     282       2.3710
     283       2.3799
     284       2.4066
     285       2.3824
     286       2.3401
     287       2.3673
     288       2.4490
     289       2.4222
     290       2.4404
     291       2.4422
     292       2.4694
     293       2.4510
     294       2.5785
     295       2.4399
     296       2.4518
     297       2.4260
     298       2.3693
     299       2.3701
     300       2.3562
     301       2.4059
     302       2.4711
     303       2.4360
     304       2.3930
     305       2.4431
     306       2.4670
     307       2.5077
     308       2.4241
     309       2.5235
     310       2.5719
     311       2.5086
     312       2.5637
     313       2.6384
     314       2.7670
     315       2.8655
     316       2.8999
     317       2.8820
     318       2.8800
     319       2.9074
     320       2.8150
     321       2.7242
     322       2.6932
     323       2.7711
     324       2.7460
     325       2.8222
     326       2.8029
     327       2.7929
     328       2.7779
     329       2.7701
     330       2.7873
     331       2.7677
     332       2.6313
     333       2.6636
     334       2.5649
     335       2.5749
     336       2.5782
     337       2.6018
     338       2.6565
     339       2.7375
     340       2.7726
     341       2.6970
     342       2.6479
     343       2.6720
     344       2.5373
     345       2.6101
     346       2.5456
     347       2.5059
     348       2.3972
     349       2.3895
     350       2.3979
     351       2.3546
     352       2.4642
     353       2.5394
     354       2.3953
     355       2.4002
     356       2.3080
     357       2.2815
     358       2.3713
     359       2.4723
     360       2.3975
     361       2.4039
     362       2.2296
     363       2.2526
     364       2.3177
     365       2.2631
     366       2.1993
     367       2.3775
     368       2.5321
     369       2.4238
     370       2.5129
     371       2.5110
     372       2.4523
     373       2.4267
     374       2.5102
     375       2.4760
     376       2.4023
     377       2.3900
     378       2.4526
     379       2.4347
     380       2.4887
     381       2.4006
     382       2.4404
     383       2.4680
     384       2.5120
     385       2.4920
     386       2.5970
     387       2.5715
     388       2.5071
     389       2.4956
     390       2.5045
     391       2.4524
     392       2.5364
     393       2.6146
     394       2.5532
     395       2.6413
     396       2.4859
     397       2.4442
     398       2.5095
     399       2.3742
     400       2.3502
     401       2.4362
     402       2.4204
     403       2.4432
     404       2.4957
     405       2.5017
     406       2.5370
     407       2.5361
     408       2.5143
     409       2.6159
     410       2.5924
     411       2.6516
     412       2.6112
     413       2.4440
     414       2.5058
     415       2.3796
     416       2.3451
     417       2.3557
     418       2.4229
     419       2.4260
     420       2.4503
     421       2.4550
     422       2.5491
     423       2.4947
     424       2.3521
     425       2.4706
     426       2.4668
     427       2.4963
     428       2.4452
     429       2.3975
     430       2.4401
     431       2.4440
     432       2.3691
     433       2.3500
     434       2.3827
     435       2.3750
     436       2.3704
     437       2.4071
     438       2.3808
     439       2.3454
     440       2.3413
     441       2.2894
     442       2.3024
     443       2.2837
     444       2.3191
     445       2.2807
     446       2.2768
     447       2.3121
     448       2.3207
     449       2.2881
     450       2.3340
     451       2.3191
     452       2.2571
     453       2.2335
     454       2.1962
     455       2.1782
     456       2.2106
     457       2.1780
     458       2.3137
     459       2.3053
     460       2.2466
     461       2.3128
     462       2.2553
     463       2.3152
     464       2.3591
     465       2.3104
     466       2.2951
     467       2.3526
     468       2.2960
     469       2.4101
     470       2.4366
     471       2.4163
     472       2.4042
     473       2.4593
     474       2.4766
     475       2.3979
     476       2.4110
     477       2.4009
     478       2.4096
     479       2.3743
     480       2.3502
     481       2.3259
     482       2.3798
     483       2.3231
     484       2.3540
     485       2.3330
     486       2.3257
     487       2.3962
     488       2.3290
     489       2.2339
     490       2.3012
     491       2.2916
     492       2.2712
     493       2.2699
     494       2.3633
     495       2.4529
     496       2.4115
     497       2.4171
     498       2.4093
     499       2.4962
     500       2.4231
     501       2.4165
     502       2.4498
     503       2.3856
     504       2.3970
     505       2.3937
     506       2.3637
     507       2.4025
     508       2.3834
     509       2.4393
     510       2.4464
     511       2.4614
     512       2.4352
     513       2.3731
     514       2.3224
     515       2.3987
     516       2.3439
     517       2.2359
     518       2.3528
     519       2.2850
     520       2.2398
     521       2.3333
     522       2.2892
     523       2.3370
     524       2.2495
     525       2.2554
     526       2.2149
     527       2.2280
     528       2.1694
     529       2.1501
     530       2.2400
     531       2.2416
     532       2.3472
     533       2.2182
     534       2.2581
     535       2.2531
     536       2.2405
     537       2.2508
     538       2.3063
     539       2.2071
     540       2.1724
     541       2.2567
     542       2.2135
     543       2.2619
     544       2.2788
     545       2.2441
     546       2.1475
     547       2.1974
     548       2.2424
     549       2.3179
     550       2.2767
     551       2.3037
     552       2.2501
     553       2.1695
     554       2.1412
     555       2.1605
     556       2.2099
     557       2.1669
     558       2.2536
     559       2.1671
     560       2.1398
     561       2.1176
     562       2.1156
     563       2.1798
     564       2.2141
     565       2.2200
     566       2.2760
     567       2.2696
     568       2.2120
     569       2.2364
     570       2.2852
     571       2.2572
     572       2.2567
     573       2.2375
     574       2.1509
     575       2.1819
     576       2.2622
     577       2.2716
     578       2.3230
     579       2.2391
     580       2.3260
     581       2.3320
     582       2.3948
     583       2.4252
     584       2.4353
     585       2.4754
     586       2.3098
     587       2.3420
     588       2.3617
     589       2.3505
     590       2.3340
     591       2.2753
     592       2.3197
     593       2.2862
     594       2.3051
     595       2.3939
     596       2.4249
     597       2.3798
     598       2.4016
     599       2.3371
     600       2.3939
     601       2.5097
     602       2.4612
     603       2.4457
     604       2.2248
     605       2.2972
     606       2.3241
     607       2.2550
     608       2.1872
     609       2.1939
     610       2.3733
     611       2.3909
     612       2.3005
     613       2.3951
     614       2.3667
     615       2.3592
     616       2.3902
     617       2.4118
     618       2.3167
     619       2.3622
     620       2.3203
     621       2.3220
     622       2.3768
     623       2.3188
     624       2.4078
     625       2.4831
     626       2.3186
     627       2.3171
     628       2.4223
     629       2.3918
     630       2.4436
     631       2.4274
     632       2.3654
     633       2.4120
     634       2.4043
     635       2.3514
     636       2.3366
     637       2.3428
     638       2.3386
     639       2.3125
     640       2.3510
     641       2.2855
     642       2.3422
     643       2.3771
     644       2.3762
     645       2.5206
     646       2.3598
     647       2.3995
     648       2.4700
     649       2.4782
     650       2.4037
     651       2.4758
     652       2.4614
     653       2.5045
     654       2.5934
     655       2.4849
     656       2.5562
     657       2.5185
     658       2.5727
     659       2.4581
     660       2.4836
     661       2.4716
     662       2.5200
     663       2.4867
     664       2.4755
     665       2.5052
     666       2.4987
     667       2.5475
     668       2.5434
     669       2.5940
     670       2.5090
     671       2.5461
     672       2.4747
     673       2.5299
     674       2.5084
     675       2.5810
     676       2.5338
     677       2.4244
     678       2.4383
     679       2.3871
     680       2.3867
     681       2.3588
     682       2.4163
     683       2.4733
     684       2.4134
     685       2.4336
     686       2.3942
     687       2.3623
     688       2.3683
     689       2.2577
     690       2.3138
     691       2.3377
     692       2.3403
     693       2.3185
     694       2.3915
     695       2.3924
     696       2.3798
     697       2.5163
     698       2.4135
     699       2.4614
     700       2.6138
     701       2.6381
     702       2.6717
     703       2.5841
     704       2.6699
     705       2.6852
     706       2.8567
     707       2.8128
     708       2.8436
     709       2.6928
     710       2.6663
     711       2.7445
     712       2.6468
     713       2.6286
     714       2.5197
     715       2.5778
     716       2.5438
     717       2.5318
     718       2.5042
     719       2.5124
     720       2.6379
     721       2.6140
     722       2.6076
     723       2.7374
     724       2.6905
     725       2.6944
     726       2.7326
     727       2.6339
     728       2.6946
     729       2.7463
     730       2.6731
     731       2.6797
     732       2.7407
     733       2.7182
     734       2.7097
     735       2.7688
     736       2.7056
     737       2.7365
     738       2.7386
     739       2.8161
     740       2.8873
     741       2.7273
     742       2.7495
     743       2.7898
     744       2.8107
     745       2.8047
     746       2.8498
     747       2.8044
     748       2.8721
     749       2.8838
     750       2.9026
     751       2.8600
     752       2.8390
     753       2.7735
     754       2.6789
     755       2.7911
     756       2.8814
     757       2.8697
     758       2.8550
     759       2.8494
     760       2.7538
     761       2.7115
     762       2.8202
     763       2.7684
     764       2.8463
     765       2.9401
     766       2.8742
     767       2.8209
     768       2.8288
     769       2.8663
     770       2.9604
     771       2.9292
     772       2.8604
     773       2.8373
     774       3.0416
     775       3.0389
     776       2.9459
     777       2.8034
     778       2.6724
     779       2.6822
     780       2.7261
     781       2.6223
     782       2.5968
     783       2.5620
     784       2.5503
     785       2.6710
     786       2.5241
     787       2.5292
     788       2.5041
     789       2.5306
     790       2.6490
     791       2.7769
     792       2.8681
     793       2.7077
     794       2.7201
     795       2.7612
     796       2.5640
     797       2.5579
     798       2.5133
     799       2.5885
     800       2.5600
     801       2.5680
     802       2.5902
     803       2.5344
     804       2.5603
     805       2.4423
     806       2.4171
     807       2.3018
     808       2.3089
     809       2.3018
     810       2.3044
     811       2.3246
     812       2.3873
     813       2.4168
     814       2.4071
     815       2.4839
     816       2.4409
     817       2.3876
     818       2.3969
     819       2.3094
     820       2.4301
     821       2.4283
     822       2.3754
     823       2.4753
     824       2.4142
     825       2.3965
     826       2.4220
     827       2.4319
     828       2.4042
     829       2.3479
     830       2.3653
     831       2.3453
     832       2.3375
     833       2.4282
     834       2.4844
     835       2.4491
     836       2.3031
     837       2.2757
     838       2.3443
     839       2.3240
     840       2.3082
     841       2.3939
     842       2.3566
     843       2.2118
     844       2.2544
     845       2.3766
     846       2.3341
     847       2.3225
     848       2.4386
     849       2.5366
     850       2.4845
     851       2.3055
     852       2.2886
     853       2.2718
     854       2.3609
     855       2.3166
     856       2.3502
     857       2.2876
     858       2.3074
     859       2.3397
     860       2.2828
     861       2.3122
     862       2.3089
     863       2.1975
     864       2.1712
     865       2.1959
     866       2.1287
     867       2.1436
     868       2.1798
     869       2.1908
     870       2.0925
     871       2.0354
     872       1.9946
     873       1.9626
     874       2.0100
     875       2.0291
     876       2.0188
     877       2.1363
     878       2.1730
     879       2.1271
     880       2.1105
     881       2.0787
     882       2.0797
     883       2.1194
     884       2.0608
     885       2.0905
     886       2.1065
     887       2.2041
     888       2.2349
     889       2.2962
     890       2.3290
     891       2.3896
     892       2.3413
     893       2.3665
     894       2.2530
     895       2.2237
     896       2.1657
     897       2.1984
     898       2.2011
     899       2.2255
     900       2.1980
     901       2.1993
     902       2.1218
     903       2.0721
     904       2.2189
     905       2.2104
     906       2.2727
     907       2.2112
     908       2.3073
     909       2.3413
     910       2.3973
     911       2.3308
     912       2.3063
     913       2.3179
     914       2.2646
     915       2.2700
     916       2.2873
     917       2.2532
     918       2.3679
     919       2.4182
     920       2.2847
     921       2.3254
     922       2.4121
     923       2.3932
     924       2.3772
     925       2.3505
     926       2.2900
     927       2.3598
     928       2.2835
     929       2.2984
     930       2.3261
     931       2.4079
     932       2.3800
     933       2.3583
     934       2.3359
     935       2.3377
     936       2.3153
     937       2.3268
     938       2.4520
     939       2.4364
     940       2.3715
     941       2.4667
     942       2.4581
     943       2.4368
     944       2.4193
     945       2.3982
     946       2.4139
     947       2.3922
     948       2.3458
     949       2.3487
     950       2.3303
     951       2.3257
     952       2.3605
     953       2.4124
     954       2.3577
     955       2.3904
     956       2.3614
     957       2.2593
     958       2.2727
     959       2.3350
     960       2.3702
     961       2.2567
     962       2.1741
     963       2.2207
     964       2.2098
     965       2.1977
     966       2.1791
     967       2.2179
     968       2.2417
     969       2.3397
     970       2.3340
     971       2.2130
     972       2.2247
     973       2.2652
     974       2.1861
     975       2.2448
     976       2.2854
     977       2.1187
     978       2.1854
     979       2.1680
     980       2.1667
     981       2.1913
     982       2.2125
     983       2.2054
     984       2.2573
     985       2.2861
     986       2.2737
     987       2.2184
     988       2.2521
     989       2.2374
     990       2.1985
     991       2.2249
     992       2.1577
     993       2.2358
     994       2.2107
     995       2.1068
     996       2.2382
     997       2.1962
     998       2.2593
     999       2.2459
    1000       2.2107
    1001       2.2301
    1002       2.1706
    1003       2.2530
    1004       2.3076
    1005       2.1834
    1006       2.2629
    1007       2.2551
    1008       2.2495
    1009       2.2095
    1010       2.1815
    1011       2.1969
    1012       2.2529
    1013       2.2671
    1014       2.3521
    1015       2.2926
    1016       2.2878
    1017       2.2684
    1018       2.1459
    1019       2.1612
    1020       2.1811
    1021       2.1248
    1022       2.1135
    1023       2.0954
    1024       2.0507
    1025       2.1254
    1026       2.1088
    1027       2.1818
    1028       2.1810
    1029       2.1588
    1030       2.0944
    1031       2.0730
    1032       2.1724
    1033       2.1583
    1034       2.1911
    1035       2.1207
    1036       2.0584
    1037       2.0660
    1038       2.1003
    1039       2.0903
    1040       2.1689
    1041       2.2015
    1042       2.2344
    1043       2.1742
    1044       2.2452
    1045       2.2446
    1046       2.2995
    1047       2.3485
    1048       2.4247
    1049       2.2917
    1050       2.3627
    1051       2.4374
    1052       2.4012
    1053       2.3679
    1054       2.3537
    1055       2.2857
    1056       2.3468
    1057       2.2433
    1058       2.3076
    1059       2.2110
    1060       2.1909
    1061       2.2513
    1062       2.2842
    1063       2.2576
    1064       2.2920
    1065       2.3792
    1066       2.3940
    1067       2.3815
    1068       2.3651
    1069       2.4030
    1070       2.4195
    1071       2.3367
    1072       2.2633
    1073       2.3621
    1074       2.3932
    1075       2.3802
    1076       2.4200
    1077       2.4623
    1078       2.4294
    1079       2.4489
    1080       2.3649
    1081       2.3619
    1082       2.4333
    1083       2.3971
    1084       2.3822
    1085       2.3747
    1086       2.3631
    1087       2.3705
    1088       2.3931
    1089       2.3424
    1090       2.2983
    1091       2.3556
    1092       2.3778
    1093       2.3046
    1094       2.2701
    1095       2.3157
    1096       2.4036
    1097       2.4841
    1098       2.3802
    1099       2.4262
    1100       2.4167
    1101       2.3421
    1102       2.2752
    1103       2.3195
    1104       2.2449
    1105       2.2475
    1106       2.2050
    1107       2.2269
    1108       2.2337
    1109       2.0952
    1110       2.2229
    1111       2.3113
    1112       2.2808
    1113       2.2912
    1114       2.3314
    1115       2.3646
    1116       2.3366
    1117       2.3176
    1118       2.3535
    1119       2.3562
    1120       2.2662
    1121       2.3245
    1122       2.3581
    1123       2.3127
    1124       2.3027
    1125       2.2138
    1126       2.2945
    1127       2.2076
    1128       2.2295
    1129       2.1792
    1130       2.2261
    1131       2.1507
    1132       2.2024
    1133       2.3499
    1134       2.2971
    1135       2.3392
    1136       2.3870
    1137       2.3375
    1138       2.4427
    1139       2.3233
    1140       2.3265
    1141       2.3819
    1142       2.4571
    1143       2.5204
    1144       2.6018
    1145       2.5485
    1146       2.6598
    1147       2.5510
    1148       2.3995
    1149       2.4385
    1150       2.3722
    1151       2.3219
    1152       2.3271
    1153       2.3343
    1154       2.3665
    1155       2.2943
    1156       2.3007
    1157       2.2935
    1158       2.3395
    1159       2.2882
    1160       2.2866
    1161       2.4391
    1162       2.4042
    1163       2.3940
    1164       2.4664
    1165       2.4594
    1166       2.3431
    1167       2.3628
    1168       2.3071
    1169       2.3325
    1170       2.3439
    1171       2.2842
    1172       2.3567
    1173       2.4203
    1174       2.3318
    1175       2.3005
    1176       2.2693
    1177       2.3714
    1178       2.3113
    1179       2.3521
    1180       2.4580
    1181       2.4658
    1182       2.3651
    1183       2.3160
    1184       2.3222
    1185       2.2816
    1186       2.2955
    1187       2.3176
    1188       2.3246
    1189       2.2511
    1190       2.2670
    1191       2.2114
    1192       2.2117
    1193       2.2486
    1194       2.2025
    1195       2.2475
    1196       2.2174
    1197       2.1565
    1198       2.2311
    1199       2.3060
    1200       2.3310
    1201       2.3545
    1202       2.4042
    1203       2.3259
    1204       2.3321
    1205       2.3359
    1206       2.3484
    1207       2.3162
    1208       2.3571
    1209       2.3723
    1210       2.3213
    1211       2.3432
    1212       2.3969
    1213       2.3299
    1214       2.3775
    1215       2.3085
    1216       2.2601
    1217       2.2311
    1218       2.2812
    1219       2.2970
    1220       2.3226
    1221       2.3126
    1222       2.3060
    1223       2.3616
    1224       2.3265
    1225       2.3739
    1226       2.3597
    1227       2.3723
    1228       2.4165
    1229       2.4773
    1230       2.4714
    1231       2.3537
    1232       2.4409
    1233       2.4176
    1234       2.4302
    1235       2.3209
    1236       2.2781
    1237       2.2748
    1238       2.3315
    1239       2.3329
    1240       2.3328
    1241       2.4203
    1242       2.4199
    1243       2.3688
    1244       2.4691
    1245       2.5029
    1246       2.4010
    1247       2.4561
    1248       2.3682
    1249       2.4107
    1250       2.4743
    1251       2.3854
    1252       2.4377
    1253       2.4945
    1254       2.3747
    1255       2.3692
    1256       2.4732
    1257       2.5097
    1258       2.5191
    1259       2.5333
    1260       2.4896
    1261       2.5241
    1262       2.5469
    1263       2.4321
    1264       2.4026
    1265       2.4981
    1266       2.4483
    1267       2.4992
    1268       2.4078
    1269       2.4423
    1270       2.3739
    1271       2.3662
    1272       2.4265
    1273       2.4941
    1274       2.4904
    1275       2.5415
    1276       2.5149
    1277       2.4933
    1278       2.3627
    1279       2.4390
    1280       2.5616
    1281       2.6391
    1282       2.6571
    1283       2.6007
    1284       2.6263
    1285       2.6882
    1286       2.7271
    1287       2.6742
    1288       2.6792
    1289       2.6534
    1290       2.6620
    1291       2.6769
    1292       2.6316
    1293       2.5462
    1294       2.4953
    1295       2.6431
    1296       2.5503
    1297       2.5995
    1298       2.5554
    1299       2.5101
    1300       2.6008
    1301       2.5725
    1302       2.5970
    1303       2.7055
    1304       2.7119
    1305       2.7435
    1306       2.7247
    1307       2.6747
    1308       2.6893
    1309       2.7504
    1310       2.6982
    1311       2.6652
    1312       2.6097
    1313       2.5942
    1314       2.5168
    1315       2.5342
    1316       2.5107
    1317       2.5147
    1318       2.4399
    1319       2.4019
    1320       2.3732
    1321       2.2664
    1322       2.3323
    1323       2.2978
    1324       2.2569
    1325       2.3665
    1326       2.4025
    1327       2.4950
    1328       2.4959
    1329       2.5234
    1330       2.4632
    1331       2.5071
    1332       2.6124
    1333       2.6671
    1334       2.7317
    1335       2.6636
    1336       2.5547
    1337       2.6445
    1338       2.6556
    1339       2.7202
    1340       2.7503
    1341       2.6205
    1342       2.5789
    1343       2.5677
    1344       2.5689
    1345       2.6223
    1346       2.5201
    1347       2.6125
    1348       2.4447
    1349       2.4393
    1350       2.4583
    1351       2.5811
    1352       2.5857
    1353       2.6918
    1354       2.6289
    1355       2.6422
    1356       2.6286
    1357       2.6356
    1358       2.6803
    1359       2.7925
    1360       2.6857
    1361       2.6089
    1362       2.6769
    1363       2.6975
    1364       2.5751
    1365       2.7486
    1366       2.7079
    1367       2.6847
    1368       2.7026
    1369       2.7284
    1370       2.5789
    1371       2.6186
    1372       2.6578
    1373       2.7295
    1374       2.7915
    1375       2.7307
    1376       2.7875
    1377       2.8842
    1378       2.9397
    1379       2.8210
    1380       2.7740
    1381       2.7381
    1382       2.8903
    1383       2.8052
    1384       2.8757
    1385       2.9088
    1386       2.9999
    1387       2.9044
    1388       2.8312
    1389       2.7698
    1390       2.7856
    1391       2.7334
    1392       2.6725
    1393       2.7008
    1394       2.6560
    1395       2.6118
    1396       2.6947
    1397       2.6333
    1398       2.6357
    1399       2.6880
    1400       2.7124
    1401       2.6978
    1402       2.7284
    1403       2.7335
    1404       2.7505
    1405       2.7022
    1406       2.6703
    1407       2.7698
    1408       2.6465
    1409       2.7020
    1410       2.6576
    1411       2.7041
    1412       2.7257
    1413       2.6465
    1414       2.7045
    1415       2.7321
    1416       2.7729
    1417       2.7131
    1418       2.6490
    1419       2.6055
    1420       2.6146
    1421       2.6733
    1422       2.6807
    1423       2.6629
    1424       2.6861
    1425       2.7211
    1426       2.6873
    1427       2.7210
    1428       2.6277
    1429       2.5321
    1430       2.4781
    1431       2.5035
    1432       2.4864
    1433       2.5105
    1434       2.4904
    1435       2.4201
    1436       2.3522
    1437       2.3299
    1438       2.3913
    1439       2.4252
    1440       2.4641
    1441       2.5119
    1442       2.4987
    1443       2.4018
    1444       2.4423
    1445       2.4340
    1446       2.4095
    1447       2.4981
    1448       2.4928
    1449       2.6388
    1450       2.6591
    1451       2.6781
    1452       2.6442
    1453       2.6823
    1454       2.6861
    1455       2.6230
    1456       2.5787
    1457       2.5452
    1458       2.6468
    1459       2.6589
    1460       2.6521
    1461       2.7202
    1462       2.8138
    1463       2.8358
    1464       2.8751
    1465       2.7339
    1466       2.7721
    1467       2.8093
    1468       2.7498
    1469       2.6830
    1470       2.5968
    1471       2.6685
    1472       2.6173
    1473       2.8224
    1474       2.7577
    1475       2.8076
    1476       2.8154
    1477       2.7875
    1478       2.8700
    1479       2.7479
    1480       2.8628
    1481       2.8537
    1482       2.8529
    1483       2.7747
    1484       2.8371
    1485       2.9089
    1486       2.9570
    1487       2.8915
    1488       2.8716
    1489       2.8701
    1490       2.7900
    1491       2.7936
    1492       2.8738
    1493       2.8936
    1494       2.8355
    1495       2.7641
    1496       2.7385
    1497       2.7524
    1498       2.7536
    1499       2.7048
    1500       2.7520
    1501       2.7488
    1502       2.7323
    1503       2.7336
    1504       2.7103
    1505       2.7947
    1506       2.7626
    1507       2.7192
    1508       2.5410
    1509       2.6273
    1510       2.6676
    1511       2.7386
    1512       2.7140
    1513       2.6573
    1514       2.6715
    1515       2.6225
    1516       2.6291
    1517       2.5756
    1518       2.5403
    1519       2.6152
    1520       2.5882
    1521       2.4721
    1522       2.4675
    1523       2.5291
    1524       2.5484
    1525       2.5856
    1526       2.5702
    1527       2.5604
    1528       2.4299
    1529       2.4030
    1530       2.4036
    1531       2.4935
    1532       2.4949
    1533       2.5743
    1534       2.6155
    1535       2.6227
    1536       2.5524
    1537       2.4909
    1538       2.5282
    1539       2.5777
    1540       2.6410
    1541       2.5210
    1542       2.4957
    1543       2.5360
    1544       2.5376
    1545       2.4682
    1546       2.3685
    1547       2.4026
    1548       2.3990
    1549       2.4913
    1550       2.4000
    1551       2.4061
    1552       2.3728
    1553       2.3675
    1554       2.4128
    1555       2.3790
    1556       2.3466
    1557       2.3833
    1558       2.4340
    1559       2.3910
    1560       2.3677
    1561       2.3185
    1562       2.3098
    1563       2.4377
    1564       2.3614
    1565       2.3950
    1566       2.4273
    1567       2.3838
    1568       2.4590
    1569       2.4280
    1570       2.4209
    1571       2.3910
    1572       2.4058
    1573       2.5805
    1574       2.4905
    1575       2.4409
    1576       2.4103
    1577       2.4577
    1578       2.4325
    1579       2.4164
    1580       2.4668
    1581       2.4297
    1582       2.3358
    1583       2.3269
    1584       2.3485
    1585       2.4047
    1586       2.3607
    1587       2.3099
    1588       2.3651
    1589       2.4236
    1590       2.4736
    1591       2.4784
    1592       2.3728
    1593       2.4683
    1594       2.4527
    1595       2.5269
    1596       2.4999
    1597       2.5307
    1598       2.5284
    1599       2.4835
    1600       2.5138
    1601       2.5370
    1602       2.4923
    1603       2.4428
    1604       2.4341
    1605       2.5056
    1606       2.4904
    1607       2.4425
    1608       2.4383
    1609       2.4544
    1610       2.4747
    1611       2.3854
    1612       2.3589
    1613       2.3913
    1614       2.3790
    1615       2.4072
    1616       2.4020
    1617       2.4349
    1618       2.4414
    1619       2.4107
    1620       2.4552
    1621       2.4633
    1622       2.4584
    1623       2.4581
    1624       2.4538
    1625       2.3675
    1626       2.3436
    1627       2.2799
    1628       2.2174
    1629       2.3057
    1630       2.2920
    1631       2.2887
    1632       2.2285
    1633       2.2528
    1634       2.3404
    1635       2.4100
    1636       2.3305
    1637       2.3554
    1638       2.3148
    1639       2.4141
    1640       2.3627
    1641       2.4324
    1642       2.4311
    1643       2.4410
    1644       2.3467
    1645       2.3507
    1646       2.3180
    1647       2.4095
    1648       2.4779
    1649       2.4543
    1650       2.4795
    1651       2.5598
    1652       2.5445
    1653       2.6523
    1654       2.5548
    1655       2.5812
    1656       2.6577
    1657       2.7077
    1658       2.6325
    1659       2.5162
    1660       2.5374
    1661       2.4539
    1662       2.5160
    1663       2.3993
    1664       2.5676
    1665       2.4349
    1666       2.4420
    1667       2.4934
    1668       2.4513
    1669       2.4902
    1670       2.5170
    1671       2.5525
    1672       2.5084
    1673       2.4848
    1674       2.4387
    1675       2.3750
    1676       2.4106
    1677       2.4349
    1678       2.2836
    1679       2.3218
    1680       2.3696
    1681       2.3948
    1682       2.4516
    1683       2.4299
    1684       2.4810
    1685       2.5022
    1686       2.5459
    1687       2.5258
    1688       2.5540
    1689       2.6139
    1690       2.6641
    1691       2.6090
    1692       2.6352
    1693       2.6714
    1694       2.7500
    1695       2.7478
    1696       2.7577
    1697       2.6908
    1698       2.7921
    1699       2.7059
    1700       2.6526
    1701       2.6534
    1702       2.7158
    1703       2.6840
    1704       2.6672
    1705       2.6108
    1706       2.6642
    1707       2.6900
    1708       2.7642
    1709       2.7913
    1710       2.8248
    1711       2.7752
    1712       2.9262
    1713       2.8902
    1714       2.9548
    1715       2.8913
    1716       2.9017
    1717       2.7906
    1718       2.7919
    1719       2.7014
    1720       2.8769
    1721       2.8036
    1722       2.8162
    1723       2.9264
    1724       2.9618
    1725       2.8357
    1726       2.9261
    1727       2.8386
    1728       2.8299
    1729       2.8179
    1730       2.8592
    1731       2.7904
    1732       2.6170
    1733       2.6652
    1734       2.6515
    1735       2.6726
    1736       2.6571
    1737       2.5744
    1738       2.6203
    1739       2.6102
    1740       2.5290
    1741       2.6315
    1742       2.6159
    1743       2.5580
    1744       2.6161
    1745       2.5923
    1746       2.5390
    1747       2.5518
    1748       2.6233
    1749       2.5372
    1750       2.5423
    1751       2.5496
    1752       2.4679
    1753       2.5246
    1754       2.6716
    1755       2.6033
    1756       2.6953
    1757       2.6107
    1758       2.6742
    1759       2.6767
    1760       2.6644
    1761       2.5610
    1762       2.5123
    1763       2.5132
    1764       2.5960
    1765       2.6748
    1766       2.5301
    1767       2.5827
    1768       2.5994
    1769       2.6473
    1770       2.6341
    1771       2.6607
    1772       2.6534
    1773       2.7194
    1774       2.7589
    1775       2.6362
    1776       2.5855
    1777       2.6973
    1778       2.6312
    1779       2.6227
    1780       2.6102
    1781       2.6415
    1782       2.6984
    1783       2.7290
    1784       2.7111
    1785       2.7515
    1786       2.8283
    1787       2.7780
    1788       2.7163
    1789       2.7080
    1790       2.7097
    1791       2.7987
    1792       2.8002
    1793       2.8263
    1794       2.8232
    1795       2.7680
    1796       2.6816
    1797       2.6018
    1798       2.7210
    1799       2.7641
    1800       2.7304
    1801       2.7921
    1802       2.8220
    1803       2.7152
    1804       2.6833
    1805       2.5987
    1806       2.6535
    1807       2.6142
    1808       2.6179
    1809       2.6417
    1810       2.6022
    1811       2.6817
    1812       2.6535
    1813       2.5715
    1814       2.5578
    1815       2.5816
    1816       2.6175
    1817       2.6861
    1818       2.6842
    1819       2.5768
    1820       2.5995
    1821       2.6651
    1822       2.6865
    1823       2.6263
    1824       2.6623
    1825       2.6106
    1826       2.6234
    1827       2.6035
    1828       2.5530
    1829       2.6121
    1830       2.6281
    1831       2.5970
    1832       2.6515
    1833       2.5717
    1834       2.5281
    1835       2.6102
    1836       2.5756
    1837       2.4609
    1838       2.5128
    1839       2.5699
    1840       2.4815
    1841       2.5664
    1842       2.6384
    1843       2.5955
    1844       2.5420
    1845       2.5126
    1846       2.5524
    1847       2.7032
    1848       2.6527
    1849       2.7310
    1850       2.6428
    1851       2.6118
    1852       2.5992
    1853       2.6261
    1854       2.4404
    1855       2.5201
    1856       2.4882
    1857       2.4664
    1858       2.5204
    1859       2.5865
    1860       2.5615
    1861       2.4765
    1862       2.5319
    1863       2.4962
    1864       2.5037
    1865       2.5376
    1866       2.4911
    1867       2.5101
    1868       2.5623
    1869       2.5702
    1870       2.5059
    1871       2.4734
    1872       2.6264
    1873       2.5029
    1874       2.3421
    1875       2.3405
    1876       2.3652
    1877       2.4339
    1878       2.4536
    1879       2.4474
    1880       2.4616
    1881       2.3704
    1882       2.4427
    1883       2.4280
    1884       2.4500
    1885       2.4419
    1886       2.4615
    1887       2.4435
    1888       2.4514
    1889       2.4605
    1890       2.5181
    1891       2.5252
    1892       2.4770
    1893       2.4190
    1894       2.3782
    1895       2.4412
    1896       2.4841
    1897       2.5389
    1898       2.4934
    1899       2.4898
    1900       2.4586
    1901       2.4744
    1902       2.4942
    1903       2.4353
    1904       2.4405
    1905       2.4599
    1906       2.5340
    1907       2.5263
    1908       2.5391
    1909       2.5145
    1910       2.5283
    1911       2.4508
    1912       2.3997
    1913       2.4821
    1914       2.5749
    1915       2.5176
    1916       2.5305
    1917       2.4797
    1918       2.4504
    1919       2.5675
    1920       2.5427
    1921       2.6163
    1922       2.4950
    1923       2.4727
    1924       2.4753
    1925       2.3801
    1926       2.3520
    1927       2.3261
    1928       2.3720
    1929       2.3434
    1930       2.3405
    1931       2.4168
    1932       2.4730
    1933       2.5041
    1934       2.4318
    1935       2.3681
    1936       2.3646
    1937       2.4087
    1938       2.4069
    1939       2.3385
    1940       2.4532
    1941       2.4181
    1942       2.4600
    1943       2.3425
    1944       2.4096
    1945       2.4994
    1946       2.4512
    1947       2.5267
    1948       2.4358
    1949       2.4540
    1950       2.3556
    1951       2.4516
    1952       2.4611
    1953       2.4509
    1954       2.4567
    1955       2.4285
    1956       2.4218
    1957       2.3601
    1958       2.4184
    1959       2.4879
    1960       2.4355
    1961       2.4416
    1962       2.4955
    1963       2.4667
    1964       2.4797
    1965       2.4985
    1966       2.6121
    1967       2.4420
    1968       2.4580
    1969       2.4236
    1970       2.3732
    1971       2.3608
    1972       2.4503
    1973       2.3861
    1974       2.4205
    1975       2.4512
    1976       2.4740
    1977       2.3770
    1978       2.4091
    1979       2.4724
    1980       2.4447
    1981       2.4403
    1982       2.4408
    1983       2.4792
    1984       2.5097
    1985       2.4673
    1986       2.5435
    1987       2.4968
    1988       2.5232
    1989       2.5548
    1990       2.4982
    1991       2.4737
    1992       2.5280
    1993       2.5409
    1994       2.4725
    1995       2.5724
    1996       2.5689
    1997       2.5504
    1998       2.6675
    1999       2.5659
    2000       2.5864
    2001       2.5031
    2002       2.5407
    2003       2.5182
    2004       2.4800
    2005       2.6096
    2006       2.5604
    2007       2.5561
    2008       2.4549
    2009       2.5098
    2010       2.4890
    2011       2.5173
    2012       2.4937
    2013       2.4461
    2014       2.4755
    2015       2.5089
    2016       2.5560
    2017       2.5753
    2018       2.5015
    2019       2.4535
    2020       2.4815
    2021       2.4639
    2022       2.5574
    2023       2.5790
    2024       2.6442
    2025       2.5779
    2026       2.4961
    2027       2.4825
    2028       2.4433
    2029       2.4206
    2030       2.5328
    2031       2.5248
    2032       2.5028
    2033       2.5775
    2034       2.4881
    2035       2.3980
    2036       2.3957
    2037       2.3698
    2038       2.4395
    2039       2.4182
    2040       2.4500
    2041       2.4089
    2042       2.5163
    2043       2.5470
    2044       2.5733
    2045       2.5061
    2046       2.5158
    2047       2.3764
    2048       2.3436
    2049       2.3913
    2050       2.3976
    2051       2.3239
    2052       2.4350
    2053       2.4164
    2054       2.4579
    2055       2.4718
    2056       2.4777
    2057       2.5860
    2058       2.5597
    2059       2.4070
    2060       2.3774
    2061       2.3228
    2062       2.2945
    2063       2.3331
    2064       2.3528
    2065       2.3911
    2066       2.3608
    2067       2.3922
    2068       2.4238
    2069       2.5096
    2070       2.4582
    2071       2.5773
    2072       2.6449
    2073       2.4845
    2074       2.5372
    2075       2.4429
    2076       2.4744
    2077       2.4076
    2078       2.5245
    2079       2.5630
    2080       2.5447
    2081       2.5631
    2082       2.5230
    2083       2.4705
    2084       2.4092
    2085       2.4542
    2086       2.4299
    2087       2.4699
    2088       2.3832
    2089       2.3710
    2090       2.3623
    2091       2.3858
    2092       2.3873
    2093       2.2935
    2094       2.3145
    2095       2.3306
    2096       2.3307
    2097       2.4037
    2098       2.4045
    2099       2.4533
    2100       2.4730
    2101       2.6036
    2102       2.5318
    2103       2.4874
    2104       2.5137
    2105       2.5307
    2106       2.4830
    2107       2.5508
    2108       2.3909
    2109       2.4457
    2110       2.4646
    2111       2.4280
    2112       2.3505
    2113       2.3721
    2114       2.3505
    2115       2.4130
    2116       2.4460
    2117       2.4804
    2118       2.4778
    2119       2.4295
    2120       2.4586
    2121       2.5132
    2122       2.4469
    2123       2.4120
    2124       2.4844
    2125       2.4002
    2126       2.5423
    2127       2.5578
    2128       2.5736
    2129       2.6073
    2130       2.6036
    2131       2.6095
    2132       2.5596
    2133       2.6012
    2134       2.6149
    2135       2.6647
    2136       2.6709
    2137       2.6917
    2138       2.6248
    2139       2.6317
    2140       2.6166
    2141       2.6832
    2142       2.5926
    2143       2.6340
    2144       2.5987
    2145       2.6354
    2146       2.7064
    2147       2.7486
    2148       2.6736
    2149       2.7194
    2150       2.7115
    2151       2.7520
    2152       2.7271
    2153       2.7095
    2154       2.7156
    2155       2.7965
    2156       2.7448
    2157       2.7382
    2158       2.7810
    2159       2.7116
    2160       2.7265
    2161       2.7244
    2162       2.7967
    2163       2.7149
    2164       2.7084
    2165       2.6599
    2166       2.6648
    2167       2.6649
    2168       2.6407
    2169       2.6401
    2170       2.6706
    2171       2.6057
    2172       2.4734
    2173       2.4838
    2174       2.5015
    2175       2.6837
    2176       2.6695
    2177       2.5662
    2178       2.6683
    2179       2.6714
    2180       2.6985
    2181       2.7328
    2182       2.7449
    2183       2.6814
    2184       2.6440
    2185       2.6222
    2186       2.5425
    2187       2.5382
    2188       2.6211
    2189       2.6531
    2190       2.6038
    2191       2.5311
    2192       2.5347
    2193       2.5914
    2194       2.5311
    2195       2.4449
    2196       2.4495
    2197       2.4232
    2198       2.4715
    2199       2.5031
    2200       2.5612
    2201       2.6192
    2202       2.5784
    2203       2.5322
    2204       2.6495
    2205       2.6481
    2206       2.6903
    2207       2.7230
    2208       2.8443
    2209       2.8766
    2210       2.8078
    2211       2.7541
    2212       2.6629
    2213       2.7539
    2214       2.8034
    2215       2.6904
    2216       2.6184
    2217       2.5725
    2218       2.5420
    2219       2.5066
    2220       2.5787
    2221       2.6592
    2222       2.5776
    2223       2.6959
    2224       2.6764
    2225       2.6832
    2226       2.6208
    2227       2.5326
    2228       2.6460
    2229       2.7333
    2230       2.6538
    2231       2.5871
    2232       2.6911
    2233       2.7420
    2234       2.5778
    2235       2.6466
    2236       2.5992
    2237       2.5743
    2238       2.5193
    2239       2.5537
    2240       2.6437
    2241       2.7110
    2242       2.7181
    2243       2.6578
    2244       2.6068
    2245       2.5811
    2246       2.6289
    2247       2.6005
    2248       2.6950
    2249       2.7463
    2250       2.7345
    2251       2.6698
    2252       2.6720
    2253       2.7080
    2254       2.6740
    2255       2.7075
    2256       2.6642
    2257       2.5671
    2258       2.6298
    2259       2.5857
    2260       2.5889
    2261       2.5509
    2262       2.5419
    2263       2.4784
    2264       2.5309
    2265       2.5089
    2266       2.4869
    2267       2.5166
    2268       2.5131
    2269       2.4561
    2270       2.5566
    2271       2.6600
    2272       2.6011
    2273       2.6897
    2274       2.6431
    2275       2.6345
    2276       2.5578
    2277       2.5470
    2278       2.5638
    2279       2.6509
    2280       2.6379
    2281       2.6304
    2282       2.6089
    2283       2.5653
    2284       2.5806
    2285       2.5329
    2286       2.5952
    2287       2.4581
    2288       2.4387
    2289       2.5151
    2290       2.5165
    2291       2.5823
    2292       2.5951
    2293       2.6230
    2294       2.5720
    2295       2.6034
    2296       2.5472
    2297       2.4390
    2298       2.3723
    2299       2.4324
    2300       2.4470
    2301       2.4799
    2302       2.4812
    2303       2.5529
    2304       2.3846
    2305       2.4268
    2306       2.4525
    2307       2.4640
    2308       2.4483
    2309       2.4655
    2310       2.4610
    2311       2.4562
    2312       2.4650
    2313       2.3881
    2314       2.3601
    2315       2.3576
    2316       2.2861
    2317       2.3596
    2318       2.3035
    2319       2.3527
    2320       2.3435
    2321       2.4271
    2322       2.4554
    2323       2.4996
    2324       2.3961
    2325       2.4564
    2326       2.4742
    2327       2.4092
    2328       2.4824
    2329       2.4078
    2330       2.4730
    2331       2.4934
    2332       2.5153
    2333       2.6560
    2334       2.6031
    2335       2.6047
    2336       2.5797
    2337       2.5600
    2338       2.5312
    2339       2.4794
    2340       2.5027
    2341       2.4953
    2342       2.4071
    2343       2.3916
    2344       2.4072
    2345       2.3419
    2346       2.3227
    2347       2.4310
    2348       2.4881
    2349       2.5407
    2350       2.5015
    2351       2.5618
    2352       2.5495
    2353       2.5499
    2354       2.4997
    2355       2.5442
    2356       2.5329
    2357       2.5511
    2358       2.5401
    2359       2.5314
    2360       2.5155
    2361       2.4320
    2362       2.5123
    2363       2.5140
    2364       2.5815
    2365       2.6462
    2366       2.5690
    2367       2.5647
    2368       2.5895
    2369       2.5365
    2370       2.5178
    2371       2.6424
    2372       2.6169
    2373       2.6350
    2374       2.5205
    2375       2.5649
    2376       2.5308
    2377       2.4866
    2378       2.4482
    2379       2.4632
    2380       2.4673
    2381       2.4149
    2382       2.4620
    2383       2.5124
    2384       2.6785
    2385       2.5924
    2386       2.6639
    2387       2.5760
    2388       2.5176
    2389       2.5137
    2390       2.4316
    2391       2.4473
    2392       2.4724
    2393       2.4908
    2394       2.4513
    2395       2.3721
    2396       2.4178
    2397       2.4263
    2398       2.5182
    2399       2.5179
    2400       2.4239
    2401       2.3678
    2402       2.3884
    2403       2.4368
    2404       2.5379
    2405       2.5102
    2406       2.5108
    2407       2.5548
    2408       2.4770
    2409       2.5124
    2410       2.4472
    2411       2.4393
    2412       2.4249
    2413       2.3808
    2414       2.4624
    2415       2.5063
    2416       2.4622
    2417       2.4579
    2418       2.5117
    2419       2.5385
    2420       2.4591
    2421       2.4547
    2422       2.3779
    2423       2.4411
    2424       2.4338
    2425       2.3925
    2426       2.3693
    2427       2.4431
    2428       2.4622
    2429       2.4872
    2430       2.4837
    2431       2.4607
    2432       2.4828
    2433       2.4977
    2434       2.4972
    2435       2.4839
    2436       2.4887
    2437       2.6123
    2438       2.5740
    2439       2.5651
    2440       2.6654
    2441       2.6574
    2442       2.6245
    2443       2.7515
    2444       2.7273
    2445       2.7246
    2446       2.7195
    2447       2.7536
    2448       2.7651
    2449       2.6828
    2450       2.6842
    2451       2.6481
    2452       2.7196
    2453       2.6702
    2454       2.6966
    2455       2.8010
    2456       2.7225
    2457       2.7755
    2458       2.7513
    2459       2.7878
    2460       2.7612
    2461       2.7750
    2462       2.6783
    2463       2.6140
    2464       2.7611
    2465       2.8119
    2466       2.8115
    2467       2.6981
    2468       2.7158
    2469       2.7754
    2470       2.7741
    2471       2.6960
    2472       2.7097
    2473       2.7134
    2474       2.7772
    2475       2.7315
    2476       2.6492
    2477       2.6048
    2478       2.6236
    2479       2.5987
    2480       2.6424
    2481       2.6691
    2482       2.6183
    2483       2.6077
    2484       2.6034
    2485       2.6157
    2486       2.5905
    2487       2.6368
    2488       2.6886
    2489       2.7437
    2490       2.8140
    2491       2.7783
    2492       2.7809
    2493       2.8602
    2494       2.7742
    2495       2.7650
    2496       2.7186
    2497       2.7103
    2498       2.7917
    2499       2.7943
    2500       2.8300
