# Supplementary material for: Potential Inhibitors of Fascin From A Database of Marine Natural Products: A Virtual Screening and Molecular Dynamics Study
Source: Front Chem. 2021 Oct 7;9:719949. doi: 10.3389/fchem.2021.719949 (PMC8529705; doi:10.3389/fchem.2021.719949)
Supplement: Supplementary file 2 [file DataSheet1.ZIP › Raw Date for Manuscript-719949-reduced/Figure S1/Inhibitor 19/rmsd2.dat]

#Frame     RMSD_00002
       1       2.4774
       2       2.4449
       3       2.4636
       4       2.4715
       5       2.4549
       6       2.4735
       7       2.4876
       8       2.3807
       9       2.3558
      10       2.3458
      11       2.2993
      12       2.3331
      13       2.3477
      14       2.3811
      15       2.4934
      16       2.3723
      17       2.4109
      18       2.3766
      19       2.4364
      20       2.5200
      21       2.4449
      22       2.4585
      23       2.3882
      24       2.3508
      25       2.3287
      26       2.3159
      27       2.5919
      28       2.5318
      29       2.5301
      30       2.4861
      31       2.4626
      32       2.4862
      33       2.5592
      34       2.6341
      35       2.6137
      36       2.5589
      37       2.4972
      38       2.4601
      39       2.4577
      40       2.4971
      41       2.5302
      42       2.5827
      43       2.5106
      44       2.5172
      45       2.5439
      46       2.5291
      47       2.5613
      48       2.5615
      49       2.4967
      50       2.5224
      51       2.5662
      52       2.6185
      53       2.6570
      54       2.6262
      55       2.4837
      56       2.5113
      57       2.4164
      58       2.5106
      59       2.5343
      60       2.5164
      61       2.4556
      62       2.5969
      63       2.5925
      64       2.5734
      65       2.6285
      66       2.6321
      67       2.6867
      68       2.6696
      69       2.6923
      70       2.6978
      71       2.7230
      72       2.7166
      73       2.6494
      74       2.6404
      75       2.6457
      76       2.5726
      77       2.6912
      78       2.8169
      79       2.7731
      80       2.7195
      81       2.6679
      82       2.6573
      83       2.6916
      84       2.6876
      85       2.7727
      86       2.8468
      87       2.7611
      88       2.7975
      89       2.7677
      90       2.9259
      91       2.8642
      92       2.8908
      93       2.8760
      94       2.7415
      95       2.7416
      96       2.7308
      97       2.6554
      98       2.7536
      99       2.7967
     100       2.7746
     101       2.8888
     102       2.9110
     103       2.9254
     104       2.8450
     105       2.9039
     106       2.8798
     107       2.9342
     108       2.8124
     109       2.7626
     110       2.7926
     111       2.7413
     112       2.6526
     113       2.6189
     114       2.6472
     115       2.6465
     116       2.5446
     117       2.5954
     118       2.6722
     119       2.5949
     120       2.6144
     121       2.5629
     122       2.6088
     123       2.5908
     124       2.5664
     125       2.4984
     126       2.5390
     127       2.5566
     128       2.5220
     129       2.5936
     130       2.5930
     131       2.6379
     132       2.5690
     133       2.6199
     134       2.5972
     135       2.5380
     136       2.5431
     137       2.5640
     138       2.6101
     139       2.5638
     140       2.5067
     141       2.5492
     142       2.5324
     143       2.6141
     144       2.6080
     145       2.5975
     146       2.6153
     147       2.6359
     148       2.6680
     149       2.6501
     150       2.6641
     151       2.7606
     152       2.6983
     153       2.6286
     154       2.6578
     155       2.7206
     156       2.6261
     157       2.6063
     158       2.5447
     159       2.6191
     160       2.6322
     161       2.6063
     162       2.6671
     163       2.7250
     164       2.6620
     165       2.6687
     166       2.5854
     167       2.7396
     168       2.6704
     169       2.6436
     170       2.5771
     171       2.5914
     172       2.7015
     173       2.6513
     174       2.6098
     175       2.6510
     176       2.6809
     177       2.7618
     178       2.6094
     179       2.5799
     180       2.5649
     181       2.6955
     182       2.7525
     183       2.7223
     184       2.7986
     185       2.7894
     186       2.7971
     187       2.7792
     188       2.7109
     189       2.7261
     190       2.5873
     191       2.6117
     192       2.5977
     193       2.5702
     194       2.4587
     195       2.5400
     196       2.5691
     197       2.6978
     198       2.6109
     199       2.5453
     200       2.6720
     201       2.6920
     202       2.6723
     203       2.6163
     204       2.6759
     205       2.6471
     206       2.6470
     207       2.6382
     208       2.6037
     209       2.6070
     210       2.5687
     211       2.5351
     212       2.5391
     213       2.5916
     214       2.5318
     215       2.5326
     216       2.4643
     217       2.5434
     218       2.6206
     219       2.7021
     220       2.5535
     221       2.5862
     222       2.5373
     223       2.5629
     224       2.5450
     225       2.7554
     226       2.7559
     227       2.6824
     228       2.7281
     229       2.8510
     230       2.8727
     231       2.7434
     232       2.6659
     233       2.6665
     234       2.6037
     235       2.5545
     236       2.6280
     237       2.5793
     238       2.5859
     239       2.6261
     240       2.6374
     241       2.7008
     242       2.8166
     243       2.7924
     244       2.8089
     245       2.7073
     246       2.7098
     247       2.7893
     248       2.8066
     249       2.7029
     250       2.7655
     251       2.8903
     252       2.7960
     253       2.6766
     254       2.6567
     255       2.6847
     256       2.8570
     257       2.7580
     258       2.7336
     259       2.7192
     260       2.7194
     261       2.7567
     262       2.7721
     263       2.6810
     264       2.6084
     265       2.5293
     266       2.5737
     267       2.7153
     268       2.6277
     269       2.5637
     270       2.6765
     271       2.7100
     272       2.8317
     273       2.6933
     274       2.7815
     275       2.7419
     276       2.7884
     277       2.9089
     278       2.8097
     279       2.8771
     280       2.8380
     281       2.8235
     282       2.7166
     283       2.7200
     284       2.6137
     285       2.5626
     286       2.6613
     287       2.6866
     288       2.7683
     289       2.7275
     290       2.6581
     291       2.7461
     292       2.6493
     293       2.7490
     294       2.7597
     295       2.6946
     296       2.5899
     297       2.6545
     298       2.6756
     299       2.7725
     300       2.8784
     301       2.7882
     302       2.7497
     303       2.7957
     304       2.7736
     305       2.7158
     306       2.6437
     307       2.7910
     308       2.8493
     309       2.8194
     310       2.9504
     311       3.0167
     312       2.8926
     313       2.8869
     314       2.8926
     315       2.8966
     316       2.8732
     317       2.7785
     318       2.8667
     319       2.7341
     320       2.8540
     321       2.9136
     322       2.9251
     323       2.9635
     324       2.9174
     325       2.8643
     326       2.8268
     327       2.8427
     328       2.7361
     329       2.9059
     330       2.8879
     331       2.8768
     332       2.9786
     333       3.0671
     334       2.9800
     335       2.9186
     336       2.8816
     337       2.7402
     338       2.7545
     339       2.7252
     340       2.7681
     341       2.8108
     342       2.7706
     343       2.7319
     344       2.7549
     345       2.6958
     346       2.7523
     347       2.6705
     348       2.7166
     349       2.6909
     350       2.6510
     351       2.6103
     352       2.7109
     353       2.6246
     354       2.6446
     355       2.6106
     356       2.5368
     357       2.5721
     358       2.5103
     359       2.4105
     360       2.5660
     361       2.5672
     362       2.6421
     363       2.5918
     364       2.5284
     365       2.5095
     366       2.5181
     367       2.4998
     368       2.4603
     369       2.4947
     370       2.5675
     371       2.5884
     372       2.5965
     373       2.5841
     374       2.6042
     375       2.6044
     376       2.5310
     377       2.5268
     378       2.4410
     379       2.3909
     380       2.3630
     381       2.3324
     382       2.3594
     383       2.3094
     384       2.3067
     385       2.4289
     386       2.4932
     387       2.5057
     388       2.4415
     389       2.5631
     390       2.5437
     391       2.5866
     392       2.5998
     393       2.5676
     394       2.5254
     395       2.5406
     396       2.6054
     397       2.5380
     398       2.5330
     399       2.6068
     400       2.5086
     401       2.4893
     402       2.4340
     403       2.5195
     404       2.4782
     405       2.4420
     406       2.4526
     407       2.4403
     408       2.4822
     409       2.4856
     410       2.4822
     411       2.5653
     412       2.4821
     413       2.3951
     414       2.4089
     415       2.3464
     416       2.3807
     417       2.3459
     418       2.2973
     419       2.2884
     420       2.2718
     421       2.2697
     422       2.3795
     423       2.4119
     424       2.3656
     425       2.4716
     426       2.3832
     427       2.3325
     428       2.3394
     429       2.3676
     430       2.4213
     431       2.3520
     432       2.3117
     433       2.3280
     434       2.3613
     435       2.4256
     436       2.4238
     437       2.4493
     438       2.3795
     439       2.3634
     440       2.3723
     441       2.3022
     442       2.4041
     443       2.4357
     444       2.3397
     445       2.3966
     446       2.4260
     447       2.3610
     448       2.3626
     449       2.4738
     450       2.4078
     451       2.4883
     452       2.5700
     453       2.4960
     454       2.5196
     455       2.4737
     456       2.4946
     457       2.4171
     458       2.4460
     459       2.5541
     460       2.5116
     461       2.4447
     462       2.4316
     463       2.4594
     464       2.5436
     465       2.5808
     466       2.6209
     467       2.5118
     468       2.4900
     469       2.5701
     470       2.4780
     471       2.5686
     472       2.6950
     473       2.7108
     474       2.6666
     475       2.4941
     476       2.5052
     477       2.5508
     478       2.5869
     479       2.6484
     480       2.6198
     481       2.4901
     482       2.5512
     483       2.6118
     484       2.7101
     485       2.6734
     486       2.6927
     487       2.6528
     488       2.5219
     489       2.5006
     490       2.4524
     491       2.4117
     492       2.4733
     493       2.4298
     494       2.4105
     495       2.5002
     496       2.3342
     497       2.3323
     498       2.2965
     499       2.3390
     500       2.3747
     501       2.4360
     502       2.3542
     503       2.3577
     504       2.3532
     505       2.4208
     506       2.4359
     507       2.3722
     508       2.3584
     509       2.3461
     510       2.3548
     511       2.5048
     512       2.3350
     513       2.3175
     514       2.3570
     515       2.3287
     516       2.3824
     517       2.4608
     518       2.4096
     519       2.4175
     520       2.5010
     521       2.4430
     522       2.5226
     523       2.6044
     524       2.6211
     525       2.6689
     526       2.5775
     527       2.6356
     528       2.6414
     529       2.6312
     530       2.6773
     531       2.6454
     532       2.6946
     533       2.6451
     534       2.6494
     535       2.4776
     536       2.6347
     537       2.6736
     538       2.6771
     539       2.6375
     540       2.6573
     541       2.6360
     542       2.7710
     543       2.8903
     544       2.9308
     545       2.9046
     546       2.8485
     547       2.7377
     548       2.7317
     549       2.8200
     550       2.7717
     551       2.7449
     552       2.8852
     553       2.8420
     554       2.7634
     555       2.7428
     556       2.7579
     557       2.7997
     558       2.8590
     559       2.8044
     560       2.8361
     561       2.7635
     562       2.8339
     563       2.8575
     564       2.8181
     565       2.8351
     566       2.8532
     567       2.9124
     568       2.9427
     569       2.8953
     570       2.8906
     571       2.7785
     572       2.8147
     573       2.7310
     574       2.7666
     575       2.7140
     576       2.7881
     577       2.7553
     578       2.6464
     579       2.7004
     580       2.6755
     581       2.7653
     582       2.8538
     583       2.6769
     584       2.7695
     585       2.7662
     586       2.8839
     587       2.9295
     588       2.9431
     589       2.9533
     590       2.9148
     591       2.9540
     592       2.8466
     593       2.8957
     594       2.9149
     595       2.8768
     596       2.8562
     597       2.8784
     598       2.9366
     599       2.9863
     600       2.9149
     601       2.7840
     602       2.9045
     603       2.7885
     604       2.7704
     605       2.6989
     606       2.7043
     607       2.7930
     608       2.8589
     609       2.9331
     610       2.8296
     611       2.8813
     612       2.8806
     613       2.8267
     614       2.9643
     615       2.8337
     616       2.8284
     617       2.7925
     618       2.7742
     619       2.6734
     620       2.7679
     621       2.7498
     622       2.7808
     623       2.9022
     624       2.7906
     625       2.7920
     626       2.7024
     627       2.6346
     628       2.6183
     629       2.6436
     630       2.6248
     631       2.6626
     632       2.6805
     633       2.7003
     634       2.8474
     635       2.8452
     636       2.7855
     637       2.8446
     638       2.7768
     639       2.7460
     640       2.7736
     641       2.6989
     642       2.7298
     643       2.7507
     644       2.6199
     645       2.6865
     646       2.6753
     647       2.6471
     648       2.5655
     649       2.5102
     650       2.5486
     651       2.6219
     652       2.4919
     653       2.5469
     654       2.5462
     655       2.5805
     656       2.5620
     657       2.7920
     658       2.7312
     659       2.7765
     660       2.7392
     661       2.7744
     662       2.6400
     663       2.8192
     664       2.8197
     665       2.8235
     666       2.7672
     667       2.7364
     668       2.7559
     669       2.8901
     670       2.8326
     671       2.7396
     672       2.8172
     673       2.8627
     674       2.7738
     675       2.8446
     676       2.7204
     677       2.7167
     678       2.7415
     679       2.6385
     680       2.6866
     681       2.5850
     682       2.5724
     683       2.7427
     684       2.5760
     685       2.5810
     686       2.5879
     687       2.6688
     688       2.6441
     689       2.6224
     690       2.6080
     691       2.6947
     692       2.7157
     693       2.6692
     694       2.7109
     695       2.6680
     696       2.7492
     697       2.6939
     698       2.6809
     699       2.7261
     700       2.7550
     701       2.7132
     702       2.6543
     703       2.6457
     704       2.6536
     705       2.6473
     706       2.5835
     707       2.5099
     708       2.5617
     709       2.6221
     710       2.6368
     711       2.6216
     712       2.5940
     713       2.6274
     714       2.5261
     715       2.4776
     716       2.5195
     717       2.4273
     718       2.5313
     719       2.5693
     720       2.5844
     721       2.6073
     722       2.7803
     723       2.6982
     724       2.6511
     725       2.5312
     726       2.4852
     727       2.4933
     728       2.5190
     729       2.4689
     730       2.5044
     731       2.5625
     732       2.4600
     733       2.5074
     734       2.5147
     735       2.5462
     736       2.4796
     737       2.5487
     738       2.5346
     739       2.5694
     740       2.6363
     741       2.6129
     742       2.6897
     743       2.6676
     744       2.6987
     745       2.6441
     746       2.7341
     747       2.7509
     748       2.8004
     749       2.8361
     750       2.8206
     751       2.7482
     752       2.6563
     753       2.7407
     754       2.7350
     755       2.6873
     756       2.7688
     757       2.7340
     758       2.8349
     759       2.9108
     760       2.8756
     761       2.8589
     762       3.0081
     763       2.9206
     764       2.9054
     765       2.8525
     766       2.7790
     767       2.8230
     768       2.8121
     769       2.8375
     770       2.7718
     771       2.8313
     772       2.7244
     773       2.6865
     774       2.6988
     775       2.8651
     776       2.9085
     777       2.8054
     778       2.8609
     779       2.8765
     780       2.8126
     781       2.9189
     782       2.8577
     783       2.8846
     784       2.7812
     785       2.9068
     786       2.8259
     787       2.8042
     788       2.8987
     789       2.9198
     790       2.9128
     791       3.0246
     792       2.8606
     793       2.9240
     794       2.7982
     795       2.8286
     796       2.8383
     797       2.7895
     798       2.8617
     799       2.9014
     800       2.8185
     801       2.7594
     802       2.8164
     803       2.7903
     804       2.8048
     805       2.6902
     806       2.6518
     807       2.5999
     808       2.5970
     809       2.6733
     810       2.8188
     811       2.8190
     812       2.7600
     813       2.7321
     814       2.6888
     815       2.7335
     816       2.6411
     817       2.7675
     818       2.8000
     819       2.8683
     820       2.9518
     821       2.9338
     822       2.8793
     823       2.8921
     824       2.8467
     825       2.8939
     826       2.7281
     827       2.8106
     828       2.8200
     829       2.8677
     830       2.8027
     831       2.7906
     832       2.7242
     833       2.6602
     834       2.7710
     835       2.7404
     836       2.7773
     837       2.7099
     838       2.7016
     839       2.7975
     840       2.7269
     841       2.7136
     842       2.7378
     843       2.7747
     844       2.7697
     845       2.8229
     846       2.7817
     847       2.8351
     848       2.8118
     849       2.7660
     850       2.8144
     851       2.8198
     852       2.6797
     853       2.6728
     854       2.6700
     855       2.6609
     856       2.6215
     857       2.6019
     858       2.6486
     859       2.6427
     860       2.6383
     861       2.5461
     862       2.5557
     863       2.6726
     864       2.7432
     865       2.7050
     866       2.7216
     867       2.7303
     868       2.7885
     869       2.7106
     870       2.6823
     871       2.6512
     872       2.6598
     873       2.6765
     874       2.6767
     875       2.7422
     876       2.7301
     877       2.7690
     878       2.6837
     879       2.6733
     880       2.6095
     881       2.5876
     882       2.5503
     883       2.5939
     884       2.6071
     885       2.6304
     886       2.6393
     887       2.5775
     888       2.4728
     889       2.5403
     890       2.5051
     891       2.4749
     892       2.5753
     893       2.5140
     894       2.4621
     895       2.4531
     896       2.4751
     897       2.5182
     898       2.5193
     899       2.5707
     900       2.5857
     901       2.6646
     902       2.6941
     903       2.7783
     904       2.7658
     905       2.7443
     906       2.8038
     907       2.8702
     908       2.8884
     909       2.7836
     910       2.6459
     911       2.6647
     912       2.7757
     913       2.8099
     914       2.7070
     915       2.6754
     916       2.6981
     917       2.6162
     918       2.5980
     919       2.4854
     920       2.4500
     921       2.4417
     922       2.4650
     923       2.5114
     924       2.5736
     925       2.6556
     926       2.6308
     927       2.6786
     928       2.5796
     929       2.5477
     930       2.5950
     931       2.4855
     932       2.4666
     933       2.4314
     934       2.5196
     935       2.4884
     936       2.4976
     937       2.4617
     938       2.5592
     939       2.4996
     940       2.4894
     941       2.4517
     942       2.4156
     943       2.4067
     944       2.4734
     945       2.4458
     946       2.5122
     947       2.5255
     948       2.4793
     949       2.4923
     950       2.4564
     951       2.5122
     952       2.4623
     953       2.4920
     954       2.5298
     955       2.5022
     956       2.4716
     957       2.5022
     958       2.5566
     959       2.6857
     960       2.6797
     961       2.5247
     962       2.5949
     963       2.5980
     964       2.6179
     965       2.5843
     966       2.5728
     967       2.5444
     968       2.4056
     969       2.4293
     970       2.4505
     971       2.5705
     972       2.4816
     973       2.4766
     974       2.5914
     975       2.4898
     976       2.5228
     977       2.5676
     978       2.6112
     979       2.6132
     980       2.6010
     981       2.5453
     982       2.5702
     983       2.6154
     984       2.5357
     985       2.5674
     986       2.4998
     987       2.5196
     988       2.4858
     989       2.4832
     990       2.4530
     991       2.4112
     992       2.4612
     993       2.4311
     994       2.4197
     995       2.4442
     996       2.5514
     997       2.6049
     998       2.5515
     999       2.5882
    1000       2.6022
    1001       2.5389
    1002       2.4711
    1003       2.5211
    1004       2.6081
    1005       2.6369
    1006       2.5837
    1007       2.5221
    1008       2.5519
    1009       2.5568
    1010       2.6082
    1011       2.6429
    1012       2.7636
    1013       2.6593
    1014       2.5818
    1015       2.6158
    1016       2.6285
    1017       2.6011
    1018       2.7791
    1019       2.8651
    1020       2.7524
    1021       2.7172
    1022       2.7452
    1023       2.7319
    1024       2.7744
    1025       2.7492
    1026       2.7684
    1027       2.8096
    1028       2.8535
    1029       2.8339
    1030       2.8614
    1031       2.7825
    1032       2.7384
    1033       2.7714
    1034       2.6926
    1035       2.7484
    1036       2.7710
    1037       2.8197
    1038       2.9022
    1039       2.8122
    1040       2.8242
    1041       2.8322
    1042       2.8056
    1043       2.7580
    1044       2.7189
    1045       2.6518
    1046       2.7535
    1047       2.7756
    1048       2.7619
    1049       2.7109
    1050       2.6548
    1051       2.6449
    1052       2.6710
    1053       2.6307
    1054       2.6170
    1055       2.6721
    1056       2.6543
    1057       2.6625
    1058       2.7163
    1059       2.7347
    1060       2.5839
    1061       2.5469
    1062       2.5252
    1063       2.6058
    1064       2.5039
    1065       2.5589
    1066       2.5814
    1067       2.4737
    1068       2.4556
    1069       2.4114
    1070       2.3292
    1071       2.4218
    1072       2.3943
    1073       2.3449
    1074       2.4100
    1075       2.4153
    1076       2.4385
    1077       2.4694
    1078       2.5282
    1079       2.5799
    1080       2.4488
    1081       2.4756
    1082       2.3940
    1083       2.4573
    1084       2.4598
    1085       2.4794
    1086       2.3833
    1087       2.4615
    1088       2.5033
    1089       2.4650
    1090       2.4665
    1091       2.4885
    1092       2.5277
    1093       2.4767
    1094       2.4688
    1095       2.5102
    1096       2.5954
    1097       2.5672
    1098       2.5913
    1099       2.5771
    1100       2.5835
    1101       2.6470
    1102       2.5809
    1103       2.5831
    1104       2.5548
    1105       2.5176
    1106       2.5222
    1107       2.5623
    1108       2.5115
    1109       2.4657
    1110       2.5702
    1111       2.4612
    1112       2.5203
    1113       2.5080
    1114       2.5378
    1115       2.4817
    1116       2.4873
    1117       2.5273
    1118       2.5104
    1119       2.4857
    1120       2.5200
    1121       2.4996
    1122       2.5384
    1123       2.5878
    1124       2.5772
    1125       2.5733
    1126       2.4863
    1127       2.4733
    1128       2.4295
    1129       2.4482
    1130       2.4761
    1131       2.4682
    1132       2.4983
    1133       2.4602
    1134       2.4635
    1135       2.5349
    1136       2.5768
    1137       2.5985
    1138       2.6878
    1139       2.6722
    1140       2.5890
    1141       2.6356
    1142       2.6396
    1143       2.5151
    1144       2.3936
    1145       2.4323
    1146       2.4271
    1147       2.3930
    1148       2.4423
    1149       2.3955
    1150       2.3602
    1151       2.4428
    1152       2.4785
    1153       2.5020
    1154       2.4759
    1155       2.4849
    1156       2.5035
    1157       2.4863
    1158       2.4924
    1159       2.5157
    1160       2.4757
    1161       2.5886
    1162       2.5623
    1163       2.6469
    1164       2.5547
    1165       2.5192
    1166       2.6216
    1167       2.5545
    1168       2.5302
    1169       2.6196
    1170       2.5274
    1171       2.6616
    1172       2.6496
    1173       2.6042
    1174       2.5829
    1175       2.7598
    1176       2.7391
    1177       2.6887
    1178       2.7184
    1179       2.6955
    1180       2.7349
    1181       2.6785
    1182       2.6539
    1183       2.7525
    1184       2.7896
    1185       2.8472
    1186       2.7016
    1187       2.7745
    1188       2.6330
    1189       2.6182
    1190       2.5544
    1191       2.5889
    1192       2.6146
    1193       2.6331
    1194       2.6333
    1195       2.5128
    1196       2.5988
    1197       2.5902
    1198       2.5927
    1199       2.5995
    1200       2.7165
    1201       2.6358
    1202       2.5829
    1203       2.5270
    1204       2.5911
    1205       2.6229
    1206       2.5597
    1207       2.4020
    1208       2.4896
    1209       2.4516
    1210       2.5289
    1211       2.4409
    1212       2.4200
    1213       2.4583
    1214       2.5174
    1215       2.3815
    1216       2.4402
    1217       2.4560
    1218       2.4478
    1219       2.4554
    1220       2.4232
    1221       2.4437
    1222       2.4279
    1223       2.4082
    1224       2.4592
    1225       2.4181
    1226       2.3893
    1227       2.5541
    1228       2.5273
    1229       2.5363
    1230       2.5704
    1231       2.5730
    1232       2.5960
    1233       2.5544
    1234       2.6359
    1235       2.5982
    1236       2.5577
    1237       2.6117
    1238       2.5050
    1239       2.4510
    1240       2.4422
    1241       2.4204
    1242       2.4286
    1243       2.5141
    1244       2.4957
    1245       2.6356
    1246       2.6864
    1247       2.6570
    1248       2.7354
    1249       2.7680
    1250       2.8699
    1251       2.7543
    1252       2.7369
    1253       2.7534
    1254       2.8057
    1255       2.7038
    1256       2.6933
    1257       2.6341
    1258       2.5009
    1259       2.4831
    1260       2.4291
    1261       2.4126
    1262       2.4244
    1263       2.2894
    1264       2.3655
    1265       2.3585
    1266       2.3976
    1267       2.4381
    1268       2.4707
    1269       2.5179
    1270       2.4722
    1271       2.5472
    1272       2.5608
    1273       2.5760
    1274       2.6887
    1275       2.5435
    1276       2.6033
    1277       2.5908
    1278       2.5147
    1279       2.4587
    1280       2.5333
    1281       2.4645
    1282       2.4515
    1283       2.5617
    1284       2.4923
    1285       2.4599
    1286       2.5017
    1287       2.5365
    1288       2.4856
    1289       2.4504
    1290       2.4436
    1291       2.4020
    1292       2.2549
    1293       2.3240
    1294       2.4414
    1295       2.4597
    1296       2.4654
    1297       2.4054
    1298       2.4177
    1299       2.4276
    1300       2.3516
    1301       2.4404
    1302       2.5134
    1303       2.4893
    1304       2.3355
    1305       2.3253
    1306       2.3346
    1307       2.2811
    1308       2.3539
    1309       2.3706
    1310       2.2548
    1311       2.2438
    1312       2.3929
    1313       2.4256
    1314       2.4910
    1315       2.4347
    1316       2.5565
    1317       2.6162
    1318       2.6047
    1319       2.6425
    1320       2.6211
    1321       2.6359
    1322       2.6507
    1323       2.6781
    1324       2.5389
    1325       2.4695
    1326       2.4508
    1327       2.4860
    1328       2.5577
    1329       2.6182
    1330       2.6260
    1331       2.6914
    1332       2.7480
    1333       2.7055
    1334       2.7122
    1335       2.7109
    1336       2.6425
    1337       2.6883
    1338       2.7432
    1339       2.6936
    1340       2.6283
    1341       2.6506
    1342       2.6874
    1343       2.7237
    1344       2.6925
    1345       2.5565
    1346       2.4571
    1347       2.5198
    1348       2.5865
    1349       2.5565
    1350       2.5788
    1351       2.6497
    1352       2.5407
    1353       2.6713
    1354       2.7429
    1355       2.8694
    1356       2.8413
    1357       2.8113
    1358       2.8589
    1359       2.8747
    1360       2.8376
    1361       2.8487
    1362       2.7357
    1363       2.6572
    1364       2.7849
    1365       2.6331
    1366       2.6917
    1367       2.6504
    1368       2.6618
    1369       2.6991
    1370       2.7841
    1371       2.8486
    1372       2.9093
    1373       2.9426
    1374       2.9686
    1375       3.0043
    1376       2.8510
    1377       2.7737
    1378       2.8816
    1379       2.8411
    1380       2.7519
    1381       2.7376
    1382       2.8130
    1383       2.7641
    1384       2.8430
    1385       2.8609
    1386       2.8635
    1387       2.8846
    1388       2.8126
    1389       2.7819
    1390       2.7329
    1391       2.7102
    1392       2.6128
    1393       2.6404
    1394       2.7049
    1395       2.7035
    1396       2.7521
    1397       2.7196
    1398       2.7560
    1399       2.7086
    1400       2.8299
    1401       2.7537
    1402       2.7504
    1403       2.7729
    1404       2.7678
    1405       2.8427
    1406       2.8428
    1407       2.7650
    1408       2.8016
    1409       2.7749
    1410       2.8657
    1411       2.7874
    1412       2.7600
    1413       2.7701
    1414       2.7727
    1415       2.8304
    1416       2.7994
    1417       2.6648
    1418       2.7256
    1419       2.7221
    1420       2.7034
    1421       2.7727
    1422       2.8588
    1423       2.8885
    1424       2.8928
    1425       2.9931
    1426       3.0135
    1427       2.9094
    1428       2.8767
    1429       2.7218
    1430       2.7746
    1431       2.6844
    1432       2.6695
    1433       2.7485
    1434       2.7826
    1435       2.9865
    1436       3.0146
    1437       2.9908
    1438       2.9925
    1439       3.0568
    1440       2.9821
    1441       2.9720
    1442       2.8856
    1443       2.9698
    1444       2.9178
    1445       2.8742
    1446       2.9911
    1447       2.8352
    1448       2.8736
    1449       2.8406
    1450       2.9047
    1451       2.8194
    1452       2.8319
    1453       2.7455
    1454       2.7965
    1455       2.7589
    1456       2.7773
    1457       2.7252
    1458       2.8569
    1459       2.8510
    1460       2.9426
    1461       2.8876
    1462       2.9519
    1463       2.9671
    1464       2.9935
    1465       2.9203
    1466       2.9323
    1467       2.9175
    1468       2.8996
    1469       2.8262
    1470       2.8619
    1471       2.7397
    1472       2.6782
    1473       2.7961
    1474       2.6998
    1475       2.7584
    1476       2.7704
    1477       2.8928
    1478       2.7837
    1479       2.8103
    1480       2.8841
    1481       2.8802
    1482       2.8177
    1483       2.8389
    1484       2.6437
    1485       2.7084
    1486       2.7146
    1487       2.7339
    1488       2.8070
    1489       2.7762
    1490       2.8207
    1491       2.7920
    1492       2.9151
    1493       2.8595
    1494       2.9233
    1495       2.9423
    1496       2.9359
    1497       2.9048
    1498       2.9011
    1499       2.8839
    1500       2.8585
    1501       2.8171
    1502       2.8505
    1503       2.8930
    1504       2.9298
    1505       2.8111
    1506       2.7226
    1507       2.6961
    1508       2.7422
    1509       2.6164
    1510       2.6855
    1511       2.6983
    1512       2.7575
    1513       2.7813
    1514       2.7041
    1515       2.6081
    1516       2.6115
    1517       2.6927
    1518       2.7261
    1519       2.7226
    1520       2.6923
    1521       2.7623
    1522       2.7544
    1523       2.7657
    1524       2.7086
    1525       2.6980
    1526       2.7660
    1527       2.7376
    1528       2.7110
    1529       2.7156
    1530       2.6795
    1531       2.6842
    1532       2.7481
    1533       2.7007
    1534       2.8266
    1535       2.8106
    1536       2.9028
    1537       3.0217
    1538       2.9928
    1539       3.1249
    1540       3.0410
    1541       3.0284
    1542       3.0718
    1543       2.9596
    1544       2.9416
    1545       2.9342
    1546       2.9886
    1547       2.9777
    1548       2.9309
    1549       2.8496
    1550       2.9194
    1551       2.9578
    1552       3.0190
    1553       2.9875
    1554       3.0376
    1555       3.0094
    1556       2.9253
    1557       2.8602
    1558       2.9539
    1559       2.9281
    1560       2.9425
    1561       2.8662
    1562       2.8987
    1563       2.8267
    1564       2.6960
    1565       2.7629
    1566       2.7413
    1567       2.7842
    1568       2.7737
    1569       2.8005
    1570       2.8709
    1571       2.7564
    1572       2.8711
    1573       2.8239
    1574       2.8265
    1575       2.8677
    1576       2.8860
    1577       2.8303
    1578       2.7460
    1579       2.7570
    1580       2.8194
    1581       2.7745
    1582       2.6168
    1583       2.6390
    1584       2.6843
    1585       2.6623
    1586       2.6045
    1587       2.6875
    1588       2.7545
    1589       2.8580
    1590       2.7275
    1591       2.6801
    1592       2.6136
    1593       2.6272
    1594       2.5074
    1595       2.5760
    1596       2.6329
    1597       2.5503
    1598       2.6219
    1599       2.5697
    1600       2.5575
    1601       2.6225
    1602       2.5721
    1603       2.6272
    1604       2.6377
    1605       2.5608
    1606       2.6128
    1607       2.5854
    1608       2.5301
    1609       2.5401
    1610       2.6333
    1611       2.5006
    1612       2.5332
    1613       2.6874
    1614       2.5025
    1615       2.4697
    1616       2.5031
    1617       2.5768
    1618       2.5654
    1619       2.5905
    1620       2.6848
    1621       2.6365
    1622       2.5849
    1623       2.4726
    1624       2.5989
    1625       2.7033
    1626       2.6434
    1627       2.5671
    1628       2.6994
    1629       2.7619
    1630       2.7600
    1631       2.7868
    1632       2.8993
    1633       2.8639
    1634       2.7569
    1635       2.8232
    1636       2.7364
    1637       2.7010
    1638       2.7034
    1639       2.7397
    1640       2.7815
    1641       2.6436
    1642       2.5710
    1643       2.5468
    1644       2.5444
    1645       2.5107
    1646       2.5920
    1647       2.4370
    1648       2.4011
    1649       2.4498
    1650       2.4076
    1651       2.4680
    1652       2.5173
    1653       2.5351
    1654       2.4524
    1655       2.4366
    1656       2.4155
    1657       2.4584
    1658       2.4329
    1659       2.5584
    1660       2.6708
    1661       2.4945
    1662       2.4683
    1663       2.5297
    1664       2.4328
    1665       2.3982
    1666       2.3525
    1667       2.4492
    1668       2.3767
    1669       2.4430
    1670       2.4503
    1671       2.4417
    1672       2.4218
    1673       2.5144
    1674       2.4635
    1675       2.5137
    1676       2.4735
    1677       2.5051
    1678       2.5091
    1679       2.5228
    1680       2.4473
    1681       2.4173
    1682       2.3667
    1683       2.4415
    1684       2.4151
    1685       2.3472
    1686       2.3812
    1687       2.4246
    1688       2.3842
    1689       2.4578
    1690       2.3261
    1691       2.2963
    1692       2.2630
    1693       2.4581
    1694       2.4648
    1695       2.5167
    1696       2.5551
    1697       2.5151
    1698       2.4065
    1699       2.4419
    1700       2.4765
    1701       2.5171
    1702       2.5199
    1703       2.4183
    1704       2.4711
    1705       2.3507
    1706       2.3919
    1707       2.4749
    1708       2.4407
    1709       2.5055
    1710       2.4817
    1711       2.5059
    1712       2.4539
    1713       2.5912
    1714       2.4634
    1715       2.5133
    1716       2.5021
    1717       2.5483
    1718       2.5432
    1719       2.5243
    1720       2.5858
    1721       2.5081
    1722       2.5917
    1723       2.5644
    1724       2.6535
    1725       2.5399
    1726       2.6141
    1727       2.7901
    1728       2.6951
    1729       2.7103
    1730       2.6486
    1731       2.6855
    1732       2.7375
    1733       2.8199
    1734       2.8621
    1735       2.8811
    1736       2.8251
    1737       2.7415
    1738       2.8063
    1739       2.7770
    1740       2.8114
    1741       2.8757
    1742       2.8183
    1743       2.8740
    1744       2.8400
    1745       2.9626
    1746       2.9766
    1747       2.8563
    1748       2.7146
    1749       2.7847
    1750       2.6235
    1751       2.5913
    1752       2.6379
    1753       2.6363
    1754       2.6110
    1755       2.6128
    1756       2.6346
    1757       2.4791
    1758       2.5555
    1759       2.5706
    1760       2.6706
    1761       2.5916
    1762       2.6814
    1763       2.6477
    1764       2.7123
    1765       2.6689
    1766       2.6203
    1767       2.5877
    1768       2.5950
    1769       2.6695
    1770       2.6667
    1771       2.7186
    1772       2.7689
    1773       2.8236
    1774       2.7691
    1775       2.7553
    1776       2.7315
    1777       2.7089
    1778       2.6503
    1779       2.6630
    1780       2.5854
    1781       2.5652
    1782       2.5459
    1783       2.4798
    1784       2.5826
    1785       2.5883
    1786       2.5669
    1787       2.5441
    1788       2.4460
    1789       2.4496
    1790       2.3726
    1791       2.4399
    1792       2.3868
    1793       2.3437
    1794       2.3361
    1795       2.3572
    1796       2.3780
    1797       2.3547
    1798       2.3783
    1799       2.4222
    1800       2.4602
    1801       2.4246
    1802       2.3982
    1803       2.3741
    1804       2.4128
    1805       2.3889
    1806       2.4002
    1807       2.4039
    1808       2.4486
    1809       2.4808
    1810       2.4716
    1811       2.4065
    1812       2.3677
    1813       2.3669
    1814       2.4223
    1815       2.4490
    1816       2.5457
    1817       2.4997
    1818       2.4960
    1819       2.4614
    1820       2.4830
    1821       2.4818
    1822       2.5051
    1823       2.5458
    1824       2.4628
    1825       2.4319
    1826       2.5864
    1827       2.5444
    1828       2.5292
    1829       2.4677
    1830       2.5367
    1831       2.5260
    1832       2.5186
    1833       2.5312
    1834       2.4551
    1835       2.4548
    1836       2.5665
    1837       2.6335
    1838       2.7417
    1839       2.6837
    1840       2.6709
    1841       2.7430
    1842       2.7589
    1843       2.6594
    1844       2.6804
    1845       2.7605
    1846       2.8103
    1847       2.8591
    1848       2.8420
    1849       2.8792
    1850       2.9783
    1851       3.0516
    1852       2.8917
    1853       2.8141
    1854       2.7269
    1855       2.8077
    1856       2.7766
    1857       2.6783
    1858       2.6971
    1859       2.7028
    1860       2.7172
    1861       2.7658
    1862       2.6971
    1863       2.5821
    1864       2.6650
    1865       2.6172
    1866       2.7471
    1867       2.6947
    1868       2.6465
    1869       2.6740
    1870       2.8176
    1871       2.6842
    1872       2.5853
    1873       2.6281
    1874       2.6823
    1875       2.7267
    1876       2.7246
    1877       2.5756
    1878       2.5486
    1879       2.5517
    1880       2.5585
    1881       2.6236
    1882       2.5533
    1883       2.5422
    1884       2.5873
    1885       2.5520
    1886       2.5379
    1887       2.5398
    1888       2.5586
    1889       2.6525
    1890       2.6168
    1891       2.7192
    1892       2.5952
    1893       2.6400
    1894       2.6685
    1895       2.5918
    1896       2.6482
    1897       2.6187
    1898       2.5690
    1899       2.6966
    1900       2.6679
    1901       2.6885
    1902       2.6265
    1903       2.6401
    1904       2.6560
    1905       2.6315
    1906       2.6365
    1907       2.6670
    1908       2.6136
    1909       2.6818
    1910       2.6396
    1911       2.6481
    1912       2.7218
    1913       2.7115
    1914       2.6792
    1915       2.6471
    1916       2.6235
    1917       2.6551
    1918       2.7727
    1919       2.8024
    1920       2.7690
    1921       2.7373
    1922       2.7617
    1923       2.8167
    1924       2.8095
    1925       2.8408
    1926       2.8175
    1927       2.7841
    1928       2.6976
    1929       2.6451
    1930       2.6589
    1931       2.6685
    1932       2.6503
    1933       2.6240
    1934       2.5295
    1935       2.4622
    1936       2.4973
    1937       2.5541
    1938       2.5218
    1939       2.4323
    1940       2.5276
    1941       2.5088
    1942       2.6071
    1943       2.5266
    1944       2.5871
    1945       2.6418
    1946       2.5810
    1947       2.6190
    1948       2.5540
    1949       2.6063
    1950       2.5249
    1951       2.4698
    1952       2.4959
    1953       2.4873
    1954       2.5425
    1955       2.6044
    1956       2.5464
    1957       2.5617
    1958       2.5480
    1959       2.5742
    1960       2.4877
    1961       2.6150
    1962       2.5333
    1963       2.5583
    1964       2.4503
    1965       2.5449
    1966       2.4995
    1967       2.5471
    1968       2.4982
    1969       2.4714
    1970       2.3601
    1971       2.2765
    1972       2.3497
    1973       2.3629
    1974       2.2291
    1975       2.3083
    1976       2.3290
    1977       2.3815
    1978       2.3770
    1979       2.4497
    1980       2.4093
    1981       2.3928
    1982       2.4095
    1983       2.3043
    1984       2.2185
    1985       2.2621
    1986       2.2914
    1987       2.2459
    1988       2.3067
    1989       2.2454
    1990       2.3254
    1991       2.3355
    1992       2.3393
    1993       2.4237
    1994       2.3511
    1995       2.3714
    1996       2.3480
    1997       2.3174
    1998       2.2789
    1999       2.2378
    2000       2.2948
    2001       2.3137
    2002       2.3288
    2003       2.3853
    2004       2.3260
    2005       2.2567
    2006       2.2959
    2007       2.3546
    2008       2.3403
    2009       2.4101
    2010       2.4258
    2011       2.4469
    2012       2.3857
    2013       2.3304
    2014       2.3412
    2015       2.2337
    2016       2.2632
    2017       2.2602
    2018       2.3247
    2019       2.3687
    2020       2.3667
    2021       2.4672
    2022       2.4094
    2023       2.4569
    2024       2.5237
    2025       2.4449
    2026       2.5155
    2027       2.5135
    2028       2.5830
    2029       2.5424
    2030       2.4822
    2031       2.5320
    2032       2.5980
    2033       2.5728
    2034       2.5041
    2035       2.5182
    2036       2.4946
    2037       2.4531
    2038       2.4410
    2039       2.4369
    2040       2.3649
    2041       2.4438
    2042       2.3941
    2043       2.3065
    2044       2.4335
    2045       2.4677
    2046       2.4356
    2047       2.4684
    2048       2.4034
    2049       2.3988
    2050       2.4256
    2051       2.3783
    2052       2.3450
    2053       2.3471
    2054       2.4419
    2055       2.4694
    2056       2.3935
    2057       2.3858
    2058       2.3717
    2059       2.3600
    2060       2.3066
    2061       2.3659
    2062       2.3042
    2063       2.2879
    2064       2.3225
    2065       2.3519
    2066       2.3134
    2067       2.3564
    2068       2.3770
    2069       2.3627
    2070       2.3140
    2071       2.3633
    2072       2.3757
    2073       2.3140
    2074       2.2219
    2075       2.2300
    2076       2.2431
    2077       2.3426
    2078       2.3374
    2079       2.3474
    2080       2.2795
    2081       2.3197
    2082       2.3007
    2083       2.2291
    2084       2.2297
    2085       2.3245
    2086       2.2800
    2087       2.3098
    2088       2.3494
    2089       2.3398
    2090       2.2688
    2091       2.3225
    2092       2.2881
    2093       2.2909
    2094       2.2868
    2095       2.3380
    2096       2.2975
    2097       2.3882
    2098       2.3442
    2099       2.3421
    2100       2.3423
    2101       2.3507
    2102       2.2359
    2103       2.2640
    2104       2.3070
    2105       2.3768
    2106       2.2977
    2107       2.2986
    2108       2.3116
    2109       2.3347
    2110       2.3678
    2111       2.3701
    2112       2.4071
    2113       2.3216
    2114       2.3742
    2115       2.3406
    2116       2.3372
    2117       2.3457
    2118       2.3786
    2119       2.4004
    2120       2.3214
    2121       2.4510
    2122       2.4480
    2123       2.4426
    2124       2.3872
    2125       2.3498
    2126       2.3520
    2127       2.3684
    2128       2.2988
    2129       2.2341
    2130       2.2557
    2131       2.2067
    2132       2.2167
    2133       2.2324
    2134       2.2104
    2135       2.2740
    2136       2.2532
    2137       2.3036
    2138       2.3051
    2139       2.2739
    2140       2.2685
    2141       2.2682
    2142       2.2771
    2143       2.3248
    2144       2.3060
    2145       2.3044
    2146       2.3066
    2147       2.3693
    2148       2.3278
    2149       2.3534
    2150       2.3623
    2151       2.3286
    2152       2.3480
    2153       2.3102
    2154       2.3458
    2155       2.2813
    2156       2.3236
    2157       2.3072
    2158       2.2620
    2159       2.2629
    2160       2.3028
    2161       2.3810
    2162       2.3317
    2163       2.3154
    2164       2.3036
    2165       2.3238
    2166       2.2542
    2167       2.2572
    2168       2.3311
    2169       2.3088
    2170       2.2291
    2171       2.2614
    2172       2.2308
    2173       2.2631
    2174       2.2736
    2175       2.2597
    2176       2.2616
    2177       2.3045
    2178       2.2658
    2179       2.2880
    2180       2.2573
    2181       2.2953
    2182       2.2679
    2183       2.2204
    2184       2.2952
    2185       2.3371
    2186       2.2906
    2187       2.2641
    2188       2.2476
    2189       2.2965
    2190       2.3908
    2191       2.2446
    2192       2.3388
    2193       2.4007
    2194       2.3741
    2195       2.4133
    2196       2.4039
    2197       2.4040
    2198       2.2905
    2199       2.2489
    2200       2.3154
    2201       2.3225
    2202       2.3296
    2203       2.3002
    2204       2.4074
    2205       2.4168
    2206       2.3207
    2207       2.3578
    2208       2.2545
    2209       2.2780
    2210       2.4225
    2211       2.4005
    2212       2.4028
    2213       2.3118
    2214       2.4059
    2215       2.4065
    2216       2.4253
    2217       2.4259
    2218       2.3389
    2219       2.3597
    2220       2.3011
    2221       2.3658
    2222       2.2549
    2223       2.2773
    2224       2.2160
    2225       2.2689
    2226       2.3392
    2227       2.3628
    2228       2.2752
    2229       2.3241
    2230       2.3935
    2231       2.3161
    2232       2.3216
    2233       2.3893
    2234       2.3298
    2235       2.3686
    2236       2.3821
    2237       2.3338
    2238       2.3580
    2239       2.2744
    2240       2.3086
    2241       2.3742
    2242       2.3334
    2243       2.3766
    2244       2.4315
    2245       2.3634
    2246       2.3919
    2247       2.4465
    2248       2.4654
    2249       2.4578
    2250       2.4288
    2251       2.4003
    2252       2.4210
    2253       2.5785
    2254       2.5091
    2255       2.5481
    2256       2.6187
    2257       2.5996
    2258       2.5808
    2259       2.4479
    2260       2.4683
    2261       2.5337
    2262       2.6341
    2263       2.6812
    2264       2.5911
    2265       2.5046
    2266       2.5320
    2267       2.5444
    2268       2.5292
    2269       2.5009
    2270       2.4310
    2271       2.4695
    2272       2.4550
    2273       2.3029
    2274       2.3925
    2275       2.3749
    2276       2.4005
    2277       2.3912
    2278       2.4338
    2279       2.4112
    2280       2.4475
    2281       2.3855
    2282       2.2591
    2283       2.3595
    2284       2.3129
    2285       2.3476
    2286       2.3034
    2287       2.3933
    2288       2.3359
    2289       2.3527
    2290       2.3933
    2291       2.4385
    2292       2.3572
    2293       2.3068
    2294       2.3786
    2295       2.4049
    2296       2.3363
    2297       2.3381
    2298       2.3029
    2299       2.2597
    2300       2.2610
    2301       2.2961
    2302       2.2782
    2303       2.2678
    2304       2.1732
    2305       2.2795
    2306       2.2518
    2307       2.2388
    2308       2.3032
    2309       2.2271
    2310       2.2611
    2311       2.2416
    2312       2.2610
    2313       2.3007
    2314       2.3637
    2315       2.3175
    2316       2.3004
    2317       2.3850
    2318       2.3337
    2319       2.3406
    2320       2.3395
    2321       2.2910
    2322       2.3492
    2323       2.4657
    2324       2.4418
    2325       2.3931
    2326       2.3931
    2327       2.3776
    2328       2.3578
    2329       2.3901
    2330       2.3934
    2331       2.3721
    2332       2.4804
    2333       2.4679
    2334       2.4225
    2335       2.4673
    2336       2.4993
    2337       2.5212
    2338       2.4678
    2339       2.5445
    2340       2.4865
    2341       2.5236
    2342       2.5059
    2343       2.5487
    2344       2.3919
    2345       2.3858
    2346       2.3860
    2347       2.2906
    2348       2.3211
    2349       2.3953
    2350       2.3568
    2351       2.2835
    2352       2.2800
    2353       2.3027
    2354       2.3458
    2355       2.4826
    2356       2.3861
    2357       2.3889
    2358       2.4339
    2359       2.3532
    2360       2.4856
    2361       2.5234
    2362       2.4545
    2363       2.3941
    2364       2.4614
    2365       2.4949
    2366       2.4625
    2367       2.4598
    2368       2.5297
    2369       2.5391
    2370       2.5474
    2371       2.5271
    2372       2.5510
    2373       2.4994
    2374       2.5278
    2375       2.5513
    2376       2.6449
    2377       2.6676
    2378       2.5549
    2379       2.5281
    2380       2.6124
    2381       2.4193
    2382       2.4211
    2383       2.3330
    2384       2.4587
    2385       2.3961
    2386       2.3807
    2387       2.3723
    2388       2.4413
    2389       2.4185
    2390       2.3594
    2391       2.3303
    2392       2.2923
    2393       2.2857
    2394       2.3563
    2395       2.3986
    2396       2.3818
    2397       2.3204
    2398       2.4101
    2399       2.3398
    2400       2.3719
    2401       2.4128
    2402       2.4154
    2403       2.3977
    2404       2.4810
    2405       2.4537
    2406       2.3920
    2407       2.5208
    2408       2.4273
    2409       2.4758
    2410       2.4202
    2411       2.3909
    2412       2.4955
    2413       2.3482
    2414       2.3729
    2415       2.3787
    2416       2.3702
    2417       2.4061
    2418       2.4677
    2419       2.3147
    2420       2.3138
    2421       2.2563
    2422       2.3254
    2423       2.2958
    2424       2.3130
    2425       2.3899
    2426       2.4701
    2427       2.4509
    2428       2.5424
    2429       2.5330
    2430       2.4706
    2431       2.3867
    2432       2.3169
    2433       2.3863
    2434       2.3776
    2435       2.3498
    2436       2.4445
    2437       2.3462
    2438       2.4418
    2439       2.3997
    2440       2.4472
    2441       2.4925
    2442       2.5006
    2443       2.5500
    2444       2.4671
    2445       2.3997
    2446       2.4663
    2447       2.4642
    2448       2.4562
    2449       2.5505
    2450       2.4829
    2451       2.4941
    2452       2.4738
    2453       2.3848
    2454       2.4922
    2455       2.5565
    2456       2.6166
    2457       2.5142
    2458       2.5378
    2459       2.6337
    2460       2.6505
    2461       2.6750
    2462       2.5996
    2463       2.5932
    2464       2.7008
    2465       2.6689
    2466       2.6254
    2467       2.6595
    2468       2.6359
    2469       2.6286
    2470       2.5911
    2471       2.6334
    2472       2.5858
    2473       2.6108
    2474       2.6402
    2475       2.6051
    2476       2.6235
    2477       2.6571
    2478       2.7177
    2479       2.5600
    2480       2.6696
    2481       2.6867
    2482       2.7029
    2483       2.6384
    2484       2.6307
    2485       2.6050
    2486       2.5720
    2487       2.5953
    2488       2.6244
    2489       2.5552
    2490       2.5803
    2491       2.6219
    2492       2.6783
    2493       2.6146
    2494       2.6783
    2495       2.5307
    2496       2.4751
    2497       2.5506
    2498       2.5279
    2499       2.5199
    2500       2.4921
