# Supplementary material for: Potential Inhibitors of Fascin From A Database of Marine Natural Products: A Virtual Screening and Molecular Dynamics Study
Source: Front Chem. 2021 Oct 7;9:719949. doi: 10.3389/fchem.2021.719949 (PMC8529705; doi:10.3389/fchem.2021.719949)
Supplement: Supplementary file 2 [file DataSheet1.ZIP › Raw Date for Manuscript-719949-reduced/Figure S1/Inhibitor 19/rmsd3.dat]

#Frame     RMSD_00002
       1       2.2042
       2       2.1520
       3       2.1637
       4       2.0978
       5       2.0678
       6       2.0535
       7       2.0939
       8       2.1034
       9       2.1109
      10       2.1729
      11       2.0956
      12       2.1755
      13       2.1553
      14       2.1326
      15       2.1087
      16       2.0937
      17       2.1599
      18       2.1230
      19       2.1098
      20       2.0993
      21       2.0692
      22       2.1369
      23       2.1701
      24       2.2520
      25       2.2001
      26       2.1777
      27       2.2847
      28       2.1401
      29       2.2482
      30       2.2970
      31       2.2386
      32       2.2061
      33       2.1667
      34       2.1840
      35       2.2053
      36       2.1547
      37       2.2356
      38       2.2737
      39       2.2640
      40       2.2389
      41       2.3026
      42       2.2956
      43       2.2822
      44       2.2107
      45       2.1910
      46       2.2125
      47       2.2095
      48       2.1594
      49       2.2100
      50       2.2856
      51       2.3945
      52       2.3230
      53       2.2787
      54       2.1931
      55       2.2290
      56       2.1952
      57       2.0935
      58       2.1035
      59       2.0870
      60       2.1475
      61       2.0778
      62       2.0928
      63       2.0641
      64       2.0161
      65       1.9984
      66       2.0193
      67       2.1179
      68       2.1189
      69       2.1118
      70       2.1886
      71       2.0989
      72       2.0428
      73       2.0539
      74       2.0623
      75       2.0970
      76       2.0735
      77       2.0991
      78       2.1121
      79       2.1383
      80       2.1949
      81       2.2426
      82       2.2246
      83       2.1945
      84       2.2610
      85       2.2238
      86       2.2461
      87       2.2940
      88       2.2371
      89       2.2556
      90       2.2254
      91       2.2169
      92       2.1051
      93       2.1048
      94       2.1809
      95       2.2330
      96       2.1941
      97       2.1276
      98       2.2673
      99       2.2338
     100       2.1257
     101       2.1518
     102       2.1452
     103       2.1506
     104       2.1454
     105       2.0709
     106       2.1201
     107       2.0819
     108       2.1244
     109       2.0231
     110       2.0767
     111       2.0941
     112       2.0561
     113       2.0953
     114       2.0420
     115       2.0620
     116       2.0479
     117       2.0686
     118       2.0736
     119       2.0643
     120       2.0652
     121       2.0720
     122       2.1341
     123       2.1757
     124       2.1084
     125       2.1141
     126       2.1442
     127       2.1354
     128       2.1220
     129       2.1007
     130       2.1454
     131       2.1220
     132       2.1031
     133       2.2084
     134       2.0992
     135       2.2057
     136       2.1735
     137       2.0913
     138       2.1173
     139       2.1324
     140       2.2220
     141       2.2049
     142       2.2197
     143       2.2387
     144       2.1700
     145       2.1747
     146       2.1683
     147       2.1563
     148       2.1779
     149       2.1832
     150       2.1439
     151       2.1936
     152       2.0806
     153       2.1182
     154       2.1464
     155       2.1785
     156       2.1793
     157       2.2835
     158       2.2161
     159       2.2283
     160       2.2090
     161       2.2310
     162       2.2272
     163       2.1694
     164       2.1682
     165       2.1572
     166       2.1044
     167       2.1711
     168       2.1129
     169       2.0874
     170       2.0209
     171       2.0346
     172       2.0202
     173       2.0409
     174       2.0463
     175       2.0215
     176       2.0416
     177       2.0560
     178       2.0050
     179       2.0352
     180       2.0885
     181       2.1007
     182       2.0655
     183       2.0584
     184       2.0366
     185       2.0364
     186       2.0435
     187       2.0859
     188       2.0472
     189       2.0814
     190       2.1214
     191       2.0427
     192       2.0248
     193       2.0814
     194       2.0623
     195       2.1268
     196       2.0604
     197       2.1132
     198       2.0960
     199       2.0400
     200       2.0440
     201       2.0830
     202       2.0434
     203       2.0601
     204       2.0428
     205       2.1360
     206       2.1431
     207       2.1005
     208       2.0535
     209       2.0309
     210       2.0408
     211       2.1078
     212       2.1059
     213       2.0767
     214       2.1062
     215       2.1597
     216       2.1183
     217       2.1992
     218       2.1840
     219       2.2802
     220       2.3339
     221       2.2495
     222       2.3601
     223       2.2973
     224       2.2714
     225       2.2414
     226       2.1370
     227       2.1226
     228       2.1023
     229       2.1280
     230       2.1167
     231       2.1253
     232       2.1032
     233       2.0818
     234       2.0672
     235       2.1251
     236       2.2230
     237       2.2036
     238       2.0929
     239       2.1259
     240       2.0456
     241       2.0913
     242       2.0983
     243       2.1614
     244       2.1626
     245       2.1253
     246       2.1309
     247       2.0381
     248       2.0599
     249       2.0511
     250       2.0318
     251       2.1162
     252       2.1204
     253       2.1009
     254       2.0927
     255       2.0066
     256       2.0355
     257       2.0549
     258       2.0588
     259       2.0717
     260       2.0155
     261       2.0845
     262       2.0092
     263       2.0601
     264       2.0851
     265       2.0657
     266       2.0501
     267       2.1011
     268       2.2051
     269       2.1384
     270       2.1058
     271       2.1111
     272       2.1125
     273       2.1529
     274       2.1995
     275       2.1909
     276       2.1452
     277       2.1675
     278       2.2161
     279       2.1447
     280       2.1888
     281       2.1080
     282       2.1086
     283       2.1185
     284       2.1663
     285       2.1578
     286       2.0711
     287       2.0766
     288       2.1172
     289       2.1105
     290       2.1086
     291       2.1552
     292       2.0987
     293       2.0834
     294       2.0919
     295       2.1084
     296       2.1147
     297       2.1908
     298       2.1860
     299       2.1907
     300       2.1993
     301       2.2676
     302       2.1807
     303       2.1447
     304       2.2813
     305       2.2410
     306       2.2101
     307       2.1960
     308       2.2163
     309       2.2379
     310       2.2216
     311       2.2407
     312       2.3184
     313       2.3246
     314       2.3303
     315       2.4128
     316       2.4689
     317       2.3836
     318       2.4460
     319       2.4098
     320       2.4246
     321       2.3762
     322       2.4204
     323       2.4131
     324       2.3938
     325       2.3986
     326       2.4161
     327       2.4703
     328       2.4441
     329       2.4398
     330       2.3824
     331       2.3683
     332       2.3100
     333       2.2397
     334       2.2211
     335       2.1898
     336       2.1376
     337       2.1188
     338       2.0916
     339       2.1199
     340       2.1215
     341       2.0980
     342       2.1479
     343       2.1094
     344       2.1813
     345       2.1707
     346       2.1952
     347       2.1960
     348       2.2145
     349       2.2152
     350       2.2398
     351       2.2671
     352       2.2206
     353       2.2384
     354       2.2001
     355       2.1897
     356       2.1067
     357       2.1648
     358       2.1348
     359       2.1829
     360       2.1815
     361       2.1812
     362       2.2221
     363       2.2310
     364       2.2028
     365       2.1956
     366       2.1463
     367       2.1817
     368       2.2057
     369       2.1707
     370       2.1877
     371       2.2378
     372       2.1849
     373       2.1663
     374       2.2221
     375       2.2491
     376       2.2073
     377       2.1960
     378       2.0986
     379       2.1706
     380       2.1180
     381       2.1332
     382       2.0718
     383       2.0767
     384       2.1518
     385       2.2028
     386       2.2447
     387       2.2581
     388       2.2479
     389       2.2786
     390       2.2167
     391       2.2328
     392       2.2168
     393       2.2224
     394       2.1712
     395       2.1725
     396       2.1649
     397       2.1787
     398       2.2125
     399       2.2093
     400       2.1878
     401       2.1960
     402       2.1323
     403       2.2006
     404       2.2065
     405       2.2747
     406       2.2467
     407       2.3479
     408       2.2755
     409       2.2488
     410       2.2973
     411       2.2729
     412       2.1886
     413       2.2292
     414       2.1710
     415       2.2115
     416       2.2085
     417       2.1524
     418       2.2063
     419       2.1898
     420       2.2409
     421       2.1593
     422       2.1420
     423       2.1638
     424       2.1761
     425       2.1416
     426       2.1479
     427       2.2317
     428       2.1971
     429       2.2635
     430       2.2354
     431       2.1638
     432       2.1557
     433       2.1900
     434       2.0974
     435       2.0832
     436       2.1410
     437       2.0962
     438       2.0463
     439       2.1226
     440       2.1458
     441       2.1604
     442       2.1352
     443       2.2074
     444       2.2327
     445       2.2106
     446       2.1799
     447       2.2245
     448       2.1305
     449       2.1841
     450       2.0995
     451       2.0815
     452       2.0928
     453       2.0830
     454       2.1184
     455       2.0883
     456       2.1303
     457       2.1674
     458       2.1357
     459       2.1517
     460       2.1667
     461       2.1919
     462       2.1600
     463       2.1749
     464       2.1629
     465       2.1333
     466       2.1880
     467       2.2386
     468       2.2073
     469       2.2083
     470       2.1766
     471       2.2276
     472       2.1689
     473       2.1279
     474       2.1580
     475       2.1804
     476       2.2116
     477       2.2413
     478       2.2323
     479       2.2982
     480       2.2555
     481       2.1873
     482       2.2448
     483       2.2553
     484       2.2665
     485       2.2128
     486       2.2182
     487       2.1453
     488       2.2029
     489       2.2286
     490       2.2487
     491       2.2191
     492       2.1558
     493       2.1921
     494       2.1966
     495       2.1917
     496       2.2204
     497       2.2144
     498       2.3156
     499       2.2048
     500       2.1985
     501       2.1882
     502       2.1498
     503       2.1314
     504       2.1504
     505       2.2004
     506       2.1214
     507       2.0997
     508       2.2143
     509       2.2289
     510       2.3041
     511       2.3007
     512       2.2224
     513       2.2640
     514       2.2240
     515       2.2912
     516       2.2813
     517       2.2400
     518       2.2481
     519       2.1679
     520       2.2134
     521       2.1471
     522       2.2540
     523       2.2477
     524       2.2809
     525       2.2001
     526       2.2130
     527       2.3115
     528       2.2579
     529       2.2636
     530       2.2221
     531       2.2678
     532       2.2290
     533       2.2623
     534       2.2209
     535       2.2357
     536       2.2555
     537       2.2630
     538       2.2405
     539       2.2580
     540       2.1966
     541       2.0969
     542       2.1028
     543       2.1826
     544       2.1810
     545       2.1983
     546       2.2152
     547       2.2194
     548       2.2181
     549       2.1791
     550       2.1940
     551       2.1715
     552       2.1699
     553       2.1729
     554       2.2401
     555       2.2333
     556       2.2361
     557       2.2128
     558       2.2966
     559       2.2634
     560       2.2403
     561       2.2917
     562       2.2418
     563       2.2360
     564       2.1586
     565       2.1717
     566       2.2014
     567       2.2021
     568       2.2414
     569       2.2235
     570       2.2628
     571       2.2134
     572       2.2766
     573       2.2360
     574       2.2189
     575       2.2362
     576       2.2690
     577       2.2679
     578       2.2311
     579       2.2612
     580       2.2650
     581       2.2730
     582       2.2665
     583       2.3725
     584       2.3712
     585       2.3977
     586       2.4354
     587       2.3898
     588       2.4394
     589       2.3463
     590       2.3576
     591       2.3543
     592       2.3128
     593       2.3474
     594       2.3216
     595       2.3039
     596       2.3075
     597       2.3687
     598       2.2909
     599       2.3489
     600       2.3495
     601       2.4248
     602       2.3642
     603       2.3339
     604       2.3884
     605       2.2680
     606       2.2908
     607       2.2610
     608       2.3375
     609       2.3908
     610       2.4190
     611       2.3394
     612       2.2642
     613       2.2756
     614       2.2254
     615       2.2669
     616       2.3450
     617       2.2710
     618       2.2685
     619       2.3288
     620       2.3695
     621       2.4238
     622       2.3658
     623       2.4086
     624       2.4812
     625       2.3618
     626       2.4067
     627       2.3588
     628       2.3087
     629       2.4123
     630       2.4448
     631       2.4198
     632       2.4633
     633       2.5295
     634       2.5043
     635       2.5362
     636       2.4858
     637       2.5094
     638       2.5420
     639       2.5317
     640       2.4410
     641       2.4266
     642       2.4335
     643       2.4008
     644       2.3412
     645       2.3404
     646       2.4140
     647       2.3590
     648       2.3417
     649       2.2946
     650       2.2897
     651       2.2499
     652       2.2773
     653       2.3354
     654       2.3940
     655       2.3781
     656       2.3281
     657       2.2604
     658       2.3184
     659       2.4197
     660       2.4131
     661       2.5169
     662       2.4445
     663       2.3707
     664       2.3626
     665       2.3714
     666       2.3729
     667       2.4532
     668       2.4088
     669       2.4569
     670       2.4595
     671       2.4093
     672       2.3953
     673       2.3718
     674       2.3610
     675       2.3858
     676       2.4187
     677       2.3643
     678       2.3974
     679       2.3936
     680       2.3943
     681       2.4347
     682       2.3628
     683       2.3865
     684       2.4028
     685       2.4281
     686       2.4722
     687       2.3560
     688       2.3341
     689       2.3171
     690       2.3202
     691       2.3015
     692       2.3772
     693       2.3811
     694       2.3693
     695       2.4718
     696       2.4024
     697       2.4545
     698       2.4438
     699       2.4969
     700       2.6181
     701       2.6128
     702       2.6974
     703       2.5640
     704       2.5047
     705       2.5109
     706       2.5442
     707       2.5676
     708       2.5018
     709       2.4307
     710       2.4722
     711       2.4478
     712       2.5277
     713       2.4670
     714       2.4177
     715       2.3695
     716       2.4249
     717       2.4632
     718       2.3926
     719       2.3251
     720       2.3067
     721       2.4527
     722       2.3815
     723       2.3219
     724       2.3459
     725       2.3555
     726       2.3265
     727       2.3817
     728       2.3947
     729       2.4169
     730       2.4189
     731       2.4420
     732       2.4074
     733       2.4511
     734       2.5346
     735       2.5071
     736       2.4864
     737       2.5404
     738       2.4945
     739       2.5488
     740       2.4587
     741       2.4797
     742       2.5280
     743       2.5133
     744       2.4540
     745       2.4846
     746       2.5363
     747       2.5299
     748       2.5539
     749       2.5763
     750       2.6276
     751       2.6047
     752       2.6514
     753       2.5819
     754       2.5902
     755       2.4959
     756       2.4323
     757       2.6581
     758       2.6018
     759       2.7153
     760       2.6953
     761       2.7823
     762       2.8009
     763       2.7546
     764       2.7231
     765       2.6596
     766       2.6825
     767       2.6867
     768       2.8110
     769       2.7977
     770       2.8773
     771       2.6923
     772       2.7585
     773       2.6929
     774       2.7474
     775       2.8161
     776       2.9205
     777       2.9547
     778       2.8553
     779       2.9200
     780       3.0078
     781       3.1496
     782       3.0411
     783       2.9379
     784       3.0666
     785       2.9901
     786       2.9371
     787       2.8450
     788       2.9389
     789       2.9355
     790       3.0438
     791       3.1618
     792       3.0777
     793       3.0112
     794       2.9943
     795       2.9960
     796       3.1272
     797       2.9838
     798       3.0298
     799       2.9747
     800       2.8748
     801       2.9533
     802       3.0155
     803       2.9481
     804       2.9484
     805       2.8546
     806       2.8841
     807       2.7369
     808       2.7504
     809       2.8323
     810       2.7876
     811       2.7942
     812       2.7924
     813       2.8524
     814       2.8235
     815       2.7990
     816       2.8252
     817       2.7855
     818       2.7214
     819       2.8554
     820       2.8304
     821       2.7370
     822       2.7871
     823       2.8221
     824       2.8207
     825       2.6806
     826       2.6153
     827       2.5305
     828       2.5966
     829       2.5877
     830       2.5729
     831       2.4437
     832       2.5041
     833       2.4719
     834       2.4001
     835       2.5399
     836       2.4705
     837       2.4894
     838       2.5069
     839       2.5665
     840       2.5416
     841       2.5701
     842       2.6238
     843       2.6125
     844       2.5962
     845       2.5553
     846       2.4873
     847       2.3926
     848       2.4173
     849       2.4128
     850       2.4220
     851       2.4803
     852       2.5134
     853       2.5845
     854       2.5845
     855       2.6827
     856       2.6552
     857       2.5986
     858       2.5626
     859       2.4835
     860       2.5287
     861       2.5908
     862       2.5227
     863       2.5668
     864       2.6342
     865       2.5948
     866       2.6137
     867       2.6373
     868       2.7146
     869       2.5621
     870       2.6453
     871       2.5032
     872       2.6471
     873       2.6847
     874       2.6160
     875       2.5774
     876       2.5483
     877       2.5132
     878       2.5260
     879       2.5518
     880       2.5562
     881       2.5483
     882       2.6088
     883       2.5673
     884       2.5062
     885       2.5215
     886       2.6734
     887       2.6632
     888       2.6018
     889       2.6154
     890       2.6404
     891       2.6159
     892       2.5889
     893       2.5658
     894       2.4764
     895       2.4489
     896       2.5258
     897       2.4832
     898       2.5139
     899       2.4789
     900       2.4850
     901       2.3733
     902       2.3638
     903       2.3544
     904       2.4017
     905       2.3861
     906       2.3680
     907       2.3847
     908       2.4858
     909       2.4235
     910       2.3456
     911       2.3500
     912       2.3265
     913       2.2985
     914       2.3535
     915       2.3352
     916       2.3733
     917       2.3760
     918       2.3781
     919       2.3801
     920       2.3350
     921       2.3312
     922       2.3269
     923       2.2933
     924       2.3529
     925       2.3579
     926       2.3938
     927       2.3326
     928       2.3415
     929       2.2801
     930       2.3512
     931       2.3129
     932       2.3021
     933       2.4223
     934       2.3466
     935       2.3708
     936       2.3265
     937       2.3631
     938       2.3352
     939       2.3249
     940       2.2950
     941       2.3436
     942       2.4563
     943       2.4693
     944       2.3756
     945       2.4353
     946       2.3351
     947       2.2934
     948       2.3733
     949       2.2902
     950       2.4549
     951       2.3888
     952       2.4019
     953       2.3736
     954       2.4068
     955       2.3936
     956       2.3605
     957       2.3554
     958       2.4042
     959       2.4127
     960       2.3822
     961       2.4245
     962       2.3982
     963       2.4586
     964       2.4130
     965       2.4417
     966       2.3796
     967       2.3620
     968       2.4053
     969       2.4243
     970       2.4680
     971       2.4599
     972       2.5321
     973       2.5568
     974       2.5919
     975       2.4762
     976       2.5268
     977       2.4956
     978       2.6316
     979       2.6798
     980       2.6343
     981       2.6240
     982       2.5757
     983       2.6040
     984       2.5826
     985       2.4433
     986       2.4044
     987       2.4146
     988       2.5581
     989       2.4763
     990       2.4982
     991       2.4526
     992       2.4858
     993       2.3822
     994       2.3068
     995       2.3022
     996       2.2671
     997       2.2474
     998       2.3024
     999       2.2920
    1000       2.2970
    1001       2.4353
    1002       2.3112
    1003       2.3173
    1004       2.2941
    1005       2.3611
    1006       2.3600
    1007       2.3418
    1008       2.3730
    1009       2.3686
    1010       2.4827
    1011       2.5588
    1012       2.5128
    1013       2.5291
    1014       2.5071
    1015       2.4052
    1016       2.4018
    1017       2.4404
    1018       2.4561
    1019       2.5066
    1020       2.4352
    1021       2.4428
    1022       2.3670
    1023       2.4435
    1024       2.4002
    1025       2.4026
    1026       2.3570
    1027       2.3113
    1028       2.4235
    1029       2.3774
    1030       2.3637
    1031       2.4178
    1032       2.4424
    1033       2.3865
    1034       2.3951
    1035       2.4099
    1036       2.4226
    1037       2.3840
    1038       2.3327
    1039       2.3391
    1040       2.4205
    1041       2.4728
    1042       2.4697
    1043       2.3849
    1044       2.4433
    1045       2.4252
    1046       2.3863
    1047       2.3025
    1048       2.3547
    1049       2.2700
    1050       2.2087
    1051       2.2038
    1052       2.2377
    1053       2.2650
    1054       2.2843
    1055       2.3040
    1056       2.2843
    1057       2.3745
    1058       2.3121
    1059       2.3043
    1060       2.2883
    1061       2.2939
    1062       2.3563
    1063       2.3873
    1064       2.3309
    1065       2.3781
    1066       2.3742
    1067       2.3214
    1068       2.3683
    1069       2.3446
    1070       2.3401
    1071       2.3058
    1072       2.3354
    1073       2.3966
    1074       2.3548
    1075       2.3412
    1076       2.3651
    1077       2.2578
    1078       2.3701
    1079       2.3123
    1080       2.3401
    1081       2.3472
    1082       2.4604
    1083       2.3819
    1084       2.3197
    1085       2.2363
    1086       2.2344
    1087       2.2674
    1088       2.2855
    1089       2.2925
    1090       2.3284
    1091       2.3348
    1092       2.3284
    1093       2.3665
    1094       2.2793
    1095       2.2429
    1096       2.3340
    1097       2.2917
    1098       2.2210
    1099       2.2770
    1100       2.2536
    1101       2.2886
    1102       2.2482
    1103       2.2581
    1104       2.3831
    1105       2.3647
    1106       2.4222
    1107       2.4513
    1108       2.4591
    1109       2.4514
    1110       2.5813
    1111       2.5466
    1112       2.5355
    1113       2.4891
    1114       2.4632
    1115       2.3784
    1116       2.3024
    1117       2.4111
    1118       2.3867
    1119       2.3870
    1120       2.4025
    1121       2.3661
    1122       2.4022
    1123       2.3437
    1124       2.3876
    1125       2.4032
    1126       2.3999
    1127       2.4201
    1128       2.4605
    1129       2.5197
    1130       2.5140
    1131       2.4599
    1132       2.3355
    1133       2.3332
    1134       2.3669
    1135       2.3038
    1136       2.3234
    1137       2.4058
    1138       2.4705
    1139       2.4340
    1140       2.4231
    1141       2.4006
    1142       2.5596
    1143       2.4151
    1144       2.4873
    1145       2.4729
    1146       2.4685
    1147       2.3903
    1148       2.3388
    1149       2.3746
    1150       2.3410
    1151       2.2936
    1152       2.3030
    1153       2.3112
    1154       2.3474
    1155       2.2621
    1156       2.3172
    1157       2.3374
    1158       2.3377
    1159       2.3320
    1160       2.3536
    1161       2.4181
    1162       2.3376
    1163       2.4102
    1164       2.4611
    1165       2.5077
    1166       2.4857
    1167       2.5643
    1168       2.4518
    1169       2.4019
    1170       2.4354
    1171       2.3279
    1172       2.2667
    1173       2.3141
    1174       2.2919
    1175       2.2774
    1176       2.2907
    1177       2.2174
    1178       2.2244
    1179       2.2980
    1180       2.3520
    1181       2.3153
    1182       2.2937
    1183       2.2906
    1184       2.3395
    1185       2.3833
    1186       2.2682
    1187       2.3247
    1188       2.3149
    1189       2.2835
    1190       2.2417
    1191       2.2942
    1192       2.3719
    1193       2.3312
    1194       2.2939
    1195       2.2768
    1196       2.2925
    1197       2.3067
    1198       2.3015
    1199       2.3661
    1200       2.3507
    1201       2.3764
    1202       2.3519
    1203       2.3765
    1204       2.3873
    1205       2.4642
    1206       2.4793
    1207       2.5336
    1208       2.4956
    1209       2.4855
    1210       2.4363
    1211       2.4229
    1212       2.4004
    1213       2.4038
    1214       2.3843
    1215       2.3170
    1216       2.3016
    1217       2.3491
    1218       2.3944
    1219       2.3855
    1220       2.2973
    1221       2.3502
    1222       2.2858
    1223       2.3063
    1224       2.3229
    1225       2.3645
    1226       2.3197
    1227       2.3414
    1228       2.4014
    1229       2.4492
    1230       2.3658
    1231       2.4083
    1232       2.3849
    1233       2.3917
    1234       2.4545
    1235       2.4202
    1236       2.3839
    1237       2.4737
    1238       2.4644
    1239       2.4218
    1240       2.5159
    1241       2.5400
    1242       2.5196
    1243       2.5018
    1244       2.5518
    1245       2.6239
    1246       2.5707
    1247       2.5019
    1248       2.4623
    1249       2.4670
    1250       2.4929
    1251       2.4716
    1252       2.3990
    1253       2.3516
    1254       2.3909
    1255       2.3674
    1256       2.3011
    1257       2.2906
    1258       2.3461
    1259       2.3669
    1260       2.4378
    1261       2.3884
    1262       2.2911
    1263       2.3158
    1264       2.3520
    1265       2.2918
    1266       2.3469
    1267       2.4337
    1268       2.4522
    1269       2.4319
    1270       2.3815
    1271       2.3898
    1272       2.4820
    1273       2.4118
    1274       2.3991
    1275       2.4230
    1276       2.4228
    1277       2.4237
    1278       2.4153
    1279       2.3712
    1280       2.4575
    1281       2.3806
    1282       2.4735
    1283       2.4036
    1284       2.3968
    1285       2.3668
    1286       2.3491
    1287       2.4090
    1288       2.3324
    1289       2.3548
    1290       2.4071
    1291       2.3999
    1292       2.4341
    1293       2.4225
    1294       2.4201
    1295       2.3661
    1296       2.3358
    1297       2.3908
    1298       2.4377
    1299       2.4221
    1300       2.4006
    1301       2.4701
    1302       2.4214
    1303       2.4066
    1304       2.4532
    1305       2.4270
    1306       2.4051
    1307       2.3788
    1308       2.3817
    1309       2.3133
    1310       2.3241
    1311       2.4091
    1312       2.4039
    1313       2.4532
    1314       2.4922
    1315       2.4961
    1316       2.5122
    1317       2.5849
    1318       2.6034
    1319       2.5155
    1320       2.5726
    1321       2.5269
    1322       2.4862
    1323       2.4342
    1324       2.5291
    1325       2.4695
    1326       2.5048
    1327       2.5213
    1328       2.5570
    1329       2.5314
    1330       2.4632
    1331       2.4486
    1332       2.5379
    1333       2.4423
    1334       2.4259
    1335       2.4610
    1336       2.3201
    1337       2.3962
    1338       2.4063
    1339       2.4010
    1340       2.4284
    1341       2.4152
    1342       2.4792
    1343       2.3842
    1344       2.4298
    1345       2.3633
    1346       2.4224
    1347       2.3752
    1348       2.3895
    1349       2.4012
    1350       2.4866
    1351       2.4276
    1352       2.3647
    1353       2.3173
    1354       2.3691
    1355       2.3918
    1356       2.3694
    1357       2.3211
    1358       2.4077
    1359       2.4131
    1360       2.4004
    1361       2.3164
    1362       2.4408
    1363       2.3767
    1364       2.3678
    1365       2.4211
    1366       2.3935
    1367       2.4636
    1368       2.4355
    1369       2.4239
    1370       2.4289
    1371       2.3744
    1372       2.3321
    1373       2.2962
    1374       2.3181
    1375       2.3461
    1376       2.2909
    1377       2.3423
    1378       2.3849
    1379       2.4298
    1380       2.3198
    1381       2.3239
    1382       2.3252
    1383       2.2901
    1384       2.2494
    1385       2.2046
    1386       2.2471
    1387       2.2244
    1388       2.2153
    1389       2.2050
    1390       2.2309
    1391       2.2319
    1392       2.1988
    1393       2.2094
    1394       2.2957
    1395       2.2822
    1396       2.2802
    1397       2.2854
    1398       2.2679
    1399       2.2324
    1400       2.2459
    1401       2.2903
    1402       2.2395
    1403       2.2671
    1404       2.2065
    1405       2.2628
    1406       2.3013
    1407       2.2908
    1408       2.2905
    1409       2.2475
    1410       2.3421
    1411       2.4106
    1412       2.3564
    1413       2.4314
    1414       2.3994
    1415       2.3934
    1416       2.3132
    1417       2.4009
    1418       2.3604
    1419       2.3358
    1420       2.3019
    1421       2.3754
    1422       2.3433
    1423       2.3995
    1424       2.5095
    1425       2.3782
    1426       2.3528
    1427       2.3933
    1428       2.4700
    1429       2.4461
    1430       2.4170
    1431       2.3314
    1432       2.3928
    1433       2.3446
    1434       2.3225
    1435       2.3275
    1436       2.2547
    1437       2.3196
    1438       2.3676
    1439       2.4632
    1440       2.5382
    1441       2.5050
    1442       2.4094
    1443       2.4364
    1444       2.4852
    1445       2.5064
    1446       2.5633
    1447       2.4957
    1448       2.4716
    1449       2.4075
    1450       2.4268
    1451       2.3790
    1452       2.3821
    1453       2.4308
    1454       2.4497
    1455       2.4523
    1456       2.4025
    1457       2.3794
    1458       2.3521
    1459       2.3587
    1460       2.3435
    1461       2.3908
    1462       2.4473
    1463       2.3622
    1464       2.3206
    1465       2.3410
    1466       2.3855
    1467       2.3324
    1468       2.3187
    1469       2.2933
    1470       2.2446
    1471       2.2629
    1472       2.2870
    1473       2.3468
    1474       2.3956
    1475       2.3553
    1476       2.3459
    1477       2.3379
    1478       2.3022
    1479       2.3562
    1480       2.3264
    1481       2.3120
    1482       2.3054
    1483       2.3456
    1484       2.3553
    1485       2.3265
    1486       2.3601
    1487       2.2994
    1488       2.2933
    1489       2.2647
    1490       2.2862
    1491       2.2952
    1492       2.3642
    1493       2.3363
    1494       2.3352
    1495       2.2497
    1496       2.3797
    1497       2.3185
    1498       2.3078
    1499       2.3272
    1500       2.3073
    1501       2.3642
    1502       2.3271
    1503       2.2934
    1504       2.2881
    1505       2.4472
    1506       2.4384
    1507       2.4343
    1508       2.3605
    1509       2.3649
    1510       2.4027
    1511       2.3502
    1512       2.3430
    1513       2.2542
    1514       2.3595
    1515       2.3610
    1516       2.2728
    1517       2.2955
    1518       2.3637
    1519       2.3803
    1520       2.3727
    1521       2.4000
    1522       2.3596
    1523       2.3325
    1524       2.3703
    1525       2.2893
    1526       2.2920
    1527       2.3111
    1528       2.3054
    1529       2.3300
    1530       2.3410
    1531       2.3884
    1532       2.4106
    1533       2.3590
    1534       2.3796
    1535       2.4460
    1536       2.3659
    1537       2.3832
    1538       2.4101
    1539       2.4303
    1540       2.4742
    1541       2.4515
    1542       2.3025
    1543       2.3910
    1544       2.4050
    1545       2.4030
    1546       2.4878
    1547       2.4728
    1548       2.5036
    1549       2.3990
    1550       2.4989
    1551       2.6295
    1552       2.4984
    1553       2.5148
    1554       2.5250
    1555       2.4822
    1556       2.5481
    1557       2.4644
    1558       2.3908
    1559       2.4618
    1560       2.4935
    1561       2.4812
    1562       2.5448
    1563       2.4854
    1564       2.4930
    1565       2.5383
    1566       2.4873
    1567       2.4751
    1568       2.5190
    1569       2.5350
    1570       2.5795
    1571       2.6186
    1572       2.5913
    1573       2.5794
    1574       2.5941
    1575       2.6563
    1576       2.5844
    1577       2.5053
    1578       2.4935
    1579       2.5568
    1580       2.6269
    1581       2.4578
    1582       2.5413
    1583       2.4724
    1584       2.4358
    1585       2.4427
    1586       2.3707
    1587       2.3870
    1588       2.3844
    1589       2.4639
    1590       2.4144
    1591       2.3881
    1592       2.4105
    1593       2.3260
    1594       2.3579
    1595       2.3719
    1596       2.3704
    1597       2.3135
    1598       2.3461
    1599       2.3262
    1600       2.4083
    1601       2.4213
    1602       2.4322
    1603       2.4452
    1604       2.4300
    1605       2.3272
    1606       2.4148
    1607       2.4391
    1608       2.4652
    1609       2.4468
    1610       2.4550
    1611       2.3722
    1612       2.3684
    1613       2.3136
    1614       2.3672
    1615       2.3540
    1616       2.3568
    1617       2.2349
    1618       2.2610
    1619       2.2258
    1620       2.1946
    1621       2.1878
    1622       2.2346
    1623       2.2641
    1624       2.2835
    1625       2.2435
    1626       2.2588
    1627       2.2700
    1628       2.2114
    1629       2.3074
    1630       2.2208
    1631       2.2464
    1632       2.3684
    1633       2.1694
    1634       2.2207
    1635       2.2484
    1636       2.2121
    1637       2.1324
    1638       2.1930
    1639       2.1963
    1640       2.1670
    1641       2.1490
    1642       2.1481
    1643       2.2127
    1644       2.1778
    1645       2.1737
    1646       2.2643
    1647       2.2591
    1648       2.3413
    1649       2.2992
    1650       2.2535
    1651       2.2671
    1652       2.2862
    1653       2.3405
    1654       2.2800
    1655       2.2989
    1656       2.2413
    1657       2.2394
    1658       2.2259
    1659       2.2182
    1660       2.2832
    1661       2.2513
    1662       2.1999
    1663       2.2406
    1664       2.2898
    1665       2.2729
    1666       2.2562
    1667       2.2729
    1668       2.2674
    1669       2.2766
    1670       2.2463
    1671       2.2217
    1672       2.2821
    1673       2.2606
    1674       2.2325
    1675       2.3380
    1676       2.3702
    1677       2.3170
    1678       2.3818
    1679       2.2526
    1680       2.3404
    1681       2.3644
    1682       2.3470
    1683       2.3353
    1684       2.3202
    1685       2.3531
    1686       2.2972
    1687       2.2878
    1688       2.2947
    1689       2.3122
    1690       2.3167
    1691       2.2727
    1692       2.2384
    1693       2.3365
    1694       2.3293
    1695       2.3346
    1696       2.3813
    1697       2.3025
    1698       2.2565
    1699       2.3141
    1700       2.1945
    1701       2.2553
    1702       2.2581
    1703       2.1843
    1704       2.2065
    1705       2.2341
    1706       2.2217
    1707       2.3053
    1708       2.2587
    1709       2.2365
    1710       2.2119
    1711       2.3098
    1712       2.3202
    1713       2.2107
    1714       2.1267
    1715       2.1646
    1716       2.1417
    1717       2.1562
    1718       2.1324
    1719       2.1508
    1720       2.2396
    1721       2.1842
    1722       2.1533
    1723       2.2468
    1724       2.2217
    1725       2.2566
    1726       2.3135
    1727       2.3399
    1728       2.2665
    1729       2.3010
    1730       2.3070
    1731       2.3299
    1732       2.3355
    1733       2.3587
    1734       2.4236
    1735       2.3388
    1736       2.3829
    1737       2.3736
    1738       2.3994
    1739       2.3383
    1740       2.3927
    1741       2.3512
    1742       2.3845
    1743       2.3914
    1744       2.3827
    1745       2.4407
    1746       2.3515
    1747       2.3300
    1748       2.3435
    1749       2.3449
    1750       2.3004
    1751       2.3227
    1752       2.2726
    1753       2.2715
    1754       2.3068
    1755       2.3021
    1756       2.3693
    1757       2.3941
    1758       2.2918
    1759       2.3348
    1760       2.4488
    1761       2.3711
    1762       2.3134
    1763       2.3129
    1764       2.2913
    1765       2.2716
    1766       2.2035
    1767       2.2785
    1768       2.3242
    1769       2.3528
    1770       2.3560
    1771       2.3410
    1772       2.2697
    1773       2.3413
    1774       2.2614
    1775       2.2971
    1776       2.2477
    1777       2.2414
    1778       2.2197
    1779       2.2370
    1780       2.3336
    1781       2.3492
    1782       2.2640
    1783       2.2280
    1784       2.2426
    1785       2.2481
    1786       2.3143
    1787       2.3863
    1788       2.3995
    1789       2.3350
    1790       2.3072
    1791       2.2592
    1792       2.3378
    1793       2.2861
    1794       2.3000
    1795       2.2883
    1796       2.3319
    1797       2.3632
    1798       2.3618
    1799       2.3944
    1800       2.4080
    1801       2.4008
    1802       2.3065
    1803       2.3902
    1804       2.3417
    1805       2.3222
    1806       2.3324
    1807       2.3689
    1808       2.3269
    1809       2.3814
    1810       2.3633
    1811       2.2544
    1812       2.2193
    1813       2.2233
    1814       2.2170
    1815       2.2833
    1816       2.1976
    1817       2.2181
    1818       2.2941
    1819       2.3364
    1820       2.4035
    1821       2.4697
    1822       2.4473
    1823       2.4643
    1824       2.4685
    1825       2.3665
    1826       2.3691
    1827       2.3221
    1828       2.4118
    1829       2.3799
    1830       2.3154
    1831       2.3055
    1832       2.2856
    1833       2.3311
    1834       2.2851
    1835       2.3112
    1836       2.3989
    1837       2.3339
    1838       2.4103
    1839       2.4803
    1840       2.4732
    1841       2.4972
    1842       2.5506
    1843       2.5823
    1844       2.5305
    1845       2.5270
    1846       2.5324
    1847       2.6052
    1848       2.4670
    1849       2.4843
    1850       2.3785
    1851       2.3790
    1852       2.4143
    1853       2.4494
    1854       2.3868
    1855       2.3928
    1856       2.3747
    1857       2.3577
    1858       2.3182
    1859       2.3216
    1860       2.2901
    1861       2.3458
    1862       2.3433
    1863       2.3300
    1864       2.3605
    1865       2.3018
    1866       2.3346
    1867       2.3951
    1868       2.4640
    1869       2.3170
    1870       2.2589
    1871       2.2755
    1872       2.2927
    1873       2.2703
    1874       2.2920
    1875       2.2991
    1876       2.3626
    1877       2.3325
    1878       2.3571
    1879       2.3349
    1880       2.3106
    1881       2.3252
    1882       2.2298
    1883       2.1791
    1884       2.2354
    1885       2.1969
    1886       2.2106
    1887       2.2531
    1888       2.1546
    1889       2.1869
    1890       2.1946
    1891       2.3078
    1892       2.3674
    1893       2.4326
    1894       2.3986
    1895       2.4149
    1896       2.3573
    1897       2.3595
    1898       2.3185
    1899       2.2960
    1900       2.3437
    1901       2.4039
    1902       2.3541
    1903       2.3573
    1904       2.3407
    1905       2.3671
    1906       2.3283
    1907       2.3363
    1908       2.2966
    1909       2.3352
    1910       2.3867
    1911       2.4047
    1912       2.3402
    1913       2.3406
    1914       2.4794
    1915       2.4461
    1916       2.4462
    1917       2.4256
    1918       2.5021
    1919       2.5170
    1920       2.4827
    1921       2.4062
    1922       2.3885
    1923       2.3769
    1924       2.3702
    1925       2.3556
    1926       2.3394
    1927       2.3966
    1928       2.4228
    1929       2.4304
    1930       2.3891
    1931       2.4378
    1932       2.3993
    1933       2.4321
    1934       2.3919
    1935       2.3881
    1936       2.3752
    1937       2.3780
    1938       2.4999
    1939       2.4413
    1940       2.4503
    1941       2.5431
    1942       2.5466
    1943       2.5851
    1944       2.4786
    1945       2.5607
    1946       2.5429
    1947       2.4680
    1948       2.3647
    1949       2.3879
    1950       2.3479
    1951       2.3875
    1952       2.3594
    1953       2.2890
    1954       2.3345
    1955       2.3605
    1956       2.3241
    1957       2.4512
    1958       2.5074
    1959       2.4787
    1960       2.4682
    1961       2.4472
    1962       2.4242
    1963       2.5469
    1964       2.4009
    1965       2.4504
    1966       2.4480
    1967       2.5060
    1968       2.4813
    1969       2.5599
    1970       2.4882
    1971       2.4333
    1972       2.3598
    1973       2.3959
    1974       2.3297
    1975       2.3840
    1976       2.3513
    1977       2.3078
    1978       2.2892
    1979       2.3318
    1980       2.3765
    1981       2.3693
    1982       2.3320
    1983       2.3071
    1984       2.3858
    1985       2.2803
    1986       2.2998
    1987       2.3049
    1988       2.3593
    1989       2.4046
    1990       2.3460
    1991       2.3172
    1992       2.3455
    1993       2.3272
    1994       2.3308
    1995       2.3120
    1996       2.3352
    1997       2.2969
    1998       2.3426
    1999       2.3103
    2000       2.2457
    2001       2.2278
    2002       2.2339
    2003       2.2442
    2004       2.2558
    2005       2.2922
    2006       2.2355
    2007       2.3099
    2008       2.2023
    2009       2.2630
    2010       2.2361
    2011       2.1818
    2012       2.1683
    2013       2.1450
    2014       2.1491
    2015       2.1631
    2016       2.2147
    2017       2.2312
    2018       2.2902
    2019       2.3094
    2020       2.2897
    2021       2.2854
    2022       2.2361
    2023       2.2788
    2024       2.2949
    2025       2.3963
    2026       2.3124
    2027       2.3216
    2028       2.3016
    2029       2.3733
    2030       2.4373
    2031       2.4314
    2032       2.3496
    2033       2.2630
    2034       2.2463
    2035       2.2780
    2036       2.3091
    2037       2.3101
    2038       2.2783
    2039       2.2881
    2040       2.2772
    2041       2.2796
    2042       2.3414
    2043       2.2261
    2044       2.2403
    2045       2.2760
    2046       2.2452
    2047       2.3153
    2048       2.2317
    2049       2.2729
    2050       2.2503
    2051       2.2794
    2052       2.2792
    2053       2.2563
    2054       2.2907
    2055       2.3380
    2056       2.3514
    2057       2.3459
    2058       2.3074
    2059       2.2800
    2060       2.2947
    2061       2.3016
    2062       2.3272
    2063       2.2652
    2064       2.2927
    2065       2.2823
    2066       2.3074
    2067       2.2979
    2068       2.3490
    2069       2.3979
    2070       2.3887
    2071       2.3825
    2072       2.3208
    2073       2.3654
    2074       2.3536
    2075       2.3416
    2076       2.3511
    2077       2.4299
    2078       2.4537
    2079       2.4956
    2080       2.5930
    2081       2.5984
    2082       2.5509
    2083       2.4665
    2084       2.4888
    2085       2.5121
    2086       2.4492
    2087       2.4510
    2088       2.3951
    2089       2.3526
    2090       2.3857
    2091       2.3326
    2092       2.3683
    2093       2.4983
    2094       2.4638
    2095       2.4375
    2096       2.4828
    2097       2.5595
    2098       2.6202
    2099       2.5619
    2100       2.4904
    2101       2.4564
    2102       2.4111
    2103       2.3715
    2104       2.3826
    2105       2.3661
    2106       2.3680
    2107       2.3579
    2108       2.4050
    2109       2.4419
    2110       2.3612
    2111       2.3655
    2112       2.2948
    2113       2.2515
    2114       2.2676
    2115       2.2470
    2116       2.2193
    2117       2.2165
    2118       2.2575
    2119       2.1710
    2120       2.1801
    2121       2.1482
    2122       2.0965
    2123       2.1568
    2124       2.1597
    2125       2.1948
    2126       2.2301
    2127       2.2264
    2128       2.2596
    2129       2.2137
    2130       2.1970
    2131       2.2514
    2132       2.2487
    2133       2.4061
    2134       2.3821
    2135       2.4160
    2136       2.3749
    2137       2.2956
    2138       2.3158
    2139       2.3137
    2140       2.3434
    2141       2.3906
    2142       2.3485
    2143       2.3676
    2144       2.4104
    2145       2.3897
    2146       2.3893
    2147       2.4468
    2148       2.4461
    2149       2.3544
    2150       2.4374
    2151       2.3840
    2152       2.4005
    2153       2.3889
    2154       2.3739
    2155       2.3734
    2156       2.3676
    2157       2.3482
    2158       2.4240
    2159       2.3599
    2160       2.3413
    2161       2.4181
    2162       2.3832
    2163       2.4415
    2164       2.4643
    2165       2.4491
    2166       2.3995
    2167       2.4121
    2168       2.3117
    2169       2.3096
    2170       2.4236
    2171       2.4193
    2172       2.5038
    2173       2.4273
    2174       2.4161
    2175       2.5068
    2176       2.4511
    2177       2.3974
    2178       2.4039
    2179       2.4400
    2180       2.3999
    2181       2.2913
    2182       2.3485
    2183       2.4018
    2184       2.3757
    2185       2.3418
    2186       2.3296
    2187       2.3236
    2188       2.3059
    2189       2.2923
    2190       2.3767
    2191       2.3668
    2192       2.3967
    2193       2.4151
    2194       2.4614
    2195       2.4394
    2196       2.4050
    2197       2.3959
    2198       2.3475
    2199       2.2941
    2200       2.3381
    2201       2.4075
    2202       2.4727
    2203       2.4769
    2204       2.4545
    2205       2.3574
    2206       2.3846
    2207       2.4626
    2208       2.4505
    2209       2.4639
    2210       2.4510
    2211       2.5232
    2212       2.5219
    2213       2.4932
    2214       2.5659
    2215       2.5057
    2216       2.4643
    2217       2.4231
    2218       2.4406
    2219       2.5178
    2220       2.4308
    2221       2.3254
    2222       2.3217
    2223       2.2738
    2224       2.2611
    2225       2.2944
    2226       2.3261
    2227       2.3508
    2228       2.2674
    2229       2.2566
    2230       2.3348
    2231       2.2956
    2232       2.2107
    2233       2.2394
    2234       2.1820
    2235       2.1990
    2236       2.2218
    2237       2.2566
    2238       2.2700
    2239       2.2792
    2240       2.2836
    2241       2.2211
    2242       2.2540
    2243       2.2165
    2244       2.2021
    2245       2.2881
    2246       2.3014
    2247       2.3002
    2248       2.3227
    2249       2.3243
    2250       2.3189
    2251       2.3418
    2252       2.3264
    2253       2.3598
    2254       2.3011
    2255       2.2860
    2256       2.2549
    2257       2.3384
    2258       2.2846
    2259       2.2886
    2260       2.3654
    2261       2.3204
    2262       2.3714
    2263       2.2742
    2264       2.2387
    2265       2.3289
    2266       2.2685
    2267       2.2909
    2268       2.3066
    2269       2.3069
    2270       2.3091
    2271       2.2957
    2272       2.2802
    2273       2.2467
    2274       2.3219
    2275       2.3597
    2276       2.3176
    2277       2.3669
    2278       2.4130
    2279       2.4231
    2280       2.4882
    2281       2.4632
    2282       2.4545
    2283       2.3948
    2284       2.3801
    2285       2.3115
    2286       2.3611
    2287       2.3679
    2288       2.3808
    2289       2.2676
    2290       2.2381
    2291       2.3517
    2292       2.3724
    2293       2.3421
    2294       2.3533
    2295       2.3091
    2296       2.3190
    2297       2.2604
    2298       2.3044
    2299       2.3168
    2300       2.3474
    2301       2.2318
    2302       2.2345
    2303       2.3110
    2304       2.3276
    2305       2.3139
    2306       2.2615
    2307       2.2347
    2308       2.2046
    2309       2.2291
    2310       2.2232
    2311       2.2379
    2312       2.1813
    2313       2.2621
    2314       2.2827
    2315       2.2741
    2316       2.2417
    2317       2.2568
    2318       2.2653
    2319       2.3239
    2320       2.2816
    2321       2.2338
    2322       2.2233
    2323       2.1999
    2324       2.2525
    2325       2.3306
    2326       2.4023
    2327       2.4785
    2328       2.3628
    2329       2.3388
    2330       2.3203
    2331       2.2870
    2332       2.2562
    2333       2.2168
    2334       2.2728
    2335       2.2592
    2336       2.2427
    2337       2.1794
    2338       2.2428
    2339       2.2955
    2340       2.3117
    2341       2.3262
    2342       2.3783
    2343       2.3688
    2344       2.5203
    2345       2.5115
    2346       2.4818
    2347       2.4460
    2348       2.4163
    2349       2.4468
    2350       2.4857
    2351       2.4480
    2352       2.4871
    2353       2.4753
    2354       2.4725
    2355       2.5087
    2356       2.5160
    2357       2.5504
    2358       2.5228
    2359       2.5078
    2360       2.5273
    2361       2.4826
    2362       2.4468
    2363       2.4154
    2364       2.3428
    2365       2.3861
    2366       2.3764
    2367       2.4005
    2368       2.4674
    2369       2.4020
    2370       2.4814
    2371       2.4670
    2372       2.4801
    2373       2.4256
    2374       2.4507
    2375       2.4337
    2376       2.4017
    2377       2.4134
    2378       2.4048
    2379       2.3765
    2380       2.4137
    2381       2.4243
    2382       2.4368
    2383       2.3629
    2384       2.3252
    2385       2.3772
    2386       2.3849
    2387       2.3403
    2388       2.3238
    2389       2.3309
    2390       2.3380
    2391       2.3146
    2392       2.2617
    2393       2.2937
    2394       2.3123
    2395       2.2985
    2396       2.3539
    2397       2.3426
    2398       2.3292
    2399       2.2744
    2400       2.3105
    2401       2.2642
    2402       2.2243
    2403       2.2255
    2404       2.2327
    2405       2.2709
    2406       2.2741
    2407       2.2974
    2408       2.2586
    2409       2.3058
    2410       2.3676
    2411       2.3612
    2412       2.3833
    2413       2.3494
    2414       2.3557
    2415       2.4220
    2416       2.3917
    2417       2.4015
    2418       2.3970
    2419       2.3315
    2420       2.3776
    2421       2.3643
    2422       2.3355
    2423       2.3369
    2424       2.2976
    2425       2.3037
    2426       2.3771
    2427       2.3193
    2428       2.3098
    2429       2.2763
    2430       2.3187
    2431       2.3158
    2432       2.3229
    2433       2.3425
    2434       2.3774
    2435       2.4140
    2436       2.3777
    2437       2.3450
    2438       2.3638
    2439       2.3727
    2440       2.3017
    2441       2.3996
    2442       2.3904
    2443       2.3620
    2444       2.3646
    2445       2.3826
    2446       2.3737
    2447       2.4057
    2448       2.4623
    2449       2.4449
    2450       2.4071
    2451       2.4257
    2452       2.4429
    2453       2.4854
    2454       2.5486
    2455       2.5216
    2456       2.5129
    2457       2.5411
    2458       2.5747
    2459       2.4465
    2460       2.4755
    2461       2.4951
    2462       2.4912
    2463       2.4732
    2464       2.5296
    2465       2.4592
    2466       2.3994
    2467       2.4415
    2468       2.4117
    2469       2.3922
    2470       2.3745
    2471       2.3791
    2472       2.3454
    2473       2.3028
    2474       2.3658
    2475       2.3305
    2476       2.2808
    2477       2.2605
    2478       2.2357
    2479       2.2700
    2480       2.3449
    2481       2.3626
    2482       2.2798
    2483       2.2941
    2484       2.2197
    2485       2.2259
    2486       2.3984
    2487       2.3902
    2488       2.4433
    2489       2.4627
    2490       2.4124
    2491       2.5253
    2492       2.5174
    2493       2.5304
    2494       2.5781
    2495       2.6293
    2496       2.5868
    2497       2.6126
    2498       2.5903
    2499       2.5579
    2500       2.4904
