# Supplementary material for: Potential Inhibitors of Fascin From A Database of Marine Natural Products: A Virtual Screening and Molecular Dynamics Study
Source: Front Chem. 2021 Oct 7;9:719949. doi: 10.3389/fchem.2021.719949 (PMC8529705; doi:10.3389/fchem.2021.719949)
Supplement: Supplementary file 2 [file DataSheet1.ZIP › Raw Date for Manuscript-719949-reduced/Figure S1/Inhibitor 19/rmsd4.dat]

#Frame     RMSD_00002
       1       2.2566
       2       2.1592
       3       2.2431
       4       2.2902
       5       2.2600
       6       2.2994
       7       2.2386
       8       2.2302
       9       2.2683
      10       2.2903
      11       2.2677
      12       2.3118
      13       2.3075
      14       2.4204
      15       2.4570
      16       2.5525
      17       2.6049
      18       2.5223
      19       2.5598
      20       2.6680
      21       2.6425
      22       2.5115
      23       2.4036
      24       2.4595
      25       2.4948
      26       2.4764
      27       2.5980
      28       2.5424
      29       2.4823
      30       2.4522
      31       2.4498
      32       2.3634
      33       2.3080
      34       2.3250
      35       2.2214
      36       2.2840
      37       2.3857
      38       2.3349
      39       2.3128
      40       2.2449
      41       2.2825
      42       2.3083
      43       2.2911
      44       2.2462
      45       2.2768
      46       2.3178
      47       2.3938
      48       2.4594
      49       2.4277
      50       2.3441
      51       2.4092
      52       2.4939
      53       2.3752
      54       2.4199
      55       2.4813
      56       2.4979
      57       2.5254
      58       2.4714
      59       2.4676
      60       2.4251
      61       2.5325
      62       2.3657
      63       2.3486
      64       2.3185
      65       2.1945
      66       2.1775
      67       2.2077
      68       2.1653
      69       2.1851
      70       2.2230
      71       2.2948
      72       2.4547
      73       2.4259
      74       2.4120
      75       2.3898
      76       2.4157
      77       2.4070
      78       2.4949
      79       2.4510
      80       2.4760
      81       2.4439
      82       2.3798
      83       2.3361
      84       2.3966
      85       2.3778
      86       2.4622
      87       2.4642
      88       2.5009
      89       2.4350
      90       2.4152
      91       2.4462
      92       2.4617
      93       2.5781
      94       2.4266
      95       2.4042
      96       2.2741
      97       2.4111
      98       2.4641
      99       2.4607
     100       2.5486
     101       2.4501
     102       2.3897
     103       2.5555
     104       2.5616
     105       2.6470
     106       2.8007
     107       2.8114
     108       2.7916
     109       2.7022
     110       2.7136
     111       2.6103
     112       2.5732
     113       2.5023
     114       2.5299
     115       2.5927
     116       2.5576
     117       2.6093
     118       2.6665
     119       2.6295
     120       2.7545
     121       2.6173
     122       2.4934
     123       2.5001
     124       2.4494
     125       2.2754
     126       2.2395
     127       2.3638
     128       2.3981
     129       2.3918
     130       2.4792
     131       2.5056
     132       2.5305
     133       2.4033
     134       2.4734
     135       2.3721
     136       2.2950
     137       2.2648
     138       2.2899
     139       2.1999
     140       2.2722
     141       2.2448
     142       2.2774
     143       2.2549
     144       2.3258
     145       2.2598
     146       2.2170
     147       2.2531
     148       2.2191
     149       2.2367
     150       2.3424
     151       2.3710
     152       2.3603
     153       2.3790
     154       2.4108
     155       2.4061
     156       2.3591
     157       2.4866
     158       2.6524
     159       2.5999
     160       2.5471
     161       2.5044
     162       2.4676
     163       2.4901
     164       2.4834
     165       2.4475
     166       2.3716
     167       2.4138
     168       2.2390
     169       2.3093
     170       2.3551
     171       2.4503
     172       2.4905
     173       2.5390
     174       2.5617
     175       2.5612
     176       2.5294
     177       2.5984
     178       2.6496
     179       2.6537
     180       2.6413
     181       2.6331
     182       2.6400
     183       2.6211
     184       2.6373
     185       2.7588
     186       2.7499
     187       2.6417
     188       2.5262
     189       2.5160
     190       2.6123
     191       2.5971
     192       2.6098
     193       2.4911
     194       2.4901
     195       2.4028
     196       2.4992
     197       2.4813
     198       2.4033
     199       2.3771
     200       2.4149
     201       2.4135
     202       2.3875
     203       2.4164
     204       2.4046
     205       2.3526
     206       2.2273
     207       2.2372
     208       2.2255
     209       2.2764
     210       2.2849
     211       2.3035
     212       2.3492
     213       2.4976
     214       2.4546
     215       2.3939
     216       2.2791
     217       2.3656
     218       2.2883
     219       2.3653
     220       2.3746
     221       2.2966
     222       2.3141
     223       2.3861
     224       2.3270
     225       2.2441
     226       2.3092
     227       2.2615
     228       2.1795
     229       2.2291
     230       2.2211
     231       2.2282
     232       2.2248
     233       2.2612
     234       2.2989
     235       2.2736
     236       2.3302
     237       2.3871
     238       2.3225
     239       2.3096
     240       2.3448
     241       2.2975
     242       2.2921
     243       2.3718
     244       2.2856
     245       2.2404
     246       2.3440
     247       2.2754
     248       2.2311
     249       2.2032
     250       2.2809
     251       2.2634
     252       2.2612
     253       2.2746
     254       2.2665
     255       2.2641
     256       2.3119
     257       2.2850
     258       2.2669
     259       2.3102
     260       2.3848
     261       2.3678
     262       2.3824
     263       2.4506
     264       2.4248
     265       2.4016
     266       2.3583
     267       2.3194
     268       2.3732
     269       2.4329
     270       2.3931
     271       2.5282
     272       2.4745
     273       2.4938
     274       2.6154
     275       2.6722
     276       2.6658
     277       2.7777
     278       2.6443
     279       2.6999
     280       2.6645
     281       2.7081
     282       2.6174
     283       2.6483
     284       2.6383
     285       2.6757
     286       2.7214
     287       2.5720
     288       2.6696
     289       2.7325
     290       2.7528
     291       2.6582
     292       2.5937
     293       2.5151
     294       2.4627
     295       2.5701
     296       2.5266
     297       2.4797
     298       2.5178
     299       2.4351
     300       2.3637
     301       2.3943
     302       2.4546
     303       2.5089
     304       2.4757
     305       2.4392
     306       2.5310
     307       2.4819
     308       2.4336
     309       2.4671
     310       2.4103
     311       2.3140
     312       2.3432
     313       2.4347
     314       2.4800
     315       2.4850
     316       2.5150
     317       2.4205
     318       2.4504
     319       2.4402
     320       2.4982
     321       2.4998
     322       2.4512
     323       2.4471
     324       2.4430
     325       2.3513
     326       2.3485
     327       2.3728
     328       2.4719
     329       2.4179
     330       2.3454
     331       2.3439
     332       2.3587
     333       2.3542
     334       2.3363
     335       2.3108
     336       2.3188
     337       2.3904
     338       2.3951
     339       2.3357
     340       2.2580
     341       2.2166
     342       2.1885
     343       2.2195
     344       2.3600
     345       2.2844
     346       2.3376
     347       2.3780
     348       2.3746
     349       2.3394
     350       2.2498
     351       2.2468
     352       2.3024
     353       2.2444
     354       2.2130
     355       2.2729
     356       2.3338
     357       2.2482
     358       2.2779
     359       2.2459
     360       2.2476
     361       2.1902
     362       2.1953
     363       2.3206
     364       2.2799
     365       2.3034
     366       2.2760
     367       2.2257
     368       2.2140
     369       2.1769
     370       2.1957
     371       2.2450
     372       2.1943
     373       2.2552
     374       2.2895
     375       2.2526
     376       2.2809
     377       2.3232
     378       2.3808
     379       2.4954
     380       2.3902
     381       2.4387
     382       2.4639
     383       2.3427
     384       2.3041
     385       2.3520
     386       2.3364
     387       2.3360
     388       2.2924
     389       2.3299
     390       2.3675
     391       2.4473
     392       2.4309
     393       2.4435
     394       2.3869
     395       2.4415
     396       2.4249
     397       2.3945
     398       2.3146
     399       2.3804
     400       2.3864
     401       2.3184
     402       2.3072
     403       2.3216
     404       2.4126
     405       2.3250
     406       2.3280
     407       2.4270
     408       2.4330
     409       2.5272
     410       2.5394
     411       2.5192
     412       2.6078
     413       2.5584
     414       2.5908
     415       2.6408
     416       2.6479
     417       2.6317
     418       2.6138
     419       2.5390
     420       2.5245
     421       2.5339
     422       2.5165
     423       2.6313
     424       2.5624
     425       2.5426
     426       2.4924
     427       2.5683
     428       2.6303
     429       2.5451
     430       2.5636
     431       2.5516
     432       2.5871
     433       2.6596
     434       2.6956
     435       2.6692
     436       2.7168
     437       2.7858
     438       2.6941
     439       2.7775
     440       2.8628
     441       2.7966
     442       2.8057
     443       2.9586
     444       2.8272
     445       2.8703
     446       2.8440
     447       2.8137
     448       2.7984
     449       2.8645
     450       2.9803
     451       2.9645
     452       2.9118
     453       2.9119
     454       2.9143
     455       2.7956
     456       2.6881
     457       2.6530
     458       2.7773
     459       2.7479
     460       2.7874
     461       2.7130
     462       2.7065
     463       2.6779
     464       2.7889
     465       2.8239
     466       2.7705
     467       2.7184
     468       2.7016
     469       2.7345
     470       2.8233
     471       2.9689
     472       2.8542
     473       2.8621
     474       2.8654
     475       2.8652
     476       2.7208
     477       2.7508
     478       2.7078
     479       2.7474
     480       2.8156
     481       2.7599
     482       2.9037
     483       2.8946
     484       2.9363
     485       2.8909
     486       2.8726
     487       2.7259
     488       2.7216
     489       2.7051
     490       2.7522
     491       2.6396
     492       2.5608
     493       2.6081
     494       2.5882
     495       2.5754
     496       2.6059
     497       2.6920
     498       2.8108
     499       2.7898
     500       2.7146
     501       2.6759
     502       2.5406
     503       2.4710
     504       2.4289
     505       2.4625
     506       2.4249
     507       2.5133
     508       2.4923
     509       2.4811
     510       2.4944
     511       2.4696
     512       2.4354
     513       2.4337
     514       2.3833
     515       2.4732
     516       2.4327
     517       2.4298
     518       2.4564
     519       2.4796
     520       2.4304
     521       2.4335
     522       2.3789
     523       2.3761
     524       2.4160
     525       2.3543
     526       2.3803
     527       2.2809
     528       2.3214
     529       2.2961
     530       2.3967
     531       2.3467
     532       2.3190
     533       2.4059
     534       2.3667
     535       2.4092
     536       2.3973
     537       2.5271
     538       2.6694
     539       2.6165
     540       2.4676
     541       2.4495
     542       2.4703
     543       2.4671
     544       2.3606
     545       2.3232
     546       2.3218
     547       2.3481
     548       2.3672
     549       2.3823
     550       2.4083
     551       2.3884
     552       2.4250
     553       2.3896
     554       2.4004
     555       2.4293
     556       2.4146
     557       2.5944
     558       2.5385
     559       2.5036
     560       2.5207
     561       2.5958
     562       2.5869
     563       2.6227
     564       2.6500
     565       2.5799
     566       2.6804
     567       2.5902
     568       2.5277
     569       2.4636
     570       2.4934
     571       2.4644
     572       2.4992
     573       2.4934
     574       2.4484
     575       2.4495
     576       2.4293
     577       2.3683
     578       2.4159
     579       2.3719
     580       2.4817
     581       2.4255
     582       2.4673
     583       2.4358
     584       2.4685
     585       2.5367
     586       2.5876
     587       2.5695
     588       2.4876
     589       2.5154
     590       2.4751
     591       2.3549
     592       2.3691
     593       2.3473
     594       2.3564
     595       2.4041
     596       2.5206
     597       2.4736
     598       2.4470
     599       2.3720
     600       2.3735
     601       2.4210
     602       2.4291
     603       2.3326
     604       2.3628
     605       2.3941
     606       2.3865
     607       2.3071
     608       2.3404
     609       2.4038
     610       2.4501
     611       2.3195
     612       2.4634
     613       2.3700
     614       2.5388
     615       2.4739
     616       2.3706
     617       2.3607
     618       2.4109
     619       2.5230
     620       2.4406
     621       2.4589
     622       2.4075
     623       2.3760
     624       2.3954
     625       2.3541
     626       2.4063
     627       2.5501
     628       2.4702
     629       2.4816
     630       2.4342
     631       2.4299
     632       2.4025
     633       2.4247
     634       2.4622
     635       2.5141
     636       2.6435
     637       2.5570
     638       2.5970
     639       2.5052
     640       2.4095
     641       2.3865
     642       2.5058
     643       2.4461
     644       2.4546
     645       2.4257
     646       2.4435
     647       2.4881
     648       2.3698
     649       2.3920
     650       2.4629
     651       2.4450
     652       2.4762
     653       2.5349
     654       2.4101
     655       2.4635
     656       2.5528
     657       2.4791
     658       2.5452
     659       2.5590
     660       2.5461
     661       2.5432
     662       2.5261
     663       2.5733
     664       2.6125
     665       2.4620
     666       2.4877
     667       2.4741
     668       2.5277
     669       2.5710
     670       2.4746
     671       2.4442
     672       2.4867
     673       2.4496
     674       2.4498
     675       2.4297
     676       2.5336
     677       2.3975
     678       2.4134
     679       2.4165
     680       2.3685
     681       2.3485
     682       2.3611
     683       2.3021
     684       2.3531
     685       2.3609
     686       2.4214
     687       2.3422
     688       2.4032
     689       2.3992
     690       2.4280
     691       2.3817
     692       2.3360
     693       2.3661
     694       2.3493
     695       2.2844
     696       2.2548
     697       2.2151
     698       2.2750
     699       2.2696
     700       2.2728
     701       2.3286
     702       2.3253
     703       2.3720
     704       2.4217
     705       2.4537
     706       2.4905
     707       2.3890
     708       2.4527
     709       2.4094
     710       2.3804
     711       2.4520
     712       2.4063
     713       2.4423
     714       2.5214
     715       2.4733
     716       2.5027
     717       2.5357
     718       2.4886
     719       2.4671
     720       2.4837
     721       2.5873
     722       2.5204
     723       2.5033
     724       2.5248
     725       2.5374
     726       2.5714
     727       2.5344
     728       2.5471
     729       2.4421
     730       2.4062
     731       2.4457
     732       2.4037
     733       2.4391
     734       2.3847
     735       2.3805
     736       2.4201
     737       2.4891
     738       2.4730
     739       2.6063
     740       2.5245
     741       2.4298
     742       2.5784
     743       2.5634
     744       2.5066
     745       2.5032
     746       2.4987
     747       2.4475
     748       2.4682
     749       2.5203
     750       2.4899
     751       2.4761
     752       2.4896
     753       2.4561
     754       2.5519
     755       2.5554
     756       2.5651
     757       2.4729
     758       2.4619
     759       2.3970
     760       2.4789
     761       2.4618
     762       2.5224
     763       2.5669
     764       2.4468
     765       2.5272
     766       2.4746
     767       2.4843
     768       2.5355
     769       2.6390
     770       2.5631
     771       2.5483
     772       2.5295
     773       2.5563
     774       2.5254
     775       2.5684
     776       2.6044
     777       2.4969
     778       2.5762
     779       2.4757
     780       2.5574
     781       2.5525
     782       2.5546
     783       2.5781
     784       2.5476
     785       2.5196
     786       2.5991
     787       2.5548
     788       2.5331
     789       2.4443
     790       2.4192
     791       2.5070
     792       2.5153
     793       2.5027
     794       2.4659
     795       2.4587
     796       2.4854
     797       2.4712
     798       2.4408
     799       2.5209
     800       2.4358
     801       2.3814
     802       2.4317
     803       2.4362
     804       2.4209
     805       2.3382
     806       2.3833
     807       2.5017
     808       2.4838
     809       2.5047
     810       2.5932
     811       2.5602
     812       2.4732
     813       2.5488
     814       2.5515
     815       2.5268
     816       2.5846
     817       2.5884
     818       2.6947
     819       2.6372
     820       2.6874
     821       2.5838
     822       2.5139
     823       2.4179
     824       2.4738
     825       2.4102
     826       2.3825
     827       2.4441
     828       2.4074
     829       2.4425
     830       2.4922
     831       2.5380
     832       2.5024
     833       2.5167
     834       2.5579
     835       2.5184
     836       2.4989
     837       2.5195
     838       2.4674
     839       2.4186
     840       2.5302
     841       2.5512
     842       2.4975
     843       2.4830
     844       2.5150
     845       2.4185
     846       2.4715
     847       2.4098
     848       2.4833
     849       2.4170
     850       2.5181
     851       2.4762
     852       2.4833
     853       2.4716
     854       2.4620
     855       2.4901
     856       2.3845
     857       2.4009
     858       2.4460
     859       2.4131
     860       2.4476
     861       2.4239
     862       2.3772
     863       2.4497
     864       2.4831
     865       2.3774
     866       2.3744
     867       2.3988
     868       2.4432
     869       2.4454
     870       2.4639
     871       2.4736
     872       2.4355
     873       2.3899
     874       2.4332
     875       2.4358
     876       2.4666
     877       2.4751
     878       2.3749
     879       2.2558
     880       2.3487
     881       2.4059
     882       2.4069
     883       2.4695
     884       2.4042
     885       2.4140
     886       2.4572
     887       2.3521
     888       2.3605
     889       2.4000
     890       2.4152
     891       2.3763
     892       2.3130
     893       2.3067
     894       2.3599
     895       2.3805
     896       2.3766
     897       2.3560
     898       2.2795
     899       2.2876
     900       2.3562
     901       2.4245
     902       2.4471
     903       2.4445
     904       2.3538
     905       2.3737
     906       2.3225
     907       2.3485
     908       2.3985
     909       2.5048
     910       2.4812
     911       2.3930
     912       2.3689
     913       2.2628
     914       2.2902
     915       2.4479
     916       2.3529
     917       2.3485
     918       2.3542
     919       2.2732
     920       2.2657
     921       2.2164
     922       2.2268
     923       2.2333
     924       2.2813
     925       2.2332
     926       2.2327
     927       2.1952
     928       2.1917
     929       2.1870
     930       2.2137
     931       2.2598
     932       2.1905
     933       2.2679
     934       2.1982
     935       2.2738
     936       2.3514
     937       2.2016
     938       2.3097
     939       2.3455
     940       2.3065
     941       2.3869
     942       2.3049
     943       2.2549
     944       2.3311
     945       2.2868
     946       2.2889
     947       2.2645
     948       2.2178
     949       2.2289
     950       2.1921
     951       2.2044
     952       2.2504
     953       2.2309
     954       2.2887
     955       2.2790
     956       2.3039
     957       2.3280
     958       2.4122
     959       2.4112
     960       2.3267
     961       2.3809
     962       2.4033
     963       2.3662
     964       2.3335
     965       2.4405
     966       2.4128
     967       2.3466
     968       2.4588
     969       2.4869
     970       2.3610
     971       2.3140
     972       2.2239
     973       2.1418
     974       2.2177
     975       2.2254
     976       2.3332
     977       2.3847
     978       2.3656
     979       2.3511
     980       2.3349
     981       2.2881
     982       2.3391
     983       2.3026
     984       2.2765
     985       2.3452
     986       2.3759
     987       2.3635
     988       2.4433
     989       2.3926
     990       2.4474
     991       2.4158
     992       2.3550
     993       2.3903
     994       2.3953
     995       2.3845
     996       2.3734
     997       2.4351
     998       2.4212
     999       2.4506
    1000       2.3503
    1001       2.3496
    1002       2.3703
    1003       2.4880
    1004       2.5242
    1005       2.5174
    1006       2.5022
    1007       2.4943
    1008       2.4936
    1009       2.4371
    1010       2.4011
    1011       2.3964
    1012       2.3648
    1013       2.3884
    1014       2.2842
    1015       2.2947
    1016       2.3362
    1017       2.4078
    1018       2.3356
    1019       2.4074
    1020       2.3541
    1021       2.3324
    1022       2.3406
    1023       2.3917
    1024       2.3364
    1025       2.3830
    1026       2.3987
    1027       2.4068
    1028       2.5188
    1029       2.5131
    1030       2.4595
    1031       2.3996
    1032       2.3705
    1033       2.4570
    1034       2.4461
    1035       2.4511
    1036       2.3738
    1037       2.4651
    1038       2.4851
    1039       2.5724
    1040       2.5933
    1041       2.5196
    1042       2.4649
    1043       2.5183
    1044       2.5138
    1045       2.3845
    1046       2.3393
    1047       2.3710
    1048       2.3526
    1049       2.4457
    1050       2.4650
    1051       2.4449
    1052       2.3867
    1053       2.3480
    1054       2.3564
    1055       2.4372
    1056       2.4268
    1057       2.4123
    1058       2.4568
    1059       2.4758
    1060       2.4880
    1061       2.5075
    1062       2.5050
    1063       2.4467
    1064       2.4946
    1065       2.5444
    1066       2.4525
    1067       2.4826
    1068       2.5327
    1069       2.5203
    1070       2.4417
    1071       2.5530
    1072       2.4928
    1073       2.6254
    1074       2.6126
    1075       2.5207
    1076       2.6075
    1077       2.5912
    1078       2.4433
    1079       2.5099
    1080       2.3938
    1081       2.4290
    1082       2.4340
    1083       2.4765
    1084       2.5450
    1085       2.5736
    1086       2.5513
    1087       2.5771
    1088       2.5583
    1089       2.5508
    1090       2.5608
    1091       2.5092
    1092       2.5050
    1093       2.4925
    1094       2.4626
    1095       2.4634
    1096       2.5066
    1097       2.4481
    1098       2.5118
    1099       2.5209
    1100       2.4568
    1101       2.4071
    1102       2.4604
    1103       2.4954
    1104       2.4356
    1105       2.3848
    1106       2.3590
    1107       2.3792
    1108       2.4532
    1109       2.3892
    1110       2.3647
    1111       2.3639
    1112       2.4268
    1113       2.3801
    1114       2.4622
    1115       2.3716
    1116       2.3673
    1117       2.3828
    1118       2.3907
    1119       2.3319
    1120       2.3203
    1121       2.3025
    1122       2.2614
    1123       2.2924
    1124       2.3326
    1125       2.3724
    1126       2.3440
    1127       2.3644
    1128       2.3354
    1129       2.4629
    1130       2.5358
    1131       2.5844
    1132       2.5060
    1133       2.4859
    1134       2.5878
    1135       2.5305
    1136       2.4448
    1137       2.5635
    1138       2.5875
    1139       2.5303
    1140       2.4563
    1141       2.4411
    1142       2.5535
    1143       2.5583
    1144       2.5571
    1145       2.6062
    1146       2.5598
    1147       2.4688
    1148       2.4321
    1149       2.4091
    1150       2.4155
    1151       2.4526
    1152       2.4051
    1153       2.3738
    1154       2.4296
    1155       2.4488
    1156       2.4549
    1157       2.5155
    1158       2.3922
    1159       2.3558
    1160       2.4726
    1161       2.5068
    1162       2.6318
    1163       2.5246
    1164       2.4420
    1165       2.4500
    1166       2.4099
    1167       2.5332
    1168       2.6033
    1169       2.6360
    1170       2.5778
    1171       2.6087
    1172       2.7164
    1173       2.7201
    1174       2.7550
    1175       2.7630
    1176       2.7772
    1177       2.7539
    1178       2.7440
    1179       2.7752
    1180       2.7466
    1181       2.7203
    1182       2.6703
    1183       2.6632
    1184       2.6293
    1185       2.6828
    1186       2.5379
    1187       2.7061
    1188       2.7043
    1189       2.5838
    1190       2.5452
    1191       2.7022
    1192       2.6070
    1193       2.6125
    1194       2.6438
    1195       2.6360
    1196       2.6617
    1197       2.5993
    1198       2.5499
    1199       2.4631
    1200       2.6458
    1201       2.6356
    1202       2.6468
    1203       2.6651
    1204       2.6202
    1205       2.7422
    1206       2.7978
    1207       2.8233
    1208       2.7541
    1209       2.7074
    1210       2.7581
    1211       2.6712
    1212       2.5987
    1213       2.5323
    1214       2.4784
    1215       2.4696
    1216       2.4553
    1217       2.5105
    1218       2.6426
    1219       2.6142
    1220       2.6373
    1221       2.6762
    1222       2.6159
    1223       2.6010
    1224       2.5346
    1225       2.5131
    1226       2.6212
    1227       2.6468
    1228       2.6453
    1229       2.6046
    1230       2.6625
    1231       2.5854
    1232       2.7419
    1233       2.8140
    1234       2.7290
    1235       2.7206
    1236       2.8057
    1237       2.7498
    1238       2.6398
    1239       2.5808
    1240       2.6084
    1241       2.6883
    1242       2.7675
    1243       2.8048
    1244       2.7565
    1245       2.7858
    1246       2.8186
    1247       2.7501
    1248       2.7607
    1249       2.7262
    1250       2.8259
    1251       2.7210
    1252       2.7929
    1253       2.8271
    1254       2.7281
    1255       2.7025
    1256       2.7754
    1257       2.7513
    1258       2.8007
    1259       2.6924
    1260       2.6694
    1261       2.5430
    1262       2.5571
    1263       2.5954
    1264       2.5511
    1265       2.5321
    1266       2.5669
    1267       2.6078
    1268       2.5654
    1269       2.6330
    1270       2.6902
    1271       2.7068
    1272       2.7678
    1273       2.7982
    1274       2.8555
    1275       2.8606
    1276       2.8219
    1277       2.8376
    1278       2.8702
    1279       2.7710
    1280       2.8682
    1281       2.7589
    1282       2.7934
    1283       2.7747
    1284       2.7665
    1285       2.7183
    1286       2.6593
    1287       2.6549
    1288       2.6025
    1289       2.6447
    1290       2.5994
    1291       2.6409
    1292       2.6425
    1293       2.7453
    1294       2.6853
    1295       2.6695
    1296       2.4749
    1297       2.4264
    1298       2.4038
    1299       2.3159
    1300       2.3769
    1301       2.4513
    1302       2.4688
    1303       2.4938
    1304       2.4098
    1305       2.4382
    1306       2.4888
    1307       2.4433
    1308       2.4246
    1309       2.4492
    1310       2.4681
    1311       2.5110
    1312       2.4759
    1313       2.5382
    1314       2.5127
    1315       2.3629
    1316       2.4537
    1317       2.4884
    1318       2.6317
    1319       2.5246
    1320       2.5489
    1321       2.5163
    1322       2.5670
    1323       2.5291
    1324       2.4577
    1325       2.3805
    1326       2.4629
    1327       2.5194
    1328       2.5254
    1329       2.5325
    1330       2.5122
    1331       2.4861
    1332       2.5076
    1333       2.4400
    1334       2.5108
    1335       2.5277
    1336       2.5861
    1337       2.5422
    1338       2.5078
    1339       2.5176
    1340       2.5380
    1341       2.4498
    1342       2.5274
    1343       2.5418
    1344       2.4811
    1345       2.4668
    1346       2.5680
    1347       2.5644
    1348       2.4624
    1349       2.4552
    1350       2.5060
    1351       2.4320
    1352       2.4533
    1353       2.5106
    1354       2.4509
    1355       2.5430
    1356       2.5392
    1357       2.5192
    1358       2.5149
    1359       2.6266
    1360       2.5993
    1361       2.6120
    1362       2.6041
    1363       2.6591
    1364       2.6002
    1365       2.6212
    1366       2.6912
    1367       2.6125
    1368       2.5622
    1369       2.5147
    1370       2.4612
    1371       2.3865
    1372       2.2985
    1373       2.3293
    1374       2.3081
    1375       2.3924
    1376       2.4243
    1377       2.3492
    1378       2.4438
    1379       2.4092
    1380       2.3793
    1381       2.4561
    1382       2.4798
    1383       2.4503
    1384       2.4122
    1385       2.4077
    1386       2.5300
    1387       2.5302
    1388       2.4236
    1389       2.4221
    1390       2.5321
    1391       2.5998
    1392       2.4726
    1393       2.4970
    1394       2.4404
    1395       2.4798
    1396       2.5005
    1397       2.6063
    1398       2.4661
    1399       2.5101
    1400       2.5964
    1401       2.5672
    1402       2.6009
    1403       2.6295
    1404       2.7273
    1405       2.7285
    1406       2.6342
    1407       2.5842
    1408       2.6017
    1409       2.5721
    1410       2.5449
    1411       2.6025
    1412       2.5382
    1413       2.5470
    1414       2.5746
    1415       2.5227
    1416       2.5594
    1417       2.4323
    1418       2.5770
    1419       2.5412
    1420       2.5533
    1421       2.5621
    1422       2.4454
    1423       2.4749
    1424       2.5548
    1425       2.5491
    1426       2.4607
    1427       2.5126
    1428       2.4556
    1429       2.4386
    1430       2.4652
    1431       2.5349
    1432       2.5569
    1433       2.4618
    1434       2.4116
    1435       2.4562
    1436       2.3686
    1437       2.3772
    1438       2.4203
    1439       2.3827
    1440       2.4845
    1441       2.4792
    1442       2.4757
    1443       2.5139
    1444       2.4628
    1445       2.4111
    1446       2.5356
    1447       2.5445
    1448       2.4614
    1449       2.4175
    1450       2.4663
    1451       2.4820
    1452       2.4997
    1453       2.4423
    1454       2.4474
    1455       2.4912
    1456       2.5116
    1457       2.6098
    1458       2.6185
    1459       2.5437
    1460       2.6179
    1461       2.5567
    1462       2.5532
    1463       2.5685
    1464       2.5675
    1465       2.5204
    1466       2.5031
    1467       2.5754
    1468       2.4814
    1469       2.4432
    1470       2.4470
    1471       2.4256
    1472       2.3820
    1473       2.4266
    1474       2.4135
    1475       2.3416
    1476       2.4011
    1477       2.3824
    1478       2.3802
    1479       2.4016
    1480       2.4246
    1481       2.5494
    1482       2.4152
    1483       2.4494
    1484       2.4430
    1485       2.5467
    1486       2.6395
    1487       2.5480
    1488       2.5676
    1489       2.6049
    1490       2.6541
    1491       2.6786
    1492       2.6887
    1493       2.5927
    1494       2.6529
    1495       2.5142
    1496       2.4512
    1497       2.3973
    1498       2.4042
    1499       2.4579
    1500       2.4054
    1501       2.4175
    1502       2.5015
    1503       2.4906
    1504       2.5197
    1505       2.4787
    1506       2.3752
    1507       2.4089
    1508       2.4005
    1509       2.3421
    1510       2.3301
    1511       2.4128
    1512       2.4213
    1513       2.3184
    1514       2.3961
    1515       2.4015
    1516       2.4218
    1517       2.3608
    1518       2.4971
    1519       2.5407
    1520       2.5579
    1521       2.5624
    1522       2.5489
    1523       2.5205
    1524       2.4687
    1525       2.4895
    1526       2.4310
    1527       2.4651
    1528       2.5019
    1529       2.4781
    1530       2.5465
    1531       2.4932
    1532       2.4636
    1533       2.5223
    1534       2.5654
    1535       2.6274
    1536       2.5320
    1537       2.6647
    1538       2.5801
    1539       2.5057
    1540       2.5260
    1541       2.5821
    1542       2.5230
    1543       2.4898
    1544       2.5741
    1545       2.5332
    1546       2.4787
    1547       2.4541
    1548       2.4598
    1549       2.5106
    1550       2.4498
    1551       2.4994
    1552       2.5073
    1553       2.5262
    1554       2.5763
    1555       2.5687
    1556       2.5528
    1557       2.5687
    1558       2.5819
    1559       2.6146
    1560       2.5637
    1561       2.5754
    1562       2.6837
    1563       2.6629
    1564       2.6492
    1565       2.6059
    1566       2.6441
    1567       2.6834
    1568       2.7223
    1569       2.6866
    1570       2.7479
    1571       2.7561
    1572       2.6844
    1573       2.6927
    1574       2.8231
    1575       2.8757
    1576       2.7954
    1577       2.7174
    1578       2.6568
    1579       2.6816
    1580       2.6617
    1581       2.7096
    1582       2.7582
    1583       2.6924
    1584       2.7103
    1585       2.7986
    1586       2.7721
    1587       2.7396
    1588       2.7150
    1589       2.6959
    1590       2.6647
    1591       2.7096
    1592       2.7090
    1593       2.6708
    1594       2.6994
    1595       2.7133
    1596       2.7968
    1597       2.9026
    1598       2.9257
    1599       2.8203
    1600       2.7860
    1601       2.7122
    1602       2.7609
    1603       2.7462
    1604       2.7535
    1605       2.6908
    1606       2.7693
    1607       2.7396
    1608       2.6449
    1609       2.6164
    1610       2.4799
    1611       2.5349
    1612       2.4974
    1613       2.5322
    1614       2.5341
    1615       2.5554
    1616       2.6044
    1617       2.6632
    1618       2.6149
    1619       2.6688
    1620       2.7171
    1621       2.7481
    1622       2.7158
    1623       2.7067
    1624       2.6701
    1625       2.6893
    1626       2.6552
    1627       2.6305
    1628       2.6336
    1629       2.5834
    1630       2.6256
    1631       2.5853
    1632       2.6823
    1633       2.6587
    1634       2.6342
    1635       2.6828
    1636       2.6453
    1637       2.5752
    1638       2.5252
    1639       2.5730
    1640       2.4586
    1641       2.4638
    1642       2.5063
    1643       2.5908
    1644       2.4669
    1645       2.4807
    1646       2.4859
    1647       2.5701
    1648       2.4780
    1649       2.5441
    1650       2.6135
    1651       2.6494
    1652       2.7187
    1653       2.6222
    1654       2.6890
    1655       2.7560
    1656       2.7246
    1657       2.7782
    1658       2.6761
    1659       2.6892
    1660       2.7623
    1661       2.7334
    1662       2.8922
    1663       2.9173
    1664       2.8419
    1665       2.8030
    1666       2.8254
    1667       2.8431
    1668       2.7887
    1669       2.6491
    1670       2.6800
    1671       2.7146
    1672       2.6625
    1673       2.6935
    1674       2.6435
    1675       2.5935
    1676       2.5910
    1677       2.5599
    1678       2.4906
    1679       2.5382
    1680       2.5604
    1681       2.5717
    1682       2.5854
    1683       2.5418
    1684       2.4796
    1685       2.5216
    1686       2.5490
    1687       2.6167
    1688       2.6064
    1689       2.5496
    1690       2.6153
    1691       2.5885
    1692       2.6606
    1693       2.5927
    1694       2.5765
    1695       2.6289
    1696       2.5668
    1697       2.6246
    1698       2.5886
    1699       2.5957
    1700       2.5219
    1701       2.5661
    1702       2.5999
    1703       2.6196
    1704       2.5017
    1705       2.5386
    1706       2.4391
    1707       2.4332
    1708       2.4581
    1709       2.5299
    1710       2.5253
    1711       2.5038
    1712       2.5215
    1713       2.5129
    1714       2.4783
    1715       2.4483
    1716       2.4064
    1717       2.5268
    1718       2.5869
    1719       2.5473
    1720       2.5585
    1721       2.4779
    1722       2.5079
    1723       2.4780
    1724       2.5048
    1725       2.5342
    1726       2.5129
    1727       2.5358
    1728       2.5605
    1729       2.5856
    1730       2.5828
    1731       2.6482
    1732       2.6729
    1733       2.6239
    1734       2.6507
    1735       2.6726
    1736       2.7402
    1737       2.6849
    1738       2.6826
    1739       2.6321
    1740       2.7100
    1741       2.7086
    1742       2.6470
    1743       2.5576
    1744       2.5040
    1745       2.5696
    1746       2.5929
    1747       2.6660
    1748       2.6105
    1749       2.5724
    1750       2.5450
    1751       2.4958
    1752       2.5427
    1753       2.5228
    1754       2.6276
    1755       2.6077
    1756       2.6394
    1757       2.6424
    1758       2.6277
    1759       2.5979
    1760       2.7007
    1761       2.6630
    1762       2.7560
    1763       2.8900
    1764       2.8700
    1765       2.9647
    1766       2.8875
    1767       2.7612
    1768       2.7700
    1769       2.8210
    1770       2.8427
    1771       2.6773
    1772       2.6322
    1773       2.7156
    1774       2.7319
    1775       2.6589
    1776       2.6496
    1777       2.7519
    1778       2.5366
    1779       2.5138
    1780       2.5282
    1781       2.5396
    1782       2.5856
    1783       2.6442
    1784       2.5447
    1785       2.5788
    1786       2.5276
    1787       2.5199
    1788       2.5331
    1789       2.6220
    1790       2.5846
    1791       2.5484
    1792       2.5887
    1793       2.6891
    1794       2.6138
    1795       2.6176
    1796       2.5771
    1797       2.4994
    1798       2.5369
    1799       2.5428
    1800       2.5335
    1801       2.5343
    1802       2.4974
    1803       2.4050
    1804       2.4185
    1805       2.4404
    1806       2.4740
    1807       2.4972
    1808       2.4339
    1809       2.4906
    1810       2.3815
    1811       2.4172
    1812       2.5184
    1813       2.4015
    1814       2.4467
    1815       2.4657
    1816       2.4121
    1817       2.4658
    1818       2.4527
    1819       2.4191
    1820       2.4574
    1821       2.4667
    1822       2.4852
    1823       2.4633
    1824       2.5415
    1825       2.4839
    1826       2.4381
    1827       2.4153
    1828       2.5720
    1829       2.6262
    1830       2.7617
    1831       2.7768
    1832       2.7523
    1833       2.7220
    1834       2.6284
    1835       2.7400
    1836       2.6312
    1837       2.5804
    1838       2.5844
    1839       2.4308
    1840       2.5357
    1841       2.4416
    1842       2.5079
    1843       2.4324
    1844       2.4980
    1845       2.4600
    1846       2.4717
    1847       2.5055
    1848       2.4427
    1849       2.4815
    1850       2.5698
    1851       2.4843
    1852       2.5430
    1853       2.4884
    1854       2.5597
    1855       2.5856
    1856       2.5217
    1857       2.4809
    1858       2.4631
    1859       2.5283
    1860       2.5446
    1861       2.5179
    1862       2.4471
    1863       2.5338
    1864       2.4692
    1865       2.5300
    1866       2.4432
    1867       2.4372
    1868       2.5232
    1869       2.4812
    1870       2.5299
    1871       2.5166
    1872       2.3775
    1873       2.4189
    1874       2.3920
    1875       2.3118
    1876       2.3614
    1877       2.4236
    1878       2.4075
    1879       2.4046
    1880       2.4803
    1881       2.4709
    1882       2.5766
    1883       2.4785
    1884       2.4745
    1885       2.4397
    1886       2.5063
    1887       2.4579
    1888       2.5311
    1889       2.5279
    1890       2.5986
    1891       2.6025
    1892       2.5954
    1893       2.4715
    1894       2.5512
    1895       2.4651
    1896       2.4770
    1897       2.3514
    1898       2.2941
    1899       2.3567
    1900       2.3647
    1901       2.4084
    1902       2.4093
    1903       2.4049
    1904       2.3585
    1905       2.3786
    1906       2.3932
    1907       2.3389
    1908       2.3530
    1909       2.5440
    1910       2.4831
    1911       2.5822
    1912       2.5719
    1913       2.5727
    1914       2.5365
    1915       2.5242
    1916       2.4848
    1917       2.5281
    1918       2.4894
    1919       2.5347
    1920       2.5345
    1921       2.5736
    1922       2.6126
    1923       2.5831
    1924       2.6517
    1925       2.6063
    1926       2.5699
    1927       2.6630
    1928       2.6844
    1929       2.6399
    1930       2.6185
    1931       2.6051
    1932       2.5522
    1933       2.5819
    1934       2.4772
    1935       2.5207
    1936       2.5429
    1937       2.5491
    1938       2.6399
    1939       2.6025
    1940       2.6357
    1941       2.6064
    1942       2.5255
    1943       2.6381
    1944       2.6632
    1945       2.5261
    1946       2.5581
    1947       2.4722
    1948       2.5078
    1949       2.4622
    1950       2.5232
    1951       2.5571
    1952       2.5733
    1953       2.5498
    1954       2.5878
    1955       2.5076
    1956       2.5211
    1957       2.5311
    1958       2.5605
    1959       2.5157
    1960       2.4820
    1961       2.4947
    1962       2.5526
    1963       2.5079
    1964       2.5905
    1965       2.6447
    1966       2.6411
    1967       2.6115
    1968       2.6188
    1969       2.7574
    1970       2.7720
    1971       2.7816
    1972       2.7872
    1973       2.7847
    1974       2.7497
    1975       2.7678
    1976       2.7137
    1977       2.6010
    1978       2.6940
    1979       2.7914
    1980       2.7485
    1981       2.6227
    1982       2.5706
    1983       2.5763
    1984       2.6446
    1985       2.5571
    1986       2.5515
    1987       2.5468
    1988       2.5918
    1989       2.5476
    1990       2.5623
    1991       2.5141
    1992       2.5071
    1993       2.4615
    1994       2.5337
    1995       2.5404
    1996       2.5288
    1997       2.5303
    1998       2.5116
    1999       2.5009
    2000       2.5220
    2001       2.5073
    2002       2.5479
    2003       2.5938
    2004       2.6186
    2005       2.6559
    2006       2.6041
    2007       2.5881
    2008       2.5888
    2009       2.5433
    2010       2.5166
    2011       2.4558
    2012       2.5396
    2013       2.6202
    2014       2.6566
    2015       2.6182
    2016       2.5601
    2017       2.5738
    2018       2.4562
    2019       2.5880
    2020       2.5375
    2021       2.4934
    2022       2.3531
    2023       2.4510
    2024       2.5591
    2025       2.6245
    2026       2.5781
    2027       2.5744
    2028       2.6272
    2029       2.5800
    2030       2.4708
    2031       2.4936
    2032       2.5623
    2033       2.5551
    2034       2.5666
    2035       2.5608
    2036       2.5983
    2037       2.5711
    2038       2.4309
    2039       2.5492
    2040       2.5476
    2041       2.4516
    2042       2.4858
    2043       2.4802
    2044       2.4242
    2045       2.4177
    2046       2.4361
    2047       2.3952
    2048       2.3720
    2049       2.5315
    2050       2.4905
    2051       2.5624
    2052       2.5780
    2053       2.3851
    2054       2.4231
    2055       2.4768
    2056       2.4434
    2057       2.4938
    2058       2.4766
    2059       2.4757
    2060       2.4803
    2061       2.4937
    2062       2.4340
    2063       2.3954
    2064       2.4059
    2065       2.4534
    2066       2.5688
    2067       2.5258
    2068       2.5477
    2069       2.6059
    2070       2.5729
    2071       2.4523
    2072       2.4593
    2073       2.4509
    2074       2.4752
    2075       2.4228
    2076       2.4011
    2077       2.4861
    2078       2.4086
    2079       2.4244
    2080       2.3822
    2081       2.5409
    2082       2.5583
    2083       2.5590
    2084       2.5891
    2085       2.4990
    2086       2.5520
    2087       2.4869
    2088       2.5001
    2089       2.4724
    2090       2.5612
    2091       2.5772
    2092       2.4542
    2093       2.4779
    2094       2.5251
    2095       2.4263
    2096       2.4555
    2097       2.5365
    2098       2.5496
    2099       2.4818
    2100       2.4389
    2101       2.4408
    2102       2.4945
    2103       2.5958
    2104       2.5770
    2105       2.6409
    2106       2.5447
    2107       2.5095
    2108       2.5166
    2109       2.6049
    2110       2.4867
    2111       2.4967
    2112       2.4659
    2113       2.4393
    2114       2.4534
    2115       2.4414
    2116       2.4251
    2117       2.5113
    2118       2.4641
    2119       2.4846
    2120       2.5391
    2121       2.5473
    2122       2.5480
    2123       2.4337
    2124       2.4507
    2125       2.4252
    2126       2.4354
    2127       2.4821
    2128       2.5176
    2129       2.6040
    2130       2.5366
    2131       2.4771
    2132       2.4961
    2133       2.5528
    2134       2.5159
    2135       2.6045
    2136       2.5558
    2137       2.5625
    2138       2.4981
    2139       2.5239
    2140       2.5917
    2141       2.5410
    2142       2.4651
    2143       2.5216
    2144       2.5038
    2145       2.5204
    2146       2.4855
    2147       2.5092
    2148       2.5056
    2149       2.5736
    2150       2.5140
    2151       2.5159
    2152       2.5867
    2153       2.6604
    2154       2.6424
    2155       2.5283
    2156       2.4552
    2157       2.5225
    2158       2.4955
    2159       2.4445
    2160       2.4984
    2161       2.5551
    2162       2.5864
    2163       2.5864
    2164       2.6453
    2165       2.5378
    2166       2.4514
    2167       2.4573
    2168       2.4032
    2169       2.4214
    2170       2.4885
    2171       2.5146
    2172       2.4613
    2173       2.4403
    2174       2.5968
    2175       2.6023
    2176       2.5903
    2177       2.5453
    2178       2.6303
    2179       2.6065
    2180       2.5455
    2181       2.5846
    2182       2.6940
    2183       2.6766
    2184       2.5963
    2185       2.6421
    2186       2.5633
    2187       2.6533
    2188       2.5871
    2189       2.5945
    2190       2.5435
    2191       2.5927
    2192       2.5228
    2193       2.4957
    2194       2.4866
    2195       2.4602
    2196       2.5049
    2197       2.6434
    2198       2.6373
    2199       2.5223
    2200       2.5069
    2201       2.5820
    2202       2.5246
    2203       2.4897
    2204       2.5511
    2205       2.5471
    2206       2.5250
    2207       2.5423
    2208       2.5729
    2209       2.5097
    2210       2.5286
    2211       2.5775
    2212       2.5781
    2213       2.5534
    2214       2.5525
    2215       2.5296
    2216       2.5943
    2217       2.5770
    2218       2.5087
    2219       2.5298
    2220       2.5578
    2221       2.5966
    2222       2.5326
    2223       2.5222
    2224       2.6266
    2225       2.6195
    2226       2.6015
    2227       2.5912
    2228       2.6498
    2229       2.5011
    2230       2.4060
    2231       2.4639
    2232       2.5307
    2233       2.5465
    2234       2.5468
    2235       2.5325
    2236       2.5333
    2237       2.6171
    2238       2.6096
    2239       2.5254
    2240       2.5903
    2241       2.6174
    2242       2.6662
    2243       2.6923
    2244       2.6991
    2245       2.6704
    2246       2.6342
    2247       2.5806
    2248       2.5125
    2249       2.5631
    2250       2.5659
    2251       2.6623
    2252       2.5911
    2253       2.5423
    2254       2.4508
    2255       2.5564
    2256       2.5872
    2257       2.5695
    2258       2.5599
    2259       2.5694
    2260       2.5843
    2261       2.5684
    2262       2.6784
    2263       2.6057
    2264       2.6659
    2265       2.6197
    2266       2.5779
    2267       2.5730
    2268       2.6765
    2269       2.6451
    2270       2.6116
    2271       2.6566
    2272       2.7011
    2273       2.5910
    2274       2.6393
    2275       2.6165
    2276       2.6406
    2277       2.6262
    2278       2.5683
    2279       2.5737
    2280       2.5384
    2281       2.5794
    2282       2.5764
    2283       2.4677
    2284       2.4886
    2285       2.4569
    2286       2.5824
    2287       2.4796
    2288       2.3924
    2289       2.4926
    2290       2.5030
    2291       2.5403
    2292       2.4560
    2293       2.4807
    2294       2.5267
    2295       2.5073
    2296       2.4437
    2297       2.4729
    2298       2.4254
    2299       2.5366
    2300       2.4610
    2301       2.3877
    2302       2.4377
    2303       2.4900
    2304       2.5710
    2305       2.5398
    2306       2.4600
    2307       2.4320
    2308       2.4915
    2309       2.4480
    2310       2.5263
    2311       2.6473
    2312       2.5772
    2313       2.6587
    2314       2.6803
    2315       2.5643
    2316       2.5596
    2317       2.5197
    2318       2.5487
    2319       2.4830
    2320       2.4706
    2321       2.5000
    2322       2.5864
    2323       2.5315
    2324       2.5396
    2325       2.5748
    2326       2.6045
    2327       2.4980
    2328       2.5725
    2329       2.5550
    2330       2.5067
    2331       2.6324
    2332       2.5718
    2333       2.6389
    2334       2.5655
    2335       2.5703
    2336       2.5223
    2337       2.5771
    2338       2.6199
    2339       2.5531
    2340       2.6522
    2341       2.6982
    2342       2.6401
    2343       2.6089
    2344       2.5947
    2345       2.6049
    2346       2.5735
    2347       2.5992
    2348       2.5578
    2349       2.6026
    2350       2.6153
    2351       2.5859
    2352       2.6587
    2353       2.6116
    2354       2.5882
    2355       2.5430
    2356       2.5817
    2357       2.6515
    2358       2.5507
    2359       2.5857
    2360       2.5667
    2361       2.5721
    2362       2.5284
    2363       2.4746
    2364       2.4996
    2365       2.4719
    2366       2.5470
    2367       2.4843
    2368       2.6439
    2369       2.5843
    2370       2.4496
    2371       2.4880
    2372       2.5453
    2373       2.5433
    2374       2.5266
    2375       2.4715
    2376       2.5530
    2377       2.5334
    2378       2.5536
    2379       2.6885
    2380       2.6237
    2381       2.6546
    2382       2.5723
    2383       2.5995
    2384       2.5586
    2385       2.5398
    2386       2.4859
    2387       2.4387
    2388       2.3640
    2389       2.4124
    2390       2.4196
    2391       2.4884
    2392       2.4922
    2393       2.4942
    2394       2.4808
    2395       2.5223
    2396       2.6133
    2397       2.5544
    2398       2.3983
    2399       2.4079
    2400       2.4110
    2401       2.5296
    2402       2.4431
    2403       2.5081
    2404       2.5074
    2405       2.5235
    2406       2.5525
    2407       2.5125
    2408       2.6059
    2409       2.6180
    2410       2.7589
    2411       2.6430
    2412       2.5680
    2413       2.6338
    2414       2.5979
    2415       2.7045
    2416       2.7021
    2417       2.5886
    2418       2.6658
    2419       2.6693
    2420       2.6716
    2421       2.6288
    2422       2.6461
    2423       2.6220
    2424       2.6575
    2425       2.6031
    2426       2.6455
    2427       2.7028
    2428       2.7360
    2429       2.6367
    2430       2.6804
    2431       2.6983
    2432       2.7520
    2433       2.7455
    2434       2.7202
    2435       2.6169
    2436       2.5802
    2437       2.6020
    2438       2.6238
    2439       2.5823
    2440       2.6427
    2441       2.6087
    2442       2.6916
    2443       2.6071
    2444       2.5993
    2445       2.6435
    2446       2.6641
    2447       2.6021
    2448       2.5722
    2449       2.5442
    2450       2.4892
    2451       2.5514
    2452       2.5907
    2453       2.6854
    2454       2.5922
    2455       2.5494
    2456       2.5585
    2457       2.5266
    2458       2.5349
    2459       2.4887
    2460       2.5623
    2461       2.5897
    2462       2.6412
    2463       2.6477
    2464       2.6660
    2465       2.7249
    2466       2.8699
    2467       2.7932
    2468       2.8100
    2469       2.7619
    2470       2.6449
    2471       2.6946
    2472       2.6953
    2473       2.6636
    2474       2.7195
    2475       2.8800
    2476       2.8711
    2477       2.8467
    2478       2.8477
    2479       2.8267
    2480       2.8826
    2481       2.8260
    2482       2.7000
    2483       2.8320
    2484       2.6230
    2485       2.7964
    2486       2.7586
    2487       2.7320
    2488       2.7656
    2489       2.7943
    2490       2.7686
    2491       2.8122
    2492       2.7301
    2493       2.5661
    2494       2.7010
    2495       2.6434
    2496       2.5821
    2497       2.6438
    2498       2.6951
    2499       2.6053
    2500       2.5938
