# Supplementary material for: Potential Inhibitors of Fascin From A Database of Marine Natural Products: A Virtual Screening and Molecular Dynamics Study
Source: Front Chem. 2021 Oct 7;9:719949. doi: 10.3389/fchem.2021.719949 (PMC8529705; doi:10.3389/fchem.2021.719949)
Supplement: Supplementary file 2 [file DataSheet1.ZIP › Raw Date for Manuscript-719949-reduced/Figure S1/Inhibitor 19/rmsd5.dat]

#Frame     RMSD_00002
       1       2.2179
       2       2.1591
       3       2.0532
       4       2.1342
       5       2.1462
       6       2.1893
       7       2.1742
       8       2.1405
       9       2.0919
      10       2.0092
      11       2.0600
      12       2.0885
      13       2.0777
      14       2.0329
      15       2.2053
      16       2.2187
      17       2.2917
      18       2.1898
      19       2.3332
      20       2.3060
      21       2.2365
      22       2.3231
      23       2.2899
      24       2.1749
      25       2.2087
      26       2.0997
      27       2.1202
      28       2.0780
      29       2.1116
      30       2.0833
      31       2.0189
      32       1.9777
      33       2.0219
      34       2.0172
      35       2.0613
      36       2.0746
      37       2.1193
      38       2.1544
      39       2.0855
      40       2.0885
      41       2.0869
      42       2.1269
      43       2.0383
      44       2.0493
      45       2.0356
      46       2.0381
      47       2.0248
      48       2.0992
      49       2.1316
      50       2.1014
      51       2.0626
      52       2.0381
      53       2.1275
      54       2.1539
      55       2.0907
      56       2.0704
      57       2.0987
      58       2.0941
      59       2.1452
      60       2.2067
      61       2.1784
      62       2.1535
      63       2.2011
      64       2.2505
      65       2.2834
      66       2.2705
      67       2.3167
      68       2.3193
      69       2.2875
      70       2.2744
      71       2.3481
      72       2.2407
      73       2.2560
      74       2.2857
      75       2.2801
      76       2.1793
      77       2.1953
      78       2.1964
      79       2.1556
      80       2.1985
      81       2.0883
      82       2.1078
      83       2.1192
      84       2.1105
      85       2.0947
      86       2.0182
      87       2.1261
      88       2.0976
      89       2.0605
      90       2.0639
      91       2.1622
      92       2.1430
      93       2.1268
      94       2.1314
      95       2.0770
      96       2.0296
      97       2.0800
      98       2.0675
      99       2.0302
     100       1.9985
     101       1.9974
     102       2.1067
     103       2.0329
     104       2.0188
     105       1.9750
     106       2.0219
     107       2.0690
     108       2.0590
     109       2.0571
     110       2.0417
     111       1.9582
     112       2.0264
     113       2.0328
     114       2.0578
     115       1.9767
     116       2.0023
     117       1.9973
     118       2.0830
     119       2.0548
     120       2.1162
     121       2.1126
     122       2.1624
     123       2.1587
     124       2.2156
     125       2.2176
     126       2.2153
     127       2.1715
     128       2.2618
     129       2.2237
     130       2.1988
     131       2.2509
     132       2.2283
     133       2.2684
     134       2.2417
     135       2.3239
     136       2.4454
     137       2.4738
     138       2.4296
     139       2.4460
     140       2.3046
     141       2.2432
     142       2.2906
     143       2.3827
     144       2.2916
     145       2.2479
     146       2.3159
     147       2.2396
     148       2.1978
     149       2.1324
     150       2.1558
     151       2.1763
     152       2.1271
     153       2.2831
     154       2.2796
     155       2.1809
     156       2.2502
     157       2.2402
     158       2.2195
     159       2.2382
     160       2.1650
     161       2.1706
     162       2.1390
     163       2.2049
     164       2.2266
     165       2.2520
     166       2.2038
     167       2.1595
     168       2.1865
     169       2.2463
     170       2.2438
     171       2.1740
     172       2.1804
     173       2.2405
     174       2.2415
     175       2.1640
     176       2.2054
     177       2.1855
     178       2.1216
     179       2.1154
     180       2.2127
     181       2.1922
     182       2.1742
     183       2.1642
     184       2.1940
     185       2.2365
     186       2.2531
     187       2.2412
     188       2.2462
     189       2.2801
     190       2.2615
     191       2.2235
     192       2.2320
     193       2.2113
     194       2.2466
     195       2.2766
     196       2.3257
     197       2.4389
     198       2.4462
     199       2.4181
     200       2.4946
     201       2.4560
     202       2.4046
     203       2.4068
     204       2.3065
     205       2.3522
     206       2.3988
     207       2.4173
     208       2.4636
     209       2.4587
     210       2.4013
     211       2.4370
     212       2.3560
     213       2.2668
     214       2.3239
     215       2.3653
     216       2.2826
     217       2.2749
     218       2.2809
     219       2.3722
     220       2.4444
     221       2.4065
     222       2.3581
     223       2.3300
     224       2.2272
     225       2.2662
     226       2.3240
     227       2.3483
     228       2.3904
     229       2.3575
     230       2.3579
     231       2.4122
     232       2.2776
     233       2.2493
     234       2.3475
     235       2.2868
     236       2.2421
     237       2.1816
     238       2.1524
     239       2.1933
     240       2.1995
     241       2.1070
     242       2.1132
     243       2.1038
     244       2.1709
     245       2.1087
     246       2.1398
     247       2.1438
     248       2.1220
     249       2.1112
     250       2.0853
     251       2.1108
     252       2.1445
     253       2.0976
     254       2.2049
     255       2.1965
     256       2.2116
     257       2.1371
     258       2.2627
     259       2.1873
     260       2.1791
     261       2.1658
     262       2.1289
     263       2.1471
     264       2.2069
     265       2.1347
     266       2.1425
     267       2.1439
     268       2.2194
     269       2.2665
     270       2.1318
     271       2.1339
     272       2.0442
     273       1.9892
     274       1.9817
     275       2.0402
     276       2.0223
     277       2.0438
     278       2.0426
     279       2.0979
     280       2.0990
     281       2.0833
     282       2.1832
     283       2.1876
     284       2.1634
     285       2.1713
     286       2.1881
     287       2.1787
     288       2.2425
     289       2.2443
     290       2.1617
     291       2.1317
     292       2.2601
     293       2.2072
     294       2.1091
     295       2.0970
     296       2.0951
     297       2.1056
     298       2.1455
     299       2.1292
     300       2.1831
     301       2.1319
     302       2.0423
     303       2.0825
     304       2.0825
     305       2.0718
     306       2.1322
     307       2.1159
     308       2.1271
     309       2.0597
     310       2.0777
     311       2.0288
     312       2.0895
     313       2.0489
     314       2.0876
     315       2.0261
     316       2.1251
     317       2.1001
     318       2.0404
     319       2.0214
     320       2.0109
     321       2.0394
     322       2.0682
     323       2.0816
     324       2.0031
     325       1.9855
     326       2.0707
     327       2.0476
     328       2.0735
     329       2.1085
     330       2.0729
     331       2.0021
     332       2.0363
     333       2.0758
     334       2.0174
     335       2.0540
     336       2.0099
     337       1.9846
     338       1.9850
     339       2.0055
     340       2.0111
     341       2.0138
     342       2.0771
     343       1.9779
     344       2.0121
     345       1.9919
     346       2.0054
     347       1.9761
     348       2.0154
     349       2.0401
     350       2.0094
     351       2.0868
     352       2.0571
     353       2.0629
     354       2.1017
     355       2.1115
     356       2.1505
     357       2.0735
     358       2.0619
     359       1.9841
     360       2.0223
     361       1.9589
     362       1.9452
     363       1.9982
     364       1.9981
     365       1.9589
     366       1.9852
     367       2.0436
     368       2.0275
     369       2.0457
     370       2.1187
     371       2.0454
     372       2.0801
     373       2.1096
     374       2.0296
     375       2.1086
     376       2.0947
     377       2.0366
     378       2.0651
     379       2.0515
     380       2.0964
     381       2.1071
     382       2.0933
     383       2.0586
     384       2.0740
     385       2.0272
     386       1.9958
     387       2.0603
     388       2.1336
     389       2.1357
     390       2.1549
     391       2.1806
     392       2.1324
     393       2.0720
     394       2.0947
     395       2.0511
     396       2.0507
     397       2.1065
     398       2.1811
     399       2.1496
     400       2.0298
     401       2.0637
     402       2.0482
     403       2.1032
     404       2.1362
     405       2.0897
     406       2.0737
     407       2.0150
     408       2.0596
     409       2.0520
     410       2.0891
     411       2.1004
     412       2.1112
     413       2.1717
     414       2.1312
     415       2.1835
     416       2.1505
     417       2.1306
     418       2.0712
     419       2.1756
     420       2.1000
     421       1.9808
     422       2.0261
     423       2.0546
     424       2.0186
     425       2.0418
     426       2.0970
     427       2.0961
     428       2.1118
     429       2.1358
     430       2.1635
     431       2.1791
     432       2.2409
     433       2.2059
     434       2.1777
     435       2.2450
     436       2.1320
     437       2.2068
     438       2.1693
     439       2.0360
     440       2.0929
     441       2.2199
     442       2.1910
     443       2.1697
     444       2.1024
     445       2.1181
     446       2.1317
     447       2.1412
     448       2.1420
     449       2.1051
     450       2.1068
     451       1.9927
     452       2.0252
     453       2.0716
     454       2.0774
     455       2.1299
     456       2.0998
     457       2.0727
     458       2.0111
     459       2.0282
     460       2.0509
     461       2.1165
     462       2.0792
     463       2.0025
     464       2.0159
     465       2.1305
     466       2.1086
     467       2.0459
     468       2.0798
     469       2.0888
     470       2.1298
     471       2.0423
     472       2.0594
     473       2.0163
     474       1.9864
     475       2.0105
     476       2.0192
     477       1.9540
     478       1.9705
     479       2.0385
     480       1.9750
     481       1.9595
     482       2.1184
     483       2.1245
     484       2.1089
     485       2.0957
     486       2.0438
     487       2.0066
     488       2.0562
     489       2.0818
     490       2.0907
     491       1.9853
     492       2.1018
     493       2.0770
     494       2.0821
     495       2.0640
     496       1.9715
     497       1.9578
     498       1.9527
     499       1.9449
     500       1.9957
     501       2.0344
     502       2.1207
     503       2.0643
     504       2.1385
     505       2.1347
     506       2.1120
     507       2.1688
     508       2.1952
     509       2.2158
     510       2.1747
     511       2.1647
     512       2.1283
     513       2.0932
     514       2.0428
     515       2.0027
     516       2.0443
     517       2.0470
     518       2.0002
     519       2.0356
     520       2.0557
     521       2.0317
     522       2.0091
     523       2.0646
     524       2.1375
     525       2.1085
     526       2.1181
     527       2.0898
     528       2.1142
     529       2.0594
     530       2.0260
     531       1.9868
     532       2.0987
     533       2.1012
     534       2.1690
     535       2.1061
     536       2.1658
     537       2.1852
     538       2.1398
     539       2.0277
     540       2.0461
     541       2.1052
     542       2.0795
     543       2.1153
     544       2.0990
     545       2.1557
     546       2.1100
     547       2.0790
     548       2.1780
     549       2.1562
     550       2.1555
     551       2.1698
     552       2.2082
     553       2.1830
     554       2.1225
     555       2.1464
     556       2.0691
     557       2.1415
     558       2.1340
     559       2.1127
     560       2.1280
     561       2.1628
     562       2.1729
     563       2.1613
     564       2.0737
     565       2.1123
     566       2.0724
     567       2.1722
     568       2.2990
     569       2.2563
     570       2.2899
     571       2.3435
     572       2.3126
     573       2.2628
     574       2.2278
     575       2.2642
     576       2.2840
     577       2.2608
     578       2.2925
     579       2.2707
     580       2.3183
     581       2.2760
     582       2.3243
     583       2.2595
     584       2.1622
     585       2.2420
     586       2.2852
     587       2.2548
     588       2.2266
     589       2.2021
     590       2.1169
     591       2.2105
     592       2.1768
     593       2.1896
     594       2.3451
     595       2.3494
     596       2.3584
     597       2.3178
     598       2.3076
     599       2.3095
     600       2.2540
     601       2.1426
     602       2.2237
     603       2.1666
     604       2.2556
     605       2.2334
     606       2.1899
     607       2.2470
     608       2.2484
     609       2.3118
     610       2.4027
     611       2.3373
     612       2.2615
     613       2.2849
     614       2.1977
     615       2.1698
     616       2.2639
     617       2.1650
     618       2.2148
     619       2.1294
     620       2.1565
     621       2.2118
     622       2.2229
     623       2.2853
     624       2.2748
     625       2.3571
     626       2.3497
     627       2.3125
     628       2.2179
     629       2.1653
     630       2.2235
     631       2.1673
     632       2.2256
     633       2.2390
     634       2.2350
     635       2.2936
     636       2.3211
     637       2.3463
     638       2.2805
     639       2.3231
     640       2.2238
     641       2.3227
     642       2.2241
     643       2.2503
     644       2.2204
     645       2.3014
     646       2.2614
     647       2.3911
     648       2.4344
     649       2.4014
     650       2.3322
     651       2.2476
     652       2.2478
     653       2.3706
     654       2.3186
     655       2.3219
     656       2.3311
     657       2.3349
     658       2.3724
     659       2.3452
     660       2.3389
     661       2.3586
     662       2.2554
     663       2.3074
     664       2.3407
     665       2.2699
     666       2.3114
     667       2.2087
     668       2.1942
     669       2.1458
     670       2.2260
     671       2.1879
     672       2.2468
     673       2.2908
     674       2.2524
     675       2.2625
     676       2.2083
     677       2.1805
     678       2.3138
     679       2.2224
     680       2.1709
     681       2.2079
     682       2.1707
     683       2.1629
     684       2.2037
     685       2.2446
     686       2.2754
     687       2.2812
     688       2.2457
     689       2.2908
     690       2.3704
     691       2.3739
     692       2.4310
     693       2.4651
     694       2.5215
     695       2.4925
     696       2.4287
     697       2.3970
     698       2.3566
     699       2.3134
     700       2.4373
     701       2.3793
     702       2.2816
     703       2.3198
     704       2.3775
     705       2.4034
     706       2.3502
     707       2.2841
     708       2.3243
     709       2.2235
     710       2.2168
     711       2.1980
     712       2.2582
     713       2.2620
     714       2.2078
     715       2.2567
     716       2.2428
     717       2.2183
     718       2.2463
     719       2.2060
     720       2.2681
     721       2.2421
     722       2.2571
     723       2.3219
     724       2.3076
     725       2.2109
     726       2.2016
     727       2.2910
     728       2.1524
     729       2.1309
     730       2.1303
     731       2.1070
     732       2.1124
     733       2.0626
     734       2.0774
     735       2.1941
     736       2.1887
     737       2.2251
     738       2.2480
     739       2.1850
     740       2.1525
     741       2.1386
     742       2.0746
     743       2.0573
     744       2.1167
     745       2.0884
     746       2.0761
     747       2.1524
     748       2.1346
     749       2.1153
     750       2.0930
     751       2.0965
     752       2.0719
     753       2.1365
     754       2.0375
     755       2.0402
     756       1.9783
     757       1.9907
     758       2.0858
     759       2.1054
     760       2.0805
     761       2.1416
     762       2.1302
     763       2.0667
     764       2.0820
     765       2.1404
     766       2.0815
     767       2.0947
     768       2.1292
     769       2.1514
     770       2.1177
     771       2.1868
     772       2.2427
     773       2.1486
     774       2.1290
     775       2.2041
     776       2.2351
     777       2.1800
     778       2.1706
     779       2.2055
     780       2.1179
     781       2.2038
     782       2.2176
     783       2.2348
     784       2.1883
     785       2.1598
     786       2.2284
     787       2.2002
     788       2.1616
     789       2.1275
     790       2.1710
     791       2.1605
     792       2.2537
     793       2.2507
     794       2.1992
     795       2.2229
     796       2.1804
     797       2.1634
     798       2.2161
     799       2.1390
     800       2.2116
     801       2.1322
     802       2.2311
     803       2.2393
     804       2.3216
     805       2.1790
     806       2.2083
     807       2.1806
     808       2.1053
     809       2.1341
     810       2.1687
     811       2.2381
     812       2.2327
     813       2.2738
     814       2.1926
     815       2.1289
     816       2.1438
     817       2.2093
     818       2.2037
     819       2.2473
     820       2.2544
     821       2.1507
     822       2.1408
     823       2.2383
     824       2.2127
     825       2.1629
     826       2.2261
     827       2.1542
     828       2.1880
     829       2.1628
     830       2.1870
     831       2.2066
     832       2.2520
     833       2.2126
     834       2.2435
     835       2.2211
     836       2.2449
     837       2.3240
     838       2.2730
     839       2.1912
     840       2.2748
     841       2.2057
     842       2.2086
     843       2.2263
     844       2.1875
     845       2.1919
     846       2.1446
     847       2.1541
     848       2.1600
     849       2.1775
     850       2.2110
     851       2.2131
     852       2.2274
     853       2.2322
     854       2.2022
     855       2.3196
     856       2.3279
     857       2.3212
     858       2.2868
     859       2.2706
     860       2.2521
     861       2.2564
     862       2.3056
     863       2.2971
     864       2.3256
     865       2.3951
     866       2.4791
     867       2.4381
     868       2.3996
     869       2.3390
     870       2.2675
     871       2.2109
     872       2.2239
     873       2.2049
     874       2.2961
     875       2.2566
     876       2.2258
     877       2.1773
     878       2.1823
     879       2.2326
     880       2.2035
     881       2.0787
     882       2.1210
     883       2.1457
     884       2.1234
     885       2.2018
     886       2.2192
     887       2.2940
     888       2.3098
     889       2.2497
     890       2.2772
     891       2.2323
     892       2.3116
     893       2.3260
     894       2.3135
     895       2.1855
     896       2.1461
     897       2.1810
     898       2.1967
     899       2.2735
     900       2.2765
     901       2.1839
     902       2.1647
     903       2.2741
     904       2.2473
     905       2.2308
     906       2.2048
     907       2.2425
     908       2.2824
     909       2.2960
     910       2.2493
     911       2.1884
     912       2.2108
     913       2.2440
     914       2.1375
     915       2.1877
     916       2.1803
     917       2.2421
     918       2.2190
     919       2.2871
     920       2.1780
     921       2.2097
     922       2.2339
     923       2.2738
     924       2.3158
     925       2.3487
     926       2.2742
     927       2.2712
     928       2.3379
     929       2.2961
     930       2.2132
     931       2.3238
     932       2.3674
     933       2.3461
     934       2.3599
     935       2.3948
     936       2.3704
     937       2.3893
     938       2.3909
     939       2.4049
     940       2.4568
     941       2.4437
     942       2.4271
     943       2.3960
     944       2.5196
     945       2.5794
     946       2.6305
     947       2.5707
     948       2.5152
     949       2.4198
     950       2.3873
     951       2.4072
     952       2.3654
     953       2.3867
     954       2.4233
     955       2.5260
     956       2.4567
     957       2.5128
     958       2.5337
     959       2.5044
     960       2.6535
     961       2.6032
     962       2.6256
     963       2.5865
     964       2.6715
     965       2.6225
     966       2.5542
     967       2.5507
     968       2.3688
     969       2.3921
     970       2.3781
     971       2.3983
     972       2.3649
     973       2.4546
     974       2.4376
     975       2.4485
     976       2.4065
     977       2.3748
     978       2.4076
     979       2.5036
     980       2.4574
     981       2.3747
     982       2.4205
     983       2.3732
     984       2.3415
     985       2.3843
     986       2.3325
     987       2.3559
     988       2.3800
     989       2.3973
     990       2.3201
     991       2.3863
     992       2.2944
     993       2.2841
     994       2.3125
     995       2.3239
     996       2.3006
     997       2.3465
     998       2.4300
     999       2.3926
    1000       2.4319
    1001       2.5384
    1002       2.4406
    1003       2.5104
    1004       2.3786
    1005       2.3956
    1006       2.2911
    1007       2.3280
    1008       2.2385
    1009       2.3176
    1010       2.2223
    1011       2.2500
    1012       2.2890
    1013       2.3111
    1014       2.4250
    1015       2.3968
    1016       2.3742
    1017       2.4257
    1018       2.5413
    1019       2.5987
    1020       2.5760
    1021       2.3566
    1022       2.2743
    1023       2.3098
    1024       2.3119
    1025       2.4035
    1026       2.4262
    1027       2.4448
    1028       2.4182
    1029       2.3223
    1030       2.3463
    1031       2.3475
    1032       2.3668
    1033       2.3778
    1034       2.4420
    1035       2.4236
    1036       2.4664
    1037       2.4356
    1038       2.4310
    1039       2.4544
    1040       2.5108
    1041       2.4604
    1042       2.4690
    1043       2.4140
    1044       2.4517
    1045       2.4481
    1046       2.5198
    1047       2.5149
    1048       2.5164
    1049       2.5180
    1050       2.5229
    1051       2.4321
    1052       2.4423
    1053       2.5067
    1054       2.4747
    1055       2.5503
    1056       2.4927
    1057       2.5577
    1058       2.5142
    1059       2.4737
    1060       2.5590
    1061       2.5462
    1062       2.5631
    1063       2.5034
    1064       2.4839
    1065       2.4847
    1066       2.4065
    1067       2.5252
    1068       2.5690
    1069       2.5231
    1070       2.4116
    1071       2.4455
    1072       2.3937
    1073       2.4221
    1074       2.5157
    1075       2.4689
    1076       2.5144
    1077       2.4412
    1078       2.4595
    1079       2.4894
    1080       2.5367
    1081       2.5817
    1082       2.4776
    1083       2.5099
    1084       2.4791
    1085       2.4651
    1086       2.4298
    1087       2.3877
    1088       2.4353
    1089       2.3419
    1090       2.3342
    1091       2.4436
    1092       2.4216
    1093       2.4223
    1094       2.4304
    1095       2.3908
    1096       2.4011
    1097       2.4624
    1098       2.4227
    1099       2.2988
    1100       2.2663
    1101       2.3189
    1102       2.3560
    1103       2.3543
    1104       2.3911
    1105       2.3802
    1106       2.3549
    1107       2.3139
    1108       2.3995
    1109       2.3639
    1110       2.4280
    1111       2.4839
    1112       2.5241
    1113       2.3871
    1114       2.5096
    1115       2.5011
    1116       2.4018
    1117       2.4664
    1118       2.5187
    1119       2.4784
    1120       2.4588
    1121       2.5219
    1122       2.4544
    1123       2.3457
    1124       2.4292
    1125       2.3947
    1126       2.3645
    1127       2.3231
    1128       2.4062
    1129       2.3857
    1130       2.5018
    1131       2.4619
    1132       2.5088
    1133       2.4323
    1134       2.5740
    1135       2.5030
    1136       2.4903
    1137       2.5271
    1138       2.4988
    1139       2.5783
    1140       2.5368
    1141       2.5936
    1142       2.5319
    1143       2.5334
    1144       2.4851
    1145       2.4391
    1146       2.4676
    1147       2.5414
    1148       2.6054
    1149       2.5188
    1150       2.4866
    1151       2.5700
    1152       2.6435
    1153       2.6736
    1154       2.6569
    1155       2.6907
    1156       2.7506
    1157       2.7940
    1158       2.6418
    1159       2.7751
    1160       2.6222
    1161       2.6583
    1162       2.5889
    1163       2.5913
    1164       2.5261
    1165       2.5135
    1166       2.4619
    1167       2.4240
    1168       2.4207
    1169       2.4987
    1170       2.4699
    1171       2.4398
    1172       2.4607
    1173       2.5055
    1174       2.4813
    1175       2.4697
    1176       2.5351
    1177       2.5320
    1178       2.4835
    1179       2.6252
    1180       2.5669
    1181       2.4903
    1182       2.5065
    1183       2.4327
    1184       2.4722
    1185       2.4426
    1186       2.3410
    1187       2.3301
    1188       2.4538
    1189       2.4198
    1190       2.3865
    1191       2.3860
    1192       2.3539
    1193       2.3046
    1194       2.3718
    1195       2.3985
    1196       2.5151
    1197       2.5236
    1198       2.4811
    1199       2.4673
    1200       2.5858
    1201       2.6494
    1202       2.5535
    1203       2.5681
    1204       2.5175
    1205       2.4451
    1206       2.5190
    1207       2.5150
    1208       2.4628
    1209       2.4776
    1210       2.4555
    1211       2.4550
    1212       2.4716
    1213       2.4356
    1214       2.4887
    1215       2.5173
    1216       2.4706
    1217       2.5060
    1218       2.4962
    1219       2.4032
    1220       2.4104
    1221       2.4218
    1222       2.3424
    1223       2.3602
    1224       2.4443
    1225       2.3841
    1226       2.3624
    1227       2.3970
    1228       2.4277
    1229       2.4640
    1230       2.4356
    1231       2.5028
    1232       2.5259
    1233       2.4926
    1234       2.4400
    1235       2.4180
    1236       2.5263
    1237       2.5330
    1238       2.5802
    1239       2.4952
    1240       2.4995
    1241       2.4210
    1242       2.3489
    1243       2.4083
    1244       2.4782
    1245       2.5207
    1246       2.5742
    1247       2.5819
    1248       2.5898
    1249       2.5393
    1250       2.5141
    1251       2.5391
    1252       2.5906
    1253       2.5279
    1254       2.6607
    1255       2.6188
    1256       2.4201
    1257       2.4572
    1258       2.4080
    1259       2.4912
    1260       2.4214
    1261       2.4394
    1262       2.4282
    1263       2.4242
    1264       2.3788
    1265       2.3486
    1266       2.4099
    1267       2.3959
    1268       2.3922
    1269       2.3950
    1270       2.4334
    1271       2.4082
    1272       2.4882
    1273       2.5544
    1274       2.5759
    1275       2.4610
    1276       2.5176
    1277       2.5692
    1278       2.5089
    1279       2.5561
    1280       2.4482
    1281       2.4038
    1282       2.4704
    1283       2.6418
    1284       2.6268
    1285       2.6488
    1286       2.6402
    1287       2.5929
    1288       2.6230
    1289       2.6737
    1290       2.6321
    1291       2.6615
    1292       2.5820
    1293       2.5771
    1294       2.6249
    1295       2.7006
    1296       2.6860
    1297       2.7062
    1298       2.7278
    1299       2.6200
    1300       2.4433
    1301       2.3023
    1302       2.3344
    1303       2.4214
    1304       2.4247
    1305       2.4145
    1306       2.3476
    1307       2.2993
    1308       2.2375
    1309       2.3361
    1310       2.3534
    1311       2.3798
    1312       2.3206
    1313       2.2589
    1314       2.2644
    1315       2.2936
    1316       2.2971
    1317       2.2145
    1318       2.2596
    1319       2.3312
    1320       2.3763
    1321       2.2629
    1322       2.2185
    1323       2.2975
    1324       2.2117
    1325       2.1638
    1326       2.2923
    1327       2.2492
    1328       2.3653
    1329       2.2642
    1330       2.2538
    1331       2.3098
    1332       2.2629
    1333       2.3179
    1334       2.2529
    1335       2.2929
    1336       2.2852
    1337       2.3049
    1338       2.2914
    1339       2.3033
    1340       2.2357
    1341       2.2288
    1342       2.2768
    1343       2.4087
    1344       2.4304
    1345       2.4037
    1346       2.4473
    1347       2.4479
    1348       2.4914
    1349       2.5401
    1350       2.4391
    1351       2.4674
    1352       2.3807
    1353       2.3802
    1354       2.3050
    1355       2.3898
    1356       2.4770
    1357       2.5029
    1358       2.4939
    1359       2.4360
    1360       2.3840
    1361       2.4268
    1362       2.2855
    1363       2.2908
    1364       2.2770
    1365       2.2616
    1366       2.2841
    1367       2.2857
    1368       2.3145
    1369       2.3394
    1370       2.3559
    1371       2.4420
    1372       2.4719
    1373       2.4189
    1374       2.4242
    1375       2.4224
    1376       2.4558
    1377       2.4859
    1378       2.5160
    1379       2.5469
    1380       2.3754
    1381       2.3489
    1382       2.4515
    1383       2.4047
    1384       2.3569
    1385       2.3112
    1386       2.3134
    1387       2.3208
    1388       2.3473
    1389       2.3791
    1390       2.2904
    1391       2.3380
    1392       2.3471
    1393       2.3267
    1394       2.3724
    1395       2.3271
    1396       2.3380
    1397       2.3801
    1398       2.3442
    1399       2.4470
    1400       2.5069
    1401       2.3779
    1402       2.2076
    1403       2.3008
    1404       2.2387
    1405       2.2988
    1406       2.4248
    1407       2.4023
    1408       2.3242
    1409       2.3384
    1410       2.4281
    1411       2.3845
    1412       2.4093
    1413       2.4390
    1414       2.3813
    1415       2.4295
    1416       2.4729
    1417       2.3947
    1418       2.3863
    1419       2.3648
    1420       2.3164
    1421       2.3116
    1422       2.2867
    1423       2.2763
    1424       2.3903
    1425       2.3353
    1426       2.2604
    1427       2.1961
    1428       2.1932
    1429       2.3045
    1430       2.2744
    1431       2.3429
    1432       2.2402
    1433       2.2750
    1434       2.2009
    1435       2.2489
    1436       2.3670
    1437       2.4255
    1438       2.3190
    1439       2.2310
    1440       2.1980
    1441       2.2829
    1442       2.2668
    1443       2.1777
    1444       2.2252
    1445       2.2629
    1446       2.3099
    1447       2.2925
    1448       2.2558
    1449       2.1782
    1450       2.2367
    1451       2.2762
    1452       2.2982
    1453       2.3440
    1454       2.2235
    1455       2.3529
    1456       2.3560
    1457       2.3631
    1458       2.3812
    1459       2.4177
    1460       2.4596
    1461       2.4290
    1462       2.3556
    1463       2.3388
    1464       2.2102
    1465       2.3510
    1466       2.3077
    1467       2.3084
    1468       2.3488
    1469       2.2872
    1470       2.2875
    1471       2.2935
    1472       2.4301
    1473       2.4285
    1474       2.4554
    1475       2.4123
    1476       2.4697
    1477       2.4127
    1478       2.4083
    1479       2.2945
    1480       2.3718
    1481       2.2817
    1482       2.3386
    1483       2.3262
    1484       2.2670
    1485       2.3500
    1486       2.3134
    1487       2.3624
    1488       2.4118
    1489       2.3497
    1490       2.3094
    1491       2.2474
    1492       2.2727
    1493       2.3637
    1494       2.2879
    1495       2.3902
    1496       2.3680
    1497       2.3692
    1498       2.3849
    1499       2.3944
    1500       2.3768
    1501       2.3850
    1502       2.3973
    1503       2.3403
    1504       2.3125
    1505       2.3762
    1506       2.3520
    1507       2.4185
    1508       2.4841
    1509       2.4510
    1510       2.4082
    1511       2.4128
    1512       2.4216
    1513       2.4307
    1514       2.3866
    1515       2.4899
    1516       2.4592
    1517       2.4611
    1518       2.4360
    1519       2.4360
    1520       2.4461
    1521       2.5073
    1522       2.5733
    1523       2.6011
    1524       2.6889
    1525       2.7171
    1526       2.6712
    1527       2.6012
    1528       2.5339
    1529       2.6030
    1530       2.5711
    1531       2.4632
    1532       2.5366
    1533       2.4790
    1534       2.4864
    1535       2.5186
    1536       2.5416
    1537       2.5904
    1538       2.5503
    1539       2.5616
    1540       2.4615
    1541       2.5233
    1542       2.4977
    1543       2.5246
    1544       2.5126
    1545       2.4372
    1546       2.3838
    1547       2.5925
    1548       2.5906
    1549       2.5342
    1550       2.5162
    1551       2.6005
    1552       2.6875
    1553       2.6826
    1554       2.6536
    1555       2.5883
    1556       2.5905
    1557       2.5561
    1558       2.5221
    1559       2.5501
    1560       2.5510
    1561       2.5057
    1562       2.5574
    1563       2.4540
    1564       2.3938
    1565       2.4161
    1566       2.4157
    1567       2.4110
    1568       2.4701
    1569       2.5303
    1570       2.4903
    1571       2.6296
    1572       2.6278
    1573       2.5404
    1574       2.6150
    1575       2.6187
    1576       2.6189
    1577       2.6100
    1578       2.5805
    1579       2.5669
    1580       2.4760
    1581       2.5107
    1582       2.5381
    1583       2.5210
    1584       2.4575
    1585       2.4486
    1586       2.4597
    1587       2.4282
    1588       2.4576
    1589       2.5686
    1590       2.5067
    1591       2.4816
    1592       2.6221
    1593       2.5891
    1594       2.5476
    1595       2.5812
    1596       2.5278
    1597       2.5349
    1598       2.5447
    1599       2.5071
    1600       2.5441
    1601       2.6071
    1602       2.6027
    1603       2.5302
    1604       2.6143
    1605       2.5051
    1606       2.6134
    1607       2.5585
    1608       2.5827
    1609       2.4557
    1610       2.4312
    1611       2.4775
    1612       2.5506
    1613       2.4867
    1614       2.5001
    1615       2.5339
    1616       2.5123
    1617       2.4953
    1618       2.3956
    1619       2.4232
    1620       2.3996
    1621       2.4188
    1622       2.4369
    1623       2.5177
    1624       2.4741
    1625       2.5040
    1626       2.4447
    1627       2.4159
    1628       2.4046
    1629       2.3942
    1630       2.3147
    1631       2.3996
    1632       2.2930
    1633       2.3761
    1634       2.3894
    1635       2.3061
    1636       2.2289
    1637       2.3119
    1638       2.3479
    1639       2.3420
    1640       2.3570
    1641       2.3134
    1642       2.3827
    1643       2.3146
    1644       2.4175
    1645       2.3879
    1646       2.3613
    1647       2.3940
    1648       2.3297
    1649       2.4403
    1650       2.4180
    1651       2.4125
    1652       2.3626
    1653       2.3910
    1654       2.4079
    1655       2.3897
    1656       2.4275
    1657       2.3890
    1658       2.3882
    1659       2.2735
    1660       2.2597
    1661       2.3931
    1662       2.3403
    1663       2.2148
    1664       2.3124
    1665       2.3205
    1666       2.2823
    1667       2.2512
    1668       2.2595
    1669       2.3434
    1670       2.3237
    1671       2.2105
    1672       2.1277
    1673       2.1586
    1674       2.1851
    1675       2.2427
    1676       2.2146
    1677       2.2265
    1678       2.2534
    1679       2.1595
    1680       2.3045
    1681       2.3131
    1682       2.2320
    1683       2.2451
    1684       2.2670
    1685       2.2447
    1686       2.1903
    1687       2.1985
    1688       2.1895
    1689       2.2135
    1690       2.2455
    1691       2.2250
    1692       2.2185
    1693       2.2915
    1694       2.2701
    1695       2.2047
    1696       2.2023
    1697       2.2041
    1698       2.2486
    1699       2.1997
    1700       2.1448
    1701       2.2283
    1702       2.2369
    1703       2.2300
    1704       2.2189
    1705       2.2523
    1706       2.2209
    1707       2.3404
    1708       2.3858
    1709       2.4372
    1710       2.3519
    1711       2.4040
    1712       2.3428
    1713       2.4120
    1714       2.5014
    1715       2.4182
    1716       2.3563
    1717       2.4131
    1718       2.3850
    1719       2.3258
    1720       2.3434
    1721       2.2731
    1722       2.2993
    1723       2.3074
    1724       2.2687
    1725       2.3248
    1726       2.2196
    1727       2.2420
    1728       2.2540
    1729       2.2435
    1730       2.2411
    1731       2.2474
    1732       2.1983
    1733       2.1970
    1734       2.2561
    1735       2.2518
    1736       2.2526
    1737       2.2885
    1738       2.2584
    1739       2.2312
    1740       2.1859
    1741       2.2021
    1742       2.2643
    1743       2.2678
    1744       2.3120
    1745       2.3003
    1746       2.3790
    1747       2.3172
    1748       2.3803
    1749       2.3714
    1750       2.3451
    1751       2.4393
    1752       2.3756
    1753       2.3364
    1754       2.3790
    1755       2.4411
    1756       2.3562
    1757       2.4098
    1758       2.4471
    1759       2.3839
    1760       2.3415
    1761       2.3869
    1762       2.3393
    1763       2.4055
    1764       2.4516
    1765       2.3849
    1766       2.3558
    1767       2.3081
    1768       2.3852
    1769       2.3618
    1770       2.3157
    1771       2.3610
    1772       2.3951
    1773       2.4529
    1774       2.4829
    1775       2.4380
    1776       2.3499
    1777       2.3926
    1778       2.3147
    1779       2.3567
    1780       2.4182
    1781       2.3667
    1782       2.3612
    1783       2.3645
    1784       2.3213
    1785       2.2928
    1786       2.3411
    1787       2.3377
    1788       2.3776
    1789       2.4721
    1790       2.4559
    1791       2.5385
    1792       2.4770
    1793       2.4469
    1794       2.3669
    1795       2.3190
    1796       2.3661
    1797       2.3875
    1798       2.3287
    1799       2.3691
    1800       2.4169
    1801       2.3981
    1802       2.3794
    1803       2.4094
    1804       2.3511
    1805       2.4388
    1806       2.3843
    1807       2.4104
    1808       2.3484
    1809       2.3424
    1810       2.4170
    1811       2.2967
    1812       2.3522
    1813       2.3529
    1814       2.3675
    1815       2.4321
    1816       2.4345
    1817       2.5162
    1818       2.4446
    1819       2.4779
    1820       2.4459
    1821       2.3954
    1822       2.4083
    1823       2.3906
    1824       2.4836
    1825       2.4832
    1826       2.4475
    1827       2.4954
    1828       2.4385
    1829       2.5286
    1830       2.5119
    1831       2.4733
    1832       2.4673
    1833       2.4499
    1834       2.5265
    1835       2.3983
    1836       2.3819
    1837       2.3696
    1838       2.4084
    1839       2.3710
    1840       2.3590
    1841       2.2642
    1842       2.3462
    1843       2.4328
    1844       2.4380
    1845       2.3220
    1846       2.3549
    1847       2.2505
    1848       2.3314
    1849       2.2897
    1850       2.2693
    1851       2.2643
    1852       2.2812
    1853       2.2780
    1854       2.2443
    1855       2.2297
    1856       2.2692
    1857       2.2405
    1858       2.2184
    1859       2.2117
    1860       2.1992
    1861       2.1795
    1862       2.3031
    1863       2.3446
    1864       2.3887
    1865       2.3686
    1866       2.4439
    1867       2.3762
    1868       2.3322
    1869       2.2900
    1870       2.2854
    1871       2.2375
    1872       2.3027
    1873       2.2884
    1874       2.2565
    1875       2.2869
    1876       2.2463
    1877       2.3576
    1878       2.2896
    1879       2.3127
    1880       2.4389
    1881       2.4191
    1882       2.3759
    1883       2.4230
    1884       2.2524
    1885       2.3022
    1886       2.3177
    1887       2.2479
    1888       2.3108
    1889       2.3645
    1890       2.2616
    1891       2.2716
    1892       2.2362
    1893       2.2808
    1894       2.3092
    1895       2.4270
    1896       2.3117
    1897       2.3127
    1898       2.3045
    1899       2.2932
    1900       2.2698
    1901       2.2976
    1902       2.2585
    1903       2.3140
    1904       2.2967
    1905       2.3157
    1906       2.2948
    1907       2.2715
    1908       2.2824
    1909       2.3281
    1910       2.3647
    1911       2.3332
    1912       2.4032
    1913       2.3884
    1914       2.3752
    1915       2.3470
    1916       2.4403
    1917       2.4345
    1918       2.4473
    1919       2.4919
    1920       2.5159
    1921       2.5313
    1922       2.5011
    1923       2.5197
    1924       2.4810
    1925       2.4786
    1926       2.5574
    1927       2.6057
    1928       2.5964
    1929       2.5537
    1930       2.5378
    1931       2.4491
    1932       2.4275
    1933       2.4122
    1934       2.3683
    1935       2.4262
    1936       2.4489
    1937       2.4623
    1938       2.3816
    1939       2.4004
    1940       2.3919
    1941       2.3396
    1942       2.4185
    1943       2.5216
    1944       2.4873
    1945       2.4749
    1946       2.4684
    1947       2.4655
    1948       2.4505
    1949       2.4710
    1950       2.5103
    1951       2.4752
    1952       2.4676
    1953       2.5483
    1954       2.5429
    1955       2.5810
    1956       2.4451
    1957       2.4106
    1958       2.4775
    1959       2.4394
    1960       2.5203
    1961       2.5182
    1962       2.5009
    1963       2.4346
    1964       2.4651
    1965       2.4575
    1966       2.5295
    1967       2.4478
    1968       2.4678
    1969       2.4754
    1970       2.4360
    1971       2.4836
    1972       2.5054
    1973       2.5694
    1974       2.5370
    1975       2.5379
    1976       2.5332
    1977       2.4675
    1978       2.3805
    1979       2.4170
    1980       2.4285
    1981       2.4375
    1982       2.3478
    1983       2.4536
    1984       2.5519
    1985       2.5092
    1986       2.5147
    1987       2.5491
    1988       2.4664
    1989       2.4536
    1990       2.5355
    1991       2.5374
    1992       2.6225
    1993       2.5426
    1994       2.5343
    1995       2.4970
    1996       2.5176
    1997       2.4603
    1998       2.4659
    1999       2.4067
    2000       2.3614
    2001       2.2874
    2002       2.3550
    2003       2.3432
    2004       2.4044
    2005       2.2936
    2006       2.2675
    2007       2.2712
    2008       2.2284
    2009       2.3909
    2010       2.3537
    2011       2.3823
    2012       2.3445
    2013       2.3692
    2014       2.4297
    2015       2.3361
    2016       2.3682
    2017       2.3217
    2018       2.4032
    2019       2.3601
    2020       2.3298
    2021       2.3757
    2022       2.3867
    2023       2.4048
    2024       2.3676
    2025       2.2539
    2026       2.2418
    2027       2.2809
    2028       2.3364
    2029       2.3858
    2030       2.3699
    2031       2.4192
    2032       2.3747
    2033       2.3561
    2034       2.4257
    2035       2.3651
    2036       2.3877
    2037       2.3392
    2038       2.3934
    2039       2.2942
    2040       2.2722
    2041       2.2718
    2042       2.2683
    2043       2.2524
    2044       2.2337
    2045       2.3253
    2046       2.3641
    2047       2.3392
    2048       2.3274
    2049       2.2503
    2050       2.2979
    2051       2.2942
    2052       2.3261
    2053       2.3786
    2054       2.4138
    2055       2.4584
    2056       2.4411
    2057       2.4885
    2058       2.4866
    2059       2.4797
    2060       2.5501
    2061       2.4640
    2062       2.3911
    2063       2.4195
    2064       2.3477
    2065       2.3835
    2066       2.3838
    2067       2.3857
    2068       2.3211
    2069       2.3016
    2070       2.3986
    2071       2.3549
    2072       2.4146
    2073       2.4624
    2074       2.4028
    2075       2.4394
    2076       2.4788
    2077       2.5312
    2078       2.5248
    2079       2.5128
    2080       2.5509
    2081       2.4854
    2082       2.5440
    2083       2.4943
    2084       2.4273
    2085       2.5004
    2086       2.4627
    2087       2.4312
    2088       2.3705
    2089       2.4521
    2090       2.4924
    2091       2.4923
    2092       2.3590
    2093       2.4246
    2094       2.5676
    2095       2.4890
    2096       2.6033
    2097       2.5193
    2098       2.5711
    2099       2.6320
    2100       2.6423
    2101       2.6994
    2102       2.6651
    2103       2.6640
    2104       2.7112
    2105       2.6174
    2106       2.5819
    2107       2.5936
    2108       2.5675
    2109       2.5171
    2110       2.5330
    2111       2.4989
    2112       2.5138
    2113       2.5316
    2114       2.6765
    2115       2.6712
    2116       2.6756
    2117       2.7859
    2118       2.8076
    2119       2.6033
    2120       2.6687
    2121       2.5324
    2122       2.5508
    2123       2.6162
    2124       2.5844
    2125       2.6112
    2126       2.4985
    2127       2.4111
    2128       2.3976
    2129       2.4896
    2130       2.6398
    2131       2.5338
    2132       2.5763
    2133       2.5652
    2134       2.4973
    2135       2.5292
    2136       2.4925
    2137       2.4790
    2138       2.4880
    2139       2.5429
    2140       2.4243
    2141       2.3688
    2142       2.4006
    2143       2.3899
    2144       2.4818
    2145       2.4462
    2146       2.4472
    2147       2.3614
    2148       2.4135
    2149       2.4267
    2150       2.4416
    2151       2.3470
    2152       2.2927
    2153       2.3719
    2154       2.4275
    2155       2.4265
    2156       2.4322
    2157       2.4191
    2158       2.4137
    2159       2.4498
    2160       2.3867
    2161       2.4560
    2162       2.3937
    2163       2.4029
    2164       2.5686
    2165       2.5846
    2166       2.4518
    2167       2.3474
    2168       2.4123
    2169       2.4050
    2170       2.3579
    2171       2.4149
    2172       2.5043
    2173       2.3972
    2174       2.4246
    2175       2.4251
    2176       2.3508
    2177       2.3596
    2178       2.3547
    2179       2.4121
    2180       2.3910
    2181       2.3121
    2182       2.2659
    2183       2.2195
    2184       2.2861
    2185       2.1799
    2186       2.1684
    2187       2.2451
    2188       2.2775
    2189       2.2741
    2190       2.2353
    2191       2.2697
    2192       2.2940
    2193       2.2718
    2194       2.2305
    2195       2.1861
    2196       2.1685
    2197       2.1276
    2198       2.2119
    2199       2.1868
    2200       2.1906
    2201       2.2327
    2202       2.2124
    2203       2.2379
    2204       2.2143
    2205       2.2341
    2206       2.1975
    2207       2.1796
    2208       2.2286
    2209       2.2293
    2210       2.2220
    2211       2.2301
    2212       2.2399
    2213       2.3031
    2214       2.2562
    2215       2.2412
    2216       2.1187
    2217       2.1836
    2218       2.2330
    2219       2.2000
    2220       2.2733
    2221       2.2281
    2222       2.2212
    2223       2.2283
    2224       2.3259
    2225       2.2908
    2226       2.2675
    2227       2.1746
    2228       2.1749
    2229       2.2595
    2230       2.2954
    2231       2.2990
    2232       2.2662
    2233       2.2447
    2234       2.2549
    2235       2.2579
    2236       2.1915
    2237       2.1987
    2238       2.2422
    2239       2.1967
    2240       2.3005
    2241       2.2363
    2242       2.2024
    2243       2.1445
    2244       2.1832
    2245       2.2458
    2246       2.3076
    2247       2.2822
    2248       2.3525
    2249       2.3952
    2250       2.4308
    2251       2.4587
    2252       2.4562
    2253       2.4956
    2254       2.5045
    2255       2.4608
    2256       2.4834
    2257       2.3850
    2258       2.3368
    2259       2.3459
    2260       2.3287
    2261       2.3662
    2262       2.3050
    2263       2.3218
    2264       2.3104
    2265       2.2564
    2266       2.2631
    2267       2.2524
    2268       2.2559
    2269       2.2422
    2270       2.2749
    2271       2.2778
    2272       2.3214
    2273       2.2616
    2274       2.2283
    2275       2.2057
    2276       2.2334
    2277       2.2229
    2278       2.1906
    2279       2.1865
    2280       2.2334
    2281       2.2778
    2282       2.2819
    2283       2.2628
    2284       2.2534
    2285       2.2596
    2286       2.1738
    2287       2.1870
    2288       2.3365
    2289       2.2087
    2290       2.1482
    2291       2.2120
    2292       2.1541
    2293       2.1882
    2294       2.2357
    2295       2.1925
    2296       2.1316
    2297       2.1858
    2298       2.1754
    2299       2.1831
    2300       2.2378
    2301       2.1825
    2302       2.1551
    2303       2.2134
    2304       2.2654
    2305       2.2251
    2306       2.1856
    2307       2.1705
    2308       2.2014
    2309       2.2116
    2310       2.3068
    2311       2.2816
    2312       2.3353
    2313       2.2786
    2314       2.2452
    2315       2.2839
    2316       2.2968
    2317       2.2265
    2318       2.2102
    2319       2.2424
    2320       2.1958
    2321       2.3250
    2322       2.3139
    2323       2.3428
    2324       2.3520
    2325       2.3394
    2326       2.4325
    2327       2.4527
    2328       2.4343
    2329       2.2637
    2330       2.1698
    2331       2.1947
    2332       2.0879
    2333       2.0891
    2334       2.0991
    2335       2.0765
    2336       2.2107
    2337       2.2345
    2338       2.2257
    2339       2.1821
    2340       2.1427
    2341       2.1652
    2342       2.1642
    2343       2.1739
    2344       2.2565
    2345       2.1876
    2346       2.2811
    2347       2.3002
    2348       2.2168
    2349       2.2446
    2350       2.2571
    2351       2.2702
    2352       2.2877
    2353       2.2319
    2354       2.2583
    2355       2.3585
    2356       2.3040
    2357       2.2272
    2358       2.1677
    2359       2.1514
    2360       2.1807
    2361       2.1851
    2362       2.0992
    2363       2.0605
    2364       2.0630
    2365       2.1100
    2366       2.1463
    2367       2.1798
    2368       2.1483
    2369       2.2338
    2370       2.1665
    2371       2.2264
    2372       2.2691
    2373       2.3672
    2374       2.2768
    2375       2.2982
    2376       2.1891
    2377       2.2409
    2378       2.2417
    2379       2.2567
    2380       2.2851
    2381       2.3366
    2382       2.2841
    2383       2.2448
    2384       2.1786
    2385       2.1320
    2386       2.1924
    2387       2.2471
    2388       2.2423
    2389       2.2259
    2390       2.2342
    2391       2.1642
    2392       2.1766
    2393       2.1201
    2394       2.1819
    2395       2.1805
    2396       2.1732
    2397       2.1473
    2398       2.0735
    2399       2.1906
    2400       2.1891
    2401       2.1674
    2402       2.2277
    2403       2.1584
    2404       2.2251
    2405       2.2311
    2406       2.1665
    2407       2.2275
    2408       2.2223
    2409       2.2643
    2410       2.2431
    2411       2.2318
    2412       2.2171
    2413       2.1714
    2414       2.1372
    2415       2.1950
    2416       2.2061
    2417       2.2651
    2418       2.3276
    2419       2.2730
    2420       2.2235
    2421       2.2702
    2422       2.3048
    2423       2.2860
    2424       2.2911
    2425       2.2985
    2426       2.2756
    2427       2.2917
    2428       2.2342
    2429       2.3186
    2430       2.3425
    2431       2.3660
    2432       2.3230
    2433       2.2979
    2434       2.2321
    2435       2.2222
    2436       2.2635
    2437       2.2435
    2438       2.2996
    2439       2.3252
    2440       2.3803
    2441       2.3971
    2442       2.3464
    2443       2.4053
    2444       2.3588
    2445       2.4125
    2446       2.2656
    2447       2.2807
    2448       2.3594
    2449       2.4175
    2450       2.4383
    2451       2.3883
    2452       2.4455
    2453       2.3999
    2454       2.3740
    2455       2.3386
    2456       2.4067
    2457       2.3604
    2458       2.3844
    2459       2.4199
    2460       2.4223
    2461       2.3368
    2462       2.3424
    2463       2.3482
    2464       2.3482
    2465       2.2910
    2466       2.2746
    2467       2.3497
    2468       2.3017
    2469       2.3914
    2470       2.3695
    2471       2.3060
    2472       2.2647
    2473       2.2618
    2474       2.3078
    2475       2.3522
    2476       2.2944
    2477       2.2904
    2478       2.3126
    2479       2.2690
    2480       2.2538
    2481       2.2530
    2482       2.2505
    2483       2.2647
    2484       2.3368
    2485       2.3183
    2486       2.3427
    2487       2.2804
    2488       2.3120
    2489       2.2877
    2490       2.2997
    2491       2.3537
    2492       2.3681
    2493       2.3119
    2494       2.3996
    2495       2.4315
    2496       2.5084
    2497       2.5674
    2498       2.5638
    2499       2.5550
    2500       2.5667
