# Supplementary material for: Potential Inhibitors of Fascin From A Database of Marine Natural Products: A Virtual Screening and Molecular Dynamics Study
Source: Front Chem. 2021 Oct 7;9:719949. doi: 10.3389/fchem.2021.719949 (PMC8529705; doi:10.3389/fchem.2021.719949)
Supplement: Supplementary file 2 [file DataSheet1.ZIP › Raw Date for Manuscript-719949-reduced/Figure S2 and Table S1/Data from Online server.txt]

Figure S2 and Table S1 in Supporting info: Toxicity data for potential inhibitor No. 07, 15, 18. 
Evaluation processed by ProTox-II server, upload the SMILES file of each inhibitor. Online server: https://tox-new.charite.de/protox_II/index.php?site=compound_input 
