# Supplementary material for: Potential Inhibitors of Fascin From A Database of Marine Natural Products: A Virtual Screening and Molecular Dynamics Study
Source: Front Chem. 2021 Oct 7;9:719949. doi: 10.3389/fchem.2021.719949 (PMC8529705; doi:10.3389/fchem.2021.719949)
Supplement: Supplementary file 2 [file DataSheet1.ZIP › Raw Date for Manuscript-719949-reduced/README.txt]

FIGURE 1: The structure of Fascin with inhibitor NP-G02-029, open by Pymol. File is enclued in folder Figure 1. Second structure of Fascin, processed by online server https://www.mrc-lmb.cam.ac.uk/rajini/index.html, Upload the pdb file, PDB ID: 6B0T, Chain A. 
FIGURE 2: Workflow figure is generated from Powerpoint in folder Figure 2. 
FIGURE 3: Pharmacophore model generated by software LigandScout. File 6BOT.pmz in folder Figure 3.
FIGURE 4: Binding pocket of Fascin with inhibitor. Generate by using Pymol, file in folder Figure 4. 
FIGURE 5: Root-Mean-Square Fluctuations of each inhibitor with Fascin, source files are enclosed in folder Figure 5. 
FIGURE 6: ADME evaluation from web server http://www.swissadme.ch/, by enter the SMILES file of each ligand. 
FIGURE 7: Toxicity evaluation from web server https://tox-new.charite.de/protox_II/index.php?site=compound_input , by enter the SMILES of each ligand. 
FIGURE 8: Free energy files and low-energy conformational states. Souce PMF files and the low-energy conformational states are enclosed in folder Figure 8. 
FIGURE 9: The RMSD of inhibitor No. 07, 15, 18 in extended cMD simulation with Fascin.
FIGURE 10: Energy decomposition analysis, source data is enclosed in excel in folder Figure. Interaction networks are generated by using LIGPLOT with each PDB file, PDB files are enclosed in folder Figure 10.  

Table 1 data: The 19 inhibitors structure are got from using Vina module of software LigandScout. Files are enclosed in Table 1. 
Table 2 data: Energy decomposition analysis data are enclosed in excel, in folder Table 2. 

Figure S1: RMSD files for each complex of Fascin with inhibitor No. 01-19 (there are five replicas of convention Molecular Dynamics simulation for each ligand with Fascin), source RMSD files are enclosed in folder Figure S1.
Figure S2 and Table S1 in Supporting info: Toxicity data for potential inhibitor No. 07, 15, 18. Evaluation processed by ProTox-II server, upload the SMILES file of each inhibitor. Online server: https://tox-new.charite.de/protox_II/index.php?site=compound_input 
