# Supplementary material for: Potential Inhibitors of Fascin From A Database of Marine Natural Products: A Virtual Screening and Molecular Dynamics Study
Source: Front Chem. 2021 Oct 7;9:719949. doi: 10.3389/fchem.2021.719949 (PMC8529705; doi:10.3389/fchem.2021.719949)
Supplement: Supplementary file 2 [file DataSheet1.ZIP › Raw Date for Manuscript-719949-reduced/Table 1/1.pdb]

COMPND    [A] C7V501 [1] 
AUTHOR    GENERATED BY OPEN BABEL 2.4.1
HETATM    1  F   UNL     1      59.847  90.722-282.462  1.00  0.00           F  
HETATM    2  C   UNL     1      60.003  91.021-281.158  1.00  0.00           C  
HETATM    3  F   UNL     1      59.588  92.278-281.022  1.00  0.00           F  
HETATM    4  F   UNL     1      61.333  91.057-280.957  1.00  0.00           F  
HETATM    5  C   UNL     1      59.280  90.116-280.210  1.00  0.00           C  
HETATM    6  C   UNL     1      59.663  89.980-278.898  1.00  0.00           C  
HETATM    7  C   UNL     1      58.956  89.134-278.072  1.00  0.00           C  
HETATM    8  C   UNL     1      57.881  88.443-278.569  1.00  0.00           C  
HETATM    9  C   UNL     1      57.490  88.586-279.880  1.00  0.00           C  
HETATM   10  C   UNL     1      58.195  89.426-280.713  1.00  0.00           C  
HETATM   11  H   UNL     1      57.917  89.545-281.719  1.00  0.00           H  
HETATM   12  H   UNL     1      56.658  88.056-280.241  1.00  0.00           H  
HETATM   13  C   UNL     1      57.113  87.556-277.677  1.00  0.00           C  
HETATM   14  N   UNL     1      55.738  87.946-277.965  1.00  0.00           N  
HETATM   15  N   UNL     1      54.848  87.234-278.722  1.00  0.00           N  
HETATM   16  C   UNL     1      53.701  87.989-278.674  1.00  0.00           C  
HETATM   17  N   UNL     1      52.529  87.594-279.349  1.00  0.00           N  
HETATM   18  C   UNL     1      51.813  88.467-280.160  1.00  0.00           C  
HETATM   19  O   UNL     1      52.300  89.134-281.042  1.00  0.00           O  
HETATM   20  C   UNL     1      50.367  88.520-279.852  1.00  0.00           C  
HETATM   21  O   UNL     1      49.631  87.423-280.239  1.00  0.00           O  
HETATM   22  N   UNL     1      48.356  87.610-279.900  1.00  0.00           N  
HETATM   23  C   UNL     1      48.237  88.806-279.296  1.00  0.00           C  
HETATM   24  C   UNL     1      49.547  89.429-279.252  1.00  0.00           C  
HETATM   25  C   UNL     1      49.769  90.747-278.659  1.00  0.00           C  
HETATM   26  H   UNL     1      50.551  91.231-279.166  1.00  0.00           H  
HETATM   27  H   UNL     1      50.023  90.637-277.646  1.00  0.00           H  
HETATM   28  H   UNL     1      48.892  91.319-278.739  1.00  0.00           H  
HETATM   29  H   UNL     1      47.299  89.130-278.954  1.00  0.00           H  
HETATM   30  H   UNL     1      52.184  86.650-279.252  1.00  0.00           H  
HETATM   31  C   UNL     1      53.893  89.155-277.880  1.00  0.00           C  
HETATM   32  C   UNL     1      55.213  89.098-277.430  1.00  0.00           C  
HETATM   33  C   UNL     1      55.817  90.058-276.611  1.00  0.00           C  
HETATM   34  C   UNL     1      55.007  91.100-276.264  1.00  0.00           C  
HETATM   35  C   UNL     1      53.688  91.172-276.702  1.00  0.00           C  
HETATM   36  C   UNL     1      53.113  90.224-277.502  1.00  0.00           C  
HETATM   37  H   UNL     1      52.117  90.288-277.828  1.00  0.00           H  
HETATM   38  H   UNL     1      53.129  92.004-276.389  1.00  0.00           H  
HETATM   39  H   UNL     1      55.376  91.871-275.654  1.00  0.00           H  
HETATM   40  H   UNL     1      56.817  89.940-276.314  1.00  0.00           H  
HETATM   41  H   UNL     1      57.242  86.538-277.900  1.00  0.00           H  
HETATM   42  H   UNL     1      57.318  87.720-276.660  1.00  0.00           H  
HETATM   43  H   UNL     1      59.236  89.017-277.067  1.00  0.00           H  
HETATM   44  H   UNL     1      60.488  90.518-278.533  1.00  0.00           H  
CONECT    1    2                                                      
CONECT    2    1    3    4    5                                       
CONECT    3    2                                                      
CONECT    4    2                                                      
CONECT    5    2    6   10                                            
CONECT    6    5    7   44                                            
CONECT    7    6    8   43                                            
CONECT    8    7    9   13                                            
CONECT    9    8   10   12                                            
CONECT   10    5    9   11                                            
CONECT   11   10                                                      
CONECT   12    9                                                      
CONECT   13    8   14   41   42                                       
CONECT   14   13   15   32                                            
CONECT   15   14   16                                                 
CONECT   16   15   17   31                                            
CONECT   17   16   18   30                                            
CONECT   18   17   19   20                                            
CONECT   19   18                                                      
CONECT   20   18   21   24                                            
CONECT   21   20   22                                                 
CONECT   22   21   23                                                 
CONECT   23   22   24   29                                            
CONECT   24   20   23   25                                            
CONECT   25   24   26   27   28                                       
CONECT   26   25                                                      
CONECT   27   25                                                      
CONECT   28   25                                                      
CONECT   29   23                                                      
CONECT   30   17                                                      
CONECT   31   16   32   36                                            
CONECT   32   14   31   33                                            
CONECT   33   32   34   40                                            
CONECT   34   33   35   39                                            
CONECT   35   34   36   38                                            
CONECT   36   31   35   37                                            
CONECT   37   36                                                      
CONECT   38   35                                                      
CONECT   39   34                                                      
CONECT   40   33                                                      
CONECT   41   13                                                      
CONECT   42   13                                                      
CONECT   43    7                                                      
CONECT   44    6                                                      
MASTER        0    0    0    0    0    0    0    0   44    0   44    0
END
