# Supplementary material for: Potential Inhibitors of Fascin From A Database of Marine Natural Products: A Virtual Screening and Molecular Dynamics Study
Source: Front Chem. 2021 Oct 7;9:719949. doi: 10.3389/fchem.2021.719949 (PMC8529705; doi:10.3389/fchem.2021.719949)
Supplement: Supplementary file 2 [file DataSheet1.ZIP › Raw Date for Manuscript-719949-reduced/Table 1/10.pdb]

COMPND    unnamed molecule [1] 
AUTHOR    GENERATED BY OPEN BABEL 2.4.1
HETATM    1  C   UNL     1      58.455  90.735-281.388  1.00  0.00           C  
HETATM    2  O   UNL     1      59.079  91.607-280.557  1.00  0.00           O  
HETATM    3  H   UNL     1      59.336  92.546-280.894  1.00  0.00           H  
HETATM    4  C   UNL     1      58.166  89.419-280.728  1.00  0.00           C  
HETATM    5  C   UNL     1      57.479  89.559-279.371  1.00  0.00           C  
HETATM    6  C   UNL     1      58.042  88.568-278.323  1.00  0.00           C  
HETATM    7  C   UNL     1      59.572  88.516-278.372  1.00  0.00           C  
HETATM    8  H   UNL     1      59.955  89.493-278.389  1.00  0.00           H  
HETATM    9  H   UNL     1      59.877  88.005-279.237  1.00  0.00           H  
HETATM   10  H   UNL     1      59.932  88.014-277.523  1.00  0.00           H  
HETATM   11  C   UNL     1      57.466  87.155-278.456  1.00  0.00           C  
HETATM   12  H   UNL     1      58.240  86.481-278.676  1.00  0.00           H  
HETATM   13  H   UNL     1      57.006  86.878-277.553  1.00  0.00           H  
HETATM   14  H   UNL     1      56.757  87.138-279.230  1.00  0.00           H  
HETATM   15  H   UNL     1      57.735  88.982-277.408  1.00  0.00           H  
HETATM   16  C   UNL     1      55.947  89.489-279.536  1.00  0.00           C  
HETATM   17  C   UNL     1      55.123  89.940-278.331  1.00  0.00           C  
HETATM   18  C   UNL     1      53.737  90.505-278.641  1.00  0.00           C  
HETATM   19  C   UNL     1      52.873  89.664-279.629  1.00  0.00           C  
HETATM   20  C   UNL     1      51.433  90.126-280.032  1.00  0.00           C  
HETATM   21  C   UNL     1      50.756  88.818-280.580  1.00  0.00           C  
HETATM   22  C   UNL     1      51.702  87.655-280.165  1.00  0.00           C  
HETATM   23  O   UNL     1      51.067  86.518-279.611  1.00  0.00           O  
HETATM   24  H   UNL     1      50.793  85.946-280.347  1.00  0.00           H  
HETATM   25  C   UNL     1      52.651  88.239-279.132  1.00  0.00           C  
HETATM   26  H   UNL     1      53.570  87.733-279.099  1.00  0.00           H  
HETATM   27  H   UNL     1      52.231  88.265-278.170  1.00  0.00           H  
HETATM   28  H   UNL     1      52.225  87.376-281.032  1.00  0.00           H  
HETATM   29  C   UNL     1      49.262  88.621-280.182  1.00  0.00           C  
HETATM   30  C   UNL     1      48.477  89.955-280.118  1.00  0.00           C  
HETATM   31  C   UNL     1      46.928  89.780-279.812  1.00  0.00           C  
HETATM   32  C   UNL     1      46.296  88.742-280.808  1.00  0.00           C  
HETATM   33  O   UNL     1      46.335  89.310-282.129  1.00  0.00           O  
HETATM   34  H   UNL     1      45.972  88.652-282.746  1.00  0.00           H  
HETATM   35  C   UNL     1      47.120  87.432-280.850  1.00  0.00           C  
HETATM   36  O   UNL     1      46.569  86.549-281.830  1.00  0.00           O  
HETATM   37  H   UNL     1      47.089  85.728-281.813  1.00  0.00           H  
HETATM   38  C   UNL     1      48.585  87.679-281.193  1.00  0.00           C  
HETATM   39  H   UNL     1      49.082  86.754-281.196  1.00  0.00           H  
HETATM   40  H   UNL     1      48.630  88.104-282.152  1.00  0.00           H  
HETATM   41  H   UNL     1      47.090  86.971-279.907  1.00  0.00           H  
HETATM   42  C   UNL     1      44.802  88.468-280.493  1.00  0.00           C  
HETATM   43  C   UNL     1      44.514  88.094-279.038  1.00  0.00           C  
HETATM   44  O   UNL     1      44.936  86.756-278.796  1.00  0.00           O  
HETATM   45  H   UNL     1      44.722  86.541-277.872  1.00  0.00           H  
HETATM   46  C   UNL     1      45.186  89.040-278.048  1.00  0.00           C  
HETATM   47  C   UNL     1      46.667  89.289-278.356  1.00  0.00           C  
HETATM   48  H   UNL     1      47.177  88.385-278.195  1.00  0.00           H  
HETATM   49  H   UNL     1      47.011  90.011-277.676  1.00  0.00           H  
HETATM   50  H   UNL     1      44.664  89.951-278.077  1.00  0.00           H  
HETATM   51  H   UNL     1      45.094  88.615-277.092  1.00  0.00           H  
HETATM   52  H   UNL     1      43.483  88.174-278.855  1.00  0.00           H  
HETATM   53  H   UNL     1      44.498  87.685-281.123  1.00  0.00           H  
HETATM   54  H   UNL     1      44.274  89.341-280.741  1.00  0.00           H  
HETATM   55  C   UNL     1      46.267  91.179-279.995  1.00  0.00           C  
HETATM   56  H   UNL     1      45.225  91.088-279.908  1.00  0.00           H  
HETATM   57  H   UNL     1      46.624  91.834-279.256  1.00  0.00           H  
HETATM   58  H   UNL     1      46.507  91.558-280.944  1.00  0.00           H  
HETATM   59  C   UNL     1      49.166  90.993-279.205  1.00  0.00           C  
HETATM   60  C   UNL     1      50.615  90.674-278.852  1.00  0.00           C  
HETATM   61  H   UNL     1      51.054  91.562-278.504  1.00  0.00           H  
HETATM   62  H   UNL     1      50.599  89.965-278.078  1.00  0.00           H  
HETATM   63  H   UNL     1      49.123  91.914-279.708  1.00  0.00           H  
HETATM   64  H   UNL     1      48.595  91.048-278.325  1.00  0.00           H  
HETATM   65  H   UNL     1      48.599  90.431-281.046  1.00  0.00           H  
HETATM   66  H   UNL     1      49.209  88.172-279.235  1.00  0.00           H  
HETATM   67  H   UNL     1      50.668  88.841-281.626  1.00  0.00           H  
HETATM   68  C   UNL     1      51.515  91.187-281.152  1.00  0.00           C  
HETATM   69  H   UNL     1      52.425  91.705-281.077  1.00  0.00           H  
HETATM   70  H   UNL     1      50.718  91.863-281.052  1.00  0.00           H  
HETATM   71  H   UNL     1      51.457  90.714-282.087  1.00  0.00           H  
HETATM   72  H   UNL     1      53.474  89.602-280.488  1.00  0.00           H  
HETATM   73  C   UNL     1      53.012  90.830-277.322  1.00  0.00           C  
HETATM   74  H   UNL     1      52.252  91.531-277.504  1.00  0.00           H  
HETATM   75  H   UNL     1      53.698  91.228-276.634  1.00  0.00           H  
HETATM   76  H   UNL     1      52.592  89.952-276.928  1.00  0.00           H  
HETATM   77  H   UNL     1      53.891  91.464-279.040  1.00  0.00           H  
HETATM   78  H   UNL     1      55.027  89.098-277.712  1.00  0.00           H  
HETATM   79  H   UNL     1      55.697  90.670-277.842  1.00  0.00           H  
HETATM   80  H   UNL     1      55.723  88.487-279.758  1.00  0.00           H  
HETATM   81  H   UNL     1      55.715  90.092-280.364  1.00  0.00           H  
HETATM   82  H   UNL     1      57.622  90.543-279.034  1.00  0.00           H  
HETATM   83  H   UNL     1      59.081  88.919-280.607  1.00  0.00           H  
HETATM   84  H   UNL     1      57.550  88.869-281.377  1.00  0.00           H  
HETATM   85  O   UNL     1      58.168  90.998-282.549  1.00  0.00           O  
CONECT    1    2    4   85                                            
CONECT    2    1    3                                                 
CONECT    3    2                                                      
CONECT    4    1    5   83   84                                       
CONECT    5    4    6   16   82                                       
CONECT    6    5    7   11   15                                       
CONECT    7    6    8    9   10                                       
CONECT    8    7                                                      
CONECT    9    7                                                      
CONECT   10    7                                                      
CONECT   11    6   12   13   14                                       
CONECT   12   11                                                      
CONECT   13   11                                                      
CONECT   14   11                                                      
CONECT   15    6                                                      
CONECT   16    5   17   80   81                                       
CONECT   17   16   18   78   79                                       
CONECT   18   17   19   73   77                                       
CONECT   19   18   20   25   72                                       
CONECT   20   19   21   60   68                                       
CONECT   21   20   22   29   67                                       
CONECT   22   21   23   25   28                                       
CONECT   23   22   24                                                 
CONECT   24   23                                                      
CONECT   25   19   22   26   27                                       
CONECT   26   25                                                      
CONECT   27   25                                                      
CONECT   28   22                                                      
CONECT   29   21   30   38   66                                       
CONECT   30   29   31   59   65                                       
CONECT   31   30   32   47   55                                       
CONECT   32   31   33   35   42                                       
CONECT   33   32   34                                                 
CONECT   34   33                                                      
CONECT   35   32   36   38   41                                       
CONECT   36   35   37                                                 
CONECT   37   36                                                      
CONECT   38   29   35   39   40                                       
CONECT   39   38                                                      
CONECT   40   38                                                      
CONECT   41   35                                                      
CONECT   42   32   43   53   54                                       
CONECT   43   42   44   46   52                                       
CONECT   44   43   45                                                 
CONECT   45   44                                                      
CONECT   46   43   47   50   51                                       
CONECT   47   31   46   48   49                                       
CONECT   48   47                                                      
CONECT   49   47                                                      
CONECT   50   46                                                      
CONECT   51   46                                                      
CONECT   52   43                                                      
CONECT   53   42                                                      
CONECT   54   42                                                      
CONECT   55   31   56   57   58                                       
CONECT   56   55                                                      
CONECT   57   55                                                      
CONECT   58   55                                                      
CONECT   59   30   60   63   64                                       
CONECT   60   20   59   61   62                                       
CONECT   61   60                                                      
CONECT   62   60                                                      
CONECT   63   59                                                      
CONECT   64   59                                                      
CONECT   65   30                                                      
CONECT   66   29                                                      
CONECT   67   21                                                      
CONECT   68   20   69   70   71                                       
CONECT   69   68                                                      
CONECT   70   68                                                      
CONECT   71   68                                                      
CONECT   72   19                                                      
CONECT   73   18   74   75   76                                       
CONECT   74   73                                                      
CONECT   75   73                                                      
CONECT   76   73                                                      
CONECT   77   18                                                      
CONECT   78   17                                                      
CONECT   79   17                                                      
CONECT   80   16                                                      
CONECT   81   16                                                      
CONECT   82    5                                                      
CONECT   83    4                                                      
CONECT   84    4                                                      
CONECT   85    1                                                      
MASTER        0    0    0    0    0    0    0    0   85    0   85    0
END
