# Supplementary material for: Potential Inhibitors of Fascin From A Database of Marine Natural Products: A Virtual Screening and Molecular Dynamics Study
Source: Front Chem. 2021 Oct 7;9:719949. doi: 10.3389/fchem.2021.719949 (PMC8529705; doi:10.3389/fchem.2021.719949)
Supplement: Supplementary file 2 [file DataSheet1.ZIP › Raw Date for Manuscript-719949-reduced/Table 1/11.pdb]

COMPND    unnamed molecule [1] 
AUTHOR    GENERATED BY OPEN BABEL 2.4.1
HETATM    1  C   UNL     1      51.492  91.854-279.319  1.00  0.00           C  
HETATM    2  O   UNL     1      50.511  92.396-280.111  1.00  0.00           O  
HETATM    3  H   UNL     1      50.178  91.702-280.706  1.00  0.00           H  
HETATM    4  C   UNL     1      52.094  92.656-278.337  1.00  0.00           C  
HETATM    5  C   UNL     1      51.719  94.129-278.253  1.00  0.00           C  
HETATM    6  C   UNL     1      52.094  94.767-276.913  1.00  0.00           C  
HETATM    7  C   UNL     1      53.509  94.391-276.499  1.00  0.00           C  
HETATM    8  C   UNL     1      53.598  92.874-276.290  1.00  0.00           C  
HETATM    9  C   UNL     1      53.077  92.079-277.491  1.00  0.00           C  
HETATM   10  C   UNL     1      53.482  90.724-277.687  1.00  0.00           C  
HETATM   11  C   UNL     1      52.837  89.927-278.675  1.00  0.00           C  
HETATM   12  C   UNL     1      51.866  90.523-279.497  1.00  0.00           C  
HETATM   13  O   UNL     1      51.233  89.797-280.465  1.00  0.00           O  
HETATM   14  C   UNL     1      49.861  89.452-280.207  1.00  0.00           C  
HETATM   15  O   UNL     1      48.972  90.299-280.946  1.00  0.00           O  
HETATM   16  C   UNL     1      47.591  89.978-280.755  1.00  0.00           C  
HETATM   17  C   UNL     1      47.308  88.550-281.252  1.00  0.00           C  
HETATM   18  O   UNL     1      45.929  88.230-281.014  1.00  0.00           O  
HETATM   19  C   UNL     1      45.513  86.991-281.394  1.00  0.00           C  
HETATM   20  O   UNL     1      45.403  86.008-280.673  1.00  0.00           O  
HETATM   21  C   UNL     1      45.212  86.990-282.862  1.00  0.00           C  
HETATM   22  H   UNL     1      46.106  86.881-283.402  1.00  0.00           H  
HETATM   23  H   UNL     1      44.568  86.192-283.087  1.00  0.00           H  
HETATM   24  H   UNL     1      44.752  87.896-283.125  1.00  0.00           H  
HETATM   25  C   UNL     1      48.217  87.551-280.526  1.00  0.00           C  
HETATM   26  O   UNL     1      47.871  87.513-279.138  1.00  0.00           O  
HETATM   27  H   UNL     1      46.933  87.262-279.082  1.00  0.00           H  
HETATM   28  C   UNL     1      49.676  87.994-280.655  1.00  0.00           C  
HETATM   29  O   UNL     1      50.510  87.132-279.886  1.00  0.00           O  
HETATM   30  H   UNL     1      50.227  87.199-278.958  1.00  0.00           H  
HETATM   31  H   UNL     1      49.930  87.912-281.671  1.00  0.00           H  
HETATM   32  H   UNL     1      48.092  86.596-280.944  1.00  0.00           H  
HETATM   33  H   UNL     1      47.509  88.489-282.281  1.00  0.00           H  
HETATM   34  C   UNL     1      46.775  91.014-281.523  1.00  0.00           C  
HETATM   35  H   UNL     1      45.800  91.050-281.135  1.00  0.00           H  
HETATM   36  H   UNL     1      46.738  90.748-282.538  1.00  0.00           H  
HETATM   37  H   UNL     1      47.226  91.957-281.425  1.00  0.00           H  
HETATM   38  H   UNL     1      47.355  90.041-279.734  1.00  0.00           H  
HETATM   39  H   UNL     1      49.659  89.563-279.183  1.00  0.00           H  
HETATM   40  C   UNL     1      53.194  88.477-278.894  1.00  0.00           C  
HETATM   41  H   UNL     1      54.220  88.397-279.101  1.00  0.00           H  
HETATM   42  H   UNL     1      52.643  88.099-279.704  1.00  0.00           H  
HETATM   43  H   UNL     1      52.968  87.926-278.029  1.00  0.00           H  
HETATM   44  C   UNL     1      54.660  90.148-276.898  1.00  0.00           C  
HETATM   45  C   UNL     1      55.890  90.079-277.751  1.00  0.00           C  
HETATM   46  C   UNL     1      56.775  89.068-277.842  1.00  0.00           C  
HETATM   47  C   UNL     1      56.717  87.795-277.048  1.00  0.00           C  
HETATM   48  H   UNL     1      55.750  87.668-276.660  1.00  0.00           H  
HETATM   49  H   UNL     1      57.407  87.843-276.258  1.00  0.00           H  
HETATM   50  H   UNL     1      56.954  86.983-277.671  1.00  0.00           H  
HETATM   51  C   UNL     1      57.945  89.163-278.785  1.00  0.00           C  
HETATM   52  H   UNL     1      57.758  88.575-279.635  1.00  0.00           H  
HETATM   53  H   UNL     1      58.081  90.163-279.075  1.00  0.00           H  
HETATM   54  H   UNL     1      58.812  88.817-278.303  1.00  0.00           H  
HETATM   55  H   UNL     1      56.026  90.949-278.323  1.00  0.00           H  
HETATM   56  C   UNL     1      54.974  90.920-275.610  1.00  0.00           C  
HETATM   57  C   UNL     1      55.007  92.433-275.842  1.00  0.00           C  
HETATM   58  C   UNL     1      55.475  93.128-274.558  1.00  0.00           C  
HETATM   59  H   UNL     1      56.509  93.301-274.611  1.00  0.00           H  
HETATM   60  H   UNL     1      55.264  92.516-273.732  1.00  0.00           H  
HETATM   61  H   UNL     1      54.972  94.044-274.452  1.00  0.00           H  
HETATM   62  H   UNL     1      55.703  92.671-276.591  1.00  0.00           H  
HETATM   63  H   UNL     1      55.909  90.600-275.255  1.00  0.00           H  
HETATM   64  H   UNL     1      54.234  90.691-274.902  1.00  0.00           H  
HETATM   65  H   UNL     1      54.421  89.180-276.570  1.00  0.00           H  
HETATM   66  H   UNL     1      52.949  92.743-275.475  1.00  0.00           H  
HETATM   67  H   UNL     1      54.182  94.680-277.251  1.00  0.00           H  
HETATM   68  H   UNL     1      53.754  94.882-275.604  1.00  0.00           H  
HETATM   69  H   UNL     1      52.036  95.812-276.995  1.00  0.00           H  
HETATM   70  H   UNL     1      51.430  94.437-276.170  1.00  0.00           H  
HETATM   71  C   UNL     1      52.352  94.913-279.414  1.00  0.00           C  
HETATM   72  H   UNL     1      53.372  95.067-279.217  1.00  0.00           H  
HETATM   73  H   UNL     1      51.871  95.841-279.514  1.00  0.00           H  
HETATM   74  H   UNL     1      52.246  94.366-280.304  1.00  0.00           H  
HETATM   75  H   UNL     1      50.682  94.234-278.376  1.00  0.00           H  
CONECT    1    2    4   12                                            
CONECT    2    1    3                                                 
CONECT    3    2                                                      
CONECT    4    1    5    9                                            
CONECT    5    4    6   71   75                                       
CONECT    6    5    7   69   70                                       
CONECT    7    6    8   67   68                                       
CONECT    8    7    9   57   66                                       
CONECT    9    4    8   10                                            
CONECT   10    9   11   44                                            
CONECT   11   10   12   40                                            
CONECT   12    1   11   13                                            
CONECT   13   12   14                                                 
CONECT   14   13   15   28   39                                       
CONECT   15   14   16                                                 
CONECT   16   15   17   34   38                                       
CONECT   17   16   18   25   33                                       
CONECT   18   17   19                                                 
CONECT   19   18   20   21                                            
CONECT   20   19                                                      
CONECT   21   19   22   23   24                                       
CONECT   22   21                                                      
CONECT   23   21                                                      
CONECT   24   21                                                      
CONECT   25   17   26   28   32                                       
CONECT   26   25   27                                                 
CONECT   27   26                                                      
CONECT   28   14   25   29   31                                       
CONECT   29   28   30                                                 
CONECT   30   29                                                      
CONECT   31   28                                                      
CONECT   32   25                                                      
CONECT   33   17                                                      
CONECT   34   16   35   36   37                                       
CONECT   35   34                                                      
CONECT   36   34                                                      
CONECT   37   34                                                      
CONECT   38   16                                                      
CONECT   39   14                                                      
CONECT   40   11   41   42   43                                       
CONECT   41   40                                                      
CONECT   42   40                                                      
CONECT   43   40                                                      
CONECT   44   10   45   56   65                                       
CONECT   45   44   46   55                                            
CONECT   46   45   47   51                                            
CONECT   47   46   48   49   50                                       
CONECT   48   47                                                      
CONECT   49   47                                                      
CONECT   50   47                                                      
CONECT   51   46   52   53   54                                       
CONECT   52   51                                                      
CONECT   53   51                                                      
CONECT   54   51                                                      
CONECT   55   45                                                      
CONECT   56   44   57   63   64                                       
CONECT   57    8   56   58   62                                       
CONECT   58   57   59   60   61                                       
CONECT   59   58                                                      
CONECT   60   58                                                      
CONECT   61   58                                                      
CONECT   62   57                                                      
CONECT   63   56                                                      
CONECT   64   56                                                      
CONECT   65   44                                                      
CONECT   66    8                                                      
CONECT   67    7                                                      
CONECT   68    7                                                      
CONECT   69    6                                                      
CONECT   70    6                                                      
CONECT   71    5   72   73   74                                       
CONECT   72   71                                                      
CONECT   73   71                                                      
CONECT   74   71                                                      
CONECT   75    5                                                      
MASTER        0    0    0    0    0    0    0    0   75    0   75    0
END
