# Supplementary material for: Potential Inhibitors of Fascin From A Database of Marine Natural Products: A Virtual Screening and Molecular Dynamics Study
Source: Front Chem. 2021 Oct 7;9:719949. doi: 10.3389/fchem.2021.719949 (PMC8529705; doi:10.3389/fchem.2021.719949)
Supplement: Supplementary file 2 [file DataSheet1.ZIP › Raw Date for Manuscript-719949-reduced/Table 1/12.pdb]

COMPND    unnamed molecule [1] 
AUTHOR    GENERATED BY OPEN BABEL 2.4.1
HETATM    1  C   UNL     1      51.711  89.761-279.040  1.00  0.00           C  
HETATM    2  O   UNL     1      50.519  90.153-279.615  1.00  0.00           O  
HETATM    3  H   UNL     1      50.228  90.965-279.164  1.00  0.00           H  
HETATM    4  C   UNL     1      52.349  88.654-279.441  1.00  0.00           C  
HETATM    5  C   UNL     1      53.618  88.244-278.783  1.00  0.00           C  
HETATM    6  O   UNL     1      54.107  87.143-279.022  1.00  0.00           O  
HETATM    7  C   UNL     1      54.267  89.189-277.822  1.00  0.00           C  
HETATM    8  C   UNL     1      55.657  88.812-277.305  1.00  0.00           C  
HETATM    9  C   UNL     1      56.704  88.660-278.450  1.00  0.00           C  
HETATM   10  C   UNL     1      56.399  89.436-279.729  1.00  0.00           C  
HETATM   11  C   UNL     1      57.618  89.614-280.587  1.00  0.00           C  
HETATM   12  C   UNL     1      58.567  90.554-280.452  1.00  0.00           C  
HETATM   13  C   UNL     1      59.757  90.662-281.357  1.00  0.00           C  
HETATM   14  O   UNL     1      60.601  89.532-281.108  1.00  0.00           O  
HETATM   15  H   UNL     1      60.927  89.597-280.193  1.00  0.00           H  
HETATM   16  C   UNL     1      59.300  90.564-282.815  1.00  0.00           C  
HETATM   17  H   UNL     1      58.830  91.460-283.095  1.00  0.00           H  
HETATM   18  H   UNL     1      58.624  89.767-282.917  1.00  0.00           H  
HETATM   19  H   UNL     1      60.133  90.398-283.432  1.00  0.00           H  
HETATM   20  C   UNL     1      60.600  91.927-281.162  1.00  0.00           C  
HETATM   21  H   UNL     1      61.112  91.869-280.247  1.00  0.00           H  
HETATM   22  H   UNL     1      61.293  92.010-281.946  1.00  0.00           H  
HETATM   23  H   UNL     1      59.972  92.769-281.159  1.00  0.00           H  
HETATM   24  H   UNL     1      58.444  91.236-279.663  1.00  0.00           H  
HETATM   25  H   UNL     1      57.688  88.904-281.358  1.00  0.00           H  
HETATM   26  H   UNL     1      56.022  90.377-279.458  1.00  0.00           H  
HETATM   27  H   UNL     1      55.668  88.907-280.265  1.00  0.00           H  
HETATM   28  C   UNL     1      57.012  87.193-278.804  1.00  0.00           C  
HETATM   29  H   UNL     1      56.362  86.872-279.564  1.00  0.00           H  
HETATM   30  H   UNL     1      58.005  87.114-279.136  1.00  0.00           H  
HETATM   31  H   UNL     1      56.879  86.592-277.953  1.00  0.00           H  
HETATM   32  H   UNL     1      57.640  88.998-278.115  1.00  0.00           H  
HETATM   33  C   UNL     1      56.196  89.768-276.211  1.00  0.00           C  
HETATM   34  C   UNL     1      55.089  90.406-275.387  1.00  0.00           C  
HETATM   35  C   UNL     1      54.092  91.161-276.277  1.00  0.00           C  
HETATM   36  C   UNL     1      53.587  90.266-277.391  1.00  0.00           C  
HETATM   37  C   UNL     1      52.244  90.599-277.942  1.00  0.00           C  
HETATM   38  O   UNL     1      51.590  91.551-277.523  1.00  0.00           O  
HETATM   39  C   UNL     1      54.689  92.455-276.839  1.00  0.00           C  
HETATM   40  H   UNL     1      55.003  92.295-277.828  1.00  0.00           H  
HETATM   41  H   UNL     1      55.511  92.744-276.253  1.00  0.00           H  
HETATM   42  H   UNL     1      53.962  93.213-276.821  1.00  0.00           H  
HETATM   43  H   UNL     1      53.282  91.477-275.688  1.00  0.00           H  
HETATM   44  H   UNL     1      55.508  91.086-274.705  1.00  0.00           H  
HETATM   45  H   UNL     1      54.569  89.660-274.863  1.00  0.00           H  
HETATM   46  H   UNL     1      56.817  89.234-275.554  1.00  0.00           H  
HETATM   47  H   UNL     1      56.746  90.541-276.661  1.00  0.00           H  
HETATM   48  H   UNL     1      55.604  87.896-276.794  1.00  0.00           H  
HETATM   49  C   UNL     1      51.846  87.748-280.528  1.00  0.00           C  
HETATM   50  H   UNL     1      50.828  87.543-280.370  1.00  0.00           H  
HETATM   51  H   UNL     1      52.390  86.850-280.515  1.00  0.00           H  
HETATM   52  H   UNL     1      51.968  88.217-281.459  1.00  0.00           H  
CONECT    1    2    4   37                                            
CONECT    2    1    3                                                 
CONECT    3    2                                                      
CONECT    4    1    5   49                                            
CONECT    5    4    6    7                                            
CONECT    6    5                                                      
CONECT    7    5    8   36                                            
CONECT    8    7    9   33   48                                       
CONECT    9    8   10   28   32                                       
CONECT   10    9   11   26   27                                       
CONECT   11   10   12   25                                            
CONECT   12   11   13   24                                            
CONECT   13   12   14   16   20                                       
CONECT   14   13   15                                                 
CONECT   15   14                                                      
CONECT   16   13   17   18   19                                       
CONECT   17   16                                                      
CONECT   18   16                                                      
CONECT   19   16                                                      
CONECT   20   13   21   22   23                                       
CONECT   21   20                                                      
CONECT   22   20                                                      
CONECT   23   20                                                      
CONECT   24   12                                                      
CONECT   25   11                                                      
CONECT   26   10                                                      
CONECT   27   10                                                      
CONECT   28    9   29   30   31                                       
CONECT   29   28                                                      
CONECT   30   28                                                      
CONECT   31   28                                                      
CONECT   32    9                                                      
CONECT   33    8   34   46   47                                       
CONECT   34   33   35   44   45                                       
CONECT   35   34   36   39   43                                       
CONECT   36    7   35   37                                            
CONECT   37    1   36   38                                            
CONECT   38   37                                                      
CONECT   39   35   40   41   42                                       
CONECT   40   39                                                      
CONECT   41   39                                                      
CONECT   42   39                                                      
CONECT   43   35                                                      
CONECT   44   34                                                      
CONECT   45   34                                                      
CONECT   46   33                                                      
CONECT   47   33                                                      
CONECT   48    8                                                      
CONECT   49    4   50   51   52                                       
CONECT   50   49                                                      
CONECT   51   49                                                      
CONECT   52   49                                                      
MASTER        0    0    0    0    0    0    0    0   52    0   52    0
END
