# Supplementary material for: Potential Inhibitors of Fascin From A Database of Marine Natural Products: A Virtual Screening and Molecular Dynamics Study
Source: Front Chem. 2021 Oct 7;9:719949. doi: 10.3389/fchem.2021.719949 (PMC8529705; doi:10.3389/fchem.2021.719949)
Supplement: Supplementary file 2 [file DataSheet1.ZIP › Raw Date for Manuscript-719949-reduced/Table 1/13.pdb]

COMPND    unnamed molecule [1] 
AUTHOR    GENERATED BY OPEN BABEL 2.4.1
HETATM    1  C   UNL     1      56.759  94.229-270.830  1.00  0.00           C  
HETATM    2  O   UNL     1      57.388  93.843-269.676  1.00  0.00           O  
HETATM    3  H   UNL     1      58.350  93.919-269.799  1.00  0.00           H  
HETATM    4  C   UNL     1      57.538  94.618-271.920  1.00  0.00           C  
HETATM    5  C   UNL     1      56.932  94.996-273.120  1.00  0.00           C  
HETATM    6  C   UNL     1      55.529  94.977-273.218  1.00  0.00           C  
HETATM    7  C   UNL     1      54.727  94.618-272.116  1.00  0.00           C  
HETATM    8  C   UNL     1      55.360  94.220-270.916  1.00  0.00           C  
HETATM    9  C   UNL     1      54.559  93.789-269.776  1.00  0.00           C  
HETATM   10  O   UNL     1      54.592  94.412-268.723  1.00  0.00           O  
HETATM   11  H   UNL     1      53.951  92.938-269.863  1.00  0.00           H  
HETATM   12  C   UNL     1      53.226  94.648-272.247  1.00  0.00           C  
HETATM   13  C   UNL     1      52.780  95.420-273.481  1.00  0.00           C  
HETATM   14  C   UNL     1      53.636  95.071-274.703  1.00  0.00           C  
HETATM   15  O   UNL     1      55.021  95.347-274.440  1.00  0.00           O  
HETATM   16  C   UNL     1      53.469  93.609-275.142  1.00  0.00           C  
HETATM   17  C   UNL     1      54.549  93.062-276.074  1.00  0.00           C  
HETATM   18  C   UNL     1      54.184  91.719-276.638  1.00  0.00           C  
HETATM   19  C   UNL     1      53.383  91.452-277.688  1.00  0.00           C  
HETATM   20  C   UNL     1      53.113  90.029-278.085  1.00  0.00           C  
HETATM   21  C   UNL     1      54.265  89.099-277.711  1.00  0.00           C  
HETATM   22  C   UNL     1      55.295  89.008-278.798  1.00  0.00           C  
HETATM   23  C   UNL     1      56.635  88.967-278.669  1.00  0.00           C  
HETATM   24  C   UNL     1      57.514  88.905-279.896  1.00  0.00           C  
HETATM   25  C   UNL     1      57.673  90.270-280.559  1.00  0.00           C  
HETATM   26  C   UNL     1      58.311  90.171-281.914  1.00  0.00           C  
HETATM   27  C   UNL     1      59.547  90.565-282.275  1.00  0.00           C  
HETATM   28  C   UNL     1      60.538  91.239-281.369  1.00  0.00           C  
HETATM   29  H   UNL     1      60.257  92.241-281.226  1.00  0.00           H  
HETATM   30  H   UNL     1      60.557  90.746-280.442  1.00  0.00           H  
HETATM   31  H   UNL     1      61.493  91.202-281.805  1.00  0.00           H  
HETATM   32  C   UNL     1      60.034  90.356-283.684  1.00  0.00           C  
HETATM   33  H   UNL     1      61.001  89.947-283.663  1.00  0.00           H  
HETATM   34  H   UNL     1      60.055  91.277-284.187  1.00  0.00           H  
HETATM   35  H   UNL     1      59.386  89.698-284.184  1.00  0.00           H  
HETATM   36  H   UNL     1      57.671  89.735-282.623  1.00  0.00           H  
HETATM   37  H   UNL     1      56.720  90.701-280.652  1.00  0.00           H  
HETATM   38  H   UNL     1      58.268  90.868-279.935  1.00  0.00           H  
HETATM   39  H   UNL     1      58.456  88.546-279.605  1.00  0.00           H  
HETATM   40  H   UNL     1      57.078  88.234-280.576  1.00  0.00           H  
HETATM   41  C   UNL     1      57.366  88.943-277.354  1.00  0.00           C  
HETATM   42  H   UNL     1      57.378  89.909-276.943  1.00  0.00           H  
HETATM   43  H   UNL     1      56.878  88.288-276.694  1.00  0.00           H  
HETATM   44  H   UNL     1      58.352  88.615-277.507  1.00  0.00           H  
HETATM   45  H   UNL     1      54.858  88.976-279.752  1.00  0.00           H  
HETATM   46  H   UNL     1      53.867  88.145-277.525  1.00  0.00           H  
HETATM   47  H   UNL     1      54.712  89.469-276.836  1.00  0.00           H  
HETATM   48  H   UNL     1      52.237  89.715-277.598  1.00  0.00           H  
HETATM   49  H   UNL     1      52.965  90.002-279.124  1.00  0.00           H  
HETATM   50  C   UNL     1      52.733  92.496-278.555  1.00  0.00           C  
HETATM   51  H   UNL     1      53.298  93.380-278.521  1.00  0.00           H  
HETATM   52  H   UNL     1      52.685  92.149-279.545  1.00  0.00           H  
HETATM   53  H   UNL     1      51.762  92.687-278.204  1.00  0.00           H  
HETATM   54  H   UNL     1      54.637  90.933-276.110  1.00  0.00           H  
HETATM   55  H   UNL     1      54.680  93.747-276.859  1.00  0.00           H  
HETATM   56  H   UNL     1      55.442  92.981-275.527  1.00  0.00           H  
HETATM   57  H   UNL     1      53.447  93.040-274.260  1.00  0.00           H  
HETATM   58  H   UNL     1      52.535  93.552-275.618  1.00  0.00           H  
HETATM   59  C   UNL     1      53.234  96.007-275.855  1.00  0.00           C  
HETATM   60  H   UNL     1      53.998  96.708-276.019  1.00  0.00           H  
HETATM   61  H   UNL     1      52.346  96.509-275.605  1.00  0.00           H  
HETATM   62  H   UNL     1      53.083  95.443-276.728  1.00  0.00           H  
HETATM   63  H   UNL     1      52.862  96.447-273.278  1.00  0.00           H  
HETATM   64  H   UNL     1      51.776  95.181-273.677  1.00  0.00           H  
HETATM   65  H   UNL     1      52.881  93.658-272.310  1.00  0.00           H  
HETATM   66  H   UNL     1      52.830  95.103-271.387  1.00  0.00           H  
HETATM   67  C   UNL     1      57.787  95.393-274.292  1.00  0.00           C  
HETATM   68  H   UNL     1      57.557  94.784-275.116  1.00  0.00           H  
HETATM   69  H   UNL     1      58.800  95.275-274.042  1.00  0.00           H  
HETATM   70  H   UNL     1      57.601  96.397-274.536  1.00  0.00           H  
HETATM   71  H   UNL     1      58.584  94.626-271.835  1.00  0.00           H  
CONECT    1    2    4    8                                            
CONECT    2    1    3                                                 
CONECT    3    2                                                      
CONECT    4    1    5   71                                            
CONECT    5    4    6   67                                            
CONECT    6    5    7   15                                            
CONECT    7    6    8   12                                            
CONECT    8    1    7    9                                            
CONECT    9    8   10   11                                            
CONECT   10    9                                                      
CONECT   11    9                                                      
CONECT   12    7   13   65   66                                       
CONECT   13   12   14   63   64                                       
CONECT   14   13   15   16   59                                       
CONECT   15    6   14                                                 
CONECT   16   14   17   57   58                                       
CONECT   17   16   18   55   56                                       
CONECT   18   17   19   54                                            
CONECT   19   18   20   50                                            
CONECT   20   19   21   48   49                                       
CONECT   21   20   22   46   47                                       
CONECT   22   21   23   45                                            
CONECT   23   22   24   41                                            
CONECT   24   23   25   39   40                                       
CONECT   25   24   26   37   38                                       
CONECT   26   25   27   36                                            
CONECT   27   26   28   32                                            
CONECT   28   27   29   30   31                                       
CONECT   29   28                                                      
CONECT   30   28                                                      
CONECT   31   28                                                      
CONECT   32   27   33   34   35                                       
CONECT   33   32                                                      
CONECT   34   32                                                      
CONECT   35   32                                                      
CONECT   36   26                                                      
CONECT   37   25                                                      
CONECT   38   25                                                      
CONECT   39   24                                                      
CONECT   40   24                                                      
CONECT   41   23   42   43   44                                       
CONECT   42   41                                                      
CONECT   43   41                                                      
CONECT   44   41                                                      
CONECT   45   22                                                      
CONECT   46   21                                                      
CONECT   47   21                                                      
CONECT   48   20                                                      
CONECT   49   20                                                      
CONECT   50   19   51   52   53                                       
CONECT   51   50                                                      
CONECT   52   50                                                      
CONECT   53   50                                                      
CONECT   54   18                                                      
CONECT   55   17                                                      
CONECT   56   17                                                      
CONECT   57   16                                                      
CONECT   58   16                                                      
CONECT   59   14   60   61   62                                       
CONECT   60   59                                                      
CONECT   61   59                                                      
CONECT   62   59                                                      
CONECT   63   13                                                      
CONECT   64   13                                                      
CONECT   65   12                                                      
CONECT   66   12                                                      
CONECT   67    5   68   69   70                                       
CONECT   68   67                                                      
CONECT   69   67                                                      
CONECT   70   67                                                      
CONECT   71    4                                                      
MASTER        0    0    0    0    0    0    0    0   71    0   71    0
END
