# Supplementary material for: Potential Inhibitors of Fascin From A Database of Marine Natural Products: A Virtual Screening and Molecular Dynamics Study
Source: Front Chem. 2021 Oct 7;9:719949. doi: 10.3389/fchem.2021.719949 (PMC8529705; doi:10.3389/fchem.2021.719949)
Supplement: Supplementary file 2 [file DataSheet1.ZIP › Raw Date for Manuscript-719949-reduced/Table 1/14.pdb]

COMPND    unnamed molecule [1] 
AUTHOR    GENERATED BY OPEN BABEL 2.4.1
HETATM    1  C   UNL     1      51.029  91.696-281.255  1.00  0.00           C  
HETATM    2  O   UNL     1      50.184  91.310-282.339  1.00  0.00           O  
HETATM    3  H   UNL     1      50.757  90.988-283.057  1.00  0.00           H  
HETATM    4  C   UNL     1      50.171  92.244-280.094  1.00  0.00           C  
HETATM    5  O   UNL     1      49.286  91.180-279.696  1.00  0.00           O  
HETATM    6  H   UNL     1      48.780  90.903-280.480  1.00  0.00           H  
HETATM    7  C   UNL     1      51.078  92.639-278.863  1.00  0.00           C  
HETATM    8  C   UNL     1      51.949  91.378-278.411  1.00  0.00           C  
HETATM    9  O   UNL     1      51.071  90.376-277.878  1.00  0.00           O  
HETATM   10  H   UNL     1      50.453  90.101-278.573  1.00  0.00           H  
HETATM   11  C   UNL     1      52.746  90.783-279.609  1.00  0.00           C  
HETATM   12  C   UNL     1      53.656  89.584-279.253  1.00  0.00           C  
HETATM   13  C   UNL     1      54.530  89.767-277.975  1.00  0.00           C  
HETATM   14  C   UNL     1      54.873  88.288-277.528  1.00  0.00           C  
HETATM   15  C   UNL     1      56.360  87.904-277.343  1.00  0.00           C  
HETATM   16  C   UNL     1      57.096  87.470-278.617  1.00  0.00           C  
HETATM   17  C   UNL     1      58.181  88.428-279.128  1.00  0.00           C  
HETATM   18  C   UNL     1      57.950  89.021-280.517  1.00  0.00           C  
HETATM   19  C   UNL     1      58.796  90.243-280.872  1.00  0.00           C  
HETATM   20  C   UNL     1      58.341  90.871-282.193  1.00  0.00           C  
HETATM   21  H   UNL     1      58.026  90.115-282.850  1.00  0.00           H  
HETATM   22  H   UNL     1      59.141  91.398-282.624  1.00  0.00           H  
HETATM   23  H   UNL     1      57.545  91.531-282.011  1.00  0.00           H  
HETATM   24  C   UNL     1      60.298  89.945-280.926  1.00  0.00           C  
HETATM   25  H   UNL     1      60.833  90.848-280.948  1.00  0.00           H  
HETATM   26  H   UNL     1      60.576  89.394-280.077  1.00  0.00           H  
HETATM   27  H   UNL     1      60.514  89.389-281.790  1.00  0.00           H  
HETATM   28  H   UNL     1      58.603  90.909-280.083  1.00  0.00           H  
HETATM   29  H   UNL     1      56.932  89.275-280.560  1.00  0.00           H  
HETATM   30  H   UNL     1      58.147  88.249-281.200  1.00  0.00           H  
HETATM   31  H   UNL     1      58.242  89.203-278.422  1.00  0.00           H  
HETATM   32  H   UNL     1      59.078  87.881-279.125  1.00  0.00           H  
HETATM   33  H   UNL     1      56.358  87.353-279.354  1.00  0.00           H  
HETATM   34  H   UNL     1      57.526  86.537-278.401  1.00  0.00           H  
HETATM   35  C   UNL     1      57.083  89.026-276.573  1.00  0.00           C  
HETATM   36  H   UNL     1      57.991  89.249-277.051  1.00  0.00           H  
HETATM   37  H   UNL     1      56.477  89.884-276.554  1.00  0.00           H  
HETATM   38  H   UNL     1      57.273  88.710-275.590  1.00  0.00           H  
HETATM   39  H   UNL     1      56.433  87.100-276.672  1.00  0.00           H  
HETATM   40  C   UNL     1      54.163  87.384-278.554  1.00  0.00           C  
HETATM   41  C   UNL     1      53.000  88.220-279.064  1.00  0.00           C  
HETATM   42  H   UNL     1      52.233  88.226-278.347  1.00  0.00           H  
HETATM   43  H   UNL     1      52.639  87.808-279.960  1.00  0.00           H  
HETATM   44  H   UNL     1      53.834  86.507-278.079  1.00  0.00           H  
HETATM   45  H   UNL     1      54.832  87.136-279.324  1.00  0.00           H  
HETATM   46  H   UNL     1      54.426  88.091-276.599  1.00  0.00           H  
HETATM   47  C   UNL     1      53.729  90.451-276.835  1.00  0.00           C  
HETATM   48  C   UNL     1      52.946  91.692-277.273  1.00  0.00           C  
HETATM   49  H   UNL     1      52.403  92.069-276.457  1.00  0.00           H  
HETATM   50  H   UNL     1      53.615  92.424-277.617  1.00  0.00           H  
HETATM   51  H   UNL     1      53.033  89.772-276.440  1.00  0.00           H  
HETATM   52  H   UNL     1      54.389  90.755-276.077  1.00  0.00           H  
HETATM   53  C   UNL     1      55.751  90.637-278.328  1.00  0.00           C  
HETATM   54  H   UNL     1      56.136  90.338-279.258  1.00  0.00           H  
HETATM   55  H   UNL     1      55.460  91.645-278.377  1.00  0.00           H  
HETATM   56  H   UNL     1      56.489  90.521-277.590  1.00  0.00           H  
HETATM   57  H   UNL     1      54.279  89.426-280.083  1.00  0.00           H  
HETATM   58  C   UNL     1      51.854  90.477-280.823  1.00  0.00           C  
HETATM   59  H   UNL     1      51.189  89.701-280.582  1.00  0.00           H  
HETATM   60  H   UNL     1      52.454  90.185-281.634  1.00  0.00           H  
HETATM   61  H   UNL     1      53.368  91.523-280.018  1.00  0.00           H  
HETATM   62  C   UNL     1      50.133  93.109-277.713  1.00  0.00           C  
HETATM   63  C   UNL     1      49.204  94.261-278.121  1.00  0.00           C  
HETATM   64  C   UNL     1      48.410  93.984-279.396  1.00  0.00           C  
HETATM   65  O   UNL     1      47.330  93.099-279.098  1.00  0.00           O  
HETATM   66  H   UNL     1      47.704  92.250-278.810  1.00  0.00           H  
HETATM   67  C   UNL     1      49.258  93.411-280.542  1.00  0.00           C  
HETATM   68  H   UNL     1      48.600  93.074-281.288  1.00  0.00           H  
HETATM   69  H   UNL     1      49.849  94.191-280.923  1.00  0.00           H  
HETATM   70  H   UNL     1      48.028  94.919-279.683  1.00  0.00           H  
HETATM   71  H   UNL     1      48.540  94.426-277.324  1.00  0.00           H  
HETATM   72  H   UNL     1      49.803  95.112-278.260  1.00  0.00           H  
HETATM   73  H   UNL     1      49.557  92.282-277.420  1.00  0.00           H  
HETATM   74  H   UNL     1      50.739  93.415-276.912  1.00  0.00           H  
HETATM   75  C   UNL     1      52.018  93.830-279.220  1.00  0.00           C  
HETATM   76  H   UNL     1      51.463  94.721-279.236  1.00  0.00           H  
HETATM   77  H   UNL     1      52.446  93.667-280.165  1.00  0.00           H  
HETATM   78  H   UNL     1      52.779  93.904-278.500  1.00  0.00           H  
HETATM   79  H   UNL     1      51.694  92.442-281.578  1.00  0.00           H  
CONECT    1    2    4   58   79                                       
CONECT    2    1    3                                                 
CONECT    3    2                                                      
CONECT    4    1    5    7   67                                       
CONECT    5    4    6                                                 
CONECT    6    5                                                      
CONECT    7    4    8   62   75                                       
CONECT    8    7    9   11   48                                       
CONECT    9    8   10                                                 
CONECT   10    9                                                      
CONECT   11    8   12   58   61                                       
CONECT   12   11   13   41   57                                       
CONECT   13   12   14   47   53                                       
CONECT   14   13   15   40   46                                       
CONECT   15   14   16   35   39                                       
CONECT   16   15   17   33   34                                       
CONECT   17   16   18   31   32                                       
CONECT   18   17   19   29   30                                       
CONECT   19   18   20   24   28                                       
CONECT   20   19   21   22   23                                       
CONECT   21   20                                                      
CONECT   22   20                                                      
CONECT   23   20                                                      
CONECT   24   19   25   26   27                                       
CONECT   25   24                                                      
CONECT   26   24                                                      
CONECT   27   24                                                      
CONECT   28   19                                                      
CONECT   29   18                                                      
CONECT   30   18                                                      
CONECT   31   17                                                      
CONECT   32   17                                                      
CONECT   33   16                                                      
CONECT   34   16                                                      
CONECT   35   15   36   37   38                                       
CONECT   36   35                                                      
CONECT   37   35                                                      
CONECT   38   35                                                      
CONECT   39   15                                                      
CONECT   40   14   41   44   45                                       
CONECT   41   12   40   42   43                                       
CONECT   42   41                                                      
CONECT   43   41                                                      
CONECT   44   40                                                      
CONECT   45   40                                                      
CONECT   46   14                                                      
CONECT   47   13   48   51   52                                       
CONECT   48    8   47   49   50                                       
CONECT   49   48                                                      
CONECT   50   48                                                      
CONECT   51   47                                                      
CONECT   52   47                                                      
CONECT   53   13   54   55   56                                       
CONECT   54   53                                                      
CONECT   55   53                                                      
CONECT   56   53                                                      
CONECT   57   12                                                      
CONECT   58    1   11   59   60                                       
CONECT   59   58                                                      
CONECT   60   58                                                      
CONECT   61   11                                                      
CONECT   62    7   63   73   74                                       
CONECT   63   62   64   71   72                                       
CONECT   64   63   65   67   70                                       
CONECT   65   64   66                                                 
CONECT   66   65                                                      
CONECT   67    4   64   68   69                                       
CONECT   68   67                                                      
CONECT   69   67                                                      
CONECT   70   64                                                      
CONECT   71   63                                                      
CONECT   72   63                                                      
CONECT   73   62                                                      
CONECT   74   62                                                      
CONECT   75    7   76   77   78                                       
CONECT   76   75                                                      
CONECT   77   75                                                      
CONECT   78   75                                                      
CONECT   79    1                                                      
MASTER        0    0    0    0    0    0    0    0   79    0   79    0
END
