# Supplementary material for: Potential Inhibitors of Fascin From A Database of Marine Natural Products: A Virtual Screening and Molecular Dynamics Study
Source: Front Chem. 2021 Oct 7;9:719949. doi: 10.3389/fchem.2021.719949 (PMC8529705; doi:10.3389/fchem.2021.719949)
Supplement: Supplementary file 2 [file DataSheet1.ZIP › Raw Date for Manuscript-719949-reduced/Table 1/15.pdb]

COMPND    unnamed molecule [1] 
AUTHOR    GENERATED BY OPEN BABEL 2.4.1
HETATM    1  C   UNL     1      50.796  92.448-277.436  1.00  0.00           C  
HETATM    2  O   UNL     1      49.952  92.761-276.322  1.00  0.00           O  
HETATM    3  H   UNL     1      50.504  93.211-275.658  1.00  0.00           H  
HETATM    4  C   UNL     1      49.968  91.714-278.504  1.00  0.00           C  
HETATM    5  O   UNL     1      49.464  90.505-277.899  1.00  0.00           O  
HETATM    6  H   UNL     1      48.947  90.759-277.115  1.00  0.00           H  
HETATM    7  C   UNL     1      50.874  91.311-279.718  1.00  0.00           C  
HETATM    8  C   UNL     1      52.028  90.372-279.189  1.00  0.00           C  
HETATM    9  C   UNL     1      52.869  91.018-278.056  1.00  0.00           C  
HETATM   10  C   UNL     1      51.966  91.592-276.930  1.00  0.00           C  
HETATM   11  O   UNL     1      52.738  92.392-276.033  1.00  0.00           O  
HETATM   12  H   UNL     1      53.086  93.149-276.536  1.00  0.00           H  
HETATM   13  H   UNL     1      51.605  90.746-276.423  1.00  0.00           H  
HETATM   14  C   UNL     1      53.898  89.999-277.458  1.00  0.00           C  
HETATM   15  C   UNL     1      54.515  88.981-278.477  1.00  0.00           C  
HETATM   16  C   UNL     1      56.000  88.852-278.003  1.00  0.00           C  
HETATM   17  C   UNL     1      57.085  88.272-278.940  1.00  0.00           C  
HETATM   18  C   UNL     1      58.150  89.268-279.418  1.00  0.00           C  
HETATM   19  C   UNL     1      57.975  89.809-280.844  1.00  0.00           C  
HETATM   20  C   UNL     1      59.186  89.672-281.765  1.00  0.00           C  
HETATM   21  C   UNL     1      59.278  90.720-282.916  1.00  0.00           C  
HETATM   22  C   UNL     1      57.887  91.170-283.371  1.00  0.00           C  
HETATM   23  H   UNL     1      57.157  90.715-282.769  1.00  0.00           H  
HETATM   24  H   UNL     1      57.811  92.214-283.284  1.00  0.00           H  
HETATM   25  H   UNL     1      57.739  90.890-284.372  1.00  0.00           H  
HETATM   26  C   UNL     1      60.088  90.227-284.119  1.00  0.00           C  
HETATM   27  H   UNL     1      60.899  89.651-283.783  1.00  0.00           H  
HETATM   28  H   UNL     1      60.445  91.052-284.662  1.00  0.00           H  
HETATM   29  H   UNL     1      59.475  89.640-284.737  1.00  0.00           H  
HETATM   30  H   UNL     1      59.779  91.528-282.470  1.00  0.00           H  
HETATM   31  C   UNL     1      60.467  89.586-280.915  1.00  0.00           C  
HETATM   32  H   UNL     1      61.235  89.148-281.482  1.00  0.00           H  
HETATM   33  H   UNL     1      60.283  89.000-280.063  1.00  0.00           H  
HETATM   34  H   UNL     1      60.757  90.551-280.620  1.00  0.00           H  
HETATM   35  H   UNL     1      59.138  88.706-282.174  1.00  0.00           H  
HETATM   36  H   UNL     1      57.161  89.288-281.256  1.00  0.00           H  
HETATM   37  H   UNL     1      57.726  90.824-280.742  1.00  0.00           H  
HETATM   38  H   UNL     1      59.070  88.768-279.344  1.00  0.00           H  
HETATM   39  H   UNL     1      58.129  90.066-278.736  1.00  0.00           H  
HETATM   40  C   UNL     1      57.679  87.001-278.306  1.00  0.00           C  
HETATM   41  H   UNL     1      57.000  86.608-277.608  1.00  0.00           H  
HETATM   42  H   UNL     1      58.580  87.239-277.822  1.00  0.00           H  
HETATM   43  H   UNL     1      57.862  86.289-279.055  1.00  0.00           H  
HETATM   44  H   UNL     1      56.631  87.888-279.805  1.00  0.00           H  
HETATM   45  C   UNL     1      56.341  90.263-277.531  1.00  0.00           C  
HETATM   46  C   UNL     1      55.096  90.707-276.784  1.00  0.00           C  
HETATM   47  H   UNL     1      55.000  91.750-276.852  1.00  0.00           H  
HETATM   48  H   UNL     1      55.175  90.428-275.775  1.00  0.00           H  
HETATM   49  H   UNL     1      56.543  90.871-278.363  1.00  0.00           H  
HETATM   50  H   UNL     1      57.186  90.229-276.909  1.00  0.00           H  
HETATM   51  H   UNL     1      56.045  88.228-277.160  1.00  0.00           H  
HETATM   52  C   UNL     1      54.365  89.527-279.906  1.00  0.00           C  
HETATM   53  C   UNL     1      52.918  89.801-280.314  1.00  0.00           C  
HETATM   54  H   UNL     1      52.902  90.499-281.098  1.00  0.00           H  
HETATM   55  H   UNL     1      52.469  88.907-280.632  1.00  0.00           H  
HETATM   56  H   UNL     1      54.755  88.831-280.589  1.00  0.00           H  
HETATM   57  H   UNL     1      54.889  90.433-279.991  1.00  0.00           H  
HETATM   58  C   UNL     1      53.810  87.613-278.361  1.00  0.00           C  
HETATM   59  H   UNL     1      53.329  87.389-279.267  1.00  0.00           H  
HETATM   60  H   UNL     1      54.521  86.870-278.149  1.00  0.00           H  
HETATM   61  H   UNL     1      53.100  87.649-277.588  1.00  0.00           H  
HETATM   62  H   UNL     1      53.389  89.475-276.704  1.00  0.00           H  
HETATM   63  H   UNL     1      53.445  91.791-278.471  1.00  0.00           H  
HETATM   64  H   UNL     1      51.612  89.486-278.810  1.00  0.00           H  
HETATM   65  C   UNL     1      50.002  90.544-280.757  1.00  0.00           C  
HETATM   66  C   UNL     1      48.757  91.321-281.190  1.00  0.00           C  
HETATM   67  C   UNL     1      47.909  91.772-280.004  1.00  0.00           C  
HETATM   68  O   UNL     1      46.853  92.608-280.466  1.00  0.00           O  
HETATM   69  H   UNL     1      47.252  93.395-280.874  1.00  0.00           H  
HETATM   70  C   UNL     1      48.727  92.518-278.944  1.00  0.00           C  
HETATM   71  H   UNL     1      48.109  92.690-278.113  1.00  0.00           H  
HETATM   72  H   UNL     1      49.031  93.437-279.350  1.00  0.00           H  
HETATM   73  H   UNL     1      47.505  90.899-279.583  1.00  0.00           H  
HETATM   74  H   UNL     1      48.186  90.697-281.811  1.00  0.00           H  
HETATM   75  H   UNL     1      49.073  92.162-281.734  1.00  0.00           H  
HETATM   76  H   UNL     1      50.604  90.352-281.596  1.00  0.00           H  
HETATM   77  H   UNL     1      49.712  89.635-280.318  1.00  0.00           H  
HETATM   78  C   UNL     1      51.470  92.568-280.415  1.00  0.00           C  
HETATM   79  H   UNL     1      52.337  92.873-279.906  1.00  0.00           H  
HETATM   80  H   UNL     1      50.764  93.345-280.399  1.00  0.00           H  
HETATM   81  H   UNL     1      51.712  92.335-281.410  1.00  0.00           H  
HETATM   82  H   UNL     1      51.186  93.335-277.840  1.00  0.00           H  
CONECT    1    2    4   10   82                                       
CONECT    2    1    3                                                 
CONECT    3    2                                                      
CONECT    4    1    5    7   70                                       
CONECT    5    4    6                                                 
CONECT    6    5                                                      
CONECT    7    4    8   65   78                                       
CONECT    8    7    9   53   64                                       
CONECT    9    8   10   14   63                                       
CONECT   10    1    9   11   13                                       
CONECT   11   10   12                                                 
CONECT   12   11                                                      
CONECT   13   10                                                      
CONECT   14    9   15   46   62                                       
CONECT   15   14   16   52   58                                       
CONECT   16   15   17   45   51                                       
CONECT   17   16   18   40   44                                       
CONECT   18   17   19   38   39                                       
CONECT   19   18   20   36   37                                       
CONECT   20   19   21   31   35                                       
CONECT   21   20   22   26   30                                       
CONECT   22   21   23   24   25                                       
CONECT   23   22                                                      
CONECT   24   22                                                      
CONECT   25   22                                                      
CONECT   26   21   27   28   29                                       
CONECT   27   26                                                      
CONECT   28   26                                                      
CONECT   29   26                                                      
CONECT   30   21                                                      
CONECT   31   20   32   33   34                                       
CONECT   32   31                                                      
CONECT   33   31                                                      
CONECT   34   31                                                      
CONECT   35   20                                                      
CONECT   36   19                                                      
CONECT   37   19                                                      
CONECT   38   18                                                      
CONECT   39   18                                                      
CONECT   40   17   41   42   43                                       
CONECT   41   40                                                      
CONECT   42   40                                                      
CONECT   43   40                                                      
CONECT   44   17                                                      
CONECT   45   16   46   49   50                                       
CONECT   46   14   45   47   48                                       
CONECT   47   46                                                      
CONECT   48   46                                                      
CONECT   49   45                                                      
CONECT   50   45                                                      
CONECT   51   16                                                      
CONECT   52   15   53   56   57                                       
CONECT   53    8   52   54   55                                       
CONECT   54   53                                                      
CONECT   55   53                                                      
CONECT   56   52                                                      
CONECT   57   52                                                      
CONECT   58   15   59   60   61                                       
CONECT   59   58                                                      
CONECT   60   58                                                      
CONECT   61   58                                                      
CONECT   62   14                                                      
CONECT   63    9                                                      
CONECT   64    8                                                      
CONECT   65    7   66   76   77                                       
CONECT   66   65   67   74   75                                       
CONECT   67   66   68   70   73                                       
CONECT   68   67   69                                                 
CONECT   69   68                                                      
CONECT   70    4   67   71   72                                       
CONECT   71   70                                                      
CONECT   72   70                                                      
CONECT   73   67                                                      
CONECT   74   66                                                      
CONECT   75   66                                                      
CONECT   76   65                                                      
CONECT   77   65                                                      
CONECT   78    7   79   80   81                                       
CONECT   79   78                                                      
CONECT   80   78                                                      
CONECT   81   78                                                      
CONECT   82    1                                                      
MASTER        0    0    0    0    0    0    0    0   82    0   82    0
END
