# Supplementary material for: Potential Inhibitors of Fascin From A Database of Marine Natural Products: A Virtual Screening and Molecular Dynamics Study
Source: Front Chem. 2021 Oct 7;9:719949. doi: 10.3389/fchem.2021.719949 (PMC8529705; doi:10.3389/fchem.2021.719949)
Supplement: Supplementary file 2 [file DataSheet1.ZIP › Raw Date for Manuscript-719949-reduced/Table 1/16.pdb]

COMPND    unnamed molecule [1] 
AUTHOR    GENERATED BY OPEN BABEL 2.4.1
HETATM    1  C   UNL     1      50.905  91.528-281.162  1.00  0.00           C  
HETATM    2  O   UNL     1      51.236  91.891-282.501  1.00  0.00           O  
HETATM    3  H   UNL     1      51.397  91.072-282.999  1.00  0.00           H  
HETATM    4  C   UNL     1      50.533  92.788-280.332  1.00  0.00           C  
HETATM    5  O   UNL     1      51.673  93.666-280.363  1.00  0.00           O  
HETATM    6  H   UNL     1      52.006  93.700-281.275  1.00  0.00           H  
HETATM    7  C   UNL     1      49.264  93.626-280.862  1.00  0.00           C  
HETATM    8  C   UNL     1      49.049  94.836-279.875  1.00  0.00           C  
HETATM    9  C   UNL     1      48.035  95.933-280.310  1.00  0.00           C  
HETATM   10  C   UNL     1      48.317  96.405-281.747  1.00  0.00           C  
HETATM   11  O   UNL     1      49.543  97.140-281.775  1.00  0.00           O  
HETATM   12  H   UNL     1      49.438  97.909-281.190  1.00  0.00           H  
HETATM   13  C   UNL     1      48.446  95.245-282.728  1.00  0.00           C  
HETATM   14  C   UNL     1      49.496  94.217-282.287  1.00  0.00           C  
HETATM   15  H   UNL     1      50.445  94.667-282.280  1.00  0.00           H  
HETATM   16  H   UNL     1      49.497  93.408-282.957  1.00  0.00           H  
HETATM   17  H   UNL     1      47.523  94.751-282.809  1.00  0.00           H  
HETATM   18  H   UNL     1      48.729  95.613-283.670  1.00  0.00           H  
HETATM   19  H   UNL     1      47.532  97.021-282.074  1.00  0.00           H  
HETATM   20  C   UNL     1      46.552  95.610-280.116  1.00  0.00           C  
HETATM   21  H   UNL     1      46.095  96.381-279.569  1.00  0.00           H  
HETATM   22  H   UNL     1      46.456  94.705-279.592  1.00  0.00           H  
HETATM   23  H   UNL     1      46.087  95.523-281.053  1.00  0.00           H  
HETATM   24  H   UNL     1      48.117  96.747-279.652  1.00  0.00           H  
HETATM   25  C   UNL     1      48.828  94.374-278.427  1.00  0.00           C  
HETATM   26  C   UNL     1      50.010  93.551-277.924  1.00  0.00           C  
HETATM   27  C   UNL     1      50.322  92.358-278.842  1.00  0.00           C  
HETATM   28  C   UNL     1      51.461  91.492-278.240  1.00  0.00           C  
HETATM   29  C   UNL     1      51.923  90.311-279.134  1.00  0.00           C  
HETATM   30  C   UNL     1      53.246  89.897-278.412  1.00  0.00           C  
HETATM   31  C   UNL     1      54.249  88.934-279.078  1.00  0.00           C  
HETATM   32  C   UNL     1      55.597  89.571-279.208  1.00  0.00           C  
HETATM   33  C   UNL     1      56.802  88.967-279.207  1.00  0.00           C  
HETATM   34  C   UNL     1      58.061  89.793-279.322  1.00  0.00           C  
HETATM   35  C   UNL     1      58.692  89.646-280.721  1.00  0.00           C  
HETATM   36  C   UNL     1      60.189  89.966-280.694  1.00  0.00           C  
HETATM   37  H   UNL     1      60.324  91.007-280.687  1.00  0.00           H  
HETATM   38  H   UNL     1      60.620  89.551-279.831  1.00  0.00           H  
HETATM   39  H   UNL     1      60.649  89.559-281.546  1.00  0.00           H  
HETATM   40  C   UNL     1      57.996  90.494-281.790  1.00  0.00           C  
HETATM   41  H   UNL     1      57.831  89.910-282.647  1.00  0.00           H  
HETATM   42  H   UNL     1      58.604  91.314-282.037  1.00  0.00           H  
HETATM   43  H   UNL     1      57.076  90.839-281.419  1.00  0.00           H  
HETATM   44  H   UNL     1      58.556  88.629-280.943  1.00  0.00           H  
HETATM   45  C   UNL     1      59.036  89.373-278.217  1.00  0.00           C  
HETATM   46  H   UNL     1      59.416  90.229-277.742  1.00  0.00           H  
HETATM   47  H   UNL     1      59.827  88.826-278.638  1.00  0.00           H  
HETATM   48  H   UNL     1      58.533  88.777-277.514  1.00  0.00           H  
HETATM   49  H   UNL     1      57.832  90.805-279.161  1.00  0.00           H  
HETATM   50  C   UNL     1      57.012  87.480-279.135  1.00  0.00           C  
HETATM   51  H   UNL     1      56.627  87.030-280.002  1.00  0.00           H  
HETATM   52  H   UNL     1      58.039  87.275-279.060  1.00  0.00           H  
HETATM   53  H   UNL     1      56.516  87.097-278.292  1.00  0.00           H  
HETATM   54  H   UNL     1      55.533  90.614-279.309  1.00  0.00           H  
HETATM   55  C   UNL     1      54.389  87.629-278.286  1.00  0.00           C  
HETATM   56  H   UNL     1      53.484  87.416-277.799  1.00  0.00           H  
HETATM   57  H   UNL     1      54.625  86.845-278.943  1.00  0.00           H  
HETATM   58  H   UNL     1      55.154  87.732-277.574  1.00  0.00           H  
HETATM   59  H   UNL     1      53.904  88.677-280.036  1.00  0.00           H  
HETATM   60  C   UNL     1      53.898  91.239-278.046  1.00  0.00           C  
HETATM   61  C   UNL     1      52.751  92.228-277.841  1.00  0.00           C  
HETATM   62  H   UNL     1      52.904  93.072-278.447  1.00  0.00           H  
HETATM   63  H   UNL     1      52.718  92.522-276.834  1.00  0.00           H  
HETATM   64  H   UNL     1      54.527  91.547-278.828  1.00  0.00           H  
HETATM   65  H   UNL     1      54.461  91.126-277.167  1.00  0.00           H  
HETATM   66  H   UNL     1      53.016  89.419-277.506  1.00  0.00           H  
HETATM   67  C   UNL     1      52.119  90.782-280.586  1.00  0.00           C  
HETATM   68  H   UNL     1      52.297  89.951-281.203  1.00  0.00           H  
HETATM   69  H   UNL     1      52.939  91.436-280.634  1.00  0.00           H  
HETATM   70  C   UNL     1      50.882  89.173-279.090  1.00  0.00           C  
HETATM   71  H   UNL     1      50.337  89.162-279.988  1.00  0.00           H  
HETATM   72  H   UNL     1      51.374  88.253-278.967  1.00  0.00           H  
HETATM   73  H   UNL     1      50.226  89.329-278.285  1.00  0.00           H  
HETATM   74  H   UNL     1      51.106  91.120-277.324  1.00  0.00           H  
HETATM   75  H   UNL     1      49.441  91.793-278.762  1.00  0.00           H  
HETATM   76  H   UNL     1      50.865  94.159-277.878  1.00  0.00           H  
HETATM   77  H   UNL     1      49.794  93.177-276.967  1.00  0.00           H  
HETATM   78  H   UNL     1      47.962  93.782-278.377  1.00  0.00           H  
HETATM   79  H   UNL     1      48.715  95.213-277.805  1.00  0.00           H  
HETATM   80  H   UNL     1      49.961  95.337-279.731  1.00  0.00           H  
HETATM   81  C   UNL     1      48.027  92.694-280.942  1.00  0.00           C  
HETATM   82  H   UNL     1      47.325  93.101-281.608  1.00  0.00           H  
HETATM   83  H   UNL     1      48.324  91.746-281.282  1.00  0.00           H  
HETATM   84  H   UNL     1      47.594  92.604-279.990  1.00  0.00           H  
HETATM   85  H   UNL     1      50.086  90.871-281.170  1.00  0.00           H  
CONECT    1    2    4   67   85                                       
CONECT    2    1    3                                                 
CONECT    3    2                                                      
CONECT    4    1    5    7   27                                       
CONECT    5    4    6                                                 
CONECT    6    5                                                      
CONECT    7    4    8   14   81                                       
CONECT    8    7    9   25   80                                       
CONECT    9    8   10   20   24                                       
CONECT   10    9   11   13   19                                       
CONECT   11   10   12                                                 
CONECT   12   11                                                      
CONECT   13   10   14   17   18                                       
CONECT   14    7   13   15   16                                       
CONECT   15   14                                                      
CONECT   16   14                                                      
CONECT   17   13                                                      
CONECT   18   13                                                      
CONECT   19   10                                                      
CONECT   20    9   21   22   23                                       
CONECT   21   20                                                      
CONECT   22   20                                                      
CONECT   23   20                                                      
CONECT   24    9                                                      
CONECT   25    8   26   78   79                                       
CONECT   26   25   27   76   77                                       
CONECT   27    4   26   28   75                                       
CONECT   28   27   29   61   74                                       
CONECT   29   28   30   67   70                                       
CONECT   30   29   31   60   66                                       
CONECT   31   30   32   55   59                                       
CONECT   32   31   33   54                                            
CONECT   33   32   34   50                                            
CONECT   34   33   35   45   49                                       
CONECT   35   34   36   40   44                                       
CONECT   36   35   37   38   39                                       
CONECT   37   36                                                      
CONECT   38   36                                                      
CONECT   39   36                                                      
CONECT   40   35   41   42   43                                       
CONECT   41   40                                                      
CONECT   42   40                                                      
CONECT   43   40                                                      
CONECT   44   35                                                      
CONECT   45   34   46   47   48                                       
CONECT   46   45                                                      
CONECT   47   45                                                      
CONECT   48   45                                                      
CONECT   49   34                                                      
CONECT   50   33   51   52   53                                       
CONECT   51   50                                                      
CONECT   52   50                                                      
CONECT   53   50                                                      
CONECT   54   32                                                      
CONECT   55   31   56   57   58                                       
CONECT   56   55                                                      
CONECT   57   55                                                      
CONECT   58   55                                                      
CONECT   59   31                                                      
CONECT   60   30   61   64   65                                       
CONECT   61   28   60   62   63                                       
CONECT   62   61                                                      
CONECT   63   61                                                      
CONECT   64   60                                                      
CONECT   65   60                                                      
CONECT   66   30                                                      
CONECT   67    1   29   68   69                                       
CONECT   68   67                                                      
CONECT   69   67                                                      
CONECT   70   29   71   72   73                                       
CONECT   71   70                                                      
CONECT   72   70                                                      
CONECT   73   70                                                      
CONECT   74   28                                                      
CONECT   75   27                                                      
CONECT   76   26                                                      
CONECT   77   26                                                      
CONECT   78   25                                                      
CONECT   79   25                                                      
CONECT   80    8                                                      
CONECT   81    7   82   83   84                                       
CONECT   82   81                                                      
CONECT   83   81                                                      
CONECT   84   81                                                      
CONECT   85    1                                                      
MASTER        0    0    0    0    0    0    0    0   85    0   85    0
END
