# Supplementary material for: Potential Inhibitors of Fascin From A Database of Marine Natural Products: A Virtual Screening and Molecular Dynamics Study
Source: Front Chem. 2021 Oct 7;9:719949. doi: 10.3389/fchem.2021.719949 (PMC8529705; doi:10.3389/fchem.2021.719949)
Supplement: Supplementary file 2 [file DataSheet1.ZIP › Raw Date for Manuscript-719949-reduced/Table 1/17.pdb]

COMPND    unnamed molecule [1] 
AUTHOR    GENERATED BY OPEN BABEL 2.4.1
HETATM    1  N   UNL     1      53.169  91.310-277.414  1.00  0.00           N  
HETATM    2  H   UNL     1      52.317  91.421-277.942  1.00  0.00           H  
HETATM    3  C   UNL     1      54.012  90.228-277.554  1.00  0.00           C  
HETATM    4  C   UNL     1      53.934  89.135-278.425  1.00  0.00           C  
HETATM    5  C   UNL     1      54.937  88.165-278.343  1.00  0.00           C  
HETATM    6  C   UNL     1      55.973  88.292-277.419  1.00  0.00           C  
HETATM    7 CL   UNL     1      57.194  87.077-277.341  1.00  0.00          Cl  
HETATM    8  C   UNL     1      56.041  89.387-276.549  1.00  0.00           C  
HETATM    9  C   UNL     1      55.039  90.379-276.622  1.00  0.00           C  
HETATM   10  C   UNL     1      54.789  91.592-275.910  1.00  0.00           C  
HETATM   11  C   UNL     1      53.641  92.156-276.451  1.00  0.00           C  
HETATM   12  C   UNL     1      53.116  93.381-275.982  1.00  0.00           C  
HETATM   13  C   UNL     1      53.709  94.029-274.904  1.00  0.00           C  
HETATM   14  C   UNL     1      52.901  95.161-274.592  1.00  0.00           C  
HETATM   15  C   UNL     1      51.844  95.185-275.507  1.00  0.00           C  
HETATM   16  N   UNL     1      52.051  94.144-276.409  1.00  0.00           N  
HETATM   17  C   UNL     1      51.270  93.951-277.626  1.00  0.00           C  
HETATM   18  O   UNL     1      52.196  93.947-278.714  1.00  0.00           O  
HETATM   19  C   UNL     1      51.627  93.731-280.010  1.00  0.00           C  
HETATM   20  C   UNL     1      50.827  92.424-280.046  1.00  0.00           C  
HETATM   21  O   UNL     1      51.765  91.354-279.894  1.00  0.00           O  
HETATM   22  H   UNL     1      51.284  90.523-280.044  1.00  0.00           H  
HETATM   23  C   UNL     1      49.795  92.369-278.921  1.00  0.00           C  
HETATM   24  O   UNL     1      49.161  91.091-278.901  1.00  0.00           O  
HETATM   25  H   UNL     1      49.818  90.432-278.616  1.00  0.00           H  
HETATM   26  C   UNL     1      50.440  92.660-277.564  1.00  0.00           C  
HETATM   27  O   UNL     1      49.413  92.794-276.581  1.00  0.00           O  
HETATM   28  H   UNL     1      48.856  93.551-276.831  1.00  0.00           H  
HETATM   29  H   UNL     1      51.066  91.856-277.309  1.00  0.00           H  
HETATM   30  H   UNL     1      49.081  93.111-279.128  1.00  0.00           H  
HETATM   31  H   UNL     1      50.325  92.322-280.962  1.00  0.00           H  
HETATM   32  C   UNL     1      50.827  94.946-280.473  1.00  0.00           C  
HETATM   33  H   UNL     1      49.816  94.817-280.219  1.00  0.00           H  
HETATM   34  H   UNL     1      50.916  95.048-281.514  1.00  0.00           H  
HETATM   35  H   UNL     1      51.198  95.809-280.004  1.00  0.00           H  
HETATM   36  H   UNL     1      52.395  93.676-280.724  1.00  0.00           H  
HETATM   37  H   UNL     1      50.581  94.733-277.755  1.00  0.00           H  
HETATM   38  C   UNL     1      50.831  96.157-275.426  1.00  0.00           C  
HETATM   39  C   UNL     1      50.908  97.125-274.422  1.00  0.00           C  
HETATM   40  C   UNL     1      51.967  97.125-273.521  1.00  0.00           C  
HETATM   41  C   UNL     1      52.968  96.153-273.589  1.00  0.00           C  
HETATM   42  H   UNL     1      53.764  96.155-272.904  1.00  0.00           H  
HETATM   43 CL   UNL     1      52.041  98.332-272.293  1.00  0.00          Cl  
HETATM   44  H   UNL     1      50.158  97.856-274.351  1.00  0.00           H  
HETATM   45  H   UNL     1      50.028  96.165-276.102  1.00  0.00           H  
HETATM   46  C   UNL     1      54.879  93.470-274.345  1.00  0.00           C  
HETATM   47  C   UNL     1      55.425  92.271-274.851  1.00  0.00           C  
HETATM   48  H   UNL     1      56.309  91.881-274.438  1.00  0.00           H  
HETATM   49  H   UNL     1      55.356  93.947-273.541  1.00  0.00           H  
HETATM   50  H   UNL     1      56.828  89.460-275.858  1.00  0.00           H  
HETATM   51  H   UNL     1      54.914  87.331-278.981  1.00  0.00           H  
HETATM   52  H   UNL     1      53.141  89.065-279.110  1.00  0.00           H  
CONECT    1    2    3   11                                            
CONECT    2    1                                                      
CONECT    3    1    4    9                                            
CONECT    4    3    5   52                                            
CONECT    5    4    6   51                                            
CONECT    6    5    7    8                                            
CONECT    7    6                                                      
CONECT    8    6    9   50                                            
CONECT    9    3    8   10                                            
CONECT   10    9   11   47                                            
CONECT   11    1   10   12                                            
CONECT   12   11   13   16                                            
CONECT   13   12   14   46                                            
CONECT   14   13   15   41                                            
CONECT   15   14   16   38                                            
CONECT   16   12   15   17                                            
CONECT   17   16   18   26   37                                       
CONECT   18   17   19                                                 
CONECT   19   18   20   32   36                                       
CONECT   20   19   21   23   31                                       
CONECT   21   20   22                                                 
CONECT   22   21                                                      
CONECT   23   20   24   26   30                                       
CONECT   24   23   25                                                 
CONECT   25   24                                                      
CONECT   26   17   23   27   29                                       
CONECT   27   26   28                                                 
CONECT   28   27                                                      
CONECT   29   26                                                      
CONECT   30   23                                                      
CONECT   31   20                                                      
CONECT   32   19   33   34   35                                       
CONECT   33   32                                                      
CONECT   34   32                                                      
CONECT   35   32                                                      
CONECT   36   19                                                      
CONECT   37   17                                                      
CONECT   38   15   39   45                                            
CONECT   39   38   40   44                                            
CONECT   40   39   41   43                                            
CONECT   41   14   40   42                                            
CONECT   42   41                                                      
CONECT   43   40                                                      
CONECT   44   39                                                      
CONECT   45   38                                                      
CONECT   46   13   47   49                                            
CONECT   47   10   46   48                                            
CONECT   48   47                                                      
CONECT   49   46                                                      
CONECT   50    8                                                      
CONECT   51    5                                                      
CONECT   52    4                                                      
MASTER        0    0    0    0    0    0    0    0   52    0   52    0
END
