# Supplementary material for: Potential Inhibitors of Fascin From A Database of Marine Natural Products: A Virtual Screening and Molecular Dynamics Study
Source: Front Chem. 2021 Oct 7;9:719949. doi: 10.3389/fchem.2021.719949 (PMC8529705; doi:10.3389/fchem.2021.719949)
Supplement: Supplementary file 2 [file DataSheet1.ZIP › Raw Date for Manuscript-719949-reduced/Table 1/18.pdb]

COMPND    unnamed molecule [1] 
AUTHOR    GENERATED BY OPEN BABEL 2.4.1
HETATM    1  CA  UNL     1      53.044  94.150-276.989  1.00  0.00           C  
HETATM    2  N   UNL     1      52.551  93.684-278.281  1.00  0.00           N  
HETATM    3  C   UNL     1      51.227  93.327-278.486  1.00  0.00           C  
HETATM    4  C   UNL     1      51.116  92.042-279.310  1.00  0.00           C  
HETATM    5  C   UNL     1      51.362  90.875-278.288  1.00  0.00           C  
HETATM    6  N   UNL     1      50.443  89.734-278.426  1.00  0.00           N  
HETATM    7  H   UNL     1      49.489  90.041-278.238  1.00  0.00           H  
HETATM    8  H   UNL     1      50.442  89.395-279.387  1.00  0.00           H  
HETATM    9  C   UNL     1      52.829  90.409-278.293  1.00  0.00           C  
HETATM   10  C   UNL     1      53.210  89.466-279.277  1.00  0.00           C  
HETATM   11  C   UNL     1      54.479  88.897-279.324  1.00  0.00           C  
HETATM   12  C   UNL     1      55.474  89.221-278.391  1.00  0.00           C  
HETATM   13  C   UNL     1      55.108  90.214-277.449  1.00  0.00           C  
HETATM   14  C   UNL     1      53.849  90.842-277.387  1.00  0.00           C  
HETATM   15  C   UNL     1      53.961  91.874-276.367  1.00  0.00           C  
HETATM   16  C   UNL     1      55.214  91.753-275.803  1.00  0.00           C  
HETATM   17  N   UNL     1      55.880  90.757-276.442  1.00  0.00           N  
HETATM   18  H   UNL     1      56.833  90.489-276.242  1.00  0.00           H  
HETATM   19  H   UNL     1      55.678  92.277-275.021  1.00  0.00           H  
HETATM   20  C   UNL     1      53.008  92.974-275.981  1.00  0.00           C  
HETATM   21  H   UNL     1      52.029  92.595-275.953  1.00  0.00           H  
HETATM   22  H   UNL     1      53.267  93.345-275.034  1.00  0.00           H  
HETATM   23  C   UNL     1      56.849  88.573-278.438  1.00  0.00           C  
HETATM   24  C   UNL     1      57.800  89.273-277.513  1.00  0.00           C  
HETATM   25  C   UNL     1      59.138  89.281-277.592  1.00  0.00           C  
HETATM   26  H   UNL     1      59.703  89.810-276.882  1.00  0.00           H  
HETATM   27  H   UNL     1      59.621  88.758-278.364  1.00  0.00           H  
HETATM   28  H   UNL     1      57.316  89.796-276.741  1.00  0.00           H  
HETATM   29  C   UNL     1      57.453  88.629-279.872  1.00  0.00           C  
HETATM   30  C   UNL     1      57.525  90.013-280.515  1.00  0.00           C  
HETATM   31  C   UNL     1      58.290  89.999-281.806  1.00  0.00           C  
HETATM   32  C   UNL     1      59.489  90.556-282.061  1.00  0.00           C  
HETATM   33  C   UNL     1      60.296  91.358-281.080  1.00  0.00           C  
HETATM   34  H   UNL     1      61.282  91.449-281.430  1.00  0.00           H  
HETATM   35  H   UNL     1      60.298  90.873-280.149  1.00  0.00           H  
HETATM   36  H   UNL     1      59.872  92.313-280.976  1.00  0.00           H  
HETATM   37  C   UNL     1      60.124  90.411-283.419  1.00  0.00           C  
HETATM   38  H   UNL     1      59.550  89.757-284.006  1.00  0.00           H  
HETATM   39  H   UNL     1      60.170  91.350-283.886  1.00  0.00           H  
HETATM   40  H   UNL     1      61.095  90.025-283.312  1.00  0.00           H  
HETATM   41  H   UNL     1      57.781  89.479-282.563  1.00  0.00           H  
HETATM   42  H   UNL     1      56.544  90.341-280.693  1.00  0.00           H  
HETATM   43  H   UNL     1      57.994  90.663-279.837  1.00  0.00           H  
HETATM   44  H   UNL     1      58.420  88.227-279.797  1.00  0.00           H  
HETATM   45  H   UNL     1      56.857  87.999-280.464  1.00  0.00           H  
HETATM   46  C   UNL     1      56.673  87.078-278.070  1.00  0.00           C  
HETATM   47  H   UNL     1      56.468  86.525-278.939  1.00  0.00           H  
HETATM   48  H   UNL     1      57.556  86.720-277.628  1.00  0.00           H  
HETATM   49  H   UNL     1      55.877  86.975-277.394  1.00  0.00           H  
HETATM   50  H   UNL     1      54.681  88.206-280.088  1.00  0.00           H  
HETATM   51  H   UNL     1      52.488  89.199-279.992  1.00  0.00           H  
HETATM   52  H   UNL     1      51.170  91.371-277.383  1.00  0.00           H  
HETATM   53  C   UNL     1      49.761  92.010-280.031  1.00  0.00           C  
HETATM   54  C   UNL     1      49.787  91.548-281.487  1.00  0.00           C  
HETATM   55  C   UNL     1      51.207  91.459-282.021  1.00  0.00           C  
HETATM   56  H   UNL     1      51.820  90.990-281.309  1.00  0.00           H  
HETATM   57  H   UNL     1      51.212  90.901-282.910  1.00  0.00           H  
HETATM   58  H   UNL     1      51.570  92.425-282.212  1.00  0.00           H  
HETATM   59  H   UNL     1      49.239  92.235-282.062  1.00  0.00           H  
HETATM   60  H   UNL     1      49.332  90.603-281.543  1.00  0.00           H  
HETATM   61  H   UNL     1      49.381  92.988-279.981  1.00  0.00           H  
HETATM   62  H   UNL     1      49.148  91.367-279.471  1.00  0.00           H  
HETATM   63  H   UNL     1      51.841  92.049-280.069  1.00  0.00           H  
HETATM   64  O   UNL     1      50.254  93.856-277.955  1.00  0.00           O  
HETATM   65  H   UNL     1      53.252  93.311-278.915  1.00  0.00           H  
HETATM   66  C   UNL     1      52.315  95.376-276.468  1.00  0.00           C  
HETATM   67  O   UNL     1      53.182  96.201-275.706  1.00  0.00           O  
HETATM   68  H   UNL     1      53.857  96.559-276.309  1.00  0.00           H  
HETATM   69  H1  UNL     1      51.514  95.060-275.867  1.00  0.00           H  
HETATM   70  H2  UNL     1      51.945  95.919-277.287  1.00  0.00           H  
HETATM   71  HA  UNL     1      54.060  94.401-277.072  1.00  0.00           H  
CONECT    1    2   20   66   71                                       
CONECT    2    1    3   65                                            
CONECT    3    2    4   64                                            
CONECT    4    3    5   53   63                                       
CONECT    5    4    6    9   52                                       
CONECT    6    5    7    8                                            
CONECT    7    6                                                      
CONECT    8    6                                                      
CONECT    9    5   10   14                                            
CONECT   10    9   11   51                                            
CONECT   11   10   12   50                                            
CONECT   12   11   13   23                                            
CONECT   13   12   14   17                                            
CONECT   14    9   13   15                                            
CONECT   15   14   16   20                                            
CONECT   16   15   17   19                                            
CONECT   17   13   16   18                                            
CONECT   18   17                                                      
CONECT   19   16                                                      
CONECT   20    1   15   21   22                                       
CONECT   21   20                                                      
CONECT   22   20                                                      
CONECT   23   12   24   29   46                                       
CONECT   24   23   25   28                                            
CONECT   25   24   26   27                                            
CONECT   26   25                                                      
CONECT   27   25                                                      
CONECT   28   24                                                      
CONECT   29   23   30   44   45                                       
CONECT   30   29   31   42   43                                       
CONECT   31   30   32   41                                            
CONECT   32   31   33   37                                            
CONECT   33   32   34   35   36                                       
CONECT   34   33                                                      
CONECT   35   33                                                      
CONECT   36   33                                                      
CONECT   37   32   38   39   40                                       
CONECT   38   37                                                      
CONECT   39   37                                                      
CONECT   40   37                                                      
CONECT   41   31                                                      
CONECT   42   30                                                      
CONECT   43   30                                                      
CONECT   44   29                                                      
CONECT   45   29                                                      
CONECT   46   23   47   48   49                                       
CONECT   47   46                                                      
CONECT   48   46                                                      
CONECT   49   46                                                      
CONECT   50   11                                                      
CONECT   51   10                                                      
CONECT   52    5                                                      
CONECT   53    4   54   61   62                                       
CONECT   54   53   55   59   60                                       
CONECT   55   54   56   57   58                                       
CONECT   56   55                                                      
CONECT   57   55                                                      
CONECT   58   55                                                      
CONECT   59   54                                                      
CONECT   60   54                                                      
CONECT   61   53                                                      
CONECT   62   53                                                      
CONECT   63    4                                                      
CONECT   64    3                                                      
CONECT   65    2                                                      
CONECT   66    1   67   69   70                                       
CONECT   67   66   68                                                 
CONECT   68   67                                                      
CONECT   69   66                                                      
CONECT   70   66                                                      
CONECT   71    1                                                      
MASTER        0    0    0    0    0    0    0    0   71    0   71    0
END
