# Supplementary material for: Potential Inhibitors of Fascin From A Database of Marine Natural Products: A Virtual Screening and Molecular Dynamics Study
Source: Front Chem. 2021 Oct 7;9:719949. doi: 10.3389/fchem.2021.719949 (PMC8529705; doi:10.3389/fchem.2021.719949)
Supplement: Supplementary file 2 [file DataSheet1.ZIP › Raw Date for Manuscript-719949-reduced/Table 1/19.pdb]

COMPND    unnamed molecule [1] 
AUTHOR    GENERATED BY OPEN BABEL 2.4.1
HETATM    1  C   UNL     1      50.679  89.598-279.208  1.00  0.00           C  
HETATM    2  C   UNL     1      49.360  90.350-278.883  1.00  0.00           C  
HETATM    3  O   UNL     1      48.835  90.919-280.079  1.00  0.00           O  
HETATM    4  H   UNL     1      48.562  90.199-280.669  1.00  0.00           H  
HETATM    5  C   UNL     1      49.691  91.482-277.846  1.00  0.00           C  
HETATM    6  C   UNL     1      48.419  92.268-277.322  1.00  0.00           C  
HETATM    7  C   UNL     1      47.421  91.193-276.755  1.00  0.00           C  
HETATM    8  C   UNL     1      46.197  91.788-276.027  1.00  0.00           C  
HETATM    9  O   UNL     1      45.348  92.481-276.932  1.00  0.00           O  
HETATM   10  H   UNL     1      44.552  92.749-276.443  1.00  0.00           H  
HETATM   11  C   UNL     1      46.661  92.714-274.896  1.00  0.00           C  
HETATM   12  O   UNL     1      45.540  93.317-274.257  1.00  0.00           O  
HETATM   13  H   UNL     1      45.150  93.957-274.876  1.00  0.00           H  
HETATM   14  C   UNL     1      47.630  93.791-275.373  1.00  0.00           C  
HETATM   15  C   UNL     1      48.822  93.195-276.130  1.00  0.00           C  
HETATM   16  H   UNL     1      49.387  92.646-275.435  1.00  0.00           H  
HETATM   17  H   UNL     1      49.394  93.999-276.490  1.00  0.00           H  
HETATM   18  H   UNL     1      47.976  94.316-274.532  1.00  0.00           H  
HETATM   19  H   UNL     1      47.107  94.447-276.004  1.00  0.00           H  
HETATM   20  H   UNL     1      47.203  92.152-274.194  1.00  0.00           H  
HETATM   21  H   UNL     1      45.676  90.978-275.608  1.00  0.00           H  
HETATM   22  C   UNL     1      47.042  90.099-277.771  1.00  0.00           C  
HETATM   23  O   UNL     1      46.271  90.590-278.856  1.00  0.00           O  
HETATM   24  H   UNL     1      45.464  90.991-278.488  1.00  0.00           H  
HETATM   25  C   UNL     1      48.293  89.392-278.309  1.00  0.00           C  
HETATM   26  H   UNL     1      48.706  88.845-277.513  1.00  0.00           H  
HETATM   27  H   UNL     1      47.975  88.731-279.060  1.00  0.00           H  
HETATM   28  H   UNL     1      46.496  89.364-277.258  1.00  0.00           H  
HETATM   29  H   UNL     1      48.072  90.764-276.052  1.00  0.00           H  
HETATM   30  C   UNL     1      47.827  93.184-278.422  1.00  0.00           C  
HETATM   31  H   UNL     1      48.493  93.972-278.618  1.00  0.00           H  
HETATM   32  H   UNL     1      46.909  93.575-278.095  1.00  0.00           H  
HETATM   33  H   UNL     1      47.678  92.626-279.299  1.00  0.00           H  
HETATM   34  C   UNL     1      50.846  92.388-278.340  1.00  0.00           C  
HETATM   35  C   UNL     1      52.105  91.582-278.708  1.00  0.00           C  
HETATM   36  C   UNL     1      51.822  90.494-279.757  1.00  0.00           C  
HETATM   37  C   UNL     1      52.938  89.426-280.042  1.00  0.00           C  
HETATM   38  C   UNL     1      53.881  89.065-278.884  1.00  0.00           C  
HETATM   39  C   UNL     1      55.320  89.412-279.117  1.00  0.00           C  
HETATM   40  C   UNL     1      56.300  88.496-279.178  1.00  0.00           C  
HETATM   41  C   UNL     1      57.775  88.758-279.409  1.00  0.00           C  
HETATM   42  C   UNL     1      58.092  90.110-280.068  1.00  0.00           C  
HETATM   43  C   UNL     1      57.926  90.158-281.578  1.00  0.00           C  
HETATM   44  O   UNL     1      58.664  91.234-282.139  1.00  0.00           O  
HETATM   45  H   UNL     1      59.607  91.048-282.004  1.00  0.00           H  
HETATM   46  H   UNL     1      56.907  90.279-281.800  1.00  0.00           H  
HETATM   47  H   UNL     1      58.267  89.251-281.983  1.00  0.00           H  
HETATM   48  C   UNL     1      59.478  90.663-279.690  1.00  0.00           C  
HETATM   49  H   UNL     1      59.779  90.255-278.771  1.00  0.00           H  
HETATM   50  H   UNL     1      60.173  90.403-280.433  1.00  0.00           H  
HETATM   51  H   UNL     1      59.427  91.709-279.609  1.00  0.00           H  
HETATM   52  H   UNL     1      57.452  90.813-279.623  1.00  0.00           H  
HETATM   53  C   UNL     1      58.544  88.644-278.089  1.00  0.00           C  
HETATM   54  H   UNL     1      59.504  88.262-278.275  1.00  0.00           H  
HETATM   55  H   UNL     1      58.031  87.998-277.440  1.00  0.00           H  
HETATM   56  H   UNL     1      58.624  89.593-277.648  1.00  0.00           H  
HETATM   57  H   UNL     1      58.130  87.980-280.018  1.00  0.00           H  
HETATM   58  H   UNL     1      55.956  87.513-279.046  1.00  0.00           H  
HETATM   59  H   UNL     1      55.545  90.431-279.235  1.00  0.00           H  
HETATM   60  C   UNL     1      53.744  87.572-278.564  1.00  0.00           C  
HETATM   61  H   UNL     1      52.984  87.435-277.852  1.00  0.00           H  
HETATM   62  H   UNL     1      54.653  87.212-278.180  1.00  0.00           H  
HETATM   63  H   UNL     1      53.501  87.047-279.440  1.00  0.00           H  
HETATM   64  H   UNL     1      53.582  89.576-278.017  1.00  0.00           H  
HETATM   65  C   UNL     1      52.128  88.186-280.536  1.00  0.00           C  
HETATM   66  C   UNL     1      50.648  88.436-280.200  1.00  0.00           C  
HETATM   67  O   UNL     1      50.064  87.268-279.645  1.00  0.00           O  
HETATM   68  H   UNL     1      50.548  87.043-278.832  1.00  0.00           H  
HETATM   69  H   UNL     1      50.094  88.740-281.039  1.00  0.00           H  
HETATM   70  H   UNL     1      52.255  88.075-281.572  1.00  0.00           H  
HETATM   71  H   UNL     1      52.474  87.324-280.047  1.00  0.00           H  
HETATM   72  H   UNL     1      53.562  89.769-280.813  1.00  0.00           H  
HETATM   73  C   UNL     1      51.527  91.189-281.117  1.00  0.00           C  
HETATM   74  H   UNL     1      51.230  90.469-281.821  1.00  0.00           H  
HETATM   75  H   UNL     1      50.758  91.893-280.991  1.00  0.00           H  
HETATM   76  H   UNL     1      52.394  91.674-281.457  1.00  0.00           H  
HETATM   77  H   UNL     1      52.832  92.229-279.102  1.00  0.00           H  
HETATM   78  H   UNL     1      52.483  91.112-277.849  1.00  0.00           H  
HETATM   79  H   UNL     1      50.537  92.915-279.194  1.00  0.00           H  
HETATM   80  H   UNL     1      51.105  93.068-277.583  1.00  0.00           H  
HETATM   81  H   UNL     1      50.163  91.061-277.007  1.00  0.00           H  
HETATM   82  H   UNL     1      51.070  89.180-278.327  1.00  0.00           H  
CONECT    1    2   36   66   82                                       
CONECT    2    1    3    5   25                                       
CONECT    3    2    4                                                 
CONECT    4    3                                                      
CONECT    5    2    6   34   81                                       
CONECT    6    5    7   15   30                                       
CONECT    7    6    8   22   29                                       
CONECT    8    7    9   11   21                                       
CONECT    9    8   10                                                 
CONECT   10    9                                                      
CONECT   11    8   12   14   20                                       
CONECT   12   11   13                                                 
CONECT   13   12                                                      
CONECT   14   11   15   18   19                                       
CONECT   15    6   14   16   17                                       
CONECT   16   15                                                      
CONECT   17   15                                                      
CONECT   18   14                                                      
CONECT   19   14                                                      
CONECT   20   11                                                      
CONECT   21    8                                                      
CONECT   22    7   23   25   28                                       
CONECT   23   22   24                                                 
CONECT   24   23                                                      
CONECT   25    2   22   26   27                                       
CONECT   26   25                                                      
CONECT   27   25                                                      
CONECT   28   22                                                      
CONECT   29    7                                                      
CONECT   30    6   31   32   33                                       
CONECT   31   30                                                      
CONECT   32   30                                                      
CONECT   33   30                                                      
CONECT   34    5   35   79   80                                       
CONECT   35   34   36   77   78                                       
CONECT   36    1   35   37   73                                       
CONECT   37   36   38   65   72                                       
CONECT   38   37   39   60   64                                       
CONECT   39   38   40   59                                            
CONECT   40   39   41   58                                            
CONECT   41   40   42   53   57                                       
CONECT   42   41   43   48   52                                       
CONECT   43   42   44   46   47                                       
CONECT   44   43   45                                                 
CONECT   45   44                                                      
CONECT   46   43                                                      
CONECT   47   43                                                      
CONECT   48   42   49   50   51                                       
CONECT   49   48                                                      
CONECT   50   48                                                      
CONECT   51   48                                                      
CONECT   52   42                                                      
CONECT   53   41   54   55   56                                       
CONECT   54   53                                                      
CONECT   55   53                                                      
CONECT   56   53                                                      
CONECT   57   41                                                      
CONECT   58   40                                                      
CONECT   59   39                                                      
CONECT   60   38   61   62   63                                       
CONECT   61   60                                                      
CONECT   62   60                                                      
CONECT   63   60                                                      
CONECT   64   38                                                      
CONECT   65   37   66   70   71                                       
CONECT   66    1   65   67   69                                       
CONECT   67   66   68                                                 
CONECT   68   67                                                      
CONECT   69   66                                                      
CONECT   70   65                                                      
CONECT   71   65                                                      
CONECT   72   37                                                      
CONECT   73   36   74   75   76                                       
CONECT   74   73                                                      
CONECT   75   73                                                      
CONECT   76   73                                                      
CONECT   77   35                                                      
CONECT   78   35                                                      
CONECT   79   34                                                      
CONECT   80   34                                                      
CONECT   81    5                                                      
CONECT   82    1                                                      
MASTER        0    0    0    0    0    0    0    0   82    0   82    0
END
