# Supplementary material for: Potential Inhibitors of Fascin From A Database of Marine Natural Products: A Virtual Screening and Molecular Dynamics Study
Source: Front Chem. 2021 Oct 7;9:719949. doi: 10.3389/fchem.2021.719949 (PMC8529705; doi:10.3389/fchem.2021.719949)
Supplement: Supplementary file 2 [file DataSheet1.ZIP › Raw Date for Manuscript-719949-reduced/Table 1/2.pdb]

COMPND    unnamed molecule [1] 
AUTHOR    GENERATED BY OPEN BABEL 2.4.1
HETATM    1  C   UNL     1      52.440  90.509-277.907  1.00  0.00           C  
HETATM    2  O   UNL     1      51.885  91.645-277.374  1.00  0.00           O  
HETATM    3  H   UNL     1      51.031  91.805-277.812  1.00  0.00           H  
HETATM    4  C   UNL     1      53.706  90.092-277.450  1.00  0.00           C  
HETATM    5  C   UNL     1      54.411  90.882-276.364  1.00  0.00           C  
HETATM    6  C   UNL     1      55.414  90.008-275.604  1.00  0.00           C  
HETATM    7  C   UNL     1      56.378  89.327-276.560  1.00  0.00           C  
HETATM    8  C   UNL     1      55.646  88.393-277.550  1.00  0.00           C  
HETATM    9  C   UNL     1      54.288  88.936-278.014  1.00  0.00           C  
HETATM   10  C   UNL     1      53.556  88.214-278.982  1.00  0.00           C  
HETATM   11  C   UNL     1      52.302  88.639-279.443  1.00  0.00           C  
HETATM   12  C   UNL     1      51.742  89.785-278.878  1.00  0.00           C  
HETATM   13  O   UNL     1      50.527  90.240-279.305  1.00  0.00           O  
HETATM   14  C   UNL     1      49.589  90.591-278.286  1.00  0.00           C  
HETATM   15  O   UNL     1      49.184  91.960-278.411  1.00  0.00           O  
HETATM   16  C   UNL     1      48.236  92.359-277.420  1.00  0.00           C  
HETATM   17  C   UNL     1      46.951  91.535-277.520  1.00  0.00           C  
HETATM   18  O   UNL     1      46.293  91.835-278.748  1.00  0.00           O  
HETATM   19  H   UNL     1      46.096  92.786-278.751  1.00  0.00           H  
HETATM   20  C   UNL     1      47.254  90.040-277.476  1.00  0.00           C  
HETATM   21  O   UNL     1      47.664  89.711-276.148  1.00  0.00           O  
HETATM   22  H   UNL     1      47.887  88.765-276.141  1.00  0.00           H  
HETATM   23  C   UNL     1      48.366  89.683-278.468  1.00  0.00           C  
HETATM   24  O   UNL     1      48.755  88.324-278.291  1.00  0.00           O  
HETATM   25  H   UNL     1      47.961  87.774-278.404  1.00  0.00           H  
HETATM   26  H   UNL     1      47.974  89.812-279.434  1.00  0.00           H  
HETATM   27  H   UNL     1      46.387  89.500-277.719  1.00  0.00           H  
HETATM   28  H   UNL     1      46.328  91.795-276.716  1.00  0.00           H  
HETATM   29  H   UNL     1      48.666  92.223-276.472  1.00  0.00           H  
HETATM   30  H   UNL     1      48.012  93.375-277.561  1.00  0.00           H  
HETATM   31  H   UNL     1      50.030  90.455-277.343  1.00  0.00           H  
HETATM   32  C   UNL     1      51.578  87.838-280.486  1.00  0.00           C  
HETATM   33  H   UNL     1      50.615  87.602-280.140  1.00  0.00           H  
HETATM   34  H   UNL     1      52.108  86.952-280.678  1.00  0.00           H  
HETATM   35  H   UNL     1      51.504  88.400-281.370  1.00  0.00           H  
HETATM   36  H   UNL     1      53.982  87.331-279.358  1.00  0.00           H  
HETATM   37  C   UNL     1      56.573  87.992-278.715  1.00  0.00           C  
HETATM   38  C   UNL     1      57.385  89.173-279.189  1.00  0.00           C  
HETATM   39  C   UNL     1      58.726  89.205-279.171  1.00  0.00           C  
HETATM   40  C   UNL     1      59.495  90.335-279.627  1.00  0.00           C  
HETATM   41  C   UNL     1      59.875  90.624-280.888  1.00  0.00           C  
HETATM   42  C   UNL     1      59.547  89.808-282.109  1.00  0.00           C  
HETATM   43  H   UNL     1      58.558  89.462-282.043  1.00  0.00           H  
HETATM   44  H   UNL     1      59.654  90.404-282.967  1.00  0.00           H  
HETATM   45  H   UNL     1      60.201  88.989-282.168  1.00  0.00           H  
HETATM   46  C   UNL     1      60.685  91.862-281.170  1.00  0.00           C  
HETATM   47  H   UNL     1      61.150  91.770-282.107  1.00  0.00           H  
HETATM   48  H   UNL     1      60.053  92.701-281.174  1.00  0.00           H  
HETATM   49  H   UNL     1      61.417  91.978-280.426  1.00  0.00           H  
HETATM   50  H   UNL     1      59.763  90.975-278.838  1.00  0.00           H  
HETATM   51  H   UNL     1      59.215  88.352-278.802  1.00  0.00           H  
HETATM   52  H   UNL     1      56.845  89.999-279.547  1.00  0.00           H  
HETATM   53  C   UNL     1      57.526  86.861-278.313  1.00  0.00           C  
HETATM   54  H   UNL     1      57.649  86.203-279.122  1.00  0.00           H  
HETATM   55  H   UNL     1      57.124  86.339-277.495  1.00  0.00           H  
HETATM   56  H   UNL     1      58.457  87.266-278.046  1.00  0.00           H  
HETATM   57  H   UNL     1      55.995  87.637-279.516  1.00  0.00           H  
HETATM   58  H   UNL     1      55.497  87.540-276.956  1.00  0.00           H  
HETATM   59  H   UNL     1      57.066  88.752-276.013  1.00  0.00           H  
HETATM   60  H   UNL     1      56.893  90.055-277.115  1.00  0.00           H  
HETATM   61  H   UNL     1      54.897  89.270-275.065  1.00  0.00           H  
HETATM   62  H   UNL     1      55.965  90.605-274.939  1.00  0.00           H  
HETATM   63  C   UNL     1      55.070  92.140-276.944  1.00  0.00           C  
HETATM   64  H   UNL     1      55.905  92.397-276.362  1.00  0.00           H  
HETATM   65  H   UNL     1      55.375  91.952-277.931  1.00  0.00           H  
HETATM   66  H   UNL     1      54.380  92.932-276.936  1.00  0.00           H  
HETATM   67  H   UNL     1      53.702  91.248-275.682  1.00  0.00           H  
CONECT    1    2    4   12                                            
CONECT    2    1    3                                                 
CONECT    3    2                                                      
CONECT    4    1    5    9                                            
CONECT    5    4    6   63   67                                       
CONECT    6    5    7   61   62                                       
CONECT    7    6    8   59   60                                       
CONECT    8    7    9   37   58                                       
CONECT    9    4    8   10                                            
CONECT   10    9   11   36                                            
CONECT   11   10   12   32                                            
CONECT   12    1   11   13                                            
CONECT   13   12   14                                                 
CONECT   14   13   15   23   31                                       
CONECT   15   14   16                                                 
CONECT   16   15   17   29   30                                       
CONECT   17   16   18   20   28                                       
CONECT   18   17   19                                                 
CONECT   19   18                                                      
CONECT   20   17   21   23   27                                       
CONECT   21   20   22                                                 
CONECT   22   21                                                      
CONECT   23   14   20   24   26                                       
CONECT   24   23   25                                                 
CONECT   25   24                                                      
CONECT   26   23                                                      
CONECT   27   20                                                      
CONECT   28   17                                                      
CONECT   29   16                                                      
CONECT   30   16                                                      
CONECT   31   14                                                      
CONECT   32   11   33   34   35                                       
CONECT   33   32                                                      
CONECT   34   32                                                      
CONECT   35   32                                                      
CONECT   36   10                                                      
CONECT   37    8   38   53   57                                       
CONECT   38   37   39   52                                            
CONECT   39   38   40   51                                            
CONECT   40   39   41   50                                            
CONECT   41   40   42   46                                            
CONECT   42   41   43   44   45                                       
CONECT   43   42                                                      
CONECT   44   42                                                      
CONECT   45   42                                                      
CONECT   46   41   47   48   49                                       
CONECT   47   46                                                      
CONECT   48   46                                                      
CONECT   49   46                                                      
CONECT   50   40                                                      
CONECT   51   39                                                      
CONECT   52   38                                                      
CONECT   53   37   54   55   56                                       
CONECT   54   53                                                      
CONECT   55   53                                                      
CONECT   56   53                                                      
CONECT   57   37                                                      
CONECT   58    8                                                      
CONECT   59    7                                                      
CONECT   60    7                                                      
CONECT   61    6                                                      
CONECT   62    6                                                      
CONECT   63    5   64   65   66                                       
CONECT   64   63                                                      
CONECT   65   63                                                      
CONECT   66   63                                                      
CONECT   67    5                                                      
MASTER        0    0    0    0    0    0    0    0   67    0   67    0
END
