# Supplementary material for: Potential Inhibitors of Fascin From A Database of Marine Natural Products: A Virtual Screening and Molecular Dynamics Study
Source: Front Chem. 2021 Oct 7;9:719949. doi: 10.3389/fchem.2021.719949 (PMC8529705; doi:10.3389/fchem.2021.719949)
Supplement: Supplementary file 2 [file DataSheet1.ZIP › Raw Date for Manuscript-719949-reduced/Table 1/3.pdb]

COMPND    unnamed molecule [1] 
AUTHOR    GENERATED BY OPEN BABEL 2.4.1
HETATM    1  C   UNL     1      51.999  95.157-277.639  1.00  0.00           C  
HETATM    2  O   UNL     1      51.455  95.579-278.820  1.00  0.00           O  
HETATM    3  H   UNL     1      50.903  96.360-278.643  1.00  0.00           H  
HETATM    4  C   UNL     1      51.701  95.809-276.447  1.00  0.00           C  
HETATM    5  C   UNL     1      52.289  95.325-275.293  1.00  0.00           C  
HETATM    6  C   UNL     1      53.154  94.236-275.296  1.00  0.00           C  
HETATM    7  C   UNL     1      53.451  93.563-276.485  1.00  0.00           C  
HETATM    8  C   UNL     1      52.856  94.046-277.666  1.00  0.00           C  
HETATM    9  H   UNL     1      53.061  93.563-278.575  1.00  0.00           H  
HETATM   10  C   UNL     1      54.299  92.366-276.490  1.00  0.00           C  
HETATM   11  C   UNL     1      54.068  91.271-277.234  1.00  0.00           C  
HETATM   12  C   UNL     1      54.912  90.072-277.236  1.00  0.00           C  
HETATM   13  C   UNL     1      54.563  88.963-278.019  1.00  0.00           C  
HETATM   14  C   UNL     1      55.367  87.823-278.023  1.00  0.00           C  
HETATM   15  C   UNL     1      56.520  87.792-277.243  1.00  0.00           C  
HETATM   16  O   UNL     1      57.286  86.660-277.265  1.00  0.00           O  
HETATM   17  H   UNL     1      58.047  86.789-276.671  1.00  0.00           H  
HETATM   18  C   UNL     1      56.882  88.887-276.461  1.00  0.00           C  
HETATM   19  C   UNL     1      56.077  90.028-276.458  1.00  0.00           C  
HETATM   20  H   UNL     1      56.344  90.857-275.872  1.00  0.00           H  
HETATM   21  H   UNL     1      57.755  88.851-275.879  1.00  0.00           H  
HETATM   22  H   UNL     1      55.101  86.995-278.612  1.00  0.00           H  
HETATM   23  H   UNL     1      53.693  88.988-278.606  1.00  0.00           H  
HETATM   24  H   UNL     1      53.215  91.313-277.844  1.00  0.00           H  
HETATM   25  H   UNL     1      55.125  92.396-275.842  1.00  0.00           H  
HETATM   26  C   UNL     1      53.608  93.967-273.892  1.00  0.00           C  
HETATM   27  C   UNL     1      52.891  95.122-273.136  1.00  0.00           C  
HETATM   28  O   UNL     1      52.051  95.863-274.058  1.00  0.00           O  
HETATM   29  C   UNL     1      52.064  94.633-271.979  1.00  0.00           C  
HETATM   30  C   UNL     1      52.570  94.720-270.672  1.00  0.00           C  
HETATM   31  C   UNL     1      51.813  94.284-269.581  1.00  0.00           C  
HETATM   32  C   UNL     1      50.540  93.760-269.790  1.00  0.00           C  
HETATM   33  O   UNL     1      49.786  93.327-268.735  1.00  0.00           O  
HETATM   34  H   UNL     1      50.294  93.455-267.915  1.00  0.00           H  
HETATM   35  C   UNL     1      50.023  93.673-271.078  1.00  0.00           C  
HETATM   36  O   UNL     1      48.768  93.158-271.258  1.00  0.00           O  
HETATM   37  H   UNL     1      48.562  93.167-272.209  1.00  0.00           H  
HETATM   38  C   UNL     1      50.775  94.110-272.170  1.00  0.00           C  
HETATM   39  H   UNL     1      50.377  94.048-273.140  1.00  0.00           H  
HETATM   40  H   UNL     1      52.205  94.352-268.609  1.00  0.00           H  
HETATM   41  H   UNL     1      53.528  95.116-270.505  1.00  0.00           H  
HETATM   42  H   UNL     1      53.655  95.748-272.778  1.00  0.00           H  
HETATM   43  C   UNL     1      55.100  93.997-273.669  1.00  0.00           C  
HETATM   44  C   UNL     1      55.711  92.984-272.913  1.00  0.00           C  
HETATM   45  C   UNL     1      57.088  93.007-272.686  1.00  0.00           C  
HETATM   46  O   UNL     1      57.636  91.999-271.944  1.00  0.00           O  
HETATM   47  H   UNL     1      58.593  92.153-271.871  1.00  0.00           H  
HETATM   48  C   UNL     1      57.880  94.030-273.197  1.00  0.00           C  
HETATM   49  C   UNL     1      57.278  95.039-273.941  1.00  0.00           C  
HETATM   50  O   UNL     1      58.068  96.040-274.433  1.00  0.00           O  
HETATM   51  H   UNL     1      57.509  96.660-274.933  1.00  0.00           H  
HETATM   52  C   UNL     1      55.900  95.034-274.178  1.00  0.00           C  
HETATM   53  H   UNL     1      55.461  95.806-274.738  1.00  0.00           H  
HETATM   54  H   UNL     1      58.915  94.032-273.019  1.00  0.00           H  
HETATM   55  H   UNL     1      55.132  92.204-272.515  1.00  0.00           H  
HETATM   56  H   UNL     1      53.282  93.044-273.512  1.00  0.00           H  
HETATM   57  H   UNL     1      51.058  96.638-276.401  1.00  0.00           H  
CONECT    1    2    4    8                                            
CONECT    2    1    3                                                 
CONECT    3    2                                                      
CONECT    4    1    5   57                                            
CONECT    5    4    6   28                                            
CONECT    6    5    7   26                                            
CONECT    7    6    8   10                                            
CONECT    8    1    7    9                                            
CONECT    9    8                                                      
CONECT   10    7   11   25                                            
CONECT   11   10   12   24                                            
CONECT   12   11   13   19                                            
CONECT   13   12   14   23                                            
CONECT   14   13   15   22                                            
CONECT   15   14   16   18                                            
CONECT   16   15   17                                                 
CONECT   17   16                                                      
CONECT   18   15   19   21                                            
CONECT   19   12   18   20                                            
CONECT   20   19                                                      
CONECT   21   18                                                      
CONECT   22   14                                                      
CONECT   23   13                                                      
CONECT   24   11                                                      
CONECT   25   10                                                      
CONECT   26    6   27   43   56                                       
CONECT   27   26   28   29   42                                       
CONECT   28    5   27                                                 
CONECT   29   27   30   38                                            
CONECT   30   29   31   41                                            
CONECT   31   30   32   40                                            
CONECT   32   31   33   35                                            
CONECT   33   32   34                                                 
CONECT   34   33                                                      
CONECT   35   32   36   38                                            
CONECT   36   35   37                                                 
CONECT   37   36                                                      
CONECT   38   29   35   39                                            
CONECT   39   38                                                      
CONECT   40   31                                                      
CONECT   41   30                                                      
CONECT   42   27                                                      
CONECT   43   26   44   52                                            
CONECT   44   43   45   55                                            
CONECT   45   44   46   48                                            
CONECT   46   45   47                                                 
CONECT   47   46                                                      
CONECT   48   45   49   54                                            
CONECT   49   48   50   52                                            
CONECT   50   49   51                                                 
CONECT   51   50                                                      
CONECT   52   43   49   53                                            
CONECT   53   52                                                      
CONECT   54   48                                                      
CONECT   55   44                                                      
CONECT   56   26                                                      
CONECT   57    4                                                      
MASTER        0    0    0    0    0    0    0    0   57    0   57    0
END
