# Supplementary material for: Potential Inhibitors of Fascin From A Database of Marine Natural Products: A Virtual Screening and Molecular Dynamics Study
Source: Front Chem. 2021 Oct 7;9:719949. doi: 10.3389/fchem.2021.719949 (PMC8529705; doi:10.3389/fchem.2021.719949)
Supplement: Supplementary file 2 [file DataSheet1.ZIP › Raw Date for Manuscript-719949-reduced/Table 1/4.pdb]

COMPND    unnamed molecule [1] 
AUTHOR    GENERATED BY OPEN BABEL 2.4.1
HETATM    1  C   UNL     1      53.702  90.413-277.335  1.00  0.00           C  
HETATM    2  C   UNL     1      52.711  91.551-277.738  1.00  0.00           C  
HETATM    3  O   UNL     1      52.020  91.869-276.519  1.00  0.00           O  
HETATM    4  H   UNL     1      51.490  91.095-276.260  1.00  0.00           H  
HETATM    5  C   UNL     1      51.705  91.057-278.820  1.00  0.00           C  
HETATM    6  C   UNL     1      50.611  92.129-279.258  1.00  0.00           C  
HETATM    7  C   UNL     1      51.307  93.472-279.640  1.00  0.00           C  
HETATM    8  C   UNL     1      52.314  93.940-278.563  1.00  0.00           C  
HETATM    9  O   UNL     1      53.016  95.096-279.025  1.00  0.00           O  
HETATM   10  H   UNL     1      53.495  94.851-279.834  1.00  0.00           H  
HETATM   11  C   UNL     1      53.353  92.871-278.193  1.00  0.00           C  
HETATM   12  H   UNL     1      53.948  93.256-277.418  1.00  0.00           H  
HETATM   13  H   UNL     1      53.950  92.697-279.039  1.00  0.00           H  
HETATM   14  H   UNL     1      51.794  94.175-277.681  1.00  0.00           H  
HETATM   15  C   UNL     1      50.278  94.580-279.959  1.00  0.00           C  
HETATM   16  C   UNL     1      49.255  94.796-278.845  1.00  0.00           C  
HETATM   17  O   UNL     1      48.282  95.731-279.303  1.00  0.00           O  
HETATM   18  H   UNL     1      47.633  95.852-278.590  1.00  0.00           H  
HETATM   19  C   UNL     1      48.562  93.497-278.441  1.00  0.00           C  
HETATM   20  C   UNL     1      49.564  92.383-278.128  1.00  0.00           C  
HETATM   21  H   UNL     1      50.062  92.655-277.244  1.00  0.00           H  
HETATM   22  H   UNL     1      49.009  91.507-277.962  1.00  0.00           H  
HETATM   23  H   UNL     1      47.942  93.197-279.233  1.00  0.00           H  
HETATM   24  H   UNL     1      47.976  93.690-277.591  1.00  0.00           H  
HETATM   25  H   UNL     1      49.730  95.176-277.990  1.00  0.00           H  
HETATM   26  H   UNL     1      49.781  94.304-280.842  1.00  0.00           H  
HETATM   27  H   UNL     1      50.812  95.469-280.121  1.00  0.00           H  
HETATM   28  H   UNL     1      51.810  93.330-280.551  1.00  0.00           H  
HETATM   29  C   UNL     1      49.818  91.569-280.479  1.00  0.00           C  
HETATM   30  H   UNL     1      50.441  90.939-281.042  1.00  0.00           H  
HETATM   31  H   UNL     1      48.987  91.025-280.137  1.00  0.00           H  
HETATM   32  H   UNL     1      49.491  92.366-281.080  1.00  0.00           H  
HETATM   33  C   UNL     1      52.456  90.479-280.059  1.00  0.00           C  
HETATM   34  C   UNL     1      53.900  90.030-279.851  1.00  0.00           C  
HETATM   35  C   UNL     1      54.184  89.449-278.464  1.00  0.00           C  
HETATM   36  C   UNL     1      55.734  89.329-278.241  1.00  0.00           C  
HETATM   37  C   UNL     1      56.453  88.051-278.716  1.00  0.00           C  
HETATM   38  C   UNL     1      57.492  88.373-279.752  1.00  0.00           C  
HETATM   39  C   UNL     1      57.551  89.474-280.518  1.00  0.00           C  
HETATM   40  C   UNL     1      58.628  89.717-281.532  1.00  0.00           C  
HETATM   41  O   UNL     1      58.134  90.694-282.457  1.00  0.00           O  
HETATM   42  H   UNL     1      58.040  91.536-281.979  1.00  0.00           H  
HETATM   43  C   UNL     1      59.993  90.184-281.013  1.00  0.00           C  
HETATM   44  C   UNL     1      59.902  90.659-279.559  1.00  0.00           C  
HETATM   45  H   UNL     1      59.490  89.896-278.967  1.00  0.00           H  
HETATM   46  H   UNL     1      59.291  91.511-279.507  1.00  0.00           H  
HETATM   47  H   UNL     1      60.863  90.895-279.207  1.00  0.00           H  
HETATM   48  C   UNL     1      60.628  91.276-281.880  1.00  0.00           C  
HETATM   49  H   UNL     1      60.003  92.119-281.894  1.00  0.00           H  
HETATM   50  H   UNL     1      60.754  90.917-282.859  1.00  0.00           H  
HETATM   51  H   UNL     1      61.563  91.540-281.481  1.00  0.00           H  
HETATM   52  H   UNL     1      60.583  89.317-281.062  1.00  0.00           H  
HETATM   53  H   UNL     1      58.855  88.831-282.047  1.00  0.00           H  
HETATM   54  H   UNL     1      56.791  90.185-280.379  1.00  0.00           H  
HETATM   55  H   UNL     1      58.225  87.627-279.847  1.00  0.00           H  
HETATM   56  C   UNL     1      57.123  87.314-277.551  1.00  0.00           C  
HETATM   57  H   UNL     1      57.600  88.009-276.925  1.00  0.00           H  
HETATM   58  H   UNL     1      57.832  86.637-277.927  1.00  0.00           H  
HETATM   59  H   UNL     1      56.396  86.791-277.003  1.00  0.00           H  
HETATM   60  H   UNL     1      55.752  87.391-279.135  1.00  0.00           H  
HETATM   61  C   UNL     1      55.919  89.677-276.761  1.00  0.00           C  
HETATM   62  C   UNL     1      54.981  90.865-276.604  1.00  0.00           C  
HETATM   63  O   UNL     1      54.745  91.137-275.235  1.00  0.00           O  
HETATM   64  H   UNL     1      54.088  91.853-275.190  1.00  0.00           H  
HETATM   65  H   UNL     1      55.338  91.732-277.077  1.00  0.00           H  
HETATM   66  H   UNL     1      55.645  88.853-276.171  1.00  0.00           H  
HETATM   67  H   UNL     1      56.925  89.918-276.581  1.00  0.00           H  
HETATM   68  H   UNL     1      56.221  90.111-278.744  1.00  0.00           H  
HETATM   69  C   UNL     1      53.445  88.101-278.323  1.00  0.00           C  
HETATM   70  H   UNL     1      52.709  88.181-277.578  1.00  0.00           H  
HETATM   71  H   UNL     1      52.992  87.853-279.237  1.00  0.00           H  
HETATM   72  H   UNL     1      54.131  87.352-278.058  1.00  0.00           H  
HETATM   73  H   UNL     1      54.543  90.850-279.979  1.00  0.00           H  
HETATM   74  H   UNL     1      54.139  89.285-280.551  1.00  0.00           H  
HETATM   75  H   UNL     1      52.494  91.206-280.816  1.00  0.00           H  
HETATM   76  H   UNL     1      51.947  89.632-280.413  1.00  0.00           H  
HETATM   77  H   UNL     1      51.181  90.223-278.456  1.00  0.00           H  
HETATM   78  H   UNL     1      53.218  89.740-276.691  1.00  0.00           H  
CONECT    1    2   35   62   78                                       
CONECT    2    1    3    5   11                                       
CONECT    3    2    4                                                 
CONECT    4    3                                                      
CONECT    5    2    6   33   77                                       
CONECT    6    5    7   20   29                                       
CONECT    7    6    8   15   28                                       
CONECT    8    7    9   11   14                                       
CONECT    9    8   10                                                 
CONECT   10    9                                                      
CONECT   11    2    8   12   13                                       
CONECT   12   11                                                      
CONECT   13   11                                                      
CONECT   14    8                                                      
CONECT   15    7   16   26   27                                       
CONECT   16   15   17   19   25                                       
CONECT   17   16   18                                                 
CONECT   18   17                                                      
CONECT   19   16   20   23   24                                       
CONECT   20    6   19   21   22                                       
CONECT   21   20                                                      
CONECT   22   20                                                      
CONECT   23   19                                                      
CONECT   24   19                                                      
CONECT   25   16                                                      
CONECT   26   15                                                      
CONECT   27   15                                                      
CONECT   28    7                                                      
CONECT   29    6   30   31   32                                       
CONECT   30   29                                                      
CONECT   31   29                                                      
CONECT   32   29                                                      
CONECT   33    5   34   75   76                                       
CONECT   34   33   35   73   74                                       
CONECT   35    1   34   36   69                                       
CONECT   36   35   37   61   68                                       
CONECT   37   36   38   56   60                                       
CONECT   38   37   39   55                                            
CONECT   39   38   40   54                                            
CONECT   40   39   41   43   53                                       
CONECT   41   40   42                                                 
CONECT   42   41                                                      
CONECT   43   40   44   48   52                                       
CONECT   44   43   45   46   47                                       
CONECT   45   44                                                      
CONECT   46   44                                                      
CONECT   47   44                                                      
CONECT   48   43   49   50   51                                       
CONECT   49   48                                                      
CONECT   50   48                                                      
CONECT   51   48                                                      
CONECT   52   43                                                      
CONECT   53   40                                                      
CONECT   54   39                                                      
CONECT   55   38                                                      
CONECT   56   37   57   58   59                                       
CONECT   57   56                                                      
CONECT   58   56                                                      
CONECT   59   56                                                      
CONECT   60   37                                                      
CONECT   61   36   62   66   67                                       
CONECT   62    1   61   63   65                                       
CONECT   63   62   64                                                 
CONECT   64   63                                                      
CONECT   65   62                                                      
CONECT   66   61                                                      
CONECT   67   61                                                      
CONECT   68   36                                                      
CONECT   69   35   70   71   72                                       
CONECT   70   69                                                      
CONECT   71   69                                                      
CONECT   72   69                                                      
CONECT   73   34                                                      
CONECT   74   34                                                      
CONECT   75   33                                                      
CONECT   76   33                                                      
CONECT   77    5                                                      
CONECT   78    1                                                      
MASTER        0    0    0    0    0    0    0    0   78    0   78    0
END
