# Supplementary material for: Potential Inhibitors of Fascin From A Database of Marine Natural Products: A Virtual Screening and Molecular Dynamics Study
Source: Front Chem. 2021 Oct 7;9:719949. doi: 10.3389/fchem.2021.719949 (PMC8529705; doi:10.3389/fchem.2021.719949)
Supplement: Supplementary file 2 [file DataSheet1.ZIP › Raw Date for Manuscript-719949-reduced/Table 1/5.pdb]

COMPND    unnamed molecule [1] 
AUTHOR    GENERATED BY OPEN BABEL 2.4.1
HETATM    1  C   UNL     1      54.955  92.462-275.306  1.00  0.00           C  
HETATM    2  O   UNL     1      55.870  92.530-274.286  1.00  0.00           O  
HETATM    3  H   UNL     1      56.458  91.759-274.322  1.00  0.00           H  
HETATM    4  C   UNL     1      54.142  93.587-275.471  1.00  0.00           C  
HETATM    5  C   UNL     1      53.224  93.552-276.499  1.00  0.00           C  
HETATM    6  C   UNL     1      52.256  94.578-276.903  1.00  0.00           C  
HETATM    7  O   UNL     1      52.131  95.653-276.346  1.00  0.00           O  
HETATM    8  N   UNL     1      51.573  94.053-277.995  1.00  0.00           N  
HETATM    9  C   UNL     1      50.542  94.743-278.743  1.00  0.00           C  
HETATM   10  C   UNL     1      50.837  94.764-280.239  1.00  0.00           C  
HETATM   11  O   UNL     1      52.046  95.454-280.513  1.00  0.00           O  
HETATM   12  H   UNL     1      52.776  94.940-280.129  1.00  0.00           H  
HETATM   13  H   UNL     1      50.042  95.242-280.731  1.00  0.00           H  
HETATM   14  H   UNL     1      50.914  93.774-280.579  1.00  0.00           H  
HETATM   15  H   UNL     1      49.630  94.252-278.573  1.00  0.00           H  
HETATM   16  H   UNL     1      50.481  95.728-278.384  1.00  0.00           H  
HETATM   17  C   UNL     1      52.042  92.726-278.378  1.00  0.00           C  
HETATM   18  C   UNL     1      53.099  92.462-277.357  1.00  0.00           C  
HETATM   19  C   UNL     1      53.907  91.347-277.198  1.00  0.00           C  
HETATM   20  C   UNL     1      54.836  91.324-276.142  1.00  0.00           C  
HETATM   21  C   UNL     1      55.696  90.109-275.934  1.00  0.00           C  
HETATM   22  C   UNL     1      55.161  88.905-276.703  1.00  0.00           C  
HETATM   23  O   UNL     1      56.170  87.902-276.707  1.00  0.00           O  
HETATM   24  H   UNL     1      55.774  87.083-277.048  1.00  0.00           H  
HETATM   25  C   UNL     1      54.729  89.298-278.132  1.00  0.00           C  
HETATM   26  O   UNL     1      53.721  90.328-278.088  1.00  0.00           O  
HETATM   27  C   UNL     1      55.901  89.761-279.007  1.00  0.00           C  
HETATM   28  C   UNL     1      56.761  88.654-279.614  1.00  0.00           C  
HETATM   29  C   UNL     1      58.049  89.182-280.175  1.00  0.00           C  
HETATM   30  C   UNL     1      59.235  89.307-279.548  1.00  0.00           C  
HETATM   31  C   UNL     1      60.419  89.893-280.280  1.00  0.00           C  
HETATM   32  C   UNL     1      60.011  91.008-281.238  1.00  0.00           C  
HETATM   33  C   UNL     1      60.258  90.643-282.672  1.00  0.00           C  
HETATM   34  C   UNL     1      59.393  90.708-283.701  1.00  0.00           C  
HETATM   35  C   UNL     1      57.956  91.133-283.597  1.00  0.00           C  
HETATM   36  H   UNL     1      57.761  91.884-284.304  1.00  0.00           H  
HETATM   37  H   UNL     1      57.770  91.504-282.632  1.00  0.00           H  
HETATM   38  H   UNL     1      57.333  90.308-283.781  1.00  0.00           H  
HETATM   39  C   UNL     1      59.830  90.327-285.092  1.00  0.00           C  
HETATM   40  H   UNL     1      60.745  89.814-285.043  1.00  0.00           H  
HETATM   41  H   UNL     1      59.945  91.194-285.673  1.00  0.00           H  
HETATM   42  H   UNL     1      59.104  89.707-285.529  1.00  0.00           H  
HETATM   43  H   UNL     1      61.239  90.303-282.831  1.00  0.00           H  
HETATM   44  H   UNL     1      58.989  91.201-281.097  1.00  0.00           H  
HETATM   45  H   UNL     1      60.566  91.866-280.995  1.00  0.00           H  
HETATM   46  H   UNL     1      60.883  89.121-280.819  1.00  0.00           H  
HETATM   47  H   UNL     1      61.088  90.273-279.566  1.00  0.00           H  
HETATM   48  C   UNL     1      59.506  88.868-278.135  1.00  0.00           C  
HETATM   49  H   UNL     1      59.587  89.712-277.516  1.00  0.00           H  
HETATM   50  H   UNL     1      60.404  88.324-278.104  1.00  0.00           H  
HETATM   51  H   UNL     1      58.717  88.262-277.800  1.00  0.00           H  
HETATM   52  H   UNL     1      57.953  89.473-281.179  1.00  0.00           H  
HETATM   53  H   UNL     1      56.209  88.194-280.379  1.00  0.00           H  
HETATM   54  H   UNL     1      56.969  87.952-278.861  1.00  0.00           H  
HETATM   55  H   UNL     1      56.497  90.372-278.396  1.00  0.00           H  
HETATM   56  H   UNL     1      55.480  90.339-279.776  1.00  0.00           H  
HETATM   57  C   UNL     1      54.042  88.094-278.805  1.00  0.00           C  
HETATM   58  H   UNL     1      54.462  87.937-279.754  1.00  0.00           H  
HETATM   59  H   UNL     1      54.181  87.237-278.215  1.00  0.00           H  
HETATM   60  H   UNL     1      53.015  88.288-278.905  1.00  0.00           H  
HETATM   61  H   UNL     1      54.316  88.549-276.192  1.00  0.00           H  
HETATM   62  H   UNL     1      56.668  90.331-276.263  1.00  0.00           H  
HETATM   63  H   UNL     1      55.715  89.888-274.908  1.00  0.00           H  
HETATM   64  H   UNL     1      51.244  92.045-278.329  1.00  0.00           H  
HETATM   65  H   UNL     1      52.416  92.757-279.358  1.00  0.00           H  
HETATM   66  H   UNL     1      54.207  94.434-274.854  1.00  0.00           H  
CONECT    1    2    4   20                                            
CONECT    2    1    3                                                 
CONECT    3    2                                                      
CONECT    4    1    5   66                                            
CONECT    5    4    6   18                                            
CONECT    6    5    7    8                                            
CONECT    7    6                                                      
CONECT    8    6    9   17                                            
CONECT    9    8   10   15   16                                       
CONECT   10    9   11   13   14                                       
CONECT   11   10   12                                                 
CONECT   12   11                                                      
CONECT   13   10                                                      
CONECT   14   10                                                      
CONECT   15    9                                                      
CONECT   16    9                                                      
CONECT   17    8   18   64   65                                       
CONECT   18    5   17   19                                            
CONECT   19   18   20   26                                            
CONECT   20    1   19   21                                            
CONECT   21   20   22   62   63                                       
CONECT   22   21   23   25   61                                       
CONECT   23   22   24                                                 
CONECT   24   23                                                      
CONECT   25   22   26   27   57                                       
CONECT   26   19   25                                                 
CONECT   27   25   28   55   56                                       
CONECT   28   27   29   53   54                                       
CONECT   29   28   30   52                                            
CONECT   30   29   31   48                                            
CONECT   31   30   32   46   47                                       
CONECT   32   31   33   44   45                                       
CONECT   33   32   34   43                                            
CONECT   34   33   35   39                                            
CONECT   35   34   36   37   38                                       
CONECT   36   35                                                      
CONECT   37   35                                                      
CONECT   38   35                                                      
CONECT   39   34   40   41   42                                       
CONECT   40   39                                                      
CONECT   41   39                                                      
CONECT   42   39                                                      
CONECT   43   33                                                      
CONECT   44   32                                                      
CONECT   45   32                                                      
CONECT   46   31                                                      
CONECT   47   31                                                      
CONECT   48   30   49   50   51                                       
CONECT   49   48                                                      
CONECT   50   48                                                      
CONECT   51   48                                                      
CONECT   52   29                                                      
CONECT   53   28                                                      
CONECT   54   28                                                      
CONECT   55   27                                                      
CONECT   56   27                                                      
CONECT   57   25   58   59   60                                       
CONECT   58   57                                                      
CONECT   59   57                                                      
CONECT   60   57                                                      
CONECT   61   22                                                      
CONECT   62   21                                                      
CONECT   63   21                                                      
CONECT   64   17                                                      
CONECT   65   17                                                      
CONECT   66    4                                                      
MASTER        0    0    0    0    0    0    0    0   66    0   66    0
END
