# Supplementary material for: Potential Inhibitors of Fascin From A Database of Marine Natural Products: A Virtual Screening and Molecular Dynamics Study
Source: Front Chem. 2021 Oct 7;9:719949. doi: 10.3389/fchem.2021.719949 (PMC8529705; doi:10.3389/fchem.2021.719949)
Supplement: Supplementary file 2 [file DataSheet1.ZIP › Raw Date for Manuscript-719949-reduced/Table 1/6.pdb]

COMPND    unnamed molecule [1] 
AUTHOR    GENERATED BY OPEN BABEL 2.4.1
HETATM    1  C   UNL     1      60.170  91.074-281.325  1.00  0.00           C  
HETATM    2  O   UNL     1      60.650  91.223-282.666  1.00  0.00           O  
HETATM    3  C   UNL     1      60.126  90.238-283.450  1.00  0.00           C  
HETATM    4  C   UNL     1      59.273  89.377-282.629  1.00  0.00           C  
HETATM    5  C   UNL     1      59.297  89.875-281.393  1.00  0.00           C  
HETATM    6  C   UNL     1      58.587  89.302-280.213  1.00  0.00           C  
HETATM    7  O   UNL     1      57.390  90.045-279.945  1.00  0.00           O  
HETATM    8  C   UNL     1      56.557  89.428-278.952  1.00  0.00           C  
HETATM    9  O   UNL     1      55.871  88.296-279.477  1.00  0.00           O  
HETATM   10  H   UNL     1      55.051  88.620-279.889  1.00  0.00           H  
HETATM   11  C   UNL     1      57.330  89.025-277.715  1.00  0.00           C  
HETATM   12  C   UNL     1      58.674  89.012-277.725  1.00  0.00           C  
HETATM   13  C   UNL     1      59.466  89.334-278.955  1.00  0.00           C  
HETATM   14  H   UNL     1      60.237  88.627-279.049  1.00  0.00           H  
HETATM   15  H   UNL     1      59.881  90.292-278.842  1.00  0.00           H  
HETATM   16  H   UNL     1      59.168  88.766-276.832  1.00  0.00           H  
HETATM   17  C   UNL     1      56.550  88.706-276.473  1.00  0.00           C  
HETATM   18  C   UNL     1      56.024  89.962-275.785  1.00  0.00           C  
HETATM   19  C   UNL     1      54.782  90.491-276.443  1.00  0.00           C  
HETATM   20  C   UNL     1      54.261  91.730-276.353  1.00  0.00           C  
HETATM   21  C   UNL     1      52.984  92.062-277.068  1.00  0.00           C  
HETATM   22  C   UNL     1      53.055  91.733-278.557  1.00  0.00           C  
HETATM   23  C   UNL     1      51.871  92.264-279.311  1.00  0.00           C  
HETATM   24  C   UNL     1      50.872  91.215-279.839  1.00  0.00           C  
HETATM   25  C   UNL     1      51.461  90.539-281.095  1.00  0.00           C  
HETATM   26  H   UNL     1      51.848  91.273-281.738  1.00  0.00           H  
HETATM   27  H   UNL     1      52.229  89.882-280.811  1.00  0.00           H  
HETATM   28  H   UNL     1      50.706  90.002-281.590  1.00  0.00           H  
HETATM   29  C   UNL     1      50.554  90.120-278.796  1.00  0.00           C  
HETATM   30  H   UNL     1      51.012  89.220-279.083  1.00  0.00           H  
HETATM   31  H   UNL     1      50.920  90.415-277.857  1.00  0.00           H  
HETATM   32  H   UNL     1      49.515  89.982-278.739  1.00  0.00           H  
HETATM   33  C   UNL     1      49.522  91.885-280.184  1.00  0.00           C  
HETATM   34  C   UNL     1      49.688  93.107-281.062  1.00  0.00           C  
HETATM   35  C   UNL     1      50.624  94.096-280.422  1.00  0.00           C  
HETATM   36  O   UNL     1      50.512  95.299-280.663  1.00  0.00           O  
HETATM   37  C   UNL     1      51.737  93.592-279.548  1.00  0.00           C  
HETATM   38  C   UNL     1      52.642  94.672-279.018  1.00  0.00           C  
HETATM   39  H   UNL     1      52.120  95.582-278.987  1.00  0.00           H  
HETATM   40  H   UNL     1      53.477  94.769-279.647  1.00  0.00           H  
HETATM   41  H   UNL     1      52.961  94.418-278.050  1.00  0.00           H  
HETATM   42  H   UNL     1      50.081  92.819-281.992  1.00  0.00           H  
HETATM   43  H   UNL     1      48.754  93.565-281.204  1.00  0.00           H  
HETATM   44  H   UNL     1      48.912  91.200-280.695  1.00  0.00           H  
HETATM   45  H   UNL     1      49.044  92.186-279.299  1.00  0.00           H  
HETATM   46  H   UNL     1      53.935  92.157-278.943  1.00  0.00           H  
HETATM   47  H   UNL     1      53.095  90.689-278.659  1.00  0.00           H  
HETATM   48  H   UNL     1      52.209  91.510-276.624  1.00  0.00           H  
HETATM   49  H   UNL     1      52.798  93.088-276.945  1.00  0.00           H  
HETATM   50  C   UNL     1      54.888  92.868-275.595  1.00  0.00           C  
HETATM   51  H   UNL     1      55.077  92.568-274.607  1.00  0.00           H  
HETATM   52  H   UNL     1      55.791  93.141-276.057  1.00  0.00           H  
HETATM   53  H   UNL     1      54.234  93.689-275.593  1.00  0.00           H  
HETATM   54  H   UNL     1      54.306  89.763-277.031  1.00  0.00           H  
HETATM   55  H   UNL     1      56.777  90.693-275.820  1.00  0.00           H  
HETATM   56  H   UNL     1      55.815  89.722-274.784  1.00  0.00           H  
HETATM   57  H   UNL     1      57.182  88.185-275.816  1.00  0.00           H  
HETATM   58  H   UNL     1      55.743  88.091-276.743  1.00  0.00           H  
HETATM   59  H   UNL     1      55.844  90.121-278.613  1.00  0.00           H  
HETATM   60  H   UNL     1      58.340  88.301-280.414  1.00  0.00           H  
HETATM   61  H   UNL     1      58.789  88.551-283.061  1.00  0.00           H  
HETATM   62  O   UNL     1      60.331  90.088-284.642  1.00  0.00           O  
HETATM   63  O   UNL     1      59.431  92.209-280.909  1.00  0.00           O  
HETATM   64  H   UNL     1      60.062  92.834-280.515  1.00  0.00           H  
HETATM   65  H   UNL     1      60.984  90.951-280.673  1.00  0.00           H  
CONECT    1    2    5   63   65                                       
CONECT    2    1    3                                                 
CONECT    3    2    4   62                                            
CONECT    4    3    5   61                                            
CONECT    5    1    4    6                                            
CONECT    6    5    7   13   60                                       
CONECT    7    6    8                                                 
CONECT    8    7    9   11   59                                       
CONECT    9    8   10                                                 
CONECT   10    9                                                      
CONECT   11    8   12   17                                            
CONECT   12   11   13   16                                            
CONECT   13    6   12   14   15                                       
CONECT   14   13                                                      
CONECT   15   13                                                      
CONECT   16   12                                                      
CONECT   17   11   18   57   58                                       
CONECT   18   17   19   55   56                                       
CONECT   19   18   20   54                                            
CONECT   20   19   21   50                                            
CONECT   21   20   22   48   49                                       
CONECT   22   21   23   46   47                                       
CONECT   23   22   24   37                                            
CONECT   24   23   25   29   33                                       
CONECT   25   24   26   27   28                                       
CONECT   26   25                                                      
CONECT   27   25                                                      
CONECT   28   25                                                      
CONECT   29   24   30   31   32                                       
CONECT   30   29                                                      
CONECT   31   29                                                      
CONECT   32   29                                                      
CONECT   33   24   34   44   45                                       
CONECT   34   33   35   42   43                                       
CONECT   35   34   36   37                                            
CONECT   36   35                                                      
CONECT   37   23   35   38                                            
CONECT   38   37   39   40   41                                       
CONECT   39   38                                                      
CONECT   40   38                                                      
CONECT   41   38                                                      
CONECT   42   34                                                      
CONECT   43   34                                                      
CONECT   44   33                                                      
CONECT   45   33                                                      
CONECT   46   22                                                      
CONECT   47   22                                                      
CONECT   48   21                                                      
CONECT   49   21                                                      
CONECT   50   20   51   52   53                                       
CONECT   51   50                                                      
CONECT   52   50                                                      
CONECT   53   50                                                      
CONECT   54   19                                                      
CONECT   55   18                                                      
CONECT   56   18                                                      
CONECT   57   17                                                      
CONECT   58   17                                                      
CONECT   59    8                                                      
CONECT   60    6                                                      
CONECT   61    4                                                      
CONECT   62    3                                                      
CONECT   63    1   64                                                 
CONECT   64   63                                                      
CONECT   65    1                                                      
MASTER        0    0    0    0    0    0    0    0   65    0   65    0
END
