# Supplementary material for: Potential Inhibitors of Fascin From A Database of Marine Natural Products: A Virtual Screening and Molecular Dynamics Study
Source: Front Chem. 2021 Oct 7;9:719949. doi: 10.3389/fchem.2021.719949 (PMC8529705; doi:10.3389/fchem.2021.719949)
Supplement: Supplementary file 2 [file DataSheet1.ZIP › Raw Date for Manuscript-719949-reduced/Table 1/7.pdb]

COMPND    unnamed molecule [1] 
AUTHOR    GENERATED BY OPEN BABEL 2.4.1
HETATM    1  C   UNL     1      53.515  92.965-276.182  1.00  0.00           C  
HETATM    2  O   UNL     1      52.997  94.147-275.723  1.00  0.00           O  
HETATM    3  H   UNL     1      52.239  94.389-276.281  1.00  0.00           H  
HETATM    4  C   UNL     1      54.576  92.386-275.486  1.00  0.00           C  
HETATM    5  C   UNL     1      55.080  91.162-275.942  1.00  0.00           C  
HETATM    6  C   UNL     1      54.548  90.509-277.074  1.00  0.00           C  
HETATM    7  C   UNL     1      55.191  89.199-277.516  1.00  0.00           C  
HETATM    8  C   UNL     1      56.659  89.414-277.996  1.00  0.00           C  
HETATM    9  C   UNL     1      57.014  88.775-279.345  1.00  0.00           C  
HETATM   10  C   UNL     1      57.264  89.745-280.499  1.00  0.00           C  
HETATM   11  C   UNL     1      58.586  90.444-280.375  1.00  0.00           C  
HETATM   12  C   UNL     1      59.359  90.932-281.364  1.00  0.00           C  
HETATM   13  C   UNL     1      59.054  90.824-282.832  1.00  0.00           C  
HETATM   14  H   UNL     1      58.653  91.732-283.174  1.00  0.00           H  
HETATM   15  H   UNL     1      58.358  90.053-282.989  1.00  0.00           H  
HETATM   16  H   UNL     1      59.937  90.611-283.358  1.00  0.00           H  
HETATM   17  C   UNL     1      60.649  91.639-281.048  1.00  0.00           C  
HETATM   18  H   UNL     1      60.477  92.673-280.991  1.00  0.00           H  
HETATM   19  H   UNL     1      61.020  91.295-280.128  1.00  0.00           H  
HETATM   20  H   UNL     1      61.350  91.442-281.804  1.00  0.00           H  
HETATM   21  H   UNL     1      58.894  90.534-279.375  1.00  0.00           H  
HETATM   22  H   UNL     1      56.491  90.456-280.501  1.00  0.00           H  
HETATM   23  H   UNL     1      57.240  89.199-281.395  1.00  0.00           H  
HETATM   24  H   UNL     1      57.877  88.200-279.178  1.00  0.00           H  
HETATM   25  H   UNL     1      56.213  88.141-279.588  1.00  0.00           H  
HETATM   26  C   UNL     1      57.708  89.007-276.946  1.00  0.00           C  
HETATM   27  H   UNL     1      58.476  88.463-277.411  1.00  0.00           H  
HETATM   28  H   UNL     1      57.254  88.411-276.210  1.00  0.00           H  
HETATM   29  H   UNL     1      58.110  89.869-276.500  1.00  0.00           H  
HETATM   30  H   UNL     1      56.847  90.442-278.097  1.00  0.00           H  
HETATM   31  C   UNL     1      54.321  88.411-278.513  1.00  0.00           C  
HETATM   32  C   UNL     1      53.659  89.304-279.553  1.00  0.00           C  
HETATM   33  C   UNL     1      52.768  90.368-278.902  1.00  0.00           C  
HETATM   34  C   UNL     1      53.458  91.090-277.757  1.00  0.00           C  
HETATM   35  C   UNL     1      52.978  92.341-277.313  1.00  0.00           C  
HETATM   36  O   UNL     1      51.924  92.929-277.953  1.00  0.00           O  
HETATM   37  C   UNL     1      52.121  94.276-278.389  1.00  0.00           C  
HETATM   38  O   UNL     1      51.194  95.210-277.808  1.00  0.00           O  
HETATM   39  C   UNL     1      49.836  94.969-278.167  1.00  0.00           C  
HETATM   40  C   UNL     1      49.627  95.051-279.674  1.00  0.00           C  
HETATM   41  O   UNL     1      48.279  94.699-279.966  1.00  0.00           O  
HETATM   42  H   UNL     1      48.176  94.723-280.932  1.00  0.00           H  
HETATM   43  C   UNL     1      50.584  94.095-280.386  1.00  0.00           C  
HETATM   44  O   UNL     1      50.493  94.273-281.797  1.00  0.00           O  
HETATM   45  H   UNL     1      50.781  95.180-281.999  1.00  0.00           H  
HETATM   46  C   UNL     1      52.025  94.317-279.921  1.00  0.00           C  
HETATM   47  O   UNL     1      52.464  95.599-280.373  1.00  0.00           O  
HETATM   48  H   UNL     1      53.393  95.702-280.101  1.00  0.00           H  
HETATM   49  H   UNL     1      52.636  93.571-280.337  1.00  0.00           H  
HETATM   50  H   UNL     1      50.288  93.119-280.137  1.00  0.00           H  
HETATM   51  H   UNL     1      49.812  96.031-280.002  1.00  0.00           H  
HETATM   52  H   UNL     1      49.570  94.011-277.828  1.00  0.00           H  
HETATM   53  H   UNL     1      49.236  95.688-277.691  1.00  0.00           H  
HETATM   54  H   UNL     1      53.088  94.590-278.128  1.00  0.00           H  
HETATM   55  C   UNL     1      51.443  89.755-278.423  1.00  0.00           C  
HETATM   56  H   UNL     1      51.639  88.877-277.881  1.00  0.00           H  
HETATM   57  H   UNL     1      50.942  90.442-277.807  1.00  0.00           H  
HETATM   58  H   UNL     1      50.842  89.527-279.253  1.00  0.00           H  
HETATM   59  H   UNL     1      52.502  91.062-279.644  1.00  0.00           H  
HETATM   60  H   UNL     1      54.398  89.792-280.117  1.00  0.00           H  
HETATM   61  H   UNL     1      53.063  88.718-280.189  1.00  0.00           H  
HETATM   62  H   UNL     1      54.917  87.713-279.023  1.00  0.00           H  
HETATM   63  H   UNL     1      53.561  87.907-277.992  1.00  0.00           H  
HETATM   64  H   UNL     1      55.201  88.525-276.711  1.00  0.00           H  
HETATM   65  H   UNL     1      55.878  90.731-275.414  1.00  0.00           H  
HETATM   66  C   UNL     1      55.151  93.030-274.259  1.00  0.00           C  
HETATM   67  H   UNL     1      56.189  93.138-274.374  1.00  0.00           H  
HETATM   68  H   UNL     1      54.714  93.975-274.122  1.00  0.00           H  
HETATM   69  H   UNL     1      54.953  92.428-273.422  1.00  0.00           H  
CONECT    1    2    4   35                                            
CONECT    2    1    3                                                 
CONECT    3    2                                                      
CONECT    4    1    5   66                                            
CONECT    5    4    6   65                                            
CONECT    6    5    7   34                                            
CONECT    7    6    8   31   64                                       
CONECT    8    7    9   26   30                                       
CONECT    9    8   10   24   25                                       
CONECT   10    9   11   22   23                                       
CONECT   11   10   12   21                                            
CONECT   12   11   13   17                                            
CONECT   13   12   14   15   16                                       
CONECT   14   13                                                      
CONECT   15   13                                                      
CONECT   16   13                                                      
CONECT   17   12   18   19   20                                       
CONECT   18   17                                                      
CONECT   19   17                                                      
CONECT   20   17                                                      
CONECT   21   11                                                      
CONECT   22   10                                                      
CONECT   23   10                                                      
CONECT   24    9                                                      
CONECT   25    9                                                      
CONECT   26    8   27   28   29                                       
CONECT   27   26                                                      
CONECT   28   26                                                      
CONECT   29   26                                                      
CONECT   30    8                                                      
CONECT   31    7   32   62   63                                       
CONECT   32   31   33   60   61                                       
CONECT   33   32   34   55   59                                       
CONECT   34    6   33   35                                            
CONECT   35    1   34   36                                            
CONECT   36   35   37                                                 
CONECT   37   36   38   46   54                                       
CONECT   38   37   39                                                 
CONECT   39   38   40   52   53                                       
CONECT   40   39   41   43   51                                       
CONECT   41   40   42                                                 
CONECT   42   41                                                      
CONECT   43   40   44   46   50                                       
CONECT   44   43   45                                                 
CONECT   45   44                                                      
CONECT   46   37   43   47   49                                       
CONECT   47   46   48                                                 
CONECT   48   47                                                      
CONECT   49   46                                                      
CONECT   50   43                                                      
CONECT   51   40                                                      
CONECT   52   39                                                      
CONECT   53   39                                                      
CONECT   54   37                                                      
CONECT   55   33   56   57   58                                       
CONECT   56   55                                                      
CONECT   57   55                                                      
CONECT   58   55                                                      
CONECT   59   33                                                      
CONECT   60   32                                                      
CONECT   61   32                                                      
CONECT   62   31                                                      
CONECT   63   31                                                      
CONECT   64    7                                                      
CONECT   65    5                                                      
CONECT   66    4   67   68   69                                       
CONECT   67   66                                                      
CONECT   68   66                                                      
CONECT   69   66                                                      
MASTER        0    0    0    0    0    0    0    0   69    0   69    0
END
