# Supplementary material for: Potential Inhibitors of Fascin From A Database of Marine Natural Products: A Virtual Screening and Molecular Dynamics Study
Source: Front Chem. 2021 Oct 7;9:719949. doi: 10.3389/fchem.2021.719949 (PMC8529705; doi:10.3389/fchem.2021.719949)
Supplement: Supplementary file 2 [file DataSheet1.ZIP › Raw Date for Manuscript-719949-reduced/Table 1/8.pdb]

COMPND    unnamed molecule [1] 
AUTHOR    GENERATED BY OPEN BABEL 2.4.1
HETATM    1  C   UNL     1      55.453  96.334-268.972  1.00  0.00           C  
HETATM    2  N   UNL     1      54.803  97.558-268.518  1.00  0.00           N  
HETATM    3  C   UNL     1      53.708  98.018-269.236  1.00  0.00           C  
HETATM    4  C   UNL     1      53.567  97.070-270.363  1.00  0.00           C  
HETATM    5  C   UNL     1      52.687  97.198-271.371  1.00  0.00           C  
HETATM    6  O   UNL     1      51.747  98.216-271.412  1.00  0.00           O  
HETATM    7  H   UNL     1      51.806  98.736-270.593  1.00  0.00           H  
HETATM    8  C   UNL     1      52.643  96.343-272.613  1.00  0.00           C  
HETATM    9  C   UNL     1      51.712  95.133-272.482  1.00  0.00           C  
HETATM   10  C   UNL     1      51.462  94.342-273.744  1.00  0.00           C  
HETATM   11  C   UNL     1      51.847  94.663-274.989  1.00  0.00           C  
HETATM   12  C   UNL     1      51.520  93.852-276.214  1.00  0.00           C  
HETATM   13  C   UNL     1      52.709  93.697-277.192  1.00  0.00           C  
HETATM   14  C   UNL     1      52.056  93.523-278.584  1.00  0.00           C  
HETATM   15  C   UNL     1      50.554  93.837-278.413  1.00  0.00           C  
HETATM   16  C   UNL     1      50.141  94.705-279.615  1.00  0.00           C  
HETATM   17  C   UNL     1      51.462  95.186-280.140  1.00  0.00           C  
HETATM   18  C   UNL     1      52.495  94.545-279.587  1.00  0.00           C  
HETATM   19  H   UNL     1      53.517  94.685-279.781  1.00  0.00           H  
HETATM   20  H   UNL     1      51.631  95.934-280.857  1.00  0.00           H  
HETATM   21  C   UNL     1      49.396  93.903-280.676  1.00  0.00           C  
HETATM   22  H   UNL     1      49.929  93.023-280.888  1.00  0.00           H  
HETATM   23  H   UNL     1      48.440  93.656-280.320  1.00  0.00           H  
HETATM   24  H   UNL     1      49.307  94.478-281.550  1.00  0.00           H  
HETATM   25  H   UNL     1      49.525  95.489-279.286  1.00  0.00           H  
HETATM   26  C   UNL     1      50.470  94.565-277.069  1.00  0.00           C  
HETATM   27  H   UNL     1      50.716  95.583-277.149  1.00  0.00           H  
HETATM   28  H   UNL     1      49.527  94.467-276.619  1.00  0.00           H  
HETATM   29  H   UNL     1      50.009  92.940-278.396  1.00  0.00           H  
HETATM   30  H   UNL     1      52.196  92.537-278.915  1.00  0.00           H  
HETATM   31  C   UNL     1      53.648  92.517-276.887  1.00  0.00           C  
HETATM   32  C   UNL     1      54.293  92.558-275.534  1.00  0.00           C  
HETATM   33  C   UNL     1      55.388  93.278-275.249  1.00  0.00           C  
HETATM   34  C   UNL     1      56.021  93.248-273.950  1.00  0.00           C  
HETATM   35  C   UNL     1      57.048  94.039-273.612  1.00  0.00           C  
HETATM   36  C   UNL     1      57.640  93.889-272.257  1.00  0.00           C  
HETATM   37  O   UNL     1      57.585  92.832-271.635  1.00  0.00           O  
HETATM   38  N   UNL     1      58.214  95.064-271.802  1.00  0.00           N  
HETATM   39  C   UNL     1      58.779  95.177-270.466  1.00  0.00           C  
HETATM   40  C   UNL     1      57.688  95.213-269.390  1.00  0.00           C  
HETATM   41  C   UNL     1      56.917  96.545-269.374  1.00  0.00           C  
HETATM   42  O   UNL     1      57.564  97.420-268.448  1.00  0.00           O  
HETATM   43  H   UNL     1      57.449  97.047-267.558  1.00  0.00           H  
HETATM   44  H   UNL     1      56.951  96.966-270.336  1.00  0.00           H  
HETATM   45  H   UNL     1      58.149  95.064-268.458  1.00  0.00           H  
HETATM   46  H   UNL     1      57.021  94.425-269.580  1.00  0.00           H  
HETATM   47  H   UNL     1      59.406  94.351-270.301  1.00  0.00           H  
HETATM   48  H   UNL     1      59.345  96.060-270.420  1.00  0.00           H  
HETATM   49  H   UNL     1      58.210  95.893-272.389  1.00  0.00           H  
HETATM   50  H   UNL     1      57.435  94.752-274.278  1.00  0.00           H  
HETATM   51  H   UNL     1      55.636  92.562-273.255  1.00  0.00           H  
HETATM   52  H   UNL     1      55.785  93.880-276.012  1.00  0.00           H  
HETATM   53  H   UNL     1      53.837  91.978-274.787  1.00  0.00           H  
HETATM   54  H   UNL     1      54.391  92.522-277.629  1.00  0.00           H  
HETATM   55  H   UNL     1      53.073  91.643-276.974  1.00  0.00           H  
HETATM   56  H   UNL     1      53.322  94.549-277.197  1.00  0.00           H  
HETATM   57  H   UNL     1      51.207  92.903-275.891  1.00  0.00           H  
HETATM   58  H   UNL     1      52.412  95.544-275.078  1.00  0.00           H  
HETATM   59  H   UNL     1      50.926  93.456-273.572  1.00  0.00           H  
HETATM   60  H   UNL     1      52.149  94.510-271.759  1.00  0.00           H  
HETATM   61  H   UNL     1      50.801  95.507-272.117  1.00  0.00           H  
HETATM   62  H   UNL     1      52.317  96.951-273.405  1.00  0.00           H  
HETATM   63  H   UNL     1      53.621  96.013-272.805  1.00  0.00           H  
HETATM   64  C   UNL     1      54.597  96.012-270.185  1.00  0.00           C  
HETATM   65  O   UNL     1      54.740  95.033-270.897  1.00  0.00           O  
HETATM   66  O   UNL     1      53.017  98.994-269.006  1.00  0.00           O  
HETATM   67  H   UNL     1      55.109  98.031-267.674  1.00  0.00           H  
HETATM   68  H   UNL     1      55.405  95.610-268.213  1.00  0.00           H  
CONECT    1    2   41   64   68                                       
CONECT    2    1    3   67                                            
CONECT    3    2    4   66                                            
CONECT    4    3    5   64                                            
CONECT    5    4    6    8                                            
CONECT    6    5    7                                                 
CONECT    7    6                                                      
CONECT    8    5    9   62   63                                       
CONECT    9    8   10   60   61                                       
CONECT   10    9   11   59                                            
CONECT   11   10   12   58                                            
CONECT   12   11   13   26   57                                       
CONECT   13   12   14   31   56                                       
CONECT   14   13   15   18   30                                       
CONECT   15   14   16   26   29                                       
CONECT   16   15   17   21   25                                       
CONECT   17   16   18   20                                            
CONECT   18   14   17   19                                            
CONECT   19   18                                                      
CONECT   20   17                                                      
CONECT   21   16   22   23   24                                       
CONECT   22   21                                                      
CONECT   23   21                                                      
CONECT   24   21                                                      
CONECT   25   16                                                      
CONECT   26   12   15   27   28                                       
CONECT   27   26                                                      
CONECT   28   26                                                      
CONECT   29   15                                                      
CONECT   30   14                                                      
CONECT   31   13   32   54   55                                       
CONECT   32   31   33   53                                            
CONECT   33   32   34   52                                            
CONECT   34   33   35   51                                            
CONECT   35   34   36   50                                            
CONECT   36   35   37   38                                            
CONECT   37   36                                                      
CONECT   38   36   39   49                                            
CONECT   39   38   40   47   48                                       
CONECT   40   39   41   45   46                                       
CONECT   41    1   40   42   44                                       
CONECT   42   41   43                                                 
CONECT   43   42                                                      
CONECT   44   41                                                      
CONECT   45   40                                                      
CONECT   46   40                                                      
CONECT   47   39                                                      
CONECT   48   39                                                      
CONECT   49   38                                                      
CONECT   50   35                                                      
CONECT   51   34                                                      
CONECT   52   33                                                      
CONECT   53   32                                                      
CONECT   54   31                                                      
CONECT   55   31                                                      
CONECT   56   13                                                      
CONECT   57   12                                                      
CONECT   58   11                                                      
CONECT   59   10                                                      
CONECT   60    9                                                      
CONECT   61    9                                                      
CONECT   62    8                                                      
CONECT   63    8                                                      
CONECT   64    1    4   65                                            
CONECT   65   64                                                      
CONECT   66    3                                                      
CONECT   67    2                                                      
CONECT   68    1                                                      
MASTER        0    0    0    0    0    0    0    0   68    0   68    0
END
