# Supplementary material for: Potential Inhibitors of Fascin From A Database of Marine Natural Products: A Virtual Screening and Molecular Dynamics Study
Source: Front Chem. 2021 Oct 7;9:719949. doi: 10.3389/fchem.2021.719949 (PMC8529705; doi:10.3389/fchem.2021.719949)
Supplement: Supplementary file 2 [file DataSheet1.ZIP › Raw Date for Manuscript-719949-reduced/Table 1/9.pdb]

COMPND    unnamed molecule [1] 
AUTHOR    GENERATED BY OPEN BABEL 2.4.1
HETATM    1  O   UNL     1      54.294  94.053-274.999  1.00  0.00           O  
HETATM    2  C   UNL     1      55.030  93.200-274.126  1.00  0.00           C  
HETATM    3  H   UNL     1      55.558  92.491-274.693  1.00  0.00           H  
HETATM    4  H   UNL     1      55.707  93.774-273.565  1.00  0.00           H  
HETATM    5  H   UNL     1      54.367  92.707-273.478  1.00  0.00           H  
HETATM    6  C   UNL     1      53.755  93.417-276.092  1.00  0.00           C  
HETATM    7  C   UNL     1      53.848  92.042-276.333  1.00  0.00           C  
HETATM    8  C   UNL     1      53.267  91.480-277.475  1.00  0.00           C  
HETATM    9  C   UNL     1      52.586  92.281-278.398  1.00  0.00           C  
HETATM   10  C   UNL     1      52.481  93.655-278.155  1.00  0.00           C  
HETATM   11  C   UNL     1      53.061  94.217-277.011  1.00  0.00           C  
HETATM   12 CL   UNL     1      52.898  95.922-276.770  1.00  0.00          Cl  
HETATM   13  H   UNL     1      51.964  94.265-278.835  1.00  0.00           H  
HETATM   14  C   UNL     1      51.951  91.667-279.615  1.00  0.00           C  
HETATM   15  CA  UNL     1      51.143  90.416-279.290  1.00  0.00           C  
HETATM   16  N   UNL     1      51.206  89.417-280.342  1.00  0.00           N  
HETATM   17  C   UNL     1      51.202  88.058-280.092  1.00  0.00           C  
HETATM   18  O   UNL     1      50.214  87.329-280.172  1.00  0.00           O  
HETATM   19  C   UNL     1      52.506  87.472-279.681  1.00  0.00           C  
HETATM   20  C   UNL     1      53.329  88.158-278.877  1.00  0.00           C  
HETATM   21  C   UNL     1      54.652  87.633-278.414  1.00  0.00           C  
HETATM   22  C   UNL     1      55.753  88.687-278.502  1.00  0.00           C  
HETATM   23  O   UNL     1      56.573  88.376-279.652  1.00  0.00           O  
HETATM   24  C   UNL     1      57.952  88.656-279.338  1.00  0.00           C  
HETATM   25  C   UNL     1      57.948  89.345-277.976  1.00  0.00           C  
HETATM   26  O   UNL     1      59.131  89.085-277.243  1.00  0.00           O  
HETATM   27  H   UNL     1      59.219  88.123-277.137  1.00  0.00           H  
HETATM   28  C   UNL     1      56.718  88.739-277.318  1.00  0.00           C  
HETATM   29  C   UNL     1      56.235  89.548-276.122  1.00  0.00           C  
HETATM   30  H   UNL     1      56.023  88.900-275.324  1.00  0.00           H  
HETATM   31  H   UNL     1      56.983  90.226-275.833  1.00  0.00           H  
HETATM   32  H   UNL     1      55.366  90.076-276.384  1.00  0.00           H  
HETATM   33  H   UNL     1      56.874  87.768-276.951  1.00  0.00           H  
HETATM   34  H   UNL     1      57.854  90.379-278.133  1.00  0.00           H  
HETATM   35  C   UNL     1      58.590  89.489-280.416  1.00  0.00           C  
HETATM   36  C   UNL     1      57.815  90.103-281.412  1.00  0.00           C  
HETATM   37  C   UNL     1      58.417  90.875-282.407  1.00  0.00           C  
HETATM   38  C   UNL     1      59.800  91.042-282.420  1.00  0.00           C  
HETATM   39  C   UNL     1      60.582  90.433-281.442  1.00  0.00           C  
HETATM   40  C   UNL     1      59.981  89.659-280.446  1.00  0.00           C  
HETATM   41  H   UNL     1      60.572  89.198-279.711  1.00  0.00           H  
HETATM   42  H   UNL     1      61.625  90.555-281.452  1.00  0.00           H  
HETATM   43  H   UNL     1      60.251  91.626-283.167  1.00  0.00           H  
HETATM   44  H   UNL     1      57.827  91.331-283.147  1.00  0.00           H  
HETATM   45  H   UNL     1      56.772  89.984-281.414  1.00  0.00           H  
HETATM   46  H   UNL     1      58.493  87.757-279.304  1.00  0.00           H  
HETATM   47  H   UNL     1      55.277  89.611-278.651  1.00  0.00           H  
HETATM   48  H   UNL     1      54.906  86.811-279.016  1.00  0.00           H  
HETATM   49  H   UNL     1      54.548  87.318-277.418  1.00  0.00           H  
HETATM   50  H   UNL     1      53.005  89.109-278.571  1.00  0.00           H  
HETATM   51  H   UNL     1      52.781  86.518-280.023  1.00  0.00           H  
HETATM   52  H   UNL     1      51.245  89.744-281.303  1.00  0.00           H  
HETATM   53  C   UNL     1      49.680  90.725-279.034  1.00  0.00           C  
HETATM   54  O   UNL     1      48.877  91.013-279.911  1.00  0.00           O  
HETATM   55  OXT UNL     1      49.356  90.653-277.719  1.00  0.00           O  
HETATM   56  HXT UNL     1      48.390  90.842-277.416  1.00  0.00           H  
HETATM   57  HA  UNL     1      51.594  90.037-278.421  1.00  0.00           H  
HETATM   58  H   UNL     1      51.322  92.388-280.047  1.00  0.00           H  
HETATM   59  H   UNL     1      52.718  91.423-280.289  1.00  0.00           H  
HETATM   60  H   UNL     1      53.346  90.445-277.636  1.00  0.00           H  
HETATM   61  H   UNL     1      54.359  91.431-275.649  1.00  0.00           H  
CONECT    1    2    6                                                 
CONECT    2    1    3    4    5                                       
CONECT    3    2                                                      
CONECT    4    2                                                      
CONECT    5    2                                                      
CONECT    6    1    7   11                                            
CONECT    7    6    8   61                                            
CONECT    8    7    9   60                                            
CONECT    9    8   10   14                                            
CONECT   10    9   11   13                                            
CONECT   11    6   10   12                                            
CONECT   12   11                                                      
CONECT   13   10                                                      
CONECT   14    9   15   58   59                                       
CONECT   15   14   16   53   57                                       
CONECT   16   15   17   52                                            
CONECT   17   16   18   19                                            
CONECT   18   17                                                      
CONECT   19   17   20   51                                            
CONECT   20   19   21   50                                            
CONECT   21   20   22   48   49                                       
CONECT   22   21   23   28   47                                       
CONECT   23   22   24                                                 
CONECT   24   23   25   35   46                                       
CONECT   25   24   26   28   34                                       
CONECT   26   25   27                                                 
CONECT   27   26                                                      
CONECT   28   22   25   29   33                                       
CONECT   29   28   30   31   32                                       
CONECT   30   29                                                      
CONECT   31   29                                                      
CONECT   32   29                                                      
CONECT   33   28                                                      
CONECT   34   25                                                      
CONECT   35   24   36   40                                            
CONECT   36   35   37   45                                            
CONECT   37   36   38   44                                            
CONECT   38   37   39   43                                            
CONECT   39   38   40   42                                            
CONECT   40   35   39   41                                            
CONECT   41   40                                                      
CONECT   42   39                                                      
CONECT   43   38                                                      
CONECT   44   37                                                      
CONECT   45   36                                                      
CONECT   46   24                                                      
CONECT   47   22                                                      
CONECT   48   21                                                      
CONECT   49   21                                                      
CONECT   50   20                                                      
CONECT   51   19                                                      
CONECT   52   16                                                      
CONECT   53   15   54   55                                            
CONECT   54   53                                                      
CONECT   55   53   56                                                 
CONECT   56   55                                                      
CONECT   57   15                                                      
CONECT   58   14                                                      
CONECT   59   14                                                      
CONECT   60    8                                                      
CONECT   61    7                                                      
MASTER        0    0    0    0    0    0    0    0   61    0   61    0
END
