# Supplementary material for: Potential Inhibitors of Fascin From A Database of Marine Natural Products: A Virtual Screening and Molecular Dynamics Study
Source: Front Chem. 2021 Oct 7;9:719949. doi: 10.3389/fchem.2021.719949 (PMC8529705; doi:10.3389/fchem.2021.719949)
Supplement: Supplementary file 2 [file DataSheet1.ZIP › Raw Date for Manuscript-719949-reduced/Table 1/Total-the stucture of 18 ligands.sdf]

(6I18) [A] H0N507 [1]
XX    ILIB10092004273D

 56 60  0  0  1  0              1 V2000
    0.8830    2.0280   -8.3280 Cl  0  0  0  0  0
    0.3640    2.0980  -10.0030 C   0  0  0  0  0
    0.8020    3.1710  -10.7380 C   0  0  0  0  0
    1.8640    4.3620  -10.0850 Cl  0  0  0  0  0
    0.4500    3.3610  -12.0660 C   0  0  0  0  0
   -0.3990    2.3450  -12.6110 C   0  0  0  0  0
   -0.8150    1.2070  -11.8870 C   0  0  0  0  0
   -1.7120    0.0570  -12.5330 C   0  0  0  0  0
   -0.7050   -0.9910  -12.9240 N   0  0  0  0  0
   -0.0200   -0.9100  -14.0950 C   0  0  0  0  0
   -0.3220    0.0470  -14.8760 O   0  0  0  0  0
    0.9550   -1.8060  -14.3280 C   0  0  0  0  0
    1.2260   -2.8420  -13.4730 C   0  0  0  0  0
    2.2460   -3.5350  -14.0510 N   0  0  0  0  0
    2.5990   -2.9830  -15.2590 N   0  0  0  0  0
    1.7960   -1.8970  -15.3740 C   0  0  0  0  0
    1.8871   -1.2624  -16.2056 H   0  0  0  0  0
    2.9550   -4.7300  -13.5720 C   0  0  0  0  0
    3.1760   -5.6920  -14.6870 C   0  0  0  0  0
    3.9790   -6.8940  -14.2450 C   0  0  0  0  0
    5.2930   -6.5060  -13.7090 N   0  0  0  0  0
    5.0690   -5.5250  -12.6350 C   0  0  0  0  0
    4.2900   -4.2790  -13.1140 C   0  0  0  0  0
    4.7952   -3.8165  -13.9098 H   0  0  0  0  0
    4.1768   -3.5943  -12.3261 H   0  0  0  0  0
    4.5153   -5.9718  -11.8628 H   0  0  0  0  0
    5.9941   -5.1998  -12.2595 H   0  0  0  0  0
    5.7630   -7.3230  -13.3450 H   0  0  0  0  0
    3.4341   -7.4000  -13.5036 H   0  0  0  0  0
    4.1115   -7.5248  -15.0739 H   0  0  0  0  0
    3.6989   -5.2148  -15.4625 H   0  0  0  0  0
    2.2492   -6.0303  -15.0463 H   0  0  0  0  0
    2.3847   -5.1998  -12.8260 H   0  0  0  0  0
    0.5340   -3.0210  -12.3110 C   0  0  0  0  0
    0.7140   -3.9830  -11.2500 C   0  0  0  0  0
    1.8490   -4.1560  -10.7450 O   0  0  0  0  0
   -0.4690   -4.4830  -10.7180 N   0  0  0  0  0
   -0.7820   -5.8310  -10.6510 C   0  0  0  0  0
   -0.7790   -6.5700  -11.8480 C   0  0  0  0  0
   -1.1090   -7.9300  -11.8490 C   0  0  0  0  0
   -1.5250   -8.5330  -10.6580 N   0  0  0  0  0
   -1.5300   -7.8310   -9.4950 C   0  0  0  0  0
   -1.2130   -6.4790   -9.5230 C   0  0  0  0  0
   -1.3176   -5.9507   -8.6216 H   0  0  0  0  0
   -1.7711   -8.3112   -8.5929 H   0  0  0  0  0
   -1.0471   -8.4968  -12.7307 H   0  0  0  0  0
   -0.5273   -6.1017  -12.7535 H   0  0  0  0  0
   -1.1630   -3.8490  -10.3500 H   0  0  0  0  0
   -0.4080   -2.0760  -12.0230 C   0  0  0  0  0
   -0.9230   -2.1576  -11.1116 H   0  0  0  0  0
   -2.3943   -0.3517  -11.8475 H   0  0  0  0  0
   -2.2274    0.3832  -13.3876 H   0  0  0  0  0
   -0.4660    1.1270  -10.5430 C   0  0  0  0  0
   -0.8219    0.3454   -9.9389 H   0  0  0  0  0
   -0.7135    2.4795  -13.6037 H   0  0  0  0  0
    0.8041    4.2004  -12.5881 H   0  0  0  0  0
  1  2  1  0  0  0
  2  3  1  0  0  0
  2 53  2  0  0  0
  3  4  1  0  0  0
  3  5  2  0  0  0
  5  6  1  0  0  0
  5 56  1  0  0  0
  6  7  2  0  0  0
  6 55  1  0  0  0
  7  8  1  0  0  0
  7 53  1  0  0  0
  8  9  1  0  0  0
  8 51  1  0  0  0
  8 52  1  0  0  0
  9 10  1  0  0  0
  9 49  1  0  0  0
 10 11  2  0  0  0
 10 12  1  0  0  0
 12 13  2  0  0  0
 12 16  1  0  0  0
 13 14  1  0  0  0
 13 34  1  0  0  0
 14 15  1  0  0  0
 14 18  1  0  0  0
 15 16  2  0  0  0
 16 17  1  0  0  0
 18 19  1  0  0  0
 18 23  1  0  0  0
 18 33  1  0  0  0
 19 20  1  0  0  0
 19 31  1  0  0  0
 19 32  1  0  0  0
 20 21  1  0  0  0
 20 29  1  0  0  0
 20 30  1  0  0  0
 21 22  1  0  0  0
 21 28  1  0  0  0
 22 23  1  0  0  0
 22 26  1  0  0  0
 22 27  1  0  0  0
 23 24  1  0  0  0
 23 25  1  0  0  0
 34 35  1  0  0  0
 34 49  2  0  0  0
 35 36  2  0  0  0
 35 37  1  0  0  0
 37 38  1  0  0  0
 37 48  1  0  0  0
 38 39  1  0  0  0
 38 43  2  0  0  0
 39 40  2  0  0  0
 39 47  1  0  0  0
 40 41  1  0  0  0
 40 46  1  0  0  0
 41 42  2  0  0  0
 42 43  1  0  0  0
 42 45  1  0  0  0
 43 44  1  0  0  0
 49 50  1  0  0  0
 53 54  1  0  0  0
M  END
> <Affinity (kcal/mol)>
-11.1

> <Rmsd u.b. (A)>
0.0

> <# Confs.>
1

> <CanonicalPdbName>
6I18-H0N_507_A

> <Rmsd l.b. (A)>
0.0

$$$$
unnamed molecule [1]
XX    ILIB10092004273D

 58 61  0  0  1  0              1 V2000
    4.5400   -3.9820  -15.3040 C   0  0  0  0  0
    4.6230   -3.3570  -16.5210 O   0  0  0  0  0
    3.8900   -2.7290  -16.6170 H   0  0  0  0  0
    3.5530   -3.6530  -14.3540 C   0  0  0  0  0
    2.5640   -2.5800  -14.5850 C   0  0  0  0  0
    2.6640   -1.8170  -15.5400 O   0  0  0  0  0
    1.4280   -2.4390  -13.6370 C   0  0  0  0  0
    0.5040   -1.4830  -14.0100 O   0  0  0  0  0
   -0.4000   -1.0130  -12.9930 C   0  0  1  0  0
   -0.9910   -2.2210  -12.2040 C   0  0  2  0  0
    0.1590   -3.0560  -11.5630 C   0  0  2  0  0
    1.3500   -3.1650  -12.5080 C   0  0  0  0  0
    2.5070   -4.0210  -12.1170 C   0  0  0  0  0
    2.6440   -4.4410  -10.9730 O   0  0  0  0  0
    3.5180   -4.3430  -13.1420 C   0  0  0  0  0
    4.4570   -5.3460  -12.8670 C   0  0  0  0  0
    5.4340   -5.6630  -13.8110 C   0  0  0  0  0
    5.4800   -4.9860  -15.0310 C   0  0  0  0  0
    6.8200   -5.4300  -16.3110 Br  0  0  0  0  0
    6.3460   -6.6440  -13.5360 O   0  0  0  0  0
    6.1640   -7.0050  -12.6520 H   0  0  0  0  0
    4.4257   -5.8589  -11.9513 H   0  0  0  0  0
   -0.3340   -4.3990  -11.0620 C   0  0  0  0  0
   -1.5230   -4.9470  -11.3590 C   0  0  0  0  0
   -2.4960   -4.2800  -12.2820 C   0  0  0  0  0
   -1.8840   -3.1300  -13.0810 C   0  0  0  0  0
   -1.3091   -3.5414  -13.8573 H   0  0  0  0  0
   -2.6676   -2.5624  -13.4888 H   0  0  0  0  0
   -2.8566   -5.0122  -12.9426 H   0  0  0  0  0
   -3.2880   -3.9166  -11.6961 H   0  0  0  0  0
   -1.9650   -6.2540  -10.7670 C   0  0  0  0  0
   -1.3249   -6.5144   -9.9764 H   0  0  0  0  0
   -2.9467   -6.1607  -10.4063 H   0  0  0  0  0
   -1.9325   -7.0010  -11.5042 H   0  0  0  0  0
    0.3374   -4.9088  -10.4360 H   0  0  0  0  0
    0.4598   -2.5861  -10.6735 H   0  0  0  0  0
   -1.6244   -1.8671  -11.4450 H   0  0  0  0  0
    0.3250   -0.0300  -12.0650 C   0  0  0  0  0
   -0.5710    0.8800  -11.2250 C   0  0  0  0  0
    0.1340    2.1040  -10.7230 C   0  0  0  0  0
    0.4090    3.2380  -11.3960 C   0  0  0  0  0
    1.1550    4.3600  -10.7250 C   0  0  0  0  0
    2.0369    4.5618  -11.2579 H   0  0  0  0  0
    1.3961    4.0812   -9.7418 H   0  0  0  0  0
    0.5523    5.2196  -10.7072 H   0  0  0  0  0
    0.0190    3.5180  -12.8200 C   0  0  0  0  0
    0.8807    3.7155  -13.3865 H   0  0  0  0  0
   -0.6188    4.3516  -12.8508 H   0  0  0  0  0
   -0.4774    2.6826  -13.2177 H   0  0  0  0  0
    0.4245    2.0059   -9.7188 H   0  0  0  0  0
   -1.3839    1.1657  -11.8251 H   0  0  0  0  0
   -0.9186    0.3172  -10.4096 H   0  0  0  0  0
    0.9235   -0.6144  -11.4304 H   0  0  0  0  0
    0.9388    0.5567  -12.6827 H   0  0  0  0  0
   -1.5040   -0.2430  -13.7460 C   0  0  0  0  0
   -1.2341    0.7687  -13.8240 H   0  0  0  0  0
   -1.6207   -0.6492  -14.7072 H   0  0  0  0  0
   -2.4088   -0.3243  -13.2194 H   0  0  0  0  0
  1  2  1  0  0  0
  1  4  1  0  0  0
  1 18  2  0  0  0
  2  3  1  0  0  0
  4  5  1  0  0  0
  4 15  2  0  0  0
  5  6  2  0  0  0
  5  7  1  0  0  0
  7  8  1  0  0  0
  7 12  2  0  0  0
  8  9  1  0  0  0
  9 10  1  0  0  0
  9 38  1  0  0  0
  9 55  1  0  0  0
 10 11  1  0  0  0
 10 26  1  0  0  0
 10 37  1  0  0  0
 11 12  1  0  0  0
 11 23  1  0  0  0
 11 36  1  0  0  0
 12 13  1  0  0  0
 13 14  2  0  0  0
 13 15  1  0  0  0
 15 16  1  0  0  0
 16 17  2  0  0  0
 16 22  1  0  0  0
 17 18  1  0  0  0
 17 20  1  0  0  0
 18 19  1  0  0  0
 20 21  1  0  0  0
 23 24  2  0  0  0
 23 35  1  0  0  0
 24 25  1  0  0  0
 24 31  1  0  0  0
 25 26  1  0  0  0
 25 29  1  0  0  0
 25 30  1  0  0  0
 26 27  1  0  0  0
 26 28  1  0  0  0
 31 32  1  0  0  0
 31 33  1  0  0  0
 31 34  1  0  0  0
 38 39  1  0  0  0
 38 53  1  0  0  0
 38 54  1  0  0  0
 39 40  1  0  0  0
 39 51  1  0  0  0
 39 52  1  0  0  0
 40 41  2  0  0  0
 40 50  1  0  0  0
 41 42  1  0  0  0
 41 46  1  0  0  0
 42 43  1  0  0  0
 42 44  1  0  0  0
 42 45  1  0  0  0
 46 47  1  0  0  0
 46 48  1  0  0  0
 46 49  1  0  0  0
 55 56  1  0  0  0
 55 57  1  0  0  0
 55 58  1  0  0  0
M  END
> <Affinity (kcal/mol)>
-10.9

> <Rmsd u.b. (A)>
0.0

> <# Confs.>
1

> <Rmsd l.b. (A)>
0.0

$$$$
unnamed molecule [1]
XX    ILIB10092004273D

 86 89  0  0  1  0              1 V2000
    1.4260   -9.5740  -13.7390 C   0  0  2  0  0
    0.1850   -9.8460  -13.1020 O   0  0  0  0  0
   -0.4840   -9.2460  -13.4670 H   0  0  0  0  0
    2.3010   -8.5070  -12.9960 C   0  0  1  0  0
    3.7090   -8.5200  -13.7380 C   0  0  2  0  0
    4.6940   -7.5730  -13.0150 C   0  0  1  0  0
    5.9990   -7.6390  -13.5740 O   0  0  0  0  0
    6.5640   -7.0190  -13.0820 H   0  0  0  0  0
    4.1910   -6.1380  -13.0220 C   0  0  0  0  0
    2.8100   -6.0230  -12.3590 C   0  0  2  0  0
    1.7500   -6.9980  -12.9770 C   0  0  2  0  0
    0.3820   -6.7610  -12.2810 C   0  0  2  0  0
   -0.6700   -7.4490  -12.9510 O   0  0  0  0  0
   -0.7150   -7.1150  -13.8630 H   0  0  0  0  0
   -0.0470   -5.2850  -12.2740 C   0  0  0  0  0
    0.9820   -4.3200  -11.6630 C   0  0  1  0  0
    2.3680   -4.5460  -12.3060 C   0  0  2  0  0
    2.2820   -3.8360  -13.6620 C   0  0  0  0  0
    1.2710   -2.7070  -13.4810 C   0  0  0  0  0
    0.7150   -2.8290  -12.0460 C   0  0  1  0  0
   -0.7290   -2.3000  -11.9490 C   0  0  1  0  0
   -0.7490   -0.8800  -11.4710 C   0  0  0  0  0
   -0.6730    0.2430  -12.2130 C   0  0  0  0  0
   -0.6730    1.5900  -11.5420 C   0  0  2  0  0
    0.3740    2.5240  -12.1810 C   0  0  0  0  0
   -0.3200    3.6310  -12.9740 C   0  0  0  0  0
    0.2015    4.5332  -12.8455 H   0  0  0  0  0
   -0.3331    3.3764  -13.9926 H   0  0  0  0  0
   -1.3052    3.7439  -12.6288 H   0  0  0  0  0
    1.3050    3.1350  -11.1320 C   0  0  0  0  0
    2.2954    3.0974  -11.4786 H   0  0  0  0  0
    1.0317    4.1343  -10.9611 H   0  0  0  0  0
    1.2268    2.5927  -10.2363 H   0  0  0  0  0
    0.9367    1.9252  -12.8347 H   0  0  0  0  0
   -0.4160    1.3990  -10.0430 C   0  0  0  0  0
   -1.1115    0.7159   -9.6529 H   0  0  0  0  0
   -0.5166    2.3208   -9.5504 H   0  0  0  0  0
    0.5562    1.0294   -9.8989 H   0  0  0  0  0
   -1.6215    2.0297  -11.6398 H   0  0  0  0  0
   -0.6290    0.2730  -13.7170 C   0  0  0  0  0
    0.3557    0.1075  -14.0417 H   0  0  0  0  0
   -1.2549   -0.4778  -14.1005 H   0  0  0  0  0
   -0.9572    1.2103  -14.0581 H   0  0  0  0  0
   -0.8337   -0.8144  -10.4265 H   0  0  0  0  0
   -1.4510   -2.3820  -13.2980 C   0  0  0  0  0
   -0.7429   -2.4473  -14.0706 H   0  0  0  0  0
   -2.0664   -3.2326  -13.3145 H   0  0  0  0  0
   -2.0384   -1.5223  -13.4334 H   0  0  0  0  0
   -1.2735   -2.8908  -11.2730 H   0  0  0  0  0
    1.2764   -2.2008  -11.4194 H   0  0  0  0  0
    0.4841   -2.7982  -14.1702 H   0  0  0  0  0
    1.7329   -1.7715  -13.5990 H   0  0  0  0  0
    3.2111   -3.4328  -13.9391 H   0  0  0  0  0
    1.9463   -4.4895  -14.4122 H   0  0  0  0  0
    3.0972   -4.0267  -11.7573 H   0  0  0  0  0
    1.0520   -4.5150  -10.1370 C   0  0  0  0  0
    0.3281   -5.2152   -9.8401 H   0  0  0  0  0
    0.8695   -3.5985   -9.6583 H   0  0  0  0  0
    2.0061   -4.8642   -9.8722 H   0  0  0  0  0
   -0.2282   -5.0169  -13.2729 H   0  0  0  0  0
   -0.9431   -5.2320  -11.7293 H   0  0  0  0  0
    0.4491   -7.1034  -11.2906 H   0  0  0  0  0
    1.6857   -6.7063  -13.9836 H   0  0  0  0  0
    3.0198   -6.3140  -11.3722 H   0  0  0  0  0
    4.1292   -5.8122  -14.0182 H   0  0  0  0  0
    4.8802   -5.5415  -12.5008 H   0  0  0  0  0
    4.7325   -7.8491  -12.0027 H   0  0  0  0  0
    3.5500   -8.2410  -15.2850 C   0  0  2  0  0
    2.5500   -9.2110  -15.9510 C   0  0  1  0  0
    3.1150  -10.5230  -15.9940 O   0  0  0  0  0
    2.4810  -11.0990  -16.4550 H   0  0  0  0  0
    1.2160   -9.2640  -15.2170 C   0  0  0  0  0
    0.7376   -8.3345  -15.3151 H   0  0  0  0  0
    0.6198  -10.0119  -15.6502 H   0  0  0  0  0
    2.3452   -8.8859  -16.9282 H   0  0  0  0  0
    4.8720   -8.2920  -16.0660 C   0  0  0  0  0
    4.7439   -8.8692  -16.9337 H   0  0  0  0  0
    5.6170   -8.7239  -15.4652 H   0  0  0  0  0
    5.1587   -7.3178  -16.3329 H   0  0  0  0  0
    3.2135   -7.2538  -15.4061 H   0  0  0  0  0
    4.0944   -9.4967  -13.7321 H   0  0  0  0  0
    2.4530   -9.0370  -11.5400 C   0  0  0  0  0
    2.5293   -8.2253  -10.8783 H   0  0  0  0  0
    3.3186   -9.6274  -11.4710 H   0  0  0  0  0
    1.6137   -9.6157  -11.2888 H   0  0  0  0  0
    1.9922  -10.4566  -13.7936 H   0  0  0  0  0
  1  2  1  0  0  0
  1  4  1  0  0  0
  1 72  1  0  0  0
  1 86  1  0  0  0
  2  3  1  0  0  0
  4  5  1  0  0  0
  4 11  1  0  0  0
  4 82  1  0  0  0
  5  6  1  0  0  0
  5 68  1  0  0  0
  5 81  1  0  0  0
  6  7  1  0  0  0
  6  9  1  0  0  0
  6 67  1  0  0  0
  7  8  1  0  0  0
  9 10  1  0  0  0
  9 65  1  0  0  0
  9 66  1  0  0  0
 10 11  1  0  0  0
 10 17  1  0  0  0
 10 64  1  0  0  0
 11 12  1  0  0  0
 11 63  1  0  0  0
 12 13  1  0  0  0
 12 15  1  0  0  0
 12 62  1  0  0  0
 13 14  1  0  0  0
 15 16  1  0  0  0
 15 60  1  0  0  0
 15 61  1  0  0  0
 16 17  1  0  0  0
 16 20  1  0  0  0
 16 56  1  0  0  0
 17 18  1  0  0  0
 17 55  1  0  0  0
 18 19  1  0  0  0
 18 53  1  0  0  0
 18 54  1  0  0  0
 19 20  1  0  0  0
 19 51  1  0  0  0
 19 52  1  0  0  0
 20 21  1  0  0  0
 20 50  1  0  0  0
 21 22  1  0  0  0
 21 45  1  0  0  0
 21 49  1  0  0  0
 22 23  2  0  0  0
 22 44  1  0  0  0
 23 24  1  0  0  0
 23 40  1  0  0  0
 24 25  1  0  0  0
 24 35  1  0  0  0
 24 39  1  0  0  0
 25 26  1  0  0  0
 25 30  1  0  0  0
 25 34  1  0  0  0
 26 27  1  0  0  0
 26 28  1  0  0  0
 26 29  1  0  0  0
 30 31  1  0  0  0
 30 32  1  0  0  0
 30 33  1  0  0  0
 35 36  1  0  0  0
 35 37  1  0  0  0
 35 38  1  0  0  0
 40 41  1  0  0  0
 40 42  1  0  0  0
 40 43  1  0  0  0
 45 46  1  0  0  0
 45 47  1  0  0  0
 45 48  1  0  0  0
 56 57  1  0  0  0
 56 58  1  0  0  0
 56 59  1  0  0  0
 68 69  1  0  0  0
 68 76  1  0  0  0
 68 80  1  0  0  0
 69 70  1  0  0  0
 69 72  1  0  0  0
 69 75  1  0  0  0
 70 71  1  0  0  0
 72 73  1  0  0  0
 72 74  1  0  0  0
 76 77  1  0  0  0
 76 78  1  0  0  0
 76 79  1  0  0  0
 82 83  1  0  0  0
 82 84  1  0  0  0
 82 85  1  0  0  0
M  END
> <Affinity (kcal/mol)>
-10.9

> <Rmsd u.b. (A)>
0.0

> <# Confs.>
1

> <Rmsd l.b. (A)>
0.0

$$$$
unnamed molecule [1]
XX    ILIB10092004273D

 68 70  0  0  1  0              1 V2000
    0.7560    2.0260   -8.7620 C   0  0  0  0  0
    0.8940    1.5340   -7.4930 O   0  0  0  0  0
    0.3300    0.7480   -7.4020 H   0  0  0  0  0
    1.4820    3.1630   -9.1100 C   0  0  0  0  0
    1.3730    3.7040  -10.3980 C   0  0  0  0  0
    0.5290    3.0680  -11.3280 C   0  0  0  0  0
   -0.2150    1.9240  -10.9780 C   0  0  0  0  0
   -0.0870    1.4060   -9.6820 C   0  0  0  0  0
   -0.6274    0.5495   -9.4047 H   0  0  0  0  0
   -1.1110    1.2280  -11.9630 C   0  0  0  0  0
   -1.0810   -0.2630  -11.8190 C   0  0  0  0  0
   -0.8130   -1.1810  -12.7690 C   0  0  0  0  0
   -0.8670   -2.6480  -12.4370 C   0  0  0  0  0
    0.5420   -3.1840  -12.3110 C   0  0  0  0  0
    1.4250   -2.8590  -13.1070 O   0  0  0  0  0
    0.8210   -4.1660  -11.1990 C   0  0  0  0  0
    0.5280   -5.6120  -11.5900 C   0  0  1  0  0
    0.9300   -6.6780  -10.4580 C   0  0  2  0  0
   -0.2070   -7.7750  -10.5330 C   0  0  0  0  0
   -1.4650   -6.8940  -10.7510 C   0  0  1  0  0
   -2.0740   -6.2250   -9.5410 C   0  0  0  0  0
   -3.4610   -6.1980   -9.5900 O   0  0  0  0  0
   -3.7920   -5.7600   -8.7880 H   0  0  0  0  0
   -1.4260   -5.6920   -8.4920 C   0  0  0  0  0
   -0.0020   -5.6050   -8.2590 C   0  0  0  0  0
    0.2860   -4.9970   -7.0460 O   0  0  0  0  0
    1.2520   -4.9490   -6.9440 H   0  0  0  0  0
    0.9890   -6.0030   -9.0760 C   0  0  0  0  0
    1.9178   -5.7873   -8.6363 H   0  0  0  0  0
   -2.0984   -5.3052   -7.7843 H   0  0  0  0  0
   -1.0090   -5.8260  -11.7730 C   0  0  0  0  0
   -1.2027   -6.1532  -12.7517 H   0  0  0  0  0
   -1.5114   -4.9202  -11.6009 H   0  0  0  0  0
   -2.1735   -7.5309  -11.1925 H   0  0  0  0  0
   -0.2900   -8.7180   -9.3090 C   0  0  0  0  0
    0.3359   -9.5469   -9.4627 H   0  0  0  0  0
    0.0179   -8.2018   -8.4480 H   0  0  0  0  0
   -1.2801   -9.0451   -9.1857 H   0  0  0  0  0
   -0.0950   -8.7500  -11.7420 C   0  0  0  0  0
    0.3185   -8.2431  -12.5633 H   0  0  0  0  0
    0.5222   -9.5590  -11.4832 H   0  0  0  0  0
   -1.0502   -9.1053  -11.9947 H   0  0  0  0  0
    2.3340   -7.2910  -10.6680 C   0  0  0  0  0
    2.3323   -7.8799  -11.5373 H   0  0  0  0  0
    2.5823   -7.8884   -9.8410 H   0  0  0  0  0
    3.0407   -6.5209  -10.7683 H   0  0  0  0  0
    1.2530   -5.8510  -12.9420 C   0  0  0  0  0
    0.6726   -6.4872  -13.5427 H   0  0  0  0  0
    2.1880   -6.2943  -12.7642 H   0  0  0  0  0
    1.3887   -4.9331  -13.4334 H   0  0  0  0  0
    0.2224   -3.8969  -10.3794 H   0  0  0  0  0
    1.8338   -4.0722  -10.9385 H   0  0  0  0  0
   -1.3759   -2.7844  -11.5288 H   0  0  0  0  0
   -1.3704   -3.1631  -13.2011 H   0  0  0  0  0
   -0.4090   -0.8550  -14.1820 C   0  0  0  0  0
   -0.8337   -1.5562  -14.8381 H   0  0  0  0  0
   -0.7488    0.1070  -14.4301 H   0  0  0  0  0
    0.6373   -0.8884  -14.2634 H   0  0  0  0  0
   -1.3029   -0.5702  -10.8398 H   0  0  0  0  0
   -0.7944    1.4928  -12.9285 H   0  0  0  0  0
   -2.0898    1.5750  -11.8081 H   0  0  0  0  0
    0.4010    3.5360  -12.6120 O   0  0  0  0  0
    0.9910    4.2930  -12.7500 H   0  0  0  0  0
    2.1710    4.9270  -10.7500 C   0  0  0  0  0
    2.5979    4.8045  -11.7014 H   0  0  0  0  0
    2.9321    5.0646  -10.0399 H   0  0  0  0  0
    1.5407    5.7668  -10.7547 H   0  0  0  0  0
    2.1128    3.6147   -8.4025 H   0  0  0  0  0
  1  2  1  0  0  0
  1  4  1  0  0  0
  1  8  2  0  0  0
  2  3  1  0  0  0
  4  5  2  0  0  0
  4 68  1  0  0  0
  5  6  1  0  0  0
  5 64  1  0  0  0
  6  7  2  0  0  0
  6 62  1  0  0  0
  7  8  1  0  0  0
  7 10  1  0  0  0
  8  9  1  0  0  0
 10 11  1  0  0  0
 10 60  1  0  0  0
 10 61  1  0  0  0
 11 12  2  0  0  0
 11 59  1  0  0  0
 12 13  1  0  0  0
 12 55  1  0  0  0
 13 14  1  0  0  0
 13 53  1  0  0  0
 13 54  1  0  0  0
 14 15  2  0  0  0
 14 16  1  0  0  0
 16 17  1  0  0  0
 16 51  1  0  0  0
 16 52  1  0  0  0
 17 18  1  0  0  0
 17 31  1  0  0  0
 17 47  1  0  0  0
 18 19  1  0  0  0
 18 28  1  0  0  0
 18 43  1  0  0  0
 19 20  1  0  0  0
 19 35  1  0  0  0
 19 39  1  0  0  0
 20 21  1  0  0  0
 20 31  1  0  0  0
 20 34  1  0  0  0
 21 22  1  0  0  0
 21 24  2  0  0  0
 22 23  1  0  0  0
 24 25  1  0  0  0
 24 30  1  0  0  0
 25 26  1  0  0  0
 25 28  2  0  0  0
 26 27  1  0  0  0
 28 29  1  0  0  0
 31 32  1  0  0  0
 31 33  1  0  0  0
 35 36  1  0  0  0
 35 37  1  0  0  0
 35 38  1  0  0  0
 39 40  1  0  0  0
 39 41  1  0  0  0
 39 42  1  0  0  0
 43 44  1  0  0  0
 43 45  1  0  0  0
 43 46  1  0  0  0
 47 48  1  0  0  0
 47 49  1  0  0  0
 47 50  1  0  0  0
 55 56  1  0  0  0
 55 57  1  0  0  0
 55 58  1  0  0  0
 62 63  1  0  0  0
 64 65  1  0  0  0
 64 66  1  0  0  0
 64 67  1  0  0  0
M  END
> <Affinity (kcal/mol)>
-10.8

> <Rmsd u.b. (A)>
0.0

> <# Confs.>
1

> <Rmsd l.b. (A)>
0.0

$$$$
unnamed molecule [2]
XX    ILIB10092004273D

 68 70  0  0  1  0              1 V2000
    0.6770    1.8680   -8.8560 C   0  0  0  0  0
    0.8120    1.3510   -7.5980 O   0  0  0  0  0
    0.2300    0.5760   -7.5160 H   0  0  0  0  0
    1.4260    2.9940   -9.1900 C   0  0  0  0  0
    1.3220    3.5600  -10.4680 C   0  0  0  0  0
    0.4560    2.9610  -11.4020 C   0  0  0  0  0
   -0.3120    1.8290  -11.0670 C   0  0  0  0  0
   -0.1880    1.2850   -9.7810 C   0  0  0  0  0
   -0.7476    0.4374   -9.5148 H   0  0  0  0  0
   -1.2320    1.1720  -12.0570 C   0  0  0  0  0
   -1.1190   -0.3220  -12.0480 C   0  0  0  0  0
   -0.6830   -1.1260  -13.0380 C   0  0  0  0  0
   -0.6770   -2.6190  -12.8500 C   0  0  0  0  0
    0.4460   -3.0010  -11.9130 C   0  0  0  0  0
    0.2200   -3.3900  -10.7660 O   0  0  0  0  0
    1.8610   -2.8500  -12.4180 C   0  0  0  0  0
    2.2930   -3.9890  -13.3370 C   0  0  1  0  0
    3.7360   -4.5940  -12.9770 C   0  0  2  0  0
    3.5860   -6.1470  -13.2420 C   0  0  0  0  0
    2.1630   -6.4140  -12.6870 C   0  0  1  0  0
    2.0090   -6.5700  -11.1910 C   0  0  0  0  0
    1.0730   -7.5380  -10.8520 O   0  0  0  0  0
    1.0210   -7.5930   -9.8830 H   0  0  0  0  0
    2.6610   -5.8960  -10.2300 C   0  0  0  0  0
    3.6490   -4.8510  -10.3720 C   0  0  0  0  0
    4.1110   -4.4070   -9.1410 O   0  0  0  0  0
    4.7590   -3.6970   -9.2890 H   0  0  0  0  0
    4.0980   -4.2930  -11.5110 C   0  0  0  0  0
    4.8003   -3.5454  -11.2865 H   0  0  0  0  0
    2.3702   -6.2171   -9.2735 H   0  0  0  0  0
    1.3300   -5.2090  -13.1820 C   0  0  0  0  0
    0.5794   -4.9761  -12.4857 H   0  0  0  0  0
    0.8907   -5.4282  -14.1101 H   0  0  0  0  0
    1.8412   -7.2916  -13.1654 H   0  0  0  0  0
    4.6940   -7.0280  -12.6170 C   0  0  0  0  0
    5.4720   -6.4159  -12.2669 H   0  0  0  0  0
    4.2942   -7.5779  -11.8169 H   0  0  0  0  0
    5.0677   -7.6880  -13.3432 H   0  0  0  0  0
    3.5940   -6.5550  -14.7440 C   0  0  0  0  0
    2.7787   -7.1872  -14.9393 H   0  0  0  0  0
    3.5204   -5.6943  -15.3409 H   0  0  0  0  0
    4.4883   -7.0588  -14.9651 H   0  0  0  0  0
    4.8830   -3.9770  -13.8100 C   0  0  0  0  0
    4.6953   -2.9550  -13.9610 H   0  0  0  0  0
    4.9417   -4.4631  -14.7389 H   0  0  0  0  0
    5.7910   -4.0938  -13.2958 H   0  0  0  0  0
    2.2060   -3.4360  -14.7850 C   0  0  0  0  0
    1.5644   -2.6050  -14.8043 H   0  0  0  0  0
    3.1626   -3.1472  -15.1074 H   0  0  0  0  0
    1.8321   -4.1818  -15.4226 H   0  0  0  0  0
    1.9176   -1.9398  -12.9384 H   0  0  0  0  0
    2.4952   -2.8152  -11.5819 H   0  0  0  0  0
   -1.5941   -2.9250  -12.4403 H   0  0  0  0  0
   -0.5339   -3.0892  -13.7779 H   0  0  0  0  0
   -0.1420   -0.6410  -14.3560 C   0  0  0  0  0
    0.9068   -0.6133  -14.3149 H   0  0  0  0  0
   -0.5102    0.3226  -14.5522 H   0  0  0  0  0
   -0.4452   -1.2939  -15.1204 H   0  0  0  0  0
   -1.4312   -0.7357  -11.1348 H   0  0  0  0  0
   -2.2154    1.4501  -11.8159 H   0  0  0  0  0
   -0.9896    1.5356  -13.0117 H   0  0  0  0  0
    0.3310    3.4540  -12.6760 O   0  0  0  0  0
    0.9370    4.2000  -12.8050 H   0  0  0  0  0
    2.1450    4.7700  -10.8040 C   0  0  0  0  0
    2.9006    4.8901  -10.0849 H   0  0  0  0  0
    2.5802    4.6452  -11.7514 H   0  0  0  0  0
    1.5298    5.6209  -10.8107 H   0  0  0  0  0
    2.0710    3.4187   -8.4786 H   0  0  0  0  0
  1  2  1  0  0  0
  1  4  1  0  0  0
  1  8  2  0  0  0
  2  3  1  0  0  0
  4  5  2  0  0  0
  4 68  1  0  0  0
  5  6  1  0  0  0
  5 64  1  0  0  0
  6  7  2  0  0  0
  6 62  1  0  0  0
  7  8  1  0  0  0
  7 10  1  0  0  0
  8  9  1  0  0  0
 10 11  1  0  0  0
 10 60  1  0  0  0
 10 61  1  0  0  0
 11 12  2  0  0  0
 11 59  1  0  0  0
 12 13  1  0  0  0
 12 55  1  0  0  0
 13 14  1  0  0  0
 13 53  1  0  0  0
 13 54  1  0  0  0
 14 15  2  0  0  0
 14 16  1  0  0  0
 16 17  1  0  0  0
 16 51  1  0  0  0
 16 52  1  0  0  0
 17 18  1  0  0  0
 17 31  1  0  0  0
 17 47  1  0  0  0
 18 19  1  0  0  0
 18 28  1  0  0  0
 18 43  1  0  0  0
 19 20  1  0  0  0
 19 35  1  0  0  0
 19 39  1  0  0  0
 20 21  1  0  0  0
 20 31  1  0  0  0
 20 34  1  0  0  0
 21 22  1  0  0  0
 21 24  2  0  0  0
 22 23  1  0  0  0
 24 25  1  0  0  0
 24 30  1  0  0  0
 25 26  1  0  0  0
 25 28  2  0  0  0
 26 27  1  0  0  0
 28 29  1  0  0  0
 31 32  1  0  0  0
 31 33  1  0  0  0
 35 36  1  0  0  0
 35 37  1  0  0  0
 35 38  1  0  0  0
 39 40  1  0  0  0
 39 41  1  0  0  0
 39 42  1  0  0  0
 43 44  1  0  0  0
 43 45  1  0  0  0
 43 46  1  0  0  0
 47 48  1  0  0  0
 47 49  1  0  0  0
 47 50  1  0  0  0
 55 56  1  0  0  0
 55 57  1  0  0  0
 55 58  1  0  0  0
 62 63  1  0  0  0
 64 65  1  0  0  0
 64 66  1  0  0  0
 64 67  1  0  0  0
M  END
> <Affinity (kcal/mol)>
-10.7

> <Rmsd u.b. (A)>
3.124

> <# Confs.>
1

> <Rmsd l.b. (A)>
2.238

$$$$
unnamed molecule [1]
XX    ILIB10092004273D

 77 80  0  0  1  0              1 V2000
    3.6610   -3.8930  -12.2270 C   0  0  2  0  0
    3.0960   -4.2440  -10.9670 O   0  0  0  0  0
    3.6190   -3.8040  -10.2750 H   0  0  0  0  0
    2.8340   -4.4790  -13.4210 C   0  0  2  0  0
    3.6580   -4.1690  -14.6860 C   0  0  0  0  0
    3.2380   -3.3440  -15.6600 C   0  0  0  0  0
    1.9680   -2.5540  -15.6000 C   0  0  0  0  0
    1.4160   -2.4500  -14.1640 C   0  0  2  0  0
    1.3660   -3.8820  -13.5700 C   0  0  2  0  0
    0.4630   -3.9850  -12.3180 C   0  0  2  0  0
   -0.7480   -4.6610  -12.6680 O   0  0  0  0  0
   -0.5100   -5.5570  -12.9620 H   0  0  0  0  0
    0.1150   -2.6260  -11.7090 C   0  0  0  0  0
   -0.5670   -1.6420  -12.6920 C   0  0  2  0  0
    0.0420   -1.7400  -14.1300 C   0  0  1  0  0
    0.1360   -0.2870  -14.6510 C   0  0  0  0  0
   -0.5130    0.6030  -13.6030 C   0  0  0  0  0
   -0.2790   -0.1550  -12.2940 C   0  0  1  0  0
   -1.0030    0.4910  -11.0980 C   0  0  1  0  0
   -0.0560    1.2970  -10.1990 C   0  0  0  0  0
    1.0870    2.0190  -10.9100 C   0  0  0  0  0
    0.7560    3.4360  -11.2740 C   0  0  0  0  0
    0.2750    3.7160  -12.4970 C   0  0  0  0  0
    0.1320    2.9441  -13.1943 H   0  0  0  0  0
    0.0422    4.7067  -12.7554 H   0  0  0  0  0
    1.0060    4.4840  -10.2090 C   0  0  0  0  0
    2.4250    5.0490  -10.2990 C   0  0  0  0  0
    2.9799    4.7361   -9.4643 H   0  0  0  0  0
    2.8855    4.7006  -11.1760 H   0  0  0  0  0
    2.3835    6.0980  -10.3185 H   0  0  0  0  0
    0.7390    3.9280   -8.8090 C   0  0  0  0  0
    0.6508    4.7223   -8.1279 H   0  0  0  0  0
   -0.1524    3.3731   -8.8169 H   0  0  0  0  0
    1.5353    3.3070   -8.5213 H   0  0  0  0  0
    0.3124    5.2459  -10.4116 H   0  0  0  0  0
    1.9174    2.0075  -10.2675 H   0  0  0  0  0
    1.3109    1.4771  -11.7810 H   0  0  0  0  0
   -0.6554    1.9987   -9.6982 H   0  0  0  0  0
    0.3387    0.6151   -9.5050 H   0  0  0  0  0
   -2.1340    1.3830  -11.6330 C   0  0  0  0  0
   -1.9407    2.3833  -11.3791 H   0  0  0  0  0
   -2.1878    1.2912  -12.6776 H   0  0  0  0  0
   -3.0464    1.0840  -11.2079 H   0  0  0  0  0
   -1.4450   -0.2584  -10.5101 H   0  0  0  0  0
    0.7413   -0.0432  -12.0727 H   0  0  0  0  0
   -1.5446    0.7186  -13.7609 H   0  0  0  0  0
   -0.0596    1.5483  -13.5459 H   0  0  0  0  0
    1.1386   -0.0027  -14.7793 H   0  0  0  0  0
   -0.3760   -0.1854  -15.5621 H   0  0  0  0  0
   -0.6098   -2.2816  -14.7500 H   0  0  0  0  0
   -2.0820   -1.9370  -12.7710 C   0  0  0  0  0
   -2.6192   -1.1053  -12.4214 H   0  0  0  0  0
   -2.3490   -2.1325  -13.7675 H   0  0  0  0  0
   -2.3071   -2.7736  -12.1778 H   0  0  0  0  0
   -0.5245   -2.8086  -10.8965 H   0  0  0  0  0
    1.0125   -2.2070  -11.3607 H   0  0  0  0  0
    0.9607   -4.5246  -11.5673 H   0  0  0  0  0
    0.9197   -4.3999  -14.3670 H   0  0  0  0  0
    2.0929   -1.8661  -13.6133 H   0  0  0  0  0
    2.1644   -1.5912  -15.9701 H   0  0  0  0  0
    1.2596   -3.0272  -16.2139 H   0  0  0  0  0
    3.8620   -3.2717  -16.5013 H   0  0  0  0  0
    5.0620   -4.7180  -14.7210 C   0  0  0  0  0
    5.8470   -4.1580  -13.5360 C   0  0  2  0  0
    7.1330   -4.7670  -13.4830 O   0  0  0  0  0
    7.0070   -5.7230  -13.3570 H   0  0  0  0  0
    5.1240   -4.3770  -12.2080 C   0  0  0  0  0
    5.6555   -3.8557  -11.4676 H   0  0  0  0  0
    5.1497   -5.4056  -11.9986 H   0  0  0  0  0
    5.9544   -3.1281  -13.7101 H   0  0  0  0  0
    5.0334   -5.7657  -14.6581 H   0  0  0  0  0
    5.5303   -4.4338  -15.6168 H   0  0  0  0  0
    2.6700   -6.0160  -13.2740 C   0  0  0  0  0
    3.6078   -6.4524  -13.0933 H   0  0  0  0  0
    2.2648   -6.4109  -14.1585 H   0  0  0  0  0
    2.0265   -6.2241  -12.4708 H   0  0  0  0  0
    3.6811   -2.8475  -12.3225 H   0  0  0  0  0
  1  2  1  0  0  0
  1  4  1  0  0  0
  1 67  1  0  0  0
  1 77  1  0  0  0
  2  3  1  0  0  0
  4  5  1  0  0  0
  4  9  1  0  0  0
  4 73  1  0  0  0
  5  6  2  0  0  0
  5 63  1  0  0  0
  6  7  1  0  0  0
  6 62  1  0  0  0
  7  8  1  0  0  0
  7 60  1  0  0  0
  7 61  1  0  0  0
  8  9  1  0  0  0
  8 15  1  0  0  0
  8 59  1  0  0  0
  9 10  1  0  0  0
  9 58  1  0  0  0
 10 11  1  0  0  0
 10 13  1  0  0  0
 10 57  1  0  0  0
 11 12  1  0  0  0
 13 14  1  0  0  0
 13 55  1  0  0  0
 13 56  1  0  0  0
 14 15  1  0  0  0
 14 18  1  0  0  0
 14 51  1  0  0  0
 15 16  1  0  0  0
 15 50  1  0  0  0
 16 17  1  0  0  0
 16 48  1  0  0  0
 16 49  1  0  0  0
 17 18  1  0  0  0
 17 46  1  0  0  0
 17 47  1  0  0  0
 18 19  1  0  0  0
 18 45  1  0  0  0
 19 20  1  0  0  0
 19 40  1  0  0  0
 19 44  1  0  0  0
 20 21  1  0  0  0
 20 38  1  0  0  0
 20 39  1  0  0  0
 21 22  1  0  0  0
 21 36  1  0  0  0
 21 37  1  0  0  0
 22 23  2  0  0  0
 22 26  1  0  0  0
 23 24  1  0  0  0
 23 25  1  0  0  0
 26 27  1  0  0  0
 26 31  1  0  0  0
 26 35  1  0  0  0
 27 28  1  0  0  0
 27 29  1  0  0  0
 27 30  1  0  0  0
 31 32  1  0  0  0
 31 33  1  0  0  0
 31 34  1  0  0  0
 40 41  1  0  0  0
 40 42  1  0  0  0
 40 43  1  0  0  0
 51 52  1  0  0  0
 51 53  1  0  0  0
 51 54  1  0  0  0
 63 64  1  0  0  0
 63 71  1  0  0  0
 63 72  1  0  0  0
 64 65  1  0  0  0
 64 67  1  0  0  0
 64 70  1  0  0  0
 65 66  1  0  0  0
 67 68  1  0  0  0
 67 69  1  0  0  0
 73 74  1  0  0  0
 73 75  1  0  0  0
 73 76  1  0  0  0
M  END
> <Affinity (kcal/mol)>
-10.5

> <Rmsd u.b. (A)>
0.0

> <# Confs.>
1

> <Rmsd l.b. (A)>
0.0

$$$$
unnamed molecule [1]
XX    ILIB10092004273D

 74 78  0  0  1  0              1 V2000
    1.2690   -3.9740  -12.3710 C   0  0  2  0  0
    0.7400   -5.1910  -12.9360 N   0  0  0  0  0
    0.9130   -6.3050  -12.1260 C   0  0  0  0  0
    1.5630   -5.8380  -10.8110 C   0  0  1  0  0
    0.4960   -5.5700   -9.7150 C   0  0  0  0  0
    0.5480   -4.5730   -8.9930 O   0  0  0  0  0
   -0.5570   -6.6070   -9.4910 C   0  0  0  0  0
   -1.4110   -6.4840   -8.4670 C   0  0  0  0  0
   -2.4680   -7.4960   -8.1270 C   0  0  0  0  0
   -2.1770   -8.2120   -6.8010 C   0  0  0  0  0
   -1.3890   -9.4940   -6.9620 C   0  0  0  0  0
   -0.0560   -9.6110   -6.8060 C   0  0  0  0  0
    0.9480   -8.5120   -6.5420 C   0  0  2  0  0
    2.0810   -8.6020   -7.5900 C   0  0  0  0  0
    2.8520   -7.3180   -7.7310 C   0  0  0  0  0
    3.0460   -6.5960   -8.8480 C   0  0  0  0  0
    2.5580   -6.8970  -10.2540 C   0  0  2  0  0
    3.7500   -7.0670  -11.1520 C   0  0  0  0  0
    4.2600   -6.0780  -11.9010 C   0  0  0  0  0
    3.6780   -4.6790  -11.9040 C   0  0  1  0  0
    2.2420   -4.5080  -11.2820 C   0  0  1  0  0
    2.3220   -3.8030  -10.5080 H   0  0  0  0  0
    4.6410   -3.6950  -11.2180 C   0  0  0  0  0
    5.5275   -3.6262  -11.7764 H   0  0  0  0  0
    4.1905   -2.7484  -11.1585 H   0  0  0  0  0
    4.8623   -4.0387  -10.2509 H   0  0  0  0  0
    3.6030   -4.3333  -12.8926 H   0  0  0  0  0
    5.4390   -6.3320  -12.8000 C   0  0  0  0  0
    6.1905   -6.8280  -12.2599 H   0  0  0  0  0
    5.1390   -6.9282  -13.6106 H   0  0  0  0  0
    5.8104   -5.4171  -13.1570 H   0  0  0  0  0
    4.1869   -8.0215  -11.1746 H   0  0  0  0  0
    2.0722   -7.8242  -10.1711 H   0  0  0  0  0
    3.6104   -5.7303   -8.6622 H   0  0  0  0  0
    3.2635   -6.9966   -6.8200 H   0  0  0  0  0
    2.7318   -9.3701   -7.2919 H   0  0  0  0  0
    1.6445   -8.8512   -8.5119 H   0  0  0  0  0
    1.4850   -8.6360   -5.1130 C   0  0  0  0  0
    0.8842   -9.3044   -4.5701 H   0  0  0  0  0
    1.4675   -7.6940   -4.6496 H   0  0  0  0  0
    2.4715   -8.9947   -5.1397 H   0  0  0  0  0
    0.4724   -7.5787   -6.6143 H   0  0  0  0  0
    0.2655  -10.6072   -6.8878 H   0  0  0  0  0
   -2.2190  -10.7130   -7.2780 C   0  0  0  0  0
   -2.4445  -11.2231   -6.3884 H   0  0  0  0  0
   -3.1104  -10.4174   -7.7475 H   0  0  0  0  0
   -1.6799  -11.3472   -7.9181 H   0  0  0  0  0
   -1.6382   -7.5435   -6.1966 H   0  0  0  0  0
   -3.1016   -8.4237   -6.3507 H   0  0  0  0  0
   -2.5075   -8.2010   -8.9041 H   0  0  0  0  0
   -3.3892   -6.9966   -8.0603 H   0  0  0  0  0
   -1.3092   -5.6156   -7.8856 H   0  0  0  0  0
   -0.6270   -7.4320  -10.1368 H   0  0  0  0  0
    0.5830   -7.4500  -12.4020 O   0  0  0  0  0
    0.3120   -5.2380  -13.8560 H   0  0  0  0  0
    0.1390   -3.0710  -11.8840 C   0  0  0  0  0
   -0.0710   -1.8710  -12.7460 C   0  0  0  0  0
   -0.4670   -0.5620  -12.3180 C   0  0  0  0  0
   -0.7720    0.0130  -11.0660 C   0  0  0  0  0
   -1.1340    1.3620  -10.9980 C   0  0  0  0  0
   -1.1950    2.1420  -12.1500 C   0  0  0  0  0
   -0.8960    1.5980  -13.4020 C   0  0  0  0  0
   -0.5380    0.2460  -13.4550 C   0  0  0  0  0
   -0.1980   -0.5390  -14.5310 N   0  0  0  0  0
   -0.1620   -0.2210  -15.4890 H   0  0  0  0  0
    0.0820   -1.8130  -14.1170 C   0  0  0  0  0
    0.3578   -2.5442  -14.8183 H   0  0  0  0  0
   -0.9326    2.1664  -14.2841 H   0  0  0  0  0
   -1.4703    3.1520  -12.0686 H   0  0  0  0  0
   -1.3612    1.7856  -10.0645 H   0  0  0  0  0
   -0.7288   -0.5638  -10.1897 H   0  0  0  0  0
   -0.7393   -3.6461  -11.8647 H   0  0  0  0  0
    0.3777   -2.7639  -10.9087 H   0  0  0  0  0
    1.7568   -3.4234  -13.1203 H   0  0  0  0  0
  1  2  1  0  0  0
  1 21  1  0  0  0
  1 56  1  0  0  0
  1 74  1  0  0  0
  2  3  1  0  0  0
  2 55  1  0  0  0
  3  4  1  0  0  0
  3 54  2  0  0  0
  4  5  1  0  0  0
  4 17  1  0  0  0
  4 21  1  0  0  0
  5  6  2  0  0  0
  5  7  1  0  0  0
  7  8  2  0  0  0
  7 53  1  0  0  0
  8  9  1  0  0  0
  8 52  1  0  0  0
  9 10  1  0  0  0
  9 50  1  0  0  0
  9 51  1  0  0  0
 10 11  1  0  0  0
 10 48  1  0  0  0
 10 49  1  0  0  0
 11 12  2  0  0  0
 11 44  1  0  0  0
 12 13  1  0  0  0
 12 43  1  0  0  0
 13 14  1  0  0  0
 13 38  1  0  0  0
 13 42  1  0  0  0
 14 15  1  0  0  0
 14 36  1  0  0  0
 14 37  1  0  0  0
 15 16  2  0  0  0
 15 35  1  0  0  0
 16 17  1  0  0  0
 16 34  1  0  0  0
 17 18  1  0  0  0
 17 33  1  0  0  0
 18 19  2  0  0  0
 18 32  1  0  0  0
 19 20  1  0  0  0
 19 28  1  0  0  0
 20 21  1  0  0  0
 20 23  1  0  0  0
 20 27  1  0  0  0
 21 22  1  0  0  0
 23 24  1  0  0  0
 23 25  1  0  0  0
 23 26  1  0  0  0
 28 29  1  0  0  0
 28 30  1  0  0  0
 28 31  1  0  0  0
 38 39  1  0  0  0
 38 40  1  0  0  0
 38 41  1  0  0  0
 44 45  1  0  0  0
 44 46  1  0  0  0
 44 47  1  0  0  0
 56 57  1  0  0  0
 56 72  1  0  0  0
 56 73  1  0  0  0
 57 58  1  0  0  0
 57 66  2  0  0  0
 58 59  2  0  0  0
 58 63  1  0  0  0
 59 60  1  0  0  0
 59 71  1  0  0  0
 60 61  2  0  0  0
 60 70  1  0  0  0
 61 62  1  0  0  0
 61 69  1  0  0  0
 62 63  2  0  0  0
 62 68  1  0  0  0
 63 64  1  0  0  0
 64 65  1  0  0  0
 64 66  1  0  0  0
 66 67  1  0  0  0
M  END
> <Affinity (kcal/mol)>
-10.4

> <Rmsd u.b. (A)>
0.0

> <# Confs.>
1

> <Rmsd l.b. (A)>
0.0

$$$$
unnamed molecule [1]
XX    ILIB10092004273D

 39 42  0  0  1  0              1 V2000
    1.7000   -1.3110  -14.5050 N   0  0  0  0  0
    1.7560   -0.3450  -14.7980 H   0  0  0  0  0
    0.7180   -1.8190  -13.6850 C   0  0  0  0  0
    0.9910   -3.1790  -13.5230 C   0  0  0  0  0
    2.1770   -3.4740  -14.2700 C   0  0  0  0  0
    2.5940   -2.2870  -14.8720 C   0  0  0  0  0
    3.7310   -2.2060  -15.6850 C   0  0  0  0  0
    4.4700   -3.3750  -15.8870 C   0  0  0  0  0
    4.0740   -4.5700  -15.2950 C   0  0  0  0  0
    2.9340   -4.6450  -14.4880 C   0  0  0  0  0
    2.6380   -5.5511  -14.0476 H   0  0  0  0  0
    4.8360   -5.6830  -15.5280 O   0  0  0  0  0
    4.4370   -6.4340  -15.0560 H   0  0  0  0  0
    5.3291   -3.3473  -16.4901 H   0  0  0  0  0
    4.0350   -1.3081  -16.1365 H   0  0  0  0  0
    0.1300   -3.9460  -12.7240 C   0  0  0  0  0
   -0.9370   -3.2740  -12.1520 C   0  0  0  0  0
   -1.1990   -1.9570  -12.3070 N   0  0  0  0  0
   -0.3800   -1.1890  -13.0820 C   0  0  0  0  0
   -0.7210    0.2690  -13.2090 C   0  0  1  0  0
   -1.5910    0.5160  -14.3150 O   0  0  0  0  0
   -1.3910   -0.1310  -15.0120 H   0  0  0  0  0
   -1.3260    0.8730  -11.9460 C   0  0  0  0  0
   -0.3790    1.8200  -11.2670 C   0  0  0  0  0
   -0.0880    1.6790   -9.9030 C   0  0  0  0  0
    0.7790    2.5710   -9.2690 C   0  0  0  0  0
    1.3610    3.6120   -9.9900 C   0  0  0  0  0
    1.0720    3.7650  -11.3450 C   0  0  0  0  0
    0.2050    2.8740  -11.9810 C   0  0  0  0  0
   -0.0131    2.9917  -13.0013 H   0  0  0  0  0
    1.5064    4.5511  -11.8890 H   0  0  0  0  0
    2.0160    4.2794   -9.5124 H   0  0  0  0  0
    0.9935    2.4581   -8.2474 H   0  0  0  0  0
   -0.5230    0.8987   -9.3513 H   0  0  0  0  0
   -2.2016    1.3864  -12.2147 H   0  0  0  0  0
   -1.5671    0.0891  -11.2904 H   0  0  0  0  0
    0.1717    0.8062  -13.3392 H   0  0  0  0  0
   -1.6184   -3.7919  -11.5438 H   0  0  0  0  0
    0.3136   -4.9708  -12.5881 H   0  0  0  0  0
  1  2  1  0  0  0
  1  3  1  0  0  0
  1  6  1  0  0  0
  3  4  1  0  0  0
  3 19  2  0  0  0
  4  5  1  0  0  0
  4 16  2  0  0  0
  5  6  1  0  0  0
  5 10  2  0  0  0
  6  7  2  0  0  0
  7  8  1  0  0  0
  7 15  1  0  0  0
  8  9  2  0  0  0
  8 14  1  0  0  0
  9 10  1  0  0  0
  9 12  1  0  0  0
 10 11  1  0  0  0
 12 13  1  0  0  0
 16 17  1  0  0  0
 16 39  1  0  0  0
 17 18  2  0  0  0
 17 38  1  0  0  0
 18 19  1  0  0  0
 19 20  1  0  0  0
 20 21  1  0  0  0
 20 23  1  0  0  0
 20 37  1  0  0  0
 21 22  1  0  0  0
 23 24  1  0  0  0
 23 35  1  0  0  0
 23 36  1  0  0  0
 24 25  1  0  0  0
 24 29  2  0  0  0
 25 26  2  0  0  0
 25 34  1  0  0  0
 26 27  1  0  0  0
 26 33  1  0  0  0
 27 28  2  0  0  0
 27 32  1  0  0  0
 28 29  1  0  0  0
 28 31  1  0  0  0
 29 30  1  0  0  0
M  END
> <Affinity (kcal/mol)>
-10.3

> <Rmsd u.b. (A)>
0.0

> <# Confs.>
1

> <Rmsd l.b. (A)>
0.0

$$$$
unnamed molecule [1]
XX    ILIB10092004273D

 80 83  0  0  1  0              1 V2000
    6.9090   -5.4530  -15.8270 C   0  0  2  0  0
    5.5820   -5.7460  -16.2970 O   0  0  0  0  0
    5.0860   -6.9930  -15.8010 C   0  0  0  0  0
    5.0110   -6.9580  -14.2970 C   0  0  0  0  0
    3.8530   -7.1940  -13.6520 C   0  0  0  0  0
    3.5970   -7.1690  -12.1750 C   0  0  0  0  0
    3.5610   -5.7570  -11.5920 C   0  0  0  0  0
    3.3140   -4.6970  -12.6240 C   0  0  0  0  0
    2.1310   -4.2150  -13.0500 C   0  0  0  0  0
    0.7730   -4.6600  -12.5770 C   0  0  0  0  0
   -0.0740   -3.4450  -12.1910 C   0  0  0  0  0
   -0.0660   -2.3850  -13.3040 C   0  0  2  0  0
    1.2940   -2.0220  -13.5980 O   0  0  0  0  0
    2.0650   -3.1220  -14.0870 C   0  0  0  0  0
    3.0392   -2.7969  -14.3055 H   0  0  0  0  0
    1.6191   -3.5020  -14.9584 H   0  0  0  0  0
   -0.8160   -1.1130  -12.8920 C   0  0  2  0  0
   -0.1840    0.1770  -13.4300 C   0  0  1  0  0
   -0.4430    0.3090  -14.8190 O   0  0  0  0  0
   -0.0910    1.1710  -15.1000 H   0  0  0  0  0
   -0.8840    1.2840  -12.6230 C   0  0  2  0  0
   -0.0610    2.5450  -12.4990 C   0  0  0  0  0
   -0.1900    3.6140  -13.3040 C   0  0  0  0  0
    0.4179    4.4576  -13.1580 H   0  0  0  0  0
   -0.8986    3.6053  -14.0788 H   0  0  0  0  0
    0.9720    2.5450  -11.4030 C   0  0  0  0  0
    1.8822    2.1817  -11.7799 H   0  0  0  0  0
    1.1059    3.5241  -11.0483 H   0  0  0  0  0
    0.6480    1.9291  -10.6167 H   0  0  0  0  0
   -1.2290    0.6350  -11.2680 C   0  0  0  0  0
   -0.8420   -0.8400  -11.3880 C   0  0  0  0  0
   -1.5491   -1.4672  -10.9306 H   0  0  0  0  0
    0.1077   -1.0283  -10.9816 H   0  0  0  0  0
   -2.2561    0.7119  -11.0638 H   0  0  0  0  0
   -0.6830    1.0778  -10.4880 H   0  0  0  0  0
   -1.7875    1.5411  -13.0922 H   0  0  0  0  0
    0.8530    0.1441  -13.2689 H   0  0  0  0  0
   -1.8003   -1.1539  -13.2552 H   0  0  0  0  0
   -0.5081   -2.8066  -14.1580 H   0  0  0  0  0
    0.3118   -3.0135  -11.3150 H   0  0  0  0  0
   -1.0654   -3.7481  -12.0246 H   0  0  0  0  0
    0.8813   -5.2844  -11.7398 H   0  0  0  0  0
    0.2897   -5.1865  -13.3462 H   0  0  0  0  0
    4.2088   -4.3237  -13.0271 H   0  0  0  0  0
    2.7962   -5.7305  -10.8731 H   0  0  0  0  0
    4.4857   -5.5830  -11.1259 H   0  0  0  0  0
    4.3620   -7.7194  -11.7120 H   0  0  0  0  0
    2.6745   -7.6411  -12.0058 H   0  0  0  0  0
    3.0713   -7.4169  -14.3166 H   0  0  0  0  0
    6.3320   -6.6200  -13.6560 C   0  0  0  0  0
    6.9030   -5.3500  -14.2920 C   0  0  0  0  0
    6.3165   -4.5249  -14.0134 H   0  0  0  0  0
    7.8892   -5.2060  -13.9615 H   0  0  0  0  0
    7.0040   -7.4139  -13.7995 H   0  0  0  0  0
    6.1917   -6.4618  -12.6275 H   0  0  0  0  0
    5.7299   -7.7681  -16.0962 H   0  0  0  0  0
    4.1265   -7.1677  -16.1901 H   0  0  0  0  0
    7.3810   -4.1710  -16.5260 C   0  0  1  0  0
    6.3540   -3.6020  -17.5140 C   0  0  2  0  0
    6.3560   -4.3390  -18.7260 O   0  0  0  0  0
    5.7260   -3.9120  -19.3290 H   0  0  0  0  0
    6.8280   -2.1530  -17.7490 C   0  0  1  0  0
    5.6910   -1.2020  -18.0470 C   0  0  0  0  0
    5.3020   -0.8540  -19.2850 C   0  0  0  0  0
    5.7979   -1.2495  -20.1217 H   0  0  0  0  0
    4.5021   -0.1865  -19.4158 H   0  0  0  0  0
    5.0010   -0.6130  -16.8450 C   0  0  0  0  0
    4.1524   -0.0783  -17.1556 H   0  0  0  0  0
    4.7099   -1.3849  -16.1954 H   0  0  0  0  0
    5.6596    0.0348  -16.3459 H   0  0  0  0  0
    7.6290   -1.7730  -16.4880 C   0  0  0  0  0
    7.5880   -2.9960  -15.5750 C   0  0  0  0  0
    8.4883   -3.1248  -15.0503 H   0  0  0  0  0
    6.7896   -2.9516  -14.8945 H   0  0  0  0  0
    8.6264   -1.5479  -16.7270 H   0  0  0  0  0
    7.1936   -0.9540  -15.9958 H   0  0  0  0  0
    7.4873   -2.1285  -18.5659 H   0  0  0  0  0
    5.4010   -3.6511  -17.0761 H   0  0  0  0  0
    8.2602   -4.3694  -17.0646 H   0  0  0  0  0
    7.5479   -6.2525  -16.0616 H   0  0  0  0  0
  1  2  1  0  0  0
  1 51  1  0  0  0
  1 58  1  0  0  0
  1 80  1  0  0  0
  2  3  1  0  0  0
  3  4  1  0  0  0
  3 56  1  0  0  0
  3 57  1  0  0  0
  4  5  2  0  0  0
  4 50  1  0  0  0
  5  6  1  0  0  0
  5 49  1  0  0  0
  6  7  1  0  0  0
  6 47  1  0  0  0
  6 48  1  0  0  0
  7  8  1  0  0  0
  7 45  1  0  0  0
  7 46  1  0  0  0
  8  9  2  0  0  0
  8 44  1  0  0  0
  9 10  1  0  0  0
  9 14  1  0  0  0
 10 11  1  0  0  0
 10 42  1  0  0  0
 10 43  1  0  0  0
 11 12  1  0  0  0
 11 40  1  0  0  0
 11 41  1  0  0  0
 12 13  1  0  0  0
 12 17  1  0  0  0
 12 39  1  0  0  0
 13 14  1  0  0  0
 14 15  1  0  0  0
 14 16  1  0  0  0
 17 18  1  0  0  0
 17 31  1  0  0  0
 17 38  1  0  0  0
 18 19  1  0  0  0
 18 21  1  0  0  0
 18 37  1  0  0  0
 19 20  1  0  0  0
 21 22  1  0  0  0
 21 30  1  0  0  0
 21 36  1  0  0  0
 22 23  2  0  0  0
 22 26  1  0  0  0
 23 24  1  0  0  0
 23 25  1  0  0  0
 26 27  1  0  0  0
 26 28  1  0  0  0
 26 29  1  0  0  0
 30 31  1  0  0  0
 30 34  1  0  0  0
 30 35  1  0  0  0
 31 32  1  0  0  0
 31 33  1  0  0  0
 50 51  1  0  0  0
 50 54  1  0  0  0
 50 55  1  0  0  0
 51 52  1  0  0  0
 51 53  1  0  0  0
 58 59  1  0  0  0
 58 72  1  0  0  0
 58 79  1  0  0  0
 59 60  1  0  0  0
 59 62  1  0  0  0
 59 78  1  0  0  0
 60 61  1  0  0  0
 62 63  1  0  0  0
 62 71  1  0  0  0
 62 77  1  0  0  0
 63 64  2  0  0  0
 63 67  1  0  0  0
 64 65  1  0  0  0
 64 66  1  0  0  0
 67 68  1  0  0  0
 67 69  1  0  0  0
 67 70  1  0  0  0
 71 72  1  0  0  0
 71 75  1  0  0  0
 71 76  1  0  0  0
 72 73  1  0  0  0
 72 74  1  0  0  0
M  END
> <Affinity (kcal/mol)>
-10.3

> <Rmsd u.b. (A)>
0.0

> <# Confs.>
1

> <Rmsd l.b. (A)>
0.0

$$$$
unnamed molecule [1]
XX    ILIB10092004273D

 43 47  0  0  1  0              1 V2000
    2.4210   -4.2570  -12.7180 N   0  0  0  0  0
    2.7520   -5.0330  -12.1630 H   0  0  0  0  0
    1.2350   -3.6060  -12.5240 C   0  0  0  0  0
    1.1180   -2.6020  -13.4690 C   0  0  0  0  0
    2.3070   -2.6660  -14.2740 C   0  0  0  0  0
    3.0970   -3.7070  -13.7800 C   0  0  0  0  0
    4.3360   -4.0530  -14.3340 C   0  0  0  0  0
    4.7760   -3.3070  -15.4310 C   0  0  0  0  0
    4.0180   -2.2600  -15.9520 C   0  0  0  0  0
    2.7830   -1.9320  -15.3820 C   0  0  0  0  0
    2.2148   -1.1431  -15.7784 H   0  0  0  0  0
    4.3731   -1.7138  -16.7755 H   0  0  0  0  0
    6.4420   -3.7340  -16.2270 Br  0  0  0  0  0
    4.8919   -4.8438  -13.9241 H   0  0  0  0  0
   -0.0110   -1.6450  -13.6330 C   0  0  2  0  0
    0.3620   -0.3870  -12.9750 N   0  0  0  0  0
   -0.7410    0.5780  -13.0090 C   0  0  1  0  0
   -1.8730    0.0200  -12.1570 C   0  0  0  0  0
   -2.1920   -1.3490  -12.4990 N   0  0  0  0  0
   -1.3060   -2.2300  -13.0790 C   0  0  0  0  0
   -1.5860   -3.4240  -13.2170 O   0  0  0  0  0
   -3.0740   -1.7240  -12.1610 H   0  0  0  0  0
   -2.7194    0.6238  -12.3039 H   0  0  0  0  0
   -1.5781    0.0697  -11.1505 H   0  0  0  0  0
   -0.2560    1.9010  -12.5040 C   0  0  0  0  0
    0.1110    2.2280  -11.1570 C   0  0  0  0  0
    0.1470    1.5050   -9.9460 C   0  0  0  0  0
    0.5700    2.1450   -8.7760 C   0  0  0  0  0
    0.9560    3.4830   -8.7960 C   0  0  0  0  0
    0.9330    4.2200   -9.9830 C   0  0  0  0  0
    0.5060    3.5670  -11.1450 C   0  0  0  0  0
    0.3830    4.0370  -12.4310 N   0  0  0  0  0
    0.5990    4.9800  -12.7250 H   0  0  0  0  0
   -0.0760    3.0460  -13.2550 C   0  0  0  0  0
   -0.2291    3.2406  -14.2754 H   0  0  0  0  0
    1.2217    5.2287  -10.0236 H   0  0  0  0  0
    1.2675    3.9371   -7.9020 H   0  0  0  0  0
    0.5945    1.6049   -7.8759 H   0  0  0  0  0
   -0.1401    0.4954   -9.9177 H   0  0  0  0  0
   -1.0612    0.7087  -14.0004 H   0  0  0  0  0
    1.1680    0.0070  -13.4620 H   0  0  0  0  0
   -0.1454   -1.4761  -14.6606 H   0  0  0  0  0
    0.4721   -3.7539  -11.8179 H   0  0  0  0  0
  1  2  1  0  0  0
  1  3  1  0  0  0
  1  6  1  0  0  0
  3  4  2  0  0  0
  3 43  1  0  0  0
  4  5  1  0  0  0
  4 15  1  0  0  0
  5  6  1  0  0  0
  5 10  2  0  0  0
  6  7  2  0  0  0
  7  8  1  0  0  0
  7 14  1  0  0  0
  8  9  2  0  0  0
  8 13  1  0  0  0
  9 10  1  0  0  0
  9 12  1  0  0  0
 10 11  1  0  0  0
 15 16  1  0  0  0
 15 20  1  0  0  0
 15 42  1  0  0  0
 16 17  1  0  0  0
 16 41  1  0  0  0
 17 18  1  0  0  0
 17 25  1  0  0  0
 17 40  1  0  0  0
 18 19  1  0  0  0
 18 23  1  0  0  0
 18 24  1  0  0  0
 19 20  1  0  0  0
 19 22  1  0  0  0
 20 21  2  0  0  0
 25 26  1  0  0  0
 25 34  2  0  0  0
 26 27  2  0  0  0
 26 31  1  0  0  0
 27 28  1  0  0  0
 27 39  1  0  0  0
 28 29  2  0  0  0
 28 38  1  0  0  0
 29 30  1  0  0  0
 29 37  1  0  0  0
 30 31  2  0  0  0
 30 36  1  0  0  0
 31 32  1  0  0  0
 32 33  1  0  0  0
 32 34  1  0  0  0
 34 35  1  0  0  0
M  END
> <Affinity (kcal/mol)>
-10.3

> <Rmsd u.b. (A)>
0.0

> <# Confs.>
1

> <Rmsd l.b. (A)>
0.0

$$$$
unnamed molecule [1]
XX    ILIB10092004273D

 70 73  0  0  1  0              1 V2000
    1.8650   -3.7310  -13.5790 C   0  0  0  0  0
    3.0130   -4.4750  -13.7570 O   0  0  0  0  0
    2.9180   -5.3310  -13.3100 H   0  0  0  0  0
    0.7410   -4.1990  -13.0060 C   0  0  0  0  0
   -0.4440   -3.3000  -12.8330 C   0  0  0  0  0
   -1.4730   -3.7130  -12.3000 O   0  0  0  0  0
   -0.3610   -1.8880  -13.3110 C   0  0  0  0  0
   -1.4830   -1.1370  -13.1100 N   0  0  0  0  0
   -1.5520    0.1650  -12.4850 C   0  0  0  0  0
   -0.8280    0.1910  -11.1400 C   0  0  0  0  0
   -0.1580    1.5100  -10.8870 C   0  0  0  0  0
    0.1820    1.8980   -9.5850 C   0  0  0  0  0
    0.7900    3.1320   -9.3500 C   0  0  0  0  0
    1.0620    3.9910  -10.4140 C   0  0  0  0  0
    0.7210    3.6170  -11.7130 C   0  0  0  0  0
    0.1120    2.3840  -11.9480 C   0  0  0  0  0
   -0.1478    2.1047  -12.9263 H   0  0  0  0  0
    0.9225    4.2635  -12.5155 H   0  0  0  0  0
    1.5228    4.9176  -10.2361 H   0  0  0  0  0
    1.0432    3.4145   -8.3709 H   0  0  0  0  0
   -0.0203    1.2587   -8.7770 H   0  0  0  0  0
   -1.5334    0.0062  -10.3845 H   0  0  0  0  0
   -0.1077   -0.5730  -11.1408 H   0  0  0  0  0
   -2.5635    0.4080  -12.3427 H   0  0  0  0  0
   -1.1119    0.8642  -13.1330 H   0  0  0  0  0
   -2.3600   -1.5540  -13.4060 H   0  0  0  0  0
    0.7720   -1.4670  -13.8850 C   0  0  0  0  0
    1.9490   -2.3340  -14.0610 C   0  0  0  0  0
    2.9670   -1.8980  -14.5920 O   0  0  0  0  0
    0.7993   -0.4711  -14.2165 H   0  0  0  0  0
    0.5560   -5.6160  -12.5260 C   0  0  0  0  0
    1.0420   -5.8360  -11.0930 C   0  0  1  0  0
   -0.1970   -6.4220  -10.2640 C   0  0  1  0  0
    0.1210   -7.0680   -8.8610 C   0  0  1  0  0
   -1.1770   -7.7490   -8.3530 C   0  0  0  0  0
   -1.2900   -9.0370   -7.9800 C   0  0  0  0  0
   -2.2145   -9.4084   -7.6486 H   0  0  0  0  0
   -0.4537   -9.6706   -8.0204 H   0  0  0  0  0
   -2.3970   -6.8560   -8.2850 C   0  0  0  0  0
   -2.6540   -6.1760   -9.6210 C   0  0  0  0  0
   -1.4140   -5.4620  -10.1600 C   0  0  0  0  0
   -1.6405   -5.0797  -11.1113 H   0  0  0  0  0
   -1.1807   -4.6702   -9.5111 H   0  0  0  0  0
   -3.4282   -5.4795   -9.4865 H   0  0  0  0  0
   -2.9597   -6.9113  -10.3054 H   0  0  0  0  0
   -2.2385   -6.1271   -7.5460 H   0  0  0  0  0
   -3.2282   -7.4427   -8.0253 H   0  0  0  0  0
    1.2770   -8.0770   -9.0440 C   0  0  0  0  0
    2.5090   -7.4730   -9.7000 C   0  0  0  0  0
    2.2090   -6.9020  -11.0950 C   0  0  2  0  0
    3.5510   -6.4420  -11.6880 C   0  0  0  0  0
    4.3296   -6.6966  -11.0311 H   0  0  0  0  0
    3.7051   -6.9142  -12.6131 H   0  0  0  0  0
    3.5348   -5.4011  -11.8247 H   0  0  0  0  0
    1.9474   -7.7061  -11.7175 H   0  0  0  0  0
    3.2364   -8.2260   -9.7791 H   0  0  0  0  0
    2.8651   -6.7063   -9.0772 H   0  0  0  0  0
    0.9161   -8.8654   -9.6362 H   0  0  0  0  0
    1.5303   -8.4416   -8.0925 H   0  0  0  0  0
    0.5260   -6.0610   -7.7560 C   0  0  0  0  0
    0.4933   -6.5363   -6.8203 H   0  0  0  0  0
   -0.1409   -5.2500   -7.7601 H   0  0  0  0  0
    1.5001   -5.7141   -7.9385 H   0  0  0  0  0
   -0.6391   -7.1412  -10.8884 H   0  0  0  0  0
    1.5100   -4.4740  -10.5360 C   0  0  0  0  0
    2.3102   -4.1158  -11.1139 H   0  0  0  0  0
    1.8224   -4.5917   -9.5405 H   0  0  0  0  0
    0.7157   -3.7884  -10.5749 H   0  0  0  0  0
   -0.4681   -5.8397  -12.5865 H   0  0  0  0  0
    1.0903   -6.2432  -13.1769 H   0  0  0  0  0
  1  2  1  0  0  0
  1  4  2  0  0  0
  1 28  1  0  0  0
  2  3  1  0  0  0
  4  5  1  0  0  0
  4 31  1  0  0  0
  5  6  2  0  0  0
  5  7  1  0  0  0
  7  8  1  0  0  0
  7 27  2  0  0  0
  8  9  1  0  0  0
  8 26  1  0  0  0
  9 10  1  0  0  0
  9 24  1  0  0  0
  9 25  1  0  0  0
 10 11  1  0  0  0
 10 22  1  0  0  0
 10 23  1  0  0  0
 11 12  1  0  0  0
 11 16  2  0  0  0
 12 13  2  0  0  0
 12 21  1  0  0  0
 13 14  1  0  0  0
 13 20  1  0  0  0
 14 15  2  0  0  0
 14 19  1  0  0  0
 15 16  1  0  0  0
 15 18  1  0  0  0
 16 17  1  0  0  0
 27 28  1  0  0  0
 27 30  1  0  0  0
 28 29  2  0  0  0
 31 32  1  0  0  0
 31 69  1  0  0  0
 31 70  1  0  0  0
 32 33  1  0  0  0
 32 50  1  0  0  0
 32 65  1  0  0  0
 33 34  1  0  0  0
 33 41  1  0  0  0
 33 64  1  0  0  0
 34 35  1  0  0  0
 34 48  1  0  0  0
 34 60  1  0  0  0
 35 36  2  0  0  0
 35 39  1  0  0  0
 36 37  1  0  0  0
 36 38  1  0  0  0
 39 40  1  0  0  0
 39 46  1  0  0  0
 39 47  1  0  0  0
 40 41  1  0  0  0
 40 44  1  0  0  0
 40 45  1  0  0  0
 41 42  1  0  0  0
 41 43  1  0  0  0
 48 49  1  0  0  0
 48 58  1  0  0  0
 48 59  1  0  0  0
 49 50  1  0  0  0
 49 56  1  0  0  0
 49 57  1  0  0  0
 50 51  1  0  0  0
 50 55  1  0  0  0
 51 52  1  0  0  0
 51 53  1  0  0  0
 51 54  1  0  0  0
 60 61  1  0  0  0
 60 62  1  0  0  0
 60 63  1  0  0  0
 65 66  1  0  0  0
 65 67  1  0  0  0
 65 68  1  0  0  0
M  END
> <Affinity (kcal/mol)>
-10.3

> <Rmsd u.b. (A)>
0.0

> <# Confs.>
1

> <Rmsd l.b. (A)>
0.0

$$$$
unnamed molecule [1]
XX    ILIB10092004273D

 85 88  0  0  1  0              1 V2000
    1.5240   -6.6470  -12.9310 C   0  0  1  0  0
    2.7490   -6.6110  -12.2220 O   0  0  0  0  0
    3.3430   -5.9930  -12.6820 H   0  0  0  0  0
    0.5110   -7.6550  -12.3220 C   0  0  1  0  0
   -0.6140   -7.6470  -13.2290 O   0  0  0  0  0
   -0.2940   -7.8830  -14.1160 H   0  0  0  0  0
    1.0180   -9.1720  -12.2150 C   0  0  2  0  0
    1.9990   -9.3670  -11.0060 C   0  0  2  0  0
    2.5660  -10.8160  -10.9060 C   0  0  1  0  0
    3.2270  -11.2300  -12.2390 C   0  0  1  0  0
    3.6240  -12.6000  -12.1940 O   0  0  0  0  0
    2.8280  -13.1350  -12.0320 H   0  0  0  0  0
    2.3140  -11.0330  -13.4450 C   0  0  0  0  0
    1.7580   -9.6140  -13.5120 C   0  0  0  0  0
    1.0717   -9.5440  -14.3036 H   0  0  0  0  0
    2.5448   -8.9369  -13.6700 H   0  0  0  0  0
    2.8541  -11.2164  -14.3266 H   0  0  0  0  0
    1.5056  -11.7003  -13.3847 H   0  0  0  0  0
    4.0702  -10.6265  -12.4041 H   0  0  0  0  0
    3.5840  -10.9710   -9.7630 C   0  0  0  0  0
    4.4657  -11.4026  -10.1357 H   0  0  0  0  0
    3.1803  -11.5889   -9.0162 H   0  0  0  0  0
    3.8008  -10.0272   -9.3570 H   0  0  0  0  0
    1.7797  -11.4759  -10.6855 H   0  0  0  0  0
    1.3580   -8.8890   -9.6950 C   0  0  0  0  0
    0.9270   -7.4300   -9.7830 C   0  0  0  0  0
   -0.0280   -7.1410  -10.9510 C   0  0  1  0  0
   -0.4650   -5.6460  -10.9450 C   0  0  1  0  0
    0.4080   -4.6220  -11.7330 C   0  0  2  0  0
   -0.6200   -3.4540  -11.9470 C   0  0  1  0  0
   -0.3230   -2.2800  -12.8990 C   0  0  1  0  0
   -0.4210   -0.9690  -12.1810 C   0  0  0  0  0
   -0.7010    0.2420  -12.7030 C   0  0  0  0  0
   -0.7200    1.4590  -11.8180 C   0  0  2  0  0
    0.3670    2.4660  -12.2420 C   0  0  0  0  0
   -0.2660    3.6470  -12.9780 C   0  0  0  0  0
   -1.2639    3.7570  -12.6703 H   0  0  0  0  0
   -0.2361    3.4712  -14.0128 H   0  0  0  0  0
    0.2672    4.5240  -12.7564 H   0  0  0  0  0
    1.1740    2.9690  -11.0440 C   0  0  0  0  0
    2.1988    2.9215  -11.2675 H   0  0  0  0  0
    0.9700    2.3681  -10.2074 H   0  0  0  0  0
    0.9071    3.9627  -10.8346 H   0  0  0  0  0
    1.0049    1.9476  -12.8954 H   0  0  0  0  0
   -0.5400    1.0170  -10.3610 C   0  0  0  0  0
    0.3566    0.4788  -10.2668 H   0  0  0  0  0
   -0.5072    1.8631   -9.7401 H   0  0  0  0  0
   -1.3461    0.4064  -10.0783 H   0  0  0  0  0
   -1.6576    1.9266  -11.8861 H   0  0  0  0  0
   -1.0510    0.4910  -14.1460 C   0  0  0  0  0
   -1.5674   -0.3391  -14.5292 H   0  0  0  0  0
   -0.1710    0.6414  -14.6987 H   0  0  0  0  0
   -1.6587    1.3444  -14.2165 H   0  0  0  0  0
   -0.2404   -1.0679  -11.1514 H   0  0  0  0  0
    1.0710   -2.4010  -13.5260 C   0  0  0  0  0
    1.7198   -2.8725  -12.8484 H   0  0  0  0  0
    1.0106   -2.9700  -14.4064 H   0  0  0  0  0
    1.4372   -1.4434  -13.7526 H   0  0  0  0  0
   -1.0163   -2.2848  -13.6875 H   0  0  0  0  0
   -1.9210   -4.1810  -12.3020 C   0  0  0  0  0
   -1.9090   -5.4550  -11.4690 C   0  0  0  0  0
   -2.5821   -5.3565  -10.6691 H   0  0  0  0  0
   -2.1947   -6.2681  -12.0688 H   0  0  0  0  0
   -1.9340   -4.3932  -13.3302 H   0  0  0  0  0
   -2.7403   -3.5704  -12.0603 H   0  0  0  0  0
   -0.8026   -2.9761  -11.0301 H   0  0  0  0  0
    0.9340   -5.2310  -13.0520 C   0  0  0  0  0
    1.6966   -4.6218  -13.4392 H   0  0  0  0  0
    0.1489   -5.2929  -13.7465 H   0  0  0  0  0
    1.5840   -4.1150  -10.8740 C   0  0  0  0  0
    1.5963   -4.6295   -9.9588 H   0  0  0  0  0
    1.4694   -3.0866  -10.6959 H   0  0  0  0  0
    2.4871   -4.2837  -11.3825 H   0  0  0  0  0
   -0.4925   -5.3751   -9.9309 H   0  0  0  0  0
   -0.8686   -7.7048  -10.6718 H   0  0  0  0  0
    0.4319   -7.1573   -8.8981 H   0  0  0  0  0
    1.7734   -6.8222   -9.9120 H   0  0  0  0  0
    2.0508   -8.9840   -8.9117 H   0  0  0  0  0
    0.5111   -9.4734   -9.4860 H   0  0  0  0  0
    2.8141   -8.7129  -11.1076 H   0  0  0  0  0
   -0.2310  -10.1010  -12.0580 C   0  0  0  0  0
   -0.5190  -10.4625  -13.0008 H   0  0  0  0  0
   -1.0223   -9.5551  -11.6357 H   0  0  0  0  0
    0.0101  -10.9088  -11.4321 H   0  0  0  0  0
    1.7035   -6.9315  -13.9257 H   0  0  0  0  0
  1  2  1  0  0  0
  1  4  1  0  0  0
  1 67  1  0  0  0
  1 85  1  0  0  0
  2  3  1  0  0  0
  4  5  1  0  0  0
  4  7  1  0  0  0
  4 27  1  0  0  0
  5  6  1  0  0  0
  7  8  1  0  0  0
  7 14  1  0  0  0
  7 81  1  0  0  0
  8  9  1  0  0  0
  8 25  1  0  0  0
  8 80  1  0  0  0
  9 10  1  0  0  0
  9 20  1  0  0  0
  9 24  1  0  0  0
 10 11  1  0  0  0
 10 13  1  0  0  0
 10 19  1  0  0  0
 11 12  1  0  0  0
 13 14  1  0  0  0
 13 17  1  0  0  0
 13 18  1  0  0  0
 14 15  1  0  0  0
 14 16  1  0  0  0
 20 21  1  0  0  0
 20 22  1  0  0  0
 20 23  1  0  0  0
 25 26  1  0  0  0
 25 78  1  0  0  0
 25 79  1  0  0  0
 26 27  1  0  0  0
 26 76  1  0  0  0
 26 77  1  0  0  0
 27 28  1  0  0  0
 27 75  1  0  0  0
 28 29  1  0  0  0
 28 61  1  0  0  0
 28 74  1  0  0  0
 29 30  1  0  0  0
 29 67  1  0  0  0
 29 70  1  0  0  0
 30 31  1  0  0  0
 30 60  1  0  0  0
 30 66  1  0  0  0
 31 32  1  0  0  0
 31 55  1  0  0  0
 31 59  1  0  0  0
 32 33  2  0  0  0
 32 54  1  0  0  0
 33 34  1  0  0  0
 33 50  1  0  0  0
 34 35  1  0  0  0
 34 45  1  0  0  0
 34 49  1  0  0  0
 35 36  1  0  0  0
 35 40  1  0  0  0
 35 44  1  0  0  0
 36 37  1  0  0  0
 36 38  1  0  0  0
 36 39  1  0  0  0
 40 41  1  0  0  0
 40 42  1  0  0  0
 40 43  1  0  0  0
 45 46  1  0  0  0
 45 47  1  0  0  0
 45 48  1  0  0  0
 50 51  1  0  0  0
 50 52  1  0  0  0
 50 53  1  0  0  0
 55 56  1  0  0  0
 55 57  1  0  0  0
 55 58  1  0  0  0
 60 61  1  0  0  0
 60 64  1  0  0  0
 60 65  1  0  0  0
 61 62  1  0  0  0
 61 63  1  0  0  0
 67 68  1  0  0  0
 67 69  1  0  0  0
 70 71  1  0  0  0
 70 72  1  0  0  0
 70 73  1  0  0  0
 81 82  1  0  0  0
 81 83  1  0  0  0
 81 84  1  0  0  0
M  END
> <Affinity (kcal/mol)>
-10.2

> <Rmsd u.b. (A)>
0.0

> <# Confs.>
1

> <Rmsd l.b. (A)>
0.0

$$$$
unnamed molecule [1]
XX    ILIB10092004273D

 73 77  0  0  1  0              1 V2000
    1.4580   -3.8740  -12.7150 C   0  0  2  0  0
    1.0370   -5.0790  -13.3820 N   0  0  0  0  0
    1.1860   -6.2250  -12.6190 C   0  0  0  0  0
    1.7870   -5.8250  -11.2560 C   0  0  1  0  0
    0.6740   -5.7370  -10.1730 C   0  0  0  0  0
    0.4720   -4.7120   -9.5210 O   0  0  0  0  0
   -0.1150   -6.9750   -9.8870 C   0  0  0  0  0
   -0.9800   -6.9950   -8.8690 C   0  0  0  0  0
   -1.6970   -8.2280   -8.4350 C   0  0  0  0  0
   -2.7150   -8.1100   -7.7510 O   0  0  0  0  0
   -1.1390   -9.6010   -8.7740 C   0  0  0  0  0
    0.1630   -9.8410   -8.0410 C   0  0  0  0  0
    1.3130   -9.9680   -8.7320 C   0  0  0  0  0
    2.7100  -10.1680   -8.1910 C   0  0  2  0  0
    3.7280   -9.2540   -8.9090 C   0  0  0  0  0
    3.5960   -7.7970   -8.5520 C   0  0  0  0  0
    3.2710   -6.7790   -9.3690 C   0  0  0  0  0
    2.8570   -6.8790  -10.8230 C   0  0  2  0  0
    4.0670   -6.8360  -11.7120 C   0  0  0  0  0
    4.5230   -5.7130  -12.2830 C   0  0  0  0  0
    3.8760   -4.3700  -12.0320 C   0  0  1  0  0
    2.3740   -4.4030  -11.5770 C   0  0  1  0  0
    2.3185   -3.7546  -10.7530 H   0  0  0  0  0
    4.7080   -3.5780  -11.0090 C   0  0  0  0  0
    5.6987   -3.5007  -11.3483 H   0  0  0  0  0
    4.6925   -4.0759  -10.0847 H   0  0  0  0  0
    4.3008   -2.6168  -10.8957 H   0  0  0  0  0
    3.9008   -3.7994  -12.9131 H   0  0  0  0  0
    5.7150   -5.7380  -13.2000 C   0  0  0  0  0
    6.5401   -6.1406  -12.6905 H   0  0  0  0  0
    5.9384   -4.7601  -13.5104 H   0  0  0  0  0
    5.4986   -6.3307  -14.0393 H   0  0  0  0  0
    4.5616   -7.7473  -11.8774 H   0  0  0  0  0
    2.4412   -7.8417  -10.8756 H   0  0  0  0  0
    3.3259   -5.8401   -8.9022 H   0  0  0  0  0
    3.7912   -7.6136   -7.5367 H   0  0  0  0  0
    4.6874   -9.5925   -8.6492 H   0  0  0  0  0
    3.5815   -9.3760   -9.9415 H   0  0  0  0  0
    3.1060  -11.6340   -8.3800 C   0  0  0  0  0
    4.1395  -11.6977   -8.5541 H   0  0  0  0  0
    2.5875  -12.0336   -9.2010 H   0  0  0  0  0
    2.8627  -12.1766   -7.5146 H   0  0  0  0  0
    2.7240   -9.9418   -7.1657 H   0  0  0  0  0
    1.1543   -9.9130   -9.7685 H   0  0  0  0  0
    0.0510   -9.9580   -6.5450 C   0  0  0  0  0
    0.9857  -10.2177   -6.1433 H   0  0  0  0  0
   -0.6520  -10.6997   -6.3036 H   0  0  0  0  0
   -0.2589   -9.0383   -6.1442 H   0  0  0  0  0
   -1.8386  -10.3319   -8.4932 H   0  0  0  0  0
   -0.9729   -9.6550   -9.8094 H   0  0  0  0  0
   -1.1453   -6.0875   -8.3674 H   0  0  0  0  0
    0.0107   -7.8282  -10.4859 H   0  0  0  0  0
    0.8700   -7.3550  -12.9620 O   0  0  0  0  0
    0.6490   -5.0890  -14.3200 H   0  0  0  0  0
    0.2570   -3.0730  -12.2190 C   0  0  0  0  0
    0.0240   -1.8190  -12.9920 C   0  0  0  0  0
   -0.4300   -0.5600  -12.4770 C   0  0  0  0  0
   -0.7850   -0.0950  -11.1940 C   0  0  0  0  0
   -1.1980    1.2320  -11.0340 C   0  0  0  0  0
   -1.2600    2.0950  -12.1240 C   0  0  0  0  0
   -0.9120    1.6600  -13.4060 C   0  0  0  0  0
   -0.5030    0.3290  -13.5510 C   0  0  0  0  0
   -0.1100   -0.3590  -14.6740 N   0  0  0  0  0
   -0.0630    0.0330  -15.6050 H   0  0  0  0  0
    0.2070   -1.6500  -14.3500 C   0  0  0  0  0
    0.5263   -2.3154  -15.0968 H   0  0  0  0  0
   -0.9489    2.2921  -14.2436 H   0  0  0  0  0
   -1.5737    3.0856  -11.9728 H   0  0  0  0  0
   -1.4630    1.5745  -10.0775 H   0  0  0  0  0
   -0.7415   -0.7351  -10.3628 H   0  0  0  0  0
   -0.5880   -3.6919  -12.2930 H   0  0  0  0  0
    0.4299   -2.8357  -11.2109 H   0  0  0  0  0
    1.9726   -3.2599  -13.3936 H   0  0  0  0  0
  1  2  1  0  0  0
  1 22  1  0  0  0
  1 55  1  0  0  0
  1 73  1  0  0  0
  2  3  1  0  0  0
  2 54  1  0  0  0
  3  4  1  0  0  0
  3 53  2  0  0  0
  4  5  1  0  0  0
  4 18  1  0  0  0
  4 22  1  0  0  0
  5  6  2  0  0  0
  5  7  1  0  0  0
  7  8  2  0  0  0
  7 52  1  0  0  0
  8  9  1  0  0  0
  8 51  1  0  0  0
  9 10  2  0  0  0
  9 11  1  0  0  0
 11 12  1  0  0  0
 11 49  1  0  0  0
 11 50  1  0  0  0
 12 13  2  0  0  0
 12 45  1  0  0  0
 13 14  1  0  0  0
 13 44  1  0  0  0
 14 15  1  0  0  0
 14 39  1  0  0  0
 14 43  1  0  0  0
 15 16  1  0  0  0
 15 37  1  0  0  0
 15 38  1  0  0  0
 16 17  2  0  0  0
 16 36  1  0  0  0
 17 18  1  0  0  0
 17 35  1  0  0  0
 18 19  1  0  0  0
 18 34  1  0  0  0
 19 20  2  0  0  0
 19 33  1  0  0  0
 20 21  1  0  0  0
 20 29  1  0  0  0
 21 22  1  0  0  0
 21 24  1  0  0  0
 21 28  1  0  0  0
 22 23  1  0  0  0
 24 25  1  0  0  0
 24 26  1  0  0  0
 24 27  1  0  0  0
 29 30  1  0  0  0
 29 31  1  0  0  0
 29 32  1  0  0  0
 39 40  1  0  0  0
 39 41  1  0  0  0
 39 42  1  0  0  0
 45 46  1  0  0  0
 45 47  1  0  0  0
 45 48  1  0  0  0
 55 56  1  0  0  0
 55 71  1  0  0  0
 55 72  1  0  0  0
 56 57  1  0  0  0
 56 65  2  0  0  0
 57 58  2  0  0  0
 57 62  1  0  0  0
 58 59  1  0  0  0
 58 70  1  0  0  0
 59 60  2  0  0  0
 59 69  1  0  0  0
 60 61  1  0  0  0
 60 68  1  0  0  0
 61 62  2  0  0  0
 61 67  1  0  0  0
 62 63  1  0  0  0
 63 64  1  0  0  0
 63 65  1  0  0  0
 65 66  1  0  0  0
M  END
> <Affinity (kcal/mol)>
-10.2

> <Rmsd u.b. (A)>
0.0

> <# Confs.>
1

> <Rmsd l.b. (A)>
0.0

$$$$
unnamed molecule [2]
XX    ILIB10092004273D

 70 73  0  0  1  0              1 V2000
    0.2850   -4.5260  -11.6660 C   0  0  0  0  0
    0.6770   -5.6500  -10.9680 O   0  0  0  0  0
    1.6440   -5.7260  -10.9910 H   0  0  0  0  0
    1.1350   -3.6080  -12.1610 C   0  0  0  0  0
    0.6090   -2.4370  -12.9310 C   0  0  0  0  0
    1.3770   -1.5960  -13.3980 O   0  0  0  0  0
   -0.8640   -2.3000  -13.1310 C   0  0  0  0  0
   -1.2570   -1.2070  -13.8480 N   0  0  0  0  0
   -1.3400    0.1550  -13.3710 C   0  0  0  0  0
   -1.2890    0.2310  -11.8460 C   0  0  0  0  0
   -0.5100    1.4210  -11.3670 C   0  0  0  0  0
   -0.1260    2.4270  -12.2630 C   0  0  0  0  0
    0.6120    3.5250  -11.8180 C   0  0  0  0  0
    0.9760    3.6260  -10.4760 C   0  0  0  0  0
    0.6060    2.6260   -9.5790 C   0  0  0  0  0
   -0.1320    1.5280  -10.0230 C   0  0  0  0  0
   -0.4084    0.7733   -9.3473 H   0  0  0  0  0
    0.8825    2.6985   -8.5686 H   0  0  0  0  0
    1.5281    4.4546  -10.1427 H   0  0  0  0  0
    0.8941    4.2769  -12.4944 H   0  0  0  0  0
   -0.3933    2.3578  -13.2761 H   0  0  0  0  0
   -2.2743    0.2905  -11.4880 H   0  0  0  0  0
   -0.8395   -0.6483  -11.4892 H   0  0  0  0  0
   -0.5346    0.6938  -13.7754 H   0  0  0  0  0
   -2.2434    0.5674  -13.7120 H   0  0  0  0  0
   -1.5490   -1.3800  -14.8050 H   0  0  0  0  0
   -1.6740   -3.2310  -12.6120 C   0  0  0  0  0
   -1.1770   -4.3920  -11.8560 C   0  0  0  0  0
   -1.9630   -5.2190  -11.4030 O   0  0  0  0  0
   -2.7054   -3.1059  -12.7640 H   0  0  0  0  0
    2.6310   -3.6460  -11.9780 C   0  0  0  0  0
    3.3210   -4.6790  -12.8690 C   0  0  1  0  0
    4.2270   -3.8660  -13.9110 C   0  0  1  0  0
    5.3130   -4.6860  -14.7090 C   0  0  1  0  0
    6.1960   -3.6700  -15.4790 C   0  0  0  0  0
    7.5360   -3.5800  -15.4000 C   0  0  0  0  0
    8.0476   -2.8559  -15.9625 H   0  0  0  0  0
    8.0702   -4.2339  -14.7758 H   0  0  0  0  0
    5.4490   -2.7160  -16.3870 C   0  0  0  0  0
    4.3520   -1.9840  -15.6290 C   0  0  0  0  0
    3.4300   -2.9380  -14.8700 C   0  0  0  0  0
    2.7464   -2.3656  -14.3153 H   0  0  0  0  0
    2.9100   -3.5223  -15.5705 H   0  0  0  0  0
    3.7901   -1.4334  -16.3244 H   0  0  0  0  0
    4.8105   -1.3267  -14.9506 H   0  0  0  0  0
    6.1312   -2.0187  -16.7754 H   0  0  0  0  0
    5.0237   -3.2655  -17.1742 H   0  0  0  0  0
    6.1300   -5.5190  -13.6950 C   0  0  0  0  0
    5.2700   -6.4030  -12.8050 C   0  0  0  0  0
    4.2550   -5.5950  -11.9820 C   0  0  2  0  0
    3.5460   -6.5870  -11.0450 C   0  0  0  0  0
    2.5217   -6.6143  -11.2745 H   0  0  0  0  0
    3.6735   -6.2799  -10.0490 H   0  0  0  0  0
    3.9587   -7.5442  -11.1717 H   0  0  0  0  0
    4.7966   -4.9965  -11.3105 H   0  0  0  0  0
    4.7592   -7.0833  -13.4205 H   0  0  0  0  0
    5.9075   -6.9281  -12.1566 H   0  0  0  0  0
    6.7962   -6.1172  -14.2435 H   0  0  0  0  0
    6.6730   -4.8457  -13.0997 H   0  0  0  0  0
    4.7460   -5.6480  -15.7830 C   0  0  0  0  0
    3.7223   -5.8032  -15.6084 H   0  0  0  0  0
    5.2528   -6.5662  -15.7330 H   0  0  0  0  0
    4.8786   -5.2265  -16.7355 H   0  0  0  0  0
    4.6987   -3.1153  -13.3485 H   0  0  0  0  0
    2.2250   -5.5000  -13.5830 C   0  0  0  0  0
    1.3417   -5.4724  -13.0159 H   0  0  0  0  0
    2.5441   -6.4951  -13.6857 H   0  0  0  0  0
    2.0440   -5.0907  -14.5328 H   0  0  0  0  0
    2.8214   -3.8702  -10.9701 H   0  0  0  0  0
    3.0019   -2.6890  -12.1998 H   0  0  0  0  0
  1  2  1  0  0  0
  1  4  2  0  0  0
  1 28  1  0  0  0
  2  3  1  0  0  0
  4  5  1  0  0  0
  4 31  1  0  0  0
  5  6  2  0  0  0
  5  7  1  0  0  0
  7  8  1  0  0  0
  7 27  2  0  0  0
  8  9  1  0  0  0
  8 26  1  0  0  0
  9 10  1  0  0  0
  9 24  1  0  0  0
  9 25  1  0  0  0
 10 11  1  0  0  0
 10 22  1  0  0  0
 10 23  1  0  0  0
 11 12  1  0  0  0
 11 16  2  0  0  0
 12 13  2  0  0  0
 12 21  1  0  0  0
 13 14  1  0  0  0
 13 20  1  0  0  0
 14 15  2  0  0  0
 14 19  1  0  0  0
 15 16  1  0  0  0
 15 18  1  0  0  0
 16 17  1  0  0  0
 27 28  1  0  0  0
 27 30  1  0  0  0
 28 29  2  0  0  0
 31 32  1  0  0  0
 31 69  1  0  0  0
 31 70  1  0  0  0
 32 33  1  0  0  0
 32 50  1  0  0  0
 32 65  1  0  0  0
 33 34  1  0  0  0
 33 41  1  0  0  0
 33 64  1  0  0  0
 34 35  1  0  0  0
 34 48  1  0  0  0
 34 60  1  0  0  0
 35 36  2  0  0  0
 35 39  1  0  0  0
 36 37  1  0  0  0
 36 38  1  0  0  0
 39 40  1  0  0  0
 39 46  1  0  0  0
 39 47  1  0  0  0
 40 41  1  0  0  0
 40 44  1  0  0  0
 40 45  1  0  0  0
 41 42  1  0  0  0
 41 43  1  0  0  0
 48 49  1  0  0  0
 48 58  1  0  0  0
 48 59  1  0  0  0
 49 50  1  0  0  0
 49 56  1  0  0  0
 49 57  1  0  0  0
 50 51  1  0  0  0
 50 55  1  0  0  0
 51 52  1  0  0  0
 51 53  1  0  0  0
 51 54  1  0  0  0
 60 61  1  0  0  0
 60 62  1  0  0  0
 60 63  1  0  0  0
 65 66  1  0  0  0
 65 67  1  0  0  0
 65 68  1  0  0  0
M  END
> <Affinity (kcal/mol)>
-10.2

> <Rmsd u.b. (A)>
5.557

> <# Confs.>
1

> <Rmsd l.b. (A)>
2.396

$$$$
unnamed molecule [1]
XX    ILIB10092004273D

 71 72  0  0  1  0              1 V2000
    5.8830   -0.7990  -19.7690 C   0  0  0  0  0
    5.6260   -0.2100  -20.9790 O   0  0  0  0  0
    5.4700    0.7400  -20.8420 H   0  0  0  0  0
    5.8580   -0.0080  -18.6200 C   0  0  0  0  0
    6.0920   -0.5780  -17.3660 C   0  0  0  0  0
    6.3500   -1.9580  -17.2750 C   0  0  0  0  0
    6.4100   -2.7650  -18.4290 C   0  0  0  0  0
    6.1510   -2.1730  -19.6870 C   0  0  0  0  0
    6.1500   -2.9920  -20.8930 C   0  0  0  0  0
    5.1100   -3.1900  -21.5070 O   0  0  0  0  0
    7.0493   -3.4131  -21.2341 H   0  0  0  0  0
    6.7280   -4.2320  -18.2950 C   0  0  0  0  0
    7.2980   -4.5650  -16.9230 C   0  0  0  0  0
    6.5240   -3.8580  -15.8050 C   0  0  1  0  0
    6.5520   -2.4350  -16.0020 O   0  0  0  0  0
    5.0720   -4.3420  -15.6940 C   0  0  0  0  0
    4.3720   -4.0630  -14.3580 C   0  0  0  0  0
    3.3440   -2.9730  -14.4460 C   0  0  0  0  0
    2.1050   -2.9610  -13.9170 C   0  0  0  0  0
    1.2020   -1.7850  -14.1440 C   0  0  0  0  0
   -0.2050   -1.9880  -13.5850 C   0  0  0  0  0
   -0.5340   -1.0550  -12.4560 C   0  0  0  0  0
   -0.9190    0.2340  -12.5340 C   0  0  0  0  0
   -1.1720    1.0220  -11.2770 C   0  0  0  0  0
    0.0650    1.1530  -10.3880 C   0  0  0  0  0
   -0.1120    2.1380   -9.2700 C   0  0  0  0  0
    0.5990    3.2560   -9.0320 C   0  0  0  0  0
    0.2880    4.1140   -7.8330 C   0  0  0  0  0
   -0.5579    4.7028   -8.0339 H   0  0  0  0  0
    0.0978    3.4998   -7.0029 H   0  0  0  0  0
    1.1074    4.7374   -7.6267 H   0  0  0  0  0
    1.7220    3.7710   -9.8870 C   0  0  0  0  0
    2.6360    3.6193   -9.3929 H   0  0  0  0  0
    1.5855    4.7971  -10.0632 H   0  0  0  0  0
    1.7293    3.2566  -10.8023 H   0  0  0  0  0
   -0.8995    1.8703   -8.6292 H   0  0  0  0  0
    0.2705    0.2038   -9.9889 H   0  0  0  0  0
    0.8635    1.4564  -10.9986 H   0  0  0  0  0
   -1.5004    1.9775  -11.5628 H   0  0  0  0  0
   -1.9349    0.5342  -10.7455 H   0  0  0  0  0
   -1.1690    0.9750  -13.8190 C   0  0  0  0  0
   -1.9538    1.6589  -13.6817 H   0  0  0  0  0
   -1.4284    0.2913  -14.5725 H   0  0  0  0  0
   -0.2993    1.4920  -14.0998 H   0  0  0  0  0
   -0.4345   -1.5174  -11.5186 H   0  0  0  0  0
   -0.2724   -2.9807  -13.2496 H   0  0  0  0  0
   -0.8833   -1.8377  -14.3722 H   0  0  0  0  0
    1.1471   -1.6235  -15.1800 H   0  0  0  0  0
    1.6450   -0.9521  -13.6829 H   0  0  0  0  0
    1.5350   -4.0500  -13.0490 C   0  0  0  0  0
    1.8754   -4.9831  -13.3894 H   0  0  0  0  0
    1.8455   -3.9050  -12.0565 H   0  0  0  0  0
    0.4864   -4.0217  -13.0954 H   0  0  0  0  0
    3.6876   -2.1478  -14.9969 H   0  0  0  0  0
    5.1110   -3.7918  -13.6632 H   0  0  0  0  0
    3.9113   -4.9545  -14.0490 H   0  0  0  0  0
    4.5463   -3.8688  -16.4701 H   0  0  0  0  0
    5.0952   -5.3773  -15.8675 H   0  0  0  0  0
    7.2590   -4.1110  -14.4780 C   0  0  0  0  0
    8.1858   -4.5646  -14.6722 H   0  0  0  0  0
    6.6799   -4.7435  -13.8722 H   0  0  0  0  0
    7.4131   -3.1976  -13.9836 H   0  0  0  0  0
    8.3030   -4.2618  -16.8988 H   0  0  0  0  0
    7.2425   -5.6043  -16.7840 H   0  0  0  0  0
    5.8430   -4.7760  -18.4478 H   0  0  0  0  0
    7.4274   -4.4863  -19.0357 H   0  0  0  0  0
    6.0430    0.2850  -16.1360 C   0  0  0  0  0
    6.9610    0.7813  -16.0198 H   0  0  0  0  0
    5.2730    0.9920  -16.2349 H   0  0  0  0  0
    5.8608   -0.3155  -15.2942 H   0  0  0  0  0
    5.6621    1.0204  -18.7010 H   0  0  0  0  0
  1  2  1  0  0  0
  1  4  1  0  0  0
  1  8  2  0  0  0
  2  3  1  0  0  0
  4  5  2  0  0  0
  4 71  1  0  0  0
  5  6  1  0  0  0
  5 67  1  0  0  0
  6  7  2  0  0  0
  6 15  1  0  0  0
  7  8  1  0  0  0
  7 12  1  0  0  0
  8  9  1  0  0  0
  9 10  2  0  0  0
  9 11  1  0  0  0
 12 13  1  0  0  0
 12 65  1  0  0  0
 12 66  1  0  0  0
 13 14  1  0  0  0
 13 63  1  0  0  0
 13 64  1  0  0  0
 14 15  1  0  0  0
 14 16  1  0  0  0
 14 59  1  0  0  0
 16 17  1  0  0  0
 16 57  1  0  0  0
 16 58  1  0  0  0
 17 18  1  0  0  0
 17 55  1  0  0  0
 17 56  1  0  0  0
 18 19  2  0  0  0
 18 54  1  0  0  0
 19 20  1  0  0  0
 19 50  1  0  0  0
 20 21  1  0  0  0
 20 48  1  0  0  0
 20 49  1  0  0  0
 21 22  1  0  0  0
 21 46  1  0  0  0
 21 47  1  0  0  0
 22 23  2  0  0  0
 22 45  1  0  0  0
 23 24  1  0  0  0
 23 41  1  0  0  0
 24 25  1  0  0  0
 24 39  1  0  0  0
 24 40  1  0  0  0
 25 26  1  0  0  0
 25 37  1  0  0  0
 25 38  1  0  0  0
 26 27  2  0  0  0
 26 36  1  0  0  0
 27 28  1  0  0  0
 27 32  1  0  0  0
 28 29  1  0  0  0
 28 30  1  0  0  0
 28 31  1  0  0  0
 32 33  1  0  0  0
 32 34  1  0  0  0
 32 35  1  0  0  0
 41 42  1  0  0  0
 41 43  1  0  0  0
 41 44  1  0  0  0
 50 51  1  0  0  0
 50 52  1  0  0  0
 50 53  1  0  0  0
 59 60  1  0  0  0
 59 61  1  0  0  0
 59 62  1  0  0  0
 67 68  1  0  0  0
 67 69  1  0  0  0
 67 70  1  0  0  0
M  END
> <Affinity (kcal/mol)>
-10.1

> <Rmsd u.b. (A)>
0.0

> <# Confs.>
1

> <Rmsd l.b. (A)>
0.0

$$$$
unnamed molecule [2]
XX    ILIB10092004273D

 77 80  0  0  1  0              1 V2000
    2.1860   -5.2100   -9.4440 C   0  0  2  0  0
    1.0220   -5.0810   -8.6330 O   0  0  0  0  0
    1.2520   -4.5200   -7.8720 H   0  0  0  0  0
    1.8990   -6.0250  -10.7510 C   0  0  2  0  0
    3.2720   -6.2270  -11.4210 C   0  0  0  0  0
    3.6000   -5.6960  -12.6120 C   0  0  0  0  0
    2.7170   -4.7720  -13.3900 C   0  0  0  0  0
    1.6020   -4.1610  -12.5160 C   0  0  2  0  0
    0.8970   -5.3220  -11.7670 C   0  0  2  0  0
   -0.4800   -4.9190  -11.1900 C   0  0  2  0  0
   -1.5130   -5.5100  -11.9840 O   0  0  0  0  0
   -1.4140   -6.4760  -11.9240 H   0  0  0  0  0
   -0.6980   -3.4060  -11.1410 C   0  0  0  0  0
   -0.5420   -2.6940  -12.5080 C   0  0  2  0  0
    0.6220   -3.3070  -13.3540 C   0  0  1  0  0
    1.3360   -2.1090  -14.0240 C   0  0  0  0  0
    0.5330   -0.8650  -13.6780 C   0  0  0  0  0
   -0.0920   -1.2070  -12.3230 C   0  0  1  0  0
   -1.0920   -0.1370  -11.8460 C   0  0  1  0  0
   -0.4930    0.8060  -10.7940 C   0  0  0  0  0
    0.7590    1.5720  -11.2190 C   0  0  0  0  0
    0.5300    3.0470  -11.3640 C   0  0  0  0  0
    0.0610    3.5390  -12.5240 C   0  0  0  0  0
   -0.1006    4.5711  -12.6294 H   0  0  0  0  0
   -0.1436    2.8911  -13.3245 H   0  0  0  0  0
    0.8630    3.9050  -10.1610 C   0  0  0  0  0
    2.2040    4.6200  -10.3370 C   0  0  0  0  0
    2.0459    5.6575  -10.3687 H   0  0  0  0  0
    2.6527    4.3068  -11.2331 H   0  0  0  0  0
    2.8338    4.3864   -9.5299 H   0  0  0  0  0
    0.8620    3.0800   -8.8720 C   0  0  0  0  0
   -0.0922    2.6690   -8.7202 H   0  0  0  0  0
    1.5677    2.3065   -8.9509 H   0  0  0  0  0
    1.1098    3.6984   -8.0604 H   0  0  0  0  0
    0.0913    4.6154  -10.1124 H   0  0  0  0  0
    1.4964    1.4022  -10.4910 H   0  0  0  0  0
    1.0763    1.1751  -12.1378 H   0  0  0  0  0
   -1.2526    1.4871  -10.5459 H   0  0  0  0  0
   -0.2716    0.2092   -9.9590 H   0  0  0  0  0
   -1.5830    0.6550  -13.0680 C   0  0  0  0  0
   -1.8080   -0.0100  -13.8488 H   0  0  0  0  0
   -0.8318    1.3192  -13.3795 H   0  0  0  0  0
   -2.4447    1.1970  -12.8106 H   0  0  0  0  0
   -1.9287   -0.6057  -11.4186 H   0  0  0  0  0
    0.6782   -1.1604  -11.6109 H   0  0  0  0  0
   -0.2277   -0.6739  -14.3761 H   0  0  0  0  0
    1.1391   -0.0133  -13.5789 H   0  0  0  0  0
    1.3638   -2.2288  -15.0668 H   0  0  0  0  0
    2.3146   -2.0072  -13.6572 H   0  0  0  0  0
    0.2225   -3.9262  -14.1020 H   0  0  0  0  0
   -1.8570   -2.8050  -13.3150 C   0  0  0  0  0
   -2.1703   -3.8069  -13.3375 H   0  0  0  0  0
   -1.6954   -2.4667  -14.2958 H   0  0  0  0  0
   -2.5979   -2.2167  -12.8595 H   0  0  0  0  0
   -1.6684   -3.2476  -10.7726 H   0  0  0  0  0
    0.0020   -3.0170  -10.4619 H   0  0  0  0  0
   -0.5611   -5.2598  -10.2002 H   0  0  0  0  0
    0.7605   -5.9991  -12.5578 H   0  0  0  0  0
    2.0665   -3.5265  -11.8202 H   0  0  0  0  0
    3.3143   -4.0032  -13.7833 H   0  0  0  0  0
    2.2857   -5.3174  -14.1768 H   0  0  0  0  0
    4.5408   -5.9666  -12.9916 H   0  0  0  0  0
    4.3210   -6.9340  -10.6000 C   0  0  0  0  0
    4.5700   -6.1400   -9.3190 C   0  0  2  0  0
    5.4620   -6.8610   -8.4750 O   0  0  0  0  0
    5.0400   -7.7080   -8.2480 H   0  0  0  0  0
    3.2760   -5.8460   -8.5600 C   0  0  0  0  0
    2.9237   -6.7547   -8.1693 H   0  0  0  0  0
    3.5117   -5.1940   -7.7715 H   0  0  0  0  0
    5.0178   -5.2362   -9.6106 H   0  0  0  0  0
    3.9871   -7.8988  -10.3545 H   0  0  0  0  0
    5.2135   -7.0016  -11.1489 H   0  0  0  0  0
    1.2810   -7.4090  -10.4110 C   0  0  0  0  0
    1.9756   -7.9783   -9.8670 H   0  0  0  0  0
    1.0367   -7.9112  -11.3002 H   0  0  0  0  0
    0.4130   -7.2730   -9.8360 H   0  0  0  0  0
    2.5282   -4.2563   -9.7194 H   0  0  0  0  0
  1  2  1  0  0  0
  1  4  1  0  0  0
  1 67  1  0  0  0
  1 77  1  0  0  0
  2  3  1  0  0  0
  4  5  1  0  0  0
  4  9  1  0  0  0
  4 73  1  0  0  0
  5  6  2  0  0  0
  5 63  1  0  0  0
  6  7  1  0  0  0
  6 62  1  0  0  0
  7  8  1  0  0  0
  7 60  1  0  0  0
  7 61  1  0  0  0
  8  9  1  0  0  0
  8 15  1  0  0  0
  8 59  1  0  0  0
  9 10  1  0  0  0
  9 58  1  0  0  0
 10 11  1  0  0  0
 10 13  1  0  0  0
 10 57  1  0  0  0
 11 12  1  0  0  0
 13 14  1  0  0  0
 13 55  1  0  0  0
 13 56  1  0  0  0
 14 15  1  0  0  0
 14 18  1  0  0  0
 14 51  1  0  0  0
 15 16  1  0  0  0
 15 50  1  0  0  0
 16 17  1  0  0  0
 16 48  1  0  0  0
 16 49  1  0  0  0
 17 18  1  0  0  0
 17 46  1  0  0  0
 17 47  1  0  0  0
 18 19  1  0  0  0
 18 45  1  0  0  0
 19 20  1  0  0  0
 19 40  1  0  0  0
 19 44  1  0  0  0
 20 21  1  0  0  0
 20 38  1  0  0  0
 20 39  1  0  0  0
 21 22  1  0  0  0
 21 36  1  0  0  0
 21 37  1  0  0  0
 22 23  2  0  0  0
 22 26  1  0  0  0
 23 24  1  0  0  0
 23 25  1  0  0  0
 26 27  1  0  0  0
 26 31  1  0  0  0
 26 35  1  0  0  0
 27 28  1  0  0  0
 27 29  1  0  0  0
 27 30  1  0  0  0
 31 32  1  0  0  0
 31 33  1  0  0  0
 31 34  1  0  0  0
 40 41  1  0  0  0
 40 42  1  0  0  0
 40 43  1  0  0  0
 51 52  1  0  0  0
 51 53  1  0  0  0
 51 54  1  0  0  0
 63 64  1  0  0  0
 63 71  1  0  0  0
 63 72  1  0  0  0
 64 65  1  0  0  0
 64 67  1  0  0  0
 64 70  1  0  0  0
 65 66  1  0  0  0
 67 68  1  0  0  0
 67 69  1  0  0  0
 73 74  1  0  0  0
 73 75  1  0  0  0
 73 76  1  0  0  0
M  END
> <Affinity (kcal/mol)>
-10.0

> <Rmsd u.b. (A)>
2.672

> <# Confs.>
1

> <Rmsd l.b. (A)>
1.998

$$$$
unnamed molecule [2]
XX    ILIB10092004273D

 71 72  0  0  1  0              1 V2000
    6.8290   -2.2380  -16.4340 C   0  0  0  0  0
    7.3550   -1.2330  -17.2010 O   0  0  0  0  0
    8.3190   -1.3480  -17.2560 H   0  0  0  0  0
    7.6940   -3.1820  -15.8800 C   0  0  0  0  0
    7.1970   -4.2080  -15.0730 C   0  0  0  0  0
    5.8140   -4.2790  -14.8250 C   0  0  0  0  0
    4.9220   -3.3530  -15.4030 C   0  0  0  0  0
    5.4480   -2.3100  -16.2000 C   0  0  0  0  0
    4.5570   -1.3040  -16.7660 C   0  0  0  0  0
    4.6660   -0.9680  -17.9380 O   0  0  0  0  0
    3.8182   -0.8671  -16.1611 H   0  0  0  0  0
    3.4430   -3.4840  -15.1460 C   0  0  0  0  0
    3.0880   -4.8450  -14.5640 C   0  0  0  0  0
    4.0820   -5.2690  -13.4770 C   0  0  1  0  0
    5.4150   -5.3100  -14.0080 O   0  0  0  0  0
    4.0360   -4.3540  -12.2450 C   0  0  0  0  0
    2.9620   -4.6860  -11.2030 C   0  0  0  0  0
    1.6880   -3.9190  -11.4010 C   0  0  0  0  0
    0.4980   -4.3860  -11.8270 C   0  0  0  0  0
   -0.6600   -3.4490  -11.9970 C   0  0  0  0  0
   -0.2850   -2.1480  -12.7040 C   0  0  0  0  0
   -0.7350   -0.9210  -11.9660 C   0  0  0  0  0
   -1.0610    0.2810  -12.4800 C   0  0  0  0  0
   -1.4580    1.4090  -11.5670 C   0  0  0  0  0
   -0.5310    1.5650  -10.3620 C   0  0  0  0  0
    0.5590    2.5710  -10.5800 C   0  0  0  0  0
    1.0190    3.4950   -9.7160 C   0  0  0  0  0
    2.1140    4.4450  -10.1280 C   0  0  0  0  0
    2.8933    4.4068   -9.4253 H   0  0  0  0  0
    1.7313    5.4217  -10.1734 H   0  0  0  0  0
    2.4804    4.1684  -11.0723 H   0  0  0  0  0
    0.5370    3.6820   -8.3060 C   0  0  0  0  0
   -0.0923    4.5213   -8.2596 H   0  0  0  0  0
    1.3605    3.8265   -7.6709 H   0  0  0  0  0
    0.0057    2.8290   -8.0017 H   0  0  0  0  0
    0.9758    2.4972  -11.5409 H   0  0  0  0  0
   -1.1209    1.8596   -9.5448 H   0  0  0  0  0
   -0.1058    0.6252  -10.1659 H   0  0  0  0  0
   -1.4477    2.2931  -12.1333 H   0  0  0  0  0
   -2.4354    1.2179  -11.2343 H   0  0  0  0  0
   -1.1040    0.5980  -13.9510 C   0  0  0  0  0
   -1.5929   -0.1780  -14.4621 H   0  0  0  0  0
   -0.1246    0.6955  -14.3168 H   0  0  0  0  0
   -1.6245    1.4977  -14.1001 H   0  0  0  0  0
   -0.7822   -1.0788  -10.9290 H   0  0  0  0  0
    0.7601   -2.1324  -12.8045 H   0  0  0  0  0
   -0.7280   -2.1661  -13.6558 H   0  0  0  0  0
   -1.0345   -3.2321  -11.0404 H   0  0  0  0  0
   -1.3942   -3.9514  -12.5547 H   0  0  0  0  0
    0.2040   -5.8320  -12.1220 C   0  0  0  0  0
   -0.5808   -5.8949  -12.8168 H   0  0  0  0  0
   -0.0737   -6.3207  -11.2351 H   0  0  0  0  0
    1.0613   -6.2893  -12.5200 H   0  0  0  0  0
    1.7983   -2.9022  -11.1632 H   0  0  0  0  0
    3.3599   -4.4654  -10.2567 H   0  0  0  0  0
    2.7647   -5.7152  -11.2684 H   0  0  0  0  0
    4.9854   -4.4146  -11.8006 H   0  0  0  0  0
    3.8815   -3.3814  -12.6092 H   0  0  0  0  0
    3.7520   -6.7140  -13.0630 C   0  0  0  0  0
    2.8903   -6.7181  -12.4630 H   0  0  0  0  0
    3.5833   -7.2942  -13.9217 H   0  0  0  0  0
    4.5572   -7.1156  -12.5218 H   0  0  0  0  0
    2.1232   -4.7889  -14.1534 H   0  0  0  0  0
    3.0971   -5.5509  -15.3412 H   0  0  0  0  0
    2.9374   -3.3500  -16.0564 H   0  0  0  0  0
    3.1577   -2.7303  -14.4729 H   0  0  0  0  0
    8.1460   -5.2050  -14.4670 C   0  0  0  0  0
    7.6625   -5.7216  -13.6912 H   0  0  0  0  0
    8.4539   -5.8874  -15.2032 H   0  0  0  0  0
    8.9841   -4.7021  -14.0834 H   0  0  0  0  0
    8.7242   -3.1180  -16.0728 H   0  0  0  0  0
  1  2  1  0  0  0
  1  4  1  0  0  0
  1  8  2  0  0  0
  2  3  1  0  0  0
  4  5  2  0  0  0
  4 71  1  0  0  0
  5  6  1  0  0  0
  5 67  1  0  0  0
  6  7  2  0  0  0
  6 15  1  0  0  0
  7  8  1  0  0  0
  7 12  1  0  0  0
  8  9  1  0  0  0
  9 10  2  0  0  0
  9 11  1  0  0  0
 12 13  1  0  0  0
 12 65  1  0  0  0
 12 66  1  0  0  0
 13 14  1  0  0  0
 13 63  1  0  0  0
 13 64  1  0  0  0
 14 15  1  0  0  0
 14 16  1  0  0  0
 14 59  1  0  0  0
 16 17  1  0  0  0
 16 57  1  0  0  0
 16 58  1  0  0  0
 17 18  1  0  0  0
 17 55  1  0  0  0
 17 56  1  0  0  0
 18 19  2  0  0  0
 18 54  1  0  0  0
 19 20  1  0  0  0
 19 50  1  0  0  0
 20 21  1  0  0  0
 20 48  1  0  0  0
 20 49  1  0  0  0
 21 22  1  0  0  0
 21 46  1  0  0  0
 21 47  1  0  0  0
 22 23  2  0  0  0
 22 45  1  0  0  0
 23 24  1  0  0  0
 23 41  1  0  0  0
 24 25  1  0  0  0
 24 39  1  0  0  0
 24 40  1  0  0  0
 25 26  1  0  0  0
 25 37  1  0  0  0
 25 38  1  0  0  0
 26 27  2  0  0  0
 26 36  1  0  0  0
 27 28  1  0  0  0
 27 32  1  0  0  0
 28 29  1  0  0  0
 28 30  1  0  0  0
 28 31  1  0  0  0
 32 33  1  0  0  0
 32 34  1  0  0  0
 32 35  1  0  0  0
 41 42  1  0  0  0
 41 43  1  0  0  0
 41 44  1  0  0  0
 50 51  1  0  0  0
 50 52  1  0  0  0
 50 53  1  0  0  0
 59 60  1  0  0  0
 59 61  1  0  0  0
 59 62  1  0  0  0
 67 68  1  0  0  0
 67 69  1  0  0  0
 67 70  1  0  0  0
M  END
> <Affinity (kcal/mol)>
-10.0

> <Rmsd u.b. (A)>
3.412

> <# Confs.>
1

> <Rmsd l.b. (A)>
2.03

$$$$
unnamed molecule [1]
XX    ILIB10092004273D

 80 83  0  0  1  0              1 V2000
    0.9710    3.2070  -10.2350 C   0  0  0  0  0
    2.0750    3.9700  -10.2720 C   0  0  0  0  0
    2.5382    4.1790  -11.1909 H   0  0  0  0  0
    2.4753    4.3577   -9.3821 H   0  0  0  0  0
    0.2910    2.8670   -8.9360 C   0  0  0  0  0
    0.2590    4.0690   -7.9890 C   0  0  0  0  0
    0.2975    3.7326   -6.9951 H   0  0  0  0  0
    1.0850    4.6881   -8.1812 H   0  0  0  0  0
   -0.6275    4.6108   -8.1410 H   0  0  0  0  0
    0.9570    1.6680   -8.2570 C   0  0  0  0  0
    1.2059    0.9495   -8.9811 H   0  0  0  0  0
    0.2937    1.2474   -7.5601 H   0  0  0  0  0
    1.8284    1.9845   -7.7640 H   0  0  0  0  0
   -0.6902    2.6060   -9.2036 H   0  0  0  0  0
    0.4840    2.7070  -11.5480 C   0  0  0  0  0
    0.6250    1.2330  -11.8750 C   0  0  0  0  0
   -0.6400    0.4300  -11.5810 C   0  0  2  0  0
   -0.9380   -0.6230  -12.6640 C   0  0  2  0  0
   -0.3560   -2.0600  -12.4530 C   0  0  1  0  0
    0.9680   -1.9840  -13.2520 C   0  0  1  0  0
    1.7630   -3.3050  -13.3120 C   0  0  2  0  0
    1.0000   -4.3030  -13.9810 O   0  0  0  0  0
    0.8850   -4.0330  -14.9070 H   0  0  0  0  0
    2.0810   -3.7470  -11.8480 C   0  0  2  0  0
    3.0120   -5.0230  -11.7240 C   0  0  2  0  0
    4.2720   -4.8710  -12.6570 C   0  0  1  0  0
    5.1660   -6.1560  -12.6580 C   0  0  1  0  0
    4.3820   -7.4540  -12.9260 C   0  0  2  0  0
    3.9670   -7.5200  -14.2870 O   0  0  0  0  0
    3.5010   -8.3630  -14.4130 H   0  0  0  0  0
    3.1640   -7.5850  -12.0160 C   0  0  0  0  0
    2.2660   -6.3440  -12.0550 C   0  0  0  0  0
    1.8586   -6.2833  -13.0208 H   0  0  0  0  0
    1.4947   -6.4944  -11.3586 H   0  0  0  0  0
    3.5079   -7.7375  -11.0357 H   0  0  0  0  0
    2.6155   -8.4239  -12.3290 H   0  0  0  0  0
    4.9999   -8.2746  -12.7083 H   0  0  0  0  0
    6.3790   -6.0420  -13.5920 C   0  0  0  0  0
    6.5130   -5.0386  -13.8708 H   0  0  0  0  0
    6.2161   -6.6249  -14.4500 H   0  0  0  0  0
    7.2376   -6.3846  -13.0940 H   0  0  0  0  0
    5.6300   -6.2151  -11.7179 H   0  0  0  0  0
    3.9080   -4.4020  -14.0810 C   0  0  0  0  0
    3.0750   -3.1240  -14.0820 C   0  0  0  0  0
    2.8637   -2.8671  -15.0779 H   0  0  0  0  0
    3.6402   -2.3599  -13.6357 H   0  0  0  0  0
    4.8029   -4.2369  -14.6049 H   0  0  0  0  0
    3.3673   -5.1726  -14.5461 H   0  0  0  0  0
    4.8586   -4.0661  -12.3246 H   0  0  0  0  0
    3.4990   -5.0940  -10.2440 C   0  0  0  0  0
    2.9037   -5.7760   -9.7120 H   0  0  0  0  0
    4.5000   -5.4099  -10.2197 H   0  0  0  0  0
    3.4211   -4.1439   -9.8039 H   0  0  0  0  0
    0.7890   -3.8120  -10.9860 C   0  0  0  0  0
   -0.0200   -2.4980  -11.0200 C   0  0  0  0  0
   -0.9093   -2.6488  -10.4825 H   0  0  0  0  0
    0.5504   -1.7518  -10.5506 H   0  0  0  0  0
    1.0735   -4.0224   -9.9974 H   0  0  0  0  0
    0.1971   -4.5971  -11.3544 H   0  0  0  0  0
    2.5708   -2.9661  -11.3452 H   0  0  0  0  0
    0.5520   -1.2990  -14.5460 C   0  0  0  0  0
   -0.4310   -0.2150  -14.0790 C   0  0  0  0  0
    0.0492    0.7171  -14.0234 H   0  0  0  0  0
   -1.2462   -0.1500  -14.7376 H   0  0  0  0  0
    1.3628   -0.8479  -15.0376 H   0  0  0  0  0
    0.0634   -1.9540  -15.2053 H   0  0  0  0  0
    1.5551   -1.2426  -12.7957 H   0  0  0  0  0
   -1.4170   -3.0450  -13.0250 C   0  0  0  0  0
   -2.3785   -2.7152  -12.7618 H   0  0  0  0  0
   -1.3334   -3.0808  -14.0711 H   0  0  0  0  0
   -1.2548   -4.0034  -12.6279 H   0  0  0  0  0
   -1.9852   -0.6744  -12.7207 H   0  0  0  0  0
   -1.8550    1.3610  -11.4550 C   0  0  0  0  0
   -2.7368    0.8038  -11.5750 H   0  0  0  0  0
   -1.8060    2.1027  -12.1966 H   0  0  0  0  0
   -1.8528    1.8130  -10.5073 H   0  0  0  0  0
   -0.5107   -0.0474  -10.6548 H   0  0  0  0  0
    0.8599    1.1549  -12.8954 H   0  0  0  0  0
    1.4203    0.8552  -11.3029 H   0  0  0  0  0
   -0.0120    3.4860  -12.3660 O   0  0  0  0  0
  1  2  2  0  0  0
  1  5  1  0  0  0
  1 15  1  0  0  0
  2  3  1  0  0  0
  2  4  1  0  0  0
  5  6  1  0  0  0
  5 10  1  0  0  0
  5 14  1  0  0  0
  6  7  1  0  0  0
  6  8  1  0  0  0
  6  9  1  0  0  0
 10 11  1  0  0  0
 10 12  1  0  0  0
 10 13  1  0  0  0
 15 16  1  0  0  0
 15 80  2  0  0  0
 16 17  1  0  0  0
 16 78  1  0  0  0
 16 79  1  0  0  0
 17 18  1  0  0  0
 17 73  1  0  0  0
 17 77  1  0  0  0
 18 19  1  0  0  0
 18 62  1  0  0  0
 18 72  1  0  0  0
 19 20  1  0  0  0
 19 55  1  0  0  0
 19 68  1  0  0  0
 20 21  1  0  0  0
 20 61  1  0  0  0
 20 67  1  0  0  0
 21 22  1  0  0  0
 21 24  1  0  0  0
 21 44  1  0  0  0
 22 23  1  0  0  0
 24 25  1  0  0  0
 24 54  1  0  0  0
 24 60  1  0  0  0
 25 26  1  0  0  0
 25 32  1  0  0  0
 25 50  1  0  0  0
 26 27  1  0  0  0
 26 43  1  0  0  0
 26 49  1  0  0  0
 27 28  1  0  0  0
 27 38  1  0  0  0
 27 42  1  0  0  0
 28 29  1  0  0  0
 28 31  1  0  0  0
 28 37  1  0  0  0
 29 30  1  0  0  0
 31 32  1  0  0  0
 31 35  1  0  0  0
 31 36  1  0  0  0
 32 33  1  0  0  0
 32 34  1  0  0  0
 38 39  1  0  0  0
 38 40  1  0  0  0
 38 41  1  0  0  0
 43 44  1  0  0  0
 43 47  1  0  0  0
 43 48  1  0  0  0
 44 45  1  0  0  0
 44 46  1  0  0  0
 50 51  1  0  0  0
 50 52  1  0  0  0
 50 53  1  0  0  0
 54 55  1  0  0  0
 54 58  1  0  0  0
 54 59  1  0  0  0
 55 56  1  0  0  0
 55 57  1  0  0  0
 61 62  1  0  0  0
 61 65  1  0  0  0
 61 66  1  0  0  0
 62 63  1  0  0  0
 62 64  1  0  0  0
 68 69  1  0  0  0
 68 70  1  0  0  0
 68 71  1  0  0  0
 73 74  1  0  0  0
 73 75  1  0  0  0
 73 76  1  0  0  0
M  END
> <Affinity (kcal/mol)>
-10.0

> <Rmsd u.b. (A)>
0.0

> <# Confs.>
1

> <Rmsd l.b. (A)>
0.0

$$$$
