# Supplementary material for: Potential Inhibitors of Fascin From A Database of Marine Natural Products: A Virtual Screening and Molecular Dynamics Study
Source: Front Chem. 2021 Oct 7;9:719949. doi: 10.3389/fchem.2021.719949 (PMC8529705; doi:10.3389/fchem.2021.719949)
Supplement: Supplementary file 2 [file DataSheet1.ZIP › Raw Date for Manuscript-719949-reduced/Table 2/Binding affinity for each inhibitor by MMGBSA.xls]

## Sheet: Figure10
Receptor	Ligand No.	△EvdW	△Eelec	△EPolar solva.	△ENon-Polar Solva.	ΔGbind	St. De.
Fascin	01(NP-G02-029)	-50.42	-20.92	35.29	-4.93	-40.97	0.28
Fascin	2	-43.71	-19.74	34.51	-4.98	-33.91	3.54
Fascin	3	-44.63	-28.99	51.13	-5.18	-27.66	3.07
Fascin	4	-47.44	-15.72	33.96	-5.04	-34.23	3.42
Fascin	5	-47.86	-11.6	27.43	-5.38	-37.41	2.51
Fascin	6	-45.8	-11.71	31.96	-5.03	-30.58	3.79
Fascin	7	-52.78	-10.03	27.01	-5.35	-41.14	2.53
Fascin	8	-42.05	-29.61	42.83	-4.6	-33.41	2.66
Fascin	9	-45.42	-16.57	36.71	-5.24	-30.52	2.62
Fascin	10	-40.84	-17.14	32.68	-4.8	-30.1	2.65
Fascin	11	-43.02	-19.21	33.22	-5.21	-34.22	3.07
Fascin	12	-38.2	-6.21	21.8	-4.28	-26.89	1.79
Fascin	13	-58	-15.99	32.75	-5.97	-47.2	3.94
Fascin	14	-47.53	-8.89	25.55	-5.01	-35.88	2.09
Fascin	15	-49.6	-18.33	32.55	-5.26	-40.64	0.69
Fascin	16	-46.01	-7.04	21.67	-5.06	-36.44	2.42
Fascin	17	-42.97	-32.28	45.93	-4.74	-34.06	2.59
Fascin	18	-56.03	-12.02	29.8	-5.55	-43.79	2.56
Fascin	19	-47.41	-9.6	31.15	-5.18	-31.04	2.86
Source data of each ligand please check each worksheet.
There are five replicas of cMD simulation data in each worksheet. Average value is generated for output as above.

## Sheet: FI01_NP-G02-029
| Run on Thu Feb 18 18:59:22 2021							Click Here. Summarized Data as row 503 below.														| Run on Thu Feb 18 19:01:47 2021																					| Run on Tue Feb 23 20:51:33 2021
| GB non-polar solvation energies calculated with gbsa=2							Five replicas of cMD simulation, there are the data by MMGBSA.														| GB non-polar solvation energies calculated with gbsa=2																					| GB non-polar solvation energies calculated with gbsa=2
idecomp = 1: Per-residue decomp adding 1-4 interactions to Internal.																					idecomp = 1: Per-residue decomp adding 1-4 interactions to Internal.																					idecomp = 1: Per-residue decomp adding 1-4 interactions to Internal.
Energy Decomposition Analysis (All units kcal/mol): Generalized Born solvent																					Energy Decomposition Analysis (All units kcal/mol): Generalized Born solvent																					Energy Decomposition Analysis (All units kcal/mol): Generalized Born solvent
DELTAS:																					DELTAS:																					DELTAS:
Total Energy Decomposition:																					Total Energy Decomposition:																					Total Energy Decomposition:
Residue	Location	Internal			van der Waals			Electrostatic			Polar Solvation			Non-Polar Solv.			TOTAL				Residue	Location	Internal			van der Waals			Electrostatic			Polar Solvation			Non-Polar Solv.			TOTAL				Residue	Location	Internal			van der Waals
					Avg.	Std. Dev.	Std. Err. of Mean	Avg.	Std. Dev.	Std. Err. of Mean	Avg.	Std. Dev.	Std. Err. of Mean	Avg.	Std. Dev.	Std. Err. of Mean	Avg.	Std. Dev.	Std. Err. of Mean							Avg.	Std. Dev.	Std. Err. of Mean	Avg.	Std. Dev.	Std. Err. of Mean	Avg.	Std. Dev.	Std. Err. of Mean	Avg.	Std. Dev.	Std. Err. of Mean	Avg.	Std. Dev.	Std. Err. of Mean							Avg.	Std. Dev.	Std. Err. of Mean
MET 1	R MET 1	0	0	0	-0.000317365	0.000465451	2.07948e-05	0.170058	0.0450443	0.00201243	-0.162441	0.0444354	0.00198523	0	0	0	0.0072994	0.00213753	9.54979e-05		MET 1	R MET 1	0	0	0	-0.000510978	0.000499879	2.2333e-05	0.131561	0.0680083	0.00303839	-0.116609	0.0671243	0.00299889	0	0	0	0.0144411	0.00363546	0.000162421		MET 1	R MET 1	0	0	0	-0.000429142	0.000494954	2.21129e-05
THR 2	R THR 2	0	0	0	-0.000636727	0.000485075	2.16716e-05	0.0207824	0.00767	0.00034267	-0.0161138	0.00655006	0.000292635	0	0	0	0.00403194	0.00215724	9.63782e-05		THR 2	R THR 2	0	0	0	-0.00161677	0.000622946	2.78312e-05	0.0173034	0.0058545	0.00026156	-0.00181836	0.00552159	0.000246686	0	0	0	0.0138683	0.0031214	0.000139454		THR 2	R THR 2	0	0	0	-0.000848303	0.000400775	1.79053e-05
ALA 3	R ALA 3	0	0	0	-0.00045509	0.000501971	2.24264e-05	-0.00113174	0.00977443	0.000436689	0.00316168	0.0103785	0.000463675	0	0	0	0.00157485	0.0013788	6.16002e-05		ALA 3	R ALA 3	0	0	0	-0.00202595	0.000603818	2.69766e-05	0.0181118	0.0102571	0.000458256	-0.0144691	0.00993258	0.000443755	0	0	0	0.00161677	0.00252114	0.000112636		ALA 3	R ALA 3	0	0	0	-0.000842315	0.000405902	1.81344e-05
ASN 4	R ASN 4	0	0	0	-0.000483034	0.000563539	2.51771e-05	-0.0081477	0.00946525	0.000422876	0.0105509	0.0103688	0.000463246	0	0	0	0.00192016	0.0022573	0.000100849		ASN 4	R ASN 4	0	0	0	-0.000868263	0.000417447	1.86502e-05	-0.00672854	0.0194605	0.000869433	0.0111497	0.0205702	0.000919009	0	0	0	0.00355289	0.00181579	8.11236e-05		ASN 4	R ASN 4	0	0	0	-0.00402595	0.00105598	4.71777e-05
GLY 5	R GLY 5	0	0	0	-0.000251497	0.000433874	1.9384e-05	0.00316766	0.00700298	0.00031287	-0.00183433	0.00655017	0.00029264	0	0	0	0.00108184	0.000947362	4.2325e-05		GLY 5	R GLY 5	0	0	0	-0.000506986	0.000503928	2.25138e-05	0.00103992	0.0118819	0.000530845	0.00243713	0.0118103	0.000527646	0	0	0	0.00297006	0.00146042	6.52469e-05		GLY 5	R GLY 5	0	0	0	-0.000810379	0.000466409	2.08376e-05
THR 6	R THR 6	0	0	0	-0.000696607	0.000497266	2.22162e-05	-0.00711377	0.0153734	0.000686831	0.0118902	0.0155741	0.0006958	0	0	0	0.00407984	0.00146196	6.53157e-05		THR 6	R THR 6	0	0	0	-0.00222555	0.000808529	3.61224e-05	-0.020481	0.0210701	0.000941344	0.029016	0.0213402	0.000953411	0	0	0	0.00630938	0.00333105	0.00014882		THR 6	R THR 6	0	0	0	-0.00123952	0.000527218	2.35544e-05
ALA 7	R ALA 7	0	0	0	-0.00113772	0.000788512	3.52281e-05	-0.0156926	0.0196336	0.000877165	0.0192196	0.019645	0.000877676	0	0	0	0.00238922	0.00256458	0.000114577		ALA 7	R ALA 7	0	0	0	-0.00729142	0.00370883	0.000165698	-0.0804591	0.0469405	0.00209715	0.0930918	0.0489319	0.00218612	0	0	0	0.00534132	0.00388627	0.000173626		ALA 7	R ALA 7	0	0	0	-0.00126547	0.000634492	2.8347e-05
GLU 8	R GLU 8	0	0	0	-0.00311577	0.0023246	0.000103855	-0.376052	0.169847	0.00758822	0.398359	0.174694	0.00780474	0	0	0	0.0191916	0.0120974	0.000540471		GLU 8	R GLU 8	0	0	0	-0.00651697	0.00340045	0.000151921	-0.457162	0.183105	0.00818051	0.485681	0.185729	0.00829774	0	0	0	0.022002	0.0123709	0.000552692		GLU 8	R GLU 8	0	0	0	-0.00242515	0.000962825	4.30159e-05
ALA 9	R ALA 9	0	0	0	-0.00266267	0.000833424	3.72346e-05	-0.0368283	0.0205002	0.000915881	0.0479741	0.0197295	0.000881451	0	0	0	0.00848303	0.00258242	0.000115374		ALA 9	R ALA 9	0	0	0	-0.00527146	0.00159157	7.11061e-05	-0.112469	0.0305786	0.00136615	0.125902	0.0318821	0.00142439	0	0	0	0.00816168	0.00414312	0.000185101		ALA 9	R ALA 9	0	0	0	-0.00585828	0.0027818	0.000124282
VAL 10	R VAL 10	0	0	0	-0.00359481	0.000735127	3.28431e-05	-0.00788024	0.0149473	0.000667798	0.0240419	0.0133354	0.000595781	0	0	0	0.0125669	0.00309626	0.000138331		VAL 10	R VAL 10	0	0	0	-0.0071018	0.00154881	6.91958e-05	0.0620379	0.0166532	0.000744011	-0.036012	0.0141669	0.000632933	0	0	0	0.0189242	0.00404444	0.000180692		VAL 10	R VAL 10	0	0	0	-0.00686028	0.00245121	0.000109512
GLN 11	R GLN 11	0	0	0	-0.0248104	0.00720321	0.000321816	-0.0091018	0.115258	0.00514935	0.0622954	0.108578	0.0048509	-8.61142e-06	0.000192557	8.60282e-06	0.0283746	0.0127932	0.000571557		GLN 11	R GLN 11	0	0	0	-0.0993034	0.023487	0.00104932	0.426693	0.113748	0.00508189	-0.301176	0.109591	0.00489617	-0.000944811	0.00322873	0.000144249	0.0252688	0.0396335	0.00177069		GLN 11	R GLN 11	0	0	0	-0.0108164	0.00239557	0.000107026
ILE 12	R ILE 12	0	0	0	-0.0333792	0.00827037	0.000369493	-0.0827345	0.0282358	0.00126148	0.12423	0.0337941	0.00150981	0	0	0	0.00811577	0.0112078	0.000500729		ILE 12	R ILE 12	0	0	0	-0.0290659	0.00602272	0.000269075	-0.110828	0.0302189	0.00135008	0.154523	0.0349648	0.00156211	0	0	0	0.0146287	0.0103275	0.000461397		ILE 12	R ILE 12	0	0	0	-0.0568044	0.0146772	0.000655727
GLN 13	R GLN 13	0	0	0	-0.0121936	0.00245446	0.000109657	-0.00942914	0.0394333	0.00176175	0.015483	0.0377193	0.00168518	0	0	0	-0.00613972	0.00851114	0.00038025		GLN 13	R GLN 13	0	0	0	-0.0138782	0.00274374	0.000122581	0.0282635	0.0310504	0.00138723	-0.0216766	0.0295158	0.00131867	0	0	0	-0.00729142	0.00881473	0.000393813		GLN 13	R GLN 13	0	0	0	-0.0143952	0.00293092	0.000130944
PHE 14	R PHE 14	0	0	0	-0.271766	0.135419	0.00605009	-0.039521	0.0677469	0.00302671	0.115196	0.0743009	0.00331952	-0.0167916	0.0165042	0.000737355	-0.212883	0.136234	0.00608647		PHE 14	R PHE 14	0	0	0	-0.311269	0.160173	0.00715601	-0.0148403	0.0647663	0.00289355	0.123729	0.0631775	0.00282256	-0.0187132	0.0154839	0.00069177	-0.221094	0.145734	0.00651092		PHE 14	R PHE 14	0	0	0	-0.400004	0.163257	0.0072938
GLY 15	R GLY 15	0	0	0	-0.0446467	0.0141162	0.000630664	-0.03201	0.0338132	0.00151066	0.0592275	0.0372485	0.00166414	0	0	0	-0.0174291	0.0188662	0.00084288		GLY 15	R GLY 15	0	0	0	-0.0359062	0.0115852	0.000517588	-0.0221756	0.0313652	0.00140129	0.0525908	0.0352057	0.00157288	0	0	0	-0.00549102	0.018151	0.000810928		GLY 15	R GLY 15	0	0	0	-0.0402315	0.0143808	0.000642489
LEU 16	R LEU 16	0	0	0	-0.561188	0.235956	0.0105418	-0.212892	0.0631713	0.00282229	0.143246	0.0368201	0.001645	-0.058942	0.0205246	0.000916973	-0.689776	0.250294	0.0111823		LEU 16	R LEU 16	0	0	0	-0.513046	0.184678	0.00825082	-0.183343	0.0569072	0.00254242	0.111994	0.0377804	0.0016879	-0.0515311	0.0192701	0.000860926	-0.635926	0.204244	0.00912494		LEU 16	R LEU 16	0	0	0	-0.459275	0.213301	0.0095296
ILE 17	R ILE 17	0	0	0	-0.0768283	0.0249138	0.00111307	0.148257	0.0498724	0.00222813	-0.145792	0.0473732	0.00211648	0	0	0	-0.0743633	0.0308158	0.00137675		ILE 17	R ILE 17	0	0	0	-0.065503	0.0199899	0.000893082	0.108683	0.044733	0.00199852	-0.116146	0.0480434	0.00214642	0	0	0	-0.0729661	0.0312171	0.00139468		ILE 17	R ILE 17	0	0	0	-0.0768503	0.0228024	0.00101873
ASN 18	R ASN 18	0	0	0	-0.0177166	0.00506835	0.000226437	-0.0380758	0.022712	0.0010147	0.0584611	0.0242541	0.00108359	0	0	0	0.00266866	0.00720792	0.000322026		ASN 18	R ASN 18	0	0	0	-0.0141537	0.00381905	0.000170623	-0.0385449	0.0216034	0.000965169	0.0592774	0.0227246	0.00101526	0	0	0	0.00657884	0.00586647	0.000262094		ASN 18	R ASN 18	0	0	0	-0.0173333	0.00412657	0.000184362
CYS 19	R CYS 19	0	0	0	-0.0058004	0.00164398	7.34477e-05	-0.0327026	0.0134432	0.000600598	0.0441397	0.0161427	0.000721203	0	0	0	0.00563673	0.00468358	0.000209247		CYS 19	R CYS 19	0	0	0	-0.00500399	0.00138713	6.19725e-05	-0.0307425	0.0118766	0.000530607	0.040507	0.0137277	0.000613308	0	0	0	0.00476048	0.0032627	0.000145767		CYS 19	R CYS 19	0	0	0	-0.00612575	0.00141074	6.3027e-05
GLY 20	R GLY 20	0	0	0	-0.00144711	0.00053955	2.41053e-05	-0.0211617	0.00428102	0.000191262	0.0320659	0.00687685	0.000307235	0	0	0	0.00945709	0.00315417	0.000140918		GLY 20	R GLY 20	0	0	0	-0.00123353	0.000484648	2.16525e-05	-0.0174092	0.00434287	0.000194025	0.026519	0.00629657	0.00028131	0	0	0	0.00787625	0.00247878	0.000110744		GLY 20	R GLY 20	0	0	0	-0.00143713	0.00050796	2.2694e-05
ASN 21	R ASN 21	0	0	0	-0.00460479	0.00173248	7.74016e-05	-0.0242515	0.0159308	0.000711734	0.0544012	0.018147	0.000810749	0	0	0	0.0255449	0.00583099	0.00026051		ASN 21	R ASN 21	0	0	0	-0.00339122	0.000940677	4.20263e-05	-0.0206267	0.0120054	0.000536363	0.0473573	0.0149198	0.000666568	0	0	0	0.0233393	0.00543448	0.000242795		ASN 21	R ASN 21	0	0	0	-0.00391018	0.000931762	4.1628e-05
LYS 22	R LYS 22	0	0	0	-0.00411577	0.000946983	4.23081e-05	-0.0219721	0.0348529	0.00155711	0.0293034	0.0350105	0.00156415	0	0	0	0.00321557	0.00340738	0.00015223		LYS 22	R LYS 22	0	0	0	-0.003499	0.00073581	3.28736e-05	-0.0204451	0.0317137	0.00141686	0.0255629	0.031585	0.00141112	0	0	0	0.00161876	0.00272132	0.000121579		LYS 22	R LYS 22	0	0	0	-0.00382435	0.000742955	3.31928e-05
TYR 23	R TYR 23	0	0	0	-0.0120798	0.0021073	9.41474e-05	-0.0261437	0.0110992	0.000495877	0.0303653	0.0123428	0.000551434	0	0	0	-0.00785828	0.00557957	0.000249277		TYR 23	R TYR 23	0	0	0	-0.0100599	0.00176583	7.88917e-05	-0.0228423	0.00887646	0.000396571	0.0267964	0.0104962	0.000468935	0	0	0	-0.00610579	0.0048813	0.000218081		TYR 23	R TYR 23	0	0	0	-0.0105389	0.00191979	8.57701e-05
LEU 24	R LEU 24	0	0	0	-0.0219661	0.00472527	0.00021111	-0.0516946	0.0093619	0.000418259	0.0587565	0.0100436	0.000448717	0	0	0	-0.0149042	0.00744499	0.000332618		LEU 24	R LEU 24	0	0	0	-0.0178523	0.0039672	0.000177241	-0.0431956	0.00866046	0.000386921	0.0501377	0.00917185	0.000409768	0	0	0	-0.0109102	0.00631175	0.000281988		LEU 24	R LEU 24	0	0	0	-0.0180958	0.0041507	0.00018544
THR 25	R THR 25	0	0	0	-0.00227545	0.000520992	2.32762e-05	0.0088503	0.00417381	0.000186472	-0.00790619	0.00463575	0.00020711	0	0	0	-0.00133134	0.00228463	0.00010207		THR 25	R THR 25	0	0	0	-0.00191816	0.000476273	2.12783e-05	0.00847106	0.00430031	0.000192124	-0.00827545	0.00443538	0.000198158	0	0	0	-0.00172255	0.00229224	0.00010241		THR 25	R THR 25	0	0	0	-0.00196208	0.000447391	1.99879e-05
ALA 26	R ALA 26	0	0	0	-0.00104391	0.000319162	1.42591e-05	0.00432934	0.00358269	0.000160063	-0.00343713	0.00393542	0.000175822	0	0	0	-0.000151697	0.00111823	4.99589e-05		ALA 26	R ALA 26	0	0	0	-0.000876248	0.000400417	1.78893e-05	0.00293413	0.0033703	0.000150574	-0.0020479	0.00360274	0.000160959	0	0	0	9.98004e-06	0.00099595	4.44958e-05		ALA 26	R ALA 26	0	0	0	-0.000840319	0.000371719	1.66072e-05
GLU 27	R GLU 27	0	0	0	-0.00055489	0.000496978	2.22033e-05	-0.037	0.0342965	0.00153225	0.0385589	0.0339636	0.00151738	0	0	0	0.00100399	0.00121369	5.42236e-05		GLU 27	R GLU 27	0	0	0	-0.000463074	0.000498635	2.22774e-05	-0.0402515	0.0352129	0.0015732	0.0407964	0.0351275	0.00156938	0	0	0	8.18363e-05	0.000980493	4.38052e-05		GLU 27	R GLU 27	0	0	0	-0.000369261	0.000482605	2.15612e-05
ALA 28	R ALA 28	0	0	0	-0.000161677	0.000368154	1.64479e-05	-0.00178044	0.00179256	8.00857e-05	0.00172655	0.00178234	7.96289e-05	0	0	0	-0.000215569	0.000690278	3.08394e-05		ALA 28	R ALA 28	0	0	0	-0.000145709	0.000352814	1.57626e-05	-0.00131537	0.00162206	7.24683e-05	0.00128144	0.0016067	7.17819e-05	0	0	0	-0.000179641	0.000706164	3.15491e-05		ALA 28	R ALA 28	0	0	0	-0.000127745	0.000333805	1.49133e-05
PHE 29	R PHE 29	0	0	0	-0.000187625	0.000390412	1.74423e-05	0.000802395	0.00175406	7.83655e-05	-0.000764471	0.00167416	7.47959e-05	0	0	0	-0.000149701	0.000711711	3.17969e-05		PHE 29	R PHE 29	0	0	0	-0.000169661	0.000375334	1.67687e-05	0.00181637	0.00165552	7.3963e-05	-0.00162475	0.00157542	7.03845e-05	0	0	0	2.19561e-05	0.000710287	3.17333e-05		PHE 29	R PHE 29	0	0	0	-0.000177645	0.000382213	1.7076e-05
GLY 30	R GLY 30	0	0	0	-0.000115768	0.000319947	1.42942e-05	0.00270459	0.00164534	7.35084e-05	-0.0019481	0.00165524	7.39507e-05	0	0	0	0.000640719	0.000637061	2.84618e-05		GLY 30	R GLY 30	0	0	0	-7.38523e-05	0.00026153	1.16843e-05	0.00212974	0.00168625	7.53362e-05	-0.00143912	0.00162772	7.27214e-05	0	0	0	0.000616766	0.000666296	2.97679e-05		GLY 30	R GLY 30	0	0	0	-7.58483e-05	0.000264755	1.18284e-05
PHE 31	R PHE 31	0	0	0	-0.00046507	0.000498778	2.22838e-05	0.00136327	0.0030765	0.000137448	-0.000844311	0.00312477	0.000139604	0	0	0	5.38922e-05	0.000925946	4.13682e-05		PHE 31	R PHE 31	0	0	0	-0.000447106	0.000497194	2.2213e-05	0.000772455	0.0031242	0.000139579	0.000317365	0.00298517	0.000133368	0	0	0	0.000642715	0.000914559	4.08595e-05		PHE 31	R PHE 31	0	0	0	-0.00037525	0.000484187	2.16319e-05
LYS 32	R LYS 32	0	0	0	-0.000586826	0.000492403	2.1999e-05	0.00339521	0.0255748	0.0011426	0.00171058	0.0257763	0.0011516	0	0	0	0.00451896	0.00134852	6.02474e-05		LYS 32	R LYS 32	0	0	0	-0.000459082	0.000498323	2.22634e-05	0.0152156	0.0270899	0.00121029	-0.0114291	0.0272206	0.00121613	0	0	0	0.00332735	0.00127803	5.70982e-05		LYS 32	R LYS 32	0	0	0	-0.000423154	0.000494059	2.20729e-05
VAL 33	R VAL 33	0	0	0	-0.00195808	0.000489653	2.18761e-05	-0.00625549	0.004419	0.000197426	0.0142595	0.00462793	0.00020676	0	0	0	0.00604591	0.00188488	8.42103e-05		VAL 33	R VAL 33	0	0	0	-0.00172655	0.000523951	2.34084e-05	-0.00602994	0.00522709	0.000233529	0.0131537	0.00558926	0.00024971	0	0	0	0.00539721	0.00159212	7.11306e-05		VAL 33	R VAL 33	0	0	0	-0.00162275	0.000516592	2.30796e-05
ASN 34	R ASN 34	0	0	0	-0.00136527	0.000485633	2.16965e-05	0.0143772	0.00872875	0.000389972	-0.012495	0.00986791	0.000440866	0	0	0	0.000516966	0.00195616	8.73947e-05		ASN 34	R ASN 34	0	0	0	-0.00122156	0.000415294	1.8554e-05	0.010505	0.00795863	0.000355565	-0.00722754	0.00849516	0.000379536	0	0	0	0.00205589	0.00174436	7.79322e-05		ASN 34	R ASN 34	0	0	0	-0.00132535	0.000472746	2.11208e-05
ALA 35	R ALA 35	0	0	0	-0.0018483	0.000506388	2.26238e-05	0.00268064	0.00348905	0.000155879	0.00239721	0.00420862	0.000188027	0	0	0	0.00322954	0.00156088	6.97348e-05		ALA 35	R ALA 35	0	0	0	-0.00158683	0.000512271	2.28866e-05	0.00143114	0.00342961	0.000153224	0.00298204	0.00376369	0.000168149	0	0	0	0.00282635	0.00143237	6.39935e-05		ALA 35	R ALA 35	0	0	0	-0.00189421	0.000471531	2.10665e-05
SER 36	R SER 36	0	0	0	-0.000618762	0.000485691	2.16991e-05	-0.000157685	0.00331589	0.000148143	0.00303792	0.00383134	0.000171172	0	0	0	0.00226148	0.00133788	5.97719e-05		SER 36	R SER 36	0	0	0	-0.000588822	0.000492047	2.19831e-05	6.78643e-05	0.00287244	0.000128331	0.0019501	0.00317857	0.000142008	0	0	0	0.00142914	0.0012371	5.52694e-05		SER 36	R SER 36	0	0	0	-0.000636727	0.000480943	2.14869e-05
ALA 37	R ALA 37	0	0	0	-0.000906188	0.000336089	1.50153e-05	0.016511	0.00438815	0.000196048	-0.0163613	0.00468267	0.000209206	0	0	0	-0.000756487	0.00140735	6.28756e-05		ALA 37	R ALA 37	0	0	0	-0.000804391	0.000396669	1.77218e-05	0.0129461	0.00442402	0.000197651	-0.0129002	0.00458867	0.000205007	0	0	0	-0.000758483	0.00137542	6.14491e-05		ALA 37	R ALA 37	0	0	0	-0.000842315	0.000369881	1.65251e-05
SER 38	R SER 38	0	0	0	-0.000736527	0.000445025	1.98822e-05	0.001002	0.00490407	0.000219098	0.00445709	0.00504557	0.000225419	0	0	0	0.00472255	0.00149412	6.67525e-05		SER 38	R SER 38	0	0	0	-0.000660679	0.000473479	2.11535e-05	-0.000986028	0.00397068	0.000177397	0.00612375	0.00405115	0.000180992	0	0	0	0.00447705	0.00138497	6.18758e-05		SER 38	R SER 38	0	0	0	-0.000680639	0.000466229	2.08296e-05
SER 39	R SER 39	0	0	0	-0.000906188	0.000375366	1.67701e-05	0.00472255	0.00350091	0.000156409	0.00266267	0.00423652	0.000189274	0	0	0	0.00647904	0.00205466	9.17953e-05		SER 39	R SER 39	0	0	0	-0.000846307	0.000387339	1.7305e-05	0.00504192	0.00346068	0.000154612	0.00253094	0.00396612	0.000177193	0	0	0	0.00672655	0.00198373	8.86267e-05		SER 39	R SER 39	0	0	0	-0.000896208	0.000347798	1.55385e-05
LEU 40	R LEU 40	0	0	0	-0.00516966	0.0013091	5.84861e-05	-0.00521357	0.00564416	0.000252163	0.0133772	0.00555461	0.000248162	0	0	0	0.00299401	0.00261692	0.000116915		LEU 40	R LEU 40	0	0	0	-0.00454491	0.00110906	4.95492e-05	-0.00346108	0.00494773	0.000221048	0.0108343	0.00529852	0.000236721	0	0	0	0.00282834	0.00206735	9.23623e-05		LEU 40	R LEU 40	0	0	0	-0.00484631	0.000980005	4.37834e-05
LYS 41	R LYS 41	0	0	0	-0.00103393	0.000329589	1.4725e-05	0.085988	0.0346277	0.00154705	-0.0857485	0.0343144	0.00153305	0	0	0	-0.000794411	0.00179588	8.02342e-05		LYS 41	R LYS 41	0	0	0	-0.000918164	0.000327224	1.46193e-05	0.0605629	0.0306	0.00136711	-0.0596447	0.0307865	0.00137544	0	0	0	-4.68022e-16	0.0022842	0.00010205		LYS 41	R LYS 41	0	0	0	-0.000952096	0.000292454	1.30659e-05
LYS 42	R LYS 42	0	0	0	-0.000944112	0.000323513	1.44535e-05	0.148222	0.041154	0.00183863	-0.141978	0.0400293	0.00178838	0	0	0	0.0052994	0.00241217	0.000107768		LYS 42	R LYS 42	0	0	0	-0.000822355	0.000444953	1.9879e-05	0.13517	0.0436866	0.00195177	-0.128291	0.0421932	0.00188505	0	0	0	0.00605589	0.00285876	0.00012772		LYS 42	R LYS 42	0	0	0	-0.000814371	0.00041368	1.84818e-05
LYS 43	R LYS 43	0	0	0	-0.00120559	0.00043734	1.95389e-05	0.0772754	0.0340822	0.00152268	-0.0682315	0.0343832	0.00153613	0	0	0	0.00783832	0.00271975	0.000121509		LYS 43	R LYS 43	0	0	0	-0.00103593	0.0002873	1.28356e-05	0.0548643	0.0344216	0.00153784	-0.0463094	0.0344895	0.00154088	0	0	0	0.00751896	0.00236621	0.000105714		LYS 43	R LYS 43	0	0	0	-0.00098004	0.000302354	1.35082e-05
GLN 44	R GLN 44	0	0	0	-0.00418363	0.000770082	3.44047e-05	-0.00506387	0.0118515	0.000529488	0.0171178	0.0117818	0.000526371	0	0	0	0.00787026	0.00297648	0.000132979		GLN 44	R GLN 44	0	0	0	-0.00358483	0.00067111	2.9983e-05	-0.00258882	0.0101676	0.000454254	0.0136228	0.0102301	0.000457045	0	0	0	0.0074491	0.0026984	0.000120555		GLN 44	R GLN 44	0	0	0	-0.00342914	0.000626645	2.79964e-05
ILE 45	R ILE 45	0	0	0	-0.00575649	0.00109462	4.89039e-05	0.0221717	0.0101336	0.000452734	-0.0167745	0.0120104	0.000536587	0	0	0	-0.000359281	0.00646738	0.000288941		ILE 45	R ILE 45	0	0	0	-0.00508583	0.000910473	4.06769e-05	0.00937924	0.00927555	0.000414401	-0.00333733	0.00994415	0.000444272	0	0	0	0.000956088	0.00432489	0.000193222		ILE 45	R ILE 45	0	0	0	-0.00475848	0.000806382	3.60265e-05
TRP 46	R TRP 46	0	0	0	-0.0328723	0.00768515	0.000343347	0.00011976	0.0149899	0.000669698	0.0207086	0.0195736	0.000874483	0	0	0	-0.0120439	0.00792518	0.000354071		TRP 46	R TRP 46	0	0	0	-0.0292854	0.00743544	0.000332191	-0.00805389	0.0151919	0.000678724	0.0294112	0.0200331	0.000895012	0	0	0	-0.00792814	0.00767288	0.000342799		TRP 46	R TRP 46	0	0	0	-0.0226467	0.00428442	0.000191414
THR 47	R THR 47	0	0	0	-0.0242834	0.0063867	0.000285337	0.159808	0.0501792	0.00224184	-0.111665	0.0445474	0.00199023	0	0	0	0.0238603	0.0183726	0.000820828		THR 47	R THR 47	0	0	0	-0.0186507	0.00503359	0.000224884	0.0713393	0.027064	0.00120913	-0.0540958	0.0261434	0.001168	0	0	0	-0.00140719	0.0102362	0.000457321		THR 47	R THR 47	0	0	0	-0.012495	0.00248237	0.000110904
LEU 48	R LEU 48	0	0	0	-0.585074	0.251618	0.0112415	0.354319	0.0862414	0.00385298	-0.152784	0.0769381	0.00343734	-0.0487586	0.0333513	0.00149003	-0.432298	0.245875	0.0109849		LEU 48	R LEU 48	0	0	0	-0.541419	0.212896	0.00951151	0.255126	0.0843295	0.00376756	-0.137503	0.0815819	0.00364481	-0.0594561	0.0228441	0.0010206	-0.483253	0.197058	0.00880389		LEU 48	R LEU 48	0	0	0	-0.328778	0.114028	0.00509439
GLU 49	R GLU 49	0	0	0	-0.0648743	0.0355142	0.00158666	-1.29692	0.251162	0.0112211	1.31958	0.261569	0.011686	-0.000747365	0.00332418	0.000148513	-0.0429609	0.0494143	0.00220767		GLU 49	R GLU 49	0	0	0	-0.0522954	0.0216087	0.000965404	-1.3254	0.227633	0.0101699	1.38182	0.240575	0.0107481	-0.000474331	0.00212673	9.50154e-05	0.00365341	0.0331573	0.00148136		GLU 49	R GLU 49	0	0	0	-0.0413293	0.0127361	0.000569008
GLN 50	R GLN 50	0	0	0	-0.318194	0.312286	0.0139519	-0.257701	0.493845	0.0220634	0.577531	0.622548	0.0278134	-0.04071	0.0399321	0.00178403	-0.0390733	0.24055	0.010747		GLN 50	R GLN 50	0	0	0	-0.364816	0.3897	0.0174105	-0.30224	0.566573	0.0253126	0.717263	0.888345	0.0396883	-0.0457829	0.0461455	0.00206163	0.00442464	0.244024	0.0109022		GLN 50	R GLN 50	0	0	0	-0.724293	0.282043	0.0126008
PRO 51	R PRO 51	0	0	0	-0.101307	0.0875534	0.0039116	0.0109601	0.0700311	0.00312876	0.00633533	0.0647829	0.00289428	-0.00842293	0.0186415	0.000832842	-0.0924349	0.0908586	0.00405926		PRO 51	R PRO 51	0	0	0	-0.147774	0.136592	0.00610247	-0.0293733	0.216331	0.00966494	0.0564351	0.182489	0.00815301	-0.0347104	0.0448282	0.00200278	-0.155423	0.143371	0.00640535		PRO 51	R PRO 51	0	0	0	-0.0365569	0.0223307	0.00099766
PRO 52	R PRO 52	0	0	0	-0.00802395	0.00516431	0.000230724	0.0101238	0.0195164	0.00087193	-0.0142735	0.0199784	0.000892569	0	0	0	-0.0121737	0.0073669	0.000329129		PRO 52	R PRO 52	0	0	0	-0.0196886	0.0158657	0.000708826	0.0340419	0.0321653	0.00143704	-0.0362355	0.0323156	0.00144375	-0.000670803	0.00350995	0.000156813	-0.022553	0.019671	0.000878835		PRO 52	R PRO 52	0	0	0	-0.0101916	0.0048022	0.000214546
ASP 53	R ASP 53	0	0	0	-0.0140559	0.00969911	0.000433324	-0.179427	0.302769	0.0135267	0.219868	0.303668	0.0135669	0	0	0	0.0263852	0.0165152	0.000737845		ASP 53	R ASP 53	0	0	0	-0.0376946	0.0277526	0.00123989	-0.267764	0.331684	0.0148185	0.364062	0.323627	0.0144586	-0.00114568	0.00359375	0.000160557	0.0574571	0.0242875	0.00108508		ASP 53	R ASP 53	0	0	0	-0.0226487	0.0279316	0.00124789
GLU 54	R GLU 54	0	0	0	-0.00494611	0.00291241	0.000130117	0.00832335	0.161928	0.00723441	0.0141916	0.160441	0.00716797	0	0	0	0.0175689	0.00709936	0.000317176		GLU 54	R GLU 54	0	0	0	-0.039485	0.033974	0.00151785	0.198798	0.314365	0.0140448	-0.110713	0.300488	0.0134248	-0.00135908	0.0070444	0.00031472	0.0472417	0.0427498	0.00190992		GLU 54	R GLU 54	0	0	0	-0.00408782	0.0034974	0.000156252
ALA 55	R ALA 55	0	0	0	-0.0192056	0.0204714	0.000914594	-0.0748323	0.0952433	0.00425516	0.109341	0.105066	0.00469402	-2.85821e-05	0.000386642	1.72739e-05	0.0152748	0.0105641	0.000471968		ALA 55	R ALA 55	0	0	0	-0.121966	0.0943296	0.00421434	-0.0160778	0.283669	0.0126734	0.22296	0.165197	0.00738044	-0.0119573	0.0153807	0.000687161	0.0729589	0.153595	0.00686212		ALA 55	R ALA 55	0	0	0	-0.00729541	0.00933329	0.000416981
GLY 56	R GLY 56	0	0	0	-0.104962	0.164216	0.00733662	-0.183531	0.34469	0.0153996	0.209547	0.274846	0.0122792	-0.013919	0.0258974	0.00115701	-0.0928651	0.232951	0.0104075		GLY 56	R GLY 56	0	0	0	-0.287485	0.238536	0.010657	-0.548814	0.64145	0.0286579	0.585948	0.549553	0.0245522	-0.0300122	0.0264064	0.00117975	-0.280363	0.266094	0.0118882		GLY 56	R GLY 56	0	0	0	-0.06398	0.121726	0.00543834
SER 57	R SER 57	0	0	0	-0.526994	0.428629	0.0191497	0.000243513	0.72618	0.0324433	0.598774	0.84058	0.0375543	-0.067819	0.0531945	0.00237655	0.00420493	0.383386	0.0171284		SER 57	R SER 57	0	0	0	-1.10131	0.488342	0.0218175	-0.998206	0.713556	0.0318793	1.79857	0.822317	0.0367384	-0.136674	0.0611507	0.00273201	-0.437614	0.518787	0.0231777		SER 57	R SER 57	0	0	0	-0.190721	0.231698	0.0103515
ALA 58	R ALA 58	0	0	0	-1.20338	0.420556	0.0187891	-0.531593	0.570648	0.0254947	0.892533	0.641303	0.0286513	-0.171704	0.0528486	0.0023611	-1.01414	0.433444	0.0193649		ALA 58	R ALA 58	0	0	0	-1.13783	0.371198	0.0165839	0.244681	0.226038	0.0100986	0.0537425	0.268085	0.0119771	-0.129599	0.0530926	0.002372	-0.969008	0.320361	0.0143127		ALA 58	R ALA 58	0	0	0	-1.13761	0.439974	0.0196566
ALA 59	R ALA 59	0	0	0	-0.391555	0.240377	0.0107392	-0.342922	0.424609	0.0189701	0.646389	0.534557	0.0238822	-0.0168093	0.0201255	0.000899143	-0.104897	0.13557	0.0060568		ALA 59	R ALA 59	0	0	0	-0.42976	0.167343	0.00747635	-0.947401	0.375795	0.0167893	1.28058	0.509793	0.0227759	-0.0420308	0.0285084	0.00127366	-0.138616	0.133476	0.00596326		ALA 59	R ALA 59	0	0	0	-0.304477	0.164395	0.00734462
VAL 60	R VAL 60	0	0	0	-0.662826	0.239569	0.0107031	0.331303	0.134345	0.00600207	-0.135563	0.07651	0.00341821	-0.0721427	0.0244659	0.00109305	-0.539229	0.215304	0.00961907		VAL 60	R VAL 60	0	0	0	-0.538307	0.169809	0.00758649	0.219034	0.101674	0.00454244	-0.124269	0.0718388	0.00320952	-0.0366443	0.0200332	0.000895017	-0.480187	0.163432	0.0073016		VAL 60	R VAL 60	0	0	0	-0.524888	0.208436	0.00931226
CYS 61	R CYS 61	0	0	0	-0.0459202	0.0164075	0.000733035	-0.203681	0.069886	0.00312228	0.191513	0.0624001	0.00278783	0	0	0	-0.0580878	0.0304926	0.00136231		CYS 61	R CYS 61	0	0	0	-0.0414431	0.011602	0.000518338	-0.132543	0.0489092	0.0021851	0.142713	0.0467919	0.00209051	-4.30571e-06	5.54755e-05	2.47846e-06	-0.0312778	0.0147772	0.000660198		CYS 61	R CYS 61	0	0	0	-0.0314192	0.00641636	0.000286662
LEU 62	R LEU 62	0	0	0	-0.115743	0.0400042	0.00178726	0.0215928	0.0252355	0.00112744	-0.00675848	0.0236284	0.00105564	-0.00695928	0.00765753	0.000342113	-0.107867	0.0429026	0.00191675		LEU 62	R LEU 62	0	0	0	-0.128998	0.0744223	0.00332494	-0.00623952	0.0284849	0.00127261	0.0143792	0.0255074	0.00113959	-0.00994638	0.0104401	0.000466431	-0.130805	0.0827251	0.00369589		LEU 62	R LEU 62	0	0	0	-0.0804411	0.03003	0.00134164
ARG 63	R ARG 63	0	0	0	-0.00945309	0.00216124	9.6557e-05	0.547487	0.112519	0.00502698	-0.519062	0.105154	0.00469792	0	0	0	0.0189721	0.00790129	0.000353004		ARG 63	R ARG 63	0	0	0	-0.00857086	0.00203891	9.10918e-05	0.54303	0.107465	0.00480117	-0.511204	0.0988665	0.00441703	0	0	0	0.0232555	0.0102474	0.000457819		ARG 63	R ARG 63	0	0	0	-0.00621756	0.00107715	4.81235e-05
SER 64	R SER 64	0	0	0	-0.00277046	0.000623241	2.78443e-05	-0.0401717	0.0126884	0.000566878	0.0435669	0.0123082	0.000549888	0	0	0	0.00062475	0.00246794	0.000110259		SER 64	R SER 64	0	0	0	-0.00238723	0.000584016	2.60919e-05	-0.0353693	0.00974881	0.000435545	0.0373493	0.00961617	0.000429619	0	0	0	-0.000407186	0.00218822	9.77623e-05		SER 64	R SER 64	0	0	0	-0.0018982	0.000459559	2.05316e-05
HIE 65	R HIE 65	0	0	0	-0.00185828	0.000507308	2.26649e-05	-0.0105549	0.0151623	0.000677402	0.0155928	0.0146115	0.000652792	0	0	0	0.00317964	0.00281209	0.000125635		HIE 65	R HIE 65	0	0	0	-0.00157884	0.000528878	2.36285e-05	-0.0186267	0.00586461	0.000262011	0.0187545	0.00592043	0.000264505	0	0	0	-0.0014511	0.00155026	6.92604e-05		HIE 65	R HIE 65	0	0	0	-0.00129741	0.000457116	2.04225e-05
LEU 66	R LEU 66	0	0	0	-0.000896208	0.000330133	1.47492e-05	0.00154691	0.003716	0.000166019	0.00205589	0.00368425	0.0001646	0	0	0	0.00270659	0.00116491	5.20445e-05		LEU 66	R LEU 66	0	0	0	-0.000794411	0.000404131	1.80553e-05	-0.000237525	0.00372206	0.00016629	0.0035988	0.00372732	0.000166524	0	0	0	0.00256687	0.00111514	4.98207e-05		LEU 66	R LEU 66	0	0	0	-0.000676647	0.000467756	2.08978e-05
GLY 67	R GLY 67	0	0	0	-0.000612774	0.000495243	2.21258e-05	-0.0088523	0.00923578	0.000412624	0.0141517	0.00871213	0.000389229	0	0	0	0.00468663	0.00180142	8.04815e-05		GLY 67	R GLY 67	0	0	0	-0.000596806	0.000490539	2.19157e-05	-0.0102615	0.00697711	0.000311715	0.0158303	0.0067544	0.000301764	0	0	0	0.00497206	0.00165943	7.41379e-05		GLY 67	R GLY 67	0	0	0	-0.000506986	0.000499951	2.23362e-05
ARG 68	R ARG 68	0	0	0	-0.00136128	0.000484508	2.16462e-05	0.166154	0.0313554	0.00140086	-0.161206	0.0312674	0.00139693	0	0	0	0.00358683	0.00178454	7.97273e-05		ARG 68	R ARG 68	0	0	0	-0.00123553	0.000433635	1.93734e-05	0.16675	0.0328669	0.00146839	-0.163445	0.0326035	0.00145662	0	0	0	0.00206986	0.00172833	7.72162e-05		ARG 68	R ARG 68	0	0	0	-0.00103393	0.000317246	1.41735e-05
TYR 69	R TYR 69	0	0	0	-0.00536327	0.00107213	4.78994e-05	0.0574431	0.0331103	0.00147926	-0.0477625	0.0315895	0.00141132	0	0	0	0.00431737	0.00311219	0.000139042		TYR 69	R TYR 69	0	0	0	-0.00489421	0.000984301	4.39753e-05	0.0538204	0.0317615	0.001419	-0.0446886	0.0304468	0.00136026	0	0	0	0.00423752	0.00341148	0.000152414		TYR 69	R TYR 69	0	0	0	-0.00355489	0.00061864	2.76388e-05
LEU 70	R LEU 70	0	0	0	-0.0117784	0.00238525	0.000106565	-0.0470739	0.00947402	0.000423268	0.0558263	0.00940059	0.000419987	0	0	0	-0.00302595	0.00381055	0.000170243		LEU 70	R LEU 70	0	0	0	-0.0105549	0.00281135	0.000125602	-0.0508064	0.00788746	0.000352386	0.0592136	0.00831493	0.000371484	0	0	0	-0.0021477	0.00367955	0.00016439		LEU 70	R LEU 70	0	0	0	-0.00852695	0.00171926	7.68109e-05
ALA 71	R ALA 71	0	0	0	-0.00186028	0.000509823	2.27772e-05	0.0108723	0.00485351	0.000216839	-0.00616966	0.00480987	0.000214889	0	0	0	0.00284232	0.00162843	7.27529e-05		ALA 71	R ALA 71	0	0	0	-0.00174651	0.000482852	2.15723e-05	0.0133433	0.00475486	0.000212431	-0.00890619	0.00480822	0.000214815	0	0	0	0.00269062	0.00154316	6.89431e-05		ALA 71	R ALA 71	0	0	0	-0.0015489	0.000501598	2.24097e-05
ALA 72	R ALA 72	0	0	0	-0.00161078	0.00050763	2.26792e-05	-0.0140699	0.00361096	0.000161326	0.0161537	0.00371896	0.000166151	0	0	0	0.000473054	0.00133947	5.98432e-05		ALA 72	R ALA 72	0	0	0	-0.00141916	0.000497451	2.22245e-05	-0.0146128	0.00341678	0.000152651	0.0162814	0.0036513	0.000163128	0	0	0	0.000249501	0.00119531	5.34025e-05		ALA 72	R ALA 72	0	0	0	-0.00145509	0.000497979	2.22481e-05
ASP 73	R ASP 73	0	0	0	-0.000650699	0.000476749	2.12996e-05	-0.0307026	0.0436769	0.00195134	0.0336846	0.0435891	0.00194742	0	0	0	0.00233134	0.00152491	6.81279e-05		ASP 73	R ASP 73	0	0	0	-0.00059481	0.000490929	2.19331e-05	-0.056507	0.0510456	0.00228055	0.0597665	0.0513562	0.00229442	0	0	0	0.00266467	0.00177117	7.91302e-05		ASP 73	R ASP 73	0	0	0	-0.00059481	0.000490929	2.19331e-05
LYS 74	R LYS 74	0	0	0	-0.00043513	0.000495774	2.21495e-05	0.0294571	0.0371219	0.00165848	-0.0287565	0.0371844	0.00166128	0	0	0	0.000265469	0.00110677	4.94467e-05		LYS 74	R LYS 74	0	0	0	-0.000397206	0.000489319	2.18612e-05	0.0595729	0.0395894	0.00176872	-0.0590579	0.0394343	0.00176179	0	0	0	0.000117764	0.00093507	4.17758e-05		LYS 74	R LYS 74	0	0	0	-0.000489022	0.000499879	2.2333e-05
ASP 75	R ASP 75	0	0	0	-0.000309381	0.000462239	2.06513e-05	-0.000616766	0.0332609	0.00148599	0.00176447	0.0330791	0.00147787	0	0	0	0.000838323	0.000902319	4.03127e-05		ASP 75	R ASP 75	0	0	0	-0.000265469	0.000441583	1.97285e-05	-0.0249162	0.0349307	0.00156059	0.0258004	0.034777	0.00155372	0	0	0	0.000618762	0.000814273	3.63791e-05		ASP 75	R ASP 75	0	0	0	-0.000303393	0.000459724	2.05389e-05
GLY 76	R GLY 76	0	0	0	-0.000401198	0.000490141	2.18979e-05	0.0106607	0.00227119	0.000101469	-0.00863273	0.00237688	0.000106191	0	0	0	0.00162675	0.00106402	4.75369e-05		GLY 76	R GLY 76	0	0	0	-0.000343313	0.000474815	2.12132e-05	0.0108543	0.00205628	9.18676e-05	-0.00896208	0.00209661	9.36696e-05	0	0	0	0.0015489	0.000980907	4.38237e-05		GLY 76	R GLY 76	0	0	0	-0.000393214	0.000488464	2.18229e-05
ASN 77	R ASN 77	0	0	0	-0.000566866	0.000495509	2.21377e-05	-0.000199601	0.00520671	0.000232619	0.00421756	0.00526565	0.000235252	0	0	0	0.0034511	0.0010247	4.57801e-05		ASN 77	R ASN 77	0	0	0	-0.000518962	0.00049964	2.23223e-05	-0.000616766	0.00739699	0.000330473	0.00439321	0.00753191	0.000336501	0	0	0	0.00325749	0.00104946	4.68864e-05		ASN 77	R ASN 77	0	0	0	-0.000538922	0.000498483	2.22706e-05
VAL 78	R VAL 78	0	0	0	-0.00198204	0.000533954	2.38553e-05	0.000812375	0.0045711	0.000204222	0.00629341	0.00454076	0.000202866	0	0	0	0.00512375	0.00148467	6.63302e-05		VAL 78	R VAL 78	0	0	0	-0.00177445	0.000496521	2.21829e-05	-0.000760479	0.00555165	0.00024803	0.0073513	0.00560727	0.000250514	0	0	0	0.00481637	0.00143739	6.42177e-05		VAL 78	R VAL 78	0	0	0	-0.00172056	0.000495243	2.21258e-05
THR 79	R THR 79	0	0	0	-0.00102794	0.000327114	1.46144e-05	-0.0122695	0.00624749	0.000279117	0.0169721	0.00657395	0.000293702	0	0	0	0.00367465	0.00129483	5.78487e-05		THR 79	R THR 79	0	0	0	-0.000942116	0.000326236	1.45751e-05	-0.00849701	0.00714901	0.000319394	0.0111597	0.00779058	0.000348057	0	0	0	0.00172056	0.00143584	6.41485e-05		THR 79	R THR 79	0	0	0	-0.000844311	0.000368024	1.64421e-05
CYS 80	R CYS 80	0	0	0	-0.00126547	0.00044608	1.99294e-05	-0.00836128	0.0055668	0.000248706	0.010986	0.00523555	0.000233907	0	0	0	0.00135928	0.00142919	6.38513e-05		CYS 80	R CYS 80	0	0	0	-0.00116567	0.000412503	1.84293e-05	-0.00790818	0.00567549	0.000253562	0.00916766	0.0056871	0.000254081	0	0	0	9.38124e-05	0.00115175	5.14564e-05		CYS 80	R CYS 80	0	0	0	-0.0010499	0.000327552	1.4634e-05
GLU 81	R GLU 81	0	0	0	-0.000548902	0.000497603	2.22313e-05	-0.141661	0.0360769	0.0016118	0.143299	0.0359238	0.00160496	0	0	0	0.00108982	0.0011133	4.97386e-05		GLU 81	R GLU 81	0	0	0	-0.000508982	0.000499919	2.23347e-05	-0.122301	0.0410706	0.0018349	0.123607	0.0407222	0.00181933	0	0	0	0.000796407	0.00111175	4.96695e-05		GLU 81	R GLU 81	0	0	0	-0.000441118	0.000496521	2.21829e-05
ARG 82	R ARG 82	0	0	0	-0.0010978	0.000346662	1.54877e-05	0.173154	0.0461735	0.00206288	-0.167333	0.0454999	0.00203279	0	0	0	0.00472255	0.00260141	0.000116222		ARG 82	R ARG 82	0	0	0	-0.00108583	0.000382526	1.709e-05	0.187924	0.0593673	0.00265233	-0.179802	0.0587471	0.00262462	0	0	0	0.00703593	0.00222997	9.96277e-05		ARG 82	R ARG 82	0	0	0	-0.000966068	0.000276935	1.23725e-05
GLU 83	R GLU 83	0	0	0	-0.00055489	0.000496978	2.22033e-05	-0.229601	0.0381434	0.00170412	0.232204	0.0386851	0.00172832	0	0	0	0.0020479	0.00147423	6.58637e-05		GLU 83	R GLU 83	0	0	0	-0.000471058	0.000499162	2.23009e-05	-0.221713	0.0382336	0.00170815	0.223976	0.038756	0.00173149	0	0	0	0.00179242	0.00158234	7.06939e-05		GLU 83	R GLU 83	0	0	0	-0.000389222	0.000487574	2.17832e-05
VAL 84	R VAL 84	0	0	0	-0.000818363	0.000420225	1.87743e-05	0.0192076	0.00693949	0.000310034	-0.0121856	0.00685722	0.000306358	0	0	0	0.00620359	0.00214692	9.59171e-05		VAL 84	R VAL 84	0	0	0	-0.000752495	0.000440716	1.96897e-05	0.019016	0.00616601	0.000275477	-0.0128024	0.00569649	0.0002545	0	0	0	0.00546108	0.0020102	8.98091e-05		VAL 84	R VAL 84	0	0	0	-0.000640719	0.00047979	2.14354e-05
PRO 85	R PRO 85	0	0	0	-0.00254291	0.000720844	3.22049e-05	0.0409641	0.0134323	0.00060011	-0.0337844	0.0127324	0.00056884	0	0	0	0.00463673	0.00231884	0.000103598		PRO 85	R PRO 85	0	0	0	-0.00234731	0.000708614	3.16585e-05	0.0286188	0.0198597	0.000887266	-0.0223094	0.019587	0.000875083	0	0	0	0.00396208	0.00215853	9.64359e-05		PRO 85	R PRO 85	0	0	0	-0.00177046	0.000548274	2.44951e-05
GLY 86	R GLY 86	0	0	0	-0.00114571	0.000494204	2.20794e-05	-0.0374172	0.00958581	0.000428263	0.0402535	0.010312	0.000460705	0	0	0	0.00169062	0.00243848	0.000108943		GLY 86	R GLY 86	0	0	0	-0.00104391	0.000453494	2.02606e-05	-0.0356567	0.0110815	0.000495086	0.0373114	0.0110227	0.000492458	0	0	0	0.000610778	0.00238805	0.00010669		GLY 86	R GLY 86	0	0	0	-0.00101198	0.000394392	1.76201e-05
PRO 87	R PRO 87	0	0	0	-0.00182635	0.000592522	2.64719e-05	-0.019505	0.0104043	0.000464831	0.0228263	0.00997961	0.000445856	0	0	0	0.00149501	0.00214133	9.56677e-05		PRO 87	R PRO 87	0	0	0	-0.00182236	0.000601378	2.68676e-05	-0.0201257	0.0117695	0.000525822	0.0225729	0.0112302	0.000501727	0	0	0	0.00062475	0.00193169	8.63017e-05		PRO 87	R PRO 87	0	0	0	-0.00177844	0.000506263	2.26181e-05
ASP 88	R ASP 88	0	0	0	-0.00195808	0.000414603	1.85231e-05	-0.131447	0.0629472	0.00281227	0.144064	0.0629484	0.00281233	0	0	0	0.0106587	0.00309485	0.000138268		ASP 88	R ASP 88	0	0	0	-0.00171058	0.000495557	2.21399e-05	-0.166918	0.0723308	0.0032315	0.17722	0.0718287	0.00320907	0	0	0	0.00859082	0.00314364	0.000140447		ASP 88	R ASP 88	0	0	0	-0.00175848	0.000446267	1.99378e-05
CYS 89	R CYS 89	0	0	0	-0.00559082	0.000938336	4.19218e-05	-0.0445689	0.017827	0.000796452	0.0495349	0.015761	0.000704149	0	0	0	-0.00062475	0.005202	0.000232408		CYS 89	R CYS 89	0	0	0	-0.00481038	0.000878878	3.92654e-05	-0.0291277	0.0181581	0.000811244	0.0335489	0.0171063	0.000764255	0	0	0	-0.000389222	0.00406413	0.000181572		CYS 89	R CYS 89	0	0	0	-0.00443912	0.000741409	3.31237e-05
ARG 90	R ARG 90	0	0	0	-0.0257465	0.00842707	0.000376494	0.479224	0.271726	0.0121398	-0.353419	0.260858	0.0116543	0	0	0	0.100058	0.0388923	0.00173758		ARG 90	R ARG 90	0	0	0	-0.016485	0.00534165	0.000238647	0.793381	0.223868	0.0100017	-0.705924	0.210046	0.00938418	0	0	0	0.0709721	0.0210522	0.000940545		ARG 90	R ARG 90	0	0	0	-0.0147984	0.00279386	0.000124821
PHE 91	R PHE 91	0	0	0	-0.0703912	0.0134342	0.000600196	-0.173966	0.0792185	0.00353922	0.17386	0.0919444	0.00410777	0	0	0	-0.070497	0.0243452	0.00108766		PHE 91	R PHE 91	0	0	0	-0.0567505	0.0124783	0.00055749	-0.168741	0.0419548	0.0018744	0.157515	0.0416938	0.00186274	0	0	0	-0.067976	0.0177704	0.000793924		PHE 91	R PHE 91	0	0	0	-0.0598802	0.0108474	0.000484627
LEU 92	R LEU 92	0	0	0	-0.189796	0.0545863	0.00243874	0.124303	0.054779	0.00244735	-0.163172	0.0637739	0.00284921	-0.000925955	0.00357417	0.000159682	-0.229591	0.0677667	0.00302759		LEU 92	R LEU 92	0	0	0	-0.117329	0.0282525	0.00126223	0.137144	0.0489304	0.00218605	-0.215513	0.0629595	0.00281282	-2.15177e-05	0.000249865	1.11632e-05	-0.19572	0.0634465	0.00283458		LEU 92	R LEU 92	0	0	0	-0.130533	0.0280564	0.00125347
ILE 93	R ILE 93	0	0	0	-3.58725	0.584251	0.0261024	-0.453796	0.139899	0.00625022	0.485936	0.237376	0.0106052	-0.375324	0.0545938	0.00243907	-3.93043	0.635774	0.0284043		ILE 93	R ILE 93	0	0	0	-3.17954	0.475674	0.0212516	-0.310974	0.121525	0.00542935	0.230655	0.165527	0.00739518	-0.317997	0.0314727	0.0014061	-3.57786	0.503726	0.0225048		ILE 93	R ILE 93	0	0	0	-3.35145	0.512657	0.0229038
VAL 94	R VAL 94	0	0	0	-0.304946	0.109715	0.00490171	0.112473	0.0710044	0.00317224	0.0708363	0.08153	0.00364249	-0.00120062	0.00334999	0.000149666	-0.122837	0.0617367	0.00275819		VAL 94	R VAL 94	0	0	0	-0.178824	0.0656431	0.00293272	0.0641637	0.0596065	0.00266302	0.056008	0.0659057	0.00294445	-0.000111884	0.00068124	3.04356e-05	-0.0587646	0.0425479	0.0019009		VAL 94	R VAL 94	0	0	0	-0.282142	0.131641	0.00588127
ALA 95	R ALA 95	0	0	0	-0.271719	0.123365	0.00551155	0.180447	0.0651838	0.0029122	-0.113697	0.0438705	0.00195999	-0.0507329	0.0225296	0.00100655	-0.255701	0.126834	0.00566655		ALA 95	R ALA 95	0	0	0	-0.196519	0.0925634	0.00413543	0.143158	0.0549984	0.00245715	-0.0982076	0.0462835	0.0020678	-0.0390383	0.0204847	0.000915191	-0.190607	0.0978134	0.00436998		ALA 95	R ALA 95	0	0	0	-0.222407	0.0878692	0.0039257
HIP 96	R HIP 96	0	0	0	-0.0497844	0.0118023	0.000527289	-0.0563972	0.185694	0.00829622	0.174581	0.185073	0.00826844	0	0	0	0.0683992	0.0158226	0.000706903		HIP 96	R HIP 96	0	0	0	-0.0391437	0.00932488	0.000416605	-0.0366028	0.173467	0.00774993	0.1302	0.174736	0.00780663	0	0	0	0.0544531	0.0140225	0.00062648		HIP 96	R HIP 96	0	0	0	-0.0382016	0.00937196	0.000418708
ASP 97	R ASP 97	0	0	0	-0.00707186	0.00151862	6.7847e-05	-0.112952	0.0946599	0.00422909	0.145559	0.0946501	0.00422865	0	0	0	0.0255349	0.005757	0.000257204		ASP 97	R ASP 97	0	0	0	-0.00706587	0.00183274	8.18808e-05	-0.0904411	0.105769	0.00472539	0.123513	0.105968	0.00473428	0	0	0	0.026006	0.00770346	0.000344165		ASP 97	R ASP 97	0	0	0	-0.00600399	0.00135363	6.04758e-05
ASP 98	R ASP 98	0	0	0	-0.011479	0.00403849	0.000180427	-0.224874	0.176641	0.00789175	0.268128	0.195285	0.00872471	0	0	0	0.0317745	0.0235484	0.00105206		ASP 98	R ASP 98	0	0	0	-0.00821956	0.0013899	6.20963e-05	-0.175912	0.125971	0.00562795	0.205305	0.125656	0.00561388	0	0	0	0.0211737	0.0114061	0.000509588		ASP 98	R ASP 98	0	0	0	-0.00811178	0.00126186	5.63758e-05
GLY 99	R GLY 99	0	0	0	-0.0226527	0.00586365	0.000261968	-0.068525	0.0902512	0.00403212	0.124613	0.128474	0.00573979	0	0	0	0.0334351	0.0373548	0.00166889		GLY 99	R GLY 99	0	0	0	-0.0286287	0.00694963	0.000310486	-0.145108	0.0509548	0.00227649	0.22978	0.0779951	0.00348456	0	0	0	0.0560439	0.0257836	0.00115193		GLY 99	R GLY 99	0	0	0	-0.0248104	0.00656413	0.000293264
ARG 100	R ARG 100	0	0	0	-0.0929281	0.0219305	0.000979781	0.0548663	0.200782	0.00897026	0.0527964	0.203475	0.00909058	0	0	0	0.0147345	0.0575479	0.00257105		ARG 100	R ARG 100	0	0	0	-0.072988	0.0179414	0.00080156	0.0701597	0.187969	0.00839785	0.00651697	0.200818	0.00897187	0	0	0	0.00368862	0.0395854	0.00176855		ARG 100	R ARG 100	0	0	0	-0.0803014	0.0169296	0.000756357
TRP 101	R TRP 101	0	0	0	-2.41469	0.368503	0.0164635	-0.666938	0.2154	0.00962337	1.24866	0.256452	0.0114574	-0.153923	0.0204422	0.000913289	-1.98689	0.394418	0.0176213		TRP 101	R TRP 101	0	0	0	-2.36367	0.339153	0.0151522	-0.705166	0.238775	0.0106677	1.25756	0.280392	0.012527	-0.172846	0.0236908	0.00105843	-1.98412	0.323262	0.0144423		TRP 101	R TRP 101	0	0	0	-2.47593	0.350196	0.0156456
SER 102	R SER 102	0	0	0	-0.249248	0.0880877	0.00393547	-0.0968563	0.115299	0.00515117	0.155353	0.0669359	0.00299048	-0.000979343	0.00189371	8.46046e-05	-0.19173	0.0877986	0.00392255		SER 102	R SER 102	0	0	0	-0.191144	0.0832678	0.00372013	-0.0377106	0.120267	0.00537314	0.114397	0.0727273	0.00324921	-0.000524031	0.00136435	6.09546e-05	-0.114981	0.0674779	0.00301469		SER 102	R SER 102	0	0	0	-0.214974	0.0851029	0.00380212
LEU 103	R LEU 103	0	0	0	-0.598168	0.20237	0.00904123	0.00799601	0.0677184	0.00302544	0.0230659	0.0463367	0.00207017	-0.0291771	0.0133611	0.000596928	-0.596283	0.209554	0.00936219		LEU 103	R LEU 103	0	0	0	-0.615054	0.182702	0.0081625	-0.0221876	0.0664309	0.00296792	0.0187784	0.0477908	0.00213514	-0.0470777	0.0128594	0.000574514	-0.665541	0.182517	0.00815424		LEU 103	R LEU 103	0	0	0	-0.675703	0.170541	0.00761919
GLN 104	R GLN 104	0	0	0	-0.0314172	0.00736797	0.000329177	-0.0276747	0.0299009	0.00133587	0.0609421	0.0285165	0.00127402	0	0	0	0.0018503	0.010621	0.000474512		GLN 104	R GLN 104	0	0	0	-0.0236048	0.00429123	0.000191718	-0.0255269	0.032453	0.00144989	0.05101	0.0303647	0.0013566	0	0	0	0.00187824	0.00989623	0.000442131		GLN 104	R GLN 104	0	0	0	-0.0287725	0.0052983	0.000236711
SER 105	R SER 105	0	0	0	-0.00653293	0.001084	4.84297e-05	0.030489	0.012036	0.000537728	-0.0163333	0.0125707	0.000561618	0	0	0	0.00762275	0.00611593	0.00027324		SER 105	R SER 105	0	0	0	-0.00541517	0.000788699	3.52365e-05	0.0201537	0.0117189	0.00052356	-0.0123992	0.0127016	0.000567464	0	0	0	0.00233932	0.00488476	0.000218235		SER 105	R SER 105	0	0	0	-0.00600599	0.000872034	3.89596e-05
GLU 106	R GLU 106	0	0	0	-0.0144631	0.00398063	0.000177842	-0.0676946	0.184336	0.00823551	0.0948323	0.185872	0.00830416	0	0	0	0.0126747	0.0215382	0.000962254		GLU 106	R GLU 106	0	0	0	-0.0112375	0.00280103	0.000125141	-0.33887	0.203961	0.00911231	0.369543	0.206659	0.00923286	0	0	0	0.0194351	0.0164206	0.000733617		GLU 106	R GLU 106	0	0	0	-0.0103273	0.00205042	9.1606e-05
ALA 107	R ALA 107	0	0	0	-0.00179641	0.000534692	2.38883e-05	0.0116766	0.00641319	0.00028652	-0.00835529	0.00718097	0.000320822	0	0	0	0.00152495	0.00232874	0.00010404		ALA 107	R ALA 107	0	0	0	-0.0014511	0.000497603	2.22313e-05	0.0093014	0.00609825	0.00027245	-0.00617964	0.00669254	0.000299001	0	0	0	0.00167066	0.00189055	8.44634e-05		ALA 107	R ALA 107	0	0	0	-0.00160479	0.000496994	2.22041e-05
HIP 108	R HIP 108	0	0	0	-0.00186028	0.000456095	2.03768e-05	0.0632675	0.0693041	0.00309628	-0.0445808	0.0694336	0.00310207	0	0	0	0.0168263	0.00369871	0.000165246		HIP 108	R HIP 108	0	0	0	-0.00159681	0.000494591	2.20967e-05	0.106411	0.0758338	0.00338801	-0.0890499	0.0756266	0.00337875	0	0	0	0.0157645	0.00322051	0.000143882		HIP 108	R HIP 108	0	0	0	-0.00174451	0.000458448	2.04819e-05
ARG 109	R ARG 109	0	0	0	-0.00446307	0.0015837	7.07547e-05	-0.0239341	0.110122	0.00491988	0.061489	0.110669	0.00494433	0	0	0	0.0330918	0.016715	0.000746773		ARG 109	R ARG 109	0	0	0	-0.00455689	0.00132052	5.89964e-05	0.125828	0.130331	0.00582277	-0.0835888	0.12767	0.00570388	0	0	0	0.0376826	0.0157026	0.000701541		ARG 109	R ARG 109	0	0	0	-0.00587425	0.00133663	5.97163e-05
ARG 110	R ARG 110	0	0	0	-0.00304192	0.000565332	2.52572e-05	-0.054024	0.0445487	0.00199029	0.0576028	0.0445838	0.00199186	0	0	0	0.000536926	0.00330383	0.000147604		ARG 110	R ARG 110	0	0	0	-0.00246307	0.000548209	2.44922e-05	-0.0145629	0.048542	0.00216869	0.0179641	0.0483875	0.00216179	0	0	0	0.000938124	0.00314617	0.00014056		ARG 110	R ARG 110	0	0	0	-0.00283832	0.00052465	2.34396e-05
TYR 111	R TYR 111	0	0	0	-0.0137665	0.00271231	0.000121177	-0.0459321	0.0123958	0.000553804	0.0637305	0.0145357	0.000649407	0	0	0	0.00403194	0.00629252	0.000281129		TYR 111	R TYR 111	0	0	0	-0.0105369	0.00267112	0.000119337	-0.0398064	0.0126166	0.000563667	0.0565908	0.0135332	0.00060462	0	0	0	0.0062475	0.00529439	0.000236536		TYR 111	R TYR 111	0	0	0	-0.0127924	0.0023182	0.00010357
PHE 112	R PHE 112	0	0	0	-0.0303433	0.00624115	0.000278834	0.0447325	0.0241721	0.00107993	-0.0375649	0.0254611	0.00113752	0	0	0	-0.0231756	0.00698681	0.000312147		PHE 112	R PHE 112	0	0	0	-0.0272495	0.00609371	0.000272247	0.0348343	0.02499	0.00111647	-0.0287066	0.0259447	0.00115913	0	0	0	-0.0211218	0.00611428	0.000273166		PHE 112	R PHE 112	0	0	0	-0.0292515	0.0062955	0.000281262
GLY 113	R GLY 113	0	0	0	-0.00396607	0.000841089	3.75771e-05	-0.0124551	0.00938298	0.000419201	0.0168423	0.0102147	0.00045636	0	0	0	0.000421158	0.00206101	9.20793e-05		GLY 113	R GLY 113	0	0	0	-0.00339721	0.000750191	3.35161e-05	-0.0107166	0.0111718	0.000499121	0.0147146	0.0121803	0.000544176	0	0	0	0.000600798	0.00182911	8.17184e-05		GLY 113	R GLY 113	0	0	0	-0.00390419	0.000815764	3.64457e-05
GLY 114	R GLY 114	0	0	0	-0.0017525	0.000515836	2.30458e-05	0.0322076	0.00655309	0.00029277	-0.0297285	0.00652174	0.00029137	0	0	0	0.000726547	0.002535	0.000113255		GLY 114	R GLY 114	0	0	0	-0.00152695	0.000515016	2.30092e-05	0.0277026	0.00652566	0.000291545	-0.025513	0.00681948	0.000304672	0	0	0	0.000662675	0.00229118	0.000102362		GLY 114	R GLY 114	0	0	0	-0.00171058	0.000507497	2.26733e-05
THR 115	R THR 115	0	0	0	-0.00118762	0.00040546	1.81146e-05	-0.0036487	0.00570747	0.000254991	0.0105589	0.0061976	0.000276888	0	0	0	0.00572255	0.00153498	6.85778e-05		THR 115	R THR 115	0	0	0	-0.00102196	0.00035393	1.58124e-05	-0.00471058	0.00537775	0.00024026	0.0108263	0.00573533	0.000256236	0	0	0	0.00509381	0.0014536	6.49421e-05		THR 115	R THR 115	0	0	0	-0.00113174	0.00036104	1.61301e-05
GLU 116	R GLU 116	0	0	0	-0.000822355	0.000392519	1.75365e-05	0.095503	0.0356546	0.00159293	-0.0926307	0.035236	0.00157423	0	0	0	0.0020499	0.00171976	7.68334e-05		GLU 116	R GLU 116	0	0	0	-0.000742515	0.000437249	1.95348e-05	0.0795289	0.0353211	0.00157803	-0.0776048	0.0351008	0.00156819	0	0	0	0.00118164	0.00130443	5.82777e-05		GLU 116	R GLU 116	0	0	0	-0.000826347	0.000389206	1.73885e-05
ASP 117	R ASP 117	0	0	0	-0.000413174	0.000492403	2.1999e-05	0.0433932	0.0260759	0.00116499	-0.0413792	0.0259723	0.00116036	0	0	0	0.0016008	0.000945796	4.22551e-05		ASP 117	R ASP 117	0	0	0	-0.00037525	0.000484187	2.16319e-05	0.033475	0.0267602	0.00119556	-0.0315289	0.0267244	0.00119396	0	0	0	0.00157086	0.000883125	3.94551e-05		ASP 117	R ASP 117	0	0	0	-0.000449102	0.000497403	2.22223e-05
ARG 118	R ARG 118	0	0	0	-0.000634731	0.000481506	2.15121e-05	-0.0519261	0.0294828	0.00131719	0.0556387	0.0296635	0.00132527	0	0	0	0.00307784	0.00123162	5.50248e-05		ARG 118	R ARG 118	0	0	0	-0.000600798	0.000489734	2.18797e-05	-0.0351896	0.026737	0.00119452	0.0382036	0.0268352	0.00119891	0	0	0	0.00241317	0.000990446	4.42499e-05		ARG 118	R ARG 118	0	0	0	-0.000638723	0.000484508	2.16462e-05
LEU 119	R LEU 119	0	0	0	-0.00312774	0.000671377	2.99949e-05	-0.0253792	0.00419199	0.000187284	0.0319381	0.00449819	0.000200964	0	0	0	0.00343114	0.00154563	6.90536e-05		LEU 119	R LEU 119	0	0	0	-0.00272655	0.000621531	2.7768e-05	-0.0232176	0.00409744	0.00018306	0.0294012	0.00455053	0.000203303	0	0	0	0.00345709	0.00140026	6.25591e-05		LEU 119	R LEU 119	0	0	0	-0.00282834	0.00059813	2.67225e-05
SER 120	R SER 120	0	0	0	-0.00147106	0.000503144	2.24788e-05	0.0268782	0.00645166	0.000288239	-0.0219581	0.0069475	0.000310391	0	0	0	0.0034491	0.00189965	8.48703e-05		SER 120	R SER 120	0	0	0	-0.00129142	0.000463117	2.06905e-05	0.0242735	0.0059246	0.000264692	-0.0202575	0.00637638	0.000284876	0	0	0	0.00272455	0.00167045	7.46301e-05		SER 120	R SER 120	0	0	0	-0.00138922	0.000487574	2.17832e-05
CYS 121	R CYS 121	0	0	0	-0.00272455	0.000539809	2.41169e-05	-0.00121357	0.00696099	0.000310994	0.00182834	0.00823643	0.000367977	0	0	0	-0.00210978	0.00263061	0.000117527		CYS 121	R CYS 121	0	0	0	-0.00232335	0.000520281	2.32444e-05	-0.00182635	0.00730459	0.000326345	0.00239521	0.00824255	0.00036825	0	0	0	-0.00175449	0.00223151	9.96966e-05		CYS 121	R CYS 121	0	0	0	-0.00256487	0.000541937	2.4212e-05
PHE 122	R PHE 122	0	0	0	-0.000972056	0.000301721	1.34799e-05	-0.00734731	0.00222469	9.93918e-05	0.00971257	0.00253148	0.000113098	0	0	0	0.00139321	0.00101046	4.51441e-05		PHE 122	R PHE 122	0	0	0	-0.000796407	0.000407596	1.82101e-05	-0.00771058	0.00222803	9.95413e-05	0.00972655	0.00257407	0.000115001	0	0	0	0.00121956	0.00100483	4.48924e-05		PHE 122	R PHE 122	0	0	0	-0.000908184	0.000327625	1.46372e-05
ALA 123	R ALA 123	0	0	0	-0.00107784	0.000373696	1.66955e-05	0.00202794	0.00539269	0.000240927	-0.0012994	0.00565952	0.000252849	0	0	0	-0.000349301	0.00140421	6.27354e-05		ALA 123	R ALA 123	0	0	0	-0.000916168	0.000380353	1.69929e-05	-0.000227545	0.00553848	0.000247441	0.000726547	0.00573144	0.000256062	0	0	0	-0.000417166	0.00123797	5.53082e-05		ALA 123	R ALA 123	0	0	0	-0.00103593	0.000332394	1.48503e-05
GLN 124	R GLN 124	0	0	0	-0.00105788	0.000344102	1.53733e-05	0.00294411	0.00670931	0.00029975	0.00523553	0.00651977	0.000291282	0	0	0	0.00712176	0.00192347	8.59344e-05		GLN 124	R GLN 124	0	0	0	-0.000830339	0.00040599	1.81383e-05	-0.000239521	0.00563728	0.000251855	0.00687625	0.00563641	0.000251816	0	0	0	0.00580639	0.00184868	8.25928e-05		GLN 124	R GLN 124	0	0	0	-0.00102794	0.000327114	1.46144e-05
THR 125	R THR 125	0	0	0	-0.00139521	0.000500994	2.23828e-05	0.00335928	0.0056256	0.000251333	0.00919162	0.00654138	0.000292247	0	0	0	0.0111557	0.00208303	9.30631e-05		THR 125	R THR 125	0	0	0	-0.00113972	0.000410004	1.83176e-05	0.00537924	0.00456533	0.000203964	0.00522954	0.00534304	0.00023871	0	0	0	0.00946906	0.00201925	9.02136e-05		THR 125	R THR 125	0	0	0	-0.00141317	0.000500445	2.23582e-05
VAL 126	R VAL 126	0	0	0	-0.00626946	0.00120596	5.38783e-05	-0.0201178	0.00724122	0.000323514	0.0294331	0.00803473	0.000358965	0	0	0	0.00304591	0.0018268	8.16156e-05		VAL 126	R VAL 126	0	0	0	-0.00488623	0.00107644	4.80916e-05	-0.0171856	0.0071961	0.000321498	0.0269182	0.00843167	0.000376699	0	0	0	0.00484631	0.00289716	0.000129436		VAL 126	R VAL 126	0	0	0	-0.00601597	0.00132673	5.92741e-05
SER 127	R SER 127	0	0	0	-0.00198204	0.00047458	2.12027e-05	0.0209721	0.00822775	0.000367589	-0.0150719	0.00913389	0.000408072	0	0	0	0.00391816	0.00226474	0.000101181		SER 127	R SER 127	0	0	0	-0.00184032	0.000556625	2.48682e-05	0.0186946	0.00807849	0.00036092	-0.0126367	0.00822268	0.000367362	0	0	0	0.00421756	0.00208946	9.33501e-05		SER 127	R SER 127	0	0	0	-0.00186427	0.000486895	2.17529e-05
PRO 128	R PRO 128	0	0	0	-0.00255489	0.000585487	2.61576e-05	0.0262994	0.00996672	0.00044528	-0.0231357	0.010164	0.000454094	0	0	0	0.000608782	0.00276466	0.000123516		PRO 128	R PRO 128	0	0	0	-0.0023992	0.000638361	2.85199e-05	0.0240339	0.00951188	0.00042496	-0.0216108	0.0107339	0.000479554	0	0	0	2.39521e-05	0.00284802	0.00012724		PRO 128	R PRO 128	0	0	0	-0.00226547	0.000561031	2.5065e-05
ALA 129	R ALA 129	0	0	0	-0.00292016	0.00059406	2.65406e-05	0.0348004	0.00745151	0.000332909	-0.0254212	0.00741501	0.000331278	0	0	0	0.00645908	0.0028059	0.000125358		ALA 129	R ALA 129	0	0	0	-0.00245908	0.000593395	2.6511e-05	0.0287884	0.00778139	0.000347647	-0.0207645	0.00783312	0.000349958	0	0	0	0.00556487	0.00254506	0.000113705		ALA 129	R ALA 129	0	0	0	-0.00267864	0.000614628	2.74595e-05
GLU 130	R GLU 130	0	0	0	-0.0150499	0.00316031	0.000141192	0.303475	0.0981507	0.00438505	-0.300932	0.0995421	0.00444721	0	0	0	-0.012507	0.00935923	0.00041814		GLU 130	R GLU 130	0	0	0	-0.0127764	0.0030179	0.00013483	0.257455	0.0947293	0.0042322	-0.257846	0.0958816	0.00428367	0	0	0	-0.0131677	0.00881478	0.000393816		GLU 130	R GLU 130	0	0	0	-0.0134531	0.00297029	0.000132703
LYS 131	R LYS 131	0	0	0	-0.0370679	0.00749926	0.000335042	-0.111289	0.141348	0.00631497	0.159355	0.139303	0.0062236	0	0	0	0.010998	0.0192596	0.000860455		LYS 131	R LYS 131	0	0	0	-0.0327186	0.0099483	0.000444457	-0.0871916	0.159681	0.00713401	0.139715	0.165673	0.00740174	0	0	0	0.0198044	0.0274263	0.00122532		LYS 131	R LYS 131	0	0	0	-0.0357006	0.00874764	0.000390816
TRP 132	R TRP 132	0	0	0	-0.716904	0.198537	0.00886998	-0.434727	0.147367	0.00658388	0.410267	0.105812	0.00472733	-0.022143	0.0102053	0.00045594	-0.763506	0.236584	0.0105698		TRP 132	R TRP 132	0	0	0	-0.589709	0.222978	0.00996192	-0.334593	0.134287	0.00599951	0.35223	0.113683	0.005079	-0.0217008	0.008894	0.000397355	-0.593773	0.251094	0.011218		TRP 132	R TRP 132	0	0	0	-0.667852	0.191871	0.00857216
SER 133	R SER 133	0	0	0	-0.605251	0.179815	0.00803354	0.363409	0.205229	0.00916895	-0.243623	0.0970219	0.00433462	-0.0104841	0.00570009	0.000254661	-0.495949	0.197162	0.00880853		SER 133	R SER 133	0	0	0	-0.487078	0.194083	0.00867098	0.33188	0.172134	0.00769037	-0.218355	0.0868834	0.00388166	-0.00880804	0.00689006	0.000307825	-0.382361	0.199303	0.00890422		SER 133	R SER 133	0	0	0	-0.555818	0.169426	0.00756939
VAL 134	R VAL 134	0	0	0	-1.55661	0.298504	0.0133362	0.0465269	0.0854115	0.0038159	0.00279441	0.0683308	0.00305279	-0.128751	0.0290266	0.00129681	-1.63604	0.294624	0.0131629		VAL 134	R VAL 134	0	0	0	-1.37984	0.31897	0.0142505	0.00873253	0.0994939	0.00444506	0.00969661	0.0730545	0.00326383	-0.124968	0.0254486	0.00113696	-1.48638	0.312995	0.0139836		VAL 134	R VAL 134	0	0	0	-1.4904	0.280979	0.0125532
HID 135	R HID 135	0	0	0	-0.0630978	0.0120631	0.000538938	0.0177186	0.0430081	0.00192146	0.0566507	0.048177	0.00215239	0	0	0	0.0112715	0.0160498	0.000717051		HID 135	R HID 135	0	0	0	-0.0497006	0.0100465	0.000448845	0.0132275	0.0310045	0.00138518	0.0464371	0.035986	0.00160774	0	0	0	0.00996407	0.0134317	0.000600083		HID 135	R HID 135	0	0	0	-0.0546627	0.0106816	0.000477217
ILE 136	R ILE 136	0	0	0	-0.0297605	0.00547344	0.000244535	0.0445549	0.0100113	0.000447274	-0.0256367	0.010878	0.000485994	0	0	0	-0.0108423	0.00712289	0.000318227		ILE 136	R ILE 136	0	0	0	-0.0308483	0.00715838	0.000319813	0.0401477	0.0121587	0.000543212	-0.0214032	0.0128021	0.000571955	0	0	0	-0.0121038	0.00839501	0.000375062		ILE 136	R ILE 136	0	0	0	-0.0358363	0.00806344	0.000360248
ALA 137	R ALA 137	0	0	0	-0.00470459	0.000833768	3.725e-05	0.0264691	0.00972771	0.000434602	-0.0096008	0.00995781	0.000444882	0	0	0	0.0121637	0.00300318	0.000134172		ALA 137	R ALA 137	0	0	0	-0.00421158	0.000778418	3.47771e-05	0.020004	0.00875162	0.000390993	-0.00473653	0.00893659	0.000399258	0	0	0	0.0110559	0.00327771	0.000146437		ALA 137	R ALA 137	0	0	0	-0.00482435	0.00079738	3.56243e-05
MET 138	R MET 138	0	0	0	-0.00377445	0.000685628	3.06316e-05	0.00204391	0.0131854	0.00058908	0.00680439	0.0126676	0.000565948	0	0	0	0.00507385	0.00211367	9.44318e-05		MET 138	R MET 138	0	0	0	-0.00355888	0.000858808	3.83687e-05	-0.003998	0.00960819	0.000429262	0.0130259	0.00920239	0.000411132	0	0	0	0.00546906	0.00216706	9.68171e-05		MET 138	R MET 138	0	0	0	-0.00407186	0.000790933	3.53363e-05
HIE 139	R HIE 139	0	0	0	-0.00107984	0.000318449	1.42273e-05	-0.0246487	0.00638426	0.000285228	0.0286727	0.00651703	0.000291159	0	0	0	0.00294411	0.00112886	5.04337e-05		HIE 139	R HIE 139	0	0	0	-0.000964072	0.000307437	1.37353e-05	-0.0173014	0.00683561	0.000305392	0.0207246	0.00685551	0.000306281	0	0	0	0.00245908	0.00108557	4.84998e-05		HIE 139	R HIE 139	0	0	0	-0.00115768	0.000380521	1.70004e-05
PRO 140	R PRO 140	0	0	0	-0.00120559	0.000413891	1.84913e-05	-0.00320559	0.00305565	0.000136516	0.00217565	0.00319947	0.000142942	0	0	0	-0.00223553	0.000979029	4.37398e-05		PRO 140	R PRO 140	0	0	0	-0.00111178	0.000403924	1.8046e-05	-0.000708583	0.00305029	0.000136277	3.39321e-05	0.00322553	0.000144106	0	0	0	-0.00178643	0.000924438	4.13009e-05		PRO 140	R PRO 140	0	0	0	-0.0016008	0.000493793	2.20611e-05
GLN 141	R GLN 141	0	0	0	-0.000550898	0.000497403	2.22223e-05	-0.00224351	0.00273087	0.000122006	0.00644311	0.00286267	0.000127895	0	0	0	0.0036487	0.0011072	4.9466e-05		GLN 141	R GLN 141	0	0	0	-0.00053493	0.000498778	2.22838e-05	-0.00428543	0.00319811	0.000142881	0.0083992	0.00345549	0.00015438	0	0	0	0.00357884	0.00109265	4.8816e-05		GLN 141	R GLN 141	0	0	0	-0.000664671	0.000472105	2.10921e-05
VAL 142	R VAL 142	0	0	0	-0.00117565	0.000395945	1.76895e-05	0.0119122	0.0031127	0.000139065	-0.00507186	0.0031935	0.000142675	0	0	0	0.00566467	0.00139979	6.2538e-05		VAL 142	R VAL 142	0	0	0	-0.00103992	0.000249557	1.11494e-05	0.00846507	0.00360213	0.000160931	-0.00246307	0.00367941	0.000164384	0	0	0	0.00496208	0.00121228	5.41606e-05		VAL 142	R VAL 142	0	0	0	-0.00131737	0.000465451	2.07948e-05
ASN 143	R ASN 143	0	0	0	-0.000680639	0.000466229	2.08296e-05	-0.0202834	0.00393707	0.000175895	0.0256228	0.00405297	0.000181073	0	0	0	0.00465868	0.00132881	5.93669e-05		ASN 143	R ASN 143	0	0	0	-0.000642715	0.0004792	2.14091e-05	-0.0172695	0.00392409	0.000175315	0.0219022	0.0040274	0.000179931	0	0	0	0.00399002	0.00117437	5.24669e-05		ASN 143	R ASN 143	0	0	0	-0.000654691	0.000475469	2.12424e-05
ILE 144	R ILE 144	0	0	0	-0.0019521	0.000416358	1.86015e-05	0.00720359	0.00491225	0.000219463	-0.000518962	0.00495389	0.000221324	0	0	0	0.00473253	0.0015935	7.11923e-05		ILE 144	R ILE 144	0	0	0	-0.00188623	0.000405833	1.81313e-05	0.00266866	0.00632156	0.000282426	0.00350499	0.00629945	0.000281439	0	0	0	0.00428743	0.00144397	6.45119e-05		ILE 144	R ILE 144	0	0	0	-0.00211377	0.000425051	1.89899e-05
TYR 145	R TYR 145	0	0	0	-0.00158483	0.000492751	2.20145e-05	0.000578842	0.00568749	0.000254098	-0.000221557	0.0058505	0.000261381	0	0	0	-0.00122754	0.00176349	7.8787e-05		TYR 145	R TYR 145	0	0	0	-0.00155489	0.000496978	2.22033e-05	0.00574651	0.00683259	0.000305257	-0.0072495	0.00692328	0.000309309	0	0	0	-0.00305788	0.00195321	8.72628e-05		TYR 145	R TYR 145	0	0	0	-0.0016487	0.000481539	2.15136e-05
SER 146	R SER 146	0	0	0	-0.000936128	0.000289387	1.29288e-05	-0.00733733	0.00768127	0.000343174	0.0120599	0.00787023	0.000351616	0	0	0	0.00378643	0.00164162	7.3342e-05		SER 146	R SER 146	0	0	0	-0.000908184	0.000288767	1.29011e-05	-0.0137365	0.00914675	0.000408647	0.0191517	0.00938131	0.000419126	0	0	0	0.00450699	0.00153939	6.87747e-05		SER 146	R SER 146	0	0	0	-0.000936128	0.000282405	1.26169e-05
VAL 147	R VAL 147	0	0	0	-0.00178244	0.00059821	2.6726e-05	-0.00354092	0.00798457	0.000356724	0.0092016	0.00839502	0.000375062	0	0	0	0.00387824	0.00189314	8.45792e-05		VAL 147	R VAL 147	0	0	0	-0.00199202	0.000568586	2.54025e-05	-0.00542315	0.0106128	0.000474145	0.0132675	0.0106961	0.000477868	0	0	0	0.0058523	0.00200751	8.96887e-05		VAL 147	R VAL 147	0	0	0	-0.00205988	0.000671941	3.00201e-05
THR 148	R THR 148	0	0	0	-0.000928144	0.000338522	1.5124e-05	-0.0104591	0.0114065	0.000509606	0.0149222	0.0110237	0.0004925	0	0	0	0.00353493	0.00125782	5.61953e-05		THR 148	R THR 148	0	0	0	-0.00113174	0.000397862	1.77752e-05	-0.0128303	0.0125157	0.000559162	0.0158842	0.0117257	0.000523865	0	0	0	0.00192216	0.00256102	0.000114418		THR 148	R THR 148	0	0	0	-0.000938124	0.000299973	1.34018e-05
ARG 149	R ARG 149	0	0	0	-0.000522954	0.000499473	2.23148e-05	-0.0336387	0.0464976	0.00207736	0.0357246	0.0462724	0.0020673	0	0	0	0.00156287	0.000986202	4.40602e-05		ARG 149	R ARG 149	0	0	0	-0.000746507	0.000435011	1.94348e-05	-0.147293	0.0709958	0.00317186	0.151032	0.07049	0.00314926	0	0	0	0.00299202	0.00166085	7.42013e-05		ARG 149	R ARG 149	0	0	0	-0.000600798	0.000489734	2.18797e-05
LYS 150	R LYS 150	0	0	0	-0.000413174	0.000492403	2.1999e-05	0.0120279	0.0563402	0.00251709	-0.00837126	0.0560707	0.00250505	0	0	0	0.00324351	0.00234384	0.000104715		LYS 150	R LYS 150	0	0	0	-0.000473054	0.000499273	2.23059e-05	0.0157345	0.0720947	0.00322095	-0.0121357	0.0717335	0.00320481	0	0	0	0.00312575	0.00205662	9.18831e-05		LYS 150	R LYS 150	0	0	0	-0.000401198	0.000490141	2.18979e-05
ARG 151	R ARG 151	0	0	0	-0.000323353	0.000467756	2.08978e-05	0.0385369	0.0359186	0.00160472	-0.0372615	0.0358203	0.00160033	0	0	0	0.000952096	0.00086036	3.84381e-05		ARG 151	R ARG 151	0	0	0	-0.000357285	0.0004792	2.14091e-05	-0.00488822	0.0431072	0.00192589	0.00573253	0.0429578	0.00191921	0	0	0	0.000487026	0.000803145	3.58819e-05		ARG 151	R ARG 151	0	0	0	-0.000351297	0.000477376	2.13276e-05
TYR 152	R TYR 152	0	0	0	-0.000580838	0.000493422	2.20445e-05	0.0132156	0.00303431	0.000135563	-0.012523	0.00294764	0.000131691	0	0	0	0.000111776	0.000990716	4.42619e-05		TYR 152	R TYR 152	0	0	0	-0.000489022	0.000499879	2.2333e-05	0.0100699	0.00349524	0.000156156	-0.00937126	0.00356545	0.000159293	0	0	0	0.000209581	0.00103915	4.64257e-05		TYR 152	R TYR 152	0	0	0	-0.000576846	0.000494059	2.20729e-05
ALA 153	R ALA 153	0	0	0	-0.000323353	0.000467756	2.08978e-05	-0.00542315	0.00157722	7.04648e-05	0.00682834	0.00177656	7.93708e-05	0	0	0	0.00108184	0.000830608	3.71088e-05		ALA 153	R ALA 153	0	0	0	-0.000267465	0.000442637	1.97756e-05	-0.00642315	0.00194243	8.67814e-05	0.00783433	0.00208466	9.31357e-05	0	0	0	0.00114371	0.00083541	3.73234e-05		ALA 153	R ALA 153	0	0	0	-0.000295409	0.000456226	2.03827e-05
HIP 154	R HIP 154	0	0	0	-0.000193613	0.000395129	1.76531e-05	0.0488922	0.0306008	0.00136714	-0.0481437	0.0304863	0.00136203	0	0	0	0.00055489	0.000717253	3.20445e-05		HIP 154	R HIP 154	0	0	0	-0.000213573	0.000409829	1.83098e-05	0.00980439	0.0380596	0.00170038	-0.00907984	0.0379019	0.00169333	0	0	0	0.000510978	0.000775356	3.46404e-05		HIP 154	R HIP 154	0	0	0	-0.000213573	0.000409829	1.83098e-05
LEU 155	R LEU 155	0	0	0	-0.000141717	0.000348759	1.55814e-05	5.38922e-05	0.00107924	4.82169e-05	1.59681e-05	0.00105901	4.73131e-05	0	0	0	-7.18563e-05	0.000667783	2.98344e-05		LEU 155	R LEU 155	0	0	0	-0.00011976	0.000324681	1.45057e-05	-0.000149701	0.000996774	4.45326e-05	0.000265469	0.00101259	4.52391e-05	0	0	0	-3.99202e-06	0.000641219	2.86475e-05		LEU 155	R LEU 155	0	0	0	-0.000159681	0.00036631	1.63655e-05
SER 156	R SER 156	0	0	0	-4.39122e-05	0.0002049	9.15424e-06	-0.00249701	0.00149733	6.68959e-05	0.00243713	0.00152639	6.81943e-05	0	0	0	-0.000103792	0.000590346	2.63747e-05		SER 156	R SER 156	0	0	0	-5.78842e-05	0.000233524	1.04331e-05	-0.00280439	0.00161754	7.22662e-05	0.00268463	0.00166817	7.45282e-05	0	0	0	-0.000177645	0.000630543	2.81706e-05		SER 156	R SER 156	0	0	0	-5.98802e-05	0.000237265	1.06002e-05
ALA 157	R ALA 157	0	0	0	-2.19561e-05	0.00014654	6.54693e-06	0.00159481	0.000772205	3.44996e-05	-0.00159481	0.000732407	3.27215e-05	0	0	0	-2.19561e-05	0.00058722	2.62351e-05		ALA 157	R ALA 157	0	0	0	-2.59481e-05	0.000158981	7.10272e-06	0.00178643	0.000935172	4.17804e-05	-0.00183832	0.000926333	4.13855e-05	0	0	0	-7.78443e-05	0.000605965	2.70725e-05		ALA 157	R ALA 157	0	0	0	-2.39521e-05	0.0001529	6.83107e-06
ARG 158	R ARG 158	0	0	0	-2.79441e-05	0.000164813	7.36329e-06	0.0148283	0.0160043	0.00071502	-0.0148064	0.0159758	0.000713746	0	0	0	-5.98802e-06	0.000617415	2.75841e-05		ARG 158	R ARG 158	0	0	0	-3.79242e-05	0.000191013	8.53382e-06	0.00366068	0.0202954	0.000906733	-0.00362475	0.020244	0.000904435	0	0	0	-1.99601e-06	0.00059773	2.67046e-05		ARG 158	R ARG 158	0	0	0	-3.19361e-05	0.00017583	7.85551e-06
PRO 159	R PRO 159	0	0	0	-3.39321e-05	0.000181055	8.08892e-06	0.00211976	0.000800217	3.57511e-05	-0.00211976	0.000819929	3.66317e-05	0	0	0	-3.39321e-05	0.000572879	2.55943e-05		PRO 159	R PRO 159	0	0	0	-2.19561e-05	0.00014654	6.54693e-06	0.00143912	0.000865614	3.86728e-05	-0.00145709	0.000838599	3.74658e-05	0	0	0	-3.99202e-05	0.000627388	2.80296e-05		PRO 159	R PRO 159	0	0	0	-3.79242e-05	0.000191013	8.53382e-06
ALA 160	R ALA 160	0	0	0	-4.59082e-05	0.000209286	9.35021e-06	-0.00276447	0.000737108	3.29316e-05	0.00282036	0.000763217	3.4098e-05	0	0	0	9.98004e-06	0.000630163	2.81536e-05		ALA 160	R ALA 160	0	0	0	-5.18962e-05	0.000221817	9.91007e-06	-0.00277844	0.000802202	3.58397e-05	0.0028523	0.000800536	3.57653e-05	0	0	0	2.19561e-05	0.000593979	2.6537e-05		ALA 160	R ALA 160	0	0	0	-4.59082e-05	0.000209286	9.35021e-06
ASP 161	R ASP 161	0	0	0	-0.000101796	0.00030238	1.35094e-05	-0.0206707	0.0249576	0.00111502	0.0206327	0.0249037	0.00111261	0	0	0	-0.000139721	0.000599766	2.67956e-05		ASP 161	R ASP 161	0	0	0	-8.78244e-05	0.000283039	1.26453e-05	0.0104511	0.0257603	0.00115089	-0.0104411	0.0256728	0.00114698	0	0	0	-7.78443e-05	0.000619001	2.76549e-05		ASP 161	R ASP 161	0	0	0	-0.000113772	0.000317535	1.41864e-05
GLU 162	R GLU 162	0	0	0	-0.000161677	0.000368154	1.64479e-05	0.00133533	0.02799	0.0012505	-0.000888224	0.0278782	0.00124551	0	0	0	0.000285429	0.000692393	3.09339e-05		GLU 162	R GLU 162	0	0	0	-0.000151697	0.000358727	1.60267e-05	0.0356307	0.0320967	0.00143397	-0.0351257	0.032014	0.00143028	0	0	0	0.000353293	0.000718263	3.20896e-05		GLU 162	R GLU 162	0	0	0	-0.000181637	0.000385545	1.72249e-05
ILE 163	R ILE 163	0	0	0	-0.000419162	0.000493422	2.20445e-05	0.00675848	0.00113533	5.07228e-05	-0.00587824	0.00113515	5.07148e-05	0	0	0	0.000461078	0.000789769	3.52843e-05		ILE 163	R ILE 163	0	0	0	-0.000393214	0.000488464	2.18229e-05	0.00698802	0.00119874	5.35558e-05	-0.00600998	0.00117776	5.26186e-05	0	0	0	0.00058483	0.000793744	3.54619e-05		ILE 163	R ILE 163	0	0	0	-0.000491018	0.000499919	2.23347e-05
ALA 164	R ALA 164	0	0	0	-0.000133733	0.000340365	1.52064e-05	-0.00633733	0.001301	5.81244e-05	0.00647904	0.00138788	6.20059e-05	0	0	0	7.98403e-06	0.000700681	3.13041e-05		ALA 164	R ALA 164	0	0	0	-0.000149701	0.000356778	1.59397e-05	-0.00561277	0.00142887	6.38373e-05	0.00591018	0.0014511	6.48306e-05	0	0	0	0.000147705	0.000690786	3.0862e-05		ALA 164	R ALA 164	0	0	0	-0.000137725	0.000344611	1.53961e-05
VAL 165	R VAL 165	0	0	0	-0.000377246	0.000484697	2.16547e-05	0.00358084	0.0012902	5.7642e-05	-0.00163473	0.00120888	5.40087e-05	0	0	0	0.00156886	0.000858065	3.83355e-05		VAL 165	R VAL 165	0	0	0	-0.000423154	0.000494059	2.20729e-05	0.00297605	0.0017209	7.68842e-05	-0.0011996	0.00165004	7.37184e-05	0	0	0	0.00135329	0.00089182	3.98436e-05		VAL 165	R VAL 165	0	0	0	-0.000427146	0.000494664	2.20999e-05
ASP 166	R ASP 166	0	0	0	-0.000105788	0.000307567	1.37411e-05	-0.0207745	0.0304479	0.00136031	0.0201437	0.0303568	0.00135624	0	0	0	-0.000736527	0.000696758	3.11289e-05		ASP 166	R ASP 166	0	0	0	-0.000135729	0.0003425	1.53018e-05	0.0162236	0.0384465	0.00171766	-0.0167745	0.0383007	0.00171115	0	0	0	-0.000686627	0.000700442	3.12935e-05		ASP 166	R ASP 166	0	0	0	-0.000133733	0.000340365	1.52064e-05
ARG 167	R ARG 167	0	0	0	-0.000147705	0.000354807	1.58516e-05	0.0586168	0.0256469	0.00114582	-0.0582435	0.0255663	0.00114222	0	0	0	0.000225549	0.000694307	3.10193e-05		ARG 167	R ARG 167	0	0	0	-0.000149701	0.000356778	1.59397e-05	0.0256228	0.0317133	0.00141685	-0.0254351	0.031625	0.0014129	0	0	0	3.79242e-05	0.000647858	2.89441e-05		ARG 167	R ARG 167	0	0	0	-0.000139721	0.000346697	1.54893e-05
ASP 168	R ASP 168	0	0	0	-0.000113772	0.000317535	1.41864e-05	-0.063002	0.02954	0.00131975	0.0628643	0.029471	0.00131667	0	0	0	-0.000251497	0.000660115	2.94917e-05		ASP 168	R ASP 168	0	0	0	-0.000115768	0.000319947	1.42942e-05	-0.0293014	0.0374267	0.0016721	0.0292615	0.0372778	0.00166545	0	0	0	-0.000155689	0.000711828	3.18021e-05		ASP 168	R ASP 168	0	0	0	-9.78044e-05	0.00029705	1.32712e-05
VAL 169	R VAL 169	0	0	0	-0.000121756	0.000327004	1.46095e-05	0.00562076	0.00111239	4.9698e-05	-0.00492216	0.00113197	5.05729e-05	0	0	0	0.000576846	0.000683848	3.05521e-05		VAL 169	R VAL 169	0	0	0	-0.000117764	0.000322329	1.44006e-05	0.00500599	0.00110251	4.92566e-05	-0.00449301	0.00110454	4.93473e-05	0	0	0	0.00039521	0.000659263	2.94537e-05		VAL 169	R VAL 169	0	0	0	-9.38124e-05	0.000291568	1.30263e-05
PRO 170	R PRO 170	0	0	0	-0.000183633	0.000387184	1.72981e-05	0.00099002	0.00147023	6.5685e-05	-0.000994012	0.0014525	6.48927e-05	0	0	0	-0.000187625	0.000718119	3.20832e-05		PRO 170	R PRO 170	0	0	0	-0.000157685	0.000364445	1.62822e-05	7.78443e-05	0.00150711	6.73328e-05	-0.000127745	0.00149238	6.66746e-05	0	0	0	-0.000207585	0.000681098	3.04292e-05		PRO 170	R PRO 170	0	0	0	-0.000181637	0.000385545	1.72249e-05
TRP 171	R TRP 171	0	0	0	-0.000123752	0.000329299	1.4712e-05	-0.00241916	0.00147228	6.57767e-05	0.00217964	0.0014613	6.5286e-05	0	0	0	-0.000363273	0.000644157	2.87788e-05		TRP 171	R TRP 171	0	0	0	-8.98204e-05	0.000285924	1.27742e-05	-0.000756487	0.00160854	7.18644e-05	0.000600798	0.00158471	7.07995e-05	0	0	0	-0.000245509	0.000684593	3.05854e-05		TRP 171	R TRP 171	0	0	0	-0.000113772	0.000317535	1.41864e-05
GLY 172	R GLY 172	0	0	0	-3.59281e-05	0.000186111	8.31483e-06	-0.00446307	0.00137017	6.12149e-05	0.00446307	0.00135553	6.05606e-05	0	0	0	-3.59281e-05	0.000621236	2.77548e-05		GLY 172	R GLY 172	0	0	0	-3.99202e-05	0.000195772	8.74643e-06	-0.00276048	0.00176417	7.88172e-05	0.00271257	0.00172837	7.72177e-05	0	0	0	-8.78244e-05	0.000589556	2.63394e-05		GLY 172	R GLY 172	0	0	0	-2.99401e-05	0.000170422	7.6139e-06
VAL 173	R VAL 173	0	0	0	-6.38723e-05	0.000244525	1.09246e-05	-0.00398204	0.00126904	5.66964e-05	0.0041497	0.00125077	5.58801e-05	0	0	0	0.000103792	0.00062003	2.77009e-05		VAL 173	R VAL 173	0	0	0	-6.98603e-05	0.000254911	1.13886e-05	-0.00294611	0.00138249	6.17649e-05	0.0030998	0.00133956	5.98473e-05	0	0	0	8.38323e-05	0.000629417	2.81203e-05		VAL 173	R VAL 173	0	0	0	-9.98004e-05	0.000299734	1.33911e-05
ASP 174	R ASP 174	0	0	0	-8.38323e-05	0.000277136	1.23815e-05	-0.0628423	0.0282341	0.00126141	0.0624251	0.0281919	0.00125952	0	0	0	-0.000500998	0.00064935	2.90108e-05		ASP 174	R ASP 174	0	0	0	-7.78443e-05	0.000267926	1.19701e-05	-0.0258822	0.0341023	0.00152358	0.0256228	0.0339874	0.00151844	0	0	0	-0.000337325	0.000647415	2.89244e-05		ASP 174	R ASP 174	0	0	0	-9.58084e-05	0.000294328	1.31496e-05
SER 175	R SER 175	0	0	0	-0.000175649	0.000380521	1.70004e-05	-0.00428743	0.0022958	0.000102569	0.00388822	0.00226566	0.000101222	0	0	0	-0.00057485	0.000695642	3.1079e-05		SER 175	R SER 175	0	0	0	-0.000151697	0.000358727	1.60267e-05	-0.00157485	0.00286783	0.000128125	0.00126747	0.00290576	0.00012982	0	0	0	-0.000459082	0.000686934	3.069e-05		SER 175	R SER 175	0	0	0	-0.000155689	0.00036256	1.6198e-05
LEU 176	R LEU 176	0	0	0	-0.000231537	0.000421815	1.88453e-05	0.00512774	0.00107208	4.78969e-05	-0.0023493	0.00106465	4.7565e-05	0	0	0	0.00254691	0.000873367	3.90192e-05		LEU 176	R LEU 176	0	0	0	-0.000249501	0.000432724	1.93327e-05	0.00510379	0.00125143	5.59097e-05	-0.00255289	0.00121357	5.42183e-05	0	0	0	0.0023014	0.000832821	3.72077e-05		LEU 176	R LEU 176	0	0	0	-0.000307385	0.00046141	2.06143e-05
ILE 177	R ILE 177	0	0	0	-0.000766467	0.000423078	1.89017e-05	-0.000532934	0.00234742	0.000104875	0.00378443	0.00232521	0.000103883	0	0	0	0.00248503	0.0010602	4.73663e-05		ILE 177	R ILE 177	0	0	0	-0.000742515	0.000437249	1.95348e-05	-0.00266667	0.00234854	0.000104925	0.00554291	0.00238689	0.000106639	0	0	0	0.00213373	0.000972722	4.3458e-05		ILE 177	R ILE 177	0	0	0	-0.000878244	0.000350571	1.56623e-05
THR 178	R THR 178	0	0	0	-0.000668663	0.000470694	2.10291e-05	0.00634132	0.00242518	0.000108349	-0.00240918	0.0025111	0.000112188	0	0	0	0.00326347	0.00138514	6.18834e-05		THR 178	R THR 178	0	0	0	-0.000578842	0.000493745	2.20589e-05	0.00553293	0.00246683	0.00011021	-0.00254491	0.00236079	0.000105472	0	0	0	0.00240918	0.00131559	5.87762e-05		THR 178	R THR 178	0	0	0	-0.000866267	0.000346179	1.54662e-05
LEU 179	R LEU 179	0	0	0	-0.00392415	0.000702317	3.13772e-05	0.0142934	0.00776679	0.000346995	-0.00650299	0.00809392	0.000361609	0	0	0	0.00386627	0.00164155	7.33391e-05		LEU 179	R LEU 179	0	0	0	-0.00345908	0.000776927	3.47105e-05	0.0122754	0.0068158	0.000304507	-0.00638922	0.00703585	0.000314339	0	0	0	0.00242715	0.00134668	6.01653e-05		LEU 179	R LEU 179	0	0	0	-0.00529142	0.000980298	4.37965e-05
ALA 180	R ALA 180	0	0	0	-0.00134331	0.000483149	2.15855e-05	-0.0253852	0.00560379	0.000250359	0.0272575	0.00594616	0.000265655	0	0	0	0.000528942	0.00193962	8.6656e-05		ALA 180	R ALA 180	0	0	0	-0.00120958	0.000411884	1.84016e-05	-0.0206467	0.00640772	0.000286276	0.0225928	0.00708135	0.000316372	0	0	0	0.000736527	0.00192017	8.57871e-05		ALA 180	R ALA 180	0	0	0	-0.002	0.000582513	2.60248e-05
PHE 181	R PHE 181	0	0	0	-0.00470858	0.00178788	7.98766e-05	0.0198882	0.00875455	0.000391125	-0.0118623	0.00751625	0.000335801	0	0	0	0.00331737	0.00191982	8.57712e-05		PHE 181	R PHE 181	0	0	0	-0.00500399	0.00148579	6.63802e-05	0.0246208	0.00622626	0.000278169	-0.0156467	0.00545394	0.000243664	0	0	0	0.00397006	0.00180516	8.06484e-05		PHE 181	R PHE 181	0	0	0	-0.0096008	0.00350254	0.000156482
GLN 182	R GLN 182	0	0	0	-0.00292016	0.000802698	3.58619e-05	-0.022475	0.0133848	0.000597987	0.0337066	0.0137594	0.000614725	0	0	0	0.00831138	0.00241644	0.000107958		GLN 182	R GLN 182	0	0	0	-0.00253094	0.000690353	3.08427e-05	-0.0196088	0.010224	0.000456773	0.0302934	0.0104896	0.000468641	0	0	0	0.00815369	0.00206635	9.23176e-05		GLN 182	R GLN 182	0	0	0	-0.00397006	0.000860013	3.84226e-05
ASP 183	R ASP 183	0	0	0	-0.00313573	0.00116911	5.22318e-05	-0.216174	0.0777848	0.00347517	0.231798	0.0784897	0.00350666	0	0	0	0.012489	0.00428645	0.000191504		ASP 183	R ASP 183	0	0	0	-0.0027505	0.000897782	4.01099e-05	-0.166064	0.0633136	0.00282864	0.181912	0.063204	0.00282375	0	0	0	0.0130978	0.00270809	0.000120989		ASP 183	R ASP 183	0	0	0	-0.00443912	0.00107354	4.79621e-05
GLN 184	R GLN 184	0	0	0	-0.0203373	0.0105622	0.000471886	-0.128323	0.0500554	0.00223631	0.18225	0.0590485	0.00263809	0	0	0	0.0335888	0.0115064	0.000514069		GLN 184	R GLN 184	0	0	0	-0.0353393	0.0130453	0.000582822	0.0390319	0.0826441	0.00369226	-0.024475	0.112886	0.00504338	0	0	0	-0.0207824	0.0365296	0.00163202		GLN 184	R GLN 184	0	0	0	-0.0342096	0.013062	0.000583569
ARG 185	R ARG 185	0	0	0	-0.0158922	0.00355346	0.000158757	0.369305	0.0935224	0.00417827	-0.308679	0.0902493	0.00403204	0	0	0	0.0447345	0.00970397	0.000433541		ARG 185	R ARG 185	0	0	0	-0.0253892	0.0114232	0.00051035	0.49008	0.255831	0.0114297	-0.424401	0.26328	0.0117625	0	0	0	0.0402894	0.0274664	0.00122711		ARG 185	R ARG 185	0	0	0	-0.0313613	0.0111471	0.000498017
TYR 186	R TYR 186	0	0	0	-0.0300299	0.00835879	0.000373443	0.00477445	0.016988	0.00075897	0.00102196	0.0169998	0.000759493	0	0	0	-0.0242335	0.00926583	0.000413967		TYR 186	R TYR 186	0	0	0	-0.0341317	0.016938	0.000756735	0.00870259	0.0294688	0.00131657	0.0171677	0.0367965	0.00164394	-5.38322e-05	0.000862663	3.85409e-05	-0.00831531	0.0147256	0.00065789		TYR 186	R TYR 186	0	0	0	-0.0572495	0.015063	0.000672965
SER 187	R SER 187	0	0	0	-0.00219361	0.000551209	2.46262e-05	-0.0136647	0.00576999	0.000257784	0.0172156	0.00610662	0.000272824	0	0	0	0.00135729	0.00161644	7.2217e-05		SER 187	R SER 187	0	0	0	-0.00197405	0.000502812	2.2464e-05	-0.0158084	0.00612472	0.000273632	0.019982	0.00665201	0.00029719	0	0	0	0.0021996	0.00175781	7.85332e-05		SER 187	R SER 187	0	0	0	-0.00345709	0.000779384	3.48203e-05
VAL 188	R VAL 188	0	0	0	-0.00181637	0.000466665	2.0849e-05	0.00261078	0.00253404	0.000113213	0.000778443	0.00260523	0.000116393	0	0	0	0.00157285	0.00120262	5.3729e-05		VAL 188	R VAL 188	0	0	0	-0.00167864	0.000475469	2.12424e-05	0.00177246	0.00252099	0.00011263	0.00125549	0.00273489	0.000122186	0	0	0	0.0013493	0.00117685	5.25778e-05		VAL 188	R VAL 188	0	0	0	-0.00238723	0.000530277	2.3691e-05
GLN 189	R GLN 189	0	0	0	-0.000522954	0.000499473	2.23148e-05	-0.0141537	0.00353685	0.000158015	0.0151976	0.00350632	0.000156651	0	0	0	0.000520958	0.000914542	4.08587e-05		GLN 189	R GLN 189	0	0	0	-0.00053493	0.000498778	2.22838e-05	-0.0112116	0.00360571	0.000161091	0.0124571	0.00361863	0.000161668	0	0	0	0.000710579	0.000827465	3.69684e-05		GLN 189	R GLN 189	0	0	0	-0.000724551	0.00044674	1.99589e-05
THR 190	R THR 190	0	0	0	-0.000265469	0.000441583	1.97285e-05	-0.00325749	0.00211155	9.43372e-05	0.00314371	0.00210771	9.41653e-05	0	0	0	-0.000379242	0.000768575	3.43374e-05		THR 190	R THR 190	0	0	0	-0.000205589	0.000404131	1.80553e-05	-0.00398603	0.00185873	8.30421e-05	0.00378842	0.0019068	8.51894e-05	0	0	0	-0.000403194	0.000723921	3.23424e-05		THR 190	R THR 190	0	0	0	-0.000345309	0.000475469	2.12424e-05
ALA 191	R ALA 191	0	0	0	-0.000105788	0.000307567	1.37411e-05	0.000469062	0.00121761	5.43988e-05	-0.000471058	0.00121273	5.41809e-05	0	0	0	-0.000107784	0.000653838	2.92113e-05		ALA 191	R ALA 191	0	0	0	-6.98603e-05	0.000254911	1.13886e-05	-0.000772455	0.00128562	5.74372e-05	0.000676647	0.00125224	5.59458e-05	0	0	0	-0.000165669	0.00062107	2.77473e-05		ALA 191	R ALA 191	0	0	0	-8.18363e-05	0.000274115	1.22466e-05
ASP 192	R ASP 192	0	0	0	-0.000103792	0.000304991	1.3626e-05	-0.061008	0.0280772	0.0012544	0.0601816	0.0279606	0.00124919	0	0	0	-0.00093014	0.000672462	3.00434e-05		ASP 192	R ASP 192	0	0	0	-8.98204e-05	0.000285924	1.27742e-05	-0.0242295	0.0294165	0.00131423	0.0236507	0.0293609	0.00131175	0	0	0	-0.000668663	0.000655086	2.92671e-05		ASP 192	R ASP 192	0	0	0	-7.38523e-05	0.00026153	1.16843e-05
HIE 193	R HIE 193	0	0	0	-0.000175649	0.000380521	1.70004e-05	-0.000169661	0.00216605	9.6772e-05	0.000413174	0.00210951	9.42461e-05	0	0	0	6.78643e-05	0.000714398	3.19169e-05		HIE 193	R HIE 193	0	0	0	-0.000165669	0.000371783	1.661e-05	-0.000137725	0.00163635	7.31067e-05	0.000295409	0.00158981	7.10276e-05	0	0	0	-7.98403e-06	0.000677509	3.02689e-05		HIE 193	R HIE 193	0	0	0	-0.000183633	0.000387184	1.72981e-05
ARG 194	R ARG 194	0	0	0	-0.000185629	0.000388807	1.73706e-05	0.0403293	0.0256167	0.00114447	-0.0395429	0.0255224	0.00114026	0	0	0	0.000600798	0.000728874	3.25637e-05		ARG 194	R ARG 194	0	0	0	-0.000195609	0.000396669	1.77218e-05	0.00713573	0.0268604	0.00120003	-0.006501	0.0267195	0.00119374	0	0	0	0.000439122	0.000765255	3.41891e-05		ARG 194	R ARG 194	0	0	0	-0.000269461	0.00044368	1.98222e-05
PHE 195	R PHE 195	0	0	0	-0.000536926	0.000498635	2.22774e-05	0.00892016	0.00211298	9.4401e-05	-0.00748503	0.0021478	9.59567e-05	0	0	0	0.000898204	0.000882077	3.94083e-05		PHE 195	R PHE 195	0	0	0	-0.000530938	0.000499042	2.22955e-05	0.0067984	0.00224215	0.000100172	-0.0053014	0.00224342	0.000100228	0	0	0	0.000966068	0.0008691	3.88285e-05		PHE 195	R PHE 195	0	0	0	-0.000722555	0.000447738	2.00035e-05
LEU 196	R LEU 196	0	0	0	-0.000924152	0.00033765	1.50851e-05	-0.00853493	0.00268382	0.000119904	0.0135848	0.00315015	0.000140738	0	0	0	0.00412575	0.00125658	5.61399e-05		LEU 196	R LEU 196	0	0	0	-0.00089022	0.000348828	1.55845e-05	-0.00715369	0.00272973	0.000121955	0.011986	0.00308201	0.000137694	0	0	0	0.00394212	0.00117468	5.2481e-05		LEU 196	R LEU 196	0	0	0	-0.00122754	0.000423981	1.89421e-05
ARG 197	R ARG 197	0	0	0	-0.000546906	0.000497795	2.22398e-05	0.0220938	0.0347099	0.00155072	-0.0172595	0.0344685	0.00153994	0	0	0	0.00428743	0.00128605	5.74563e-05		ARG 197	R ARG 197	0	0	0	-0.000592814	0.00049131	2.19501e-05	-0.025984	0.0335733	0.00149995	0.0302355	0.0334733	0.00149548	0	0	0	0.00365868	0.0011893	5.31341e-05		ARG 197	R ARG 197	0	0	0	-0.000758483	0.000428003	1.91218e-05
HIP 198	R HIP 198	0	0	0	-0.00121357	0.000433497	1.93672e-05	0.0153353	0.0581738	0.00259901	-0.00703792	0.0579906	0.00259083	0	0	0	0.00708383	0.0016862	7.53339e-05		HIP 198	R HIP 198	0	0	0	-0.00120958	0.000407009	1.81838e-05	-0.0762116	0.0543613	0.00242868	0.084509	0.054076	0.00241594	0	0	0	0.00708782	0.00159724	7.13593e-05		HIP 198	R HIP 198	0	0	0	-0.00177046	0.000494688	2.2101e-05
ASP 199	R ASP 199	0	0	0	-0.000391218	0.000488023	2.18033e-05	0.00801796	0.0379234	0.00169429	-0.0101138	0.0377919	0.00168842	0	0	0	-0.00248703	0.000957339	4.27708e-05		ASP 199	R ASP 199	0	0	0	-0.000321357	0.000466998	2.08639e-05	0.0594072	0.0383232	0.00171215	-0.0613812	0.0381189	0.00170303	0	0	0	-0.00229541	0.0009585	4.28226e-05		ASP 199	R ASP 199	0	0	0	-0.000560878	0.00049628	2.21722e-05
GLY 200	R GLY 200	0	0	0	-0.000199601	0.0003997	1.78573e-05	0.0011517	0.00215584	9.63158e-05	-0.000307385	0.00209203	9.34648e-05	0	0	0	0.000644711	0.000767033	3.42685e-05		GLY 200	R GLY 200	0	0	0	-0.000161677	0.000368154	1.64479e-05	-0.00176048	0.00205768	9.19304e-05	0.00243114	0.00206717	9.23545e-05	0	0	0	0.000508982	0.000722064	3.22594e-05		GLY 200	R GLY 200	0	0	0	-0.000279441	0.000448725	2.00475e-05
ARG 201	R ARG 201	0	0	0	-0.000243513	0.000429202	1.91753e-05	-0.00110379	0.0276776	0.00123654	0.00125549	0.0275589	0.00123124	0	0	0	-9.18164e-05	0.000791391	3.53568e-05		ARG 201	R ARG 201	0	0	0	-0.000219561	0.000413949	1.84939e-05	-0.0328283	0.0282584	0.00126249	0.0330319	0.0281424	0.00125731	0	0	0	-1.59681e-05	0.000709041	3.16776e-05		ARG 201	R ARG 201	0	0	0	-0.000321357	0.000466998	2.08639e-05
LEU 202	R LEU 202	0	0	0	-0.000201597	0.000401193	1.7924e-05	0.00473453	0.00123948	5.53759e-05	-0.00388623	0.00125295	5.59778e-05	0	0	0	0.000646707	0.000764046	3.41351e-05		LEU 202	R LEU 202	0	0	0	-0.000197605	0.000398192	1.77899e-05	0.00360479	0.00141404	6.31745e-05	-0.0027525	0.00135902	6.07164e-05	0	0	0	0.000654691	0.000727643	3.25087e-05		LEU 202	R LEU 202	0	0	0	-0.000337325	0.000472797	2.1123e-05
VAL 203	R VAL 203	0	0	0	-0.000211577	0.000408426	1.82471e-05	-0.00361876	0.00114792	5.12855e-05	0.00351697	0.0011779	5.26245e-05	0	0	0	-0.000313373	0.000741957	3.31482e-05		VAL 203	R VAL 203	0	0	0	-0.000173653	0.000378811	1.6924e-05	-0.00261677	0.00127811	5.71018e-05	0.00245908	0.00130744	5.84122e-05	0	0	0	-0.000331337	0.000687786	3.0728e-05		VAL 203	R VAL 203	0	0	0	-0.000217565	0.00041259	1.84332e-05
ALA 204	R ALA 204	0	0	0	-6.58683e-05	0.000248052	1.10821e-05	-0.00277645	0.00188648	8.42817e-05	0.00282635	0.00187743	8.38773e-05	0	0	0	-1.59681e-05	0.00062527	2.7935e-05		ALA 204	R ALA 204	0	0	0	-6.58683e-05	0.000248052	1.10821e-05	-0.00298004	0.00129007	5.76359e-05	0.00302994	0.00128445	5.73848e-05	0	0	0	-1.59681e-05	0.000634774	2.83596e-05		ALA 204	R ALA 204	0	0	0	-5.38922e-05	0.000225805	1.00882e-05
ARG 205	R ARG 205	0	0	0	-0.000175649	0.000380521	1.70004e-05	0.0502934	0.0270078	0.00120662	-0.0493273	0.0269245	0.0012029	0	0	0	0.000790419	0.000790404	3.53126e-05		ARG 205	R ARG 205	0	0	0	-0.000125749	0.000331566	1.48133e-05	0.0236028	0.0231693	0.00103513	-0.0227964	0.0231061	0.0010323	0	0	0	0.000680639	0.0007244	3.23638e-05		ARG 205	R ARG 205	0	0	0	-0.000243513	0.000429202	1.91753e-05
PRO 206	R PRO 206	0	0	0	-0.000325349	0.000468505	2.09313e-05	0.00476447	0.00462878	0.000206798	-0.00374451	0.00476164	0.000212735	0	0	0	0.000694611	0.000786964	3.5159e-05		PRO 206	R PRO 206	0	0	0	-0.000307385	0.00046141	2.06143e-05	0.00267864	0.00414008	0.000184965	-0.00176846	0.00436854	0.000195172	0	0	0	0.000602794	0.000821318	3.66938e-05		PRO 206	R PRO 206	0	0	0	-0.000369261	0.000482605	2.15612e-05
GLU 207	R GLU 207	0	0	0	-0.000461078	0.000498483	2.22706e-05	-0.0612016	0.0362797	0.00162086	0.0615589	0.0362717	0.0016205	0	0	0	-0.000103792	0.00107466	4.80123e-05		GLU 207	R GLU 207	0	0	0	-0.00040519	0.000490929	2.19331e-05	-0.0122854	0.0351603	0.00157085	0.0125589	0.035058	0.00156627	0	0	0	-0.000131737	0.00106224	4.74574e-05		GLU 207	R GLU 207	0	0	0	-0.00054491	0.000497979	2.22481e-05
PRO 208	R PRO 208	0	0	0	-0.000844311	0.000389114	1.73843e-05	-0.0111896	0.00459779	0.000205414	0.0135649	0.00456821	0.000204093	0	0	0	0.00153094	0.0013963	6.23819e-05		PRO 208	R PRO 208	0	0	0	-0.000780439	0.000437395	1.95413e-05	-0.00628144	0.00502277	0.000224401	0.00883234	0.004927	0.000220122	0	0	0	0.00177046	0.000900879	4.02483e-05		PRO 208	R PRO 208	0	0	0	-0.00110778	0.000409906	1.83133e-05
ALA 209	R ALA 209	0	0	0	-0.000542914	0.000498155	2.22559e-05	0.00334731	0.00245339	0.000109609	-0.000848303	0.00270081	0.000120663	0	0	0	0.00195609	0.00113819	5.08506e-05		ALA 209	R ALA 209	0	0	0	-0.000542914	0.000498155	2.22559e-05	0.00543114	0.00290532	0.0001298	-0.00287824	0.0030699	0.000137153	0	0	0	0.00200998	0.00100988	4.51182e-05		ALA 209	R ALA 209	0	0	0	-0.000730539	0.000448156	2.00221e-05
THR 210	R THR 210	0	0	0	-0.000988024	0.000321946	1.43835e-05	-0.00993812	0.00551085	0.000246206	0.0148303	0.00589641	0.000263432	0	0	0	0.00390419	0.00164116	7.33217e-05		THR 210	R THR 210	0	0	0	-0.000976048	0.000281543	1.25784e-05	-0.00864271	0.00483109	0.000215837	0.0136228	0.00493788	0.000220608	0	0	0	0.00400399	0.00153988	6.87969e-05		THR 210	R THR 210	0	0	0	-0.00140519	0.000494978	2.2114e-05
GLY 211	R GLY 211	0	0	0	-0.00197804	0.000430287	1.92238e-05	0.0342715	0.0068443	0.000305781	-0.016982	0.0061762	0.000275932	0	0	0	0.0153114	0.00338112	0.000151057		GLY 211	R GLY 211	0	0	0	-0.00188423	0.000454047	2.02853e-05	0.0347525	0.0064871	0.000289822	-0.0212635	0.00589685	0.000263452	0	0	0	0.0116048	0.00243795	0.00010892		GLY 211	R GLY 211	0	0	0	-0.00300798	0.000725867	3.24293e-05
TYR 212	R TYR 212	0	0	0	-0.0149481	0.0025125	0.00011225	-0.0325289	0.0182963	0.00081742	0.0293313	0.0204532	0.000913782	0	0	0	-0.0181457	0.0102444	0.000457684		TYR 212	R TYR 212	0	0	0	-0.0133792	0.00191013	8.53382e-05	-0.0499521	0.0199496	0.000891281	0.047002	0.0197261	0.000881298	0	0	0	-0.0163293	0.0076772	0.000342992		TYR 212	R TYR 212	0	0	0	-0.0259142	0.00637349	0.000284747
THR 213	R THR 213	0	0	0	-0.133766	0.0325219	0.00145297	0.431196	0.115118	0.00514308	-0.3129	0.0851299	0.00380332	-0.00121973	0.00308633	0.000137887	-0.0166908	0.0476827	0.0021303		THR 213	R THR 213	0	0	0	-0.147393	0.0350207	0.00156461	0.113441	0.0939438	0.0041971	0.00152894	0.0861395	0.00384843	-0.00164308	0.00395628	0.000176753	-0.0340662	0.0477234	0.00213213		THR 213	R THR 213	0	0	0	-0.553567	0.278756	0.0124539
LEU 214	R LEU 214	0	0	0	-0.766144	0.287885	0.0128618	-0.907523	0.33741	0.0150743	1.52491	0.322719	0.014418	-0.0706023	0.0196121	0.000876204	-0.219359	0.272395	0.0121697		LEU 214	R LEU 214	0	0	0	-0.75911	0.283789	0.0126787	-0.871557	0.378158	0.0168949	1.38583	0.365651	0.0163361	-0.0659036	0.0188877	0.000843841	-0.310744	0.261426	0.0116797		LEU 214	R LEU 214	0	0	0	-0.622158	0.207458	0.00926853
GLU 215	R GLU 215	0	0	0	-2.61815	0.293874	0.0131293	4.13817	0.765705	0.0342092	-3.53956	0.640695	0.0286242	-0.172223	0.0243201	0.00108654	-2.19176	0.61664	0.0275494		GLU 215	R GLU 215	0	0	0	-2.5774	0.339079	0.0151489	3.81053	0.861011	0.0384671	-3.33535	0.771536	0.0344697	-0.168687	0.0251587	0.00112401	-2.2709	0.471981	0.0210866		GLU 215	R GLU 215	0	0	0	-2.67536	0.370864	0.016569
PHE 216	R PHE 216	0	0	0	-2.73016	0.462767	0.0206749	-2.3139	0.749948	0.0335052	1.24093	0.39056	0.0174489	-0.181879	0.0306547	0.00136955	-3.98501	0.573811	0.025636		PHE 216	R PHE 216	0	0	0	-2.38985	0.582713	0.0260337	-4.1941	0.876813	0.0391731	3.19464	0.385814	0.0172369	-0.216041	0.0277144	0.00123819	-3.60535	0.616404	0.0275389		PHE 216	R PHE 216	0	0	0	-2.37824	0.515425	0.0230275
ARG 217	R ARG 217	0	0	0	-2.20427	0.387189	0.0172983	-3.19618	1.07902	0.0482071	3.89343	0.806171	0.0360171	-0.164638	0.0396966	0.00177351	-1.67166	0.517892	0.0231377		ARG 217	R ARG 217	0	0	0	-2.06133	0.345338	0.0154286	-4.84587	0.992608	0.0443464	5.0669	0.939109	0.0419563	-0.131365	0.0446709	0.00199575	-1.97165	0.404317	0.0180636		ARG 217	R ARG 217	0	0	0	-2.2664	0.287632	0.0128505
SER 218	R SER 218	0	0	0	-0.107846	0.041514	0.00185471	0.0451437	0.120036	0.0053628	-0.0588064	0.115418	0.00515649	-0.00464407	0.00794223	0.000354833	-0.126153	0.0717826	0.00320701		SER 218	R SER 218	0	0	0	-0.133002	0.0353575	0.00157965	0.272701	0.121848	0.00544377	-0.185309	0.101562	0.00453747	-0.0136619	0.0142704	0.000637556	-0.0592727	0.0362578	0.00161988		SER 218	R SER 218	0	0	0	-0.102467	0.0288147	0.00128735
GLY 219	R GLY 219	0	0	0	-0.0133673	0.00270005	0.000120629	0.0950639	0.0227632	0.00101699	-0.0627804	0.0214399	0.000957863	0	0	0	0.0189162	0.00719787	0.000321577		GLY 219	R GLY 219	0	0	0	-0.0234691	0.00472281	0.000211	0.147471	0.0417968	0.00186734	-0.101154	0.0458991	0.00205062	-1.00611e-05	0.000124137	5.54605e-06	0.0228382	0.012285	0.000548855		GLY 219	R GLY 219	0	0	0	-0.0199002	0.00564856	0.000252359
LYS 220	R LYS 220	0	0	0	-0.0492854	0.00802394	0.000358483	0.170673	0.180534	0.00806568	-0.071481	0.181925	0.00812782	0	0	0	0.0499062	0.0361068	0.00161313		LYS 220	R LYS 220	0	0	0	-0.0477984	0.00536281	0.000239593	-0.000203593	0.234008	0.0104547	0.0736028	0.223046	0.00996496	0	0	0	0.0256008	0.0276556	0.00123556		LYS 220	R LYS 220	0	0	0	-0.0488882	0.00545307	0.000243625
VAL 221	R VAL 221	0	0	0	-0.0796806	0.0170341	0.000761029	-0.0428822	0.034775	0.00155363	0.087986	0.0392433	0.00175326	0	0	0	-0.0345768	0.0305267	0.00136383		VAL 221	R VAL 221	0	0	0	-0.066483	0.0126037	0.00056309	-0.0474691	0.0407174	0.00181912	0.0517944	0.0490298	0.00219049	0	0	0	-0.0621577	0.0293209	0.00130996		VAL 221	R VAL 221	0	0	0	-0.0595509	0.007997	0.00035728
ALA 222	R ALA 222	0	0	0	-0.0654451	0.00876868	0.000391756	-0.124932	0.0468048	0.00209108	0.12822	0.0506729	0.0022639	0	0	0	-0.0621577	0.0173158	0.000773614		ALA 222	R ALA 222	0	0	0	-0.0689441	0.0117492	0.000524918	-0.101198	0.0630594	0.00281728	0.106263	0.0663856	0.00296589	0	0	0	-0.0638782	0.0192458	0.000859841		ALA 222	R ALA 222	0	0	0	-0.0681756	0.0100956	0.000451038
PHE 223	R PHE 223	0	0	0	-0.0306088	0.00520005	0.000232321	0.079978	0.0216955	0.000969285	-0.0902156	0.0264474	0.00118158	0	0	0	-0.0408463	0.0123007	0.000549556		PHE 223	R PHE 223	0	0	0	-0.0297345	0.00600327	0.000268207	0.0814311	0.0266691	0.00119149	-0.0892994	0.0327545	0.00146336	0	0	0	-0.0376028	0.0147115	0.00065726		PHE 223	R PHE 223	0	0	0	-0.0296687	0.00416261	0.000185972
ARG 224	R ARG 224	0	0	0	-0.114457	0.0648108	0.00289553	-0.702537	0.595165	0.02659	0.812737	0.577616	0.025806	-0.00410712	0.016006	0.000715096	-0.0083646	0.0879971	0.00393142		ARG 224	R ARG 224	0	0	0	-0.129339	0.0418082	0.00186785	-1.57584	0.599925	0.0268027	1.60647	0.559291	0.0249873	-0.00210773	0.00804274	0.000359323	-0.100818	0.104621	0.00467412		ARG 224	R ARG 224	0	0	0	-0.16488	0.0564376	0.00252145
ASP 225	R ASP 225	0	0	0	-0.00678244	0.00126308	5.64304e-05	0.0516826	0.0993276	0.00443763	-0.052986	0.0981972	0.00438713	0	0	0	-0.00808583	0.00605651	0.000270585		ASP 225	R ASP 225	0	0	0	-0.00649301	0.00112602	5.03067e-05	0.219156	0.112914	0.00504462	-0.220208	0.11153	0.0049828	0	0	0	-0.00754491	0.00665612	0.000297373		ASP 225	R ASP 225	0	0	0	-0.0102954	0.00228257	0.000101978
CYS 226	R CYS 226	0	0	0	-0.00436926	0.00190004	8.48875e-05	0.00758483	0.0133016	0.000594273	-0.000199601	0.0137081	0.000612433	0	0	0	0.00301597	0.00220409	9.84716e-05		CYS 226	R CYS 226	0	0	0	-0.00308583	0.000727708	3.25116e-05	0.0039002	0.00712296	0.00031823	0.00266467	0.00752795	0.000336324	0	0	0	0.00347904	0.00180873	8.08083e-05		CYS 226	R CYS 226	0	0	0	-0.00698802	0.00211634	9.45511e-05
GLU 227	R GLU 227	0	0	0	-0.0025509	0.000671567	3.00034e-05	0.0470699	0.066973	0.00299213	-0.031483	0.0661622	0.00295591	0	0	0	0.0130359	0.0033675	0.000150449		GLU 227	R GLU 227	0	0	0	-0.00342715	0.00108021	4.82601e-05	0.110004	0.0744372	0.00332561	-0.088012	0.0738417	0.00329901	0	0	0	0.0185649	0.00515608	0.000230356		GLU 227	R GLU 227	0	0	0	-0.00385629	0.000904251	4.0399e-05
GLY 228	R GLY 228	0	0	0	-0.00473453	0.0019646	8.7772e-05	0.0593353	0.0343328	0.00153388	-0.0423333	0.0343072	0.00153273	0	0	0	0.0122675	0.00557514	0.000249079		GLY 228	R GLY 228	0	0	0	-0.00678443	0.00196004	8.75681e-05	0.091006	0.0212316	0.000948557	-0.0793513	0.0245324	0.00109603	0	0	0	0.00487026	0.00741102	0.0003311		GLY 228	R GLY 228	0	0	0	-0.00776248	0.00161501	7.21533e-05
ARG 229	R ARG 229	0	0	0	-0.00581437	0.00114405	5.11125e-05	-0.146587	0.0655959	0.00293061	0.162319	0.0649362	0.00290113	0	0	0	0.00991816	0.00457007	0.000204176		ARG 229	R ARG 229	0	0	0	-0.00623553	0.00103647	4.6306e-05	-0.273391	0.0674112	0.00301171	0.287433	0.0676595	0.0030228	0	0	0	0.00780639	0.00437654	0.00019553		ARG 229	R ARG 229	0	0	0	-0.00687824	0.00112986	5.04786e-05
TYR 230	R TYR 230	0	0	0	-0.0788523	0.0193701	0.000865391	-0.231327	0.0823851	0.00368069	0.265132	0.086462	0.00386284	-1.0364e-05	0.000202086	9.02852e-06	-0.0450583	0.0295886	0.00132192		TYR 230	R TYR 230	0	0	0	-0.0802914	0.0158789	0.000709416	-0.280379	0.0944953	0.00422174	0.303788	0.0905629	0.00404605	-4.11098e-06	9.19243e-05	4.10687e-06	-0.0568863	0.0316178	0.00141258		TYR 230	R TYR 230	0	0	0	-0.0837485	0.017361	0.000775634
LEU 231	R LEU 231	0	0	0	-0.00499401	0.00078786	3.5199e-05	0.0458543	0.0137673	0.000615076	-0.0323952	0.0134687	0.000601735	0	0	0	0.00846507	0.00322931	0.000144275		LEU 231	R LEU 231	0	0	0	-0.00496407	0.000741355	3.31213e-05	0.0491617	0.0140323	0.000626918	-0.0371936	0.0136652	0.000610518	0	0	0	0.00700399	0.00303209	0.000135464		LEU 231	R LEU 231	0	0	0	-0.00461277	0.000721606	3.2239e-05
ALA 232	R ALA 232	0	0	0	-0.00130739	0.000465716	2.08067e-05	-0.00691816	0.00515385	0.000230257	0.0088982	0.00512904	0.000229148	0	0	0	0.000672655	0.0013524	6.04206e-05		ALA 232	R ALA 232	0	0	0	-0.00127146	0.000453599	2.02653e-05	-0.00270858	0.00530044	0.000236806	0.00521956	0.00511657	0.000228592	0	0	0	0.00123952	0.0012359	5.52161e-05		ALA 232	R ALA 232	0	0	0	-0.00124551	0.000435002	1.94344e-05
PRO 233	R PRO 233	0	0	0	-0.000938124	0.000319311	1.42658e-05	0.0187685	0.00347191	0.000155114	-0.0204571	0.00364391	0.000162798	0	0	0	-0.00262675	0.00120478	5.38257e-05		PRO 233	R PRO 233	0	0	0	-0.00088024	0.000348405	1.55656e-05	0.0185848	0.00481466	0.000215103	-0.0194371	0.00477211	0.000213202	0	0	0	-0.00173253	0.00111079	4.96264e-05		PRO 233	R PRO 233	0	0	0	-0.000896208	0.00032403	1.44766e-05
SER 234	R SER 234	0	0	0	-0.000271457	0.000444711	1.98682e-05	-0.00668663	0.00400294	0.000178838	0.00685828	0.00384348	0.000171714	0	0	0	-9.98004e-05	0.000839411	3.75021e-05		SER 234	R SER 234	0	0	0	-0.000275449	0.00044674	1.99589e-05	-0.00859481	0.00487831	0.000217947	0.00884431	0.00486255	0.000217243	0	0	0	-2.59481e-05	0.00088078	3.93504e-05		SER 234	R SER 234	0	0	0	-0.000233533	0.000423078	1.89017e-05
GLY 235	R GLY 235	0	0	0	-8.38323e-05	0.000277136	1.23815e-05	-0.000347305	0.00239159	0.000106848	9.38124e-05	0.0023803	0.000106344	0	0	0	-0.000337325	0.000644324	2.87863e-05		GLY 235	R GLY 235	0	0	0	-7.38523e-05	0.00026153	1.16843e-05	0.000638723	0.00294853	0.000131731	-0.00088024	0.00291353	0.000130167	0	0	0	-0.000315369	0.000616104	2.75255e-05		GLY 235	R GLY 235	0	0	0	-6.98603e-05	0.000254911	1.13886e-05
PRO 236	R PRO 236	0	0	0	-8.78244e-05	0.000283039	1.26453e-05	-0.000952096	0.00151957	6.78892e-05	0.000986028	0.00149844	6.69452e-05	0	0	0	-5.38922e-05	0.000637399	2.84769e-05		PRO 236	R PRO 236	0	0	0	-0.000107784	0.000310108	1.38546e-05	-0.000846307	0.00195619	8.73961e-05	0.000828343	0.00195418	8.73065e-05	0	0	0	-0.000125749	0.000642907	2.8723e-05		PRO 236	R PRO 236	0	0	0	-8.18363e-05	0.000274115	1.22466e-05
SER 237	R SER 237	0	0	0	-9.78044e-05	0.00029705	1.32712e-05	-0.002501	0.00265488	0.000118611	0.00253693	0.00265913	0.000118801	0	0	0	-6.18762e-05	0.000630372	2.81629e-05		SER 237	R SER 237	0	0	0	-0.000107784	0.000310108	1.38546e-05	-0.00278244	0.00218746	9.77287e-05	0.00278643	0.00222136	9.92429e-05	0	0	0	-0.000103792	0.000675495	3.01789e-05		SER 237	R SER 237	0	0	0	-9.78044e-05	0.00029705	1.32712e-05
GLY 238	R GLY 238	0	0	0	-0.000159681	0.00036631	1.63655e-05	-0.00357884	0.00291604	0.000130279	0.00489022	0.00307165	0.000137231	0	0	0	0.0011517	0.000784672	3.50566e-05		GLY 238	R GLY 238	0	0	0	-0.000167665	0.000373568	1.66898e-05	-0.00303393	0.00337314	0.000150701	0.00399202	0.00347272	0.00015515	0	0	0	0.000790419	0.000751571	3.35777e-05		GLY 238	R GLY 238	0	0	0	-0.000129741	0.000336018	1.50122e-05
THR 239	R THR 239	0	0	0	-0.000287425	0.000452562	2.0219e-05	0.0135888	0.00243121	0.000108618	-0.0117625	0.00237953	0.000106309	0	0	0	0.00153892	0.000907378	4.05387e-05		THR 239	R THR 239	0	0	0	-0.000283433	0.000450665	2.01342e-05	0.0108403	0.00294094	0.000131392	-0.00934731	0.00286752	0.000128112	0	0	0	0.00120958	0.000896872	4.00693e-05		THR 239	R THR 239	0	0	0	-0.000233533	0.000423078	1.89017e-05
LEU 240	R LEU 240	0	0	0	-0.00106188	0.000343406	1.53423e-05	-0.006	0.00406484	0.000181604	0.0123214	0.00467833	0.000209012	0	0	0	0.00525948	0.00139451	6.23019e-05		LEU 240	R LEU 240	0	0	0	-0.00104591	0.000302828	1.35294e-05	-0.00857086	0.00439168	0.000196206	0.0141038	0.00464092	0.000207341	0	0	0	0.00448703	0.00117285	5.23991e-05		LEU 240	R LEU 240	0	0	0	-0.00104192	0.000309915	1.3846e-05
LYS 241	R LYS 241	0	0	0	-0.000804391	0.000396669	1.77218e-05	-0.0558842	0.0384453	0.00171761	0.0599202	0.0388567	0.00173599	0	0	0	0.00323154	0.002044	9.13191e-05		LYS 241	R LYS 241	0	0	0	-0.000770459	0.000420538	1.87882e-05	-0.107214	0.0418976	0.00187184	0.111176	0.0422019	0.00188544	0	0	0	0.00319162	0.00187834	8.39179e-05		LYS 241	R LYS 241	0	0	0	-0.000720559	0.000448725	2.00475e-05
ALA 242	R ALA 242	0	0	0	-0.000988024	0.000357213	1.59591e-05	-0.011485	0.00878975	0.000392697	0.0159541	0.00891409	0.000398252	0	0	0	0.00348104	0.00140364	6.27099e-05		ALA 242	R ALA 242	0	0	0	-0.001002	0.000312731	1.39718e-05	-0.0216407	0.00577684	0.00025809	0.0248443	0.00571859	0.000255488	0	0	0	0.0022016	0.000999639	4.46606e-05		ALA 242	R ALA 242	0	0	0	-0.000758483	0.000428003	1.91218e-05
GLY 243	R GLY 243	0	0	0	-0.000856287	0.000413477	1.84728e-05	-0.00165269	0.019181	0.000856945	0.0058004	0.0203598	0.000909611	0	0	0	0.00329142	0.00237143	0.000105947		GLY 243	R GLY 243	0	0	0	-0.000696607	0.000459724	2.05389e-05	-0.0209561	0.0118084	0.000527562	0.0261218	0.0121734	0.000543866	0	0	0	0.00446906	0.0010914	4.87603e-05		GLY 243	R GLY 243	0	0	0	-0.000844311	0.000373408	1.66826e-05
LYS 244	R LYS 244	0	0	0	-0.00129541	0.000551317	2.4631e-05	-0.192347	0.0554783	0.00247859	0.198479	0.056245	0.00251284	0	0	0	0.00483633	0.00237862	0.000106269		LYS 244	R LYS 244	0	0	0	-0.000924152	0.000392336	1.75283e-05	-0.214425	0.055362	0.00247339	0.218475	0.0560577	0.00250447	0	0	0	0.00312575	0.00172517	7.70748e-05		LYS 244	R LYS 244	0	0	0	-0.00101796	0.000421096	1.88132e-05
ALA 245	R ALA 245	0	0	0	-0.0029002	0.000832247	3.7182e-05	-0.0087485	0.0203352	0.000908511	0.0241697	0.020062	0.000896304	0	0	0	0.012521	0.00376215	0.00016808		ALA 245	R ALA 245	0	0	0	-0.00170259	0.000687334	3.07078e-05	0.00277645	0.0144008	0.00064338	0.00628543	0.0144885	0.000647298	0	0	0	0.00735928	0.00210281	9.39467e-05		ALA 245	R ALA 245	0	0	0	-0.00199401	0.000552588	2.46878e-05
THR 246	R THR 246	0	0	0	-0.00835529	0.00239375	0.000106945	0.0729601	0.0421272	0.0018821	-0.0337485	0.0401651	0.00179445	0	0	0	0.0308563	0.00683622	0.00030542		THR 246	R THR 246	0	0	0	-0.00735529	0.00224131	0.000100134	0.0768723	0.0450292	0.00201175	-0.0448204	0.0434268	0.00194017	0	0	0	0.0246966	0.00664496	0.000296875		THR 246	R THR 246	0	0	0	-0.00779641	0.00183187	8.1842e-05
LYS 247	R LYS 247	0	0	0	-0.0309062	0.0144217	0.000644314	-1.31957	0.351788	0.0157167	1.4178	0.390806	0.0174599	-5.00133e-05	0.00102639	4.58555e-05	0.0672753	0.0339251	0.00151566		LYS 247	R LYS 247	0	0	0	-0.0124152	0.00814436	0.000363863	-0.850641	0.358693	0.0160252	0.894118	0.38761	0.0173171	0	0	0	0.0310619	0.0256637	0.00114657		LYS 247	R LYS 247	0	0	0	-0.0151257	0.0050753	0.000226748
VAL 248	R VAL 248	0	0	0	-0.0895549	0.0227972	0.0010185	0.0118303	0.044776	0.00200044	0.04299	0.0483131	0.00215847	0	0	0	-0.0347345	0.0224242	0.00100184		VAL 248	R VAL 248	0	0	0	-0.0453094	0.0155202	0.000693391	-0.0608104	0.0584029	0.00260925	0.0878483	0.0588834	0.00263072	0	0	0	-0.0182715	0.0118233	0.000528226		VAL 248	R VAL 248	0	0	0	-0.064485	0.0164428	0.00073461
GLY 249	R GLY 249	0	0	0	-0.00805788	0.00204994	9.15844e-05	0.0668343	0.0409491	0.00182947	-0.0600758	0.0372731	0.00166524	0	0	0	-0.0012994	0.0124109	0.000554478		GLY 249	R GLY 249	0	0	0	-0.00535729	0.0017742	7.92655e-05	0.0679162	0.0357494	0.00159716	-0.0523134	0.0336304	0.00150249	0	0	0	0.0102455	0.00447678	0.000200008		GLY 249	R GLY 249	0	0	0	-0.00597206	0.00180131	8.04767e-05
LYS 250	R LYS 250	0	0	0	-0.00549102	0.00178998	7.99702e-05	-0.262307	0.110848	0.00495234	0.277297	0.111228	0.00496929	0	0	0	0.009499	0.0067011	0.000299383		LYS 250	R LYS 250	0	0	0	-0.00482036	0.00191737	8.56618e-05	-0.26682	0.110749	0.0049479	0.283739	0.112321	0.00501815	0	0	0	0.0120978	0.00728521	0.000325479		LYS 250	R LYS 250	0	0	0	-0.00469062	0.00157516	7.0373e-05
ASP 251	R ASP 251	0	0	0	-0.00264072	0.000531126	2.37289e-05	0.221044	0.0797951	0.00356498	-0.201465	0.0788132	0.00352112	0	0	0	0.0169381	0.00385855	0.000172387		ASP 251	R ASP 251	0	0	0	-0.00235928	0.000527354	2.35604e-05	0.237545	0.0929542	0.00415289	-0.225128	0.0917066	0.00409715	0	0	0	0.0100579	0.00394961	0.000176456		ASP 251	R ASP 251	0	0	0	-0.00242914	0.000544863	2.43427e-05
GLU 252	R GLU 252	0	0	0	-0.0115649	0.00167352	7.47675e-05	0.54219	0.133724	0.00597433	-0.521663	0.137548	0.00614521	0	0	0	0.00896208	0.0136619	0.000610368		GLU 252	R GLU 252	0	0	0	-0.0107186	0.00159046	7.10567e-05	0.598806	0.145806	0.00651413	-0.575886	0.144453	0.00645369	0	0	0	0.0122016	0.00800856	0.000357796		GLU 252	R GLU 252	0	0	0	-0.0115589	0.00215076	9.60889e-05
LEU 253	R LEU 253	0	0	0	-0.0365848	0.00870172	0.000388764	0.00521557	0.0215247	0.000961655	0.0461058	0.0242876	0.00108509	0	0	0	0.0147365	0.0107764	0.000481453		LEU 253	R LEU 253	0	0	0	-0.0340838	0.0082967	0.000370669	-0.00165269	0.0233151	0.00104164	0.037008	0.0246055	0.00109929	0	0	0	0.00127146	0.0100453	0.000448792		LEU 253	R LEU 253	0	0	0	-0.032517	0.00637722	0.000284913
PHE 254	R PHE 254	0	0	0	-0.0097485	0.000939605	4.19784e-05	-0.02799	0.0141433	0.000631877	0.0136008	0.0156937	0.000701142	0	0	0	-0.0241377	0.00670947	0.000299757		PHE 254	R PHE 254	0	0	0	-0.00936926	0.000942124	4.2091e-05	-0.0206188	0.01695	0.000757269	0.0134291	0.0170503	0.00076175	0	0	0	-0.0165589	0.0048167	0.000215194		PHE 254	R PHE 254	0	0	0	-0.00951697	0.00105829	4.72808e-05
ALA 255	R ALA 255	0	0	0	-0.00294212	0.000538575	2.40617e-05	0.032501	0.00453182	0.000202467	-0.0278822	0.00474963	0.000212198	0	0	0	0.00167665	0.00240658	0.000107518		ALA 255	R ALA 255	0	0	0	-0.00290419	0.000496296	2.21729e-05	0.0305309	0.00447721	0.000200027	-0.0249182	0.00447295	0.000199837	0	0	0	0.00270858	0.00204317	9.12823e-05		ALA 255	R ALA 255	0	0	0	-0.0030978	0.000497915	2.22452e-05
LEU 256	R LEU 256	0	0	0	-0.00606986	0.000971197	4.33899e-05	-0.00749701	0.00634397	0.000283428	0.0158523	0.00599918	0.000268024	0	0	0	0.00228543	0.00230082	0.000102793		LEU 256	R LEU 256	0	0	0	-0.00548703	0.000923378	4.12535e-05	-0.00607784	0.00462225	0.000206507	0.0131218	0.00478387	0.000213727	0	0	0	0.00155689	0.0018826	8.41082e-05		LEU 256	R LEU 256	0	0	0	-0.00692016	0.00115194	5.14647e-05
GLU 257	R GLU 257	0	0	0	-0.00105589	0.000317284	1.41752e-05	-0.201004	0.0542948	0.00242571	0.200637	0.0541271	0.00241822	0	0	0	-0.00142315	0.00159108	7.1084e-05		GLU 257	R GLU 257	0	0	0	-0.00100998	0.000306125	1.36767e-05	-0.15191	0.073589	0.00328771	0.150413	0.0732338	0.00327185	0	0	0	-0.00250699	0.00294298	0.000131483		GLU 257	R GLU 257	0	0	0	-0.00100599	0.000299641	1.3387e-05
GLN 258	R GLN 258	0	0	0	-0.000732535	0.000442637	1.97756e-05	-0.00810778	0.00542195	0.000242235	0.013024	0.00538344	0.000240515	0	0	0	0.00418363	0.00107883	4.81988e-05		GLN 258	R GLN 258	0	0	0	-0.00050499	0.000499975	2.23372e-05	-0.000271457	0.00610309	0.000272666	0.0040978	0.0063208	0.000282393	0	0	0	0.00332136	0.00130044	5.80993e-05		GLN 258	R GLN 258	0	0	0	-0.000616766	0.000486174	2.17207e-05
SER 259	R SER 259	0	0	0	-0.000223553	0.000416626	1.86135e-05	5.38922e-05	0.00225675	0.000100824	0.000165669	0.00222634	9.94655e-05	0	0	0	-3.99202e-06	0.000755541	3.37551e-05		SER 259	R SER 259	0	0	0	-0.000229541	0.000420538	1.87882e-05	-0.000163673	0.00259532	0.00011595	0.000115768	0.00264812	0.000118309	0	0	0	-0.000277445	0.000726509	3.2458e-05		SER 259	R SER 259	0	0	0	-0.000235529	0.000424329	1.89576e-05
CYS 260	R CYS 260	0	0	0	-0.000125749	0.000331566	1.48133e-05	0.000912176	0.00278724	0.000124525	-0.00130938	0.00272603	0.00012179	0	0	0	-0.000522954	0.000676061	3.02042e-05		CYS 260	R CYS 260	0	0	0	-0.000127745	0.000333805	1.49133e-05	0.00037525	0.00161298	7.20626e-05	-0.000676647	0.00153834	6.87281e-05	0	0	0	-0.000429142	0.000684494	3.05809e-05		CYS 260	R CYS 260	0	0	0	-0.000149701	0.000356778	1.59397e-05
ALA 261	R ALA 261	0	0	0	-4.99002e-05	0.000217739	9.72785e-06	-0.000746507	0.000956965	4.2754e-05	0.000810379	0.000885665	3.95686e-05	0	0	0	1.39721e-05	0.000645732	2.88492e-05		ALA 261	R ALA 261	0	0	0	-4.99002e-05	0.000217739	9.72785e-06	-0.000383234	0.000789678	3.52802e-05	0.000411178	0.00077033	3.44158e-05	0	0	0	-2.19561e-05	0.000657763	2.93867e-05		ALA 261	R ALA 261	0	0	0	-5.18962e-05	0.000221817	9.91007e-06
GLN 262	R GLN 262	0	0	0	-7.18563e-05	0.00025825	1.15378e-05	0.00301397	0.00171695	7.67076e-05	-0.00285629	0.00173473	7.7502e-05	0	0	0	8.58283e-05	0.000591539	2.6428e-05		GLN 262	R GLN 262	0	0	0	-6.38723e-05	0.000244525	1.09246e-05	0.00258483	0.0012853	5.74228e-05	-0.00246307	0.00130144	5.81441e-05	0	0	0	5.78842e-05	0.000601597	2.68774e-05		GLN 262	R GLN 262	0	0	0	-7.98403e-05	0.000271046	1.21094e-05
VAL 263	R VAL 263	0	0	0	-2.59481e-05	0.000158981	7.10272e-06	-0.000768463	0.000627293	2.80254e-05	0.000748503	0.000635464	2.83905e-05	0	0	0	-4.59082e-05	0.000595968	2.66259e-05		VAL 263	R VAL 263	0	0	0	-3.59281e-05	0.000186111	8.31483e-06	-0.000215569	0.000710231	3.17308e-05	0.000215569	0.000729639	3.25978e-05	0	0	0	-3.59281e-05	0.000604958	2.70275e-05		VAL 263	R VAL 263	0	0	0	-1.79641e-05	0.000132821	5.934e-06
VAL 264	R VAL 264	0	0	0	-1.39721e-05	0.000117375	5.24392e-06	-0.00109581	0.000553344	2.47216e-05	0.00107385	0.000525341	2.34705e-05	0	0	0	-3.59281e-05	0.000567505	2.53543e-05		VAL 264	R VAL 264	0	0	0	-1.1976e-05	0.000108778	4.85984e-06	-0.000994012	0.000507394	2.26687e-05	0.001002	0.000537975	2.4035e-05	0	0	0	-3.99202e-06	0.000589313	2.63285e-05		VAL 264	R VAL 264	0	0	0	-1.59681e-05	0.000125352	5.60031e-06
LEU 265	R LEU 265	0	0	0	-7.98403e-06	8.8996e-05	3.97605e-06	0.000453094	0.000513583	2.29452e-05	-0.000473054	0.00052271	2.3353e-05	0	0	0	-2.79441e-05	0.00060538	2.70464e-05		LEU 265	R LEU 265	0	0	0	-1.59681e-05	0.000125352	5.60031e-06	0.000550898	0.000505365	2.2578e-05	-0.000586826	0.000512271	2.28866e-05	0	0	0	-5.18962e-05	0.000613635	2.74152e-05		LEU 265	R LEU 265	0	0	0	-1.39721e-05	0.000117375	5.24392e-06
GLN 266	R GLN 266	0	0	0	-3.99202e-06	6.30562e-05	2.81714e-06	-0.000698603	0.000849432	3.79498e-05	0.000716567	0.000847389	3.78586e-05	0	0	0	1.39721e-05	0.000594221	2.65478e-05		GLN 266	R GLN 266	0	0	0	-5.98802e-06	7.71503e-05	3.44682e-06	-0.000858283	0.000699213	3.12385e-05	0.000812375	0.000720893	3.22071e-05	0	0	0	-5.18962e-05	0.000603798	2.69757e-05		GLN 266	R GLN 266	0	0	0	-9.98004e-06	9.94004e-05	4.44088e-06
ALA 267	R ALA 267	0	0	0	-3.99202e-06	6.30562e-05	2.81714e-06	2.59481e-05	0.000396247	1.7703e-05	-2.19561e-05	0.000420907	1.88047e-05	0	0	0	3.98883e-17	0.000489409	2.18652e-05		ALA 267	R ALA 267	0	0	0	-1.99601e-06	4.46321e-05	1.99401e-06	2.59481e-05	0.000401252	1.79266e-05	1.99601e-06	0.00036019	1.60921e-05	0	0	0	2.59481e-05	0.00047421	2.11862e-05		ALA 267	R ALA 267	0	0	0	-3.99202e-06	6.30562e-05	2.81714e-06
ALA 268	R ALA 268	0	0	0	0	0	0	0.000518962	0.00049964	2.23223e-05	-0.000483034	0.000499712	2.23255e-05	0	0	0	3.59281e-05	0.000670677	2.99636e-05		ALA 268	R ALA 268	0	0	0	0	0	0	0.000333333	0.00047562	2.12491e-05	-0.000361277	0.000484508	2.16462e-05	0	0	0	-2.79441e-05	0.00064373	2.87598e-05		ALA 268	R ALA 268	0	0	0	-1.99601e-06	4.46321e-05	1.99401e-06
ASN 269	R ASN 269	0	0	0	-3.99202e-06	6.30562e-05	2.81714e-06	-0.000377246	0.000500899	2.23785e-05	0.00039521	0.000496994	2.22041e-05	0	0	0	1.39721e-05	0.000604214	2.69943e-05		ASN 269	R ASN 269	0	0	0	-1.99601e-06	4.46321e-05	1.99401e-06	-0.000273453	0.000496569	2.21851e-05	0.000259481	0.000481737	2.15224e-05	0	0	0	-1.59681e-05	0.000605814	2.70658e-05		ASN 269	R ASN 269	0	0	0	-5.98802e-06	7.71503e-05	3.44682e-06
GLU 270	R GLU 270	0	0	0	-1.99601e-06	4.46321e-05	1.99401e-06	-0.0326208	0.00911251	0.000407117	0.0326507	0.00912826	0.00040782	0	0	0	2.79441e-05	0.000592044	2.64506e-05		GLU 270	R GLU 270	0	0	0	-1.99601e-06	4.46321e-05	1.99401e-06	-0.0214551	0.00999543	0.000446563	0.0214491	0.0100193	0.000447631	0	0	0	-7.98403e-06	0.000612524	2.73656e-05		GLU 270	R GLU 270	0	0	0	-1.99601e-06	4.46321e-05	1.99401e-06
ARG 271	R ARG 271	0	0	0	-5.98802e-06	7.71503e-05	3.44682e-06	0.0293054	0.0094639	0.000422816	-0.0292675	0.00945819	0.000422561	0	0	0	3.19361e-05	0.000571249	2.55215e-05		ARG 271	R ARG 271	0	0	0	-9.98004e-06	9.94004e-05	4.44088e-06	0.0172236	0.0105654	0.000472025	-0.0172016	0.0105621	0.00047188	0	0	0	1.1976e-05	0.000605906	2.70699e-05		ARG 271	R ARG 271	0	0	0	-1.99601e-06	4.46321e-05	1.99401e-06
ASN 272	R ASN 272	0	0	0	-5.98802e-06	7.71503e-05	3.44682e-06	0.000912176	0.000806827	3.60464e-05	-0.000934132	0.000843936	3.77043e-05	0	0	0	-2.79441e-05	0.000611938	2.73394e-05		ASN 272	R ASN 272	0	0	0	-9.98004e-06	9.94004e-05	4.44088e-06	-6.78643e-05	0.000588805	2.63059e-05	8.18363e-05	0.000605439	2.7049e-05	0	0	0	3.99202e-06	0.000612563	2.73673e-05		ASN 272	R ASN 272	0	0	0	-3.99202e-06	6.30562e-05	2.81714e-06
VAL 273	R VAL 273	0	0	0	-1.99601e-06	4.46321e-05	1.99401e-06	-0.000419162	0.000565078	2.52458e-05	0.000427146	0.000569678	2.54513e-05	0	0	0	5.98802e-06	0.000614174	2.74393e-05		VAL 273	R VAL 273	0	0	0	-5.98802e-06	7.71503e-05	3.44682e-06	-0.000183633	0.000563539	2.51771e-05	0.000191617	0.000557305	2.48985e-05	0	0	0	1.99601e-06	0.000534252	2.38686e-05		VAL 273	R VAL 273	0	0	0	-9.98004e-06	9.94004e-05	4.44088e-06
SER 274	R SER 274	0	0	0	-7.98403e-06	8.8996e-05	3.97605e-06	0.000337325	0.000615813	2.75125e-05	-0.000313373	0.000595727	2.66151e-05	0	0	0	1.59681e-05	0.00060251	2.69182e-05		SER 274	R SER 274	0	0	0	-5.98802e-06	7.71503e-05	3.44682e-06	-5.58882e-05	0.000593436	2.65128e-05	5.78842e-05	0.000584772	2.61257e-05	0	0	0	-3.99202e-06	0.000561563	2.50888e-05		SER 274	R SER 274	0	0	0	-3.99202e-06	6.30562e-05	2.81714e-06
THR 275	R THR 275	0	0	0	-1.1976e-05	0.000108778	4.85984e-06	-0.000996008	0.000842949	3.76602e-05	0.000988024	0.000845238	3.77625e-05	0	0	0	-1.99601e-05	0.000575273	2.57013e-05		THR 275	R THR 275	0	0	0	-7.98403e-06	8.8996e-05	3.97605e-06	-0.000449102	0.000739466	3.30369e-05	0.00042515	0.000726519	3.24585e-05	0	0	0	-3.19361e-05	0.000618234	2.76207e-05		THR 275	R THR 275	0	0	0	-3.99202e-06	6.30562e-05	2.81714e-06
ARG 276	R ARG 276	0	0	0	-1.59681e-05	0.000125352	5.60031e-06	0.0347824	0.013075	0.00058415	-0.0347345	0.0130413	0.000582642	0	0	0	3.19361e-05	0.000605182	2.70375e-05		ARG 276	R ARG 276	0	0	0	-1.39721e-05	0.000117375	5.24392e-06	0.0191098	0.014908	0.000666042	-0.0191078	0.0148812	0.000664842	0	0	0	-1.1976e-05	0.000568515	2.53994e-05		ARG 276	R ARG 276	0	0	0	0	0	0
GLN 277	R GLN 277	0	0	0	-5.98802e-06	7.71503e-05	3.44682e-06	-0.000636727	0.000826077	3.69064e-05	0.000576846	0.000821725	3.6712e-05	0	0	0	-6.58683e-05	0.00057705	2.57807e-05		GLN 277	R GLN 277	0	0	0	-3.99202e-06	6.30562e-05	2.81714e-06	-0.000421158	0.000893686	3.99269e-05	0.000381238	0.000913618	4.08174e-05	0	0	0	-4.39122e-05	0.000566944	2.53292e-05		GLN 277	R GLN 277	0	0	0	-7.98403e-06	8.8996e-05	3.97605e-06
GLY 278	R GLY 278	0	0	0	0	0	0	-0.000974052	0.000623336	2.78486e-05	0.000954092	0.000585834	2.61731e-05	0	0	0	-1.99601e-05	0.000575273	2.57013e-05		GLY 278	R GLY 278	0	0	0	-5.98802e-06	7.71503e-05	3.44682e-06	-0.00043513	0.000607902	2.7159e-05	0.000391218	0.000604906	2.70252e-05	0	0	0	-4.99002e-05	0.00053192	2.37644e-05		GLY 278	R GLY 278	0	0	0	-3.99202e-06	6.30562e-05	2.81714e-06
MET 279	R MET 279	0	0	0	-3.99202e-06	6.30562e-05	2.81714e-06	-0.00139721	0.000706339	3.15569e-05	0.00139321	0.000676873	3.02405e-05	0	0	0	-7.98403e-06	0.000579021	2.58688e-05		MET 279	R MET 279	0	0	0	-5.98802e-06	7.71503e-05	3.44682e-06	-0.000830339	0.000623202	2.78426e-05	0.000862275	0.00061501	2.74766e-05	0	0	0	2.59481e-05	0.000580217	2.59222e-05		MET 279	R MET 279	0	0	0	-3.99202e-06	6.30562e-05	2.81714e-06
ASP 280	R ASP 280	0	0	0	-3.99202e-06	6.30562e-05	2.81714e-06	-0.0367066	0.010466	0.000467585	0.0366547	0.0104766	0.00046806	0	0	0	-5.58882e-05	0.000583258	2.6058e-05		ASP 280	R ASP 280	0	0	0	-1.99601e-06	4.46321e-05	1.99401e-06	-0.024523	0.0118691	0.000530274	0.024481	0.0118476	0.000529311	0	0	0	-4.39122e-05	0.000591075	2.64073e-05		ASP 280	R ASP 280	0	0	0	-5.98802e-06	7.71503e-05	3.44682e-06
LEU 281	R LEU 281	0	0	0	-1.79641e-05	0.000132821	5.934e-06	0.00100399	0.000547161	2.44454e-05	-0.000988024	0.000505317	2.25759e-05	0	0	0	-1.99601e-06	0.000580794	2.5948e-05		LEU 281	R LEU 281	0	0	0	-7.98403e-06	8.8996e-05	3.97605e-06	0.000610778	0.000570572	2.54913e-05	-0.000618762	0.000572461	2.55757e-05	0	0	0	-1.59681e-05	0.000618853	2.76483e-05		LEU 281	R LEU 281	0	0	0	-3.99202e-06	6.30562e-05	2.81714e-06
SER 282	R SER 282	0	0	0	-1.99601e-06	4.46321e-05	1.99401e-06	-0.000694611	0.000498051	2.22513e-05	0.000688623	0.000496344	2.2175e-05	0	0	0	-7.98403e-06	0.000602669	2.69253e-05		SER 282	R SER 282	0	0	0	-3.99202e-06	6.30562e-05	2.81714e-06	-0.000399202	0.000497819	2.22409e-05	0.000401198	0.000506168	2.26139e-05	0	0	0	-1.99601e-06	0.000607666	2.71485e-05		SER 282	R SER 282	0	0	0	-1.99601e-06	4.46321e-05	1.99401e-06
ALA 283	R ALA 283	0	0	0	0	0	0	0.000610778	0.00049165	2.19653e-05	-0.00058483	0.000492751	2.20145e-05	0	0	0	2.59481e-05	0.000613655	2.74161e-05		ALA 283	R ALA 283	0	0	0	-1.99601e-06	4.46321e-05	1.99401e-06	0.000439122	0.000500286	2.23511e-05	-0.000443114	0.000496753	2.21933e-05	0	0	0	-5.98802e-06	0.000648939	2.89925e-05		ALA 283	R ALA 283	0	0	0	-1.1976e-05	0.000108778	4.85984e-06
ASN 284	R ASN 284	0	0	0	-3.99202e-06	6.30562e-05	2.81714e-06	-2.19561e-05	0.000841487	3.75949e-05	5.78842e-05	0.000780656	3.48771e-05	0	0	0	3.19361e-05	0.000601875	2.68898e-05		ASN 284	R ASN 284	0	0	0	-3.99202e-06	6.30562e-05	2.81714e-06	0.000481038	0.000713527	3.18781e-05	-0.000497006	0.000733087	3.27519e-05	0	0	0	-1.99601e-05	0.000582171	2.60095e-05		ASN 284	R ASN 284	0	0	0	-5.98802e-06	7.71503e-05	3.44682e-06
GLN 285	R GLN 285	0	0	0	-7.98403e-06	8.8996e-05	3.97605e-06	0.000125749	0.000667282	2.9812e-05	-0.000135729	0.000629879	2.81409e-05	0	0	0	-1.79641e-05	0.000617183	2.75737e-05		GLN 285	R GLN 285	0	0	0	-7.98403e-06	8.8996e-05	3.97605e-06	-0.000179641	0.000585644	2.61646e-05	0.000167665	0.000592562	2.64737e-05	0	0	0	-1.99601e-05	0.000546811	2.44297e-05		GLN 285	R GLN 285	0	0	0	-1.99601e-06	4.46321e-05	1.99401e-06
ASP 286	R ASP 286	0	0	0	-5.98802e-06	7.71503e-05	3.44682e-06	-0.0303393	0.0103752	0.000463531	0.0302914	0.0104354	0.000466218	0	0	0	-5.38922e-05	0.000598643	2.67454e-05		ASP 286	R ASP 286	0	0	0	-5.98802e-06	7.71503e-05	3.44682e-06	-0.0173373	0.0112269	0.000501582	0.0173812	0.0112337	0.000501885	0	0	0	3.79242e-05	0.000596529	2.6651e-05		ASP 286	R ASP 286	0	0	0	0	0	0
GLU 287	R GLU 287	0	0	0	-1.59681e-05	0.000125352	5.60031e-06	-0.0315669	0.0125382	0.000560168	0.0315389	0.0125317	0.000559874	0	0	0	-4.39122e-05	0.000617499	2.75878e-05		GLU 287	R GLU 287	0	0	0	-9.98004e-06	9.94004e-05	4.44088e-06	-0.0163713	0.0138602	0.000619229	0.0164192	0.0138544	0.000618968	0	0	0	3.79242e-05	0.000609767	2.72424e-05		GLU 287	R GLU 287	0	0	0	-9.98004e-06	9.94004e-05	4.44088e-06
GLU 288	R GLU 288	0	0	0	-2.19561e-05	0.00014654	6.54693e-06	-0.0452615	0.0150815	0.00067379	0.0451756	0.0150724	0.000673387	0	0	0	-0.000107784	0.000582821	2.60385e-05		GLU 288	R GLU 288	0	0	0	-9.98004e-06	9.94004e-05	4.44088e-06	-0.024014	0.017047	0.000761604	0.0239681	0.0169833	0.00075876	0	0	0	-5.58882e-05	0.00056235	2.5124e-05		GLU 288	R GLU 288	0	0	0	-2.59481e-05	0.000158981	7.10272e-06
THR 289	R THR 289	0	0	0	-1.59681e-05	0.000125352	5.60031e-06	-0.00148902	0.000594703	2.65694e-05	0.00149102	0.000608013	2.7164e-05	0	0	0	-1.39721e-05	0.000587464	2.6246e-05		THR 289	R THR 289	0	0	0	-1.99601e-05	0.000139863	6.24862e-06	-0.00128144	0.000515851	2.30465e-05	0.00133134	0.000526727	2.35324e-05	0	0	0	2.99401e-05	0.000606931	2.71157e-05		THR 289	R THR 289	0	0	0	-2.39521e-05	0.0001529	6.83107e-06
ASP 290	R ASP 290	0	0	0	-2.79441e-05	0.000164813	7.36329e-06	-0.0559042	0.0218621	0.000976726	0.0557824	0.0218643	0.000976824	0	0	0	-0.000149701	0.000605649	2.70584e-05		ASP 290	R ASP 290	0	0	0	-3.19361e-05	0.00017583	7.85551e-06	-0.0275309	0.0245325	0.00109603	0.027523	0.0244978	0.00109448	0	0	0	-3.99202e-05	0.000591358	2.64199e-05		ASP 290	R ASP 290	0	0	0	-2.99401e-05	0.000170422	7.6139e-06
GLN 291	R GLN 291	0	0	0	-2.19561e-05	0.00014654	6.54693e-06	-0.00197006	0.00124499	5.56221e-05	0.00196407	0.00121481	5.42736e-05	0	0	0	-2.79441e-05	0.000592044	2.64506e-05		GLN 291	R GLN 291	0	0	0	-1.59681e-05	0.000125352	5.60031e-06	-0.00192814	0.0012263	5.47872e-05	0.00191816	0.00125226	5.59468e-05	0	0	0	-2.59481e-05	0.00059717	2.66796e-05		GLN 291	R GLN 291	0	0	0	-1.1976e-05	0.000108778	4.85984e-06
GLU 292	R GLU 292	0	0	0	-7.98403e-06	8.8996e-05	3.97605e-06	-0.0421876	0.014196	0.000634229	0.0421756	0.0141814	0.000633576	0	0	0	-1.99601e-05	0.000588988	2.6314e-05		GLU 292	R GLU 292	0	0	0	-1.59681e-05	0.000125352	5.60031e-06	-0.0247725	0.0163878	0.000732152	0.0247605	0.0163787	0.000731747	0	0	0	-2.79441e-05	0.000585263	2.61476e-05		GLU 292	R GLU 292	0	0	0	-9.98004e-06	9.94004e-05	4.44088e-06
THR 293	R THR 293	0	0	0	-2.99401e-05	0.000170422	7.6139e-06	0.000289421	0.000580855	2.59507e-05	-0.000165669	0.00059815	2.67234e-05	0	0	0	9.38124e-05	0.000610276	2.72651e-05		THR 293	R THR 293	0	0	0	-2.39521e-05	0.0001529	6.83107e-06	0.000463074	0.00059701	2.66724e-05	-0.000447106	0.000578815	2.58595e-05	0	0	0	-7.98403e-06	0.000579021	2.58688e-05		THR 293	R THR 293	0	0	0	-2.19561e-05	0.00014654	6.54693e-06
PHE 294	R PHE 294	0	0	0	-2.39521e-05	0.0001529	6.83107e-06	-6.58683e-05	0.000663906	2.96611e-05	9.58084e-05	0.000658737	2.94302e-05	0	0	0	5.98802e-06	0.000623847	2.78715e-05		PHE 294	R PHE 294	0	0	0	-1.59681e-05	0.000125352	5.60031e-06	7.98403e-05	0.000570055	2.54682e-05	-5.98802e-06	0.000534222	2.38673e-05	0	0	0	5.78842e-05	0.000633908	2.83209e-05		PHE 294	R PHE 294	0	0	0	-3.19361e-05	0.00017583	7.85551e-06
GLN 295	R GLN 295	0	0	0	-7.58483e-05	0.000264755	1.18284e-05	0.00462275	0.00183648	8.20478e-05	-0.00447106	0.0018031	8.05564e-05	0	0	0	7.58483e-05	0.000646066	2.88641e-05		GLN 295	R GLN 295	0	0	0	-5.58882e-05	0.000229706	1.02625e-05	0.0044511	0.00166929	7.45784e-05	-0.00433333	0.00168907	7.54621e-05	0	0	0	6.18762e-05	0.000624007	2.78786e-05		GLN 295	R GLN 295	0	0	0	-7.38523e-05	0.00026153	1.16843e-05
LEU 296	R LEU 296	0	0	0	-5.18962e-05	0.000221817	9.91007e-06	-0.00326547	0.00110496	4.93661e-05	0.00331737	0.00104255	4.65776e-05	0	0	0	1.77281e-16	0.000612576	2.73679e-05		LEU 296	R LEU 296	0	0	0	-3.59281e-05	0.000186111	8.31483e-06	-0.00248703	0.00106211	4.74515e-05	0.0024012	0.00103469	4.62264e-05	0	0	0	-0.000121756	0.000627978	2.8056e-05		LEU 296	R LEU 296	0	0	0	-4.59082e-05	0.000209286	9.35021e-06
GLU 297	R GLU 297	0	0	0	-5.98802e-05	0.000237265	1.06002e-05	-0.117212	0.0256495	0.00114594	0.116888	0.0255659	0.0011422	0	0	0	-0.000383234	0.000632486	2.82574e-05		GLU 297	R GLU 297	0	0	0	-3.79242e-05	0.000191013	8.53382e-06	-0.0804172	0.0264515	0.00118177	0.0802375	0.0264027	0.00117959	0	0	0	-0.000217565	0.000577843	2.58161e-05		GLU 297	R GLU 297	0	0	0	-5.58882e-05	0.000229706	1.02625e-05
ILE 298	R ILE 298	0	0	0	-4.59082e-05	0.000209286	9.35021e-06	-0.00406986	0.000991536	4.42986e-05	0.00406188	0.00100208	4.47694e-05	0	0	0	-5.38922e-05	0.000598643	2.67454e-05		ILE 298	R ILE 298	0	0	0	-2.39521e-05	0.0001529	6.83107e-06	-0.00287824	0.000925976	4.13695e-05	0.00285828	0.000920967	4.11458e-05	0	0	0	-4.39122e-05	0.000594442	2.65577e-05		ILE 298	R ILE 298	0	0	0	-3.59281e-05	0.000186111	8.31483e-06
ASP 299	R ASP 299	0	0	0	-3.39321e-05	0.000181055	8.08892e-06	-0.10204	0.0178616	0.000797997	0.101858	0.0178233	0.000796287	0	0	0	-0.000215569	0.00060391	2.69807e-05		ASP 299	R ASP 299	0	0	0	-2.39521e-05	0.0001529	6.83107e-06	-0.0757086	0.0185814	0.000830156	0.0756068	0.0185985	0.000830919	0	0	0	-0.000125749	0.000587763	2.62593e-05		ASP 299	R ASP 299	0	0	0	-3.59281e-05	0.000186111	8.31483e-06
ARG 300	R ARG 300	0	0	0	-0.000133733	0.000340365	1.52064e-05	0.16178	0.0292168	0.00130531	-0.161112	0.0289936	0.00129534	0	0	0	0.00053493	0.000756395	3.37932e-05		ARG 300	R ARG 300	0	0	0	-6.38723e-05	0.000244525	1.09246e-05	0.109303	0.026342	0.00117687	-0.109076	0.0263049	0.00117522	0	0	0	0.000163673	0.000626397	2.79853e-05		ARG 300	R ARG 300	0	0	0	-0.000129741	0.000336018	1.50122e-05
ASP 301	R ASP 301	0	0	0	-3.59281e-05	0.000186111	8.31483e-06	-0.114778	0.0218681	0.000976993	0.114571	0.0217533	0.000971867	0	0	0	-0.000243513	0.000625939	2.79649e-05		ASP 301	R ASP 301	0	0	0	-9.98004e-06	9.94004e-05	4.44088e-06	-0.0830858	0.0200956	0.000897807	0.0829321	0.0200661	0.000896489	0	0	0	-0.000163673	0.000593677	2.65235e-05		ASP 301	R ASP 301	0	0	0	-4.19162e-05	0.000200398	8.9531e-06
THR 302	R THR 302	0	0	0	-1.1976e-05	0.000108778	4.85984e-06	0.00261677	0.00122875	5.48964e-05	-0.00258084	0.00122187	5.45891e-05	0	0	0	2.39521e-05	0.000598922	2.67579e-05		THR 302	R THR 302	0	0	0	-1.39721e-05	0.000117375	5.24392e-06	0.00235329	0.000782119	3.49425e-05	-0.00232535	0.000768606	3.43388e-05	0	0	0	1.39721e-05	0.000590852	2.63973e-05		THR 302	R THR 302	0	0	0	-1.79641e-05	0.000132821	5.934e-06
LYS 303	R LYS 303	0	0	0	-2.59481e-05	0.000158981	7.10272e-06	0.0860359	0.0161902	0.000723325	-0.0859022	0.0161696	0.000722407	0	0	0	0.000107784	0.00057593	2.57307e-05		LYS 303	R LYS 303	0	0	0	-2.59481e-05	0.000158981	7.10272e-06	0.0700918	0.0174303	0.000778729	-0.0699501	0.0174246	0.000778473	0	0	0	0.000115768	0.000636992	2.84587e-05		LYS 303	R LYS 303	0	0	0	-3.19361e-05	0.00017583	7.85551e-06
LYS 304	R LYS 304	0	0	0	-1.59681e-05	0.000125352	5.60031e-06	0.0603214	0.0110067	0.000491745	-0.0602655	0.010987	0.000490863	0	0	0	3.99202e-05	0.00059807	2.67198e-05		LYS 304	R LYS 304	0	0	0	-1.39721e-05	0.000117375	5.24392e-06	0.0489661	0.0137211	0.000613013	-0.0489341	0.013738	0.000613768	0	0	0	1.79641e-05	0.000570111	2.54707e-05		LYS 304	R LYS 304	0	0	0	-1.99601e-05	0.000139863	6.24862e-06
CYS 305	R CYS 305	0	0	0	-2.59481e-05	0.000158981	7.10272e-06	0.000948104	0.000707319	3.16007e-05	-0.000924152	0.000775263	3.46362e-05	0	0	0	-1.99601e-06	0.000573879	2.5639e-05		CYS 305	R CYS 305	0	0	0	-5.98802e-06	7.71503e-05	3.44682e-06	0.000608782	0.000738615	3.29989e-05	-0.000620758	0.000731313	3.26727e-05	0	0	0	-1.79641e-05	0.000604108	2.69896e-05		CYS 305	R CYS 305	0	0	0	-1.59681e-05	0.000125352	5.60031e-06
ALA 306	R ALA 306	0	0	0	-7.98403e-06	8.8996e-05	3.97605e-06	-0.00206188	0.000759612	3.39369e-05	0.00206986	0.000734867	3.28314e-05	0	0	0	3.51903e-16	0.000596062	2.66301e-05		ALA 306	R ALA 306	0	0	0	-7.98403e-06	8.8996e-05	3.97605e-06	-0.00097006	0.000681303	3.04384e-05	0.000978044	0.000633021	2.82813e-05	0	0	0	9.75046e-18	0.000585929	2.61774e-05		ALA 306	R ALA 306	0	0	0	-7.98403e-06	8.8996e-05	3.97605e-06
PHE 307	R PHE 307	0	0	0	-3.39321e-05	0.000181055	8.08892e-06	0.000203593	0.000722097	3.22609e-05	-0.000179641	0.000720158	3.21743e-05	0	0	0	-9.98004e-06	0.000573796	2.56353e-05		PHE 307	R PHE 307	0	0	0	-1.79641e-05	0.000132821	5.934e-06	0.000215569	0.000642349	2.8698e-05	-0.000207585	0.000660265	2.94985e-05	0	0	0	-9.98004e-06	0.000587546	2.62496e-05		PHE 307	R PHE 307	0	0	0	-2.79441e-05	0.000164813	7.36329e-06
ARG 308	R ARG 308	0	0	0	-5.98802e-05	0.000237265	1.06002e-05	0.10396	0.0258318	0.00115408	-0.103661	0.0257388	0.00114993	0	0	0	0.000239521	0.000636949	2.84568e-05		ARG 308	R ARG 308	0	0	0	-5.38922e-05	0.000225805	1.00882e-05	0.0706048	0.0296914	0.00132651	-0.0704391	0.0296343	0.00132396	0	0	0	0.000111776	0.000628245	2.80679e-05		ARG 308	R ARG 308	0	0	0	-7.38523e-05	0.00026153	1.16843e-05
THR 309	R THR 309	0	0	0	-2.19561e-05	0.00014654	6.54693e-06	-0.00374251	0.00119862	5.35505e-05	0.0037485	0.00122541	5.47471e-05	0	0	0	-1.59681e-05	0.000599188	2.67698e-05		THR 309	R THR 309	0	0	0	-1.79641e-05	0.000132821	5.934e-06	-0.00341118	0.00140806	6.29074e-05	0.00339122	0.00140097	6.25907e-05	0	0	0	-3.79242e-05	0.000606484	2.70957e-05		THR 309	R THR 309	0	0	0	-2.59481e-05	0.000158981	7.10272e-06
HIP 310	R HIP 310	0	0	0	-5.98802e-05	0.000237265	1.06002e-05	0.056507	0.0223384	0.000998006	-0.0564212	0.022239	0.000993567	0	0	0	2.59481e-05	0.000629708	2.81333e-05		HIP 310	R HIP 310	0	0	0	-4.59082e-05	0.000209286	9.35021e-06	0.0306647	0.0275493	0.00123081	-0.0306248	0.0274458	0.00122619	0	0	0	-5.98802e-06	0.000590987	2.64033e-05		HIP 310	R HIP 310	0	0	0	-5.58882e-05	0.000229706	1.02625e-05
THR 311	R THR 311	0	0	0	-1.99601e-05	0.000139863	6.24862e-06	-0.00191417	0.0009192	4.10668e-05	0.0019002	0.000933957	4.17261e-05	0	0	0	-3.39321e-05	0.000583237	2.60571e-05		THR 311	R THR 311	0	0	0	-2.59481e-05	0.000158981	7.10272e-06	-0.00112575	0.000936164	4.18247e-05	0.00112575	0.000981951	4.38703e-05	0	0	0	-2.59481e-05	0.000607115	2.71239e-05		THR 311	R THR 311	0	0	0	-2.59481e-05	0.000158981	7.10272e-06
GLY 312	R GLY 312	0	0	0	-1.79641e-05	0.000132821	5.934e-06	-0.00146307	0.000666517	2.97778e-05	0.00144311	0.000659082	2.94456e-05	0	0	0	-3.79242e-05	0.000603184	2.69483e-05		GLY 312	R GLY 312	0	0	0	-2.39521e-05	0.0001529	6.83107e-06	-0.00108982	0.000597664	2.67016e-05	0.00110579	0.000595045	2.65846e-05	0	0	0	-7.98403e-06	0.000596008	2.66277e-05		GLY 312	R GLY 312	0	0	0	-2.39521e-05	0.0001529	6.83107e-06
LYS 313	R LYS 313	0	0	0	-2.99401e-05	0.000170422	7.6139e-06	0.0561218	0.0178857	0.000799075	-0.0560798	0.0178842	0.000799009	0	0	0	1.1976e-05	0.000612459	2.73627e-05		LYS 313	R LYS 313	0	0	0	-9.98004e-06	9.94004e-05	4.44088e-06	0.0368563	0.0200093	0.000893948	-0.0368004	0.0200325	0.000894987	0	0	0	4.59082e-05	0.000595968	2.66259e-05		LYS 313	R LYS 313	0	0	0	-2.39521e-05	0.0001529	6.83107e-06
TYR 314	R TYR 314	0	0	0	-5.78842e-05	0.000233524	1.04331e-05	0.00185429	0.000784535	3.50504e-05	-0.00187226	0.00079648	3.55841e-05	0	0	0	-7.58483e-05	0.000580999	2.59571e-05		TYR 314	R TYR 314	0	0	0	-3.19361e-05	0.00017583	7.85551e-06	0.00159082	0.00073834	3.29866e-05	-0.00162076	0.000725834	3.24279e-05	0	0	0	-6.18762e-05	0.000601199	2.68596e-05		TYR 314	R TYR 314	0	0	0	-1.39721e-05	0.000117375	5.24392e-06
TRP 315	R TRP 315	0	0	0	-2.79441e-05	0.000164813	7.36329e-06	-0.00172255	0.000603442	2.69598e-05	0.00169461	0.000599859	2.67997e-05	0	0	0	-5.58882e-05	0.00059679	2.66626e-05		TRP 315	R TRP 315	0	0	0	-2.19561e-05	0.00014654	6.54693e-06	-0.00160279	0.000572064	2.5558e-05	0.00162275	0.000539277	2.40931e-05	0	0	0	-1.99601e-06	0.000604372	2.70013e-05		TRP 315	R TRP 315	0	0	0	-2.59481e-05	0.000158981	7.10272e-06
THR 316	R THR 316	0	0	0	-3.99202e-06	6.30562e-05	2.81714e-06	0.00115768	0.000707167	3.15939e-05	-0.00116168	0.000694869	3.10445e-05	0	0	0	-7.98403e-06	0.000582458	2.60223e-05		THR 316	R THR 316	0	0	0	-3.99202e-06	6.30562e-05	2.81714e-06	0.000746507	0.00059741	2.66903e-05	-0.000758483	0.000605656	2.70587e-05	0	0	0	-1.59681e-05	0.00060251	2.69182e-05		THR 316	R THR 316	0	0	0	-1.99601e-06	4.46321e-05	1.99401e-06
LEU 317	R LEU 317	0	0	0	0	0	0	-0.000746507	0.00051097	2.28285e-05	0.000736527	0.000507865	2.26898e-05	0	0	0	-9.98004e-06	0.000573796	2.56353e-05		LEU 317	R LEU 317	0	0	0	-1.99601e-06	4.46321e-05	1.99401e-06	-0.000532934	0.000506852	2.26445e-05	0.000530938	0.000514792	2.29992e-05	0	0	0	-3.99202e-06	0.000622262	2.78006e-05		LEU 317	R LEU 317	0	0	0	-1.1976e-05	0.000108778	4.85984e-06
THR 318	R THR 318	0	0	0	-5.98802e-06	7.71503e-05	3.44682e-06	0.000165669	0.00070534	3.15123e-05	-0.000151697	0.0006753	3.01702e-05	0	0	0	7.98403e-06	0.00059265	2.64776e-05		THR 318	R THR 318	0	0	0	0	0	0	4.59082e-05	0.000595968	2.66259e-05	3.99202e-06	0.000596048	2.66295e-05	0	0	0	4.99002e-05	0.000553978	2.47499e-05		THR 318	R THR 318	0	0	0	-5.98802e-06	7.71503e-05	3.44682e-06
ALA 319	R ALA 319	0	0	0	-1.99601e-06	4.46321e-05	1.99401e-06	0.000241517	0.000463813	2.07216e-05	-0.000263473	0.000466912	2.08601e-05	0	0	0	-2.39521e-05	0.00058544	2.61555e-05		ALA 319	R ALA 319	0	0	0	-1.99601e-06	4.46321e-05	1.99401e-06	0.000115768	0.000392762	1.75473e-05	-0.000149701	0.000427994	1.91213e-05	0	0	0	-3.59281e-05	0.000504181	2.25251e-05		ALA 319	R ALA 319	0	0	0	-1.99601e-06	4.46321e-05	1.99401e-06
THR 320	R THR 320	0	0	0	-1.99601e-06	4.46321e-05	1.99401e-06	0.000217565	0.000531043	2.37253e-05	-0.000215569	0.00053373	2.38453e-05	0	0	0	-4.60931e-17	0.000558012	2.49301e-05		THR 320	R THR 320	0	0	0	0	0	0	0.000183633	0.000470923	2.10393e-05	-0.000145709	0.000469346	2.09688e-05	0	0	0	3.79242e-05	0.000544028	2.43054e-05		THR 320	R THR 320	0	0	0	-1.99601e-06	4.46321e-05	1.99401e-06
GLY 321	R GLY 321	0	0	0	-1.99601e-06	4.46321e-05	1.99401e-06	-3.59281e-05	0.000422315	1.88676e-05	1.1976e-05	0.000418933	1.87166e-05	0	0	0	-2.59481e-05	0.000510689	2.28159e-05		GLY 321	R GLY 321	0	0	0	-5.98802e-06	7.71503e-05	3.44682e-06	3.99202e-05	0.00040259	1.79864e-05	-2.79441e-05	0.000388479	1.7356e-05	0	0	0	5.98802e-06	0.000503445	2.24923e-05		GLY 321	R GLY 321	0	0	0	0	0	0
GLY 322	R GLY 322	0	0	0	-1.99601e-06	4.46321e-05	1.99401e-06	-0.000774451	0.000463246	2.06963e-05	0.000796407	0.00043599	1.94786e-05	0	0	0	1.99601e-05	0.000575273	2.57013e-05		GLY 322	R GLY 322	0	0	0	-9.98004e-06	9.94004e-05	4.44088e-06	-0.000700599	0.000457996	2.04617e-05	0.000742515	0.00044179	1.97377e-05	0	0	0	3.19361e-05	0.000605182	2.70375e-05		GLY 322	R GLY 322	0	0	0	0	0	0
VAL 323	R VAL 323	0	0	0	-1.99601e-06	4.46321e-05	1.99401e-06	0.00116367	0.000439058	1.96157e-05	-0.00117964	0.000441898	1.97426e-05	0	0	0	-1.79641e-05	0.000545053	2.43512e-05		VAL 323	R VAL 323	0	0	0	0	0	0	0.000958084	0.000424122	1.89484e-05	-0.000966068	0.000405607	1.81212e-05	0	0	0	-7.98403e-06	0.00050933	2.27552e-05		VAL 323	R VAL 323	0	0	0	-1.99601e-06	4.46321e-05	1.99401e-06
GLN 324	R GLN 324	0	0	0	0	0	0	-0.00207186	0.000564083	2.52014e-05	0.00206786	0.000546615	2.44209e-05	0	0	0	-3.99202e-06	0.000554409	2.47692e-05		GLN 324	R GLN 324	0	0	0	-3.99202e-06	6.30562e-05	2.81714e-06	-0.00181637	0.000530705	2.37102e-05	0.00184232	0.000525864	2.34939e-05	0	0	0	2.19561e-05	0.000552184	2.46698e-05		GLN 324	R GLN 324	0	0	0	-5.98802e-06	7.71503e-05	3.44682e-06
SER 325	R SER 325	0	0	0	-7.98403e-06	8.8996e-05	3.97605e-06	-4.59082e-05	0.00115983	5.18172e-05	2.39521e-05	0.00114403	5.11115e-05	0	0	0	-2.99401e-05	0.000596983	2.66712e-05		SER 325	R SER 325	0	0	0	-7.98403e-06	8.8996e-05	3.97605e-06	0.000153693	0.000475268	2.12334e-05	-8.18363e-05	0.000454836	2.03206e-05	0	0	0	6.38723e-05	0.000524749	2.34441e-05		SER 325	R SER 325	0	0	0	-1.99601e-06	4.46321e-05	1.99401e-06
THR 326	R THR 326	0	0	0	-1.1976e-05	0.000108778	4.85984e-06	-0.000169661	0.000841274	3.75854e-05	0.000171657	0.000822874	3.67633e-05	0	0	0	-9.98004e-06	0.000587546	2.62496e-05		THR 326	R THR 326	0	0	0	-9.98004e-06	9.94004e-05	4.44088e-06	0.000131737	0.000594897	2.65781e-05	-0.000121756	0.000608609	2.71906e-05	0	0	0	9.57318e-17	0.000582513	2.60248e-05		THR 326	R THR 326	0	0	0	-7.98403e-06	8.8996e-05	3.97605e-06
ALA 327	R ALA 327	0	0	0	-5.98802e-06	7.71503e-05	3.44682e-06	-0.000686627	0.000849798	3.79662e-05	0.000680639	0.000865048	3.86475e-05	0	0	0	-1.1976e-05	0.000599281	2.67739e-05		ALA 327	R ALA 327	0	0	0	-5.98802e-06	7.71503e-05	3.44682e-06	-0.000347305	0.000749676	3.3493e-05	0.000347305	0.000725318	3.24048e-05	0	0	0	-5.98802e-06	0.000580766	2.59467e-05		ALA 327	R ALA 327	0	0	0	-9.98004e-06	9.94004e-05	4.44088e-06
SER 328	R SER 328	0	0	0	-2.39521e-05	0.0001529	6.83107e-06	-0.00247305	0.00146475	6.544e-05	0.00242515	0.00142996	6.38861e-05	0	0	0	-7.18563e-05	0.000598423	2.67356e-05		SER 328	R SER 328	0	0	0	-1.1976e-05	0.000108778	4.85984e-06	-0.00170659	0.00120533	5.38504e-05	0.00167465	0.00120542	5.38541e-05	0	0	0	-4.39122e-05	0.000577409	2.57967e-05		SER 328	R SER 328	0	0	0	-9.98004e-06	9.94004e-05	4.44088e-06
SER 329	R SER 329	0	0	0	-1.79641e-05	0.000132821	5.934e-06	0.00327345	0.00170799	7.63075e-05	-0.00328942	0.00167584	7.48712e-05	0	0	0	-3.39321e-05	0.000600105	2.68107e-05		SER 329	R SER 329	0	0	0	-9.98004e-06	9.94004e-05	4.44088e-06	0.00217764	0.00125667	5.61439e-05	-0.00216567	0.00127876	5.71308e-05	0	0	0	1.99601e-06	0.00058422	2.6101e-05		SER 329	R SER 329	0	0	0	-1.59681e-05	0.000125352	5.60031e-06
LYS 330	R LYS 330	0	0	0	-3.79242e-05	0.000191013	8.53382e-06	0.104475	0.0204279	0.000912651	-0.104251	0.0203586	0.000909554	0	0	0	0.000185629	0.000615399	2.7494e-05		LYS 330	R LYS 330	0	0	0	-2.59481e-05	0.000158981	7.10272e-06	0.0778683	0.0227884	0.00101811	-0.0777126	0.0227609	0.00101688	0	0	0	0.000129741	0.000555443	2.48154e-05		LYS 330	R LYS 330	0	0	0	-3.19361e-05	0.00017583	7.85551e-06
ASN 331	R ASN 331	0	0	0	-9.98004e-06	9.94004e-05	4.44088e-06	1.59681e-05	0.00114068	5.09617e-05	1.1976e-05	0.00111596	4.98574e-05	0	0	0	1.79641e-05	0.000573601	2.56266e-05		ASN 331	R ASN 331	0	0	0	-5.98802e-06	7.71503e-05	3.44682e-06	-2.99401e-05	0.00132423	5.91624e-05	3.99202e-05	0.00136626	6.10401e-05	0	0	0	3.99202e-06	0.000589313	2.63285e-05		ASN 331	R ASN 331	0	0	0	-7.98403e-06	8.8996e-05	3.97605e-06
ALA 332	R ALA 332	0	0	0	-3.99202e-06	6.30562e-05	2.81714e-06	-0.000127745	0.000550493	2.45942e-05	7.38523e-05	0.000532886	2.38076e-05	0	0	0	-5.78842e-05	0.000570956	2.55084e-05		ALA 332	R ALA 332	0	0	0	-3.99202e-06	6.30562e-05	2.81714e-06	7.38523e-05	0.000509917	2.27814e-05	-1.59681e-05	0.00050124	2.23938e-05	0	0	0	5.38922e-05	0.000549986	2.45716e-05		ALA 332	R ALA 332	0	0	0	0	0	0
SER 333	R SER 333	0	0	0	-7.98403e-06	8.8996e-05	3.97605e-06	0.000690619	0.000767407	3.42852e-05	-0.000680639	0.000772406	3.45086e-05	0	0	0	1.99601e-06	0.000607666	2.71485e-05		SER 333	R SER 333	0	0	0	0	0	0	0.000672655	0.000737254	3.29381e-05	-0.000692615	0.00066366	2.96501e-05	0	0	0	-1.99601e-05	0.000564768	2.5232e-05		SER 333	R SER 333	0	0	0	-5.98802e-06	7.71503e-05	3.44682e-06
CYS 334	R CYS 334	0	0	0	-7.98403e-06	8.8996e-05	3.97605e-06	-1.1976e-05	0.000585807	2.61719e-05	-6.64804e-19	0.000592703	2.648e-05	0	0	0	-1.99601e-05	0.000618737	2.76431e-05		CYS 334	R CYS 334	0	0	0	-5.98802e-06	7.71503e-05	3.44682e-06	0.000215569	0.000559296	2.49875e-05	-0.000181637	0.000525727	2.34878e-05	0	0	0	2.79441e-05	0.000592044	2.64506e-05		CYS 334	R CYS 334	0	0	0	-7.98403e-06	8.8996e-05	3.97605e-06
TYR 335	R TYR 335	0	0	0	-2.39521e-05	0.0001529	6.83107e-06	0.00221557	0.00106169	4.74328e-05	-0.00221956	0.00103419	4.62044e-05	0	0	0	-2.79441e-05	0.000595406	2.66008e-05		TYR 335	R TYR 335	0	0	0	-2.59481e-05	0.000158981	7.10272e-06	0.00142715	0.000817218	3.65106e-05	-0.00144711	0.000808942	3.61409e-05	0	0	0	-4.59082e-05	0.000615735	2.7509e-05		TYR 335	R TYR 335	0	0	0	-1.59681e-05	0.000125352	5.60031e-06
PHE 336	R PHE 336	0	0	0	-1.1976e-05	0.000108778	4.85984e-06	-0.00155689	0.00061846	2.76307e-05	0.00156886	0.000633203	2.82894e-05	0	0	0	-1.39387e-16	0.000550811	2.46084e-05		PHE 336	R PHE 336	0	0	0	-1.59681e-05	0.000125352	5.60031e-06	-0.00133333	0.000556818	2.48768e-05	0.00133533	0.000585358	2.61519e-05	0	0	0	-1.39721e-05	0.000584057	2.60937e-05		PHE 336	R PHE 336	0	0	0	-7.98403e-06	8.8996e-05	3.97605e-06
ASP 337	R ASP 337	0	0	0	-3.99202e-06	6.30562e-05	2.81714e-06	-0.0585329	0.0110653	0.00049436	0.058495	0.0110641	0.000494306	0	0	0	-4.19162e-05	0.000575827	2.5726e-05		ASP 337	R ASP 337	0	0	0	-1.99601e-06	4.46321e-05	1.99401e-06	-0.0445928	0.0122008	0.000545093	0.0445469	0.0122235	0.000546105	0	0	0	-4.79042e-05	0.00056662	2.53147e-05		ASP 337	R ASP 337	0	0	0	-3.99202e-06	6.30562e-05	2.81714e-06
ILE 338	R ILE 338	0	0	0	0	0	0	-0.000245509	0.000510962	2.28281e-05	0.000243513	0.000525386	2.34725e-05	0	0	0	-1.99601e-06	0.000594382	2.6555e-05		ILE 338	R ILE 338	0	0	0	-1.99601e-05	0.000139863	6.24862e-06	-0.000285429	0.00054017	2.4133e-05	0.000293413	0.000528373	2.3606e-05	0	0	0	-1.1976e-05	0.000592582	2.64746e-05		ILE 338	R ILE 338	0	0	0	-1.1976e-05	0.000108778	4.85984e-06
GLU 339	R GLU 339	0	0	0	-1.1976e-05	0.000108778	4.85984e-06	-0.0478523	0.00979685	0.000437691	0.0478303	0.00979944	0.000437807	0	0	0	-3.39321e-05	0.00059677	2.66617e-05		GLU 339	R GLU 339	0	0	0	-3.99202e-06	6.30562e-05	2.81714e-06	-0.0357565	0.0103669	0.000463161	0.0357345	0.0103731	0.000463434	0	0	0	-2.59481e-05	0.000580217	2.59222e-05		GLU 339	R GLU 339	0	0	0	-7.98403e-06	8.8996e-05	3.97605e-06
TRP 340	R TRP 340	0	0	0	-1.59681e-05	0.000125352	5.60031e-06	0.00131138	0.00051606	2.30558e-05	-0.00133533	0.000524194	2.34193e-05	0	0	0	-3.99202e-05	0.000611274	2.73097e-05		TRP 340	R TRP 340	0	0	0	-2.19561e-05	0.00014654	6.54693e-06	0.00100998	0.000495388	2.21323e-05	-0.001	0.000505459	2.25823e-05	0	0	0	-1.1976e-05	0.00058239	2.60193e-05		TRP 340	R TRP 340	0	0	0	-1.1976e-05	0.000108778	4.85984e-06
ARG 341	R ARG 341	0	0	0	-7.98403e-06	8.8996e-05	3.97605e-06	0.0418603	0.00863501	0.000385784	-0.0417984	0.00862742	0.000385445	0	0	0	5.38922e-05	0.000595299	2.6596e-05		ARG 341	R ARG 341	0	0	0	-7.98403e-06	8.8996e-05	3.97605e-06	0.0321996	0.00973891	0.000435102	-0.0321856	0.00974072	0.000435183	0	0	0	5.98802e-06	0.000610915	2.72937e-05		ARG 341	R ARG 341	0	0	0	-7.98403e-06	8.8996e-05	3.97605e-06
ASP 342	R ASP 342	0	0	0	-1.1976e-05	0.000108778	4.85984e-06	-0.0466946	0.0105486	0.000471279	0.0466826	0.0105089	0.000469501	0	0	0	-2.39521e-05	0.000598922	2.67579e-05		ASP 342	R ASP 342	0	0	0	-3.99202e-06	6.30562e-05	2.81714e-06	-0.0348902	0.0111223	0.00049691	0.0348922	0.0111377	0.000497596	0	0	0	-1.99601e-06	0.000577347	2.5794e-05		ASP 342	R ASP 342	0	0	0	-7.98403e-06	8.8996e-05	3.97605e-06
ARG 343	R ARG 343	0	0	0	-7.98403e-06	8.8996e-05	3.97605e-06	0.0400279	0.0101281	0.000452489	-0.03998	0.010148	0.000453379	0	0	0	3.99202e-05	0.000587973	2.62687e-05		ARG 343	R ARG 343	0	0	0	-9.98004e-06	9.94004e-05	4.44088e-06	0.0282196	0.0105988	0.00047352	-0.0282016	0.0105936	0.000473288	0	0	0	7.98403e-06	0.000622223	2.77989e-05		ARG 343	R ARG 343	0	0	0	-1.1976e-05	0.000108778	4.85984e-06
ARG 344	R ARG 344	0	0	0	-1.1976e-05	0.000108778	4.85984e-06	0.0395848	0.00981177	0.000438357	-0.0395349	0.00982874	0.000439116	0	0	0	3.79242e-05	0.000562074	2.51116e-05		ARG 344	R ARG 344	0	0	0	-9.98004e-06	9.94004e-05	4.44088e-06	0.0273593	0.0109369	0.000488624	-0.0273593	0.0108985	0.000486909	0	0	0	-9.98004e-06	0.000580711	2.59443e-05		ARG 344	R ARG 344	0	0	0	-5.98802e-06	7.71503e-05	3.44682e-06
ILE 345	R ILE 345	0	0	0	-1.39721e-05	0.000117375	5.24392e-06	0.00123752	0.000474362	2.11929e-05	-0.00120958	0.000474907	2.12173e-05	0	0	0	1.39721e-05	0.000594221	2.65478e-05		ILE 345	R ILE 345	0	0	0	-1.1976e-05	0.000108778	4.85984e-06	0.00106587	0.000448609	2.00424e-05	-0.00103992	0.00042666	1.90618e-05	0	0	0	1.39721e-05	0.000518908	2.31831e-05		ILE 345	R ILE 345	0	0	0	-5.98802e-06	7.71503e-05	3.44682e-06
THR 346	R THR 346	0	0	0	0	0	0	-0.000720559	0.000483001	2.15789e-05	0.000706587	0.00051304	2.29209e-05	0	0	0	-1.39721e-05	0.000559623	2.50021e-05		THR 346	R THR 346	0	0	0	-9.98004e-06	9.94004e-05	4.44088e-06	-0.000992016	0.00042845	1.91417e-05	0.000976048	0.000388745	1.73679e-05	0	0	0	-2.59481e-05	0.000498826	2.22859e-05		THR 346	R THR 346	0	0	0	-5.98802e-06	7.71503e-05	3.44682e-06
LEU 347	R LEU 347	0	0	0	-5.98802e-06	7.71503e-05	3.44682e-06	0.00126148	0.000482729	2.15667e-05	-0.00128343	0.00049297	2.20243e-05	0	0	0	-2.79441e-05	0.000571458	2.55309e-05		LEU 347	R LEU 347	0	0	0	-5.98802e-06	7.71503e-05	3.44682e-06	0.00100599	0.000491407	2.19545e-05	-0.00097006	0.000465477	2.0796e-05	0	0	0	2.99401e-05	0.000537145	2.39979e-05		LEU 347	R LEU 347	0	0	0	-7.98403e-06	8.8996e-05	3.97605e-06
ARG 348	R ARG 348	0	0	0	-1.99601e-06	4.46321e-05	1.99401e-06	0.0459242	0.00924097	0.000412856	-0.0459341	0.00928446	0.000414799	0	0	0	-1.1976e-05	0.000568515	2.53994e-05		ARG 348	R ARG 348	0	0	0	-5.98802e-06	7.71503e-05	3.44682e-06	0.0365529	0.00993671	0.000443939	-0.0364571	0.00993937	0.000444058	0	0	0	8.98204e-05	0.000577278	2.57909e-05		ARG 348	R ARG 348	0	0	0	-5.98802e-06	7.71503e-05	3.44682e-06
ALA 349	R ALA 349	0	0	0	-7.98403e-06	8.8996e-05	3.97605e-06	0.000359281	0.000511991	2.28741e-05	-0.000341317	0.000502756	2.24615e-05	0	0	0	9.98004e-06	0.000584138	2.60974e-05		ALA 349	R ALA 349	0	0	0	-1.99601e-06	4.46321e-05	1.99401e-06	3.59281e-05	0.000483982	2.16227e-05	-4.19162e-05	0.000513529	2.29428e-05	0	0	0	-7.98403e-06	0.000568586	2.54025e-05		ALA 349	R ALA 349	0	0	0	-5.98802e-06	7.71503e-05	3.44682e-06
SER 350	R SER 350	0	0	0	-3.99202e-06	6.30562e-05	2.81714e-06	0.00104391	0.000584282	2.61038e-05	-0.00103593	0.000611522	2.73208e-05	0	0	0	3.99202e-06	0.000572127	2.55608e-05		SER 350	R SER 350	0	0	0	-1.99601e-06	4.46321e-05	1.99401e-06	0.000499002	0.000673492	3.00894e-05	-0.00045509	0.000656975	2.93515e-05	0	0	0	4.19162e-05	0.00057235	2.55707e-05		SER 350	R SER 350	0	0	0	-7.98403e-06	8.8996e-05	3.97605e-06
ASN 351	R ASN 351	0	0	0	-1.99601e-06	4.46321e-05	1.99401e-06	-0.000349301	0.00050124	2.23938e-05	0.000383234	0.000510213	2.27947e-05	0	0	0	3.19361e-05	0.00065887	2.94361e-05		ASN 351	R ASN 351	0	0	0	-1.99601e-06	4.46321e-05	1.99401e-06	-0.000359281	0.000488039	2.1804e-05	0.00041517	0.000512605	2.29015e-05	0	0	0	5.38922e-05	0.00063426	2.83366e-05		ASN 351	R ASN 351	0	0	0	-1.99601e-06	4.46321e-05	1.99401e-06
GLY 352	R GLY 352	0	0	0	-5.98802e-06	7.71503e-05	3.44682e-06	0.000710579	0.000499569	2.23191e-05	-0.000668663	0.000495485	2.21366e-05	0	0	0	3.59281e-05	0.00060165	2.68797e-05		GLY 352	R GLY 352	0	0	0	0	0	0	0.000447106	0.000501193	2.23916e-05	-0.000487026	0.000507756	2.26848e-05	0	0	0	-3.99202e-05	0.000639988	2.85925e-05		GLY 352	R GLY 352	0	0	0	0	0	0
LYS 353	R LYS 353	0	0	0	0	0	0	0.0352675	0.00704507	0.000314751	-0.0352914	0.00705856	0.000315353	0	0	0	-2.39521e-05	0.000578581	2.58491e-05		LYS 353	R LYS 353	0	0	0	0	0	0	0.0278463	0.0079189	0.00035379	-0.0278663	0.00793286	0.000354414	0	0	0	-1.99601e-05	0.000543149	2.42661e-05		LYS 353	R LYS 353	0	0	0	-3.99202e-06	6.30562e-05	2.81714e-06
PHE 354	R PHE 354	0	0	0	-5.98802e-06	7.71503e-05	3.44682e-06	0.000590818	0.000495726	2.21474e-05	-0.000598802	0.000494196	2.20791e-05	0	0	0	-1.39721e-05	0.000648816	2.8987e-05		PHE 354	R PHE 354	0	0	0	-3.99202e-06	6.30562e-05	2.81714e-06	0.000489022	0.000507803	2.26869e-05	-0.000473054	0.000503255	2.24838e-05	0	0	0	1.1976e-05	0.000647316	2.892e-05		PHE 354	R PHE 354	0	0	0	-5.98802e-06	7.71503e-05	3.44682e-06
VAL 355	R VAL 355	0	0	0	-1.99601e-06	4.46321e-05	1.99401e-06	0.000387226	0.000495243	2.21258e-05	-0.000417166	0.000505089	2.25657e-05	0	0	0	-3.19361e-05	0.00059855	2.67412e-05		VAL 355	R VAL 355	0	0	0	0	0	0	0.000215569	0.000448369	2.00317e-05	-0.000159681	0.000412445	1.84267e-05	0	0	0	5.58882e-05	0.000551599	2.46436e-05		VAL 355	R VAL 355	0	0	0	-1.99601e-06	4.46321e-05	1.99401e-06
THR 356	R THR 356	0	0	0	-5.98802e-06	7.71503e-05	3.44682e-06	-6.18762e-05	0.000453599	2.02653e-05	0.000105788	0.000475745	2.12547e-05	0	0	0	3.79242e-05	0.000562074	2.51116e-05		THR 356	R THR 356	0	0	0	-1.99601e-06	4.46321e-05	1.99401e-06	-0.000143713	0.000450444	2.01243e-05	0.000189621	0.000448964	2.00582e-05	0	0	0	4.39122e-05	0.000519162	2.31944e-05		THR 356	R THR 356	0	0	0	-1.99601e-06	4.46321e-05	1.99401e-06
SER 357	R SER 357	0	0	0	-1.99601e-06	4.46321e-05	1.99401e-06	0.000518962	0.000594502	2.65604e-05	-0.000550898	0.000585848	2.61738e-05	0	0	0	-3.39321e-05	0.000555185	2.48038e-05		SER 357	R SER 357	0	0	0	0	0	0	0.000538922	0.000518117	2.31478e-05	-0.000483034	0.000515442	2.30282e-05	0	0	0	5.58882e-05	0.000610021	2.72537e-05		SER 357	R SER 357	0	0	0	-5.98802e-06	7.71503e-05	3.44682e-06
LYS 358	R LYS 358	0	0	0	-1.99601e-06	4.46321e-05	1.99401e-06	0.0319661	0.00805575	0.000359904	-0.0319341	0.00806719	0.000360415	0	0	0	2.99401e-05	0.000555414	2.48141e-05		LYS 358	R LYS 358	0	0	0	-3.99202e-06	6.30562e-05	2.81714e-06	0.0221337	0.00884148	0.000395008	-0.0221677	0.00879824	0.000393076	0	0	0	-3.79242e-05	0.000572628	2.55831e-05		LYS 358	R LYS 358	0	0	0	-5.98802e-06	7.71503e-05	3.44682e-06
LYS 359	R LYS 359	0	0	0	-1.99601e-06	4.46321e-05	1.99401e-06	0.0246487	0.00648354	0.000289663	-0.0246307	0.00648085	0.000289543	0	0	0	1.59681e-05	0.000554193	2.47595e-05		LYS 359	R LYS 359	0	0	0	-5.98802e-06	7.71503e-05	3.44682e-06	0.0175269	0.0074877	0.000334526	-0.017497	0.00743075	0.000331981	0	0	0	2.39521e-05	0.00059558	2.66086e-05		LYS 359	R LYS 359	0	0	0	-3.99202e-06	6.30562e-05	2.81714e-06
ASN 360	R ASN 360	0	0	0	-1.99601e-06	4.46321e-05	1.99401e-06	-0.000790419	0.000503469	2.24933e-05	0.000818363	0.000494422	2.20892e-05	0	0	0	2.59481e-05	0.000580217	2.59222e-05		ASN 360	R ASN 360	0	0	0	-1.99601e-06	4.46321e-05	1.99401e-06	-0.000489022	0.000515604	2.30355e-05	0.00051497	0.00054193	2.42116e-05	0	0	0	2.39521e-05	0.00059558	2.66086e-05		ASN 360	R ASN 360	0	0	0	-3.99202e-06	6.30562e-05	2.81714e-06
GLY 361	R GLY 361	0	0	0	0	0	0	-0.000666667	0.000479798	2.14358e-05	0.000658683	0.000474152	2.11835e-05	0	0	0	-7.98403e-06	0.000619007	2.76552e-05		GLY 361	R GLY 361	0	0	0	0	0	0	-0.000469062	0.000499042	2.22955e-05	0.000453094	0.000497795	2.22398e-05	0	0	0	-1.59681e-05	0.000668469	2.9865e-05		GLY 361	R GLY 361	0	0	0	0	0	0
GLN 362	R GLN 362	0	0	0	-3.99202e-06	6.30562e-05	2.81714e-06	0.000576846	0.000715234	3.19543e-05	-0.000562874	0.000708192	3.16397e-05	0	0	0	9.98004e-06	0.000587546	2.62496e-05		GLN 362	R GLN 362	0	0	0	-3.99202e-06	6.30562e-05	2.81714e-06	0.000333333	0.000800864	3.578e-05	-0.000367265	0.000814567	3.63922e-05	0	0	0	-3.79242e-05	0.000569132	2.54269e-05		GLN 362	R GLN 362	0	0	0	0	0	0
LEU 363	R LEU 363	0	0	0	-3.99202e-06	6.30562e-05	2.81714e-06	0.000429142	0.000502954	2.24703e-05	-0.00046507	0.000498778	2.22838e-05	0	0	0	-3.99202e-05	0.000633719	2.83125e-05		LEU 363	R LEU 363	0	0	0	-3.99202e-06	6.30562e-05	2.81714e-06	0.000343313	0.000479	2.14002e-05	-0.000361277	0.000480371	2.14614e-05	0	0	0	-2.19561e-05	0.00061055	2.72774e-05		LEU 363	R LEU 363	0	0	0	-9.98004e-06	9.94004e-05	4.44088e-06
ALA 364	R ALA 364	0	0	0	0	0	0	3.19361e-05	0.000393279	1.75704e-05	-1.1976e-05	0.000418933	1.87166e-05	0	0	0	1.99601e-05	0.000484903	2.16639e-05		ALA 364	R ALA 364	0	0	0	0	0	0	4.19162e-05	0.000447034	1.9972e-05	-3.39321e-05	0.000415333	1.85557e-05	0	0	0	7.98403e-06	0.000517109	2.31027e-05		ALA 364	R ALA 364	0	0	0	0	0	0
ALA 365	R ALA 365	0	0	0	-3.99202e-06	6.30562e-05	2.81714e-06	0.000209581	0.000448982	2.0059e-05	-0.000187625	0.000438568	1.95938e-05	0	0	0	1.79641e-05	0.000563065	2.51559e-05		ALA 365	R ALA 365	0	0	0	-3.99202e-06	6.30562e-05	2.81714e-06	6.58683e-05	0.000386463	1.72659e-05	-5.98802e-05	0.000357982	1.59934e-05	0	0	0	1.99601e-06	0.000503477	2.24937e-05		ALA 365	R ALA 365	0	0	0	0	0	0
SER 366	R SER 366	0	0	0	-3.99202e-06	6.30562e-05	2.81714e-06	6.38723e-05	0.000419	1.87195e-05	-8.58283e-05	0.000440716	1.96897e-05	0	0	0	-2.59481e-05	0.000498826	2.22859e-05		SER 366	R SER 366	0	0	0	0	0	0	5.78842e-05	0.000422239	1.88643e-05	-5.58882e-05	0.000434158	1.93968e-05	0	0	0	1.99601e-06	0.000499497	2.23159e-05		SER 366	R SER 366	0	0	0	-1.99601e-06	4.46321e-05	1.99401e-06
VAL 367	R VAL 367	0	0	0	-1.99601e-06	4.46321e-05	1.99401e-06	-0.000742515	0.000450736	2.01374e-05	0.000736527	0.000440517	1.96808e-05	0	0	0	-7.98403e-06	0.000589272	2.63267e-05		VAL 367	R VAL 367	0	0	0	-1.99601e-06	4.46321e-05	1.99401e-06	-0.000660679	0.000481836	2.15269e-05	0.000682635	0.00046972	2.09855e-05	0	0	0	1.99601e-05	0.000650196	2.90486e-05		VAL 367	R VAL 367	0	0	0	0	0	0
GLU 368	R GLU 368	0	0	0	0	0	0	-0.0331856	0.00660124	0.000294921	0.0331677	0.00660096	0.000294909	0	0	0	-1.79641e-05	0.000594113	2.6543e-05		GLU 368	R GLU 368	0	0	0	-3.99202e-06	6.30562e-05	2.81714e-06	-0.0284371	0.00795738	0.00035551	0.0284172	0.0079046	0.000353151	0	0	0	-2.39521e-05	0.000578581	2.58491e-05		GLU 368	R GLU 368	0	0	0	0	0	0
THR 369	R THR 369	0	0	0	0	0	0	0.000115768	0.000431507	1.92783e-05	-0.000147705	0.000435615	1.94618e-05	0	0	0	-3.19361e-05	0.000500477	2.23597e-05		THR 369	R THR 369	0	0	0	-1.99601e-06	4.46321e-05	1.99401e-06	0.000489022	0.000519461	2.32078e-05	-0.000449102	0.000501399	2.24009e-05	0	0	0	3.79242e-05	0.000616279	2.75333e-05		THR 369	R THR 369	0	0	0	0	0	0
ALA 370	R ALA 370	0	0	0	-3.99202e-06	6.30562e-05	2.81714e-06	0.000732535	0.000451566	2.01745e-05	-0.000764471	0.000469015	2.09541e-05	0	0	0	-3.59281e-05	0.000571012	2.55109e-05		ALA 370	R ALA 370	0	0	0	-1.99601e-06	4.46321e-05	1.99401e-06	0.000401198	0.000490141	2.18979e-05	-0.00039521	0.000492961	2.20239e-05	0	0	0	3.99202e-06	0.000638098	2.85081e-05		ALA 370	R ALA 370	0	0	0	-5.98802e-06	7.71503e-05	3.44682e-06
GLY 371	R GLY 371	0	0	0	0	0	0	3.19361e-05	0.000527656	2.35739e-05	-6.18762e-05	0.000483421	2.15977e-05	0	0	0	-2.99401e-05	0.000583456	2.60669e-05		GLY 371	R GLY 371	0	0	0	-1.99601e-06	4.46321e-05	1.99401e-06	-0.000658683	0.000490701	2.19229e-05	0.000652695	0.000480288	2.14577e-05	0	0	0	-7.98403e-06	0.000615774	2.75108e-05		GLY 371	R GLY 371	0	0	0	0	0	0
ASP 372	R ASP 372	0	0	0	-1.99601e-06	4.46321e-05	1.99401e-06	-0.0308483	0.00710745	0.000317538	0.0308184	0.00705899	0.000315372	0	0	0	-3.19361e-05	0.000614997	2.74761e-05		ASP 372	R ASP 372	0	0	0	0	0	0	-0.022994	0.00826519	0.000369261	0.0229621	0.00826486	0.000369247	0	0	0	-3.19361e-05	0.000581637	2.59856e-05		ASP 372	R ASP 372	0	0	0	0	0	0
SER 373	R SER 373	0	0	0	-1.99601e-06	4.46321e-05	1.99401e-06	-0.00043513	0.000523198	2.33748e-05	0.00043513	0.00053452	2.38806e-05	0	0	0	-1.99601e-06	0.000534252	2.38686e-05		SER 373	R SER 373	0	0	0	-3.99202e-06	6.30562e-05	2.81714e-06	-7.98403e-06	0.000399521	1.78493e-05	5.38922e-05	0.000408358	1.82441e-05	0	0	0	4.19162e-05	0.000493712	2.20574e-05		SER 373	R SER 373	0	0	0	0	0	0
GLU 374	R GLU 374	0	0	0	-5.98802e-06	7.71503e-05	3.44682e-06	-0.0375489	0.00804355	0.000359359	0.0375768	0.00807133	0.0003606	0	0	0	2.19561e-05	0.00058722	2.62351e-05		GLU 374	R GLU 374	0	0	0	-1.99601e-06	4.46321e-05	1.99401e-06	-0.0263613	0.00896451	0.000400505	0.0263593	0.0089375	0.000399298	0	0	0	-3.99202e-06	0.000575605	2.57161e-05		GLU 374	R GLU 374	0	0	0	-3.99202e-06	6.30562e-05	2.81714e-06
LEU 375	R LEU 375	0	0	0	-1.99601e-06	4.46321e-05	1.99401e-06	0.000269461	0.000469898	2.09935e-05	-0.000299401	0.000483438	2.15984e-05	0	0	0	-3.19361e-05	0.000614997	2.74761e-05		LEU 375	R LEU 375	0	0	0	-5.98802e-06	7.71503e-05	3.44682e-06	0.000439122	0.000500286	2.23511e-05	-0.000469062	0.000499042	2.22955e-05	0	0	0	-3.59281e-05	0.000664698	2.96965e-05		LEU 375	R LEU 375	0	0	0	-1.99601e-06	4.46321e-05	1.99401e-06
PHE 376	R PHE 376	0	0	0	-1.99601e-06	4.46321e-05	1.99401e-06	-0.000127745	0.000524498	2.34329e-05	0.000149701	0.000528192	2.35979e-05	0	0	0	1.99601e-05	0.000568291	2.53894e-05		PHE 376	R PHE 376	0	0	0	-3.99202e-06	6.30562e-05	2.81714e-06	-0.000199601	0.000532459	2.37885e-05	0.000125749	0.000487525	2.1781e-05	0	0	0	-7.78443e-05	0.000561514	2.50866e-05		PHE 376	R PHE 376	0	0	0	-7.98403e-06	8.8996e-05	3.97605e-06
LEU 377	R LEU 377	0	0	0	-9.98004e-06	9.94004e-05	4.44088e-06	-4.79042e-05	0.000478792	2.13909e-05	4.39122e-05	0.00047077	2.10325e-05	0	0	0	-1.39721e-05	0.000534073	2.38606e-05		LEU 377	R LEU 377	0	0	0	-7.98403e-06	8.8996e-05	3.97605e-06	5.58882e-05	0.000452174	2.02016e-05	-5.98802e-05	0.000456061	2.03753e-05	0	0	0	-1.1976e-05	0.000524696	2.34417e-05		LEU 377	R LEU 377	0	0	0	-1.59681e-05	0.000125352	5.60031e-06
MET 378	R MET 378	0	0	0	-1.39721e-05	0.000117375	5.24392e-06	0.000337325	0.000700715	3.13057e-05	-0.000303393	0.000689071	3.07854e-05	0	0	0	1.99601e-05	0.000612251	2.73534e-05		MET 378	R MET 378	0	0	0	-2.19561e-05	0.00014654	6.54693e-06	0.00010978	0.000617383	2.75826e-05	-0.000123752	0.000644843	2.88095e-05	0	0	0	-3.59281e-05	0.000556854	2.48784e-05		MET 378	R MET 378	0	0	0	-1.79641e-05	0.000132821	5.934e-06
LYS 379	R LYS 379	0	0	0	-2.39521e-05	0.0001529	6.83107e-06	0.0492894	0.0144757	0.000646728	-0.0491916	0.0144646	0.000646231	0	0	0	7.38523e-05	0.00061949	2.76768e-05		LYS 379	R LYS 379	0	0	0	-1.39721e-05	0.000117375	5.24392e-06	0.0319301	0.0162466	0.000725846	-0.0318563	0.0162894	0.000727757	0	0	0	5.98802e-05	0.000616156	2.75278e-05		LYS 379	R LYS 379	0	0	0	-3.39321e-05	0.000181055	8.08892e-06
LEU 380	R LEU 380	0	0	0	-4.79042e-05	0.000213564	9.54131e-06	0.00241717	0.000791437	3.53588e-05	-0.0022475	0.000772932	3.45321e-05	0	0	0	0.000121756	0.000646768	2.88955e-05		LEU 380	R LEU 380	0	0	0	-6.38723e-05	0.000244525	1.09246e-05	0.0019002	0.000848869	3.79247e-05	-0.00175649	0.000843303	3.7676e-05	0	0	0	7.98403e-05	0.000600742	2.68392e-05		LEU 380	R LEU 380	0	0	0	-6.38723e-05	0.000244525	1.09246e-05
ILE 381	R ILE 381	0	0	0	-5.98802e-05	0.000237265	1.06002e-05	0.000740519	0.000663065	2.96236e-05	-0.000608782	0.000673599	3.00942e-05	0	0	0	7.18563e-05	0.000614874	2.74706e-05		ILE 381	R ILE 381	0	0	0	-4.99002e-05	0.000217739	9.72785e-06	0.000998004	0.000587627	2.62532e-05	-0.000866267	0.00060609	2.70781e-05	0	0	0	8.18363e-05	0.000608727	2.71959e-05		ILE 381	R ILE 381	0	0	0	-4.39122e-05	0.0002049	9.15424e-06
ASN 382	R ASN 382	0	0	0	-6.58683e-05	0.000248052	1.10821e-05	-0.00106587	0.00130164	5.81529e-05	0.00136727	0.0012624	5.64e-05	0	0	0	0.000235529	0.000619393	2.76724e-05		ASN 382	R ASN 382	0	0	0	-8.58283e-05	0.00028011	1.25144e-05	-0.00171657	0.00119192	5.32509e-05	0.00192615	0.00116697	5.21362e-05	0	0	0	0.000123752	0.000657108	2.93574e-05		ASN 382	R ASN 382	0	0	0	-0.000129741	0.000336018	1.50122e-05
ARG 383	R ARG 383	0	0	0	-0.000163673	0.000369978	1.65294e-05	0.124607	0.0310623	0.00138776	-0.122098	0.0309249	0.00138162	0	0	0	0.00234531	0.000785677	3.51015e-05		ARG 383	R ARG 383	0	0	0	-0.000157685	0.000364445	1.62822e-05	0.0885649	0.0346807	0.00154942	-0.0861916	0.0344852	0.00154068	0	0	0	0.00221557	0.000802589	3.5857e-05		ARG 383	R ARG 383	0	0	0	-0.000221557	0.000415294	1.8554e-05
PRO 384	R PRO 384	0	0	0	-6.18762e-05	0.000240931	1.0764e-05	0.000872255	0.000932689	4.16695e-05	-0.000892216	0.000943704	4.21616e-05	0	0	0	-8.18363e-05	0.000631263	2.82027e-05		PRO 384	R PRO 384	0	0	0	-6.98603e-05	0.000254911	1.13886e-05	5.98802e-05	0.00102873	4.59604e-05	-7.18563e-05	0.00102017	4.55778e-05	0	0	0	-8.18363e-05	0.000656071	2.93111e-05		PRO 384	R PRO 384	0	0	0	-9.18164e-05	0.000288767	1.29011e-05
ILE 385	R ILE 385	0	0	0	-0.000175649	0.000380521	1.70004e-05	-8.18363e-05	0.00101648	4.54128e-05	0.000760479	0.000990229	4.42402e-05	0	0	0	0.000502994	0.000724872	3.23849e-05		ILE 385	R ILE 385	0	0	0	-0.000181637	0.000385545	1.72249e-05	2.19561e-05	0.000971406	4.33992e-05	0.000518962	0.000927588	4.14416e-05	0	0	0	0.000359281	0.000724988	3.23901e-05		ILE 385	R ILE 385	0	0	0	-0.000219561	0.000413949	1.84939e-05
ILE 386	R ILE 386	0	0	0	-0.000149701	0.000356778	1.59397e-05	0.00158084	0.000939248	4.19625e-05	-0.000758483	0.000966274	4.31699e-05	0	0	0	0.000672655	0.000745332	3.3299e-05		ILE 386	R ILE 386	0	0	0	-0.000125749	0.000331566	1.48133e-05	0.00148503	0.000912475	4.07664e-05	-0.000788423	0.00093242	4.16574e-05	0	0	0	0.000570858	0.000678637	3.03193e-05		ILE 386	R ILE 386	0	0	0	-0.000211577	0.000408426	1.82471e-05
VAL 387	R VAL 387	0	0	0	-0.000325349	0.000468505	2.09313e-05	-0.0011477	0.0013807	6.1685e-05	0.00290818	0.00135347	6.04687e-05	0	0	0	0.00143513	0.000851372	3.80365e-05		VAL 387	R VAL 387	0	0	0	-0.000263473	0.000440517	1.96808e-05	-0.00055489	0.00142528	6.36767e-05	0.00200998	0.0014511	6.48303e-05	0	0	0	0.00119162	0.000837739	3.74274e-05		VAL 387	R VAL 387	0	0	0	-0.000363273	0.000480943	2.14869e-05
PHE 388	R PHE 388	0	0	0	-0.000163673	0.000369978	1.65294e-05	-0.000978044	0.00163956	7.32499e-05	0.00156088	0.00161788	7.22818e-05	0	0	0	0.000419162	0.000692094	3.09205e-05		PHE 388	R PHE 388	0	0	0	-0.000151697	0.000358727	1.60267e-05	-0.000399202	0.00138004	6.16556e-05	0.000932136	0.00139553	6.23475e-05	0	0	0	0.000381238	0.000712287	3.18226e-05		PHE 388	R PHE 388	0	0	0	-0.000267465	0.000442637	1.97756e-05
ARG 389	R ARG 389	0	0	0	-0.000706587	0.000459689	2.05374e-05	0.162206	0.055935	0.00249899	-0.153014	0.0546386	0.00244107	0	0	0	0.00848503	0.00462725	0.00020673		ARG 389	R ARG 389	0	0	0	-0.000676647	0.000467756	2.08978e-05	0.149399	0.0475774	0.0021256	-0.142295	0.0470224	0.00210081	0	0	0	0.00642715	0.00200627	8.96337e-05		ARG 389	R ARG 389	0	0	0	-0.00088024	0.000386433	1.72645e-05
GLY 390	R GLY 390	0	0	0	-8.58283e-05	0.00028011	1.25144e-05	-0.00501397	0.0020969	9.36828e-05	0.00516367	0.00205832	9.1959e-05	0	0	0	6.38723e-05	0.000686273	3.06604e-05		GLY 390	R GLY 390	0	0	0	-8.98204e-05	0.000285924	1.27742e-05	-0.00347305	0.00195298	8.72529e-05	0.0038024	0.00205194	9.16739e-05	0	0	0	0.000239521	0.000664554	2.96901e-05		GLY 390	R GLY 390	0	0	0	-0.000143713	0.000350798	1.56725e-05
GLU 391	R GLU 391	0	0	0	-0.000155689	0.00036256	1.6198e-05	-0.0998343	0.0299285	0.00133711	0.10015	0.0299351	0.0013374	0	0	0	0.000159681	0.000775402	3.46424e-05		GLU 391	R GLU 391	0	0	0	-0.000139721	0.000346697	1.54893e-05	-0.081483	0.028153	0.00125778	0.0818004	0.0281101	0.00125587	0	0	0	0.000177645	0.000795684	3.55485e-05		GLU 391	R GLU 391	0	0	0	-0.000193613	0.000395129	1.76531e-05
HIE 392	R HIE 392	0	0	0	-0.000151697	0.000358727	1.60267e-05	0.00118563	0.00278782	0.000124551	-0.000329341	0.00279173	0.000124725	0	0	0	0.000704591	0.000739908	3.30567e-05		HIE 392	R HIE 392	0	0	0	-0.000211577	0.000408426	1.82471e-05	0.0018503	0.00211344	9.44214e-05	-0.00113972	0.0021548	9.62693e-05	0	0	0	0.000499002	0.000759832	3.39468e-05		HIE 392	R HIE 392	0	0	0	-0.000221557	0.000415294	1.8554e-05
GLY 393	R GLY 393	0	0	0	-0.000121756	0.000327004	1.46095e-05	-0.000143713	0.00223279	9.97535e-05	0.00126547	0.00219766	9.81844e-05	0	0	0	0.001	0.000731389	3.26761e-05		GLY 393	R GLY 393	0	0	0	-0.000153693	0.000360654	1.61128e-05	-0.000305389	0.00189246	8.45487e-05	0.00124551	0.00198638	8.8745e-05	0	0	0	0.000786427	0.000720595	3.21938e-05		GLY 393	R GLY 393	0	0	0	-0.000189621	0.000392001	1.75133e-05
PHE 394	R PHE 394	0	0	0	-0.000788423	0.000408426	1.82471e-05	0.00502994	0.00157738	7.04721e-05	-0.00741717	0.00192774	8.61252e-05	0	0	0	-0.00317565	0.00132272	5.90947e-05		PHE 394	R PHE 394	0	0	0	-0.000758483	0.000446267	1.99378e-05	0.00376447	0.00158474	7.08008e-05	-0.00552096	0.0018263	8.15933e-05	0	0	0	-0.00251497	0.00118972	5.3153e-05		PHE 394	R PHE 394	0	0	0	-0.00135928	0.000504133	2.2523e-05
ILE 395	R ILE 395	0	0	0	-0.000147705	0.000354807	1.58516e-05	-0.00433932	0.00163685	7.3129e-05	0.00460878	0.00164355	7.34282e-05	0	0	0	0.000121756	0.000762877	3.40828e-05		ILE 395	R ILE 395	0	0	0	-0.000143713	0.000350798	1.56725e-05	-0.00348902	0.00156381	6.98657e-05	0.00365469	0.00162273	7.24983e-05	0	0	0	2.19561e-05	0.00072144	3.22316e-05		ILE 395	R ILE 395	0	0	0	-0.000209581	0.000407009	1.81838e-05
GLY 396	R GLY 396	0	0	0	-5.98802e-05	0.000237265	1.06002e-05	0.00131737	0.000845959	3.77947e-05	-0.00126148	0.000862557	3.85362e-05	0	0	0	-3.99202e-06	0.000625461	2.79435e-05		GLY 396	R GLY 396	0	0	0	-7.18563e-05	0.00025825	1.15378e-05	0.000860279	0.000871161	3.89206e-05	-0.000734531	0.000877408	3.91997e-05	0	0	0	5.38922e-05	0.000621544	2.77685e-05		GLY 396	R GLY 396	0	0	0	-0.000101796	0.00030238	1.35094e-05
CYS 397	R CYS 397	0	0	0	-8.38323e-05	0.000277136	1.23815e-05	-0.000469062	0.00109505	4.89234e-05	0.000451098	0.00105918	4.73206e-05	0	0	0	-0.000101796	0.000640933	2.86348e-05		CYS 397	R CYS 397	0	0	0	-6.78643e-05	0.000251513	1.12368e-05	-0.000692615	0.0011466	5.12264e-05	0.000686627	0.00114585	5.11929e-05	0	0	0	-7.38523e-05	0.000629081	2.81053e-05		CYS 397	R CYS 397	0	0	0	-0.000107784	0.000310108	1.38546e-05
ARG 398	R ARG 398	0	0	0	-5.78842e-05	0.000233524	1.04331e-05	0.0433114	0.0200394	0.000895292	-0.0432854	0.0200256	0.00089468	0	0	0	-3.19361e-05	0.000618234	2.76207e-05		ARG 398	R ARG 398	0	0	0	-8.38323e-05	0.000277136	1.23815e-05	0.032477	0.0179175	0.000800494	-0.0324132	0.017812	0.000795783	0	0	0	-1.99601e-05	0.000659342	2.94572e-05		ARG 398	R ARG 398	0	0	0	-0.000121756	0.000327004	1.46095e-05
LYS 399	R LYS 399	0	0	0	-8.78244e-05	0.000283039	1.26453e-05	0.0631058	0.0277914	0.00124163	-0.0627226	0.0275891	0.00123259	0	0	0	0.000295409	0.000753276	3.36539e-05		LYS 399	R LYS 399	0	0	0	-0.000121756	0.000327004	1.46095e-05	0.0528004	0.0287399	0.001284	-0.0518762	0.0285342	0.00127481	0	0	0	0.000802395	0.0011262	5.03151e-05		LYS 399	R LYS 399	0	0	0	-0.000161677	0.000368154	1.64479e-05
VAL 400	R VAL 400	0	0	0	-3.79242e-05	0.000191013	8.53382e-06	0.000359281	0.000778105	3.47632e-05	-0.000349301	0.000806501	3.60318e-05	0	0	0	-2.79441e-05	0.000624849	2.79162e-05		VAL 400	R VAL 400	0	0	0	-4.59082e-05	0.000209286	9.35021e-06	0.000542914	0.000748021	3.34191e-05	-0.000562874	0.000727654	3.25092e-05	0	0	0	-6.58683e-05	0.000597444	2.66918e-05		VAL 400	R VAL 400	0	0	0	-5.98802e-05	0.000237265	1.06002e-05
THR 401	R THR 401	0	0	0	-3.59281e-05	0.000186111	8.31483e-06	-0.000121756	0.000615133	2.74821e-05	0.000115768	0.000614667	2.74613e-05	0	0	0	-4.19162e-05	0.000554639	2.47794e-05		THR 401	R THR 401	0	0	0	-4.19162e-05	0.000200398	8.9531e-06	-0.000770459	0.000860073	3.84252e-05	0.000812375	0.000880441	3.93352e-05	0	0	0	1.02823e-16	0.000589326	2.63292e-05		THR 401	R THR 401	0	0	0	-2.59481e-05	0.000158981	7.10272e-06
GLY 402	R GLY 402	0	0	0	-1.39721e-05	0.000117375	5.24392e-06	-0.000570858	0.00069606	3.10977e-05	0.000558882	0.00065587	2.93021e-05	0	0	0	-2.59481e-05	0.000590447	2.63792e-05		GLY 402	R GLY 402	0	0	0	-2.19561e-05	0.00014654	6.54693e-06	-0.000776447	0.000782751	3.49707e-05	0.000806387	0.000784352	3.50423e-05	0	0	0	7.98403e-06	0.000589272	2.63267e-05		GLY 402	R GLY 402	0	0	0	-2.39521e-05	0.0001529	6.83107e-06
THR 403	R THR 403	0	0	0	-3.19361e-05	0.00017583	7.85551e-06	-0.000738523	0.000991729	4.43072e-05	0.000720559	0.000973581	4.34964e-05	0	0	0	-4.99002e-05	0.000598989	2.67608e-05		THR 403	R THR 403	0	0	0	-2.79441e-05	0.000164813	7.36329e-06	5.78842e-05	0.000947021	4.23098e-05	-4.59082e-05	0.00098486	4.40003e-05	0	0	0	-1.59681e-05	0.00058911	2.63195e-05		THR 403	R THR 403	0	0	0	-3.79242e-05	0.000191013	8.53382e-06
LEU 404	R LEU 404	0	0	0	-6.38723e-05	0.000244525	1.09246e-05	0.00213373	0.00082142	3.66983e-05	-0.002	0.000818938	3.65874e-05	0	0	0	6.98603e-05	0.000619952	2.76974e-05		LEU 404	R LEU 404	0	0	0	-6.78643e-05	0.000251513	1.12368e-05	0.00165469	0.000830147	3.70882e-05	-0.00151098	0.000822815	3.67607e-05	0	0	0	7.58483e-05	0.000624065	2.78811e-05		LEU 404	R LEU 404	0	0	0	-7.98403e-05	0.000271046	1.21094e-05
ASP 405	R ASP 405	0	0	0	-9.18164e-05	0.000288767	1.29011e-05	-0.0549641	0.0233087	0.00104136	0.054982	0.0232803	0.00104009	0	0	0	-7.38523e-05	0.000657017	2.93534e-05		ASP 405	R ASP 405	0	0	0	-8.38323e-05	0.000277136	1.23815e-05	-0.041501	0.0209972	0.000938084	0.041481	0.0209338	0.000935255	0	0	0	-0.000103792	0.00066357	2.96461e-05		ASP 405	R ASP 405	0	0	0	-0.000121756	0.000327004	1.46095e-05
ALA 406	R ALA 406	0	0	0	-8.38323e-05	0.000277136	1.23815e-05	-0.00297206	0.00104929	4.68789e-05	0.0030499	0.00107943	4.82255e-05	0	0	0	-5.98802e-06	0.000648939	2.89925e-05		ALA 406	R ALA 406	0	0	0	-7.38523e-05	0.00026153	1.16843e-05	-0.00239122	0.000996322	4.45124e-05	0.00245509	0.000991218	4.42844e-05	0	0	0	-9.98004e-06	0.000633323	2.82948e-05		ALA 406	R ALA 406	0	0	0	-6.98603e-05	0.000254911	1.13886e-05
ASN 407	R ASN 407	0	0	0	-0.000143713	0.000350798	1.56725e-05	0.00107585	0.00178322	7.96684e-05	-7.78443e-05	0.00180815	8.0782e-05	0	0	0	0.000854291	0.000731885	3.26982e-05		ASN 407	R ASN 407	0	0	0	-0.000131737	0.000338204	1.51098e-05	0.00106188	0.00158151	7.06565e-05	-0.000171657	0.00155744	6.95814e-05	0	0	0	0.000758483	0.000728349	3.25402e-05		ASN 407	R ASN 407	0	0	0	-0.000231537	0.000421815	1.88453e-05
ARG 408	R ARG 408	0	0	0	-0.000427146	0.000494664	2.20999e-05	0.0799561	0.034029	0.0015203	-0.0761417	0.033803	0.00151021	0	0	0	0.00338723	0.00114853	5.13125e-05		ARG 408	R ARG 408	0	0	0	-0.000371257	0.000483141	2.15852e-05	0.0626986	0.0313955	0.00140265	-0.0590619	0.0312235	0.00139496	0	0	0	0.00326547	0.00125866	5.62326e-05		ARG 408	R ARG 408	0	0	0	-0.000592814	0.00049131	2.19501e-05
SER 409	R SER 409	0	0	0	-0.000702595	0.000474261	2.11884e-05	-0.010521	0.00625682	0.000279534	0.0179481	0.0064953	0.000290189	0	0	0	0.00672455	0.00162318	7.25182e-05		SER 409	R SER 409	0	0	0	-0.000654691	0.000479649	2.14291e-05	-0.00935928	0.0046698	0.000208631	0.0163473	0.00535442	0.000239218	0	0	0	0.00633333	0.00163381	7.29932e-05		SER 409	R SER 409	0	0	0	-0.00103992	0.000392549	1.75378e-05
SER 410	R SER 410	0	0	0	-0.000708583	0.000463117	2.06905e-05	0.00734331	0.00470506	0.000210207	-0.00291417	0.00481997	0.000215341	0	0	0	0.00372056	0.0013704	6.1225e-05		SER 410	R SER 410	0	0	0	-0.000704591	0.000469168	2.09609e-05	0.00650699	0.00461777	0.000206307	-0.00162874	0.00439446	0.00019633	0	0	0	0.00417365	0.00132223	5.90728e-05		SER 410	R SER 410	0	0	0	-0.00128144	0.000496127	2.21653e-05
TYR 411	R TYR 411	0	0	0	-0.00147305	0.000507206	2.26603e-05	-0.00546906	0.00417548	0.000186547	0.00697804	0.00448879	0.000200544	0	0	0	3.59281e-05	0.00138811	6.20162e-05		TYR 411	R TYR 411	0	0	0	-0.0013014	0.000508391	2.27132e-05	-0.00644311	0.00361899	0.000161684	0.00851297	0.00367957	0.000164391	0	0	0	0.000768463	0.00118973	5.31531e-05		TYR 411	R TYR 411	0	0	0	-0.0022994	0.000607816	2.71552e-05
ASP 412	R ASP 412	0	0	0	-0.000239521	0.000426791	1.90676e-05	-0.0946886	0.0319595	0.00142784	0.0955928	0.0319251	0.00142631	0	0	0	0.000664671	0.000828225	3.70024e-05		ASP 412	R ASP 412	0	0	0	-0.000251497	0.000433874	1.9384e-05	-0.0721238	0.0300613	0.00134304	0.0728084	0.0300631	0.00134312	0	0	0	0.000433134	0.000858223	3.83426e-05		ASP 412	R ASP 412	0	0	0	-0.000379242	0.000485198	2.16771e-05
VAL 413	R VAL 413	0	0	0	-0.000207585	0.000405578	1.81199e-05	0.00326946	0.00115351	5.1535e-05	-0.00263872	0.00112103	5.00838e-05	0	0	0	0.000423154	0.000712438	3.18294e-05		VAL 413	R VAL 413	0	0	0	-0.000215569	0.000411216	1.83718e-05	0.00241916	0.0012715	5.68065e-05	-0.00189421	0.00123924	5.53651e-05	0	0	0	0.000309381	0.000702215	3.13726e-05		VAL 413	R VAL 413	0	0	0	-0.000367265	0.00048206	2.15368e-05
PHE 414	R PHE 414	0	0	0	-0.000159681	0.00036631	1.63655e-05	-0.0036487	0.00119394	5.33413e-05	0.00339122	0.00118652	5.30098e-05	0	0	0	-0.000417166	0.00066238	2.9593e-05		PHE 414	R PHE 414	0	0	0	-0.000125749	0.000331566	1.48133e-05	-0.00238323	0.00123199	5.50413e-05	0.00212974	0.00125776	5.61927e-05	0	0	0	-0.000379242	0.000714749	3.19326e-05		PHE 414	R PHE 414	0	0	0	-0.000189621	0.000392001	1.75133e-05
GLN 415	R GLN 415	0	0	0	-9.98004e-05	0.000299734	1.33911e-05	0.00299202	0.00191744	8.5665e-05	-0.00289022	0.00187587	8.38077e-05	0	0	0	1.99601e-06	0.000645881	2.88558e-05		GLN 415	R GLN 415	0	0	0	-6.78643e-05	0.000251513	1.12368e-05	0.00162675	0.00167713	7.49288e-05	-0.00156088	0.00167248	7.47209e-05	0	0	0	-1.99601e-06	0.00060106	2.68534e-05		GLN 415	R GLN 415	0	0	0	-7.18563e-05	0.00025825	1.15378e-05
LEU 416	R LEU 416	0	0	0	-5.38922e-05	0.000225805	1.00882e-05	0.000111776	0.000631414	2.82095e-05	-8.58283e-05	0.000652508	2.91519e-05	0	0	0	-2.79441e-05	0.000628036	2.80586e-05		LEU 416	R LEU 416	0	0	0	-4.99002e-05	0.000217739	9.72785e-06	0.000333333	0.000649479	2.90166e-05	-0.000355289	0.000636166	2.84218e-05	0	0	0	-7.18563e-05	0.000598423	2.67356e-05		LEU 416	R LEU 416	0	0	0	-6.98603e-05	0.000254911	1.13886e-05
GLU 417	R GLU 417	0	0	0	-2.99401e-05	0.000170422	7.6139e-06	-0.0507525	0.0155419	0.000694362	0.0506567	0.0154991	0.000692448	0	0	0	-0.000125749	0.000587763	2.62593e-05		GLU 417	R GLU 417	0	0	0	-1.59681e-05	0.000125352	5.60031e-06	-0.0319202	0.0157421	0.000703306	0.0318283	0.0156959	0.000701242	0	0	0	-0.000107784	0.000579386	2.5885e-05		GLU 417	R GLU 417	0	0	0	-2.59481e-05	0.000158981	7.10272e-06
PHE 418	R PHE 418	0	0	0	-1.59681e-05	0.000125352	5.60031e-06	0.000319361	0.000491245	2.19472e-05	-0.000311377	0.000500349	2.2354e-05	0	0	0	-7.98403e-06	0.000622223	2.77989e-05		PHE 418	R PHE 418	0	0	0	-2.19561e-05	0.00014654	6.54693e-06	0.000461078	0.000510354	2.28009e-05	-0.000437126	0.000500039	2.23401e-05	0	0	0	1.99601e-06	0.000652032	2.91306e-05		PHE 418	R PHE 418	0	0	0	-2.99401e-05	0.000170422	7.6139e-06
ASN 419	R ASN 419	0	0	0	-5.98802e-06	7.71503e-05	3.44682e-06	0.000189621	0.000627045	2.80143e-05	-0.000177645	0.000574212	2.56539e-05	0	0	0	5.98802e-06	0.000584193	2.60998e-05		ASN 419	R ASN 419	0	0	0	-9.98004e-06	9.94004e-05	4.44088e-06	0.00010978	0.000580732	2.59452e-05	-0.000125749	0.000549138	2.45337e-05	0	0	0	-2.59481e-05	0.000616899	2.7561e-05		ASN 419	R ASN 419	0	0	0	-9.98004e-06	9.94004e-05	4.44088e-06
ASP 420	R ASP 420	0	0	0	-5.98802e-06	7.71503e-05	3.44682e-06	-0.0366986	0.0100372	0.000448429	0.0367106	0.0100149	0.000447431	0	0	0	5.98802e-06	0.000597704	2.67034e-05		ASP 420	R ASP 420	0	0	0	-5.98802e-06	7.71503e-05	3.44682e-06	-0.024503	0.0109014	0.000487039	0.0245329	0.0108678	0.000485538	0	0	0	2.39521e-05	0.00058544	2.61555e-05		ASP 420	R ASP 420	0	0	0	-9.98004e-06	9.94004e-05	4.44088e-06
GLY 421	R GLY 421	0	0	0	-5.98802e-06	7.71503e-05	3.44682e-06	-0.000491018	0.000511757	2.28636e-05	0.00053493	0.000514537	2.29878e-05	0	0	0	3.79242e-05	0.00062592	2.7964e-05		GLY 421	R GLY 421	0	0	0	0	0	0	-0.000518962	0.000507567	2.26764e-05	0.000489022	0.000507803	2.26869e-05	0	0	0	-2.99401e-05	0.000619946	2.76971e-05		GLY 421	R GLY 421	0	0	0	-9.98004e-06	9.94004e-05	4.44088e-06
ALA 422	R ALA 422	0	0	0	-1.1976e-05	0.000108778	4.85984e-06	0.000512974	0.000523244	2.33768e-05	-0.00051497	0.000511617	2.28574e-05	0	0	0	-1.39721e-05	0.000667019	2.98002e-05		ALA 422	R ALA 422	0	0	0	-1.59681e-05	0.000125352	5.60031e-06	0.000610778	0.00050763	2.26792e-05	-0.000582834	0.000524476	2.34318e-05	0	0	0	1.1976e-05	0.000618943	2.76523e-05		ALA 422	R ALA 422	0	0	0	-7.98403e-06	8.8996e-05	3.97605e-06
TYR 423	R TYR 423	0	0	0	-2.39521e-05	0.0001529	6.83107e-06	0.000858283	0.000623777	2.78683e-05	-0.000808383	0.000605373	2.70461e-05	0	0	0	2.59481e-05	0.00062653	2.79913e-05		TYR 423	R TYR 423	0	0	0	-1.79641e-05	0.000132821	5.934e-06	0.000532934	0.00055209	2.46656e-05	-0.000562874	0.000556704	2.48717e-05	0	0	0	-4.79042e-05	0.000600815	2.68424e-05		TYR 423	R TYR 423	0	0	0	-2.59481e-05	0.000158981	7.10272e-06
ASN 424	R ASN 424	0	0	0	-1.99601e-05	0.000139863	6.24862e-06	1.79641e-05	0.000764531	3.41567e-05	9.98004e-06	0.000797889	3.56471e-05	0	0	0	7.98403e-06	0.000625423	2.79418e-05		ASN 424	R ASN 424	0	0	0	-1.39721e-05	0.000117375	5.24392e-06	0.000387226	0.000761968	3.40422e-05	-0.000393214	0.000746966	3.3372e-05	0	0	0	-1.99601e-05	0.000564768	2.5232e-05		ASN 424	R ASN 424	0	0	0	-2.59481e-05	0.000158981	7.10272e-06
ILE 425	R ILE 425	0	0	0	-4.59082e-05	0.000209286	9.35021e-06	0.00231138	0.000752143	3.36033e-05	-0.00225948	0.000726278	3.24477e-05	0	0	0	5.98802e-06	0.0005876	2.6252e-05		ILE 425	R ILE 425	0	0	0	-2.79441e-05	0.000164813	7.36329e-06	0.00179441	0.000788926	3.52466e-05	-0.00173453	0.000763034	3.40898e-05	0	0	0	3.19361e-05	0.000601875	2.68898e-05		ILE 425	R ILE 425	0	0	0	-4.59082e-05	0.000209286	9.35021e-06
LYS 426	R LYS 426	0	0	0	-4.39122e-05	0.0002049	9.15424e-06	0.0492814	0.0166698	0.000744753	-0.0492615	0.0166014	0.000741696	0	0	0	-2.39521e-05	0.000598922	2.67579e-05		LYS 426	R LYS 426	0	0	0	-2.99401e-05	0.000170422	7.6139e-06	0.0311218	0.0165064	0.000737453	-0.0310719	0.0165102	0.00073762	0	0	0	1.99601e-05	0.000615502	2.74986e-05		LYS 426	R LYS 426	0	0	0	-5.18962e-05	0.000221817	9.91007e-06
ASP 427	R ASP 427	0	0	0	-4.39122e-05	0.0002049	9.15424e-06	-0.0644331	0.0217867	0.000973358	0.0642994	0.0217219	0.000970465	0	0	0	-0.000177645	0.000655378	2.92801e-05		ASP 427	R ASP 427	0	0	0	-3.99202e-05	0.000195772	8.74643e-06	-0.0436507	0.020849	0.000931466	0.043505	0.0207941	0.000929011	0	0	0	-0.000185629	0.000628239	2.80676e-05		ASP 427	R ASP 427	0	0	0	-7.38523e-05	0.00026153	1.16843e-05
SER 428	R SER 428	0	0	0	-5.58882e-05	0.000229706	1.02625e-05	0.00266667	0.00147591	6.59388e-05	-0.00267265	0.00146299	6.53617e-05	0	0	0	-6.18762e-05	0.000617577	2.75913e-05		SER 428	R SER 428	0	0	0	-4.59082e-05	0.000209286	9.35021e-06	0.00224551	0.00139775	6.24467e-05	-0.00222954	0.00137747	6.15406e-05	0	0	0	-2.99401e-05	0.000619946	2.76971e-05		SER 428	R SER 428	0	0	0	-6.78643e-05	0.000251513	1.12368e-05
THR 429	R THR 429	0	0	0	-2.59481e-05	0.000158981	7.10272e-06	0.00215369	0.00108074	4.82838e-05	-0.00217764	0.00105837	4.72843e-05	0	0	0	-4.99002e-05	0.000615425	2.74951e-05		THR 429	R THR 429	0	0	0	-3.79242e-05	0.000191013	8.53382e-06	0.00148503	0.000961471	4.29554e-05	-0.00149102	0.000955298	4.26796e-05	0	0	0	-4.39122e-05	0.000623931	2.78752e-05		THR 429	R THR 429	0	0	0	-6.78643e-05	0.000251513	1.12368e-05
GLY 430	R GLY 430	0	0	0	-7.98403e-06	8.8996e-05	3.97605e-06	0.00133932	0.000704017	3.14531e-05	-0.00128942	0.000693618	3.09886e-05	0	0	0	4.19162e-05	0.000551028	2.46181e-05		GLY 430	R GLY 430	0	0	0	-1.59681e-05	0.000125352	5.60031e-06	0.00100798	0.000653515	2.91969e-05	-0.000992016	0.000677509	3.02689e-05	0	0	0	2.41546e-16	0.000582513	2.60248e-05		GLY 430	R GLY 430	0	0	0	-1.99601e-05	0.000139863	6.24862e-06
LYS 431	R LYS 431	0	0	0	-2.79441e-05	0.000164813	7.36329e-06	0.0373573	0.0136751	0.000610958	-0.0373154	0.0137007	0.000612102	0	0	0	1.39721e-05	0.000573713	2.56316e-05		LYS 431	R LYS 431	0	0	0	-2.19561e-05	0.00014654	6.54693e-06	0.0240439	0.0126607	0.000565639	-0.023994	0.0126475	0.000565046	0	0	0	2.79441e-05	0.000595406	2.66008e-05		LYS 431	R LYS 431	0	0	0	-2.59481e-05	0.000158981	7.10272e-06
TYR 432	R TYR 432	0	0	0	-2.39521e-05	0.0001529	6.83107e-06	0.000884232	0.000785707	3.51028e-05	-0.00092016	0.000797709	3.5639e-05	0	0	0	-5.98802e-05	0.000603059	2.69427e-05		TYR 432	R TYR 432	0	0	0	-2.59481e-05	0.000158981	7.10272e-06	0.000874251	0.000693681	3.09914e-05	-0.000898204	0.000686058	3.06508e-05	0	0	0	-4.99002e-05	0.000568207	2.53856e-05		TYR 432	R TYR 432	0	0	0	-2.19561e-05	0.00014654	6.54693e-06
TRP 433	R TRP 433	0	0	0	-7.38523e-05	0.00026153	1.16843e-05	0.00160479	0.000893253	3.99076e-05	-0.00162475	0.000867986	3.87787e-05	0	0	0	-9.38124e-05	0.000603699	2.69713e-05		TRP 433	R TRP 433	0	0	0	-7.38523e-05	0.00026153	1.16843e-05	0.00130938	0.000795504	3.55405e-05	-0.00132735	0.000819322	3.66046e-05	0	0	0	-9.18164e-05	0.000625117	2.79282e-05		TRP 433	R TRP 433	0	0	0	-8.78244e-05	0.000283039	1.26453e-05
THR 434	R THR 434	0	0	0	-9.98004e-06	9.94004e-05	4.44088e-06	-0.000772455	0.000615923	2.75174e-05	0.000806387	0.000622627	2.78169e-05	0	0	0	2.39521e-05	0.00058202	2.60028e-05		THR 434	R THR 434	0	0	0	-7.98403e-06	8.8996e-05	3.97605e-06	-0.000387226	0.000614005	2.74317e-05	0.000377246	0.000646965	2.89043e-05	0	0	0	-1.79641e-05	0.00061394	2.74288e-05		THR 434	R THR 434	0	0	0	-1.39721e-05	0.000117375	5.24392e-06
VAL 435	R VAL 435	0	0	0	-7.98403e-06	8.8996e-05	3.97605e-06	0.00058483	0.000500787	2.23735e-05	-0.000568862	0.000499249	2.23048e-05	0	0	0	7.98403e-06	0.000628606	2.80841e-05		VAL 435	R VAL 435	0	0	0	-5.98802e-06	7.71503e-05	3.44682e-06	0.000558882	0.000504497	2.25393e-05	-0.000532934	0.000510775	2.28198e-05	0	0	0	1.99601e-05	0.000644027	2.8773e-05		VAL 435	R VAL 435	0	0	0	-5.98802e-06	7.71503e-05	3.44682e-06
GLY 436	R GLY 436	0	0	0	-7.98403e-06	8.8996e-05	3.97605e-06	-0.000451098	0.000509494	2.27625e-05	0.000427146	0.000529736	2.36669e-05	0	0	0	-3.19361e-05	0.000591842	2.64416e-05		GLY 436	R GLY 436	0	0	0	-1.99601e-06	4.46321e-05	1.99401e-06	-0.000467066	0.000522367	2.33376e-05	0.000463074	0.000510502	2.28076e-05	0	0	0	-5.98802e-06	0.00062064	2.77281e-05		GLY 436	R GLY 436	0	0	0	-1.99601e-06	4.46321e-05	1.99401e-06
SER 437	R SER 437	0	0	0	-5.98802e-06	7.71503e-05	3.44682e-06	-0.000129741	0.000573129	2.56055e-05	0.000133733	0.000568712	2.54082e-05	0	0	0	-1.99601e-06	0.000594382	2.6555e-05		SER 437	R SER 437	0	0	0	-5.98802e-06	7.71503e-05	3.44682e-06	-0.000203593	0.000495959	2.21578e-05	0.000211577	0.000516345	2.30686e-05	0	0	0	1.99601e-06	0.00058422	2.6101e-05		SER 437	R SER 437	0	0	0	-5.98802e-06	7.71503e-05	3.44682e-06
ASP 438	R ASP 438	0	0	0	-1.39721e-05	0.000117375	5.24392e-06	-0.0350439	0.0127512	0.000569681	0.035014	0.0127659	0.000570338	0	0	0	-4.39122e-05	0.000563412	2.51714e-05		ASP 438	R ASP 438	0	0	0	-3.99202e-06	6.30562e-05	2.81714e-06	-0.0259521	0.0109416	0.000488834	0.0259741	0.0108874	0.000486415	0	0	0	1.79641e-05	0.00055593	2.48371e-05		ASP 438	R ASP 438	0	0	0	-1.39721e-05	0.000117375	5.24392e-06
SER 439	R SER 439	0	0	0	-3.99202e-06	6.30562e-05	2.81714e-06	-0.00104192	0.000686511	3.0671e-05	0.00107984	0.000681677	3.04551e-05	0	0	0	3.39321e-05	0.000593416	2.65119e-05		SER 439	R SER 439	0	0	0	-9.98004e-06	9.94004e-05	4.44088e-06	-0.00108383	0.000666386	2.97719e-05	0.00107585	0.000710792	3.17558e-05	0	0	0	-1.79641e-05	0.000597464	2.66927e-05		SER 439	R SER 439	0	0	0	-1.1976e-05	0.000108778	4.85984e-06
ALA 440	R ALA 440	0	0	0	-1.1976e-05	0.000108778	4.85984e-06	0.000862275	0.000611756	2.73312e-05	-0.000864271	0.00058724	2.6236e-05	0	0	0	-1.39721e-05	0.000559623	2.50021e-05		ALA 440	R ALA 440	0	0	0	-5.98802e-06	7.71503e-05	3.44682e-06	0.000706587	0.000564888	2.52373e-05	-0.000716567	0.00057519	2.56976e-05	0	0	0	-1.59681e-05	0.000568417	2.5395e-05		ALA 440	R ALA 440	0	0	0	-1.79641e-05	0.000132821	5.934e-06
VAL 441	R VAL 441	0	0	0	-2.19561e-05	0.00014654	6.54693e-06	0.000323353	0.000634373	2.83417e-05	-0.000299401	0.000601213	2.68602e-05	0	0	0	1.99601e-06	0.000610941	2.72949e-05		VAL 441	R VAL 441	0	0	0	-3.19361e-05	0.00017583	7.85551e-06	8.38323e-05	0.000616602	2.75477e-05	-9.38124e-05	0.000603699	2.69713e-05	0	0	0	-4.19162e-05	0.000575827	2.5726e-05		VAL 441	R VAL 441	0	0	0	-3.79242e-05	0.000191013	8.53382e-06
THR 442	R THR 442	0	0	0	-1.1976e-05	0.000108778	4.85984e-06	-2.79441e-05	0.00086124	3.84774e-05	3.99202e-05	0.000817964	3.65439e-05	0	0	0	9.21862e-17	0.000596062	2.66301e-05		THR 442	R THR 442	0	0	0	-2.39521e-05	0.0001529	6.83107e-06	0.000371257	0.000696364	3.11112e-05	-0.000367265	0.00068404	3.05606e-05	0	0	0	-1.99601e-05	0.000602391	2.69128e-05		THR 442	R THR 442	0	0	0	-2.59481e-05	0.000158981	7.10272e-06
SER 443	R SER 443	0	0	0	-2.99401e-05	0.000170422	7.6139e-06	-0.00053493	0.000927124	4.14208e-05	0.000560878	0.000927936	4.14571e-05	0	0	0	-3.99202e-06	0.000585916	2.61768e-05		SER 443	R SER 443	0	0	0	-1.39721e-05	0.000117375	5.24392e-06	7.98403e-05	0.000832003	3.71711e-05	-8.58283e-05	0.000827797	3.69833e-05	0	0	0	-1.99601e-05	0.000578732	2.58558e-05		SER 443	R SER 443	0	0	0	-4.59082e-05	0.000209286	9.35021e-06
SER 444	R SER 444	0	0	0	-1.1976e-05	0.000108778	4.85984e-06	0.000928144	0.000738739	3.30044e-05	-0.00097006	0.000774533	3.46036e-05	0	0	0	-5.38922e-05	0.000549986	2.45716e-05		SER 444	R SER 444	0	0	0	-1.1976e-05	0.000108778	4.85984e-06	0.000387226	0.000580588	2.59388e-05	-0.000383234	0.000590036	2.63608e-05	0	0	0	-7.98403e-06	0.000539772	2.41152e-05		SER 444	R SER 444	0	0	0	-9.98004e-06	9.94004e-05	4.44088e-06
GLY 445	R GLY 445	0	0	0	-7.98403e-06	8.8996e-05	3.97605e-06	-0.000732535	0.000565403	2.52603e-05	0.000704591	0.000558511	2.49525e-05	0	0	0	-3.59281e-05	0.000604958	2.70275e-05		GLY 445	R GLY 445	0	0	0	-5.98802e-06	7.71503e-05	3.44682e-06	-0.000325349	0.000547117	2.44434e-05	0.000363273	0.000554215	2.47605e-05	0	0	0	3.19361e-05	0.00059855	2.67412e-05		GLY 445	R GLY 445	0	0	0	-7.98403e-06	8.8996e-05	3.97605e-06
ASP 446	R ASP 446	0	0	0	-3.99202e-06	6.30562e-05	2.81714e-06	-0.0347665	0.0122251	0.000546176	0.0347465	0.0122193	0.000545918	0	0	0	-2.39521e-05	0.000608838	2.72009e-05		ASP 446	R ASP 446	0	0	0	-3.99202e-06	6.30562e-05	2.81714e-06	-0.0224451	0.0113793	0.00050839	0.0224092	0.0113475	0.000506967	0	0	0	-3.99202e-05	0.000545717	2.43809e-05		ASP 446	R ASP 446	0	0	0	-1.59681e-05	0.000125352	5.60031e-06
THR 447	R THR 447	0	0	0	-5.98802e-06	7.71503e-05	3.44682e-06	-0.00042515	0.000651182	2.90927e-05	0.000383234	0.000632486	2.82574e-05	0	0	0	-4.79042e-05	0.000600815	2.68424e-05		THR 447	R THR 447	0	0	0	-7.98403e-06	8.8996e-05	3.97605e-06	-0.000516966	0.000563539	2.51771e-05	0.000497006	0.000591432	2.64232e-05	0	0	0	-2.79441e-05	0.000595406	2.66008e-05		THR 447	R THR 447	0	0	0	-1.79641e-05	0.000132821	5.934e-06
PRO 448	R PRO 448	0	0	0	-5.98802e-06	7.71503e-05	3.44682e-06	0.00128144	0.000591553	2.64286e-05	-0.00132136	0.00058467	2.61211e-05	0	0	0	-4.59082e-05	0.000589232	2.63249e-05		PRO 448	R PRO 448	0	0	0	-7.98403e-06	8.8996e-05	3.97605e-06	0.000804391	0.000587342	2.62405e-05	-0.000764471	0.000579434	2.58872e-05	0	0	0	3.19361e-05	0.000578195	2.58318e-05		PRO 448	R PRO 448	0	0	0	-2.19561e-05	0.00014654	6.54693e-06
VAL 449	R VAL 449	0	0	0	-5.98802e-06	7.71503e-05	3.44682e-06	-0.00094012	0.000521405	2.32947e-05	0.00092016	0.000533894	2.38526e-05	0	0	0	-2.59481e-05	0.000537353	2.40071e-05		VAL 449	R VAL 449	0	0	0	-3.99202e-06	6.30562e-05	2.81714e-06	-0.000570858	0.000555744	2.48288e-05	0.000522954	0.000552595	2.46881e-05	0	0	0	-5.18962e-05	0.000600483	2.68276e-05		VAL 449	R VAL 449	0	0	0	-2.59481e-05	0.000158981	7.10272e-06
ASP 450	R ASP 450	0	0	0	-7.98403e-06	8.8996e-05	3.97605e-06	-0.0418822	0.0112411	0.000502217	0.0418303	0.0112447	0.000502378	0	0	0	-5.98802e-05	0.000586276	2.61929e-05		ASP 450	R ASP 450	0	0	0	-3.99202e-06	6.30562e-05	2.81714e-06	-0.028978	0.0112687	0.000503448	0.0289521	0.0112928	0.000504524	0	0	0	-2.99401e-05	0.000566093	2.52912e-05		ASP 450	R ASP 450	0	0	0	-3.99202e-06	6.30562e-05	2.81714e-06
PHE 451	R PHE 451	0	0	0	-2.59481e-05	0.000158981	7.10272e-06	0.000684631	0.000575917	2.57301e-05	-0.000664671	0.000575037	2.56908e-05	0	0	0	-5.98802e-06	0.000594355	2.65538e-05		PHE 451	R PHE 451	0	0	0	-1.99601e-05	0.000139863	6.24862e-06	0.000461078	0.00059353	2.6517e-05	-0.000500998	0.000581226	2.59673e-05	0	0	0	-5.98802e-05	0.000625799	2.79586e-05		PHE 451	R PHE 451	0	0	0	-2.99401e-05	0.000170422	7.6139e-06
PHE 452	R PHE 452	0	0	0	-1.79641e-05	0.000132821	5.934e-06	-0.000542914	0.000555012	2.47961e-05	0.000552894	0.000585671	2.61659e-05	0	0	0	-7.98403e-06	0.000615774	2.75108e-05		PHE 452	R PHE 452	0	0	0	-1.79641e-05	0.000132821	5.934e-06	-0.000512974	0.000538286	2.40488e-05	0.000522954	0.00053423	2.38676e-05	0	0	0	-7.98403e-06	0.000609257	2.72196e-05		PHE 452	R PHE 452	0	0	0	-9.98004e-06	9.94004e-05	4.44088e-06
PHE 453	R PHE 453	0	0	0	-2.79441e-05	0.000164813	7.36329e-06	0.00150699	0.000751878	3.35914e-05	-0.00151697	0.000727429	3.24991e-05	0	0	0	-3.79242e-05	0.000606484	2.70957e-05		PHE 453	R PHE 453	0	0	0	-3.39321e-05	0.000181055	8.08892e-06	0.00126347	0.000655427	2.92823e-05	-0.00130739	0.000636016	2.84151e-05	0	0	0	-7.78443e-05	0.000612518	2.73653e-05		PHE 453	R PHE 453	0	0	0	-4.39122e-05	0.0002049	9.15424e-06
GLU 454	R GLU 454	0	0	0	-1.59681e-05	0.000125352	5.60031e-06	-0.0595529	0.0130162	0.00058152	0.0594651	0.0129845	0.000580103	0	0	0	-0.000103792	0.000562648	2.51372e-05		GLU 454	R GLU 454	0	0	0	-1.99601e-05	0.000139863	6.24862e-06	-0.0459641	0.013527	0.000604343	0.0458942	0.0134827	0.000602363	0	0	0	-8.98204e-05	0.00056681	2.53232e-05		GLU 454	R GLU 454	0	0	0	-2.99401e-05	0.000170422	7.6139e-06
PHE 455	R PHE 455	0	0	0	-3.59281e-05	0.000186111	8.31483e-06	0.00287026	0.000889691	3.97485e-05	-0.00287226	0.000895569	4.00111e-05	0	0	0	-3.79242e-05	0.00062592	2.7964e-05		PHE 455	R PHE 455	0	0	0	-4.19162e-05	0.000200398	8.9531e-06	0.00182236	0.000867683	3.87652e-05	-0.00179242	0.000838699	3.74703e-05	0	0	0	-1.1976e-05	0.000609191	2.72167e-05		PHE 455	R PHE 455	0	0	0	-5.18962e-05	0.000221817	9.91007e-06
CYS 456	R CYS 456	0	0	0	-2.99401e-05	0.000170422	7.6139e-06	-0.000752495	0.000936411	4.18357e-05	0.000722555	0.000939736	4.19843e-05	0	0	0	-5.98802e-05	0.000603059	2.69427e-05		CYS 456	R CYS 456	0	0	0	-3.79242e-05	0.000191013	8.53382e-06	-0.000135729	0.00127526	5.69744e-05	0.000169661	0.00131062	5.85541e-05	0	0	0	-3.99202e-06	0.000582499	2.60241e-05		CYS 456	R CYS 456	0	0	0	-3.39321e-05	0.000181055	8.08892e-06
ASP 457	R ASP 457	0	0	0	-3.79242e-05	0.000191013	8.53382e-06	-0.0919421	0.0182781	0.000816607	0.0918204	0.0182431	0.000815041	0	0	0	-0.000159681	0.00061457	2.74569e-05		ASP 457	R ASP 457	0	0	0	-5.98802e-05	0.000237265	1.06002e-05	-0.0873573	0.0224785	0.00100427	0.0872236	0.0224244	0.00100185	0	0	0	-0.000193613	0.000641573	2.86634e-05		ASP 457	R ASP 457	0	0	0	-5.78842e-05	0.000233524	1.04331e-05
TYR 458	R TYR 458	0	0	0	-0.000101796	0.00030238	1.35094e-05	-0.00127545	0.00241171	0.000107747	0.00133333	0.00240149	0.00010729	0	0	0	-4.39122e-05	0.00068201	3.047e-05		TYR 458	R TYR 458	0	0	0	-0.000159681	0.00036631	1.63655e-05	-0.00187824	0.00217845	9.73261e-05	0.0020519	0.00222697	9.94936e-05	0	0	0	1.39721e-05	0.000716086	3.19924e-05		TYR 458	R TYR 458	0	0	0	-0.000149701	0.000356778	1.59397e-05
ASN 459	R ASN 459	0	0	0	-0.000103792	0.000304991	1.3626e-05	-0.004	0.00613325	0.000274013	0.00404591	0.00607767	0.00027153	0	0	0	-5.78842e-05	0.00068243	3.04887e-05		ASN 459	R ASN 459	0	0	0	-0.000123752	0.000329299	1.4712e-05	-0.00055489	0.00305823	0.000136632	0.000948104	0.00304741	0.000136148	0	0	0	0.000269461	0.000684331	3.05737e-05		ASN 459	R ASN 459	0	0	0	-0.000141717	0.000348759	1.55814e-05
LYS 460	R LYS 460	0	0	0	-0.000101796	0.00030238	1.35094e-05	0.1249	0.0298794	0.00133491	-0.124373	0.0297788	0.00133042	0	0	0	0.00042515	0.000748176	3.3426e-05		LYS 460	R LYS 460	0	0	0	-0.000113772	0.000317535	1.41864e-05	0.0982016	0.0256652	0.00114664	-0.097992	0.0255835	0.00114299	0	0	0	9.58084e-05	0.00066176	2.95653e-05		LYS 460	R LYS 460	0	0	0	-0.000135729	0.0003425	1.53018e-05
VAL 461	R VAL 461	0	0	0	-7.58483e-05	0.000264755	1.18284e-05	-0.00141717	0.000706136	3.15478e-05	0.00146507	0.000698785	3.12194e-05	0	0	0	-2.79441e-05	0.00060538	2.70464e-05		VAL 461	R VAL 461	0	0	0	-3.59281e-05	0.000186111	8.31483e-06	-0.0015509	0.000711962	3.18081e-05	0.00156886	0.000718829	3.21149e-05	0	0	0	-1.79641e-05	0.000610681	2.72832e-05		VAL 461	R VAL 461	0	0	0	-5.38922e-05	0.000225805	1.00882e-05
ALA 462	R ALA 462	0	0	0	-2.19561e-05	0.00014654	6.54693e-06	-0.000528942	0.000707573	3.1612e-05	0.000542914	0.000745348	3.32997e-05	0	0	0	-7.98403e-06	0.000599348	2.67769e-05		ALA 462	R ALA 462	0	0	0	-1.79641e-05	0.000132821	5.934e-06	-0.000137725	0.000588474	2.62911e-05	0.000115768	0.000577843	2.58161e-05	0	0	0	-3.99202e-05	0.000608	2.71634e-05		ALA 462	R ALA 462	0	0	0	-1.99601e-05	0.000139863	6.24862e-06
ILE 463	R ILE 463	0	0	0	-3.79242e-05	0.000191013	8.53382e-06	0.000381238	0.000565445	2.52622e-05	-0.000359281	0.000549595	2.45541e-05	0	0	0	-1.59681e-05	0.000618853	2.76483e-05		ILE 463	R ILE 463	0	0	0	-3.79242e-05	0.000191013	8.53382e-06	3.99202e-06	0.000497483	2.22259e-05	5.98802e-06	0.000519062	2.319e-05	0	0	0	-2.79441e-05	0.000592044	2.64506e-05		ILE 463	R ILE 463	0	0	0	-4.19162e-05	0.000200398	8.9531e-06
LYS 464	R LYS 464	0	0	0	-1.59681e-05	0.000125352	5.60031e-06	0.0495848	0.0111441	0.000497882	-0.0495369	0.0111341	0.000497437	0	0	0	3.19361e-05	0.000574732	2.56772e-05		LYS 464	R LYS 464	0	0	0	-1.1976e-05	0.000108778	4.85984e-06	0.0371238	0.0112765	0.000503795	-0.0371198	0.0112802	0.000503963	0	0	0	-7.98403e-06	0.000599348	2.67769e-05		LYS 464	R LYS 464	0	0	0	-2.39521e-05	0.0001529	6.83107e-06
VAL 465	R VAL 465	0	0	0	-1.1976e-05	0.000108778	4.85984e-06	-0.000317365	0.00048642	2.17317e-05	0.000353293	0.000494414	2.20888e-05	0	0	0	2.39521e-05	0.000612108	2.7347e-05		VAL 465	R VAL 465	0	0	0	-7.98403e-06	8.8996e-05	3.97605e-06	-0.00045509	0.000501971	2.24264e-05	0.000355289	0.000482753	2.15678e-05	0	0	0	-0.000107784	0.000656884	2.93474e-05		VAL 465	R VAL 465	0	0	0	-1.1976e-05	0.000108778	4.85984e-06
GLY 466	R GLY 466	0	0	0	-3.99202e-06	6.30562e-05	2.81714e-06	0.000323353	0.000539122	2.40862e-05	-0.000283433	0.000512815	2.29109e-05	0	0	0	3.59281e-05	0.00060165	2.68797e-05		GLY 466	R GLY 466	0	0	0	-3.99202e-06	6.30562e-05	2.81714e-06	-0.000209581	0.000636536	2.84383e-05	0.000207585	0.000629309	2.81155e-05	0	0	0	-5.98802e-06	0.000552588	2.46878e-05		GLY 466	R GLY 466	0	0	0	-5.98802e-06	7.71503e-05	3.44682e-06
GLY 467	R GLY 467	0	0	0	-1.1976e-05	0.000108778	4.85984e-06	0.000227545	0.000575723	2.57214e-05	-0.000189621	0.0005842	2.61001e-05	0	0	0	2.59481e-05	0.000603818	2.69766e-05		GLY 467	R GLY 467	0	0	0	-3.99202e-06	6.30562e-05	2.81714e-06	-8.38323e-05	0.000537011	2.39919e-05	0.000131737	0.000519683	2.32177e-05	0	0	0	4.39122e-05	0.000559858	2.50126e-05		GLY 467	R GLY 467	0	0	0	-1.99601e-06	4.46321e-05	1.99401e-06
ARG 468	R ARG 468	0	0	0	-1.1976e-05	0.000108778	4.85984e-06	0.0395808	0.0100122	0.000447311	-0.039523	0.00998552	0.00044612	0	0	0	4.59082e-05	0.000572043	2.5557e-05		ARG 468	R ARG 468	0	0	0	-9.98004e-06	9.94004e-05	4.44088e-06	0.0311956	0.00950752	0.000424765	-0.0311836	0.00949431	0.000424175	0	0	0	1.99601e-06	0.000559794	2.50097e-05		ARG 468	R ARG 468	0	0	0	-1.79641e-05	0.000132821	5.934e-06
TYR 469	R TYR 469	0	0	0	-2.79441e-05	0.000164813	7.36329e-06	0.00237525	0.000702793	3.13985e-05	-0.00235729	0.000746309	3.33426e-05	0	0	0	-9.98004e-06	0.000607587	2.7145e-05		TYR 469	R TYR 469	0	0	0	-2.59481e-05	0.000158981	7.10272e-06	0.00163074	0.000715785	3.19789e-05	-0.00164271	0.000735534	3.28612e-05	0	0	0	-3.79242e-05	0.000613031	2.73882e-05		TYR 469	R TYR 469	0	0	0	-3.39321e-05	0.000181055	8.08892e-06
LEU 470	R LEU 470	0	0	0	-3.39321e-05	0.000181055	8.08892e-06	-0.00108383	0.000586745	2.62138e-05	0.00110978	0.000541606	2.41972e-05	0	0	0	-7.98403e-06	0.000582458	2.60223e-05		LEU 470	R LEU 470	0	0	0	-2.99401e-05	0.000170422	7.6139e-06	-0.00102994	0.000583456	2.60669e-05	0.00107784	0.000579014	2.58685e-05	0	0	0	1.79641e-05	0.000610681	2.72832e-05		LEU 470	R LEU 470	0	0	0	-4.59082e-05	0.000209286	9.35021e-06
LYS 471	R LYS 471	0	0	0	-3.39321e-05	0.000181055	8.08892e-06	0.0551357	0.0149763	0.000669091	-0.0550379	0.0150045	0.000670351	0	0	0	6.38723e-05	0.000557933	2.49266e-05		LYS 471	R LYS 471	0	0	0	-2.99401e-05	0.000170422	7.6139e-06	0.0466248	0.0145884	0.000651761	-0.0465489	0.0145494	0.000650019	0	0	0	4.59082e-05	0.000615735	2.7509e-05		LYS 471	R LYS 471	0	0	0	-2.59481e-05	0.000158981	7.10272e-06
GLY 472	R GLY 472	0	0	0	-2.59481e-05	0.000158981	7.10272e-06	0.000439122	0.000708366	3.16475e-05	-0.000383234	0.000689845	3.082e-05	0	0	0	2.99401e-05	0.000616718	2.75529e-05		GLY 472	R GLY 472	0	0	0	-9.98004e-06	9.94004e-05	4.44088e-06	0.00010978	0.000655031	2.92646e-05	-0.000139721	0.000665997	2.97546e-05	0	0	0	-3.99202e-05	0.00061777	2.75999e-05		GLY 472	R GLY 472	0	0	0	-2.19561e-05	0.00014654	6.54693e-06
ASP 473	R ASP 473	0	0	0	-2.59481e-05	0.000158981	7.10272e-06	-0.0430519	0.0152924	0.000683214	0.042992	0.0152283	0.000680349	0	0	0	-8.58283e-05	0.000584752	2.61248e-05		ASP 473	R ASP 473	0	0	0	-3.19361e-05	0.00017583	7.85551e-06	-0.0356248	0.0145924	0.000651939	0.0356307	0.0145407	0.000649628	0	0	0	-2.59481e-05	0.000593818	2.65298e-05		ASP 473	R ASP 473	0	0	0	-2.39521e-05	0.0001529	6.83107e-06
HIE 474	R HIE 474	0	0	0	-2.99401e-05	0.000170422	7.6139e-06	-0.000153693	0.00161774	7.22755e-05	0.000151697	0.00155438	6.94448e-05	0	0	0	-3.19361e-05	0.000624658	2.79077e-05		HIE 474	R HIE 474	0	0	0	-2.59481e-05	0.000158981	7.10272e-06	-0.000225549	0.0012345	5.51532e-05	0.000191617	0.00124102	5.54447e-05	0	0	0	-5.98802e-05	0.000609642	2.72368e-05		HIE 474	R HIE 474	0	0	0	-3.59281e-05	0.000186111	8.31483e-06
ALA 475	R ALA 475	0	0	0	-1.99601e-05	0.000139863	6.24862e-06	0.000219561	0.000622031	2.77903e-05	-0.000215569	0.000639234	2.85589e-05	0	0	0	-1.59681e-05	0.000557783	2.49199e-05		ALA 475	R ALA 475	0	0	0	-2.99401e-05	0.000170422	7.6139e-06	0.000383234	0.000609995	2.72526e-05	-0.000361277	0.00060538	2.70464e-05	0	0	0	-7.98403e-06	0.000615774	2.75108e-05		ALA 475	R ALA 475	0	0	0	-2.79441e-05	0.000164813	7.36329e-06
GLY 476	R GLY 476	0	0	0	-1.99601e-05	0.000139863	6.24862e-06	-0.00128543	0.000737076	3.29301e-05	0.00130539	0.000734488	3.28145e-05	0	0	0	-1.26313e-17	0.000589326	2.63292e-05		GLY 476	R GLY 476	0	0	0	-2.79441e-05	0.000164813	7.36329e-06	-0.000934132	0.000657866	2.93913e-05	0.000936128	0.000677491	3.02681e-05	0	0	0	-2.59481e-05	0.000593818	2.65298e-05		GLY 476	R GLY 476	0	0	0	-4.99002e-05	0.000217739	9.72785e-06
VAL 477	R VAL 477	0	0	0	-3.39321e-05	0.000181055	8.08892e-06	-0.00043513	0.000649185	2.90034e-05	0.000491018	0.00064	2.85931e-05	0	0	0	2.19561e-05	0.00061055	2.72774e-05		VAL 477	R VAL 477	0	0	0	-2.39521e-05	0.0001529	6.83107e-06	-0.000546906	0.000650729	2.90724e-05	0.000578842	0.00068362	3.05419e-05	0	0	0	7.98403e-06	0.000579021	2.58688e-05		VAL 477	R VAL 477	0	0	0	-4.19162e-05	0.000200398	8.9531e-06
LEU 478	R LEU 478	0	0	0	-3.59281e-05	0.000186111	8.31483e-06	0.00173253	0.000609571	2.72336e-05	-0.00169261	0.00063287	2.82745e-05	0	0	0	3.99202e-06	0.000612563	2.73673e-05		LEU 478	R LEU 478	0	0	0	-4.99002e-05	0.000217739	9.72785e-06	0.00145509	0.00065393	2.92154e-05	-0.00143713	0.000640093	2.85973e-05	0	0	0	-3.19361e-05	0.000627845	2.80501e-05		LEU 478	R LEU 478	0	0	0	-5.98802e-05	0.000237265	1.06002e-05
LYS 479	R LYS 479	0	0	0	-2.99401e-05	0.000170422	7.6139e-06	0.0381537	0.0126029	0.000563055	-0.0381098	0.0126084	0.000563302	0	0	0	1.39721e-05	0.000587464	2.6246e-05		LYS 479	R LYS 479	0	0	0	-1.1976e-05	0.000108778	4.85984e-06	0.0305848	0.0122926	0.000549195	-0.0306407	0.0122619	0.000547821	0	0	0	-6.78643e-05	0.000542951	2.42573e-05		LYS 479	R LYS 479	0	0	0	-3.19361e-05	0.00017583	7.85551e-06
ALA 480	R ALA 480	0	0	0	-9.98004e-06	9.94004e-05	4.44088e-06	0.000626747	0.000527112	2.35496e-05	-0.000620758	0.000547074	2.44415e-05	0	0	0	-3.99202e-06	0.000589313	2.63285e-05		ALA 480	R ALA 480	0	0	0	-3.99202e-06	6.30562e-05	2.81714e-06	0.000552894	0.000516877	2.30924e-05	-0.000560878	0.000527475	2.35658e-05	0	0	0	-1.1976e-05	0.000612459	2.73627e-05		ALA 480	R ALA 480	0	0	0	-9.98004e-06	9.94004e-05	4.44088e-06
SER 481	R SER 481	0	0	0	-1.39721e-05	0.000117375	5.24392e-06	0.000253493	0.000620357	2.77155e-05	-0.000297405	0.000632908	2.82762e-05	0	0	0	-5.78842e-05	0.000570956	2.55084e-05		SER 481	R SER 481	0	0	0	-7.98403e-06	8.8996e-05	3.97605e-06	0.000245509	0.000544987	2.43482e-05	-0.000251497	0.000583046	2.60486e-05	0	0	0	-1.39721e-05	0.000577181	2.57866e-05		SER 481	R SER 481	0	0	0	-1.1976e-05	0.000108778	4.85984e-06
ALA 482	R ALA 482	0	0	0	-9.98004e-06	9.94004e-05	4.44088e-06	0.000189621	0.000487337	2.17726e-05	-0.000201597	0.00053358	2.38386e-05	0	0	0	-2.19561e-05	0.000541231	2.41804e-05		ALA 482	R ALA 482	0	0	0	-5.98802e-06	7.71503e-05	3.44682e-06	0.000307385	0.000526091	2.3504e-05	-0.000367265	0.000525636	2.34837e-05	0	0	0	-6.58683e-05	0.00057009	2.54697e-05		ALA 482	R ALA 482	0	0	0	-9.98004e-06	9.94004e-05	4.44088e-06
GLU 483	R GLU 483	0	0	0	-1.1976e-05	0.000108778	4.85984e-06	-0.0410978	0.00962928	0.000430204	0.0410619	0.00957761	0.000427896	0	0	0	-4.79042e-05	0.000577091	2.57825e-05		GLU 483	R GLU 483	0	0	0	-5.98802e-06	7.71503e-05	3.44682e-06	-0.0327525	0.00944966	0.00042218	0.0327265	0.00946994	0.000423086	0	0	0	-3.19361e-05	0.000571249	2.55215e-05		GLU 483	R GLU 483	0	0	0	-7.98403e-06	8.8996e-05	3.97605e-06
THR 484	R THR 484	0	0	0	-5.98802e-06	7.71503e-05	3.44682e-06	-0.000211577	0.000673971	3.01108e-05	0.000229541	0.000692997	3.09608e-05	0	0	0	1.1976e-05	0.000589205	2.63237e-05		THR 484	R THR 484	0	0	0	-7.98403e-06	8.8996e-05	3.97605e-06	0.000461078	0.000748239	3.34289e-05	-0.000518962	0.000738275	3.29837e-05	0	0	0	-6.58683e-05	0.000583927	2.60879e-05		THR 484	R THR 484	0	0	0	-1.59681e-05	0.000125352	5.60031e-06
VAL 485	R VAL 485	0	0	0	-1.39721e-05	0.000117375	5.24392e-06	0.00125948	0.000689626	3.08102e-05	-0.00127944	0.000672942	3.00648e-05	0	0	0	-3.39321e-05	0.000572879	2.55943e-05		VAL 485	R VAL 485	0	0	0	-1.39721e-05	0.000117375	5.24392e-06	0.000866267	0.000665728	2.97425e-05	-0.000872255	0.000674344	3.01274e-05	0	0	0	-1.99601e-05	0.000625155	2.79299e-05		VAL 485	R VAL 485	0	0	0	-2.39521e-05	0.0001529	6.83107e-06
ASP 486	R ASP 486	0	0	0	-2.19561e-05	0.00014654	6.54693e-06	-0.0623852	0.0154868	0.0006919	0.0623054	0.0154217	0.000688991	0	0	0	-0.000101796	0.000605709	2.70611e-05		ASP 486	R ASP 486	0	0	0	-3.59281e-05	0.000186111	8.31483e-06	-0.052024	0.0152599	0.000681764	0.0519701	0.0152985	0.000683488	0	0	0	-8.98204e-05	0.000610876	2.72919e-05		ASP 486	R ASP 486	0	0	0	-1.99601e-05	0.000139863	6.24862e-06
PRO 487	R PRO 487	0	0	0	-3.79242e-05	0.000191013	8.53382e-06	-0.00173054	0.000916279	4.09363e-05	0.0017485	0.000884905	3.95346e-05	0	0	0	-1.99601e-05	0.000578732	2.58558e-05		PRO 487	R PRO 487	0	0	0	-4.39122e-05	0.0002049	9.15424e-06	-0.00109581	0.000820643	3.66636e-05	0.00110579	0.000865614	3.86728e-05	0	0	0	-3.39321e-05	0.000616511	2.75437e-05		PRO 487	R PRO 487	0	0	0	-4.99002e-05	0.000217739	9.72785e-06
ALA 488	R ALA 488	0	0	0	-1.99601e-05	0.000139863	6.24862e-06	-0.000512974	0.000815476	3.64328e-05	0.00057485	0.000809676	3.61737e-05	0	0	0	4.19162e-05	0.000579283	2.58804e-05		ALA 488	R ALA 488	0	0	0	-3.19361e-05	0.00017583	7.85551e-06	-0.000287425	0.000745727	3.33166e-05	0.000231537	0.000743759	3.32287e-05	0	0	0	-8.78244e-05	0.000572378	2.55719e-05		ALA 488	R ALA 488	0	0	0	-4.59082e-05	0.000209286	9.35021e-06
SER 489	R SER 489	0	0	0	-2.39521e-05	0.0001529	6.83107e-06	0.000197605	0.000827951	3.69901e-05	-0.000209581	0.000858205	3.83418e-05	0	0	0	-3.59281e-05	0.00060165	2.68797e-05		SER 489	R SER 489	0	0	0	-2.79441e-05	0.000164813	7.36329e-06	0.000736527	0.000953219	4.25867e-05	-0.000730539	0.000956773	4.27455e-05	0	0	0	-2.19561e-05	0.000600662	2.68356e-05		SER 489	R SER 489	0	0	0	-2.39521e-05	0.0001529	6.83107e-06
LEU 490	R LEU 490	0	0	0	-6.98603e-05	0.000254911	1.13886e-05	0.00056487	0.00103544	4.62601e-05	-0.00045509	0.00100124	4.47319e-05	0	0	0	3.99202e-05	0.000620993	2.77439e-05		LEU 490	R LEU 490	0	0	0	-7.38523e-05	0.00026153	1.16843e-05	-1.99601e-06	0.00106007	4.73604e-05	6.38723e-05	0.00104772	4.68087e-05	0	0	0	-1.1976e-05	0.000628543	2.80812e-05		LEU 490	R LEU 490	0	0	0	-6.18762e-05	0.000240931	1.0764e-05
TRP 491	R TRP 491	0	0	0	-0.000101796	0.00030238	1.35094e-05	-0.000874251	0.000803035	3.5877e-05	0.0009501	0.0007863	3.51293e-05	0	0	0	-2.59481e-05	0.00063287	2.82745e-05		TRP 491	R TRP 491	0	0	0	-0.000101796	0.00030238	1.35094e-05	-0.000443114	0.000765562	3.42028e-05	0.00052495	0.000764661	3.41625e-05	0	0	0	-1.99601e-05	0.000665369	2.97265e-05		TRP 491	R TRP 491	0	0	0	-0.000163673	0.000369978	1.65294e-05
GLU 492	R GLU 492	0	0	0	-0.000219561	0.000413949	1.84939e-05	-0.15206	0.0364718	0.00162944	0.153808	0.0363687	0.00162484	0	0	0	0.00152894	0.00112567	5.02911e-05		GLU 492	R GLU 492	0	0	0	-0.000197605	0.000398192	1.77899e-05	-0.120541	0.0363665	0.00162474	0.121846	0.0363834	0.00162549	0	0	0	0.00110778	0.000880233	3.93259e-05		GLU 492	R GLU 492	0	0	0	-0.000281437	0.0004497	2.00911e-05
TYR 493	R TYR 493	0	0	0	-0.000193613	0.000395129	1.76531e-05	-0.136331	0.0318584	0.00142333	0.134882	0.0317472	0.00141836	0	0	0	-0.00164271	0.00081533	3.64262e-05		TYR 493	R TYR 493	0	0	0	-0.000193613	0.000395129	1.76531e-05	-0.106691	0.0356061	0.00159076	0.105295	0.0354966	0.00158587	0	0	0	-0.00158882	0.000860879	3.84612e-05		TYR 493	R TYR 493	0	0	0	-0.000235529	0.000424329	1.89576e-05
C7V 494	L C7V 1	0	0	0	-25.8822	1.64524	0.0735038	-6.61241	1.69009	0.0755077	16.0681	1.3154	0.0587679	-3.11606	0.0908199	0.00405753	-19.5425	1.52538	0.0681489		C7V 494	L C7V 1	0	0	0	-24.9215	1.46679	0.0655314	-11.6178	2.04005	0.0911428	19.2042	1.61439	0.0721255	-3.15364	0.0861937	0.00385085	-20.4888	1.48833	0.0664937		C7V 494	L C7V 1	0	0	0	-24.8628	1.63406	0.0730046
				TOTAL	-51.7646			-13.2243			29.3878			-5.01283			-40.614									-49.8425			-23.2351			36.8658			-5.09786			-41.3097									-49.7261
					-50.4154			-20.9153			35.2908			-4.92727			-40.9672	0.278436
					△EvdW			△Eelec			△EPolar solva.			△ENon-Polar			ΔGbind	St. De.
[truncated: 52 more columns]

## Sheet: FI02
| Run on Thu Feb 18 18:30:57 2021							Click Here. Summarized Data as row 503 below.														| Run on Thu Feb 18 18:50:55 2021																					| Run on Thu Feb 18 18:56:56 2021
| GB non-polar solvation energies calculated with gbsa=2							Five replicas of cMD simulation, there are the data by MMGBSA.														| GB non-polar solvation energies calculated with gbsa=2																					| GB non-polar solvation energies calculated with gbsa=2
idecomp = 1: Per-residue decomp adding 1-4 interactions to Internal.																					idecomp = 1: Per-residue decomp adding 1-4 interactions to Internal.																					idecomp = 1: Per-residue decomp adding 1-4 interactions to Internal.
Energy Decomposition Analysis (All units kcal/mol): Generalized Born solvent																					Energy Decomposition Analysis (All units kcal/mol): Generalized Born solvent																					Energy Decomposition Analysis (All units kcal/mol): Generalized Born solvent
DELTAS:																					DELTAS:																					DELTAS:
Total Energy Decomposition:																					Total Energy Decomposition:																					Total Energy Decomposition:
Residue	Location	Internal			van der Waals			Electrostatic			Polar Solvation			Non-Polar Solv.			TOTAL				Residue	Location	Internal			van der Waals			Electrostatic			Polar Solvation			Non-Polar Solv.			TOTAL				Residue	Location	Internal			van der Waals
					Avg.	Std. Dev.	Std. Err. of Mean	Avg.	Std. Dev.	Std. Err. of Mean	Avg.	Std. Dev.	Std. Err. of Mean	Avg.	Std. Dev.	Std. Err. of Mean	Avg.	Std. Dev.	Std. Err. of Mean							Avg.	Std. Dev.	Std. Err. of Mean	Avg.	Std. Dev.	Std. Err. of Mean	Avg.	Std. Dev.	Std. Err. of Mean	Avg.	Std. Dev.	Std. Err. of Mean	Avg.	Std. Dev.	Std. Err. of Mean							Avg.	Std. Dev.	Std. Err. of Mean
MET 1	R MET 1	0	0	0	-0.000493014	0.00051953	2.32109e-05	0.00287625	0.0683536	0.00305382	0.00916168	0.0683391	0.00305317	0	0	0	0.0115449	0.0090816	0.000405736		MET 1	R MET 1	0	0	0	-0.00110579	0.00092146	4.11678e-05	0.204549	0.0665584	0.00297361	-0.177483	0.066734	0.00298146	0	0	0	0.0259601	0.0194173	0.000867502		MET 1	R MET 1	0	0	0	-0.000335329	0.000472105	2.10921e-05
THR 2	R THR 2	0	0	0	-0.000431138	0.000526492	2.35219e-05	-0.000297405	0.00422536	0.000188775	0.00373852	0.00516528	0.000230768	0	0	0	0.00300998	0.00330757	0.000147771		THR 2	R THR 2	0	0	0	-0.00168263	0.000802365	3.5847e-05	0.000219561	0.00873059	0.000390054	0.00581437	0.00888199	0.000396818	0	0	0	0.0043513	0.00364387	0.000162796		THR 2	R THR 2	0	0	0	-0.000708583	0.000519967	2.32304e-05
ALA 3	R ALA 3	0	0	0	-0.000656687	0.000614122	2.7437e-05	-0.000994012	0.00361881	0.000161676	0.00452894	0.00398821	0.00017818	0	0	0	0.00287824	0.00151873	6.78517e-05		ALA 3	R ALA 3	0	0	0	-0.000818363	0.000469575	2.09791e-05	-0.0163134	0.00822	0.000367243	0.0177126	0.0085311	0.000381141	0	0	0	0.000580838	0.00239343	0.00010693		ALA 3	R ALA 3	0	0	0	-0.000193613	0.000395129	1.76531e-05
ASN 4	R ASN 4	0	0	0	-0.000407186	0.00049131	2.19501e-05	-0.00178044	0.00494841	0.000221078	0.00318164	0.00554936	0.000247927	0	0	0	0.000994012	0.00181532	8.11024e-05		ASN 4	R ASN 4	0	0	0	-0.00112774	0.000700477	3.1295e-05	-0.00413772	0.012819	0.00057271	0.0131517	0.011406	0.000509582	0	0	0	0.00788623	0.00422107	0.000188583		ASN 4	R ASN 4	0	0	0	-0.000199601	0.0003997	1.78573e-05
GLY 5	R GLY 5	0	0	0	-0.000153693	0.000360654	1.61128e-05	-0.000630739	0.00270605	0.000120898	0.00158084	0.00283969	0.000126868	0	0	0	0.000796407	0.000849132	3.79364e-05		GLY 5	R GLY 5	0	0	0	-0.000648703	0.000606307	2.70878e-05	0.0116846	0.00939892	0.000419913	-0.00739521	0.00903749	0.000403765	0	0	0	0.00364072	0.0021664	9.67874e-05		GLY 5	R GLY 5	0	0	0	-0.000123752	0.000329299	1.4712e-05
THR 6	R THR 6	0	0	0	-0.00051497	0.000507701	2.26824e-05	-0.00193214	0.0039014	0.000174302	0.00552894	0.00454449	0.000203033	0	0	0	0.00308184	0.0019131	8.54712e-05		THR 6	R THR 6	0	0	0	-0.00145908	0.000862169	3.85189e-05	-0.0135349	0.00682145	0.00030476	0.0217844	0.0082463	0.000368417	0	0	0	0.00679042	0.00302649	0.000135214		THR 6	R THR 6	0	0	0	-0.000233533	0.000423078	1.89017e-05
ALA 7	R ALA 7	0	0	0	-0.000437126	0.000496031	2.2161e-05	-0.00153293	0.00461636	0.000206244	0.00497605	0.00451118	0.000201545	0	0	0	0.00300599	0.00154828	6.9172e-05		ALA 7	R ALA 7	0	0	0	-0.00243912	0.002133	9.52954e-05	-0.00896806	0.0070741	0.000316047	0.0174132	0.00893126	0.000399019	0	0	0	0.00600599	0.00275151	0.000122929		ALA 7	R ALA 7	0	0	0	-0.000261477	0.000439439	1.96327e-05
GLU 8	R GLU 8	0	0	0	-0.00145509	0.000753223	3.36515e-05	-0.0128303	0.10813	0.00483089	0.0286128	0.107029	0.00478171	0	0	0	0.0143273	0.0056812	0.000253817		GLU 8	R GLU 8	0	0	0	-0.0024491	0.00174523	7.79709e-05	-0.224768	0.091157	0.0040726	0.244222	0.0981539	0.00438519	0	0	0	0.017004	0.0126968	0.000567253		GLU 8	R GLU 8	0	0	0	-0.000656687	0.000607587	2.7145e-05
ALA 9	R ALA 9	0	0	0	-0.00261477	0.00104648	4.67531e-05	0.00219162	0.0108324	0.000483955	0.00788224	0.0110764	0.000494857	0	0	0	0.00745908	0.00324711	0.00014507		ALA 9	R ALA 9	0	0	0	-0.00309381	0.00105591	4.71747e-05	-0.0107425	0.0110466	0.000493526	0.0254012	0.0105685	0.000472166	0	0	0	0.0115649	0.00324918	0.000145163		ALA 9	R ALA 9	0	0	0	-0.000654691	0.000483792	2.16142e-05
VAL 10	R VAL 10	0	0	0	-0.00518164	0.00224385	0.000100248	-0.00904591	0.00828942	0.000370344	0.0278084	0.0109792	0.000490513	0	0	0	0.0135808	0.0041277	0.000184412		VAL 10	R VAL 10	0	0	0	-0.00583034	0.000981443	4.38477e-05	-0.00983633	0.00713074	0.000318578	0.02299	0.00784136	0.000350326	0	0	0	0.00732335	0.00413582	0.000184775		VAL 10	R VAL 10	0	0	0	-0.00268263	0.000756263	3.37873e-05
GLN 11	R GLN 11	0	0	0	-0.090505	0.0784038	0.00350282	-0.0312375	0.055184	0.00246544	0.135383	0.0918966	0.00410564	-0.00309605	0.00763388	0.000341057	0.0105447	0.0375064	0.00167566		GLN 11	R GLN 11	0	0	0	-0.100449	0.0189437	0.00084634	0.0806966	0.0320446	0.00143165	0.00257884	0.046577	0.00208091	-1.43884e-06	3.21735e-05	1.43741e-06	-0.0171751	0.034395	0.00153666		GLN 11	R GLN 11	0	0	0	-0.0152076	0.00586107	0.000261853
ILE 12	R ILE 12	0	0	0	-0.0380639	0.0145713	0.000650998	0.0149721	0.0197515	0.000882433	0.0431277	0.0333315	0.00148914	0	0	0	0.0200359	0.0205557	0.000918362		ILE 12	R ILE 12	0	0	0	-0.0687904	0.0150194	0.000671018	-0.0466547	0.0155736	0.000695778	0.141447	0.0379379	0.00169494	0	0	0	0.026002	0.0272954	0.00121947		ILE 12	R ILE 12	0	0	0	-0.0581038	0.0233356	0.00104256
GLN 13	R GLN 13	0	0	0	-0.0162934	0.00530128	0.000236844	-0.0186527	0.0135167	0.000603883	0.0228383	0.0184133	0.000822646	0	0	0	-0.0121078	0.0144771	0.000646787		GLN 13	R GLN 13	0	0	0	-0.0387106	0.00937669	0.000418919	-0.0020499	0.0148283	0.000662481	-0.010493	0.0241983	0.0010811	0	0	0	-0.0512535	0.0220216	0.000983853		GLN 13	R GLN 13	0	0	0	-0.0256647	0.00634121	0.000283304
PHE 14	R PHE 14	0	0	0	-0.474096	0.219937	0.00982606	0.00167864	0.0438469	0.00195893	0.204858	0.0645129	0.00288223	-0.0245557	0.0176991	0.000790736	-0.292115	0.198625	0.00887392		PHE 14	R PHE 14	0	0	0	-1.02837	0.295756	0.0132134	-0.0308523	0.0391683	0.00174991	0.344573	0.0958453	0.00428205	-0.0469404	0.0180656	0.000807109	-0.761589	0.252265	0.0112704		PHE 14	R PHE 14	0	0	0	-0.770561	0.220398	0.00984666
GLY 15	R GLY 15	0	0	0	-0.0386747	0.00944719	0.000422069	0.0312695	0.0234749	0.00104878	0.00986028	0.023286	0.00104034	0	0	0	0.00245509	0.0245785	0.00109808		GLY 15	R GLY 15	0	0	0	-0.0490818	0.0115011	0.00051383	0.0406826	0.0189506	0.000846652	0.0236447	0.0316655	0.00141471	0	0	0	0.0152455	0.0308886	0.00138		GLY 15	R GLY 15	0	0	0	-0.0531816	0.0166597	0.000744301
LEU 16	R LEU 16	0	0	0	-0.650589	0.252003	0.0112587	-0.0101198	0.0319508	0.00142746	0.0436387	0.0363096	0.0016222	-0.0658116	0.0207345	0.00092635	-0.682881	0.257324	0.0114964		LEU 16	R LEU 16	0	0	0	-0.613858	0.241006	0.0107673	-0.0397904	0.0263494	0.00117721	0.00500998	0.0292477	0.00130669	-0.0487243	0.0181371	0.000810304	-0.697363	0.252082	0.0112622		LEU 16	R LEU 16	0	0	0	-0.689908	0.219461	0.00980481
ILE 17	R ILE 17	0	0	0	-0.0538603	0.0262598	0.0011732	0.00165868	0.0251635	0.00112422	-0.0180319	0.0230493	0.00102977	0	0	0	-0.0702335	0.0436552	0.00195037		ILE 17	R ILE 17	0	0	0	-0.0399242	0.0103907	0.000464222	0.015503	0.011464	0.000512174	-0.0161617	0.0163608	0.000730948	0	0	0	-0.0405828	0.0191508	0.000855596		ILE 17	R ILE 17	0	0	0	-0.0591657	0.0232412	0.00103834
ASN 18	R ASN 18	0	0	0	-0.0147325	0.00674251	0.000301233	-0.00931337	0.0120161	0.00053684	0.0384591	0.0154409	0.000689846	0	0	0	0.0144132	0.00712246	0.000318208		ASN 18	R ASN 18	0	0	0	-0.00976846	0.00223881	0.000100023	0.0123593	0.0109091	0.000487383	0.00632335	0.0128167	0.000572606	0	0	0	0.00891417	0.0062191	0.000277849		ASN 18	R ASN 18	0	0	0	-0.0133553	0.00382521	0.000170898
CYS 19	R CYS 19	0	0	0	-0.0062016	0.00254408	0.000113661	-0.00435729	0.00585572	0.000261614	0.0141677	0.0128011	0.000571911	0	0	0	0.00360878	0.00964617	0.000430959		CYS 19	R CYS 19	0	0	0	-0.00359082	0.00089701	4.00754e-05	-0.00815968	0.00610376	0.000272696	0.0211178	0.00739289	0.00033029	0	0	0	0.00936727	0.00377734	0.000168759		CYS 19	R CYS 19	0	0	0	-0.00479042	0.0012723	5.68422e-05
GLY 20	R GLY 20	0	0	0	-0.00116966	0.000562605	2.51353e-05	-0.00388822	0.00536153	0.000239535	0.0126507	0.00592027	0.000264498	0	0	0	0.00759281	0.00304751	0.000136153		GLY 20	R GLY 20	0	0	0	-0.00102196	0.000370463	1.6551e-05	-0.0053014	0.00328958	0.000146968	0.0143054	0.00381411	0.000170402	0	0	0	0.00798204	0.00179867	8.03586e-05		GLY 20	R GLY 20	0	0	0	-0.00122555	0.000441176	1.97103e-05
ASN 21	R ASN 21	0	0	0	-0.00273253	0.000913592	4.08163e-05	-0.0017006	0.00406118	0.00018144	0.0286567	0.00916787	0.00040959	0	0	0	0.0242236	0.00735891	0.000328772		ASN 21	R ASN 21	0	0	0	-0.00264471	0.000704645	3.14812e-05	-0.00099002	0.0127982	0.000571782	0.025986	0.013854	0.000618952	0	0	0	0.0223513	0.00371386	0.000165923		ASN 21	R ASN 21	0	0	0	-0.00344311	0.000964053	4.30707e-05
LYS 22	R LYS 22	0	0	0	-0.00347305	0.00100982	4.51154e-05	-0.065523	0.0818075	0.00365489	0.071475	0.0816531	0.00364799	0	0	0	0.00247904	0.00349252	0.000156034		LYS 22	R LYS 22	0	0	0	-0.00303593	0.000630802	2.81821e-05	-0.0727305	0.0555002	0.00247957	0.0789341	0.0553809	0.00247424	0	0	0	0.00316766	0.00247942	0.000110772		LYS 22	R LYS 22	0	0	0	-0.00371257	0.000836554	3.73745e-05
TYR 23	R TYR 23	0	0	0	-0.0106168	0.00252983	0.000113024	-0.00551896	0.0056655	0.000253116	0.00837924	0.00717391	0.000320507	0	0	0	-0.00775649	0.00534224	0.000238674		TYR 23	R TYR 23	0	0	0	-0.0108144	0.00196767	8.79091e-05	-0.00139122	0.00635405	0.000283878	0.00366667	0.00732444	0.000327232	0	0	0	-0.00853892	0.0052469	0.000234414		TYR 23	R TYR 23	0	0	0	-0.0114571	0.00232676	0.000103952
LEU 24	R LEU 24	0	0	0	-0.0253034	0.00613518	0.0002741	-0.00362874	0.00698258	0.000311959	0.00302794	0.00891002	0.00039807	0	0	0	-0.0259042	0.00954194	0.000426303		LEU 24	R LEU 24	0	0	0	-0.0213493	0.00467504	0.000208866	-0.00853493	0.00384392	0.000171734	0.00151896	0.00755011	0.000337314	0	0	0	-0.0283653	0.00953742	0.000426101		LEU 24	R LEU 24	0	0	0	-0.0230938	0.00466537	0.000208433
THR 25	R THR 25	0	0	0	-0.00246707	0.000526174	2.35077e-05	0.00128743	0.00255659	0.00011422	-0.000271457	0.00341626	0.000152627	0	0	0	-0.0014511	0.00258201	0.000115356		THR 25	R THR 25	0	0	0	-0.00231138	0.000508265	2.27076e-05	0.00252894	0.00163716	7.3143e-05	-0.000576846	0.00239022	0.000106787	0	0	0	-0.000359281	0.00208948	9.33511e-05		THR 25	R THR 25	0	0	0	-0.00243912	0.000508203	2.27048e-05
ALA 26	R ALA 26	0	0	0	-0.00114172	0.000381556	1.70467e-05	-0.00144112	0.00246958	0.000110333	0.00351297	0.00285553	0.000127575	0	0	0	0.00093014	0.00129836	5.80064e-05		ALA 26	R ALA 26	0	0	0	-0.00117764	0.000397572	1.77622e-05	-0.000265469	0.00201476	9.00129e-05	0.0029022	0.00243814	0.000108928	0	0	0	0.00145908	0.00122874	5.48961e-05		ALA 26	R ALA 26	0	0	0	-0.00122156	0.000415294	1.8554e-05
GLU 27	R GLU 27	0	0	0	-0.000578842	0.000493745	2.20589e-05	0.0658224	0.0671529	0.00300017	-0.0651756	0.0669868	0.00299275	0	0	0	6.78643e-05	0.00114227	5.10328e-05		GLU 27	R GLU 27	0	0	0	-0.00055489	0.000496978	2.22033e-05	0.00177445	0.0484417	0.00216422	-0.000341317	0.0484145	0.002163	0	0	0	0.000878244	0.0012426	5.55153e-05		GLU 27	R GLU 27	0	0	0	-0.000542914	0.000498155	2.22559e-05
ALA 28	R ALA 28	0	0	0	-0.000179641	0.000383888	1.71508e-05	0.000273453	0.00187405	8.37262e-05	-0.000253493	0.00187153	8.36136e-05	0	0	0	-0.000159681	0.000705306	3.15107e-05		ALA 28	R ALA 28	0	0	0	-0.000191617	0.000393573	1.75835e-05	-1.39721e-05	0.00131997	5.89719e-05	1.1976e-05	0.00132226	5.9074e-05	0	0	0	-0.000193613	0.000771524	3.44691e-05		ALA 28	R ALA 28	0	0	0	-0.000185629	0.000388807	1.73706e-05
PHE 29	R PHE 29	0	0	0	-0.000183633	0.000387184	1.72981e-05	0.0028024	0.00246145	0.00010997	-0.00252894	0.00245552	0.000109705	0	0	0	8.98204e-05	0.000738124	3.29769e-05		PHE 29	R PHE 29	0	0	0	-0.000173653	0.000378811	1.6924e-05	0.000974052	0.00167324	7.47548e-05	-0.000696607	0.00160456	7.16865e-05	0	0	0	0.000103792	0.000710068	3.17235e-05		PHE 29	R PHE 29	0	0	0	-0.000195609	0.000396669	1.77218e-05
GLY 30	R GLY 30	0	0	0	-0.000121756	0.000327004	1.46095e-05	0.00221158	0.00199779	8.92547e-05	-0.00117964	0.00198388	8.86334e-05	0	0	0	0.00091018	0.000690625	3.08548e-05		GLY 30	R GLY 30	0	0	0	-0.000101796	0.00030238	1.35094e-05	0.00186627	0.00124298	5.55321e-05	-0.000808383	0.00128216	5.72825e-05	0	0	0	0.000956088	0.000719051	3.21248e-05		GLY 30	R GLY 30	0	0	0	-0.000127745	0.000333805	1.49133e-05
PHE 31	R PHE 31	0	0	0	-0.000600798	0.000489734	2.18797e-05	0.00421557	0.00369191	0.000164942	-0.00277246	0.00373901	0.000167046	0	0	0	0.000842315	0.000941972	4.20842e-05		PHE 31	R PHE 31	0	0	0	-0.000546906	0.000497795	2.22398e-05	0.00188623	0.00221522	9.89689e-05	-0.000421158	0.00226143	0.000101033	0	0	0	0.000918164	0.000902032	4.02998e-05		PHE 31	R PHE 31	0	0	0	-0.00053493	0.000498778	2.22838e-05
LYS 32	R LYS 32	0	0	0	-0.000648703	0.000477376	2.13276e-05	-0.0634691	0.0587238	0.00262359	0.0689521	0.0586175	0.00261884	0	0	0	0.00483433	0.00164835	7.36429e-05		LYS 32	R LYS 32	0	0	0	-0.000566866	0.000495509	2.21377e-05	-0.0262974	0.0441829	0.00197394	0.0313952	0.0443634	0.00198201	0	0	0	0.00453094	0.00167807	7.49705e-05		LYS 32	R LYS 32	0	0	0	-0.000588822	0.000492047	2.19831e-05
VAL 33	R VAL 33	0	0	0	-0.00226946	0.000506687	2.26371e-05	-0.00433134	0.00478082	0.000213591	0.0114611	0.00516948	0.000230955	0	0	0	0.00486028	0.00200808	8.97143e-05		VAL 33	R VAL 33	0	0	0	-0.00216367	0.000529714	2.36659e-05	0.00221357	0.00268958	0.000120161	0.00389421	0.00312334	0.000139541	0	0	0	0.00394411	0.00168025	7.50678e-05		VAL 33	R VAL 33	0	0	0	-0.00213373	0.000505538	2.25858e-05
ASN 34	R ASN 34	0	0	0	-0.00158084	0.000509346	2.27559e-05	0.00526747	0.00729177	0.000325772	-0.0022994	0.0077821	0.000347679	0	0	0	0.00138723	0.00203996	9.11387e-05		ASN 34	R ASN 34	0	0	0	-0.00145709	0.000498155	2.22559e-05	-0.00146507	0.00480989	0.00021489	0.00258683	0.00528007	0.000235896	0	0	0	-0.000335329	0.00188049	8.40143e-05		ASN 34	R ASN 34	0	0	0	-0.00148503	0.000499776	2.23283e-05
ALA 35	R ALA 35	0	0	0	-0.00199601	0.000619046	2.76569e-05	-0.000101796	0.00247535	0.000110591	0.0057485	0.00306429	0.000136902	0	0	0	0.0036507	0.00148705	6.64366e-05		ALA 35	R ALA 35	0	0	0	-0.00166467	0.000508735	2.27286e-05	0.00318563	0.00200585	8.96147e-05	0.00276846	0.00269588	0.000120443	0	0	0	0.00428942	0.00148111	6.6171e-05		ALA 35	R ALA 35	0	0	0	-0.00183234	0.000468395	2.09263e-05
SER 36	R SER 36	0	0	0	-0.000664671	0.000472105	2.10921e-05	-0.00105389	0.00224344	0.00010023	0.00398603	0.00282097	0.000126032	0	0	0	0.00226747	0.001393	6.22345e-05		SER 36	R SER 36	0	0	0	-0.000618762	0.000485691	2.16991e-05	0.00107385	0.00245855	0.00010984	0.0028004	0.00290778	0.00012991	0	0	0	0.00325549	0.00151064	6.74904e-05		SER 36	R SER 36	0	0	0	-0.000698603	0.000458865	2.05006e-05
ALA 37	R ALA 37	0	0	0	-0.000846307	0.00040743	1.82026e-05	0.00352295	0.00535655	0.000239313	-0.00373852	0.00548173	0.000244906	0	0	0	-0.00106188	0.00140507	6.27738e-05		ALA 37	R ALA 37	0	0	0	-0.000904192	0.00032648	1.45861e-05	0.00848902	0.00370876	0.000165695	-0.00818762	0.00382928	0.00017108	0	0	0	-0.000602794	0.00145454	6.4984e-05		ALA 37	R ALA 37	0	0	0	-0.00092016	0.000330748	1.47767e-05
SER 38	R SER 38	0	0	0	-0.000686627	0.000468148	2.09153e-05	0.00106387	0.00393408	0.000175762	0.0038503	0.00420526	0.000187877	0	0	0	0.00422754	0.00145324	6.49258e-05		SER 38	R SER 38	0	0	0	-0.000722555	0.000447738	2.00035e-05	0.00391617	0.00455012	0.000203284	0.00193812	0.00430918	0.00019252	0	0	0	0.00513174	0.00188666	8.42898e-05		SER 38	R SER 38	0	0	0	-0.000738523	0.000443958	1.98346e-05
SER 39	R SER 39	0	0	0	-0.000866267	0.000423934	1.894e-05	0.00227545	0.00302682	0.000135228	0.00575649	0.00424553	0.000189676	0	0	0	0.00716567	0.0025724	0.000114927		SER 39	R SER 39	0	0	0	-0.00100399	0.000322144	1.43923e-05	-0.000578842	0.00341773	0.000152693	0.00625749	0.0034744	0.000155225	0	0	0	0.00467465	0.00260736	0.000116488		SER 39	R SER 39	0	0	0	-0.000968064	0.000355984	1.59042e-05
LEU 40	R LEU 40	0	0	0	-0.00460479	0.00117164	5.23452e-05	-0.00534531	0.00449201	0.000200688	0.0131936	0.00512172	0.000228821	0	0	0	0.00324351	0.00281793	0.000125896		LEU 40	R LEU 40	0	0	0	-0.00597405	0.00145913	6.51892e-05	-0.00196008	0.00410083	0.000183211	0.00922156	0.0044807	0.000200183	0	0	0	0.00128743	0.0036935	0.000165013		LEU 40	R LEU 40	0	0	0	-0.00566467	0.00143916	6.4297e-05
LYS 41	R LYS 41	0	0	0	-0.00106786	0.00032737	1.46258e-05	-0.0397385	0.0605396	0.00270471	0.0421018	0.0609569	0.00272336	0	0	0	0.00129541	0.00348773	0.00015582		LYS 41	R LYS 41	0	0	0	-0.00129741	0.000474261	2.11884e-05	0.00807585	0.0494461	0.00220909	-0.00263872	0.0512522	0.00228978	0	0	0	0.00413972	0.00485482	0.000216897		LYS 41	R LYS 41	0	0	0	-0.00120359	0.000407596	1.82101e-05
LYS 42	R LYS 42	0	0	0	-0.00108583	0.000422211	1.8863e-05	-0.0389281	0.0667621	0.00298271	0.0489222	0.0670036	0.0029935	0	0	0	0.00890818	0.00365634	0.000163353		LYS 42	R LYS 42	0	0	0	-0.00124551	0.000452984	2.02378e-05	0.0633214	0.0475914	0.00212623	-0.0542495	0.0468474	0.00209299	0	0	0	0.00782635	0.00307845	0.000137535		LYS 42	R LYS 42	0	0	0	-0.00117565	0.000456802	2.04084e-05
LYS 43	R LYS 43	0	0	0	-0.0012475	0.000436163	1.94863e-05	-0.0561357	0.0646396	0.00288789	0.0641297	0.064368	0.00287575	0	0	0	0.00674651	0.00298192	0.000133222		LYS 43	R LYS 43	0	0	0	-0.00140319	0.000490539	2.19157e-05	0.0135369	0.0476021	0.0021267	-0.00615768	0.048222	0.0021544	0	0	0	0.00597605	0.0030952	0.000138283		LYS 43	R LYS 43	0	0	0	-0.00135928	0.00047979	2.14354e-05
GLN 44	R GLN 44	0	0	0	-0.0044491	0.000692059	3.09189e-05	0.0059521	0.00688324	0.00030752	0.004998	0.00781434	0.000349119	0	0	0	0.006501	0.00375743	0.000167869		GLN 44	R GLN 44	0	0	0	-0.00518762	0.00089394	3.99383e-05	-0.00288822	0.00536711	0.000239785	0.00998403	0.00730022	0.00032615	0	0	0	0.00190818	0.00446315	0.000199399		GLN 44	R GLN 44	0	0	0	-0.00504391	0.000817759	3.65348e-05
ILE 45	R ILE 45	0	0	0	-0.00653094	0.00134682	6.01713e-05	-0.00164471	0.00678744	0.000303241	-0.000658683	0.0130303	0.000582153	0	0	0	-0.00883433	0.0106456	0.000475608		ILE 45	R ILE 45	0	0	0	-0.00958283	0.00159077	7.10706e-05	0.0102675	0.00487287	0.000217704	-0.0340499	0.0122663	0.000548019	0	0	0	-0.0333653	0.0125042	0.000558647		ILE 45	R ILE 45	0	0	0	-0.00818962	0.00136902	6.11634e-05
TRP 46	R TRP 46	0	0	0	-0.0417764	0.01298	0.000579905	-0.00801996	0.00749315	0.000334769	0.0442116	0.0190161	0.000849577	0	0	0	-0.00558483	0.011996	0.000535941		TRP 46	R TRP 46	0	0	0	-0.0619481	0.0125805	0.000562055	-0.0214671	0.00635583	0.000283958	0.0718523	0.0248349	0.00110954	0	0	0	-0.0115629	0.0172047	0.00076865		TRP 46	R TRP 46	0	0	0	-0.053008	0.0116674	0.00052126
THR 47	R THR 47	0	0	0	-0.0289401	0.0102774	0.000459161	0.00836527	0.0184981	0.000826434	0.000702595	0.0216055	0.000965265	0	0	0	-0.0198723	0.01688	0.000754142		THR 47	R THR 47	0	0	0	-0.057501	0.0129837	0.00058007	0.0434132	0.0200966	0.000897852	-0.0316966	0.0205312	0.000917265	0	0	0	-0.0457844	0.026462	0.00118223		THR 47	R THR 47	0	0	0	-0.0411996	0.00956645	0.000427398
LEU 48	R LEU 48	0	0	0	-0.804798	0.324743	0.0145084	-0.0516766	0.0403215	0.00180143	0.127968	0.0582992	0.00260461	-0.101585	0.0253481	0.00113247	-0.830092	0.310964	0.0138928		LEU 48	R LEU 48	0	0	0	-1.10565	0.258928	0.011568	-0.00137924	0.0233158	0.00104168	0.149525	0.040709	0.00181874	-0.149626	0.0311731	0.00139271	-1.10713	0.258651	0.0115557		LEU 48	R LEU 48	0	0	0	-1.18894	0.273846	0.0122345
GLU 49	R GLU 49	0	0	0	-0.0344511	0.00914313	0.000408485	0.108325	0.266965	0.0119271	-0.0614591	0.268427	0.0119924	0	0	0	0.0124152	0.0169622	0.000757815		GLU 49	R GLU 49	0	0	0	-0.0264691	0.00790649	0.000353236	-0.181844	0.11184	0.00499665	0.23319	0.114269	0.00510515	0	0	0	0.0248762	0.0113995	0.000509292		GLU 49	R GLU 49	0	0	0	-0.0290339	0.00726686	0.000324659
GLN 50	R GLN 50	0	0	0	-0.0326168	0.0174722	0.000780601	0.0438144	0.0840934	0.00375701	0.0402715	0.0829739	0.003707	-0.000142099	0.00191135	8.53928e-05	0.051327	0.0185642	0.000829388		GLN 50	R GLN 50	0	0	0	-0.028996	0.0208561	0.000931783	-0.00038523	0.0368827	0.0016478	0.0908723	0.0483028	0.00215801	-0.000821547	0.00420827	0.000188012	0.0606695	0.0267255	0.00119401		GLN 50	R GLN 50	0	0	0	-0.0296826	0.0164234	0.000733746
PRO 51	R PRO 51	0	0	0	-0.0191357	0.00607254	0.000271301	-0.012483	0.0314588	0.00140548	0.0457006	0.0317502	0.0014185	0	0	0	0.0140818	0.00560611	0.000250462		PRO 51	R PRO 51	0	0	0	-0.00764471	0.00236016	0.000105444	-0.0186487	0.00805819	0.000360014	0.0352595	0.0106606	0.000476282	0	0	0	0.00896607	0.00295827	0.000132166		PRO 51	R PRO 51	0	0	0	-0.00501796	0.0011995	5.35897e-05
PRO 52	R PRO 52	0	0	0	-0.0029022	0.00071232	3.18241e-05	-0.00318762	0.00726163	0.000324426	0.00160479	0.00730812	0.000326503	0	0	0	-0.00448503	0.00143045	6.39077e-05		PRO 52	R PRO 52	0	0	0	-0.00165469	0.000556689	2.48711e-05	0.00287824	0.00707524	0.000316098	-0.00290619	0.00678389	0.000303082	0	0	0	-0.00168263	0.00147943	6.60959e-05		PRO 52	R PRO 52	0	0	0	-0.00162475	0.000553438	2.47258e-05
ASP 53	R ASP 53	0	0	0	-0.00425948	0.00136265	6.08788e-05	-0.190269	0.397825	0.0177735	0.216138	0.394824	0.0176394	0	0	0	0.0216088	0.00597455	0.000266923		ASP 53	R ASP 53	0	0	0	-0.00203792	0.000931034	4.15956e-05	-0.0766028	0.124289	0.00555283	0.0943513	0.124928	0.00558137	0	0	0	0.0157106	0.00549669	0.000245574		ASP 53	R ASP 53	0	0	0	-0.00151297	0.000652289	2.91421e-05
GLU 54	R GLU 54	0	0	0	-0.00158283	0.000578753	2.58568e-05	-0.120898	0.215426	0.00962453	0.13391	0.214468	0.00958175	0	0	0	0.0114291	0.00370379	0.000165473		GLU 54	R GLU 54	0	0	0	-0.000790419	0.000515225	2.30186e-05	-0.0718543	0.0867544	0.0038759	0.0799062	0.0869838	0.00388615	0	0	0	0.00726148	0.00369354	0.000165015		GLU 54	R GLU 54	0	0	0	-0.000576846	0.000494059	2.20729e-05
ALA 55	R ALA 55	0	0	0	-0.00258084	0.00108884	4.8646e-05	-0.019004	0.0257995	0.00115264	0.0310419	0.0264562	0.00118197	0	0	0	0.00945709	0.00281085	0.000125579		ALA 55	R ALA 55	0	0	0	-0.00099002	0.000594301	2.65514e-05	-0.00497006	0.00827238	0.000369583	0.0104351	0.00906608	0.000405043	0	0	0	0.00447505	0.00187053	8.35691e-05		ALA 55	R ALA 55	0	0	0	-0.000628743	0.000537879	2.40307e-05
GLY 56	R GLY 56	0	0	0	-0.00658084	0.00268357	0.000119893	0.0209361	0.067594	0.00301988	0.013008	0.0659559	0.00294669	0	0	0	0.0273633	0.00628719	0.000280891		GLY 56	R GLY 56	0	0	0	-0.00216567	0.00143471	6.4098e-05	-0.000728543	0.0207572	0.000927362	0.0138124	0.0221418	0.000989224	0	0	0	0.0109182	0.00407015	0.000181841		GLY 56	R GLY 56	0	0	0	-0.00135529	0.000831945	3.71686e-05
SER 57	R SER 57	0	0	0	-0.0682176	0.0397812	0.00177729	-0.0845369	0.225017	0.010053	0.182798	0.241048	0.0107692	-0.00233427	0.00678004	0.00030291	0.0277096	0.0402857	0.00179983		SER 57	R SER 57	0	0	0	-0.00763273	0.00404526	0.000180729	-0.0126507	0.0194858	0.000870561	0.0403234	0.0228817	0.00102228	0	0	0	0.0200399	0.00892475	0.000398728		SER 57	R SER 57	0	0	0	-0.00551497	0.00287918	0.000128632
ALA 58	R ALA 58	0	0	0	-0.390489	0.515425	0.0230275	-1.33792	1.84451	0.0824066	1.40685	1.22987	0.0549465	-0.171939	0.0483405	0.0021597	-0.493496	0.460191	0.0205598		ALA 58	R ALA 58	0	0	0	-0.0345669	0.024945	0.00111446	0.0581557	0.0419477	0.00187409	-0.00144311	0.0375653	0.00167829	-0.000837244	0.00466594	0.000208459	0.0213085	0.0129035	0.000576487		ALA 58	R ALA 58	0	0	0	-0.0299621	0.0249651	0.00111536
ALA 59	R ALA 59	0	0	0	-0.224589	0.123501	0.00551762	-0.302465	0.303168	0.0135446	0.286337	0.280505	0.012532	-0.00116895	0.00350237	0.000156474	-0.241886	0.135022	0.00603234		ALA 59	R ALA 59	0	0	0	-0.0213353	0.00865595	0.000386719	-0.0391756	0.0169859	0.000758873	0.050024	0.0191434	0.000855265	0	0	0	-0.010487	0.0137833	0.000615791		ALA 59	R ALA 59	0	0	0	-0.0283194	0.0127665	0.000570366
VAL 60	R VAL 60	0	0	0	-0.645138	0.218815	0.00977591	-0.112874	0.100251	0.00447888	0.0732255	0.0916697	0.0040955	-0.0760262	0.0292751	0.00130792	-0.760813	0.259614	0.0115987		VAL 60	R VAL 60	0	0	0	-0.195098	0.0894262	0.00399527	0.0245309	0.0153727	0.000686803	-0.0499102	0.0203173	0.00090771	-0.0165194	0.0181198	0.000809532	-0.236996	0.106369	0.00475221		VAL 60	R VAL 60	0	0	0	-0.321315	0.151716	0.00677815
CYS 61	R CYS 61	0	0	0	-0.0412675	0.010641	0.000475403	0.0162275	0.0419864	0.00187581	0.0309601	0.0445071	0.00198843	0	0	0	0.00592016	0.0165944	0.000741384		CYS 61	R CYS 61	0	0	0	-0.02699	0.00664031	0.000296667	-0.0150519	0.0100847	0.000450553	0.0321277	0.0169596	0.0007577	0	0	0	-0.00991417	0.0117627	0.00052552		CYS 61	R CYS 61	0	0	0	-0.0271377	0.00750402	0.000335255
LEU 62	R LEU 62	0	0	0	-0.218968	0.114885	0.00513267	-0.00784232	0.0188588	0.000842548	0.0174391	0.0178848	0.000799035	-0.010987	0.00974604	0.000435421	-0.220358	0.112332	0.00501861		LEU 62	R LEU 62	0	0	0	-0.256327	0.110329	0.00492912	0.0222675	0.0088207	0.00039408	-0.0195289	0.0175335	0.000783338	-0.0079355	0.00748968	0.000334614	-0.261524	0.105737	0.00472398		LEU 62	R LEU 62	0	0	0	-0.208006	0.104378	0.00466329
ARG 63	R ARG 63	0	0	0	-0.0108663	0.00266793	0.000119194	-0.0603214	0.134219	0.00599648	0.0948383	0.133621	0.00596976	0	0	0	0.0236507	0.00655453	0.000292835		ARG 63	R ARG 63	0	0	0	-0.0141996	0.00275624	0.00012314	0.124076	0.0720537	0.00321912	-0.0827565	0.0710288	0.00317333	0	0	0	0.0271198	0.00837194	0.000374031		ARG 63	R ARG 63	0	0	0	-0.012497	0.00266913	0.000119248
SER 64	R SER 64	0	0	0	-0.00318962	0.000721755	3.22456e-05	-0.00648703	0.00776413	0.000346876	0.0113633	0.0082923	0.000370473	0	0	0	0.00168663	0.00269242	0.000120288		SER 64	R SER 64	0	0	0	-0.00416168	0.00079658	3.55886e-05	-0.00998802	0.00469253	0.000209647	0.0150978	0.00554427	0.0002477	0	0	0	0.000948104	0.00393527	0.000175815		SER 64	R SER 64	0	0	0	-0.0035988	0.000698386	3.12016e-05
HIE 65	R HIE 65	0	0	0	-0.00204391	0.000491513	2.19592e-05	0.00318563	0.0053455	0.000238819	-0.000984032	0.00586166	0.00026188	0	0	0	0.000157685	0.00222243	9.9291e-05		HIE 65	R HIE 65	0	0	0	-0.00292814	0.00069989	3.12688e-05	-0.00661277	0.00617911	0.000276062	0.0160998	0.00739383	0.000330332	0	0	0	0.00655888	0.00468051	0.00020911		HIE 65	R HIE 65	0	0	0	-0.00230938	0.00054908	2.45311e-05
LEU 66	R LEU 66	0	0	0	-0.001002	0.000331325	1.48025e-05	-0.0041018	0.00361573	0.000161539	0.00827745	0.00380944	0.000170193	0	0	0	0.00317365	0.00118363	5.28807e-05		LEU 66	R LEU 66	0	0	0	-0.00119361	0.000424357	1.89589e-05	-8.50949e-17	0.00232748	0.000103984	0.00510579	0.00249286	0.000111373	0	0	0	0.00391218	0.00118215	5.28145e-05		LEU 66	R LEU 66	0	0	0	-0.00103992	0.000325869	1.45588e-05
GLY 67	R GLY 67	0	0	0	-0.000734531	0.000450532	2.01283e-05	-0.00132535	0.00551969	0.000246602	0.00647904	0.0062616	0.000279748	0	0	0	0.00441916	0.00198496	8.86815e-05		GLY 67	R GLY 67	0	0	0	-0.000782435	0.000436108	1.94839e-05	0.00044511	0.00254921	0.00011389	0.00511377	0.00266811	0.000119202	0	0	0	0.00477645	0.0020233	9.03943e-05		GLY 67	R GLY 67	0	0	0	-0.000754491	0.000430389	1.92283e-05
ARG 68	R ARG 68	0	0	0	-0.0015509	0.000513203	2.29282e-05	-0.0452076	0.071252	0.0031833	0.0481477	0.070775	0.00316199	0	0	0	0.00138922	0.00212348	9.48703e-05		ARG 68	R ARG 68	0	0	0	-0.00162076	0.000489295	2.18601e-05	0.0313832	0.0442263	0.00197589	-0.029479	0.044123	0.00197127	0	0	0	0.000283433	0.00205015	9.15938e-05		ARG 68	R ARG 68	0	0	0	-0.00158683	0.000496441	2.21793e-05
TYR 69	R TYR 69	0	0	0	-0.00562874	0.00108054	4.82748e-05	-0.0129741	0.0133071	0.000594518	0.022008	0.0138642	0.000619406	0	0	0	0.00340519	0.0033057	0.000147688		TYR 69	R TYR 69	0	0	0	-0.00516367	0.000931355	4.16099e-05	0.00643912	0.00726012	0.000324358	-0.000768463	0.00745889	0.000333239	0	0	0	0.000506986	0.00298406	0.000133318		TYR 69	R TYR 69	0	0	0	-0.00543713	0.00101807	4.5484e-05
LEU 70	R LEU 70	0	0	0	-0.0151816	0.00355017	0.00015861	-0.00338723	0.0149908	0.00066974	0.00906188	0.0154109	0.000688507	0	0	0	-0.00950699	0.00569715	0.00025453		LEU 70	R LEU 70	0	0	0	-0.0132615	0.00324906	0.000145157	-0.00182036	0.0039137	0.000174851	0.00484431	0.00505061	0.000225645	0	0	0	-0.0102375	0.00494132	0.000220762		LEU 70	R LEU 70	0	0	0	-0.0117864	0.00308824	0.000137972
ALA 71	R ALA 71	0	0	0	-0.00230739	0.000514583	2.29899e-05	-0.000451098	0.00790791	0.000353299	0.00702595	0.00778692	0.000347894	0	0	0	0.00426747	0.00166096	7.42064e-05		ALA 71	R ALA 71	0	0	0	-0.00179042	0.000495477	2.21363e-05	-0.00237325	0.00270846	0.000121005	0.00669062	0.00301594	0.000134742	0	0	0	0.00252695	0.00131389	5.87005e-05		ALA 71	R ALA 71	0	0	0	-0.00183234	0.000505294	2.25749e-05
ALA 72	R ALA 72	0	0	0	-0.00221357	0.000517455	2.31182e-05	-0.0018024	0.00792296	0.000353972	0.00579641	0.00814284	0.000363795	0	0	0	0.00178044	0.00142815	6.38051e-05		ALA 72	R ALA 72	0	0	0	-0.00141517	0.000504757	2.25509e-05	-0.0029501	0.00234276	0.000104667	0.00532934	0.00269866	0.000120567	0	0	0	0.000964072	0.00117301	5.24063e-05		ALA 72	R ALA 72	0	0	0	-0.0015489	0.000505562	2.25868e-05
ASP 73	R ASP 73	0	0	0	-0.000874251	0.000331566	1.48133e-05	0.0900679	0.0901618	0.00402813	-0.085523	0.0899571	0.00401899	0	0	0	0.00367066	0.00165162	7.37891e-05		ASP 73	R ASP 73	0	0	0	-0.00060479	0.000488896	2.18422e-05	0.0503074	0.0589252	0.00263258	-0.0467485	0.0588755	0.00263036	0	0	0	0.00295409	0.00171173	7.64746e-05		ASP 73	R ASP 73	0	0	0	-0.000678643	0.000466998	2.08639e-05
LYS 74	R LYS 74	0	0	0	-0.000646707	0.000477993	2.13551e-05	-0.0437605	0.074534	0.00332993	0.0446427	0.0742888	0.00331898	0	0	0	0.000235529	0.00111621	4.98686e-05		LYS 74	R LYS 74	0	0	0	-0.000439122	0.00049628	2.21722e-05	-0.0548922	0.0499672	0.00223237	0.0554331	0.0498954	0.00222916	0	0	0	0.000101796	0.00102056	4.55951e-05		LYS 74	R LYS 74	0	0	0	-0.000463074	0.000498635	2.22774e-05
ASP 75	R ASP 75	0	0	0	-0.000377246	0.000484697	2.16547e-05	0.0634531	0.0686254	0.00306596	-0.0616587	0.0685135	0.00306096	0	0	0	0.00141717	0.00102835	4.59434e-05		ASP 75	R ASP 75	0	0	0	-0.000273453	0.000445731	1.99138e-05	0.0587146	0.0481284	0.00215022	-0.0573573	0.0480031	0.00214462	0	0	0	0.00108383	0.000850595	3.80018e-05		ASP 75	R ASP 75	0	0	0	-0.000335329	0.000472105	2.10921e-05
GLY 76	R GLY 76	0	0	0	-0.00048503	0.000499776	2.23283e-05	0.00246707	0.00550788	0.000246074	5.98802e-05	0.00553634	0.000247346	0	0	0	0.00204192	0.00115998	5.1824e-05		GLY 76	R GLY 76	0	0	0	-0.000393214	0.000488464	2.18229e-05	0.00121557	0.00204672	9.14407e-05	0.00057485	0.00232595	0.000103916	0	0	0	0.00139721	0.00109795	4.90529e-05		GLY 76	R GLY 76	0	0	0	-0.000417166	0.000493091	2.20297e-05
ASN 77	R ASN 77	0	0	0	-0.000720559	0.000453151	2.02453e-05	0.00685629	0.00677904	0.000302865	-0.00200798	0.00690193	0.000308356	0	0	0	0.00412774	0.00126509	5.652e-05		ASN 77	R ASN 77	0	0	0	-0.000502994	0.000499991	2.2338e-05	0.00342116	0.00374169	0.000167167	-1.99601e-06	0.00386008	0.000172456	0	0	0	0.00291617	0.00115511	5.16067e-05		ASN 77	R ASN 77	0	0	0	-0.000650699	0.000476749	2.12996e-05
VAL 78	R VAL 78	0	0	0	-0.00216966	0.000498659	2.22784e-05	-0.00842715	0.00623726	0.00027866	0.0160938	0.00647991	0.000289501	0	0	0	0.00549701	0.00146907	6.56333e-05		VAL 78	R VAL 78	0	0	0	-0.00178842	0.000516345	2.30686e-05	-0.000181637	0.00335119	0.00014972	0.00592216	0.00346409	0.000154764	0	0	0	0.0039521	0.00130319	5.82222e-05		VAL 78	R VAL 78	0	0	0	-0.00210379	0.000566184	2.52952e-05
THR 79	R THR 79	0	0	0	-0.00127745	0.000447738	2.00035e-05	0.00815369	0.0067468	0.000301425	-0.00681637	0.00690094	0.000308311	0	0	0	5.98802e-05	0.00150063	6.70434e-05		THR 79	R THR 79	0	0	0	-0.00106188	0.000331578	1.48138e-05	-0.000914172	0.00348516	0.000155705	0.00130339	0.00370248	0.000165415	0	0	0	-0.000672655	0.00142708	6.37572e-05		THR 79	R THR 79	0	0	0	-0.00101198	0.000315685	1.41038e-05
CYS 80	R CYS 80	0	0	0	-0.00157285	0.000510549	2.28096e-05	0.00242914	0.00442654	0.000197763	-0.000459082	0.00462235	0.000206511	0	0	0	0.000397206	0.00131014	5.85329e-05		CYS 80	R CYS 80	0	0	0	-0.00159082	0.000503714	2.25043e-05	-0.0059481	0.00225015	0.000100529	0.00764072	0.00243614	0.000108839	0	0	0	0.000101796	0.00135054	6.03379e-05		CYS 80	R CYS 80	0	0	0	-0.00149301	0.000503928	2.25138e-05
GLU 81	R GLU 81	0	0	0	-0.000660679	0.000473479	2.11535e-05	0.0601896	0.0706757	0.00315756	-0.0574072	0.0705026	0.00314983	0	0	0	0.00212176	0.00113691	5.07933e-05		GLU 81	R GLU 81	0	0	0	-0.000560878	0.00049628	2.21722e-05	-0.00247505	0.046723	0.00208743	0.00498403	0.0466099	0.00208238	0	0	0	0.0019481	0.00107471	4.80143e-05		GLU 81	R GLU 81	0	0	0	-0.00058483	0.000492751	2.20145e-05
ARG 82	R ARG 82	0	0	0	-0.00134331	0.000474815	2.12132e-05	-0.0702156	0.10251	0.00457979	0.0807026	0.102031	0.00455841	0	0	0	0.00914371	0.00214618	9.58843e-05		ARG 82	R ARG 82	0	0	0	-0.00113174	0.00036104	1.61301e-05	-0.00620758	0.0583169	0.00260541	0.0132595	0.0582588	0.00260281	0	0	0	0.00592016	0.00163958	7.32512e-05		ARG 82	R ARG 82	0	0	0	-0.0011497	0.000408914	1.82689e-05
GLU 83	R GLU 83	0	0	0	-0.000592814	0.00049131	2.19501e-05	0.0371178	0.0854004	0.00381541	-0.0327146	0.0849073	0.00379338	0	0	0	0.00381038	0.00195508	8.73464e-05		GLU 83	R GLU 83	0	0	0	-0.000500998	0.000499999	2.23383e-05	-0.0505409	0.0465404	0.00207927	0.0537784	0.0469182	0.00209615	0	0	0	0.00273653	0.00184922	8.26169e-05		GLU 83	R GLU 83	0	0	0	-0.000536926	0.000498635	2.22774e-05
VAL 84	R VAL 84	0	0	0	-0.00092016	0.000365166	1.63144e-05	0.00560279	0.00758925	0.000339063	0.00359681	0.00740132	0.000330667	0	0	0	0.00827944	0.00203996	9.11387e-05		VAL 84	R VAL 84	0	0	0	-0.000684631	0.000464663	2.07596e-05	0.00466068	0.00182263	8.14292e-05	0.00138124	0.0020591	9.19937e-05	0	0	0	0.00535729	0.0014972	6.689e-05		VAL 84	R VAL 84	0	0	0	-0.000644711	0.000478601	2.13823e-05
PRO 85	R PRO 85	0	0	0	-0.00271457	0.00073164	3.26873e-05	-0.0111697	0.0101893	0.000455224	0.0203752	0.0108681	0.000485549	0	0	0	0.00649102	0.00232027	0.000103662		PRO 85	R PRO 85	0	0	0	-0.00176447	0.000554797	2.47865e-05	0.000958084	0.00318182	0.000142153	0.00435729	0.00398526	0.000178048	0	0	0	0.0035509	0.00205316	9.17285e-05		PRO 85	R PRO 85	0	0	0	-0.00163473	0.00053641	2.3965e-05
GLY 86	R GLY 86	0	0	0	-0.00120559	0.000432752	1.93339e-05	0.0111118	0.0174341	0.000778898	-0.00799601	0.0175281	0.000783097	0	0	0	0.00191018	0.00236869	0.000105825		GLY 86	R GLY 86	0	0	0	-0.000678643	0.000475469	2.12424e-05	-0.000183633	0.00523406	0.000233841	0.00172255	0.00559591	0.000250007	0	0	0	0.000860279	0.00194855	8.70548e-05		GLY 86	R GLY 86	0	0	0	-0.00103792	0.000410149	1.83241e-05
PRO 87	R PRO 87	0	0	0	-0.00238124	0.000568964	2.54194e-05	0.0171936	0.0174847	0.000781157	-0.0136926	0.0174957	0.000781652	0	0	0	0.00111976	0.00238207	0.000106423		PRO 87	R PRO 87	0	0	0	-0.00116966	0.000443581	1.98177e-05	0.00697605	0.00637825	0.000284959	-0.00482635	0.00631127	0.000281967	0	0	0	0.00098004	0.00161319	7.20722e-05		PRO 87	R PRO 87	0	0	0	-0.00186427	0.000548579	2.45087e-05
ASP 88	R ASP 88	0	0	0	-0.00252295	0.000563327	2.51676e-05	0.104377	0.130969	0.00585128	-0.0904311	0.130422	0.00582681	0	0	0	0.0114232	0.0029911	0.000133633		ASP 88	R ASP 88	0	0	0	-0.00155888	0.000508438	2.27153e-05	0.0378762	0.0723221	0.00323111	-0.0293832	0.0719133	0.00321285	0	0	0	0.00693413	0.00225289	0.000100652		ASP 88	R ASP 88	0	0	0	-0.00179441	0.000480818	2.14814e-05
CYS 89	R CYS 89	0	0	0	-0.00655689	0.00116813	5.21882e-05	0.0196088	0.0142725	0.000637647	-0.0196248	0.0147848	0.000660535	0	0	0	-0.00657285	0.00517066	0.000231008		CYS 89	R CYS 89	0	0	0	-0.00415968	0.000822859	3.67626e-05	-0.00208982	0.00431794	0.000192911	0.00134132	0.00493887	0.000220653	0	0	0	-0.00490818	0.00346	0.000154581		CYS 89	R CYS 89	0	0	0	-0.00504192	0.00103252	4.61298e-05
ARG 90	R ARG 90	0	0	0	-0.0208004	0.00491566	0.000219616	0.0637325	0.416783	0.0186205	-0.0232954	0.418282	0.0186874	0	0	0	0.0196367	0.018012	0.000804715		ARG 90	R ARG 90	0	0	0	-0.00827146	0.0020273	9.05731e-05	0.00419561	0.108555	0.00484988	0.0253513	0.107412	0.00479881	0	0	0	0.0212754	0.00715218	0.000319536		ARG 90	R ARG 90	0	0	0	-0.0148024	0.00337226	0.000150661
PHE 91	R PHE 91	0	0	0	-0.127725	0.0536336	0.00239617	-0.0777126	0.184629	0.00824862	0.0345329	0.171289	0.00765263	-2.75327e-05	0.000202983	9.06862e-06	-0.170932	0.097362	0.00434981		PHE 91	R PHE 91	0	0	0	-0.0524431	0.0135355	0.00060472	-0.0123493	0.0173607	0.000775618	0.0214032	0.0180484	0.000806344	0	0	0	-0.0433892	0.01434	0.000640663		PHE 91	R PHE 91	0	0	0	-0.0770758	0.0195053	0.000871433
LEU 92	R LEU 92	0	0	0	-0.584228	0.310587	0.013876	-0.428076	0.328291	0.014667	-0.0478044	0.281971	0.0125975	-0.0588302	0.0319572	0.00142774	-1.11894	0.644926	0.0288132		LEU 92	R LEU 92	0	0	0	-0.0729341	0.0200754	0.000896905	-0.0724291	0.0360201	0.00160926	0.0710818	0.0415648	0.00185698	-1.43884e-06	3.21735e-05	1.43741e-06	-0.0742829	0.0329154	0.00147055		LEU 92	R LEU 92	0	0	0	-0.120439	0.0427424	0.00190959
ILE 93	R ILE 93	0	0	0	-3.97546	0.615501	0.0274986	-1.2395	1.51622	0.0677395	1.27705	1.1415	0.0509984	-0.464728	0.038884	0.00173721	-4.40263	0.795857	0.0355563		ILE 93	R ILE 93	0	0	0	-1.90153	0.412627	0.0184348	-0.0396627	0.123337	0.0055103	0.0578743	0.10171	0.00454408	-0.232749	0.0327869	0.00146481	-2.11607	0.440671	0.0196877		ILE 93	R ILE 93	0	0	0	-2.42117	0.589544	0.0263389
VAL 94	R VAL 94	0	0	0	-0.446122	0.1745	0.00779609	0.14118	0.141654	0.00632866	0.148273	0.135154	0.00603823	-0.00829118	0.0131562	0.000587777	-0.16496	0.160655	0.00717753		VAL 94	R VAL 94	0	0	0	-0.140305	0.0529105	0.00236387	-0.0575928	0.0929663	0.00415343	0.111297	0.0889962	0.00397606	-0.000321067	0.00215865	9.64416e-05	-0.0869219	0.07732	0.0034544		VAL 94	R VAL 94	0	0	0	-1.11031	0.343376	0.0153409
ALA 95	R ALA 95	0	0	0	-0.32986	0.127465	0.0056947	0.0538543	0.0732168	0.00327109	0.0477405	0.0886784	0.00396186	-0.0474229	0.0234755	0.00104881	-0.275688	0.114766	0.00512735		ALA 95	R ALA 95	0	0	0	-0.20101	0.162152	0.00724441	-0.222473	0.11981	0.00535273	0.25809	0.115737	0.00517076	-0.0244024	0.0468915	0.00209496	-0.189796	0.210443	0.00940191		ALA 95	R ALA 95	0	0	0	-1.17376	0.459437	0.0205262
HIP 96	R HIP 96	0	0	0	-0.0557226	0.0106049	0.000473792	-0.349491	0.455211	0.0203373	0.497533	0.449715	0.0200918	0	0	0	0.0923194	0.0256727	0.00114697		HIP 96	R HIP 96	0	0	0	-0.0515409	0.0160794	0.000718375	-0.743056	0.234918	0.0104954	0.871808	0.243307	0.0108701	-8.03804e-06	0.000127758	5.70782e-06	0.0772035	0.0180933	0.000808349		HIP 96	R HIP 96	0	0	0	-0.139275	0.0311269	0.00139065
ASP 97	R ASP 97	0	0	0	-0.00844511	0.00171394	7.65734e-05	0.0895788	0.295095	0.0131839	-0.0448762	0.294175	0.0131428	0	0	0	0.0362575	0.0107477	0.000480171		ASP 97	R ASP 97	0	0	0	-0.0158743	0.00615681	0.000275066	0.821741	0.232022	0.010366	-0.74482	0.221685	0.00990414	0	0	0	0.0610459	0.0224532	0.00100314		ASP 97	R ASP 97	0	0	0	-0.0256647	0.00793457	0.00035449
ASP 98	R ASP 98	0	0	0	-0.0106786	0.00185678	8.29548e-05	0.132289	0.288129	0.0128726	-0.108655	0.28906	0.0129142	0	0	0	0.0129561	0.0190854	0.000852674		ASP 98	R ASP 98	0	0	0	-0.013992	0.00394523	0.00017626	0.68175	0.219774	0.00981879	-0.634956	0.217115	0.00969999	0	0	0	0.0328024	0.0157704	0.000704569		ASP 98	R ASP 98	0	0	0	-0.0166667	0.00312077	0.000139426
GLY 99	R GLY 99	0	0	0	-0.0328822	0.00758321	0.000338793	-0.0151257	0.0282554	0.00126236	0.132609	0.050126	0.00223946	0	0	0	0.0846008	0.0328728	0.00146865		GLY 99	R GLY 99	0	0	0	-0.0489721	0.0193875	0.00086617	-0.0152635	0.0823371	0.00367855	0.134713	0.0594762	0.0026572	-4.22457e-05	0.000359788	1.60742e-05	0.0704348	0.0491723	0.00219686		GLY 99	R GLY 99	0	0	0	-0.0547705	0.015262	0.000681854
ARG 100	R ARG 100	0	0	0	-0.101729	0.0328594	0.00146805	-0.128864	0.221396	0.00989124	0.152896	0.213875	0.00955524	0	0	0	-0.0776966	0.0495619	0.00221426		ARG 100	R ARG 100	0	0	0	-0.0785749	0.0184645	0.000824935	-0.355848	0.166827	0.00745329	0.369317	0.152004	0.00679106	0	0	0	-0.0651058	0.0461212	0.00206054		ARG 100	R ARG 100	0	0	0	-0.0973373	0.0189136	0.000844998
TRP 101	R TRP 101	0	0	0	-3.14647	0.52837	0.0236058	0.000804391	0.24599	0.01099	1.62379	0.316381	0.0141348	-0.198952	0.0331889	0.00148277	-1.72082	0.531098	0.0237277		TRP 101	R TRP 101	0	0	0	-2.90514	0.520655	0.0232612	-0.976128	0.350066	0.0156398	2.40804	0.425826	0.0190245	-0.281116	0.0594343	0.00265533	-1.75434	0.442983	0.019791		TRP 101	R TRP 101	0	0	0	-3.51702	0.509098	0.0227448
SER 102	R SER 102	0	0	0	-0.267707	0.114469	0.00511408	0.195992	0.109814	0.00490614	-0.075479	0.105169	0.00469862	-0.00231505	0.0029297	0.000130889	-0.149509	0.0743485	0.00332165		SER 102	R SER 102	0	0	0	-0.175687	0.0744603	0.00332664	0.127499	0.0454303	0.00202968	-0.0494431	0.060774	0.00271518	-0.000587935	0.00163863	7.32086e-05	-0.0982187	0.0477683	0.00213413		SER 102	R SER 102	0	0	0	-0.18491	0.0650874	0.00290789
LEU 103	R LEU 103	0	0	0	-0.631669	0.200198	0.00894419	-0.0637725	0.0476471	0.00212872	0.0790778	0.0562757	0.00251421	-0.0422458	0.0143024	0.000638986	-0.658609	0.210001	0.00938215		LEU 103	R LEU 103	0	0	0	-0.612281	0.184397	0.00823823	0.00634731	0.0171698	0.000767089	0.0420639	0.0315839	0.00141107	-0.0357878	0.012294	0.000549257	-0.599658	0.186483	0.00833143		LEU 103	R LEU 103	0	0	0	-0.553537	0.188278	0.00841163
GLN 104	R GLN 104	0	0	0	-0.0598862	0.0177033	0.000790924	0.10114	0.113586	0.00507465	-0.0308762	0.113816	0.00508494	-1.2506e-05	0.000182878	8.1704e-06	0.0103647	0.0175286	0.00078312		GLN 104	R GLN 104	0	0	0	-0.0229321	0.0060437	0.000270013	0.0331397	0.0384745	0.00171891	-0.00236527	0.0377366	0.00168595	0	0	0	0.00784232	0.00665706	0.000297416		GLN 104	R GLN 104	0	0	0	-0.0320539	0.00742676	0.000331803
SER 105	R SER 105	0	0	0	-0.0113194	0.00270392	0.000120802	-0.00698004	0.0392138	0.00175194	0.0102116	0.0411526	0.00183856	0	0	0	-0.00808782	0.0138449	0.000618544		SER 105	R SER 105	0	0	0	-0.0048982	0.000978622	4.37216e-05	0.0121437	0.00670413	0.000299519	-0.00897804	0.00902058	0.00040301	0	0	0	-0.00173253	0.00486138	0.000217191		SER 105	R SER 105	0	0	0	-0.00638723	0.00116235	5.19299e-05
GLU 106	R GLU 106	0	0	0	-0.0263852	0.0097762	0.000436769	-0.0709242	0.485355	0.0216841	0.146733	0.492439	0.0220006	0	0	0	0.0494232	0.0262918	0.00117463		GLU 106	R GLU 106	0	0	0	-0.00544711	0.00116318	5.19671e-05	0.117824	0.13969	0.00624088	-0.0934012	0.139097	0.00621441	0	0	0	0.018976	0.0051527	0.000230206		GLU 106	R GLU 106	0	0	0	-0.00797206	0.00208387	9.31006e-05
ALA 107	R ALA 107	0	0	0	-0.00287026	0.000751003	3.35523e-05	-0.0138144	0.0125498	0.000560682	0.0232595	0.0132832	0.00059345	0	0	0	0.00657485	0.00299449	0.000133784		ALA 107	R ALA 107	0	0	0	-0.00107784	0.000345961	1.54564e-05	-0.00164072	0.00391969	0.000175119	0.00576048	0.00421746	0.000188422	0	0	0	0.00304192	0.00151646	6.77503e-05		ALA 107	R ALA 107	0	0	0	-0.00139521	0.000492961	2.20239e-05
HIP 108	R HIP 108	0	0	0	-0.00295808	0.000671816	3.00145e-05	-0.11797	0.150154	0.00670837	0.145874	0.148406	0.00663027	0	0	0	0.0249461	0.00529896	0.00023674		HIP 108	R HIP 108	0	0	0	-0.00137725	0.000488798	2.18379e-05	-0.0795309	0.0797611	0.00356346	0.0952435	0.0796281	0.00355752	0	0	0	0.0143353	0.00319545	0.000142762		HIP 108	R HIP 108	0	0	0	-0.0018024	0.000484154	2.16304e-05
ARG 109	R ARG 109	0	0	0	-0.0107365	0.00685248	0.000306146	-0.0434611	0.379227	0.0169426	0.100333	0.372194	0.0166284	0	0	0	0.0461357	0.0253262	0.00113149		ARG 109	R ARG 109	0	0	0	-0.00355689	0.000904225	4.03978e-05	-0.153916	0.136932	0.00611768	0.184619	0.136692	0.00610693	0	0	0	0.0271457	0.00733492	0.0003277		ARG 109	R ARG 109	0	0	0	-0.00676248	0.00206711	9.23514e-05
ARG 110	R ARG 110	0	0	0	-0.00479242	0.000926879	4.14099e-05	-0.0870758	0.125528	0.00560819	0.0929361	0.124827	0.00557685	0	0	0	0.00106786	0.00415702	0.000185722		ARG 110	R ARG 110	0	0	0	-0.00240719	0.000584111	2.60962e-05	-0.114549	0.0605429	0.00270486	0.116487	0.0603478	0.00269614	0	0	0	-0.000469062	0.00254099	0.000113523		ARG 110	R ARG 110	0	0	0	-0.00334132	0.000626486	2.79893e-05
TYR 111	R TYR 111	0	0	0	-0.0213872	0.00456728	0.000204051	-0.0273892	0.0315585	0.00140993	0.0547246	0.0340189	0.00151985	0	0	0	0.0059481	0.00834853	0.000372985		TYR 111	R TYR 111	0	0	0	-0.0107904	0.002445	0.000109235	-0.0132255	0.020377	0.000910376	0.0281956	0.0216631	0.000967837	0	0	0	0.00417964	0.00490587	0.000219178		TYR 111	R TYR 111	0	0	0	-0.0175389	0.00375616	0.000167813
PHE 112	R PHE 112	0	0	0	-0.037986	0.0113378	0.000506534	0.00703992	0.0155473	0.000694603	0.00994012	0.0176958	0.000790591	-2.4417e-05	0.000288254	1.28782e-05	-0.0210304	0.0089328	0.000399088		PHE 112	R PHE 112	0	0	0	-0.0290958	0.00739982	0.000330599	0.0193673	0.00734119	0.00032798	-0.00525549	0.00870512	0.000388916	-1.43884e-06	3.21735e-05	1.43741e-06	-0.0149855	0.00626473	0.000279888		PHE 112	R PHE 112	0	0	0	-0.0286287	0.00662556	0.000296008
GLY 113	R GLY 113	0	0	0	-0.00418762	0.00117217	5.23686e-05	0.00384631	0.00533492	0.000238347	0.000207585	0.00565446	0.000252622	0	0	0	-0.000133733	0.0021805	9.74175e-05		GLY 113	R GLY 113	0	0	0	-0.00326747	0.00078935	3.52656e-05	-0.00836926	0.00357209	0.000159589	0.014511	0.00407298	0.000181968	0	0	0	0.00287425	0.00170539	7.6191e-05		GLY 113	R GLY 113	0	0	0	-0.00358084	0.000734081	3.27963e-05
GLY 114	R GLY 114	0	0	0	-0.00160279	0.000561499	2.50859e-05	0.00545709	0.00805028	0.00035966	0.0031976	0.00841482	0.000375947	0	0	0	0.0070519	0.00245383	0.000109629		GLY 114	R GLY 114	0	0	0	-0.00145509	0.000497979	2.22481e-05	0.00377246	0.00539092	0.000240848	-0.000277445	0.00548459	0.000245033	0	0	0	0.00203992	0.00202736	9.05757e-05		GLY 114	R GLY 114	0	0	0	-0.0016507	0.00050124	2.23938e-05
THR 115	R THR 115	0	0	0	-0.00113772	0.000520051	2.32342e-05	-9.78044e-05	0.00383549	0.000171357	0.00727146	0.00412022	0.000184078	0	0	0	0.00603593	0.00177212	7.91727e-05		THR 115	R THR 115	0	0	0	-0.000998004	0.000343162	1.53314e-05	-0.00283234	0.00424121	0.000189483	0.00962475	0.00429813	0.000192026	0	0	0	0.00579441	0.00156293	6.98267e-05		THR 115	R THR 115	0	0	0	-0.0011477	0.000376638	1.68269e-05
GLU 116	R GLU 116	0	0	0	-0.000872255	0.000373323	1.66788e-05	0.0794431	0.0907788	0.0040557	-0.0773912	0.0904496	0.00404099	0	0	0	0.00117964	0.00164264	7.33878e-05		GLU 116	R GLU 116	0	0	0	-0.000746507	0.000435011	1.94348e-05	0.0846048	0.0597063	0.00266748	-0.0839721	0.0594544	0.00265623	0	0	0	-0.000113772	0.00144667	6.46323e-05		GLU 116	R GLU 116	0	0	0	-0.000804391	0.000406608	1.81659e-05
ASP 117	R ASP 117	0	0	0	-0.00046507	0.000498778	2.22838e-05	0.0700699	0.0691869	0.00309104	-0.0681397	0.0690099	0.00308314	0	0	0	0.00146507	0.00099162	4.43023e-05		ASP 117	R ASP 117	0	0	0	-0.000409182	0.000491683	2.19668e-05	0.0541158	0.0478069	0.00213585	-0.0523513	0.0477023	0.00213118	0	0	0	0.00135529	0.000907672	4.05518e-05		ASP 117	R ASP 117	0	0	0	-0.000487026	0.000499832	2.23308e-05
ARG 118	R ARG 118	0	0	0	-0.000694611	0.000460572	2.05768e-05	-0.0661856	0.0662305	0.00295896	0.0706507	0.0660737	0.00295196	0	0	0	0.00377046	0.00127513	5.69686e-05		ARG 118	R ARG 118	0	0	0	-0.000600798	0.000489734	2.18797e-05	-0.0757465	0.0485528	0.00216918	0.079984	0.0486542	0.00217371	0	0	0	0.00363673	0.00125722	5.61685e-05		ARG 118	R ARG 118	0	0	0	-0.000670659	0.000469974	2.09969e-05
LEU 119	R LEU 119	0	0	0	-0.00324152	0.000818665	3.65753e-05	-0.00818164	0.00846414	0.00037815	0.0149601	0.00885154	0.000395457	0	0	0	0.00353693	0.00194975	8.71085e-05		LEU 119	R LEU 119	0	0	0	-0.00280639	0.000662993	2.96204e-05	-0.00496607	0.00446732	0.000199585	0.00980439	0.00458994	0.000205063	0	0	0	0.00203194	0.00154861	6.91866e-05		LEU 119	R LEU 119	0	0	0	-0.0030998	0.000679042	3.03374e-05
SER 120	R SER 120	0	0	0	-0.00172655	0.000508485	2.27174e-05	0.0108862	0.0107165	0.000478778	-0.00504591	0.0113825	0.000508532	0	0	0	0.00411377	0.00266436	0.000119035		SER 120	R SER 120	0	0	0	-0.0013014	0.000463194	2.0694e-05	0.00695808	0.00565582	0.000252683	-0.00451697	0.00592655	0.000264779	0	0	0	0.00113972	0.0017961	8.0244e-05		SER 120	R SER 120	0	0	0	-0.00149501	0.000503952	2.25149e-05
CYS 121	R CYS 121	0	0	0	-0.00346707	0.000718596	3.21045e-05	0.0102635	0.00956992	0.000427552	-0.0072994	0.0108566	0.000485039	0	0	0	-0.000502994	0.00299809	0.000133945		CYS 121	R CYS 121	0	0	0	-0.00241517	0.000571521	2.55337e-05	0.00282236	0.00489515	0.000218699	-0.00109381	0.00562511	0.000251312	0	0	0	-0.000686627	0.00191944	8.57541e-05		CYS 121	R CYS 121	0	0	0	-0.00282834	0.000627445	2.80322e-05
PHE 122	R PHE 122	0	0	0	-0.00126547	0.000441583	1.97285e-05	-0.00277645	0.00583043	0.000260484	0.0077505	0.00616633	0.000275491	0	0	0	0.00370858	0.00145145	6.48458e-05		PHE 122	R PHE 122	0	0	0	-0.000834331	0.000387555	1.73147e-05	-0.000586826	0.00264744	0.000118279	0.00333134	0.00296722	0.000132566	0	0	0	0.00191018	0.00111867	4.99783e-05		PHE 122	R PHE 122	0	0	0	-0.0011018	0.000351241	1.56923e-05
ALA 123	R ALA 123	0	0	0	-0.00150699	0.000499951	2.23362e-05	0.0125828	0.0114905	0.000513358	-0.0109441	0.0116445	0.000520237	0	0	0	0.000131737	0.00188878	8.43843e-05		ALA 123	R ALA 123	0	0	0	-0.000948104	0.000336267	1.50233e-05	0.00476248	0.00563684	0.000251835	-0.00439721	0.00579144	0.000258743	0	0	0	-0.000582834	0.00127764	5.70807e-05		ALA 123	R ALA 123	0	0	0	-0.0013014	0.000463194	2.0694e-05
GLN 124	R GLN 124	0	0	0	-0.00163074	0.000559239	2.49849e-05	0.00906786	0.020838	0.000930974	0.00403593	0.0205494	0.00091808	0	0	0	0.0114731	0.00268242	0.000119842		GLN 124	R GLN 124	0	0	0	-0.000932136	0.00036758	1.64223e-05	0.00705988	0.00977024	0.000436502	0.000782435	0.0100388	0.000448499	0	0	0	0.00691018	0.00204	9.11404e-05		GLN 124	R GLN 124	0	0	0	-0.00147904	0.000519154	2.31941e-05
THR 125	R THR 125	0	0	0	-0.00197006	0.000473975	2.11757e-05	-0.00533733	0.0159926	0.000714498	0.022497	0.0162528	0.000726122	0	0	0	0.0151896	0.00294222	0.000131449		THR 125	R THR 125	0	0	0	-0.00123952	0.000458361	2.04781e-05	-0.016483	0.00916026	0.00040925	0.0281916	0.0102437	0.000457655	0	0	0	0.0104691	0.0020555	9.18331e-05		THR 125	R THR 125	0	0	0	-0.00206387	0.000485223	2.16782e-05
VAL 126	R VAL 126	0	0	0	-0.00803992	0.00162638	7.26613e-05	-0.015507	0.014377	0.000642315	0.0277066	0.0145027	0.000647931	0	0	0	0.00415968	0.00251987	0.00011258		VAL 126	R VAL 126	0	0	0	-0.00505988	0.00109818	4.9063e-05	-0.0120299	0.00857753	0.000383216	0.0200858	0.00876043	0.000391387	0	0	0	0.00299601	0.00164152	7.33378e-05		VAL 126	R VAL 126	0	0	0	-0.00874651	0.00153912	6.87626e-05
SER 127	R SER 127	0	0	0	-0.00250699	0.000633757	2.83142e-05	0.0114311	0.0130175	0.000581578	-0.00646507	0.0132518	0.000592047	0	0	0	0.00245908	0.00283984	0.000126875		SER 127	R SER 127	0	0	0	-0.00161677	0.0005369	2.39869e-05	0.0160499	0.00815491	0.000364334	-0.0107405	0.00835517	0.000373282	0	0	0	0.00369261	0.0019457	8.69275e-05		SER 127	R SER 127	0	0	0	-0.00231537	0.000501836	2.24204e-05
PRO 128	R PRO 128	0	0	0	-0.00337924	0.000953975	4.26205e-05	0.00752495	0.0115659	0.000516727	-0.00284232	0.0115878	0.000517704	0	0	0	0.00130339	0.00300893	0.000134429		PRO 128	R PRO 128	0	0	0	-0.00218563	0.000637699	2.84903e-05	0.0117445	0.00817001	0.000365009	-0.00716766	0.0080259	0.000358571	0	0	0	0.00239122	0.00148802	6.648e-05		PRO 128	R PRO 128	0	0	0	-0.00280439	0.00059745	2.66921e-05
ALA 129	R ALA 129	0	0	0	-0.00353293	0.00108768	4.85939e-05	0.00269661	0.00780372	0.000348644	0.00690818	0.00965593	0.000431395	0	0	0	0.00607186	0.00410671	0.000183474		ALA 129	R ALA 129	0	0	0	-0.00241118	0.000649424	2.90141e-05	-0.0018024	0.00502914	0.000224686	0.005998	0.00535729	0.000239346	0	0	0	0.00178443	0.00230971	0.00010319		ALA 129	R ALA 129	0	0	0	-0.00276048	0.000570844	2.55034e-05
GLU 130	R GLU 130	0	0	0	-0.0179381	0.00595074	0.00026586	0.207064	0.207022	0.00924905	-0.208948	0.206423	0.0092223	0	0	0	-0.0198224	0.0133812	0.000597828		GLU 130	R GLU 130	0	0	0	-0.0108703	0.00257989	0.000115261	0.250487	0.107183	0.00478857	-0.251898	0.10662	0.00476345	0	0	0	-0.0122814	0.00778777	0.000347932		GLU 130	R GLU 130	0	0	0	-0.0128363	0.00234652	0.000104835
LYS 131	R LYS 131	0	0	0	-0.0407126	0.0169442	0.000757012	-0.176625	0.284611	0.0127155	0.232038	0.281456	0.0125745	0	0	0	0.0147006	0.0294358	0.0013151		LYS 131	R LYS 131	0	0	0	-0.0223014	0.00628966	0.000281001	-0.521026	0.171835	0.00767703	0.560812	0.171968	0.00768296	0	0	0	0.017485	0.013721	0.000613009		LYS 131	R LYS 131	0	0	0	-0.0283513	0.00611764	0.000273316
TRP 132	R TRP 132	0	0	0	-0.590459	0.319251	0.0142631	0.00823952	0.0559431	0.00249935	0.237786	0.122923	0.00549178	-0.0206264	0.0133447	0.000596199	-0.36506	0.252139	0.0112648		TRP 132	R TRP 132	0	0	0	-0.302016	0.124138	0.00554608	0.0417764	0.0248771	0.00111143	0.0502834	0.0373883	0.00167039	-0.00818437	0.00673779	0.000301022	-0.21814	0.103866	0.00464039		TRP 132	R TRP 132	0	0	0	-0.413693	0.156183	0.00697775
SER 133	R SER 133	0	0	0	-0.455952	0.270972	0.0121061	-0.012024	0.0484992	0.00216678	-0.00485429	0.0745185	0.00332924	-0.0054043	0.00568809	0.000254125	-0.478235	0.25138	0.0112308		SER 133	R SER 133	0	0	0	-0.15379	0.0666201	0.00297637	-0.0389062	0.0499228	0.00223039	-0.00842914	0.0648291	0.00289635	-0.000393215	0.00118958	5.31463e-05	-0.201519	0.0748278	0.00334306		SER 133	R SER 133	0	0	0	-0.324142	0.174361	0.00778986
VAL 134	R VAL 134	0	0	0	-1.27621	0.302775	0.013527	-0.0722255	0.0553048	0.00247084	0.0287146	0.0828261	0.0037004	-0.140962	0.0363753	0.00162513	-1.46068	0.320919	0.0143376		VAL 134	R VAL 134	0	0	0	-1.34327	0.30505	0.0136286	-0.0596707	0.0558018	0.00249304	-0.0803194	0.0509926	0.00227818	-0.179497	0.0246139	0.00109967	-1.66275	0.315968	0.0141164		VAL 134	R VAL 134	0	0	0	-1.47284	0.340613	0.0152175
HID 135	R HID 135	0	0	0	-0.0495729	0.0115273	0.000515003	0.017525	0.0152378	0.000680773	0.0421158	0.0215828	0.00096425	0	0	0	0.0100679	0.0191663	0.000856289		HID 135	R HID 135	0	0	0	-0.0717285	0.0142287	0.000635694	0.020501	0.017287	0.000772327	0.0540339	0.0313192	0.00139924	0	0	0	0.00280639	0.0239831	0.00107149		HID 135	R HID 135	0	0	0	-0.06901	0.0166349	0.000743193
ILE 136	R ILE 136	0	0	0	-0.0355309	0.0118531	0.000529559	0.00927545	0.00971161	0.000433883	0.0109421	0.0130552	0.000583263	-1.14891e-05	0.000226958	1.01397e-05	-0.0153249	0.0145125	0.00064837		ILE 136	R ILE 136	0	0	0	-0.0653453	0.0226136	0.0010103	0.0488762	0.00877671	0.000392114	-0.042501	0.0168286	0.000751844	-0.00212799	0.00452484	0.000202155	-0.0610981	0.0316664	0.00141475		ILE 136	R ILE 136	0	0	0	-0.0583413	0.0247865	0.00110738
ALA 137	R ALA 137	0	0	0	-0.0048483	0.000993463	4.43846e-05	-0.00141517	0.00679492	0.000303575	0.0212874	0.0075474	0.000337193	0	0	0	0.015024	0.00461701	0.000206273		ALA 137	R ALA 137	0	0	0	-0.00864471	0.00165892	7.4115e-05	0.0189142	0.00541995	0.000242146	0.013024	0.00879958	0.000393136	0	0	0	0.0232934	0.00672408	0.00030041		ALA 137	R ALA 137	0	0	0	-0.00743713	0.00159419	7.12234e-05
MET 138	R MET 138	0	0	0	-0.00376447	0.000763707	3.41199e-05	0.00144311	0.00703706	0.000314393	0.00972255	0.007233	0.000323146	0	0	0	0.0074012	0.00181607	8.11362e-05		MET 138	R MET 138	0	0	0	-0.00727146	0.00135885	6.07089e-05	0.00398603	0.00903253	0.000403544	0.013487	0.00908149	0.000405731	0	0	0	0.0102016	0.00244241	0.000109119		MET 138	R MET 138	0	0	0	-0.00509381	0.00117915	5.26807e-05
HIE 139	R HIE 139	0	0	0	-0.00116966	0.000380615	1.70046e-05	-0.00448902	0.00702763	0.000313971	0.00836128	0.00700607	0.000313008	0	0	0	0.00270259	0.00129538	5.78734e-05		HIE 139	R HIE 139	0	0	0	-0.00171657	0.000484804	2.16594e-05	-0.0251597	0.00646273	0.000288734	0.0280918	0.00650162	0.000290471	0	0	0	0.00121557	0.00146871	6.56173e-05		HIE 139	R HIE 139	0	0	0	-0.00149501	0.000507897	2.26912e-05
PRO 140	R PRO 140	0	0	0	-0.00152695	0.000511126	2.28354e-05	-0.00357685	0.00282359	0.000126149	0.00358683	0.00319477	0.000142732	0	0	0	-0.00151697	0.00122279	5.46303e-05		PRO 140	R PRO 140	0	0	0	-0.00189421	0.000475745	2.12547e-05	-0.00753892	0.00365763	0.000163411	0.00873253	0.00382714	0.000170984	0	0	0	-0.000700599	0.00124382	5.55697e-05		PRO 140	R PRO 140	0	0	0	-0.0017525	0.000577885	2.5818e-05
GLN 141	R GLN 141	0	0	0	-0.00059481	0.000490929	2.19331e-05	0.00301597	0.00339598	0.000151721	0.00209581	0.00352505	0.000157487	0	0	0	0.00451697	0.0011779	5.26245e-05		GLN 141	R GLN 141	0	0	0	-0.000800399	0.0003997	1.78573e-05	0.000896208	0.00379794	0.000169679	0.00533733	0.00413205	0.000184606	0	0	0	0.00543313	0.00124536	5.56385e-05		GLN 141	R GLN 141	0	0	0	-0.000748503	0.00043845	1.95885e-05
VAL 142	R VAL 142	0	0	0	-0.0010998	0.000371139	1.65813e-05	0.000866267	0.00288019	0.000128677	0.0030978	0.00302821	0.000135291	0	0	0	0.00286427	0.00102928	4.59849e-05		VAL 142	R VAL 142	0	0	0	-0.00167066	0.000482547	2.15586e-05	0.012014	0.00328819	0.000146905	-0.00684631	0.00341511	0.000152576	0	0	0	0.00349701	0.00140802	6.29058e-05		VAL 142	R VAL 142	0	0	0	-0.00156487	0.000526999	2.35446e-05
ASN 143	R ASN 143	0	0	0	-0.000512974	0.000499832	2.23308e-05	0.00126946	0.00350495	0.00015659	0.0021497	0.003603	0.00016097	0	0	0	0.00290619	0.00114828	5.13013e-05		ASN 143	R ASN 143	0	0	0	-0.000802395	0.000398192	1.77899e-05	-0.00949501	0.00487309	0.000217713	0.0160918	0.00499336	0.000223087	0	0	0	0.00579441	0.00140133	6.26067e-05		ASN 143	R ASN 143	0	0	0	-0.000732535	0.000442637	1.97756e-05
ILE 144	R ILE 144	0	0	0	-0.00150699	0.000507873	2.26901e-05	0.00217565	0.00445033	0.000198826	0.00128343	0.00448322	0.000200296	0	0	0	0.0019521	0.00109877	4.90892e-05		ILE 144	R ILE 144	0	0	0	-0.00243713	0.000511874	2.28688e-05	0.0168882	0.00489567	0.000218722	-0.0110339	0.00495618	0.000221426	0	0	0	0.00341717	0.00141972	6.34282e-05		ILE 144	R ILE 144	0	0	0	-0.00232335	0.000542811	2.4251e-05
TYR 145	R TYR 145	0	0	0	-0.000934132	0.000318512	1.42301e-05	-0.00200998	0.00502984	0.000224717	0.00209182	0.00507111	0.00022656	0	0	0	-0.000852295	0.00104688	4.67709e-05		TYR 145	R TYR 145	0	0	0	-0.00173852	0.000452861	2.02323e-05	-0.0191397	0.00760374	0.00033971	0.0187585	0.00737907	0.000329672	0	0	0	-0.00211976	0.00197631	8.82952e-05		TYR 145	R TYR 145	0	0	0	-0.00151697	0.000511555	2.28546e-05
SER 146	R SER 146	0	0	0	-0.000576846	0.000494059	2.20729e-05	0.00254092	0.00668576	0.000298698	-0.000153693	0.0066274	0.000296091	0	0	0	0.00181038	0.00111869	4.99794e-05		SER 146	R SER 146	0	0	0	-0.000964072	0.000258018	1.15274e-05	0.0243373	0.00717558	0.000320581	-0.0197884	0.0071348	0.000318759	0	0	0	0.00358483	0.00165463	7.39236e-05		SER 146	R SER 146	0	0	0	-0.000836327	0.000375334	1.67687e-05
VAL 147	R VAL 147	0	0	0	-0.000784431	0.000452799	2.02296e-05	0.00204591	0.00589968	0.000263578	0.000798403	0.00588083	0.000262736	0	0	0	0.00205988	0.00109271	4.88188e-05		VAL 147	R VAL 147	0	0	0	-0.0018024	0.000542481	2.42363e-05	0.0243752	0.00582675	0.00026032	-0.0178962	0.0056205	0.000251105	0	0	0	0.00467665	0.00157552	7.03891e-05		VAL 147	R VAL 147	0	0	0	-0.00166068	0.000544094	2.43083e-05
THR 148	R THR 148	0	0	0	-0.00053493	0.000498778	2.22838e-05	0.00172056	0.00684748	0.000305923	0.00157285	0.00685618	0.000306311	0	0	0	0.00275848	0.0012993	5.80484e-05		THR 148	R THR 148	0	0	0	-0.000896208	0.000317811	1.41987e-05	0.02402	0.0080579	0.00036	-0.0181497	0.0078351	0.000350046	0	0	0	0.00497405	0.00117921	5.26834e-05		THR 148	R THR 148	0	0	0	-0.000744511	0.000440689	1.96885e-05
ARG 149	R ARG 149	0	0	0	-0.000355289	0.000478601	2.13823e-05	0.04398	0.0699204	0.00312381	-0.0425629	0.0696716	0.0031127	0	0	0	0.00106188	0.000892508	3.98743e-05		ARG 149	R ARG 149	0	0	0	-0.00053493	0.000498778	2.22838e-05	0.189255	0.0511306	0.00228434	-0.185513	0.0509076	0.00227438	0	0	0	0.00320758	0.00130132	5.81387e-05		ARG 149	R ARG 149	0	0	0	-0.000530938	0.000499042	2.22955e-05
LYS 150	R LYS 150	0	0	0	-0.000199601	0.0003997	1.78573e-05	0.041018	0.0678759	0.00303247	-0.0398623	0.0676885	0.0030241	0	0	0	0.000956088	0.000912361	4.07613e-05		LYS 150	R LYS 150	0	0	0	-0.000457086	0.000498155	2.22559e-05	0.214048	0.0456667	0.00204024	-0.210313	0.0446874	0.00199648	0	0	0	0.00327745	0.00229746	0.000102643		LYS 150	R LYS 150	0	0	0	-0.000423154	0.000494059	2.20729e-05
ARG 151	R ARG 151	0	0	0	-0.000249501	0.000432724	1.93327e-05	0.0286168	0.0489311	0.00218608	-0.0279621	0.0488265	0.00218141	0	0	0	0.00040519	0.000800133	3.57473e-05		ARG 151	R ARG 151	0	0	0	-0.000351297	0.000477376	2.13276e-05	0.137685	0.0330064	0.00147462	-0.135972	0.0328871	0.00146929	0	0	0	0.00136128	0.000849573	3.79561e-05		ARG 151	R ARG 151	0	0	0	-0.000319361	0.000466229	2.08296e-05
TYR 152	R TYR 152	0	0	0	-0.000367265	0.00048206	2.15368e-05	-0.000227545	0.00280293	0.000125226	0.000868263	0.00279339	0.000124799	0	0	0	0.000273453	0.000856508	3.8266e-05		TYR 152	R TYR 152	0	0	0	-0.000638723	0.000480371	2.14614e-05	0.00572455	0.00450238	0.000201152	-0.00416367	0.00459162	0.000205139	0	0	0	0.000922156	0.001042	4.6553e-05		TYR 152	R TYR 152	0	0	0	-0.000592814	0.00049131	2.19501e-05
ALA 153	R ALA 153	0	0	0	-0.000259481	0.00043835	1.9584e-05	0.00146906	0.00236693	0.000105746	-0.000175649	0.00234735	0.000104872	0	0	0	0.00103393	0.000779507	3.48258e-05		ALA 153	R ALA 153	0	0	0	-0.000359281	0.00047979	2.14354e-05	0.00251697	0.00263672	0.0001178	-0.000321357	0.00264056	0.000117972	0	0	0	0.00183633	0.000922743	4.12251e-05		ALA 153	R ALA 153	0	0	0	-0.000333333	0.000471405	2.10608e-05
HIP 154	R HIP 154	0	0	0	-0.000163673	0.000369978	1.65294e-05	0.024008	0.0513644	0.00229479	-0.0230958	0.0512763	0.00229085	0	0	0	0.000748503	0.000766451	3.42425e-05		HIP 154	R HIP 154	0	0	0	-0.000235529	0.000424329	1.89576e-05	0.113543	0.0385746	0.00172339	-0.112176	0.038484	0.00171934	0	0	0	0.00113174	0.000798333	3.56669e-05		HIP 154	R HIP 154	0	0	0	-0.000259481	0.00043835	1.9584e-05
LEU 155	R LEU 155	0	0	0	-0.000153693	0.000360654	1.61128e-05	0.000171657	0.00162025	7.23876e-05	-7.98403e-06	0.00158836	7.09627e-05	0	0	0	9.98004e-06	0.000693497	3.09832e-05		LEU 155	R LEU 155	0	0	0	-0.000187625	0.000390412	1.74423e-05	-0.00289421	0.00147189	6.57591e-05	0.00299401	0.00144146	6.43997e-05	0	0	0	-8.78244e-05	0.000703762	3.14418e-05		LEU 155	R LEU 155	0	0	0	-0.000149701	0.000356778	1.59397e-05
SER 156	R SER 156	0	0	0	-6.58683e-05	0.000248052	1.10821e-05	0.000898204	0.00152936	6.83267e-05	-0.00100399	0.00153209	6.84486e-05	0	0	0	-0.000171657	0.000588034	2.62714e-05		SER 156	R SER 156	0	0	0	-7.98403e-05	0.000271046	1.21094e-05	0.00212375	0.0023894	0.000106751	-0.0022515	0.0023464	0.00010483	0	0	0	-0.000207585	0.000635621	2.83975e-05		SER 156	R SER 156	0	0	0	-7.78443e-05	0.000267926	1.19701e-05
ALA 157	R ALA 157	0	0	0	-3.59281e-05	0.000186111	8.31483e-06	-0.000744511	0.00148129	6.6179e-05	0.000722555	0.0014658	6.54872e-05	0	0	0	-5.78842e-05	0.000604906	2.70252e-05		ALA 157	R ALA 157	0	0	0	-2.99401e-05	0.000170422	7.6139e-06	-0.000694611	0.00133603	5.96895e-05	0.000642715	0.00133062	5.94477e-05	0	0	0	-8.18363e-05	0.000581904	2.59976e-05		ALA 157	R ALA 157	0	0	0	-2.79441e-05	0.000164813	7.36329e-06
ARG 158	R ARG 158	0	0	0	-4.39122e-05	0.0002049	9.15424e-06	0.0165309	0.0306685	0.00137017	-0.016489	0.0305891	0.00136662	0	0	0	-1.99601e-06	0.000587627	2.62532e-05		ARG 158	R ARG 158	0	0	0	-4.79042e-05	0.000213564	9.54131e-06	0.0490499	0.0227192	0.00101502	-0.0489541	0.0226936	0.00101387	0	0	0	4.79042e-05	0.000623637	2.7862e-05		ARG 158	R ARG 158	0	0	0	-5.98802e-05	0.000237265	1.06002e-05
PRO 159	R PRO 159	0	0	0	-3.19361e-05	0.00017583	7.85551e-06	-0.000261477	0.00151423	6.7651e-05	0.000255489	0.00153424	6.85447e-05	0	0	0	-3.79242e-05	0.000569132	2.54269e-05		PRO 159	R PRO 159	0	0	0	-2.39521e-05	0.0001529	6.83107e-06	-0.00057485	0.00133317	5.95615e-05	0.000612774	0.00134244	5.99759e-05	0	0	0	1.39721e-05	0.000587464	2.6246e-05		PRO 159	R PRO 159	0	0	0	-2.59481e-05	0.000158981	7.10272e-06
ALA 160	R ALA 160	0	0	0	-4.39122e-05	0.0002049	9.15424e-06	-0.00059481	0.00109138	4.87593e-05	0.000670659	0.00105408	4.7093e-05	0	0	0	3.19361e-05	0.000624658	2.79077e-05		ALA 160	R ALA 160	0	0	0	-4.99002e-05	0.000217739	9.72785e-06	0.000313373	0.00186458	8.33032e-05	-0.000221557	0.00184445	8.24041e-05	0	0	0	4.19162e-05	0.000622467	2.78098e-05		ALA 160	R ALA 160	0	0	0	-4.59082e-05	0.000209286	9.35021e-06
ASP 161	R ASP 161	0	0	0	-9.18164e-05	0.000288767	1.29011e-05	-0.019992	0.0508282	0.00227084	0.0200619	0.0507439	0.00226707	0	0	0	-2.19561e-05	0.000663804	2.96566e-05		ASP 161	R ASP 161	0	0	0	-0.000115768	0.000319947	1.42942e-05	-0.0432994	0.0438778	0.00196031	0.0431218	0.0437281	0.00195363	0	0	0	-0.000293413	0.000674409	3.01304e-05		ASP 161	R ASP 161	0	0	0	-0.000117764	0.000322329	1.44006e-05
GLU 162	R GLU 162	0	0	0	-0.000129741	0.000336018	1.50122e-05	-0.028485	0.0530879	0.00237179	0.0287904	0.0530367	0.0023695	0	0	0	0.000175649	0.000675406	3.01749e-05		GLU 162	R GLU 162	0	0	0	-0.000213573	0.000409829	1.83098e-05	-0.0825928	0.0496941	0.00222017	0.0829341	0.0494519	0.00220935	0	0	0	0.000127745	0.000818723	3.65779e-05		GLU 162	R GLU 162	0	0	0	-0.000165669	0.000371783	1.661e-05
ILE 163	R ILE 163	0	0	0	-0.000447106	0.000497194	2.2213e-05	-0.000874251	0.00178767	7.98672e-05	0.00179641	0.00180332	8.05664e-05	0	0	0	0.00047505	0.000812745	3.63108e-05		ILE 163	R ILE 163	0	0	0	-0.00049501	0.000499975	2.23372e-05	-0.00115768	0.00340674	0.000152202	0.00212176	0.00328292	0.00014667	0	0	0	0.000469062	0.000836744	3.7383e-05		ILE 163	R ILE 163	0	0	0	-0.000508982	0.000499919	2.23347e-05
ALA 164	R ALA 164	0	0	0	-0.000115768	0.000319947	1.42942e-05	0.000107784	0.00217873	9.73385e-05	3.19361e-05	0.00214238	9.57145e-05	0	0	0	2.39521e-05	0.000668231	2.98543e-05		ALA 164	R ALA 164	0	0	0	-0.000149701	0.000356778	1.59397e-05	-0.00261677	0.00257751	0.000115155	0.0026487	0.00250834	0.000112064	0	0	0	-0.000117764	0.000758257	3.38764e-05		ALA 164	R ALA 164	0	0	0	-0.000165669	0.000371783	1.661e-05
VAL 165	R VAL 165	0	0	0	-0.000291417	0.000454415	2.03018e-05	-0.000421158	0.00124466	5.56072e-05	0.00163473	0.00125267	5.5965e-05	0	0	0	0.000922156	0.000806614	3.60369e-05		VAL 165	R VAL 165	0	0	0	-0.000413174	0.000492403	2.1999e-05	-0.000952096	0.00167335	7.47598e-05	0.00266267	0.00170592	7.62149e-05	0	0	0	0.00129741	0.000834255	3.72718e-05		VAL 165	R VAL 165	0	0	0	-0.000389222	0.000487574	2.17832e-05
ASP 166	R ASP 166	0	0	0	-9.78044e-05	0.00029705	1.32712e-05	-0.0279501	0.0496504	0.00221822	0.0273253	0.0495055	0.00221174	0	0	0	-0.000722555	0.000648097	2.89549e-05		ASP 166	R ASP 166	0	0	0	-0.000131737	0.000338204	1.51098e-05	-0.121707	0.0366748	0.00163851	0.120657	0.0365686	0.00163376	0	0	0	-0.00118164	0.000709883	3.17152e-05		ASP 166	R ASP 166	0	0	0	-0.000121756	0.000327004	1.46095e-05
ARG 167	R ARG 167	0	0	0	-0.000129741	0.000336018	1.50122e-05	0.0186088	0.043259	0.00193267	-0.0183353	0.043176	0.00192896	0	0	0	0.000143713	0.000653033	2.91754e-05		ARG 167	R ARG 167	0	0	0	-0.000181637	0.000385545	1.72249e-05	0.0967904	0.0308388	0.00137778	-0.0962615	0.0307685	0.00137463	0	0	0	0.000347305	0.000688614	3.0765e-05		ARG 167	R ARG 167	0	0	0	-0.000165669	0.000371783	1.661e-05
ASP 168	R ASP 168	0	0	0	-7.18563e-05	0.00025825	1.15378e-05	-0.0216507	0.0439872	0.00196521	0.0215269	0.0439365	0.00196294	0	0	0	-0.000195609	0.000623605	2.78606e-05		ASP 168	R ASP 168	0	0	0	-7.98403e-05	0.000271046	1.21094e-05	-0.122405	0.0298631	0.00133419	0.122034	0.0298115	0.00133188	0	0	0	-0.000451098	0.000631906	2.82315e-05		ASP 168	R ASP 168	0	0	0	-0.00010978	0.000312616	1.39666e-05
VAL 169	R VAL 169	0	0	0	-8.78244e-05	0.000283039	1.26453e-05	-0.000251497	0.00116529	5.20614e-05	0.000732535	0.00118722	5.30412e-05	0	0	0	0.000393214	0.000643619	2.87548e-05		VAL 169	R VAL 169	0	0	0	-0.000137725	0.000344611	1.53961e-05	0.00278044	0.0014722	6.57729e-05	-0.00191816	0.00143915	6.42964e-05	0	0	0	0.000724551	0.00070071	3.13054e-05		VAL 169	R VAL 169	0	0	0	-0.000123752	0.000329299	1.4712e-05
PRO 170	R PRO 170	0	0	0	-0.000141717	0.000348759	1.55814e-05	0.000798403	0.00171097	7.64406e-05	-0.000720559	0.00167932	7.50265e-05	0	0	0	-6.38723e-05	0.000665602	2.97369e-05		PRO 170	R PRO 170	0	0	0	-0.000193613	0.000395129	1.76531e-05	0.00378244	0.00164109	7.33186e-05	-0.00354291	0.00161228	7.20315e-05	0	0	0	4.59082e-05	0.000720313	3.21812e-05		PRO 170	R PRO 170	0	0	0	-0.000157685	0.000364445	1.62822e-05
TRP 171	R TRP 171	0	0	0	-9.38124e-05	0.000291568	1.30263e-05	-0.000772455	0.0016669	7.44717e-05	0.000688623	0.00165691	7.40254e-05	0	0	0	-0.000177645	0.000667449	2.98194e-05		TRP 171	R TRP 171	0	0	0	-0.000129741	0.000336018	1.50122e-05	-0.0048483	0.00166235	7.42684e-05	0.0045489	0.0016597	7.41498e-05	0	0	0	-0.000429142	0.000651629	2.91126e-05		TRP 171	R TRP 171	0	0	0	-9.78044e-05	0.00029705	1.32712e-05
GLY 172	R GLY 172	0	0	0	-3.19361e-05	0.00017583	7.85551e-06	-0.00054491	0.00188716	8.43119e-05	0.000500998	0.00186642	8.33856e-05	0	0	0	-7.58483e-05	0.00060457	2.70102e-05		GLY 172	R GLY 172	0	0	0	-3.99202e-05	0.000195772	8.74643e-06	-0.00488024	0.00175598	7.84514e-05	0.00482236	0.00176073	7.86637e-05	0	0	0	-9.78044e-05	0.000596409	2.66456e-05		GLY 172	R GLY 172	0	0	0	-3.39321e-05	0.000181055	8.08892e-06
VAL 173	R VAL 173	0	0	0	-6.98603e-05	0.000254911	1.13886e-05	-0.000367265	0.00192288	8.59078e-05	0.000499002	0.00193159	8.6297e-05	0	0	0	6.18762e-05	0.000639801	2.85842e-05		VAL 173	R VAL 173	0	0	0	-0.00010978	0.000312616	1.39666e-05	-0.00300399	0.00175551	7.84305e-05	0.00321357	0.00173156	7.73604e-05	0	0	0	9.98004e-05	0.000684895	3.05989e-05		VAL 173	R VAL 173	0	0	0	-8.78244e-05	0.000283039	1.26453e-05
ASP 174	R ASP 174	0	0	0	-8.98204e-05	0.000285924	1.27742e-05	-0.0195489	0.0490943	0.00219337	0.0192076	0.0489853	0.0021885	0	0	0	-0.000431138	0.000636348	2.84299e-05		ASP 174	R ASP 174	0	0	0	-0.000129741	0.000336018	1.50122e-05	-0.0985329	0.0362552	0.00161976	0.0977844	0.0361522	0.00161516	0	0	0	-0.000878244	0.000691512	3.08945e-05		ASP 174	R ASP 174	0	0	0	-0.00011976	0.000324681	1.45057e-05
SER 175	R SER 175	0	0	0	-0.000149701	0.000356778	1.59397e-05	-0.00156287	0.0028126	0.000125658	0.00146507	0.00283359	0.000126595	0	0	0	-0.000247505	0.000673581	3.00934e-05		SER 175	R SER 175	0	0	0	-0.000175649	0.000380521	1.70004e-05	-0.0089501	0.0024721	0.000110445	0.00864072	0.00244269	0.000109131	0	0	0	-0.00048503	0.000767527	3.42906e-05		SER 175	R SER 175	0	0	0	-0.000149701	0.000356778	1.59397e-05
LEU 176	R LEU 176	0	0	0	-0.000303393	0.000459724	2.05389e-05	-0.000876248	0.0014589	6.5179e-05	0.00361477	0.00152206	6.80006e-05	0	0	0	0.00243513	0.00084667	3.78264e-05		LEU 176	R LEU 176	0	0	0	-0.000373253	0.000483669	2.16087e-05	0.00188224	0.001886	8.42602e-05	0.00169461	0.00195369	8.72846e-05	0	0	0	0.00320359	0.000967778	4.32371e-05		LEU 176	R LEU 176	0	0	0	-0.000343313	0.000474815	2.12132e-05
ILE 177	R ILE 177	0	0	0	-0.000800399	0.0003997	1.78573e-05	0.0018503	0.00252009	0.000112589	0.000708583	0.00259719	0.000116034	0	0	0	0.00175848	0.000928348	4.14755e-05		ILE 177	R ILE 177	0	0	0	-0.00101796	0.000292413	1.30641e-05	0.00146108	0.00355018	0.00015861	0.00178244	0.0035114	0.000156878	0	0	0	0.00222555	0.000986448	4.40712e-05		ILE 177	R ILE 177	0	0	0	-0.000956088	0.000360289	1.60965e-05
THR 178	R THR 178	0	0	0	-0.000786427	0.000419456	1.87399e-05	-0.000870259	0.00181068	8.08954e-05	0.00357884	0.00207933	9.28977e-05	0	0	0	0.00192216	0.0013253	5.921e-05		THR 178	R THR 178	0	0	0	-0.000886228	0.000329867	1.47374e-05	0.00332136	0.00358898	0.000160344	0.00046507	0.00348668	0.000155774	0	0	0	0.0029002	0.00143454	6.40905e-05		THR 178	R THR 178	0	0	0	-0.000878244	0.000356219	1.59147e-05
LEU 179	R LEU 179	0	0	0	-0.00472455	0.000926423	4.13895e-05	0.00467665	0.00476339	0.000212812	0.00240719	0.00527089	0.000235486	0	0	0	0.00235928	0.00206256	9.21483e-05		LEU 179	R LEU 179	0	0	0	-0.0053513	0.000882488	3.94267e-05	0.0093493	0.0054241	0.000242331	-0.00326148	0.00544337	0.000243192	0	0	0	0.000736527	0.00188132	8.40512e-05		LEU 179	R LEU 179	0	0	0	-0.00533733	0.00118203	5.28091e-05
ALA 180	R ALA 180	0	0	0	-0.002	0.000585929	2.61774e-05	-0.00655689	0.00789573	0.000352755	0.0102295	0.00837359	0.000374104	0	0	0	0.00167265	0.00220067	9.83186e-05		ALA 180	R ALA 180	0	0	0	-0.00185429	0.000438568	1.95938e-05	-0.0117784	0.00882299	0.000394182	0.014509	0.00937607	0.000418892	0	0	0	0.000876248	0.00236167	0.000105512		ALA 180	R ALA 180	0	0	0	-0.00167864	0.000527226	2.35547e-05
PHE 181	R PHE 181	0	0	0	-0.0186447	0.00679773	0.0003037	0.00348503	0.0107617	0.000480798	0.0167685	0.0128246	0.000572959	-1.43884e-06	3.21735e-05	1.43741e-06	0.00160734	0.00476818	0.000213026		PHE 181	R PHE 181	0	0	0	-0.0180539	0.00385608	0.000172277	-0.00898603	0.0101605	0.000453937	0.0288044	0.0119671	0.00053465	0	0	0	0.00176447	0.00434725	0.000194221		PHE 181	R PHE 181	0	0	0	-0.00471257	0.00138902	6.20566e-05
GLN 182	R GLN 182	0	0	0	-0.00431537	0.0013042	5.82674e-05	-0.00566068	0.00741826	0.000331423	0.0211597	0.00777673	0.000347439	0	0	0	0.0111836	0.00283093	0.000126477		GLN 182	R GLN 182	0	0	0	-0.00375848	0.000910985	4.06998e-05	-0.00324551	0.0157548	0.000703872	0.0208363	0.0163796	0.000731788	0	0	0	0.0138323	0.00271902	0.000121477		GLN 182	R GLN 182	0	0	0	-0.00506587	0.0013047	5.82898e-05
ASP 183	R ASP 183	0	0	0	-0.00532335	0.00168687	7.5364e-05	-0.00265669	0.168452	0.00752588	0.0268144	0.168164	0.00751301	0	0	0	0.0188343	0.0052379	0.000234012		ASP 183	R ASP 183	0	0	0	-0.0055489	0.00159968	7.14686e-05	0.262916	0.128155	0.00572556	-0.234633	0.126661	0.00565881	0	0	0	0.0227345	0.00788916	0.000352462		ASP 183	R ASP 183	0	0	0	-0.00722954	0.00219989	9.82839e-05
GLN 184	R GLN 184	0	0	0	-0.0416128	0.0182546	0.000815556	-0.0158683	0.0463617	0.00207129	0.0973413	0.0617161	0.00275727	-1.2506e-05	0.00024295	1.08542e-05	0.0398478	0.0196472	0.000877771		GLN 184	R GLN 184	0	0	0	-0.0388263	0.0256947	0.00114795	-0.014495	0.050234	0.00224429	0.0749461	0.0555828	0.00248325	-0.000291101	0.00221612	9.90088e-05	0.0213336	0.0260108	0.00116207		GLN 184	R GLN 184	0	0	0	-0.0504291	0.0210518	0.000940526
ARG 185	R ARG 185	0	0	0	-0.0847665	0.0470438	0.00210176	0.0887665	0.382998	0.0171111	-0.0723373	0.387001	0.0172899	-1.29279e-05	0.000258847	1.15644e-05	-0.0683503	0.10639	0.00475316		ARG 185	R ARG 185	0	0	0	-0.037499	0.0120929	0.000540271	-0.554182	0.30657	0.0136965	0.66923	0.319495	0.014274	0	0	0	0.0775489	0.0214456	0.000958117		ARG 185	R ARG 185	0	0	0	-0.0387026	0.012148	0.000542733
TYR 186	R TYR 186	0	0	0	-0.0561896	0.018654	0.000833397	0.00611178	0.00911271	0.000407126	0.0402415	0.0210156	0.000938909	-0.000652293	0.00320271	0.000143087	-0.0104886	0.0192126	0.000858356		TYR 186	R TYR 186	0	0	0	-0.0590619	0.0126743	0.000566244	0.0386287	0.0248885	0.00111194	0.0674092	0.0317275	0.00141748	-0.000431707	0.00219227	9.79435e-05	0.0465443	0.0169311	0.000756425		TYR 186	R TYR 186	0	0	0	-0.0458782	0.0169351	0.000756604
SER 187	R SER 187	0	0	0	-0.00325948	0.000804513	3.5943e-05	0.000365269	0.00504988	0.000225612	0.00511377	0.00561196	0.000250724	0	0	0	0.00221956	0.00238502	0.000106555		SER 187	R SER 187	0	0	0	-0.00262675	0.000530886	2.37182e-05	-0.00605988	0.00765996	0.000342222	0.0127246	0.00733841	0.000327856	0	0	0	0.00403792	0.00231211	0.000103298		SER 187	R SER 187	0	0	0	-0.00273653	0.000658465	2.9418e-05
VAL 188	R VAL 188	0	0	0	-0.00201397	0.000495292	2.2128e-05	-5.58882e-05	0.00249168	0.00011132	0.0032994	0.00252457	0.000112789	0	0	0	0.00122954	0.00110759	4.94834e-05		VAL 188	R VAL 188	0	0	0	-0.00238723	0.00050719	2.26596e-05	0.0101397	0.00321369	0.000143577	-0.0059481	0.00296037	0.000132259	0	0	0	0.00180439	0.00142324	6.35856e-05		VAL 188	R VAL 188	0	0	0	-0.00214571	0.000502217	2.24374e-05
GLN 189	R GLN 189	0	0	0	-0.000744511	0.000436136	1.94851e-05	-0.000606786	0.00496686	0.000221903	0.00321357	0.00493514	0.000220486	0	0	0	0.00186228	0.0010005	4.46989e-05		GLN 189	R GLN 189	0	0	0	-0.000774451	0.000417943	1.86723e-05	-0.008501	0.00535324	0.000239165	0.0102455	0.00534271	0.000238695	0	0	0	0.00097006	0.000903034	4.03446e-05		GLN 189	R GLN 189	0	0	0	-0.000662675	0.000472797	2.1123e-05
THR 190	R THR 190	0	0	0	-0.000235529	0.000424329	1.89576e-05	0.00114571	0.00343934	0.000153658	-0.00126347	0.00344944	0.00015411	0	0	0	-0.000353293	0.000799784	3.57317e-05		THR 190	R THR 190	0	0	0	-0.000303393	0.000459724	2.05389e-05	0.00595609	0.00264576	0.000118204	-0.00568663	0.0026835	0.00011989	0	0	0	-3.39321e-05	0.000804706	3.59516e-05		THR 190	R THR 190	0	0	0	-0.000299401	0.000457996	2.04617e-05
ALA 191	R ALA 191	0	0	0	-9.18164e-05	0.000288767	1.29011e-05	0.000908184	0.00127291	5.68696e-05	-0.00100798	0.00127463	5.69464e-05	0	0	0	-0.000191617	0.000662067	2.9579e-05		ALA 191	R ALA 191	0	0	0	-9.18164e-05	0.000288767	1.29011e-05	0.00390419	0.00120991	5.40547e-05	-0.00392216	0.001182	5.28081e-05	0	0	0	-0.00010978	0.000676025	3.02026e-05		ALA 191	R ALA 191	0	0	0	-0.000125749	0.000331566	1.48133e-05
ASP 192	R ASP 192	0	0	0	-0.000103792	0.000304991	1.3626e-05	-0.0157804	0.0536473	0.00239678	0.0153214	0.0535142	0.00239084	0	0	0	-0.000562874	0.000649381	2.90122e-05		ASP 192	R ASP 192	0	0	0	-0.000123752	0.000329299	1.4712e-05	-0.053489	0.0426718	0.00190644	0.0525309	0.0425171	0.00189953	0	0	0	-0.00108184	0.000694496	3.10278e-05		ASP 192	R ASP 192	0	0	0	-0.000131737	0.000338204	1.51098e-05
HIE 193	R HIE 193	0	0	0	-0.000193613	0.000395129	1.76531e-05	0.000203593	0.00370123	0.000165359	0.000419162	0.00363779	0.000162524	0	0	0	0.000429142	0.000721407	3.22301e-05		HIE 193	R HIE 193	0	0	0	-0.000201597	0.000401193	1.7924e-05	0.0056008	0.00281008	0.000125545	-0.00511178	0.00279854	0.000125029	0	0	0	0.000287425	0.000745727	3.33166e-05		HIE 193	R HIE 193	0	0	0	-0.000257485	0.000437249	1.95348e-05
ARG 194	R ARG 194	0	0	0	-0.000285429	0.000451619	2.01768e-05	0.017501	0.0542344	0.00242301	-0.0164331	0.0541064	0.00241729	0	0	0	0.000782435	0.000813172	3.63298e-05		ARG 194	R ARG 194	0	0	0	-0.000289421	0.000453494	2.02606e-05	0.0427405	0.0433295	0.00193582	-0.0416108	0.043197	0.0019299	0	0	0	0.000840319	0.00080073	3.5774e-05		ARG 194	R ARG 194	0	0	0	-0.000273453	0.000445731	1.99138e-05
PHE 195	R PHE 195	0	0	0	-0.000810379	0.000416683	1.8616e-05	0.00122355	0.00413904	0.000184919	0.000241517	0.00419147	0.000187261	0	0	0	0.000654691	0.000908225	4.05765e-05		PHE 195	R PHE 195	0	0	0	-0.000752495	0.000431563	1.92808e-05	0.00254291	0.00400108	0.000178755	-0.000610778	0.00397424	0.000177556	0	0	0	0.00117964	0.000913234	4.08003e-05		PHE 195	R PHE 195	0	0	0	-0.000716567	0.000450665	2.01342e-05
LEU 196	R LEU 196	0	0	0	-0.00107385	0.000322996	1.44304e-05	-0.00102196	0.00525113	0.000234603	0.00636527	0.00525899	0.000234954	0	0	0	0.00426946	0.00124184	5.54812e-05		LEU 196	R LEU 196	0	0	0	-0.00128144	0.0004497	2.00911e-05	0.00728343	0.00518899	0.000231827	-0.00130739	0.00526705	0.000235315	0	0	0	0.00469461	0.00126544	5.65359e-05		LEU 196	R LEU 196	0	0	0	-0.00112176	0.000361779	1.61631e-05
ARG 197	R ARG 197	0	0	0	-0.000708583	0.000458787	2.04971e-05	0.0261956	0.0824025	0.00368147	-0.0198244	0.0819868	0.0036629	0	0	0	0.00566267	0.00172801	7.72017e-05		ARG 197	R ARG 197	0	0	0	-0.000884232	0.00033219	1.48412e-05	-0.00962874	0.0725681	0.0032421	0.0166387	0.0723249	0.00323124	0	0	0	0.00612575	0.00152888	6.83054e-05		ARG 197	R ARG 197	0	0	0	-0.000720559	0.000453151	2.02453e-05
HIP 198	R HIP 198	0	0	0	-0.00158882	0.000545893	2.43887e-05	0.0409242	0.131503	0.00587512	-0.0295609	0.130536	0.00583193	0	0	0	0.00977445	0.00276256	0.000123422		HIP 198	R HIP 198	0	0	0	-0.00222355	0.000453336	2.02535e-05	-0.0566248	0.138208	0.00617467	0.0707425	0.137609	0.0061479	0	0	0	0.0118942	0.00303256	0.000135485		HIP 198	R HIP 198	0	0	0	-0.00166267	0.000505443	2.25815e-05
ASP 199	R ASP 199	0	0	0	-0.000371257	0.000483141	2.15852e-05	-0.0331697	0.0823555	0.00367937	0.030505	0.0820424	0.00366538	0	0	0	-0.00303593	0.00104333	4.66124e-05		ASP 199	R ASP 199	0	0	0	-0.000530938	0.000499042	2.22955e-05	-0.035982	0.0798056	0.00356545	0.0333513	0.0794315	0.00354874	0	0	0	-0.00316168	0.00123157	5.50227e-05		ASP 199	R ASP 199	0	0	0	-0.000433134	0.000495509	2.21377e-05
GLY 200	R GLY 200	0	0	0	-0.000209581	0.000407009	1.81838e-05	0.000802395	0.00334969	0.000149653	0.000155689	0.00336112	0.000150164	0	0	0	0.000748503	0.000779364	3.48194e-05		GLY 200	R GLY 200	0	0	0	-0.000293413	0.000455326	2.03425e-05	-0.00178643	0.00358811	0.000160305	0.0031497	0.00364814	0.000162987	0	0	0	0.00106986	0.000814728	3.63994e-05		GLY 200	R GLY 200	0	0	0	-0.000225549	0.000417943	1.86723e-05
ARG 201	R ARG 201	0	0	0	-0.000289421	0.000453494	2.02606e-05	0.0267305	0.0570099	0.00254701	-0.0265349	0.0569114	0.00254261	0	0	0	-9.38124e-05	0.000743019	3.31956e-05		ARG 201	R ARG 201	0	0	0	-0.000319361	0.000466229	2.08296e-05	0.0316148	0.0511676	0.002286	-0.0310339	0.0510262	0.00227968	0	0	0	0.000261477	0.000774785	3.46149e-05		ARG 201	R ARG 201	0	0	0	-0.000295409	0.000456226	2.03827e-05
LEU 202	R LEU 202	0	0	0	-0.000269461	0.00044368	1.98222e-05	0.000295409	0.00193005	8.62285e-05	0.000351297	0.00192586	8.60409e-05	0	0	0	0.000377246	0.000749851	3.35009e-05		LEU 202	R LEU 202	0	0	0	-0.000301397	0.000458865	2.05006e-05	0.00269261	0.00193232	8.63297e-05	-0.00164671	0.0019497	8.71062e-05	0	0	0	0.000744511	0.000785723	3.51035e-05		LEU 202	R LEU 202	0	0	0	-0.000295409	0.000456226	2.03827e-05
VAL 203	R VAL 203	0	0	0	-0.000231537	0.000421815	1.88453e-05	-0.000540918	0.00178394	7.97008e-05	0.000481038	0.00180101	8.04634e-05	0	0	0	-0.000291417	0.000757469	3.38412e-05		VAL 203	R VAL 203	0	0	0	-0.000205589	0.000404131	1.80553e-05	-0.00368862	0.00178898	7.99257e-05	0.00350898	0.00178551	7.97707e-05	0	0	0	-0.00038523	0.000737708	3.29584e-05		VAL 203	R VAL 203	0	0	0	-0.000207585	0.000405578	1.81199e-05
ALA 204	R ALA 204	0	0	0	-0.000115768	0.000319947	1.42942e-05	0.000431138	0.00155977	6.96854e-05	-0.000169661	0.00154802	6.91604e-05	0	0	0	0.000145709	0.000660193	2.94952e-05		ALA 204	R ALA 204	0	0	0	-8.58283e-05	0.00028011	1.25144e-05	-0.000590818	0.00178881	7.99181e-05	0.000676647	0.00181016	8.0872e-05	0	0	0	2.16283e-16	0.000647427	2.89249e-05		ALA 204	R ALA 204	0	0	0	-0.000103792	0.000304991	1.3626e-05
ARG 205	R ARG 205	0	0	0	-0.000345309	0.000475469	2.12424e-05	0.00655888	0.0727972	0.00325234	-0.00412974	0.0725777	0.00324253	0	0	0	0.00208383	0.00131207	5.86187e-05		ARG 205	R ARG 205	0	0	0	-0.000223553	0.000416626	1.86135e-05	-0.032976	0.0459818	0.00205431	0.0338283	0.0459042	0.00205085	0	0	0	0.000628743	0.000805354	3.59806e-05		ARG 205	R ARG 205	0	0	0	-0.000261477	0.000439439	1.96327e-05
PRO 206	R PRO 206	0	0	0	-0.000588822	0.000492047	2.19831e-05	0.00183832	0.00467804	0.000208999	-0.000227545	0.00467209	0.000208734	0	0	0	0.00102196	0.000903264	4.03548e-05		PRO 206	R PRO 206	0	0	0	-0.00042515	0.000494366	2.20866e-05	0.0019501	0.00451251	0.000201604	-0.00103393	0.00429278	0.000191787	0	0	0	0.000491018	0.00087458	3.90733e-05		PRO 206	R PRO 206	0	0	0	-0.000427146	0.000494664	2.20999e-05
GLU 207	R GLU 207	0	0	0	-0.000838323	0.000409235	1.82833e-05	-0.0217285	0.0944248	0.00421859	0.0240299	0.0941533	0.00420646	0	0	0	0.00146307	0.00183586	8.20203e-05		GLU 207	R GLU 207	0	0	0	-0.000648703	0.000477376	2.13276e-05	0.0409222	0.0752996	0.00336414	-0.0373553	0.0747361	0.00333896	0	0	0	0.00291816	0.00183971	8.2192e-05		GLU 207	R GLU 207	0	0	0	-0.000678643	0.000466998	2.08639e-05
PRO 208	R PRO 208	0	0	0	-0.00167665	0.000592058	2.64512e-05	-0.00497804	0.00879947	0.000393131	0.0103373	0.00881525	0.000393836	0	0	0	0.00368263	0.0012207	5.45367e-05		PRO 208	R PRO 208	0	0	0	-0.00138124	0.000497867	2.22431e-05	-0.000211577	0.00956641	0.000427395	0.00527745	0.00954728	0.000426541	0	0	0	0.00368463	0.00153481	6.85701e-05		PRO 208	R PRO 208	0	0	0	-0.0013513	0.000497843	2.2242e-05
ALA 209	R ALA 209	0	0	0	-0.000896208	0.000385886	1.72401e-05	-0.00201796	0.00378379	0.000169047	0.00470459	0.00394379	0.000176195	0	0	0	0.00179042	0.00120295	5.37439e-05		ALA 209	R ALA 209	0	0	0	-0.000958084	0.000275839	1.23236e-05	-0.0100619	0.00380751	0.000170107	0.0136407	0.00396676	0.000177222	0	0	0	0.00262076	0.00124129	5.54569e-05		ALA 209	R ALA 209	0	0	0	-0.000822355	0.0003874	1.73078e-05
THR 210	R THR 210	0	0	0	-0.00155489	0.000531898	2.37634e-05	-0.000506986	0.00351649	0.000157105	0.00485828	0.00398674	0.000178114	0	0	0	0.00279641	0.00228997	0.000102308		THR 210	R THR 210	0	0	0	-0.00156287	0.000496031	2.2161e-05	-0.0141397	0.00642541	0.000287066	0.0216527	0.00689667	0.00030812	0	0	0	0.0059501	0.00170578	7.62086e-05		THR 210	R THR 210	0	0	0	-0.0013493	0.000476749	2.12996e-05
GLY 211	R GLY 211	0	0	0	-0.00346108	0.00095872	4.28324e-05	0.00302595	0.00845897	0.000377919	0.0155928	0.00937859	0.000419005	0	0	0	0.0151577	0.00370212	0.000165398		GLY 211	R GLY 211	0	0	0	-0.00340918	0.000552833	2.46988e-05	0.00228144	0.0149353	0.000667262	0.0224172	0.0151296	0.000675942	0	0	0	0.0212894	0.00361386	0.000161455		GLY 211	R GLY 211	0	0	0	-0.00283832	0.00061242	2.73609e-05
TYR 212	R TYR 212	0	0	0	-0.0272295	0.00809975	0.00036187	-0.00410978	0.0174147	0.000778031	-0.00703393	0.0202087	0.000902859	0	0	0	-0.0383733	0.0183195	0.000818454		TYR 212	R TYR 212	0	0	0	-0.0257545	0.00320454	0.000143168	-0.00177645	0.0307169	0.00137233	-0.0163333	0.0343979	0.00153678	0	0	0	-0.0438643	0.0208603	0.000931969		TYR 212	R TYR 212	0	0	0	-0.0207505	0.00391216	0.000174783
THR 213	R THR 213	0	0	0	-0.490238	0.238354	0.0106489	0.0647445	0.0310167	0.00138573	-0.0325569	0.066673	0.00297873	-0.0433849	0.0309876	0.00138442	-0.501435	0.225772	0.0100867		THR 213	R THR 213	0	0	0	-0.452587	0.214095	0.00956504	-0.0187964	0.132624	0.00592519	0.0838184	0.225869	0.0100911	-0.0561325	0.0312214	0.00139487	-0.443697	0.248896	0.0111198		THR 213	R THR 213	0	0	0	-0.380194	0.12998	0.00580707
LEU 214	R LEU 214	0	0	0	-1.11571	0.30194	0.0134897	-0.0922116	0.158448	0.00707892	1.24383	0.354068	0.0158186	-0.100691	0.0267476	0.00119499	-0.0647847	0.392463	0.017534		LEU 214	R LEU 214	0	0	0	-0.790335	0.174671	0.00780372	-0.305643	0.13537	0.0060479	0.868505	0.277093	0.0123796	-0.0637707	0.0208255	0.000930413	-0.291244	0.24463	0.0109293		LEU 214	R LEU 214	0	0	0	-1.23102	0.265028	0.0118406
GLU 215	R GLU 215	0	0	0	-1.33305	0.374104	0.0167137	0.638876	0.999102	0.0446366	2.1869	1.23145	0.0550172	-0.120825	0.0327399	0.00146271	1.3719	0.834681	0.0372908		GLU 215	R GLU 215	0	0	0	-1.01022	1.3665	0.0610509	-17.5297	3.41257	0.152462	15.4538	1.864	0.0832773	-0.225089	0.0299918	0.00133993	-3.31126	1.63329	0.07297		GLU 215	R GLU 215	0	0	0	-2.19567	0.495388	0.0221323
PHE 216	R PHE 216	0	0	0	-1.42906	0.49363	0.0220537	0.0208842	0.0769996	0.00344009	0.636555	0.312507	0.0139618	-0.105993	0.0314667	0.00140583	-0.87761	0.366822	0.0163884		PHE 216	R PHE 216	0	0	0	-2.49808	0.351393	0.0156991	-0.2109	0.142554	0.00636884	1.49997	0.224601	0.0100344	-0.228801	0.0271548	0.00121319	-1.43781	0.360687	0.0161143		PHE 216	R PHE 216	0	0	0	-1.89016	0.482297	0.0215474
ARG 217	R ARG 217	0	0	0	-0.153595	0.115798	0.00517347	0.107437	0.641365	0.0286541	0.0771776	0.615664	0.0275058	-0.0143534	0.0361185	0.00161366	0.0166665	0.120393	0.00537877		ARG 217	R ARG 217	0	0	0	-0.619283	0.230626	0.0103036	2.34585	0.993036	0.0443656	-2.5488	0.700785	0.0313088	-0.103492	0.0362751	0.00162065	-0.925725	0.521097	0.0232809		ARG 217	R ARG 217	0	0	0	-0.368118	0.23906	0.0106804
SER 218	R SER 218	0	0	0	-0.0101677	0.00456794	0.000204081	-0.00501996	0.0160369	0.000716475	0.035525	0.0207383	0.00092652	0	0	0	0.0203373	0.00709952	0.000317183		SER 218	R SER 218	0	0	0	-0.0264291	0.00607155	0.000271257	-0.00417764	0.0303277	0.00135494	0.0634611	0.0331738	0.0014821	0	0	0	0.0328543	0.011025	0.000492559		SER 218	R SER 218	0	0	0	-0.0252515	0.0104004	0.000464656
GLY 219	R GLY 219	0	0	0	-0.00590619	0.00216421	9.66899e-05	0.000105788	0.0125394	0.000560219	0.0260758	0.0143047	0.000639088	0	0	0	0.0202754	0.00674278	0.000301245		GLY 219	R GLY 219	0	0	0	-0.0130319	0.00221025	9.87467e-05	0.0265529	0.0138578	0.000619122	0.0118483	0.0156763	0.000700364	0	0	0	0.0253693	0.00818312	0.000365595		GLY 219	R GLY 219	0	0	0	-0.0210539	0.00934732	0.000417607
LYS 220	R LYS 220	0	0	0	-0.0159202	0.00533074	0.00023816	0.049503	0.129273	0.00577549	-0.0124032	0.12906	0.00576599	0	0	0	0.0211796	0.0105707	0.000472265		LYS 220	R LYS 220	0	0	0	-0.0300539	0.00502917	0.000224687	0.393966	0.0860037	0.00384236	-0.366329	0.0861414	0.00384851	0	0	0	-0.00241717	0.0141387	0.000631672		LYS 220	R LYS 220	0	0	0	-0.0360978	0.00607245	0.000271297
VAL 221	R VAL 221	0	0	0	-0.0409102	0.0127073	0.000567719	0.0162475	0.0194024	0.000866836	-0.0219022	0.0319353	0.00142676	0	0	0	-0.0465649	0.0266569	0.00119094		VAL 221	R VAL 221	0	0	0	-0.063525	0.0102351	0.000457269	0.0708623	0.030949	0.0013827	-0.130926	0.0408586	0.00182543	0	0	0	-0.123589	0.0330881	0.00147827		VAL 221	R VAL 221	0	0	0	-0.0688463	0.0191469	0.000855422
ALA 222	R ALA 222	0	0	0	-0.0375329	0.00776356	0.00034685	-0.0244152	0.0171756	0.000767349	0.0386906	0.020167	0.000900996	0	0	0	-0.0232575	0.0152987	0.000683497		ALA 222	R ALA 222	0	0	0	-0.0804052	0.013002	0.000580885	-0.0440499	0.0609899	0.00272483	0.0573713	0.0764317	0.00341472	0	0	0	-0.0670838	0.0283242	0.00126543		ALA 222	R ALA 222	0	0	0	-0.0614451	0.010002	0.000446855
PHE 223	R PHE 223	0	0	0	-0.0289501	0.00613289	0.000273997	0.00588224	0.0154326	0.000689476	-0.00648104	0.0188174	0.000840699	0	0	0	-0.0295489	0.013762	0.000614842		PHE 223	R PHE 223	0	0	0	-0.0483693	0.0074938	0.000334798	-0.0308323	0.0396023	0.0017693	-0.0023014	0.0477467	0.00213317	0	0	0	-0.081503	0.0239562	0.00107028		PHE 223	R PHE 223	0	0	0	-0.0461956	0.00799336	0.000357117
ARG 224	R ARG 224	0	0	0	-0.178251	0.0930505	0.00415719	-0.114158	0.793232	0.035439	0.424309	0.812442	0.0362972	-0.0311171	0.0420143	0.00187706	0.100783	0.0908465	0.00405872		ARG 224	R ARG 224	0	0	0	-0.80487	0.468457	0.0209291	-2.74923	2.56739	0.114702	2.1821	1.92232	0.0858828	-0.146208	0.021703	0.000969617	-1.51821	0.757549	0.0338448		ARG 224	R ARG 224	0	0	0	-0.593768	0.412658	0.0184362
ASP 225	R ASP 225	0	0	0	-0.00867465	0.00269618	0.000120457	-0.0574092	0.243585	0.0108826	0.0686068	0.241197	0.0107759	0	0	0	0.00252295	0.0105193	0.00046997		ASP 225	R ASP 225	0	0	0	-0.0203713	0.00436026	0.000194802	0.162138	0.284758	0.012722	-0.139818	0.283101	0.012648	0	0	0	0.0019481	0.0174773	0.000780826		ASP 225	R ASP 225	0	0	0	-0.0103673	0.00236171	0.000105514
CYS 226	R CYS 226	0	0	0	-0.00473653	0.00169373	7.56701e-05	0.00234531	0.0095235	0.000425479	0.00895609	0.0101016	0.000451305	0	0	0	0.00656487	0.00291638	0.000130294		CYS 226	R CYS 226	0	0	0	-0.00901198	0.00272489	0.000121739	0.0242555	0.0235167	0.00105065	-0.00413972	0.0235173	0.00105067	0	0	0	0.0111038	0.00450872	0.000201435		CYS 226	R CYS 226	0	0	0	-0.0056507	0.00166199	7.42524e-05
GLU 227	R GLU 227	0	0	0	-0.00404192	0.00179605	8.02415e-05	-0.0377685	0.16584	0.00740919	0.0633613	0.166271	0.00742844	0	0	0	0.0215509	0.00582615	0.000260293		GLU 227	R GLU 227	0	0	0	-0.00866068	0.00221513	9.89649e-05	0.188373	0.19508	0.00871552	-0.150529	0.193341	0.00863783	0	0	0	0.0291836	0.00592284	0.000264613		GLU 227	R GLU 227	0	0	0	-0.00678044	0.00269169	0.000120256
GLY 228	R GLY 228	0	0	0	-0.00732136	0.00386686	0.000172759	-0.00304391	0.023541	0.00105173	0.0221158	0.0248385	0.0011097	0	0	0	0.0117505	0.00950825	0.000424797		GLY 228	R GLY 228	0	0	0	-0.0341178	0.0116163	0.000518978	-0.0847026	0.0678007	0.00302911	0.124878	0.0766605	0.00342494	-3.39264e-05	0.000554236	2.47614e-05	0.00602396	0.0211249	0.00094379		GLY 228	R GLY 228	0	0	0	-0.0132255	0.00538637	0.000240645
ARG 229	R ARG 229	0	0	0	-0.00642515	0.00203387	9.08665e-05	0.0601058	0.147282	0.00658006	-0.0445589	0.145658	0.0065075	0	0	0	0.00912176	0.00436132	0.000194849		ARG 229	R ARG 229	0	0	0	-0.0203174	0.0046867	0.000209386	0.0559242	0.161871	0.00723186	-0.0248902	0.161502	0.00721539	0	0	0	0.0107166	0.0236032	0.00105451		ARG 229	R ARG 229	0	0	0	-0.00910978	0.00236869	0.000105825
TYR 230	R TYR 230	0	0	0	-0.065491	0.027903	0.00124661	0.00186826	0.0444893	0.00198764	0.0968024	0.0745721	0.00333163	-0.000590661	0.00467499	0.000208863	0.032589	0.0494356	0.00220862		TYR 230	R TYR 230	0	0	0	-0.393385	0.262382	0.0117224	1.6211	0.931932	0.0416356	-0.826954	0.551451	0.024637	-0.0303252	0.0176552	0.000788774	0.370433	0.485891	0.021708		TYR 230	R TYR 230	0	0	0	-0.0849301	0.026364	0.00117786
LEU 231	R LEU 231	0	0	0	-0.0044511	0.000922173	4.11996e-05	-0.00187625	0.0103747	0.000463505	0.0133194	0.0105112	0.000469605	0	0	0	0.00699202	0.00223739	9.99593e-05		LEU 231	R LEU 231	0	0	0	-0.00810579	0.00106981	4.77957e-05	-0.0451717	0.0141991	0.00063437	0.0620399	0.0144968	0.000647671	0	0	0	0.00876248	0.00281028	0.000125554		LEU 231	R LEU 231	0	0	0	-0.00569661	0.000884423	3.95131e-05
ALA 232	R ALA 232	0	0	0	-0.00103593	0.000332394	1.48503e-05	0.000822355	0.00456035	0.000203741	0.00133533	0.00455739	0.000203609	0	0	0	0.00112176	0.000990547	4.42544e-05		ALA 232	R ALA 232	0	0	0	-0.00179042	0.000462127	2.06463e-05	0.00841317	0.00539821	0.000241174	-0.0041477	0.00524815	0.00023447	0	0	0	0.00247505	0.0012485	5.5779e-05		ALA 232	R ALA 232	0	0	0	-0.0012515	0.000433874	1.9384e-05
PRO 233	R PRO 233	0	0	0	-0.000658683	0.000474152	2.11835e-05	-0.00229142	0.00442355	0.00019763	0.00203194	0.00449384	0.00020077	0	0	0	-0.000918164	0.000926053	4.1373e-05		PRO 233	R PRO 233	0	0	0	-0.00103393	0.000276935	1.23725e-05	-0.00678643	0.0061147	0.000273185	0.00722555	0.00611492	0.000273194	0	0	0	-0.00059481	0.000944304	4.21884e-05		PRO 233	R PRO 233	0	0	0	-0.000772455	0.000423981	1.89421e-05
SER 234	R SER 234	0	0	0	-0.000265469	0.000441583	1.97285e-05	0.00146707	0.00269572	0.000120436	-0.00161078	0.00269512	0.000120409	0	0	0	-0.000409182	0.000785494	3.50933e-05		SER 234	R SER 234	0	0	0	-0.000371257	0.000483141	2.15852e-05	0.00439521	0.0058172	0.000259893	-0.00293014	0.00553785	0.000247413	0	0	0	0.00109381	0.00119596	5.34316e-05		SER 234	R SER 234	0	0	0	-0.000293413	0.000455326	2.03425e-05
GLY 235	R GLY 235	0	0	0	-5.98802e-05	0.000237265	1.06002e-05	-0.000786427	0.00274467	0.000122623	0.000588822	0.00273708	0.000122284	0	0	0	-0.000257485	0.000628315	2.8071e-05		GLY 235	R GLY 235	0	0	0	-0.000115768	0.000319947	1.42942e-05	-0.00776048	0.00235614	0.000105265	0.00749501	0.00230994	0.0001032	0	0	0	-0.000381238	0.000668934	2.98858e-05		GLY 235	R GLY 235	0	0	0	-6.58683e-05	0.000248052	1.10821e-05
PRO 236	R PRO 236	0	0	0	-0.000103792	0.000304991	1.3626e-05	-0.00039521	0.00165711	7.40341e-05	0.000411178	0.00164474	7.34818e-05	0	0	0	-8.78244e-05	0.000632038	2.82374e-05		PRO 236	R PRO 236	0	0	0	-0.00010978	0.000312616	1.39666e-05	-0.00398802	0.00204047	9.11616e-05	0.00392216	0.00199098	8.89504e-05	0	0	0	-0.000175649	0.000635828	2.84067e-05		PRO 236	R PRO 236	0	0	0	-9.78044e-05	0.00029705	1.32712e-05
SER 237	R SER 237	0	0	0	-9.78044e-05	0.00029705	1.32712e-05	-5.18962e-05	0.00156091	6.97362e-05	0.000157685	0.00152461	6.81146e-05	0	0	0	7.98403e-06	0.000638061	2.85065e-05		SER 237	R SER 237	0	0	0	-0.000105788	0.000307567	1.37411e-05	-0.00168263	0.00280523	0.000125329	0.0018982	0.00279928	0.000125062	0	0	0	0.00010978	0.000661098	2.95357e-05		SER 237	R SER 237	0	0	0	-0.000117764	0.000322329	1.44006e-05
GLY 238	R GLY 238	0	0	0	-7.58483e-05	0.000264755	1.18284e-05	-0.00038523	0.00285535	0.000127567	0.00122156	0.00290378	0.000129731	0	0	0	0.000760479	0.000735821	3.2874e-05		GLY 238	R GLY 238	0	0	0	-0.000165669	0.000371783	1.661e-05	-0.00656088	0.00301407	0.000134659	0.00774251	0.00301089	0.000134516	0	0	0	0.00101597	0.000791512	3.53622e-05		GLY 238	R GLY 238	0	0	0	-0.000157685	0.000364445	1.62822e-05
THR 239	R THR 239	0	0	0	-0.000247505	0.000431563	1.92808e-05	-0.00148503	0.00314428	0.000140476	0.00292016	0.00316632	0.000141461	0	0	0	0.00118762	0.000789607	3.5277e-05		THR 239	R THR 239	0	0	0	-0.000357285	0.0004792	2.14091e-05	-0.00759681	0.00607119	0.000271241	0.00938323	0.00583992	0.000260908	0	0	0	0.00142914	0.00108219	4.83485e-05		THR 239	R THR 239	0	0	0	-0.000283433	0.000450665	2.01342e-05
LEU 240	R LEU 240	0	0	0	-0.000944112	0.000358627	1.60223e-05	0.00207186	0.00435533	0.000194582	0.00327345	0.00444338	0.000198515	0	0	0	0.0044012	0.00114634	5.12146e-05		LEU 240	R LEU 240	0	0	0	-0.00143713	0.000496031	2.2161e-05	0.0158862	0.00507125	0.000226567	-0.00847305	0.00500955	0.00022381	0	0	0	0.00597605	0.00121346	5.42133e-05		LEU 240	R LEU 240	0	0	0	-0.00116567	0.00038237	1.7083e-05
LYS 241	R LYS 241	0	0	0	-0.000780439	0.000437395	1.95413e-05	0.0425689	0.0788698	0.00352364	-0.0368263	0.0781642	0.00349212	0	0	0	0.00496208	0.00266502	0.000119065		LYS 241	R LYS 241	0	0	0	-0.00122355	0.000416626	1.86135e-05	0.0973952	0.0793288	0.00354415	-0.0888224	0.0790019	0.00352955	0	0	0	0.0073493	0.00284035	0.000126898		LYS 241	R LYS 241	0	0	0	-0.00091018	0.000343046	1.53262e-05
ALA 242	R ALA 242	0	0	0	-0.000986028	0.000396849	1.77299e-05	0.00193613	0.0092047	0.000411236	0.00229741	0.00907594	0.000405483	0	0	0	0.0032475	0.00120487	5.38297e-05		ALA 242	R ALA 242	0	0	0	-0.00176048	0.000487892	2.17974e-05	0.0115848	0.0126159	0.000563637	-0.00558084	0.0126151	0.000563603	0	0	0	0.00424351	0.00150202	6.71054e-05		ALA 242	R ALA 242	0	0	0	-0.00122555	0.000422692	1.88845e-05
GLY 243	R GLY 243	0	0	0	-0.000710579	0.00047077	2.10325e-05	0.0025489	0.00849328	0.000379452	0.00277445	0.00856763	0.000382773	0	0	0	0.00461277	0.00192207	8.58719e-05		GLY 243	R GLY 243	0	0	0	-0.00153094	0.0005109	2.28253e-05	0.024521	0.0158203	0.000706798	-0.0156427	0.0148559	0.000663711	0	0	0	0.00734731	0.00206944	9.24557e-05		GLY 243	R GLY 243	0	0	0	-0.00091018	0.00039699	1.77362e-05
LYS 244	R LYS 244	0	0	0	-0.00113573	0.000457299	2.04306e-05	0.0665669	0.094129	0.00420537	-0.0592575	0.093054	0.00415734	0	0	0	0.00617365	0.00257033	0.000114834		LYS 244	R LYS 244	0	0	0	-0.00223752	0.000626645	2.79964e-05	0.123337	0.123326	0.00550981	-0.110832	0.122677	0.0054808	0	0	0	0.0102675	0.00299039	0.000133601		LYS 244	R LYS 244	0	0	0	-0.00112974	0.000514397	2.29816e-05
ALA 245	R ALA 245	0	0	0	-0.00242116	0.000763613	3.41157e-05	0.00700998	0.0166129	0.000742212	0.00303593	0.0161639	0.00072215	0	0	0	0.00762475	0.00304702	0.000136131		ALA 245	R ALA 245	0	0	0	-0.00613174	0.00171019	7.64058e-05	-0.0113453	0.0261635	0.0011689	0.0266786	0.0264304	0.00118082	0	0	0	0.0092016	0.00407922	0.000182246		ALA 245	R ALA 245	0	0	0	-0.00217166	0.000883693	3.94805e-05
THR 246	R THR 246	0	0	0	-0.0109202	0.0055917	0.000249819	0.00137325	0.045148	0.00201707	0.0408263	0.0480017	0.00214456	0	0	0	0.0312794	0.0097433	0.000435299		THR 246	R THR 246	0	0	0	-0.0528403	0.0256685	0.00114678	-4.79042e-05	0.0969132	0.00432976	0.0828303	0.107121	0.00478582	-0.00239803	0.00710256	0.000317319	0.0275441	0.025457	0.00113734		THR 246	R THR 246	0	0	0	-0.0122754	0.00521628	0.000233046
LYS 247	R LYS 247	0	0	0	-0.0279162	0.0317023	0.00141635	0.311086	0.564797	0.0252332	-0.21877	0.549786	0.0245626	-0.00213708	0.0140513	0.000627766	0.0622621	0.0425759	0.00190215		LYS 247	R LYS 247	0	0	0	-0.0723114	0.0377976	0.00168867	0.546898	0.431726	0.0192881	-0.50506	0.423014	0.0188989	-0.00367186	0.00842117	0.00037623	-0.0341449	0.0709285	0.00316885		LYS 247	R LYS 247	0	0	0	-0.0103573	0.00701909	0.00031359
VAL 248	R VAL 248	0	0	0	-0.0301417	0.00951697	0.000425187	-0.0184172	0.0286269	0.00127896	0.0408483	0.029025	0.00129674	0	0	0	-0.00771058	0.00964655	0.000430976		VAL 248	R VAL 248	0	0	0	-0.0980339	0.0497322	0.00222187	0.0557525	0.0360838	0.00161211	-0.0388862	0.0467627	0.0020892	-0.000819469	0.00201519	9.0032e-05	-0.0819871	0.0622718	0.0027821		VAL 248	R VAL 248	0	0	0	-0.0238483	0.00990821	0.000442666
GLY 249	R GLY 249	0	0	0	-0.00313972	0.00095007	4.2446e-05	-0.00122355	0.0175134	0.000782443	0.00835329	0.0195689	0.000874275	0	0	0	0.00399002	0.0055289	0.000247013		GLY 249	R GLY 249	0	0	0	-0.00541118	0.00170551	7.61967e-05	-0.0353952	0.0260107	0.00116207	0.0516148	0.0274229	0.00122516	0	0	0	0.0108084	0.00481216	0.000214992		GLY 249	R GLY 249	0	0	0	-0.00302595	0.000889799	3.97533e-05
LYS 250	R LYS 250	0	0	0	-0.00223353	0.000747152	3.33803e-05	0.0842754	0.128465	0.00573938	-0.073014	0.127402	0.00569191	0	0	0	0.00902794	0.00308483	0.00013782		LYS 250	R LYS 250	0	0	0	-0.00339122	0.000921382	4.11643e-05	0.296128	0.0813778	0.00363569	-0.279954	0.0797725	0.00356397	0	0	0	0.0127824	0.00369206	0.000164949		LYS 250	R LYS 250	0	0	0	-0.00245908	0.000701312	3.13323e-05
ASP 251	R ASP 251	0	0	0	-0.00145509	0.000505932	2.26034e-05	-0.0733533	0.116067	0.00518549	0.0849301	0.11588	0.00517715	0	0	0	0.0101218	0.00295325	0.000131942		ASP 251	R ASP 251	0	0	0	-0.00248503	0.00052319	2.33744e-05	-0.318445	0.0860639	0.00384505	0.32918	0.0856245	0.00382542	0	0	0	0.0082495	0.00335695	0.000149977		ASP 251	R ASP 251	0	0	0	-0.00166267	0.000489393	2.18644e-05
GLU 252	R GLU 252	0	0	0	-0.00607186	0.00121321	5.42023e-05	-0.0971936	0.188391	0.0084167	0.113062	0.187099	0.00835898	0	0	0	0.00979641	0.0074984	0.000335004		GLU 252	R GLU 252	0	0	0	-0.014022	0.0029265	0.000130746	-0.569539	0.172077	0.00768785	0.576309	0.17035	0.00761067	0	0	0	-0.0072515	0.010549	0.000471296		GLU 252	R GLU 252	0	0	0	-0.00767465	0.00138279	6.17786e-05
LEU 253	R LEU 253	0	0	0	-0.0115549	0.00375384	0.000167709	0.00320958	0.0104214	0.000465592	0.0162355	0.0116058	0.00051851	0	0	0	0.00789022	0.00518499	0.000231648		LEU 253	R LEU 253	0	0	0	-0.0161657	0.0033728	0.000150685	0.0374132	0.0129751	0.000579686	-0.0117685	0.0138553	0.000619011	0	0	0	0.00947904	0.00559638	0.000250028		LEU 253	R LEU 253	0	0	0	-0.0125709	0.00377161	0.000168503
PHE 254	R PHE 254	0	0	0	-0.00541717	0.000976585	4.36306e-05	-0.00252295	0.0081217	0.000362851	0.000351297	0.00850551	0.000379998	0	0	0	-0.00758882	0.00388027	0.000173358		PHE 254	R PHE 254	0	0	0	-0.0101397	0.00117034	5.2287e-05	-0.0247325	0.00899636	0.000401928	0.0241996	0.00914422	0.000408534	0	0	0	-0.0106727	0.00401353	0.000179311		PHE 254	R PHE 254	0	0	0	-0.00896806	0.00118329	5.28655e-05
ALA 255	R ALA 255	0	0	0	-0.00163074	0.000522329	2.33359e-05	-0.00114571	0.00371015	0.000165757	0.00537325	0.00384718	0.000171879	0	0	0	0.00259681	0.00138033	6.16684e-05		ALA 255	R ALA 255	0	0	0	-0.00309581	0.000523693	2.33969e-05	0.00365469	0.00636439	0.00028434	0.0018503	0.00609731	0.000272408	0	0	0	0.00240918	0.00201844	9.01771e-05		ALA 255	R ALA 255	0	0	0	-0.0029521	0.000687572	3.07184e-05
LEU 256	R LEU 256	0	0	0	-0.00456287	0.00109003	4.86989e-05	0.000864271	0.0039358	0.000175839	0.00482236	0.00438952	0.000196109	0	0	0	0.00112375	0.00175343	7.83373e-05		LEU 256	R LEU 256	0	0	0	-0.00848503	0.00159035	7.10517e-05	-0.00319561	0.00425599	0.000190144	0.0100938	0.00433677	0.000193753	0	0	0	-0.00158683	0.00262548	0.000117298		LEU 256	R LEU 256	0	0	0	-0.00776048	0.00201554	9.00476e-05
GLU 257	R GLU 257	0	0	0	-0.000694611	0.000460572	2.05768e-05	-0.0187226	0.0715457	0.00319642	0.0182236	0.0713758	0.00318884	0	0	0	-0.00119361	0.00138153	6.17222e-05		GLU 257	R GLU 257	0	0	0	-0.00140519	0.000510853	2.28232e-05	-0.22395	0.06068	0.00271098	0.22785	0.0610892	0.00272926	0	0	0	0.00249501	0.00378758	0.000169217		GLU 257	R GLU 257	0	0	0	-0.00118563	0.000450629	2.01326e-05
GLN 258	R GLN 258	0	0	0	-0.000479042	0.000499561	2.23187e-05	-0.00152495	0.00396012	0.000176925	0.0045489	0.00414749	0.000185296	0	0	0	0.00254491	0.00143261	6.40043e-05		GLN 258	R GLN 258	0	0	0	-0.000922156	0.000399511	1.78488e-05	-0.00799202	0.00424827	0.000189799	0.0151118	0.00465491	0.000207966	0	0	0	0.0061976	0.00145966	6.52129e-05		GLN 258	R GLN 258	0	0	0	-0.000818363	0.000438813	1.96047e-05
SER 259	R SER 259	0	0	0	-0.000209581	0.000407009	1.81838e-05	0.00171058	0.00175838	7.85584e-05	-0.00156287	0.00181657	8.11585e-05	0	0	0	-6.18762e-05	0.000685	3.06036e-05		SER 259	R SER 259	0	0	0	-0.000313373	0.000463865	2.07239e-05	0.00610379	0.00192401	8.59583e-05	-0.00551297	0.00189398	8.46167e-05	0	0	0	0.000277445	0.000809666	3.61732e-05		SER 259	R SER 259	0	0	0	-0.000249501	0.000432724	1.93327e-05
CYS 260	R CYS 260	0	0	0	-0.000105788	0.000307567	1.37411e-05	-0.000628743	0.00138926	6.20674e-05	0.000379242	0.00137844	6.1584e-05	0	0	0	-0.000355289	0.000681607	3.04519e-05		CYS 260	R CYS 260	0	0	0	-0.000163673	0.000369978	1.65294e-05	-0.0010998	0.0024055	0.00010747	0.000656687	0.00227059	0.000101443	0	0	0	-0.000606786	0.000722516	3.22796e-05		CYS 260	R CYS 260	0	0	0	-0.000147705	0.000354807	1.58516e-05
ALA 261	R ALA 261	0	0	0	-5.38922e-05	0.000225805	1.00882e-05	-0.000319361	0.00103714	4.63359e-05	0.00040519	0.00101952	4.55486e-05	0	0	0	3.19361e-05	0.000614997	2.74761e-05		ALA 261	R ALA 261	0	0	0	-5.58882e-05	0.000229706	1.02625e-05	-0.00181637	0.000918979	4.1057e-05	0.00199202	0.000919915	4.10988e-05	0	0	0	0.00011976	0.00062037	2.77161e-05		ALA 261	R ALA 261	0	0	0	-5.78842e-05	0.000233524	1.04331e-05
GLN 262	R GLN 262	0	0	0	-7.18563e-05	0.00025825	1.15378e-05	2.59481e-05	0.00169575	7.57606e-05	0.000105788	0.00165689	7.40245e-05	0	0	0	5.98802e-05	0.00062898	2.81008e-05		GLN 262	R GLN 262	0	0	0	-0.000103792	0.000304991	1.3626e-05	0.00313772	0.00159684	7.13415e-05	-0.00290818	0.00154363	6.89642e-05	0	0	0	0.000125749	0.000652154	2.91361e-05		GLN 262	R GLN 262	0	0	0	-6.78643e-05	0.000251513	1.12368e-05
VAL 263	R VAL 263	0	0	0	-2.99401e-05	0.000170422	7.6139e-06	-0.000427146	0.000695854	3.10885e-05	0.00037525	0.000711263	3.17769e-05	0	0	0	-8.18363e-05	0.000602133	2.69013e-05		VAL 263	R VAL 263	0	0	0	-4.59082e-05	0.000209286	9.35021e-06	-0.00199002	0.000614122	2.7437e-05	0.00202196	0.00061055	2.72774e-05	0	0	0	-1.39721e-05	0.000626912	2.80084e-05		VAL 263	R VAL 263	0	0	0	-3.59281e-05	0.000186111	8.31483e-06
VAL 264	R VAL 264	0	0	0	-1.59681e-05	0.000125352	5.60031e-06	0.000347305	0.000608602	2.71904e-05	-0.000315369	0.000650766	2.90741e-05	0	0	0	1.59681e-05	0.000599188	2.67698e-05		VAL 264	R VAL 264	0	0	0	-2.39521e-05	0.0001529	6.83107e-06	0.000161677	0.000602563	2.69205e-05	-0.000169661	0.000606977	2.71177e-05	0	0	0	-3.19361e-05	0.000591842	2.64416e-05		VAL 264	R VAL 264	0	0	0	-1.99601e-05	0.000139863	6.24862e-06
LEU 265	R LEU 265	0	0	0	-1.39721e-05	0.000117375	5.24392e-06	-0.000291417	0.0004964	2.21775e-05	0.000299401	0.000491626	2.19642e-05	0	0	0	-5.98802e-06	0.00062064	2.77281e-05		LEU 265	R LEU 265	0	0	0	-5.98802e-06	7.71503e-05	3.44682e-06	-0.000552894	0.000561308	2.50774e-05	0.000566866	0.000545367	2.43652e-05	0	0	0	7.98403e-06	0.000572085	2.55589e-05		LEU 265	R LEU 265	0	0	0	-2.19561e-05	0.00014654	6.54693e-06
GLN 266	R GLN 266	0	0	0	-1.39721e-05	0.000117375	5.24392e-06	0.000397206	0.000744851	3.32775e-05	-0.000407186	0.000713338	3.18696e-05	0	0	0	-2.39521e-05	0.000542988	2.42589e-05		GLN 266	R GLN 266	0	0	0	-9.98004e-06	9.94004e-05	4.44088e-06	0.000678643	0.00110457	4.93487e-05	-0.000686627	0.00111047	4.9612e-05	0	0	0	-1.79641e-05	0.000559509	2.4997e-05		GLN 266	R GLN 266	0	0	0	-7.98403e-06	8.8996e-05	3.97605e-06
ALA 267	R ALA 267	0	0	0	0	0	0	-1.99601e-06	0.00056688	2.53263e-05	-3.59281e-05	0.000545995	2.43933e-05	0	0	0	-3.79242e-05	0.000562074	2.51116e-05		ALA 267	R ALA 267	0	0	0	-5.98802e-06	7.71503e-05	3.44682e-06	8.18363e-05	0.000492751	2.20145e-05	-7.38523e-05	0.000485863	2.17068e-05	0	0	0	1.99601e-06	0.000573879	2.5639e-05		ALA 267	R ALA 267	0	0	0	-1.99601e-06	4.46321e-05	1.99401e-06
ALA 268	R ALA 268	0	0	0	-1.99601e-06	4.46321e-05	1.99401e-06	2.19561e-05	0.000416138	1.85917e-05	-3.59281e-05	0.000372061	1.66225e-05	0	0	0	-1.59681e-05	0.000505207	2.2571e-05		ALA 268	R ALA 268	0	0	0	-1.99601e-06	4.46321e-05	1.99401e-06	0.00043513	0.000495774	2.21495e-05	-0.000429142	0.000494954	2.21129e-05	0	0	0	3.99202e-06	0.000680484	3.04018e-05		ALA 268	R ALA 268	0	0	0	-3.99202e-06	6.30562e-05	2.81714e-06
ASN 269	R ASN 269	0	0	0	-1.99601e-06	4.46321e-05	1.99401e-06	4.39122e-05	0.000611	2.72975e-05	-1.59681e-05	0.000605814	2.70658e-05	0	0	0	2.59481e-05	0.000548383	2.44999e-05		ASN 269	R ASN 269	0	0	0	-7.98403e-06	8.8996e-05	3.97605e-06	-0.000115768	0.000534789	2.38926e-05	0.000171657	0.000545783	2.43838e-05	0	0	0	4.79042e-05	0.000548724	2.45152e-05		ASN 269	R ASN 269	0	0	0	0	0	0
GLU 270	R GLU 270	0	0	0	-1.99601e-06	4.46321e-05	1.99401e-06	-0.00332335	0.0188178	0.000840719	0.00336727	0.0188353	0.000841498	0	0	0	4.19162e-05	0.000579283	2.58804e-05		GLU 270	R GLU 270	0	0	0	-1.99601e-06	4.46321e-05	1.99401e-06	-0.0259261	0.0128369	0.000573512	0.0259142	0.0128123	0.00057241	0	0	0	-1.39721e-05	0.00062372	2.78657e-05		GLU 270	R GLU 270	0	0	0	0	0	0
ARG 271	R ARG 271	0	0	0	-9.98004e-06	9.94004e-05	4.44088e-06	0.00603992	0.0176314	0.000787711	-0.00605788	0.0176514	0.000788606	0	0	0	-2.79441e-05	0.000571458	2.55309e-05		ARG 271	R ARG 271	0	0	0	-3.99202e-06	6.30562e-05	2.81714e-06	0.0334511	0.0120961	0.000540414	-0.0334511	0.0121073	0.000540915	0	0	0	-3.99202e-06	0.000568628	2.54044e-05		ARG 271	R ARG 271	0	0	0	-9.98004e-06	9.94004e-05	4.44088e-06
ASN 272	R ASN 272	0	0	0	-9.98004e-06	9.94004e-05	4.44088e-06	0.000273453	0.00064051	2.86159e-05	-0.000275449	0.000625455	2.79433e-05	0	0	0	-1.1976e-05	0.000550681	2.46026e-05		ASN 272	R ASN 272	0	0	0	-1.59681e-05	0.000125352	5.60031e-06	0.00125549	0.000846853	3.78346e-05	-0.00122555	0.00083285	3.7209e-05	0	0	0	1.39721e-05	0.000566712	2.53188e-05		ASN 272	R ASN 272	0	0	0	-7.98403e-06	8.8996e-05	3.97605e-06
VAL 273	R VAL 273	0	0	0	-7.98403e-06	8.8996e-05	3.97605e-06	-0.000189621	0.000673102	3.0072e-05	0.000205589	0.000674344	3.01274e-05	0	0	0	7.98403e-06	0.000572085	2.55589e-05		VAL 273	R VAL 273	0	0	0	-1.1976e-05	0.000108778	4.85984e-06	-0.000916168	0.000603514	2.6963e-05	0.000902196	0.000625805	2.79589e-05	0	0	0	-2.59481e-05	0.000600503	2.68285e-05		VAL 273	R VAL 273	0	0	0	-9.98004e-06	9.94004e-05	4.44088e-06
SER 274	R SER 274	0	0	0	-3.99202e-06	6.30562e-05	2.81714e-06	0.000187625	0.000701244	3.13293e-05	-0.000183633	0.000705136	3.15032e-05	0	0	0	1.0105e-16	0.000615826	2.75131e-05		SER 274	R SER 274	0	0	0	-7.98403e-06	8.8996e-05	3.97605e-06	0.000788423	0.000679869	3.03743e-05	-0.000750499	0.000700459	3.12942e-05	0	0	0	2.99401e-05	0.000600317	2.68202e-05		SER 274	R SER 274	0	0	0	-1.1976e-05	0.000108778	4.85984e-06
THR 275	R THR 275	0	0	0	-5.98802e-06	7.71503e-05	3.44682e-06	-7.58483e-05	0.000611137	2.73036e-05	0.00010978	0.000610883	2.72922e-05	0	0	0	2.79441e-05	0.000550102	2.45768e-05		THR 275	R THR 275	0	0	0	-9.98004e-06	9.94004e-05	4.44088e-06	-0.000952096	0.00087645	3.91569e-05	0.000952096	0.00091216	4.07523e-05	0	0	0	-9.98004e-06	0.000573796	2.56353e-05		THR 275	R THR 275	0	0	0	-5.98802e-06	7.71503e-05	3.44682e-06
ARG 276	R ARG 276	0	0	0	-1.1976e-05	0.000108778	4.85984e-06	0.0101537	0.0238824	0.00106699	-0.0101497	0.0238451	0.00106532	0	0	0	-7.98403e-06	0.000612524	2.73656e-05		ARG 276	R ARG 276	0	0	0	-1.79641e-05	0.000132821	5.934e-06	0.0488563	0.0161158	0.000720002	-0.0488403	0.0160972	0.00071917	0	0	0	-1.99601e-06	0.000573879	2.5639e-05		ARG 276	R ARG 276	0	0	0	-1.1976e-05	0.000108778	4.85984e-06
GLN 277	R GLN 277	0	0	0	-1.1976e-05	0.000108778	4.85984e-06	1.99601e-05	0.000631509	2.82137e-05	3.19361e-05	0.000621454	2.77645e-05	0	0	0	3.99202e-05	0.000594723	2.65703e-05		GLN 277	R GLN 277	0	0	0	-7.98403e-06	8.8996e-05	3.97605e-06	0.000261477	0.000887647	3.96571e-05	-0.000221557	0.000875945	3.91343e-05	0	0	0	3.19361e-05	0.000578195	2.58318e-05		GLN 277	R GLN 277	0	0	0	-3.99202e-06	6.30562e-05	2.81714e-06
GLY 278	R GLY 278	0	0	0	0	0	0	-5.58882e-05	0.000555206	2.48048e-05	1.59681e-05	0.00058911	2.63195e-05	0	0	0	-3.99202e-05	0.000563709	2.51847e-05		GLY 278	R GLY 278	0	0	0	-5.98802e-06	7.71503e-05	3.44682e-06	-0.000896208	0.000710068	3.17235e-05	0.000926148	0.000692514	3.09392e-05	0	0	0	2.39521e-05	0.000568137	2.53825e-05		GLY 278	R GLY 278	0	0	0	-1.99601e-06	4.46321e-05	1.99401e-06
MET 279	R MET 279	0	0	0	-1.99601e-06	4.46321e-05	1.99401e-06	-1.59681e-05	0.00064723	2.89161e-05	9.98004e-06	0.000636467	2.84352e-05	0	0	0	-7.98403e-06	0.000596008	2.66277e-05		MET 279	R MET 279	0	0	0	-1.39721e-05	0.000117375	5.24392e-06	-0.000924152	0.000719167	3.213e-05	0.0009501	0.000744578	3.32653e-05	0	0	0	1.1976e-05	0.000554294	2.4764e-05		MET 279	R MET 279	0	0	0	-1.99601e-06	4.46321e-05	1.99401e-06
ASP 280	R ASP 280	0	0	0	-1.99601e-06	4.46321e-05	1.99401e-06	-0.00728543	0.0179983	0.000804107	0.00730539	0.0180079	0.000804533	0	0	0	1.79641e-05	0.000541378	2.4187e-05		ASP 280	R ASP 280	0	0	0	-1.99601e-06	4.46321e-05	1.99401e-06	-0.0433353	0.0111998	0.000500372	0.0432934	0.0111792	0.000499448	0	0	0	-4.39122e-05	0.000559858	2.50126e-05		ASP 280	R ASP 280	0	0	0	0	0	0
LEU 281	R LEU 281	0	0	0	-1.99601e-06	4.46321e-05	1.99401e-06	7.38523e-05	0.000653972	2.92173e-05	-6.78643e-05	0.000640753	2.86267e-05	0	0	0	3.99202e-06	0.000609296	2.72213e-05		LEU 281	R LEU 281	0	0	0	-1.39721e-05	0.000117375	5.24392e-06	0.00100798	0.000568586	2.54025e-05	-0.0010519	0.000583627	2.60745e-05	0	0	0	-5.78842e-05	0.000594924	2.65793e-05		LEU 281	R LEU 281	0	0	0	-7.98403e-06	8.8996e-05	3.97605e-06
SER 282	R SER 282	0	0	0	-3.99202e-06	6.30562e-05	2.81714e-06	-1.39721e-05	0.000607508	2.71415e-05	-3.99202e-06	0.000565106	2.52471e-05	0	0	0	-2.19561e-05	0.000544907	2.43446e-05		SER 282	R SER 282	0	0	0	-1.99601e-06	4.46321e-05	1.99401e-06	-0.00060479	0.0005682	2.53853e-05	0.000670659	0.00057676	2.57677e-05	0	0	0	6.38723e-05	0.000602649	2.69244e-05		SER 282	R SER 282	0	0	0	-5.98802e-06	7.71503e-05	3.44682e-06
ALA 283	R ALA 283	0	0	0	-1.99601e-06	4.46321e-05	1.99401e-06	4.79042e-05	0.000461816	2.06324e-05	-6.18762e-05	0.000479275	2.14124e-05	0	0	0	-1.59681e-05	0.000543281	2.4272e-05		ALA 283	R ALA 283	0	0	0	-5.98802e-06	7.71503e-05	3.44682e-06	0.000664671	0.000484623	2.16514e-05	-0.000666667	0.000488047	2.18044e-05	0	0	0	-7.98403e-06	0.000622223	2.77989e-05		ALA 283	R ALA 283	0	0	0	-1.99601e-06	4.46321e-05	1.99401e-06
ASN 284	R ASN 284	0	0	0	-3.99202e-06	6.30562e-05	2.81714e-06	-0.000101796	0.00052826	2.36009e-05	0.000107784	0.000561897	2.51037e-05	0	0	0	1.99601e-06	0.000577347	2.5794e-05		ASN 284	R ASN 284	0	0	0	-5.98802e-06	7.71503e-05	3.44682e-06	0.000167665	0.00117519	5.25036e-05	-0.000219561	0.00121685	5.43651e-05	0	0	0	-5.78842e-05	0.000563921	2.51941e-05		ASN 284	R ASN 284	0	0	0	-1.99601e-06	4.46321e-05	1.99401e-06
GLN 285	R GLN 285	0	0	0	0	0	0	0.000197605	0.000655755	2.9297e-05	-0.000207585	0.000641871	2.86767e-05	0	0	0	-9.98004e-06	0.000545257	2.43603e-05		GLN 285	R GLN 285	0	0	0	-3.99202e-06	6.30562e-05	2.81714e-06	0.00097006	0.000629531	2.81254e-05	-0.000978044	0.000626683	2.79981e-05	0	0	0	-1.1976e-05	0.000575494	2.57112e-05		GLN 285	R GLN 285	0	0	0	-1.1976e-05	0.000108778	4.85984e-06
ASP 286	R ASP 286	0	0	0	-1.99601e-06	4.46321e-05	1.99401e-06	-0.00636327	0.0189807	0.000847995	0.00636327	0.0190288	0.000850144	0	0	0	-1.99601e-06	0.000577347	2.5794e-05		ASP 286	R ASP 286	0	0	0	-3.99202e-06	6.30562e-05	2.81714e-06	-0.0334391	0.0132315	0.00059114	0.0334012	0.0132427	0.000591642	0	0	0	-4.19162e-05	0.000609505	2.72307e-05		ASP 286	R ASP 286	0	0	0	-1.99601e-06	4.46321e-05	1.99401e-06
GLU 287	R GLU 287	0	0	0	-1.79641e-05	0.000132821	5.934e-06	-0.0086487	0.0232583	0.0010391	0.00862874	0.0232162	0.00103722	0	0	0	-3.79242e-05	0.000589799	2.63503e-05		GLU 287	R GLU 287	0	0	0	-2.19561e-05	0.00014654	6.54693e-06	-0.0438882	0.0157654	0.000704344	0.0438343	0.015752	0.000703749	0	0	0	-7.58483e-05	0.000601259	2.68623e-05		GLU 287	R GLU 287	0	0	0	-1.39721e-05	0.000117375	5.24392e-06
GLU 288	R GLU 288	0	0	0	-2.19561e-05	0.00014654	6.54693e-06	-0.00748503	0.0282687	0.00126295	0.00745908	0.0282469	0.00126198	0	0	0	-4.79042e-05	0.0006107	2.72841e-05		GLU 288	R GLU 288	0	0	0	-2.39521e-05	0.0001529	6.83107e-06	-0.0444192	0.0198441	0.000886569	0.0444012	0.0198399	0.000886381	0	0	0	-4.19162e-05	0.0005996	2.67882e-05		GLU 288	R GLU 288	0	0	0	-9.98004e-06	9.94004e-05	4.44088e-06
THR 289	R THR 289	0	0	0	-1.39721e-05	0.000117375	5.24392e-06	0.000291417	0.000624601	2.79051e-05	-0.000277445	0.000635659	2.83991e-05	0	0	0	-6.38212e-17	0.000596062	2.66301e-05		THR 289	R THR 289	0	0	0	-1.99601e-05	0.000139863	6.24862e-06	0.000345309	0.000727643	3.25087e-05	-0.000311377	0.000722362	3.22727e-05	0	0	0	1.39721e-05	0.000633247	2.82914e-05		THR 289	R THR 289	0	0	0	-1.59681e-05	0.000125352	5.60031e-06
ASP 290	R ASP 290	0	0	0	-2.59481e-05	0.000158981	7.10272e-06	-0.0136866	0.0329848	0.00147365	0.0136766	0.0329563	0.00147238	0	0	0	-3.59281e-05	0.000577961	2.58214e-05		ASP 290	R ASP 290	0	0	0	-3.59281e-05	0.000186111	8.31483e-06	-0.082523	0.0255393	0.00114101	0.0823633	0.0254996	0.00113924	0	0	0	-0.000195609	0.00061717	2.75731e-05		ASP 290	R ASP 290	0	0	0	-2.79441e-05	0.000164813	7.36329e-06
GLN 291	R GLN 291	0	0	0	-2.79441e-05	0.000164813	7.36329e-06	0.000353293	0.00116885	5.22202e-05	-0.000369261	0.00117414	5.24569e-05	0	0	0	-4.39122e-05	0.000594442	2.65577e-05		GLN 291	R GLN 291	0	0	0	-1.1976e-05	0.000108778	4.85984e-06	-0.000506986	0.00189085	8.44768e-05	0.000502994	0.00187815	8.39094e-05	0	0	0	-1.59681e-05	0.00058911	2.63195e-05		GLN 291	R GLN 291	0	0	0	-7.98403e-06	8.8996e-05	3.97605e-06
GLU 292	R GLU 292	0	0	0	-9.98004e-06	9.94004e-05	4.44088e-06	-0.0091517	0.0251292	0.00112269	0.00916168	0.0251785	0.00112489	0	0	0	2.55285e-16	0.000589326	2.63292e-05		GLU 292	R GLU 292	0	0	0	-2.99401e-05	0.000170422	7.6139e-06	-0.0528443	0.0173571	0.000775458	0.0528124	0.0173201	0.000773804	0	0	0	-6.18762e-05	0.00060451	2.70075e-05		GLU 292	R GLU 292	0	0	0	-1.99601e-05	0.000139863	6.24862e-06
THR 293	R THR 293	0	0	0	-1.39721e-05	0.000117375	5.24392e-06	-0.000219561	0.000493163	2.20329e-05	0.000273453	0.000500572	2.23639e-05	0	0	0	3.99202e-05	0.000538353	2.40518e-05		THR 293	R THR 293	0	0	0	-2.39521e-05	0.0001529	6.83107e-06	-0.000463074	0.000666517	2.97778e-05	0.000596806	0.0006327	2.82669e-05	0	0	0	0.00010978	0.000627007	2.80126e-05		THR 293	R THR 293	0	0	0	-2.19561e-05	0.00014654	6.54693e-06
PHE 294	R PHE 294	0	0	0	-2.99401e-05	0.000170422	7.6139e-06	0.000105788	0.000883869	3.94883e-05	-7.78443e-05	0.000904595	4.04143e-05	0	0	0	-1.99601e-06	0.000617441	2.75852e-05		PHE 294	R PHE 294	0	0	0	-3.59281e-05	0.000186111	8.31483e-06	0.000566866	0.000787895	3.52005e-05	-0.000512974	0.000815476	3.64328e-05	0	0	0	1.79641e-05	0.000620409	2.77178e-05		PHE 294	R PHE 294	0	0	0	-3.19361e-05	0.00017583	7.85551e-06
GLN 295	R GLN 295	0	0	0	-5.98802e-05	0.000237265	1.06002e-05	-0.00055489	0.0010664	4.76432e-05	0.000648703	0.00110178	4.92238e-05	0	0	0	3.39321e-05	0.000629328	2.81163e-05		GLN 295	R GLN 295	0	0	0	-7.78443e-05	0.000267926	1.19701e-05	0.00040519	0.00179083	8.00085e-05	-0.000267465	0.00179829	8.03417e-05	0	0	0	5.98802e-05	0.000653875	2.9213e-05		GLN 295	R GLN 295	0	0	0	-0.000101796	0.00030238	1.35094e-05
LEU 296	R LEU 296	0	0	0	-5.18962e-05	0.000221817	9.91007e-06	-4.79042e-05	0.0010933	4.88451e-05	7.58483e-05	0.00109719	4.90189e-05	0	0	0	-2.39521e-05	0.000618595	2.76368e-05		LEU 296	R LEU 296	0	0	0	-5.98802e-05	0.000237265	1.06002e-05	-0.00336926	0.00107659	4.80987e-05	0.00343114	0.00110963	4.95748e-05	0	0	0	1.99601e-06	0.000633398	2.82982e-05		LEU 296	R LEU 296	0	0	0	-4.39122e-05	0.0002049	9.15424e-06
GLU 297	R GLU 297	0	0	0	-5.18962e-05	0.000221817	9.91007e-06	-0.00640719	0.0384227	0.0017166	0.00633533	0.0383697	0.00171423	0	0	0	-0.000123752	0.000622799	2.78246e-05		GLU 297	R GLU 297	0	0	0	-6.98603e-05	0.000254911	1.13886e-05	-0.0857345	0.0261694	0.00116916	0.085491	0.0261204	0.00116697	0	0	0	-0.000313373	0.000637799	2.84947e-05		GLU 297	R GLU 297	0	0	0	-5.38922e-05	0.000225805	1.00882e-05
ILE 298	R ILE 298	0	0	0	-2.39521e-05	0.0001529	6.83107e-06	1.99601e-06	0.00114515	5.11616e-05	2.79441e-05	0.00117493	5.24919e-05	0	0	0	5.98802e-06	0.000601034	2.68522e-05		ILE 298	R ILE 298	0	0	0	-7.58483e-05	0.000264755	1.18284e-05	-0.00252295	0.000899086	4.01682e-05	0.00250898	0.00087458	3.90733e-05	0	0	0	-8.98204e-05	0.000627001	2.80123e-05		ILE 298	R ILE 298	0	0	0	-3.99202e-05	0.000195772	8.74643e-06
ASP 299	R ASP 299	0	0	0	-2.59481e-05	0.000158981	7.10272e-06	0.000291417	0.032747	0.00146303	-0.000311377	0.0327119	0.00146146	0	0	0	-4.59082e-05	0.000615735	2.7509e-05		ASP 299	R ASP 299	0	0	0	-4.59082e-05	0.000209286	9.35021e-06	-0.0583273	0.0212952	0.000951399	0.0582096	0.0212885	0.000951099	0	0	0	-0.000163673	0.000610256	2.72642e-05		ASP 299	R ASP 299	0	0	0	-4.39122e-05	0.0002049	9.15424e-06
ARG 300	R ARG 300	0	0	0	-0.000125749	0.000331566	1.48133e-05	-0.00657485	0.0475831	0.00212586	0.00666667	0.0474551	0.00212014	0	0	0	-3.39321e-05	0.000695614	3.10777e-05		ARG 300	R ARG 300	0	0	0	-0.000149701	0.000356778	1.59397e-05	0.0913114	0.0339789	0.00151807	-0.0905768	0.0338538	0.00151247	0	0	0	0.00058483	0.00077851	3.47812e-05		ARG 300	R ARG 300	0	0	0	-0.000181637	0.000385545	1.72249e-05
ASP 301	R ASP 301	0	0	0	-1.79641e-05	0.000132821	5.934e-06	0.00277246	0.0348094	0.00155517	-0.00276248	0.0347509	0.00155256	0	0	0	-7.98403e-06	0.000589272	2.63267e-05		ASP 301	R ASP 301	0	0	0	-1.39721e-05	0.000117375	5.24392e-06	-0.0565669	0.0219228	0.000979438	0.056493	0.0219123	0.000978971	0	0	0	-8.78244e-05	0.000599627	2.67894e-05		ASP 301	R ASP 301	0	0	0	-4.79042e-05	0.000213564	9.54131e-06
THR 302	R THR 302	0	0	0	-7.98403e-06	8.8996e-05	3.97605e-06	-2.99401e-05	0.00106903	4.77606e-05	5.98802e-06	0.0010506	4.69373e-05	0	0	0	-3.19361e-05	0.000581637	2.59856e-05		THR 302	R THR 302	0	0	0	-1.99601e-05	0.000139863	6.24862e-06	0.00158084	0.000674568	3.01375e-05	-0.00155888	0.000679781	3.03704e-05	0	0	0	1.99601e-06	0.000559794	2.50097e-05		THR 302	R THR 302	0	0	0	-2.19561e-05	0.00014654	6.54693e-06
LYS 303	R LYS 303	0	0	0	-2.19561e-05	0.00014654	6.54693e-06	-0.00635329	0.0322824	0.00144227	0.00638523	0.0322533	0.00144097	0	0	0	9.98004e-06	0.000623796	2.78692e-05		LYS 303	R LYS 303	0	0	0	-2.99401e-05	0.000170422	7.6139e-06	0.048984	0.0234538	0.00104784	-0.0488922	0.0234055	0.00104568	0	0	0	6.18762e-05	0.000614336	2.74465e-05		LYS 303	R LYS 303	0	0	0	-2.99401e-05	0.000170422	7.6139e-06
LYS 304	R LYS 304	0	0	0	-1.79641e-05	0.000132821	5.934e-06	-0.000161677	0.0220479	0.000985029	0.000153693	0.0220273	0.000984109	0	0	0	-2.59481e-05	0.000593818	2.65298e-05		LYS 304	R LYS 304	0	0	0	-1.59681e-05	0.000125352	5.60031e-06	0.0407325	0.0149293	0.00066699	-0.0407106	0.0149407	0.0006675	0	0	0	5.98802e-06	0.00062064	2.77281e-05		LYS 304	R LYS 304	0	0	0	-3.59281e-05	0.000186111	8.31483e-06
CYS 305	R CYS 305	0	0	0	-9.98004e-06	9.94004e-05	4.44088e-06	-8.38323e-05	0.000623042	2.78355e-05	7.58483e-05	0.000655268	2.92752e-05	0	0	0	-1.79641e-05	0.00061394	2.74288e-05		CYS 305	R CYS 305	0	0	0	-1.1976e-05	0.000108778	4.85984e-06	0.000848303	0.000761435	3.40184e-05	-0.000822355	0.000772777	3.45251e-05	0	0	0	1.39721e-05	0.000556045	2.48423e-05		CYS 305	R CYS 305	0	0	0	-2.19561e-05	0.00014654	6.54693e-06
ALA 306	R ALA 306	0	0	0	-2.19561e-05	0.00014654	6.54693e-06	6.58683e-05	0.000805206	3.59739e-05	-9.58084e-05	0.000815764	3.64457e-05	0	0	0	-5.18962e-05	0.000610374	2.72695e-05		ALA 306	R ALA 306	0	0	0	-2.19561e-05	0.00014654	6.54693e-06	-0.000329341	0.00081974	3.66233e-05	0.000349301	0.000806501	3.60318e-05	0	0	0	-1.99601e-06	0.00060106	2.68534e-05		ALA 306	R ALA 306	0	0	0	-2.19561e-05	0.00014654	6.54693e-06
PHE 307	R PHE 307	0	0	0	-2.39521e-05	0.0001529	6.83107e-06	-8.78244e-05	0.00081176	3.62667e-05	8.38323e-05	0.000819521	3.66135e-05	0	0	0	-2.79441e-05	0.000608668	2.71933e-05		PHE 307	R PHE 307	0	0	0	-3.19361e-05	0.00017583	7.85551e-06	0.00062475	0.000699947	3.12713e-05	-0.00062475	0.000699947	3.12713e-05	0	0	0	-3.19361e-05	0.00058846	2.62905e-05		PHE 307	R PHE 307	0	0	0	-2.59481e-05	0.000158981	7.10272e-06
ARG 308	R ARG 308	0	0	0	-6.18762e-05	0.000240931	1.0764e-05	0.0104032	0.0397321	0.0017751	-0.0103114	0.0396989	0.00177362	0	0	0	2.99401e-05	0.000632694	2.82667e-05		ARG 308	R ARG 308	0	0	0	-9.18164e-05	0.000288767	1.29011e-05	0.101764	0.0264354	0.00118105	-0.101521	0.0264069	0.00117977	0	0	0	0.000151697	0.000645066	2.88194e-05		ARG 308	R ARG 308	0	0	0	-8.18363e-05	0.000274115	1.22466e-05
THR 309	R THR 309	0	0	0	-1.99601e-05	0.000139863	6.24862e-06	-0.000289421	0.00133958	5.98481e-05	0.000319361	0.00131997	5.89719e-05	0	0	0	9.98004e-06	0.000604293	2.69978e-05		THR 309	R THR 309	0	0	0	-3.39321e-05	0.000181055	8.08892e-06	-0.00369661	0.00140564	6.27993e-05	0.00374052	0.00139879	6.24935e-05	0	0	0	9.98004e-06	0.000610863	2.72914e-05		THR 309	R THR 309	0	0	0	-2.99401e-05	0.000170422	7.6139e-06
HIP 310	R HIP 310	0	0	0	-4.19162e-05	0.000200398	8.9531e-06	0.0146068	0.0344304	0.00153824	-0.0146188	0.0343657	0.00153534	0	0	0	-5.38922e-05	0.000598643	2.67454e-05		HIP 310	R HIP 310	0	0	0	-4.59082e-05	0.000209286	9.35021e-06	0.0891876	0.0237623	0.00106162	-0.088984	0.0236775	0.00105783	0	0	0	0.000157685	0.000616705	2.75524e-05		HIP 310	R HIP 310	0	0	0	-4.59082e-05	0.000209286	9.35021e-06
THR 311	R THR 311	0	0	0	-2.19561e-05	0.00014654	6.54693e-06	-0.000165669	0.00082531	3.68721e-05	0.000113772	0.000826839	3.69404e-05	0	0	0	-7.38523e-05	0.000622703	2.78203e-05		THR 311	R THR 311	0	0	0	-3.59281e-05	0.000186111	8.31483e-06	-0.00148303	0.0011435	5.10879e-05	0.00144311	0.00113696	5.07955e-05	0	0	0	-7.58483e-05	0.000611137	2.73036e-05		THR 311	R THR 311	0	0	0	-1.79641e-05	0.000132821	5.934e-06
GLY 312	R GLY 312	0	0	0	-1.99601e-05	0.000139863	6.24862e-06	0.000115768	0.000682378	3.04864e-05	-9.18164e-05	0.00065016	2.9047e-05	0	0	0	3.99202e-06	0.000572127	2.55608e-05		GLY 312	R GLY 312	0	0	0	-2.19561e-05	0.00014654	6.54693e-06	-0.000205589	0.00075532	3.37452e-05	0.000205589	0.00074735	3.33891e-05	0	0	0	-2.19561e-05	0.000613811	2.7423e-05		GLY 312	R GLY 312	0	0	0	-2.39521e-05	0.0001529	6.83107e-06
LYS 313	R LYS 313	0	0	0	-1.79641e-05	0.000132821	5.934e-06	0.0113792	0.0256582	0.00114632	-0.0114152	0.0256207	0.00114465	0	0	0	-5.38922e-05	0.000621544	2.77685e-05		LYS 313	R LYS 313	0	0	0	-3.79242e-05	0.000191013	8.53382e-06	0.071004	0.0159654	0.000713282	-0.0709242	0.0159962	0.000714658	0	0	0	4.19162e-05	0.000612771	2.73766e-05		LYS 313	R LYS 313	0	0	0	-1.59681e-05	0.000125352	5.60031e-06
TYR 314	R TYR 314	0	0	0	-3.19361e-05	0.00017583	7.85551e-06	-0.000447106	0.000891128	3.98126e-05	0.00043513	0.000908094	4.05706e-05	0	0	0	-4.39122e-05	0.000584282	2.61038e-05		TYR 314	R TYR 314	0	0	0	-4.99002e-05	0.000217739	9.72785e-06	-4.19162e-05	0.000900343	4.02244e-05	4.39122e-05	0.000896916	4.00713e-05	0	0	0	-4.79042e-05	0.00063631	2.84282e-05		TYR 314	R TYR 314	0	0	0	-4.79042e-05	0.000213564	9.54131e-06
TRP 315	R TRP 315	0	0	0	-2.19561e-05	0.00014654	6.54693e-06	0.000189621	0.000661134	2.95373e-05	-0.000197605	0.0006826	3.04963e-05	0	0	0	-2.99401e-05	0.000583456	2.60669e-05		TRP 315	R TRP 315	0	0	0	-2.19561e-05	0.00014654	6.54693e-06	-0.000303393	0.00069484	3.10432e-05	0.000297405	0.000704543	3.14766e-05	0	0	0	-2.79441e-05	0.000598749	2.67501e-05		TRP 315	R TRP 315	0	0	0	-1.79641e-05	0.000132821	5.934e-06
THR 316	R THR 316	0	0	0	-7.98403e-06	8.8996e-05	3.97605e-06	-0.000131737	0.000588149	2.62765e-05	0.000107784	0.000568957	2.54191e-05	0	0	0	-3.19361e-05	0.000560669	2.50488e-05		THR 316	R THR 316	0	0	0	-1.59681e-05	0.000125352	5.60031e-06	0.000393214	0.00069146	3.08922e-05	-0.000379242	0.000668576	2.98698e-05	0	0	0	-1.99601e-06	0.000594382	2.6555e-05		THR 316	R THR 316	0	0	0	-5.98802e-06	7.71503e-05	3.44682e-06
LEU 317	R LEU 317	0	0	0	-3.99202e-06	6.30562e-05	2.81714e-06	-0.000137725	0.000480138	2.1451e-05	0.000167665	0.000528464	2.361e-05	0	0	0	2.59481e-05	0.000518447	2.31625e-05		LEU 317	R LEU 317	0	0	0	-3.99202e-06	6.30562e-05	2.81714e-06	-0.000916168	0.000494438	2.20899e-05	0.000942116	0.000471379	2.10597e-05	0	0	0	2.19561e-05	0.000541231	2.41804e-05		LEU 317	R LEU 317	0	0	0	-3.99202e-06	6.30562e-05	2.81714e-06
THR 318	R THR 318	0	0	0	0	0	0	0.000287425	0.000540959	2.41683e-05	-0.000279441	0.000518862	2.31811e-05	0	0	0	7.98403e-06	0.000547117	2.44434e-05		THR 318	R THR 318	0	0	0	-5.98802e-06	7.71503e-05	3.44682e-06	0.000840319	0.000475394	2.1239e-05	-0.000852295	0.000487508	2.17803e-05	0	0	0	-1.79641e-05	0.000573601	2.56266e-05		THR 318	R THR 318	0	0	0	-1.99601e-06	4.46321e-05	1.99401e-06
ALA 319	R ALA 319	0	0	0	0	0	0	0.000171657	0.000431396	1.92734e-05	-0.000175649	0.000447978	2.00142e-05	0	0	0	-3.99202e-06	0.000528607	2.36164e-05		ALA 319	R ALA 319	0	0	0	0	0	0	0.000644711	0.000478601	2.13823e-05	-0.000652695	0.000476114	2.12712e-05	0	0	0	-7.98403e-06	0.000628606	2.80841e-05		ALA 319	R ALA 319	0	0	0	-1.99601e-06	4.46321e-05	1.99401e-06
THR 320	R THR 320	0	0	0	0	0	0	5.78842e-05	0.000355514	1.58832e-05	-7.98403e-05	0.000406549	1.81633e-05	0	0	0	-2.19561e-05	0.000470186	2.10064e-05		THR 320	R THR 320	0	0	0	0	0	0	0.000319361	0.00048305	2.15811e-05	-0.000311377	0.000492306	2.19946e-05	0	0	0	7.98403e-06	0.000550754	2.46059e-05		THR 320	R THR 320	0	0	0	-3.99202e-06	6.30562e-05	2.81714e-06
GLY 321	R GLY 321	0	0	0	-3.99202e-06	6.30562e-05	2.81714e-06	8.38323e-05	0.000461013	2.05965e-05	-8.58283e-05	0.000436163	1.94863e-05	0	0	0	-5.98802e-06	0.000519062	2.319e-05		GLY 321	R GLY 321	0	0	0	0	0	0	0.000195609	0.000448618	2.00428e-05	-0.000209581	0.000479092	2.14042e-05	0	0	0	-1.39721e-05	0.000563179	2.5161e-05		GLY 321	R GLY 321	0	0	0	-7.98403e-06	8.8996e-05	3.97605e-06
GLY 322	R GLY 322	0	0	0	0	0	0	2.19561e-05	0.000439466	1.96339e-05	-4.59082e-05	0.000472696	2.11185e-05	0	0	0	-2.39521e-05	0.000531845	2.37611e-05		GLY 322	R GLY 322	0	0	0	-3.99202e-06	6.30562e-05	2.81714e-06	-0.000309381	0.000503572	2.24979e-05	0.000319361	0.00048305	2.15811e-05	0	0	0	5.98802e-06	0.000636517	2.84375e-05		GLY 322	R GLY 322	0	0	0	-1.99601e-06	4.46321e-05	1.99401e-06
VAL 323	R VAL 323	0	0	0	-1.99601e-06	4.46321e-05	1.99401e-06	-8.38323e-05	0.000486297	2.17262e-05	7.78443e-05	0.000489336	2.18619e-05	0	0	0	-7.98403e-06	0.000536061	2.39494e-05		VAL 323	R VAL 323	0	0	0	-1.99601e-06	4.46321e-05	1.99401e-06	0.00054491	0.000521474	2.32977e-05	-0.000546906	0.000513583	2.29452e-05	0	0	0	-3.99202e-06	0.000599388	2.67787e-05		VAL 323	R VAL 323	0	0	0	-3.99202e-06	6.30562e-05	2.81714e-06
GLN 324	R GLN 324	0	0	0	-9.98004e-06	9.94004e-05	4.44088e-06	8.78244e-05	0.00070092	3.13148e-05	-7.98403e-05	0.000699025	3.12301e-05	0	0	0	-1.99601e-06	0.00056688	2.53263e-05		GLN 324	R GLN 324	0	0	0	-1.59681e-05	0.000125352	5.60031e-06	-0.000988024	0.000662554	2.96007e-05	0.00100599	0.000658102	2.94018e-05	0	0	0	1.99601e-06	0.000559794	2.50097e-05		GLN 324	R GLN 324	0	0	0	-1.99601e-06	4.46321e-05	1.99401e-06
SER 325	R SER 325	0	0	0	-9.98004e-06	9.94004e-05	4.44088e-06	-0.000347305	0.000749676	3.3493e-05	0.000363273	0.000731231	3.2669e-05	0	0	0	5.98802e-06	0.000584193	2.60998e-05		SER 325	R SER 325	0	0	0	-7.98403e-06	8.8996e-05	3.97605e-06	-0.00124152	0.000837943	3.74365e-05	0.00125349	0.000836787	3.73849e-05	0	0	0	3.99202e-06	0.000582499	2.60241e-05		SER 325	R SER 325	0	0	0	-1.39721e-05	0.000117375	5.24392e-06
THR 326	R THR 326	0	0	0	0	0	0	-9.18164e-05	0.000463813	2.07216e-05	9.18164e-05	0.00045949	2.05285e-05	0	0	0	-5.673e-17	0.00049347	2.20466e-05		THR 326	R THR 326	0	0	0	-1.1976e-05	0.000108778	4.85984e-06	-0.000620758	0.000714749	3.19326e-05	0.000652695	0.000688614	3.0765e-05	0	0	0	1.99601e-05	0.000571793	2.55458e-05		THR 326	R THR 326	0	0	0	-1.1976e-05	0.000108778	4.85984e-06
ALA 327	R ALA 327	0	0	0	-5.98802e-06	7.71503e-05	3.44682e-06	-0.000135729	0.000718685	3.21085e-05	0.000155689	0.000750058	3.35101e-05	0	0	0	1.39721e-05	0.000573713	2.56316e-05		ALA 327	R ALA 327	0	0	0	-9.98004e-06	9.94004e-05	4.44088e-06	-0.00139122	0.000694031	3.1007e-05	0.00137525	0.000661838	2.95688e-05	0	0	0	-2.59481e-05	0.000607115	2.71239e-05		ALA 327	R ALA 327	0	0	0	-9.98004e-06	9.94004e-05	4.44088e-06
SER 328	R SER 328	0	0	0	-9.98004e-06	9.94004e-05	4.44088e-06	-0.00011976	0.00101958	4.55516e-05	0.000165669	0.00099625	4.45092e-05	0	0	0	3.59281e-05	0.000581404	2.59752e-05		SER 328	R SER 328	0	0	0	-1.39721e-05	0.000117375	5.24392e-06	-0.0020519	0.001261	5.63373e-05	0.00204391	0.00127076	5.67735e-05	0	0	0	-2.19561e-05	0.000607272	2.71309e-05		SER 328	R SER 328	0	0	0	-1.39721e-05	0.000117375	5.24392e-06
SER 329	R SER 329	0	0	0	-3.99202e-06	6.30562e-05	2.81714e-06	6.58683e-05	0.00107115	4.78554e-05	-9.38124e-05	0.00105023	4.69207e-05	0	0	0	-3.19361e-05	0.000574732	2.56772e-05		SER 329	R SER 329	0	0	0	-2.19561e-05	0.00014654	6.54693e-06	0.00141717	0.0012476	5.57388e-05	-0.0013513	0.00121712	5.43769e-05	0	0	0	4.39122e-05	0.00059779	2.67073e-05		SER 329	R SER 329	0	0	0	-1.59681e-05	0.000125352	5.60031e-06
LYS 330	R LYS 330	0	0	0	-2.19561e-05	0.00014654	6.54693e-06	0.00372854	0.0340171	0.00151977	-0.00371257	0.033958	0.00151713	0	0	0	-5.98802e-06	0.000548964	2.45259e-05		LYS 330	R LYS 330	0	0	0	-5.38922e-05	0.000225805	1.00882e-05	0.081006	0.0243162	0.00108637	-0.0808024	0.0242635	0.00108401	0	0	0	0.000149701	0.000637755	2.84928e-05		LYS 330	R LYS 330	0	0	0	-3.39321e-05	0.000181055	8.08892e-06
ASN 331	R ASN 331	0	0	0	-3.99202e-06	6.30562e-05	2.81714e-06	0.00037525	0.000883936	3.94914e-05	-0.000347305	0.000844814	3.77435e-05	0	0	0	2.39521e-05	0.000568137	2.53825e-05		ASN 331	R ASN 331	0	0	0	-9.98004e-06	9.94004e-05	4.44088e-06	-0.00113772	0.00138821	6.20209e-05	0.0011497	0.00143229	6.39898e-05	0	0	0	1.99601e-06	0.000604372	2.70013e-05		ASN 331	R ASN 331	0	0	0	-9.98004e-06	9.94004e-05	4.44088e-06
ALA 332	R ALA 332	0	0	0	-3.99202e-06	6.30562e-05	2.81714e-06	0.000157685	0.0005554	2.48134e-05	-0.000181637	0.000562414	2.51268e-05	0	0	0	-2.79441e-05	0.000553719	2.47383e-05		ALA 332	R ALA 332	0	0	0	-3.99202e-06	6.30562e-05	2.81714e-06	1.39721e-05	0.00054517	2.43564e-05	-3.99202e-06	0.000536106	2.39514e-05	0	0	0	5.98802e-06	0.000559765	2.50085e-05		ALA 332	R ALA 332	0	0	0	-3.99202e-06	6.30562e-05	2.81714e-06
SER 333	R SER 333	0	0	0	-3.99202e-06	6.30562e-05	2.81714e-06	4.39122e-05	0.00059779	2.67073e-05	-3.99202e-05	0.000611274	2.73097e-05	0	0	0	5.14115e-17	0.000565121	2.52477e-05		SER 333	R SER 333	0	0	0	-1.1976e-05	0.000108778	4.85984e-06	0.000191617	0.000738998	3.3016e-05	-0.000233533	0.000722709	3.22883e-05	0	0	0	-5.38922e-05	0.000588555	2.62947e-05		SER 333	R SER 333	0	0	0	-7.98403e-06	8.8996e-05	3.97605e-06
CYS 334	R CYS 334	0	0	0	-9.98004e-06	9.94004e-05	4.44088e-06	-6.78643e-05	0.000418372	1.86915e-05	5.98802e-05	0.000405067	1.8097e-05	0	0	0	-1.79641e-05	0.000533954	2.38553e-05		CYS 334	R CYS 334	0	0	0	-9.98004e-06	9.94004e-05	4.44088e-06	-2.99401e-05	0.000590258	2.63708e-05	4.79042e-05	0.000559531	2.4998e-05	0	0	0	7.98403e-06	0.000602669	2.69253e-05		CYS 334	R CYS 334	0	0	0	-1.79641e-05	0.000132821	5.934e-06
TYR 335	R TYR 335	0	0	0	-1.59681e-05	0.000125352	5.60031e-06	-0.000193613	0.000794466	3.54941e-05	0.000207585	0.000742778	3.31849e-05	0	0	0	-1.99601e-06	0.00058422	2.6101e-05		TYR 335	R TYR 335	0	0	0	-4.59082e-05	0.000209286	9.35021e-06	0.000766467	0.000830646	3.71105e-05	-0.000766467	0.000835438	3.73246e-05	0	0	0	-4.59082e-05	0.000605932	2.70711e-05		TYR 335	R TYR 335	0	0	0	-3.39321e-05	0.000181055	8.08892e-06
PHE 336	R PHE 336	0	0	0	-1.39721e-05	0.000117375	5.24392e-06	7.38523e-05	0.000674999	3.01567e-05	-0.000117764	0.00067468	3.01425e-05	0	0	0	-5.78842e-05	0.00062439	2.78957e-05		PHE 336	R PHE 336	0	0	0	-1.59681e-05	0.000125352	5.60031e-06	-0.000898204	0.000612264	2.73539e-05	0.00088024	0.000610641	2.72814e-05	0	0	0	-3.39321e-05	0.000583237	2.60571e-05		PHE 336	R PHE 336	0	0	0	-1.59681e-05	0.000125352	5.60031e-06
ASP 337	R ASP 337	0	0	0	-5.98802e-06	7.71503e-05	3.44682e-06	0.000417166	0.0224524	0.0010031	-0.000427146	0.022453	0.00100313	0	0	0	-1.59681e-05	0.0006091	2.72126e-05		ASP 337	R ASP 337	0	0	0	-1.99601e-06	4.46321e-05	1.99401e-06	-0.0376168	0.0150681	0.000673192	0.0375868	0.0150512	0.000672437	0	0	0	-3.19361e-05	0.000578195	2.58318e-05		ASP 337	R ASP 337	0	0	0	-9.98004e-06	9.94004e-05	4.44088e-06
ILE 338	R ILE 338	0	0	0	-1.59681e-05	0.000125352	5.60031e-06	0.000281437	0.000519706	2.32188e-05	-0.000259481	0.000494011	2.20708e-05	0	0	0	5.98802e-06	0.000580766	2.59467e-05		ILE 338	R ILE 338	0	0	0	-2.59481e-05	0.000158981	7.10272e-06	0.000417166	0.000539484	2.41024e-05	-0.000409182	0.000530728	2.37112e-05	0	0	0	-1.79641e-05	0.000623618	2.78612e-05		ILE 338	R ILE 338	0	0	0	-2.19561e-05	0.00014654	6.54693e-06
GLU 339	R GLU 339	0	0	0	-7.98403e-06	8.8996e-05	3.97605e-06	0.000756487	0.0200474	0.00089565	-0.000776447	0.0200381	0.000895238	0	0	0	-2.79441e-05	0.000571458	2.55309e-05		GLU 339	R GLU 339	0	0	0	-1.1976e-05	0.000108778	4.85984e-06	-0.0286427	0.0141896	0.000633942	0.0286487	0.0141903	0.000633977	0	0	0	-5.98802e-06	0.000590987	2.64033e-05		GLU 339	R GLU 339	0	0	0	-3.99202e-06	6.30562e-05	2.81714e-06
TRP 340	R TRP 340	0	0	0	-3.19361e-05	0.00017583	7.85551e-06	-5.78842e-05	0.00059827	2.67287e-05	1.79641e-05	0.000623618	2.78612e-05	0	0	0	-7.18563e-05	0.000601749	2.68842e-05		TRP 340	R TRP 340	0	0	0	-2.79441e-05	0.000164813	7.36329e-06	0.00089022	0.000507355	2.2667e-05	-0.000884232	0.000545871	2.43877e-05	0	0	0	-2.19561e-05	0.000559367	2.49907e-05		TRP 340	R TRP 340	0	0	0	-2.59481e-05	0.000158981	7.10272e-06
ARG 341	R ARG 341	0	0	0	-1.79641e-05	0.000132821	5.934e-06	-0.000632735	0.019372	0.000865477	0.000648703	0.0194144	0.000867371	0	0	0	-1.99601e-06	0.000591014	2.64046e-05		ARG 341	R ARG 341	0	0	0	-9.98004e-06	9.94004e-05	4.44088e-06	0.0252894	0.0133583	0.000596807	-0.0252395	0.0133869	0.000598081	0	0	0	3.99202e-05	0.000587973	2.62687e-05		ARG 341	R ARG 341	0	0	0	-1.1976e-05	0.000108778	4.85984e-06
ASP 342	R ASP 342	0	0	0	-9.98004e-06	9.94004e-05	4.44088e-06	0.0027505	0.0244334	0.0010916	-0.00275848	0.0243958	0.00108993	0	0	0	-1.79641e-05	0.000580519	2.59357e-05		ASP 342	R ASP 342	0	0	0	-7.98403e-06	8.8996e-05	3.97605e-06	-0.0232275	0.0166636	0.000744476	0.0231657	0.0166384	0.00074335	0	0	0	-6.98603e-05	0.000544534	2.4328e-05		ASP 342	R ASP 342	0	0	0	-5.98802e-06	7.71503e-05	3.44682e-06
ARG 343	R ARG 343	0	0	0	-1.39721e-05	0.000117375	5.24392e-06	-0.00102794	0.0235374	0.00105158	0.00102395	0.0235475	0.00105203	0	0	0	-1.79641e-05	0.000566599	2.53138e-05		ARG 343	R ARG 343	0	0	0	-1.39721e-05	0.000117375	5.24392e-06	0.0192515	0.0159868	0.000714237	-0.0192255	0.0160038	0.000714999	0	0	0	1.1976e-05	0.000585807	2.61719e-05		ARG 343	R ARG 343	0	0	0	-5.98802e-06	7.71503e-05	3.44682e-06
ARG 344	R ARG 344	0	0	0	-1.39721e-05	0.000117375	5.24392e-06	0.00177046	0.0213102	0.00095207	-0.0017505	0.0213004	0.000951633	0	0	0	5.98802e-06	0.000590987	2.64033e-05		ARG 344	R ARG 344	0	0	0	-1.99601e-06	4.46321e-05	1.99401e-06	0.0274451	0.0146192	0.000653136	-0.0273992	0.0146096	0.00065271	0	0	0	4.39122e-05	0.000566944	2.53292e-05		ARG 344	R ARG 344	0	0	0	-5.98802e-06	7.71503e-05	3.44682e-06
ILE 345	R ILE 345	0	0	0	-1.1976e-05	0.000108778	4.85984e-06	-0.000129741	0.000559025	2.49754e-05	0.000107784	0.000554747	2.47843e-05	0	0	0	-3.39321e-05	0.000544292	2.43172e-05		ILE 345	R ILE 345	0	0	0	-2.39521e-05	0.0001529	6.83107e-06	0.000646707	0.000514204	2.29729e-05	-0.000652695	0.000539033	2.40822e-05	0	0	0	-2.99401e-05	0.000610211	2.72622e-05		ILE 345	R ILE 345	0	0	0	-1.1976e-05	0.000108778	4.85984e-06
THR 346	R THR 346	0	0	0	-7.98403e-06	8.8996e-05	3.97605e-06	0.000181637	0.000572962	2.55981e-05	-0.000205589	0.000550493	2.45942e-05	0	0	0	-3.19361e-05	0.000574732	2.56772e-05		THR 346	R THR 346	0	0	0	-7.98403e-06	8.8996e-05	3.97605e-06	-5.98802e-06	0.000541643	2.41988e-05	1.99601e-06	0.000545345	2.43642e-05	0	0	0	-1.1976e-05	0.000543384	2.42766e-05		THR 346	R THR 346	0	0	0	-1.99601e-06	4.46321e-05	1.99401e-06
LEU 347	R LEU 347	0	0	0	-9.98004e-06	9.94004e-05	4.44088e-06	-4.59082e-05	0.000561478	2.5085e-05	6.18762e-05	0.000563497	2.51752e-05	0	0	0	5.98802e-06	0.000601034	2.68522e-05		LEU 347	R LEU 347	0	0	0	-9.98004e-06	9.94004e-05	4.44088e-06	0.000904192	0.000516013	2.30538e-05	-0.000854291	0.000544182	2.43123e-05	0	0	0	3.99202e-05	0.000563709	2.51847e-05		LEU 347	R LEU 347	0	0	0	-1.1976e-05	0.000108778	4.85984e-06
ARG 348	R ARG 348	0	0	0	-1.1976e-05	0.000108778	4.85984e-06	3.79242e-05	0.0180831	0.000807893	-4.39122e-05	0.018076	0.000807575	0	0	0	-1.79641e-05	0.000600795	2.68415e-05		ARG 348	R ARG 348	0	0	0	-1.1976e-05	0.000108778	4.85984e-06	0.0292615	0.0118523	0.000529521	-0.0292255	0.0118434	0.000529125	0	0	0	2.39521e-05	0.00059558	2.66086e-05		ARG 348	R ARG 348	0	0	0	-5.98802e-06	7.71503e-05	3.44682e-06
ALA 349	R ALA 349	0	0	0	-3.99202e-06	6.30562e-05	2.81714e-06	0.000259481	0.000505987	2.26058e-05	-0.000293413	0.000501233	2.23934e-05	0	0	0	-3.79242e-05	0.000558511	2.49525e-05		ALA 349	R ALA 349	0	0	0	-1.99601e-06	4.46321e-05	1.99401e-06	0.000852295	0.000435615	1.94618e-05	-0.000884232	0.000402798	1.79957e-05	0	0	0	-3.39321e-05	0.000525636	2.34837e-05		ALA 349	R ALA 349	0	0	0	-7.98403e-06	8.8996e-05	3.97605e-06
SER 350	R SER 350	0	0	0	-5.98802e-06	7.71503e-05	3.44682e-06	0.000145709	0.000603323	2.69545e-05	-0.000155689	0.000609074	2.72114e-05	0	0	0	-1.59681e-05	0.000592488	2.64704e-05		SER 350	R SER 350	0	0	0	-5.98802e-06	7.71503e-05	3.44682e-06	0.0009002	0.000591034	2.64055e-05	-0.00088024	0.000607364	2.7135e-05	0	0	0	1.39721e-05	0.000607508	2.71415e-05		SER 350	R SER 350	0	0	0	0	0	0
ASN 351	R ASN 351	0	0	0	-5.98802e-06	7.71503e-05	3.44682e-06	0.000197605	0.000492331	2.19957e-05	-0.000183633	0.000503691	2.25032e-05	0	0	0	7.98403e-06	0.000557955	2.49276e-05		ASN 351	R ASN 351	0	0	0	-5.98802e-06	7.71503e-05	3.44682e-06	0.000329341	0.00051844	2.31622e-05	-0.000333333	0.000511998	2.28744e-05	0	0	0	-9.98004e-06	0.000614122	2.7437e-05		ASN 351	R ASN 351	0	0	0	-5.98802e-06	7.71503e-05	3.44682e-06
GLY 352	R GLY 352	0	0	0	0	0	0	9.98004e-05	0.000435478	1.94557e-05	-0.000103792	0.000443635	1.98201e-05	0	0	0	-3.99202e-06	0.000524817	2.34471e-05		GLY 352	R GLY 352	0	0	0	-1.99601e-06	4.46321e-05	1.99401e-06	0.000676647	0.000472004	2.10876e-05	-0.000666667	0.000488047	2.18044e-05	0	0	0	7.98403e-06	0.000622223	2.77989e-05		GLY 352	R GLY 352	0	0	0	-3.99202e-06	6.30562e-05	2.81714e-06
LYS 353	R LYS 353	0	0	0	-1.99601e-06	4.46321e-05	1.99401e-06	0.00207585	0.014279	0.00063794	-0.00204591	0.0142996	0.00063886	0	0	0	2.79441e-05	0.000598749	2.67501e-05		LYS 353	R LYS 353	0	0	0	0	0	0	0.0269202	0.00926014	0.000413712	-0.0268822	0.00928502	0.000414824	0	0	0	3.79242e-05	0.000569132	2.54269e-05		LYS 353	R LYS 353	0	0	0	-5.98802e-06	7.71503e-05	3.44682e-06
PHE 354	R PHE 354	0	0	0	-5.98802e-06	7.71503e-05	3.44682e-06	-0.000153693	0.000570684	2.54963e-05	0.000159681	0.000560199	2.50279e-05	0	0	0	3.38829e-16	0.000589326	2.63292e-05		PHE 354	R PHE 354	0	0	0	-3.99202e-06	6.30562e-05	2.81714e-06	0.000107784	0.000489775	2.18815e-05	-0.000101796	0.000472409	2.11057e-05	0	0	0	1.99601e-06	0.000499497	2.23159e-05		PHE 354	R PHE 354	0	0	0	0	0	0
VAL 355	R VAL 355	0	0	0	0	0	0	0.000155689	0.000428189	1.91301e-05	-0.000187625	0.000465074	2.0778e-05	0	0	0	-3.19361e-05	0.000520036	2.32335e-05		VAL 355	R VAL 355	0	0	0	-3.99202e-06	6.30562e-05	2.81714e-06	0.000708583	0.000454415	2.03018e-05	-0.000710579	0.000466511	2.08422e-05	0	0	0	-5.98802e-06	0.000584193	2.60998e-05		VAL 355	R VAL 355	0	0	0	-3.99202e-06	6.30562e-05	2.81714e-06
THR 356	R THR 356	0	0	0	0	0	0	-0.000173653	0.000455379	2.03448e-05	0.000191617	0.000476189	2.12746e-05	0	0	0	1.79641e-05	0.000533954	2.38553e-05		THR 356	R THR 356	0	0	0	0	0	0	-0.000776447	0.000470618	2.10257e-05	0.000796407	0.000462643	2.06694e-05	0	0	0	1.99601e-05	0.000575273	2.57013e-05		THR 356	R THR 356	0	0	0	0	0	0
SER 357	R SER 357	0	0	0	-1.99601e-06	4.46321e-05	1.99401e-06	0.000117764	0.000513397	2.29369e-05	-0.000105788	0.000512115	2.28796e-05	0	0	0	9.98004e-06	0.00055253	2.46852e-05		SER 357	R SER 357	0	0	0	-3.99202e-06	6.30562e-05	2.81714e-06	0.000860279	0.000438241	1.95792e-05	-0.000896208	0.000465588	2.08009e-05	0	0	0	-3.99202e-05	0.000511742	2.28629e-05		SER 357	R SER 357	0	0	0	-1.99601e-06	4.46321e-05	1.99401e-06
LYS 358	R LYS 358	0	0	0	-5.98802e-06	7.71503e-05	3.44682e-06	0.00484032	0.0147374	0.00065842	-0.00487824	0.0147776	0.000660216	0	0	0	-4.39122e-05	0.000587688	2.6256e-05		LYS 358	R LYS 358	0	0	0	-1.99601e-06	4.46321e-05	1.99401e-06	0.0319461	0.00923345	0.00041252	-0.0318962	0.00924868	0.000413201	0	0	0	4.79042e-05	0.000600815	2.68424e-05		LYS 358	R LYS 358	0	0	0	-1.99601e-06	4.46321e-05	1.99401e-06
LYS 359	R LYS 359	0	0	0	0	0	0	0.00396008	0.0127772	0.000570842	-0.004	0.012803	0.000571995	0	0	0	-3.99202e-05	0.000584568	2.61166e-05		LYS 359	R LYS 359	0	0	0	0	0	0	0.0242615	0.00835523	0.000373284	-0.0242555	0.00834215	0.0003727	0	0	0	5.98802e-06	0.000584193	2.60998e-05		LYS 359	R LYS 359	0	0	0	0	0	0
ASN 360	R ASN 360	0	0	0	-1.99601e-06	4.46321e-05	1.99401e-06	4.79042e-05	0.000604128	2.69904e-05	-2.79441e-05	0.000628036	2.80586e-05	0	0	0	1.79641e-05	0.000541378	2.4187e-05		ASN 360	R ASN 360	0	0	0	-1.1976e-05	0.000108778	4.85984e-06	-0.000572854	0.000600384	2.68232e-05	0.000558882	0.000591883	2.64434e-05	0	0	0	-2.59481e-05	0.000607115	2.71239e-05		ASN 360	R ASN 360	0	0	0	-1.99601e-06	4.46321e-05	1.99401e-06
GLY 361	R GLY 361	0	0	0	-1.99601e-06	4.46321e-05	1.99401e-06	-4.99002e-05	0.000463762	2.07193e-05	5.98802e-06	0.000439974	1.96566e-05	0	0	0	-4.59082e-05	0.000513188	2.29275e-05		GLY 361	R GLY 361	0	0	0	-5.98802e-06	7.71503e-05	3.44682e-06	-0.000582834	0.000505089	2.25657e-05	0.000552894	0.00050516	2.25689e-05	0	0	0	-3.59281e-05	0.000633958	2.83232e-05		GLY 361	R GLY 361	0	0	0	-3.99202e-06	6.30562e-05	2.81714e-06
GLN 362	R GLN 362	0	0	0	-5.98802e-06	7.71503e-05	3.44682e-06	0.000329341	0.000687294	3.0706e-05	-0.000339321	0.000695459	3.10708e-05	0	0	0	-1.59681e-05	0.000595848	2.66205e-05		GLN 362	R GLN 362	0	0	0	-3.99202e-06	6.30562e-05	2.81714e-06	0.00141517	0.000806219	3.60192e-05	-0.00141717	0.000852158	3.80716e-05	0	0	0	-5.98802e-06	0.000559765	2.50085e-05		GLN 362	R GLN 362	0	0	0	-1.99601e-06	4.46321e-05	1.99401e-06
LEU 363	R LEU 363	0	0	0	-5.98802e-06	7.71503e-05	3.44682e-06	-0.000153693	0.00049178	2.19711e-05	0.000171657	0.000534699	2.38886e-05	0	0	0	1.1976e-05	0.000557883	2.49244e-05		LEU 363	R LEU 363	0	0	0	-7.98403e-06	8.8996e-05	3.97605e-06	-7.38523e-05	0.000489954	2.18895e-05	5.38922e-05	0.00050456	2.25421e-05	0	0	0	-2.79441e-05	0.000557312	2.48989e-05		LEU 363	R LEU 363	0	0	0	-9.98004e-06	9.94004e-05	4.44088e-06
ALA 364	R ALA 364	0	0	0	0	0	0	3.99202e-05	0.000458239	2.04726e-05	-5.18962e-05	0.000401222	1.79253e-05	0	0	0	-1.1976e-05	0.000535987	2.39461e-05		ALA 364	R ALA 364	0	0	0	0	0	0	0.000125749	0.0005115	2.28521e-05	-0.000103792	0.000498706	2.22806e-05	0	0	0	2.19561e-05	0.000566458	2.53075e-05		ALA 364	R ALA 364	0	0	0	-3.99202e-06	6.30562e-05	2.81714e-06
ALA 365	R ALA 365	0	0	0	-3.99202e-06	6.30562e-05	2.81714e-06	-5.98802e-05	0.00042432	1.89572e-05	5.18962e-05	0.000391146	1.74751e-05	0	0	0	-1.1976e-05	0.000501352	2.23987e-05		ALA 365	R ALA 365	0	0	0	-3.99202e-06	6.30562e-05	2.81714e-06	-5.98802e-05	0.000368965	1.64841e-05	5.58882e-05	0.000415362	1.8557e-05	0	0	0	-7.98403e-06	0.000493406	2.20437e-05		ALA 365	R ALA 365	0	0	0	0	0	0
SER 366	R SER 366	0	0	0	0	0	0	-1.99601e-06	0.000354605	1.58426e-05	-1.99601e-06	0.000376447	1.68184e-05	0	0	0	-3.99202e-06	0.000419086	1.87234e-05		SER 366	R SER 366	0	0	0	-1.99601e-06	4.46321e-05	1.99401e-06	0.000155689	0.000428189	1.91301e-05	-0.000199601	0.00046438	2.0747e-05	0	0	0	-4.59082e-05	0.000497387	2.22216e-05		SER 366	R SER 366	0	0	0	0	0	0
VAL 367	R VAL 367	0	0	0	-3.99202e-06	6.30562e-05	2.81714e-06	1.59681e-05	0.000446482	1.99473e-05	-9.98004e-06	0.000479	2.14002e-05	0	0	0	1.99601e-06	0.000545345	2.43642e-05		VAL 367	R VAL 367	0	0	0	0	0	0	-0.000530938	0.000503026	2.24735e-05	0.000508982	0.000499919	2.23347e-05	0	0	0	-2.19561e-05	0.000654721	2.92508e-05		VAL 367	R VAL 367	0	0	0	-3.99202e-06	6.30562e-05	2.81714e-06
GLU 368	R GLU 368	0	0	0	-1.99601e-06	4.46321e-05	1.99401e-06	-0.00112974	0.0150948	0.000674387	0.00111577	0.0151103	0.00067508	0	0	0	-1.59681e-05	0.0006091	2.72126e-05		GLU 368	R GLU 368	0	0	0	-3.99202e-06	6.30562e-05	2.81714e-06	-0.0259361	0.00978266	0.000437057	0.0258942	0.00979504	0.00043761	0	0	0	-4.59082e-05	0.00053228	2.37805e-05		GLU 368	R GLU 368	0	0	0	-3.99202e-06	6.30562e-05	2.81714e-06
THR 369	R THR 369	0	0	0	0	0	0	-0.000133733	0.00046438	2.0747e-05	0.000127745	0.00045523	2.03382e-05	0	0	0	-5.98802e-06	0.000519062	2.319e-05		THR 369	R THR 369	0	0	0	-5.98802e-06	7.71503e-05	3.44682e-06	0.000113772	0.000502519	2.24509e-05	-0.000133733	0.000501574	2.24087e-05	0	0	0	-2.59481e-05	0.000559196	2.4983e-05		THR 369	R THR 369	0	0	0	0	0	0
ALA 370	R ALA 370	0	0	0	0	0	0	0.000117764	0.000464405	2.07481e-05	-9.78044e-05	0.000489832	2.18841e-05	0	0	0	1.99601e-05	0.000539462	2.41014e-05		ALA 370	R ALA 370	0	0	0	0	0	0	0.000700599	0.000466631	2.08475e-05	-0.000694611	0.000481754	2.15232e-05	0	0	0	5.98802e-06	0.000556188	2.48487e-05		ALA 370	R ALA 370	0	0	0	-1.99601e-06	4.46321e-05	1.99401e-06
GLY 371	R GLY 371	0	0	0	-1.99601e-06	4.46321e-05	1.99401e-06	3.79242e-05	0.000525364	2.34715e-05	-1.79641e-05	0.000499178	2.23016e-05	0	0	0	1.79641e-05	0.000563065	2.51559e-05		GLY 371	R GLY 371	0	0	0	-5.98802e-06	7.71503e-05	3.44682e-06	-0.000640719	0.000496152	2.21664e-05	0.000620758	0.000501384	2.24002e-05	0	0	0	-2.59481e-05	0.000590447	2.63792e-05		GLY 371	R GLY 371	0	0	0	-1.99601e-06	4.46321e-05	1.99401e-06
ASP 372	R ASP 372	0	0	0	-1.99601e-06	4.46321e-05	1.99401e-06	-0.00147705	0.0161197	0.000720177	0.00146108	0.0161269	0.000720497	0	0	0	-1.79641e-05	0.000563065	2.51559e-05		ASP 372	R ASP 372	0	0	0	-1.99601e-06	4.46321e-05	1.99401e-06	-0.0222834	0.0108932	0.000486673	0.0222854	0.0108799	0.000486077	0	0	0	8.22584e-16	0.000532384	2.37852e-05		ASP 372	R ASP 372	0	0	0	0	0	0
SER 373	R SER 373	0	0	0	-1.99601e-06	4.46321e-05	1.99401e-06	-0.000149701	0.000408914	1.82689e-05	0.000141717	0.000381556	1.70467e-05	0	0	0	-9.98004e-06	0.000479	2.14002e-05		SER 373	R SER 373	0	0	0	-1.99601e-06	4.46321e-05	1.99401e-06	-0.000339321	0.000477676	2.1341e-05	0.000353293	0.000482151	2.15409e-05	0	0	0	1.1976e-05	0.000575494	2.57112e-05		SER 373	R SER 373	0	0	0	0	0	0
GLU 374	R GLU 374	0	0	0	-1.99601e-06	4.46321e-05	1.99401e-06	-0.0021517	0.0162411	0.000725599	0.00216766	0.0163351	0.000729797	0	0	0	1.39721e-05	0.000534073	2.38606e-05		GLU 374	R GLU 374	0	0	0	-3.99202e-06	6.30562e-05	2.81714e-06	-0.0277066	0.0108864	0.000486371	0.0277066	0.0108732	0.00048578	0	0	0	-3.99202e-06	0.000625461	2.79435e-05		GLU 374	R GLU 374	0	0	0	-7.98403e-06	8.8996e-05	3.97605e-06
LEU 375	R LEU 375	0	0	0	-5.98802e-06	7.71503e-05	3.44682e-06	-0.000249501	0.000501121	2.23884e-05	0.000217565	0.000483842	2.16164e-05	0	0	0	-3.79242e-05	0.000544028	2.43054e-05		LEU 375	R LEU 375	0	0	0	-9.98004e-06	9.94004e-05	4.44088e-06	-0.000179641	0.00047246	2.11079e-05	0.000173653	0.000476791	2.13015e-05	0	0	0	-1.59681e-05	0.00058911	2.63195e-05		LEU 375	R LEU 375	0	0	0	-5.98802e-06	7.71503e-05	3.44682e-06
PHE 376	R PHE 376	0	0	0	-9.98004e-06	9.94004e-05	4.44088e-06	0.000297405	0.000498874	2.22881e-05	-0.000279441	0.00050719	2.26596e-05	0	0	0	7.98403e-06	0.000599348	2.67769e-05		PHE 376	R PHE 376	0	0	0	-9.98004e-06	9.94004e-05	4.44088e-06	0.000568862	0.000537745	2.40247e-05	-0.000582834	0.000520656	2.32612e-05	0	0	0	-2.39521e-05	0.000588839	2.63074e-05		PHE 376	R PHE 376	0	0	0	-5.98802e-06	7.71503e-05	3.44682e-06
LEU 377	R LEU 377	0	0	0	-1.1976e-05	0.000108778	4.85984e-06	-0.000251497	0.000562131	2.51141e-05	0.000223553	0.000577285	2.57912e-05	0	0	0	-3.99202e-05	0.000556582	2.48663e-05		LEU 377	R LEU 377	0	0	0	-9.98004e-06	9.94004e-05	4.44088e-06	-0.000824351	0.000490515	2.19146e-05	0.000816367	0.000479325	2.14146e-05	0	0	0	-1.79641e-05	0.000587356	2.62411e-05		LEU 377	R LEU 377	0	0	0	-1.1976e-05	0.000108778	4.85984e-06
MET 378	R MET 378	0	0	0	-1.39721e-05	0.000117375	5.24392e-06	0.000153693	0.000567175	2.53395e-05	-0.000161677	0.000564951	2.52402e-05	0	0	0	-2.19561e-05	0.000562924	2.51496e-05		MET 378	R MET 378	0	0	0	-2.19561e-05	0.00014654	6.54693e-06	0.000622754	0.000605531	2.70531e-05	-0.000650699	0.000571918	2.55514e-05	0	0	0	-4.99002e-05	0.000612173	2.73499e-05		MET 378	R MET 378	0	0	0	-2.79441e-05	0.000164813	7.36329e-06
LYS 379	R LYS 379	0	0	0	-3.39321e-05	0.000181055	8.08892e-06	0.00491018	0.0301213	0.00134572	-0.00488423	0.0300846	0.00134408	0	0	0	-7.98403e-06	0.000585875	2.6175e-05		LYS 379	R LYS 379	0	0	0	-2.59481e-05	0.000158981	7.10272e-06	0.0393054	0.0209206	0.000934665	-0.0392156	0.0209196	0.000934619	0	0	0	6.38723e-05	0.000615755	2.75099e-05		LYS 379	R LYS 379	0	0	0	-1.79641e-05	0.000132821	5.934e-06
LEU 380	R LEU 380	0	0	0	-3.59281e-05	0.000186111	8.31483e-06	-1.79641e-05	0.000898922	4.01609e-05	0.000201597	0.000878484	3.92478e-05	0	0	0	0.000147705	0.000614317	2.74456e-05		LEU 380	R LEU 380	0	0	0	-7.78443e-05	0.000267926	1.19701e-05	0.00210978	0.000787834	3.51978e-05	-0.00179641	0.000803229	3.58856e-05	0	0	0	0.000235529	0.000628986	2.8101e-05		LEU 380	R LEU 380	0	0	0	-6.58683e-05	0.000248052	1.10821e-05
ILE 381	R ILE 381	0	0	0	-3.79242e-05	0.000191013	8.53382e-06	-0.000173653	0.000877635	3.92099e-05	0.000307385	0.000869375	3.88408e-05	0	0	0	9.58084e-05	0.000598403	2.67347e-05		ILE 381	R ILE 381	0	0	0	-7.38523e-05	0.00026153	1.16843e-05	0.000860279	0.000859629	3.84054e-05	-0.000656687	0.00083457	3.72858e-05	0	0	0	0.000129741	0.000654429	2.92377e-05		ILE 381	R ILE 381	0	0	0	-4.79042e-05	0.000213564	9.54131e-06
ASN 382	R ASN 382	0	0	0	-9.18164e-05	0.000288767	1.29011e-05	0.000952096	0.00115716	5.16982e-05	-0.000716567	0.00114581	5.1191e-05	0	0	0	0.000143713	0.000662139	2.95822e-05		ASN 382	R ASN 382	0	0	0	-0.00010978	0.000312616	1.39666e-05	0.00282236	0.00116946	5.22478e-05	-0.00245709	0.00118568	5.29724e-05	0	0	0	0.000255489	0.000696867	3.11337e-05		ASN 382	R ASN 382	0	0	0	-0.000117764	0.000322329	1.44006e-05
ARG 383	R ARG 383	0	0	0	-0.000167665	0.000373568	1.66898e-05	0.00497206	0.0563817	0.00251895	-0.00287824	0.0563097	0.00251573	0	0	0	0.00192615	0.000821696	3.67107e-05		ARG 383	R ARG 383	0	0	0	-0.000265469	0.000441583	1.97285e-05	0.0878862	0.0425155	0.00189945	-0.0843393	0.0424522	0.00189662	0	0	0	0.00328144	0.000903881	4.03824e-05		ARG 383	R ARG 383	0	0	0	-0.000213573	0.000409829	1.83098e-05
PRO 384	R PRO 384	0	0	0	-7.98403e-05	0.000271046	1.21094e-05	0.000954092	0.00118704	5.30332e-05	-0.000934132	0.001145	5.11549e-05	0	0	0	-5.98802e-05	0.000680794	3.04156e-05		PRO 384	R PRO 384	0	0	0	-9.58084e-05	0.000294328	1.31496e-05	0.00351896	0.000908015	4.05671e-05	-0.00348902	0.000942657	4.21148e-05	0	0	0	-6.58683e-05	0.000696192	3.11036e-05		PRO 384	R PRO 384	0	0	0	-8.58283e-05	0.00028011	1.25144e-05
ILE 385	R ILE 385	0	0	0	-0.000269461	0.00044368	1.98222e-05	-0.000207585	0.00166711	7.44811e-05	0.0012475	0.00166165	7.42373e-05	0	0	0	0.000770459	0.000753704	3.3673e-05		ILE 385	R ILE 385	0	0	0	-0.000281437	0.0004497	2.00911e-05	-0.00313373	0.00118712	5.30367e-05	0.00413573	0.00119611	5.34383e-05	0	0	0	0.000720559	0.000810212	3.61976e-05		ILE 385	R ILE 385	0	0	0	-0.000227545	0.000419247	1.87306e-05
ILE 386	R ILE 386	0	0	0	-0.000169661	0.000375334	1.67687e-05	-6.98603e-05	0.00137888	6.16038e-05	0.00101198	0.00146546	6.54717e-05	0	0	0	0.000772455	0.000723238	3.23119e-05		ILE 386	R ILE 386	0	0	0	-0.000213573	0.000409829	1.83098e-05	0.00323952	0.00102392	4.57455e-05	-0.00212974	0.00102325	4.57154e-05	0	0	0	0.000896208	0.000761607	3.40261e-05		ILE 386	R ILE 386	0	0	0	-0.000201597	0.000401193	1.7924e-05
VAL 387	R VAL 387	0	0	0	-0.000433134	0.000495509	2.21377e-05	-0.000822355	0.0017855	7.97702e-05	0.00287226	0.00183219	8.18564e-05	0	0	0	0.00161677	0.000887279	3.96407e-05		VAL 387	R VAL 387	0	0	0	-0.00044511	0.000496978	2.22033e-05	-0.00380639	0.00134046	5.98875e-05	0.0060519	0.00145912	6.51889e-05	0	0	0	0.0018004	0.000891342	3.98222e-05		VAL 387	R VAL 387	0	0	0	-0.000407186	0.00049131	2.19501e-05
PHE 388	R PHE 388	0	0	0	-0.000261477	0.000439439	1.96327e-05	0.000850299	0.0024858	0.000111057	-9.58084e-05	0.00249926	0.000111659	0	0	0	0.000493014	0.000783087	3.49857e-05		PHE 388	R PHE 388	0	0	0	-0.000293413	0.000455326	2.03425e-05	0.00235529	0.00170987	7.63915e-05	-0.00116367	0.00172604	7.71136e-05	0	0	0	0.000898204	0.000866093	3.86942e-05		PHE 388	R PHE 388	0	0	0	-0.000311377	0.000463057	2.06878e-05
ARG 389	R ARG 389	0	0	0	-0.000926148	0.000414958	1.8539e-05	-0.0381796	0.0847431	0.00378604	0.0504092	0.0844842	0.00377448	0	0	0	0.0113034	0.00471966	0.000210859		ARG 389	R ARG 389	0	0	0	-0.00112575	0.000392235	1.75238e-05	0.0862435	0.0631946	0.00282333	-0.070976	0.0628974	0.00281005	0	0	0	0.0141417	0.00348161	0.000155547		ARG 389	R ARG 389	0	0	0	-0.00122555	0.000553546	2.47306e-05
GLY 390	R GLY 390	0	0	0	-0.000127745	0.000333805	1.49133e-05	0.00111577	0.00233146	0.000104162	-0.000736527	0.00236712	0.000105755	0	0	0	0.000251497	0.000706841	3.15793e-05		GLY 390	R GLY 390	0	0	0	-0.000147705	0.000354807	1.58516e-05	-0.00148902	0.00216909	9.6908e-05	0.00216367	0.00222604	9.94521e-05	0	0	0	0.000526946	0.000759354	3.39255e-05		GLY 390	R GLY 390	0	0	0	-0.000137725	0.000344611	1.53961e-05
GLU 391	R GLU 391	0	0	0	-0.000177645	0.000382213	1.7076e-05	0.025513	0.0519977	0.00232309	-0.0249501	0.0519237	0.00231978	0	0	0	0.00038523	0.000887539	3.96523e-05		GLU 391	R GLU 391	0	0	0	-0.000227545	0.000419247	1.87306e-05	-0.0304152	0.0401867	0.00179541	0.0314431	0.0401603	0.00179423	0	0	0	0.000800399	0.00111427	4.97819e-05		GLU 391	R GLU 391	0	0	0	-0.000217565	0.00041259	1.84332e-05
HIE 392	R HIE 392	0	0	0	-0.000251497	0.000433874	1.9384e-05	0.00267066	0.00350838	0.000156743	-0.00143313	0.00358056	0.000159967	0	0	0	0.000986028	0.000829715	3.70689e-05		HIE 392	R HIE 392	0	0	0	-0.000263473	0.000440517	1.96808e-05	0.004002	0.00264273	0.000118069	-0.00267864	0.00259635	0.000115996	0	0	0	0.00105988	0.000796955	3.56053e-05		HIE 392	R HIE 392	0	0	0	-0.000277445	0.000447738	2.00035e-05
GLY 393	R GLY 393	0	0	0	-0.000197605	0.000398192	1.77899e-05	-0.00179641	0.00300473	0.000134241	0.00403792	0.00303548	0.000135615	0	0	0	0.00204391	0.000910171	4.06634e-05		GLY 393	R GLY 393	0	0	0	-0.000231537	0.000421815	1.88453e-05	-0.00333333	0.00217926	9.73621e-05	0.00510579	0.00224248	0.000100187	0	0	0	0.00154092	0.000833925	3.7257e-05		GLY 393	R GLY 393	0	0	0	-0.000203593	0.00040267	1.79899e-05
PHE 394	R PHE 394	0	0	0	-0.0012475	0.000458474	2.04831e-05	0.000662675	0.00213889	9.55584e-05	-0.00468463	0.0028733	0.000128369	0	0	0	-0.00526946	0.00201621	9.00778e-05		PHE 394	R PHE 394	0	0	0	-0.00146307	0.000537175	2.39992e-05	0.00311976	0.00198639	8.87453e-05	-0.00542116	0.00229733	0.000102637	0	0	0	-0.00376447	0.00132849	5.93526e-05		PHE 394	R PHE 394	0	0	0	-0.00120359	0.00047541	2.12398e-05
ILE 395	R ILE 395	0	0	0	-0.000213573	0.000409829	1.83098e-05	0.000469062	0.0028735	0.000128379	0.000189621	0.00292726	0.00013078	0	0	0	0.00044511	0.000811274	3.6245e-05		ILE 395	R ILE 395	0	0	0	-0.000247505	0.000431563	1.92808e-05	0.000297405	0.00225637	0.000100807	0.000225549	0.00224698	0.000100388	0	0	0	0.000275449	0.000755536	3.37549e-05		ILE 395	R ILE 395	0	0	0	-0.000211577	0.000408426	1.82471e-05
GLY 396	R GLY 396	0	0	0	-0.000125749	0.000331566	1.48133e-05	0.000473054	0.00155208	6.93419e-05	-0.000379242	0.00153726	6.86796e-05	0	0	0	-3.19361e-05	0.000655834	2.93005e-05		GLY 396	R GLY 396	0	0	0	-9.58084e-05	0.000294328	1.31496e-05	-0.00140319	0.00121251	5.41707e-05	0.0012994	0.00123577	5.52101e-05	0	0	0	-0.000199601	0.000656671	2.93379e-05		GLY 396	R GLY 396	0	0	0	-9.18164e-05	0.000288767	1.29011e-05
CYS 397	R CYS 397	0	0	0	-0.000117764	0.000322329	1.44006e-05	0.00113373	0.00248349	0.000110954	-0.00102794	0.00250573	0.000111948	0	0	0	-1.1976e-05	0.000659535	2.94658e-05		CYS 397	R CYS 397	0	0	0	-0.000111776	0.000315091	1.40772e-05	0.00354491	0.00158727	7.09142e-05	-0.00351697	0.00157899	7.05443e-05	0	0	0	-8.38323e-05	0.000675312	3.01707e-05		CYS 397	R CYS 397	0	0	0	-8.18363e-05	0.000274115	1.22466e-05
ARG 398	R ARG 398	0	0	0	-0.000139721	0.000346697	1.54893e-05	-0.0268822	0.0549298	0.00245408	0.0268842	0.0548299	0.00244962	0	0	0	-0.000137725	0.000664913	2.97061e-05		ARG 398	R ARG 398	0	0	0	-0.000125749	0.000331566	1.48133e-05	-0.0347325	0.0350709	0.00156685	0.0346028	0.0349725	0.00156246	0	0	0	-0.000255489	0.00066761	2.98266e-05		ARG 398	R ARG 398	0	0	0	-0.000111776	0.000315091	1.40772e-05
LYS 399	R LYS 399	0	0	0	-0.000161677	0.000368154	1.64479e-05	-0.016986	0.0720776	0.00322019	0.0182814	0.0718288	0.00320907	0	0	0	0.00113373	0.00146281	6.53533e-05		LYS 399	R LYS 399	0	0	0	-0.000167665	0.000373568	1.66898e-05	-0.0528343	0.0477057	0.00213133	0.0530739	0.0476666	0.00212959	0	0	0	7.18563e-05	0.000808405	3.61169e-05		LYS 399	R LYS 399	0	0	0	-0.000107784	0.000310108	1.38546e-05
VAL 400	R VAL 400	0	0	0	-6.18762e-05	0.000240931	1.0764e-05	-0.000952096	0.00146063	6.5256e-05	0.000922156	0.00144629	6.46153e-05	0	0	0	-9.18164e-05	0.000599029	2.67626e-05		VAL 400	R VAL 400	0	0	0	-4.19162e-05	0.000200398	8.9531e-06	-0.00140519	0.00104466	4.66719e-05	0.00141317	0.00105486	4.71275e-05	0	0	0	-3.39321e-05	0.000603422	2.69589e-05		VAL 400	R VAL 400	0	0	0	-4.39122e-05	0.0002049	9.15424e-06
THR 401	R THR 401	0	0	0	-3.99202e-05	0.000195772	8.74643e-06	-0.000530938	0.0011185	4.99708e-05	0.000493014	0.00114883	5.1326e-05	0	0	0	-7.78443e-05	0.000605965	2.70725e-05		THR 401	R THR 401	0	0	0	-3.59281e-05	0.000186111	8.31483e-06	-0.000337325	0.0008382	3.7448e-05	0.000349301	0.000830881	3.7121e-05	0	0	0	-2.39521e-05	0.00061536	2.74923e-05		THR 401	R THR 401	0	0	0	-3.39321e-05	0.000181055	8.08892e-06
GLY 402	R GLY 402	0	0	0	-2.39521e-05	0.0001529	6.83107e-06	-0.00044511	0.000923999	4.12812e-05	0.000467066	0.000935768	4.1807e-05	0	0	0	-1.99601e-06	0.000594382	2.6555e-05		GLY 402	R GLY 402	0	0	0	-2.79441e-05	0.000164813	7.36329e-06	-0.00185629	0.000694508	3.10283e-05	0.00185828	0.000713343	3.18698e-05	0	0	0	-2.59481e-05	0.000610393	2.72704e-05		GLY 402	R GLY 402	0	0	0	-1.99601e-05	0.000139863	6.24862e-06
THR 403	R THR 403	0	0	0	-6.38723e-05	0.000244525	1.09246e-05	0.00051497	0.00180327	8.0564e-05	-0.000397206	0.00181915	8.12735e-05	0	0	0	5.38922e-05	0.000627934	2.8054e-05		THR 403	R THR 403	0	0	0	-4.99002e-05	0.000217739	9.72785e-06	0.003	0.00109617	4.89734e-05	-0.00296407	0.00107164	4.78773e-05	0	0	0	-1.39721e-05	0.000620511	2.77224e-05		THR 403	R THR 403	0	0	0	-2.99401e-05	0.000170422	7.6139e-06
LEU 404	R LEU 404	0	0	0	-9.58084e-05	0.000294328	1.31496e-05	1.99601e-05	0.00146264	6.5346e-05	0.000315369	0.00149528	6.68043e-05	0	0	0	0.000239521	0.000673504	3.00899e-05		LEU 404	R LEU 404	0	0	0	-9.38124e-05	0.000291568	1.30263e-05	0.000239521	0.00121637	5.43434e-05	1.1976e-05	0.00121692	5.4368e-05	0	0	0	0.000157685	0.000678355	3.03067e-05		LEU 404	R LEU 404	0	0	0	-7.98403e-05	0.000271046	1.21094e-05
ASP 405	R ASP 405	0	0	0	-0.000151697	0.000358727	1.60267e-05	0.0270918	0.0601827	0.00268876	-0.0266148	0.0601405	0.00268688	0	0	0	0.000325349	0.000768606	3.43388e-05		ASP 405	R ASP 405	0	0	0	-0.000139721	0.000346697	1.54893e-05	0.0273393	0.038648	0.00172666	-0.0271677	0.0385636	0.0017229	0	0	0	3.19361e-05	0.000676803	3.02373e-05		ASP 405	R ASP 405	0	0	0	-0.000107784	0.000310108	1.38546e-05
ALA 406	R ALA 406	0	0	0	-0.000103792	0.000304991	1.3626e-05	3.79242e-05	0.00124156	5.54689e-05	0.000373253	0.00124711	5.57169e-05	0	0	0	0.000307385	0.000690198	3.08358e-05		ALA 406	R ALA 406	0	0	0	-8.18363e-05	0.000274115	1.22466e-05	-0.00226547	0.00097031	4.33503e-05	0.00270858	0.000976217	4.36142e-05	0	0	0	0.000361277	0.000685767	3.06378e-05		ALA 406	R ALA 406	0	0	0	-9.18164e-05	0.000288767	1.29011e-05
ASN 407	R ASN 407	0	0	0	-0.000237525	0.000425567	1.90129e-05	0.000700599	0.00249674	0.000111546	0.001499	0.00263071	0.000117532	0	0	0	0.00196208	0.00100922	4.50886e-05		ASN 407	R ASN 407	0	0	0	-0.000239521	0.000426791	1.90676e-05	0.00350499	0.0019181	8.56945e-05	-0.00170858	0.00192237	8.58853e-05	0	0	0	0.00155689	0.000897578	4.01008e-05		ASN 407	R ASN 407	0	0	0	-0.000237525	0.000425567	1.90129e-05
ARG 408	R ARG 408	0	0	0	-0.000670659	0.000469974	2.09969e-05	-0.0308822	0.0772122	0.00344959	0.0382395	0.0768573	0.00343373	0	0	0	0.00668663	0.00249543	0.000111487		ARG 408	R ARG 408	0	0	0	-0.000578842	0.000493745	2.20589e-05	-0.0537265	0.0513262	0.00229309	0.0587665	0.0513553	0.00229439	0	0	0	0.00446108	0.00162226	7.24771e-05		ARG 408	R ARG 408	0	0	0	-0.000536926	0.000498635	2.22774e-05
SER 409	R SER 409	0	0	0	-0.00115569	0.000468267	2.09206e-05	0.00238124	0.00553201	0.000247152	0.00705988	0.00663208	0.000296299	0	0	0	0.00828543	0.00259363	0.000115875		SER 409	R SER 409	0	0	0	-0.001002	0.000407019	1.81843e-05	-0.00249102	0.00542361	0.000242309	0.0121178	0.00572212	0.000255645	0	0	0	0.00862475	0.00167013	7.46158e-05		SER 409	R SER 409	0	0	0	-0.00117764	0.00053833	2.40508e-05
SER 410	R SER 410	0	0	0	-0.00143713	0.000570865	2.55044e-05	-0.00109581	0.00634809	0.000283612	0.00785429	0.00679179	0.000303435	0	0	0	0.00532136	0.00222455	9.93856e-05		SER 410	R SER 410	0	0	0	-0.00106587	0.000381264	1.70336e-05	0.000211577	0.00545451	0.000243689	0.00729142	0.00535552	0.000239267	0	0	0	0.00643713	0.00149334	6.67177e-05		SER 410	R SER 410	0	0	0	-0.000938124	0.000381932	1.70635e-05
TYR 411	R TYR 411	0	0	0	-0.00246707	0.000707398	3.16042e-05	0.0020519	0.00636148	0.00028421	0.0020519	0.00637433	0.000284784	0	0	0	0.00163673	0.00173946	7.77133e-05		TYR 411	R TYR 411	0	0	0	-0.0023014	0.000546243	2.44043e-05	0.0101357	0.00479703	0.000214316	-0.00661477	0.00518801	0.000231783	0	0	0	0.00121956	0.00175202	7.82743e-05		TYR 411	R TYR 411	0	0	0	-0.00220559	0.000653296	2.91871e-05
ASP 412	R ASP 412	0	0	0	-0.000397206	0.000489319	2.18612e-05	0.0192375	0.0772629	0.00345185	-0.0154591	0.0770828	0.00344381	0	0	0	0.00338124	0.0015885	7.09688e-05		ASP 412	R ASP 412	0	0	0	-0.000367265	0.00048206	2.15368e-05	0.0251617	0.0523959	0.00234088	-0.0224311	0.0522394	0.00233388	0	0	0	0.00236327	0.00124606	5.56698e-05		ASP 412	R ASP 412	0	0	0	-0.000335329	0.000472105	2.10921e-05
VAL 413	R VAL 413	0	0	0	-0.000341317	0.000474152	2.11835e-05	0.000974052	0.00148892	6.65202e-05	-1.99601e-05	0.00150833	6.73871e-05	0	0	0	0.000612774	0.000782644	3.49659e-05		VAL 413	R VAL 413	0	0	0	-0.000353293	0.000477993	2.13551e-05	0.00427545	0.00137992	6.16501e-05	-0.00337525	0.00130059	5.81059e-05	0	0	0	0.000546906	0.000774014	3.45804e-05		VAL 413	R VAL 413	0	0	0	-0.000277445	0.000447738	2.00035e-05
PHE 414	R PHE 414	0	0	0	-0.000231537	0.000421815	1.88453e-05	-0.000862275	0.00186441	8.32959e-05	0.000461078	0.00181615	8.11394e-05	0	0	0	-0.000632735	0.000723739	3.23343e-05		PHE 414	R PHE 414	0	0	0	-0.000203593	0.00040267	1.79899e-05	-0.00222954	0.00163458	7.30278e-05	0.00180439	0.00164203	7.33606e-05	0	0	0	-0.000628743	0.000759433	3.3929e-05		PHE 414	R PHE 414	0	0	0	-0.000191617	0.000393573	1.75835e-05
GLN 415	R GLN 415	0	0	0	-8.78244e-05	0.000283039	1.26453e-05	0.00094012	0.00201402	8.998e-05	-0.000816367	0.00198854	8.88415e-05	0	0	0	3.59281e-05	0.000633958	2.83232e-05		GLN 415	R GLN 415	0	0	0	-0.000113772	0.000317535	1.41864e-05	0.00386028	0.00179388	8.01446e-05	-0.00374451	0.00178891	7.99225e-05	0	0	0	1.99601e-06	0.000658126	2.94029e-05		GLN 415	R GLN 415	0	0	0	-8.38323e-05	0.000277136	1.23815e-05
LEU 416	R LEU 416	0	0	0	-4.79042e-05	0.000213564	9.54131e-06	-0.000439122	0.000733288	3.27609e-05	0.000473054	0.000754079	3.36898e-05	0	0	0	-1.39721e-05	0.000626912	2.80084e-05		LEU 416	R LEU 416	0	0	0	-9.18164e-05	0.000288767	1.29011e-05	-0.000169661	0.000819643	3.66189e-05	0.000235529	0.000854958	3.81967e-05	0	0	0	-2.59481e-05	0.000642262	2.86941e-05		LEU 416	R LEU 416	0	0	0	-5.78842e-05	0.000233524	1.04331e-05
GLU 417	R GLU 417	0	0	0	-3.79242e-05	0.000191013	8.53382e-06	-0.00195808	0.0368475	0.00164622	0.00190419	0.0368151	0.00164478	0	0	0	-9.18164e-05	0.000625117	2.79282e-05		GLU 417	R GLU 417	0	0	0	-4.19162e-05	0.000200398	8.9531e-06	-0.0243832	0.0252127	0.00112642	0.0242914	0.0251697	0.0011245	0	0	0	-0.000133733	0.000631887	2.82306e-05		GLU 417	R GLU 417	0	0	0	-2.59481e-05	0.000158981	7.10272e-06
PHE 418	R PHE 418	0	0	0	-2.99401e-05	0.000170422	7.6139e-06	-0.000163673	0.00054823	2.44931e-05	0.000137725	0.000581651	2.59862e-05	0	0	0	-5.58882e-05	0.000590063	2.63621e-05		PHE 418	R PHE 418	0	0	0	-1.99601e-05	0.000139863	6.24862e-06	0.00057485	0.000686981	3.0692e-05	-0.000550898	0.000680425	3.03991e-05	0	0	0	3.99202e-06	0.000589313	2.63285e-05		PHE 418	R PHE 418	0	0	0	-2.39521e-05	0.0001529	6.83107e-06
ASN 419	R ASN 419	0	0	0	-1.39721e-05	0.000117375	5.24392e-06	-3.39321e-05	0.000632492	2.82577e-05	5.18962e-05	0.000607095	2.7123e-05	0	0	0	3.99202e-06	0.00059269	2.64794e-05		ASN 419	R ASN 419	0	0	0	-5.98802e-06	7.71503e-05	3.44682e-06	-0.000115768	0.000636992	2.84587e-05	8.18363e-05	0.000637555	2.84839e-05	0	0	0	-3.99202e-05	0.000556582	2.48663e-05		ASN 419	R ASN 419	0	0	0	-1.1976e-05	0.000108778	4.85984e-06
ASP 420	R ASP 420	0	0	0	-5.98802e-06	7.71503e-05	3.44682e-06	-0.000778443	0.0226333	0.00101118	0.000800399	0.0225697	0.00100834	0	0	0	1.59681e-05	0.000585712	2.61677e-05		ASP 420	R ASP 420	0	0	0	-1.1976e-05	0.000108778	4.85984e-06	-0.022994	0.015165	0.000677523	0.0229222	0.0151357	0.000676214	0	0	0	-8.38323e-05	0.000586745	2.62138e-05		ASP 420	R ASP 420	0	0	0	0	0	0
GLY 421	R GLY 421	0	0	0	-1.99601e-06	4.46321e-05	1.99401e-06	0.000217565	0.000483842	2.16164e-05	-0.000201597	0.000506719	2.26385e-05	0	0	0	1.39721e-05	0.000573713	2.56316e-05		GLY 421	R GLY 421	0	0	0	-3.99202e-06	6.30562e-05	2.81714e-06	-9.78044e-05	0.000543897	2.42995e-05	0.000107784	0.000543845	2.42972e-05	0	0	0	5.98802e-06	0.00056332	2.51673e-05		GLY 421	R GLY 421	0	0	0	0	0	0
ALA 422	R ALA 422	0	0	0	-9.98004e-06	9.94004e-05	4.44088e-06	-0.000423154	0.00058982	2.63512e-05	0.00038523	0.000555593	2.48221e-05	0	0	0	-4.79042e-05	0.000597484	2.66936e-05		ALA 422	R ALA 422	0	0	0	-1.1976e-05	0.000108778	4.85984e-06	-0.000738523	0.000623471	2.78546e-05	0.000794411	0.000634699	2.83563e-05	0	0	0	4.39122e-05	0.000591075	2.64073e-05		ALA 422	R ALA 422	0	0	0	-3.99202e-06	6.30562e-05	2.81714e-06
TYR 423	R TYR 423	0	0	0	-2.99401e-05	0.000170422	7.6139e-06	0.000149701	0.000615457	2.74966e-05	-0.000141717	0.000570286	2.54785e-05	0	0	0	-2.19561e-05	0.000633021	2.82813e-05		TYR 423	R TYR 423	0	0	0	-4.39122e-05	0.0002049	9.15424e-06	0.000516966	0.00056707	2.53348e-05	-0.00050499	0.000570809	2.55019e-05	0	0	0	-3.19361e-05	0.000611743	2.73307e-05		TYR 423	R TYR 423	0	0	0	-2.19561e-05	0.00014654	6.54693e-06
ASN 424	R ASN 424	0	0	0	-1.99601e-05	0.000139863	6.24862e-06	-0.00089022	0.000894608	3.99681e-05	0.000886228	0.000898563	4.01448e-05	0	0	0	-2.39521e-05	0.000592219	2.64584e-05		ASN 424	R ASN 424	0	0	0	-1.99601e-05	0.000139863	6.24862e-06	-0.00143313	0.00100399	4.48551e-05	0.00144711	0.00101668	4.54217e-05	0	0	0	-5.98802e-06	0.000614174	2.74393e-05		ASN 424	R ASN 424	0	0	0	-2.39521e-05	0.0001529	6.83107e-06
ILE 425	R ILE 425	0	0	0	-4.99002e-05	0.000217739	9.72785e-06	6.38723e-05	0.00122837	5.48796e-05	2.99401e-05	0.00120921	5.40233e-05	0	0	0	4.39122e-05	0.000623931	2.78752e-05		ILE 425	R ILE 425	0	0	0	-5.38922e-05	0.000225805	1.00882e-05	0.00137325	0.00101604	4.53933e-05	-0.00126347	0.00100619	4.49533e-05	0	0	0	5.58882e-05	0.000569405	2.54391e-05		ILE 425	R ILE 425	0	0	0	-5.78842e-05	0.000233524	1.04331e-05
LYS 426	R LYS 426	0	0	0	-5.18962e-05	0.000221817	9.91007e-06	0.000730539	0.0379593	0.0016959	-0.000728543	0.0379343	0.00169478	0	0	0	-4.99002e-05	0.000628264	2.80688e-05		LYS 426	R LYS 426	0	0	0	-5.58882e-05	0.000229706	1.02625e-05	0.00938124	0.0256183	0.00114454	-0.00935529	0.0255935	0.00114343	0	0	0	-2.99401e-05	0.000616718	2.75529e-05		LYS 426	R LYS 426	0	0	0	-4.79042e-05	0.000213564	9.54131e-06
ASP 427	R ASP 427	0	0	0	-8.18363e-05	0.000274115	1.22466e-05	0.00569461	0.0534708	0.0023889	-0.0057505	0.0533862	0.00238512	0	0	0	-0.000137725	0.000652795	2.91647e-05		ASP 427	R ASP 427	0	0	0	-7.58483e-05	0.000264755	1.18284e-05	0.00899002	0.0351877	0.00157207	-0.00899401	0.0351476	0.00157028	0	0	0	-7.98403e-05	0.000610628	2.72809e-05		ASP 427	R ASP 427	0	0	0	-8.58283e-05	0.00028011	1.25144e-05
SER 428	R SER 428	0	0	0	-8.98204e-05	0.000285924	1.27742e-05	-0.000213573	0.00175332	7.83328e-05	0.000237525	0.00177628	7.93582e-05	0	0	0	-6.58683e-05	0.000626791	2.8003e-05		SER 428	R SER 428	0	0	0	-7.98403e-05	0.000271046	1.21094e-05	-0.000115768	0.00201456	9.00039e-05	4.99002e-05	0.00200983	8.97927e-05	0	0	0	-0.000145709	0.000647987	2.89499e-05		SER 428	R SER 428	0	0	0	-6.78643e-05	0.000251513	1.12368e-05
THR 429	R THR 429	0	0	0	-5.78842e-05	0.000233524	1.04331e-05	-0.000423154	0.00167063	7.46382e-05	0.000393214	0.00166898	7.45646e-05	0	0	0	-8.78244e-05	0.000619277	2.76673e-05		THR 429	R THR 429	0	0	0	-4.99002e-05	0.000217739	9.72785e-06	-0.000868263	0.00134573	6.01228e-05	0.000844311	0.00132672	5.92736e-05	0	0	0	-7.38523e-05	0.000635396	2.83874e-05		THR 429	R THR 429	0	0	0	-4.99002e-05	0.000217739	9.72785e-06
GLY 430	R GLY 430	0	0	0	-2.59481e-05	0.000158981	7.10272e-06	-9.98004e-05	0.00113992	5.09279e-05	0.000113772	0.00114124	5.09868e-05	0	0	0	-1.1976e-05	0.00058239	2.60193e-05		GLY 430	R GLY 430	0	0	0	-2.59481e-05	0.000158981	7.10272e-06	-0.000327345	0.000952269	4.25443e-05	0.000315369	0.000966682	4.31882e-05	0	0	0	-3.79242e-05	0.000616279	2.75333e-05		GLY 430	R GLY 430	0	0	0	-7.98403e-06	8.8996e-05	3.97605e-06
LYS 431	R LYS 431	0	0	0	-3.59281e-05	0.000186111	8.31483e-06	-0.00572255	0.0373376	0.00166812	0.00569461	0.0373263	0.00166762	0	0	0	-6.38723e-05	0.000622204	2.7798e-05		LYS 431	R LYS 431	0	0	0	-3.59281e-05	0.000186111	8.31483e-06	-0.00996407	0.0223855	0.00100011	0.00997605	0.0223683	0.000999344	0	0	0	-2.39521e-05	0.000634523	2.83484e-05		LYS 431	R LYS 431	0	0	0	-3.39321e-05	0.000181055	8.08892e-06
TYR 432	R TYR 432	0	0	0	-4.39122e-05	0.0002049	9.15424e-06	0.000477046	0.00097164	4.34097e-05	-0.000443114	0.000943122	4.21356e-05	0	0	0	-9.98004e-06	0.000604293	2.69978e-05		TYR 432	R TYR 432	0	0	0	-2.79441e-05	0.000164813	7.36329e-06	0.0022016	0.000809917	3.61844e-05	-0.00214371	0.000796265	3.55745e-05	0	0	0	2.99401e-05	0.000603633	2.69683e-05		TYR 432	R TYR 432	0	0	0	-1.79641e-05	0.000132821	5.934e-06
TRP 433	R TRP 433	0	0	0	-9.18164e-05	0.000288767	1.29011e-05	-0.000500998	0.00180554	8.06656e-05	0.000383234	0.00178283	7.9651e-05	0	0	0	-0.000209581	0.000667157	2.98064e-05		TRP 433	R TRP 433	0	0	0	-0.000113772	0.000317535	1.41864e-05	-0.00146707	0.00124672	5.56992e-05	0.00137924	0.0012445	5.56003e-05	0	0	0	-0.000201597	0.000635978	2.84134e-05		TRP 433	R TRP 433	0	0	0	-8.98204e-05	0.000285924	1.27742e-05
THR 434	R THR 434	0	0	0	-1.79641e-05	0.000132821	5.934e-06	0.000479042	0.000910167	4.06632e-05	-0.000477046	0.000901303	4.02673e-05	0	0	0	-1.59681e-05	0.000605814	2.70658e-05		THR 434	R THR 434	0	0	0	-1.59681e-05	0.000125352	5.60031e-06	0.000526946	0.000817579	3.65267e-05	-0.000546906	0.000806842	3.6047e-05	0	0	0	-3.59281e-05	0.000633958	2.83232e-05		THR 434	R THR 434	0	0	0	-2.79441e-05	0.000164813	7.36329e-06
VAL 435	R VAL 435	0	0	0	-1.79641e-05	0.000132821	5.934e-06	-0.000389222	0.000624039	2.788e-05	0.000379242	0.000622185	2.77972e-05	0	0	0	-2.79441e-05	0.000588663	2.62995e-05		VAL 435	R VAL 435	0	0	0	-2.39521e-05	0.0001529	6.83107e-06	-0.000149701	0.000615457	2.74966e-05	0.000147705	0.000630353	2.81621e-05	0	0	0	-2.59481e-05	0.000610393	2.72704e-05		VAL 435	R VAL 435	0	0	0	-1.79641e-05	0.000132821	5.934e-06
GLY 436	R GLY 436	0	0	0	-1.39721e-05	0.000117375	5.24392e-06	-0.000229541	0.000712874	3.18489e-05	0.000243513	0.000677985	3.02901e-05	0	0	0	-1.04596e-16	0.000582513	2.60248e-05		GLY 436	R GLY 436	0	0	0	-5.98802e-06	7.71503e-05	3.44682e-06	-0.0010978	0.000517571	2.31234e-05	0.00107784	0.000539764	2.41149e-05	0	0	0	-2.59481e-05	0.000583647	2.60754e-05		GLY 436	R GLY 436	0	0	0	-1.1976e-05	0.000108778	4.85984e-06
SER 437	R SER 437	0	0	0	-5.98802e-06	7.71503e-05	3.44682e-06	-3.39321e-05	0.000720976	3.22108e-05	7.98403e-06	0.000706356	3.15576e-05	0	0	0	-3.19361e-05	0.000527656	2.35739e-05		SER 437	R SER 437	0	0	0	-7.98403e-06	8.8996e-05	3.97605e-06	-0.000664671	0.000643817	2.87636e-05	0.000682635	0.000629512	2.81245e-05	0	0	0	9.98004e-06	0.000566796	2.53226e-05		SER 437	R SER 437	0	0	0	-5.98802e-06	7.71503e-05	3.44682e-06
ASP 438	R ASP 438	0	0	0	-1.39721e-05	0.000117375	5.24392e-06	0.0131796	0.0333513	0.00149002	-0.0132335	0.0332845	0.00148704	0	0	0	-6.78643e-05	0.000575086	2.56929e-05		ASP 438	R ASP 438	0	0	0	-1.1976e-05	0.000108778	4.85984e-06	0.00909182	0.0212242	0.000948227	-0.00907585	0.0212323	0.000948591	0	0	0	3.99202e-06	0.000565106	2.52471e-05		ASP 438	R ASP 438	0	0	0	-9.98004e-06	9.94004e-05	4.44088e-06
SER 439	R SER 439	0	0	0	-1.59681e-05	0.000125352	5.60031e-06	-7.98403e-06	0.000641182	2.86459e-05	-2.99401e-05	0.000623157	2.78406e-05	0	0	0	-5.38922e-05	0.000578291	2.58362e-05		SER 439	R SER 439	0	0	0	-1.39721e-05	0.000117375	5.24392e-06	-0.000774451	0.000823208	3.67782e-05	0.000748503	0.00081443	3.6386e-05	0	0	0	-3.99202e-05	0.000594723	2.65703e-05		SER 439	R SER 439	0	0	0	-1.59681e-05	0.000125352	5.60031e-06
ALA 440	R ALA 440	0	0	0	-1.1976e-05	0.000108778	4.85984e-06	-0.000680639	0.00103135	4.60772e-05	0.000682635	0.00104446	4.6663e-05	0	0	0	-9.98004e-06	0.000617364	2.75818e-05		ALA 440	R ALA 440	0	0	0	-1.79641e-05	0.000132821	5.934e-06	-0.000483034	0.000874461	3.9068e-05	0.00050499	0.000899365	4.01807e-05	0	0	0	3.99202e-06	0.000596048	2.66295e-05		ALA 440	R ALA 440	0	0	0	-2.39521e-05	0.0001529	6.83107e-06
VAL 441	R VAL 441	0	0	0	-3.59281e-05	0.000186111	8.31483e-06	0.000702595	0.00095684	4.27484e-05	-0.000644711	0.000963152	4.30305e-05	0	0	0	2.19561e-05	0.000600662	2.68356e-05		VAL 441	R VAL 441	0	0	0	-3.99202e-05	0.000195772	8.74643e-06	0.00173054	0.000729507	3.2592e-05	-0.00168463	0.000703813	3.1444e-05	0	0	0	5.98802e-06	0.000607639	2.71473e-05		VAL 441	R VAL 441	0	0	0	-4.79042e-05	0.000213564	9.54131e-06
THR 442	R THR 442	0	0	0	-1.99601e-05	0.000139863	6.24862e-06	-0.00058483	0.00113521	5.07176e-05	0.00062475	0.00112976	5.04739e-05	0	0	0	1.99601e-05	0.000571793	2.55458e-05		THR 442	R THR 442	0	0	0	-3.59281e-05	0.000186111	8.31483e-06	-0.00171657	0.000960032	4.28911e-05	0.00176447	0.000939494	4.19735e-05	0	0	0	1.1976e-05	0.000622159	2.7796e-05		THR 442	R THR 442	0	0	0	-3.19361e-05	0.00017583	7.85551e-06
SER 443	R SER 443	0	0	0	-4.39122e-05	0.0002049	9.15424e-06	-0.000201597	0.000979469	4.37594e-05	0.000195609	0.00097558	4.35857e-05	0	0	0	-4.99002e-05	0.000621877	2.77834e-05		SER 443	R SER 443	0	0	0	-2.59481e-05	0.000158981	7.10272e-06	-0.000271457	0.000950976	4.24865e-05	0.000253493	0.000975556	4.35846e-05	0	0	0	-4.39122e-05	0.000587688	2.6256e-05		SER 443	R SER 443	0	0	0	-2.59481e-05	0.000158981	7.10272e-06
SER 444	R SER 444	0	0	0	-2.39521e-05	0.0001529	6.83107e-06	-0.000399202	0.00109814	4.90612e-05	0.000387226	0.00105618	4.71868e-05	0	0	0	-3.59281e-05	0.000563977	2.51966e-05		SER 444	R SER 444	0	0	0	-2.19561e-05	0.00014654	6.54693e-06	4.19162e-05	0.000877894	3.92214e-05	-5.18962e-05	0.000892026	3.98528e-05	0	0	0	-3.19361e-05	0.000585059	2.61385e-05		SER 444	R SER 444	0	0	0	-2.19561e-05	0.00014654	6.54693e-06
GLY 445	R GLY 445	0	0	0	-1.1976e-05	0.000108778	4.85984e-06	-0.000147705	0.000914586	4.08607e-05	0.000151697	0.00089629	4.00433e-05	0	0	0	-7.98403e-06	0.000612524	2.73656e-05		GLY 445	R GLY 445	0	0	0	-9.98004e-06	9.94004e-05	4.44088e-06	0.000287425	0.000751061	3.3555e-05	-0.000251497	0.000753318	3.36558e-05	0	0	0	2.59481e-05	0.000607115	2.71239e-05		GLY 445	R GLY 445	0	0	0	-5.98802e-06	7.71503e-05	3.44682e-06
ASP 446	R ASP 446	0	0	0	-9.98004e-06	9.94004e-05	4.44088e-06	0.0038982	0.030358	0.0013563	-0.00387026	0.0303047	0.00135391	0	0	0	1.79641e-05	0.000594113	2.6543e-05		ASP 446	R ASP 446	0	0	0	-7.98403e-06	8.8996e-05	3.97605e-06	0.0053992	0.0201203	0.000898909	-0.00541517	0.0200931	0.000897693	0	0	0	-2.39521e-05	0.00058544	2.61555e-05		ASP 446	R ASP 446	0	0	0	-1.59681e-05	0.000125352	5.60031e-06
THR 447	R THR 447	0	0	0	-3.99202e-06	6.30562e-05	2.81714e-06	0.000229541	0.000544621	2.43319e-05	-0.000221557	0.000498315	2.22631e-05	0	0	0	3.99202e-06	0.000572127	2.55608e-05		THR 447	R THR 447	0	0	0	-9.98004e-06	9.94004e-05	4.44088e-06	0.0009002	0.000772545	3.45148e-05	-0.000906188	0.000769414	3.43749e-05	0	0	0	-1.59681e-05	0.000592488	2.64704e-05		THR 447	R THR 447	0	0	0	-1.99601e-06	4.46321e-05	1.99401e-06
PRO 448	R PRO 448	0	0	0	-9.98004e-06	9.94004e-05	4.44088e-06	0.000107784	0.000895965	4.00288e-05	-5.98802e-05	0.000900436	4.02285e-05	0	0	0	3.79242e-05	0.000616279	2.75333e-05		PRO 448	R PRO 448	0	0	0	-1.1976e-05	0.000108778	4.85984e-06	0.000770459	0.000804928	3.59615e-05	-0.000746507	0.000756616	3.38031e-05	0	0	0	1.1976e-05	0.000575494	2.57112e-05		PRO 448	R PRO 448	0	0	0	-1.39721e-05	0.000117375	5.24392e-06
VAL 449	R VAL 449	0	0	0	-1.59681e-05	0.000125352	5.60031e-06	-0.000169661	0.000764192	3.41416e-05	0.000167665	0.000755441	3.37506e-05	0	0	0	-1.79641e-05	0.000583947	2.60888e-05		VAL 449	R VAL 449	0	0	0	-7.98403e-06	8.8996e-05	3.97605e-06	-0.000662675	0.000659632	2.94702e-05	0.000676647	0.000649914	2.9036e-05	0	0	0	5.98802e-06	0.000601034	2.68522e-05		VAL 449	R VAL 449	0	0	0	-1.1976e-05	0.000108778	4.85984e-06
ASP 450	R ASP 450	0	0	0	-9.98004e-06	9.94004e-05	4.44088e-06	0.00209581	0.0266268	0.0011896	-0.00217964	0.026643	0.00119032	0	0	0	-9.38124e-05	0.000590326	2.63738e-05		ASP 450	R ASP 450	0	0	0	-3.99202e-06	6.30562e-05	2.81714e-06	-0.0158543	0.0181595	0.000811309	0.0158363	0.0181494	0.000810857	0	0	0	-2.19561e-05	0.000552184	2.46698e-05		ASP 450	R ASP 450	0	0	0	-1.99601e-06	4.46321e-05	1.99401e-06
PHE 451	R PHE 451	0	0	0	-3.99202e-05	0.000195772	8.74643e-06	-0.000499002	0.000685244	3.06145e-05	0.000508982	0.000685186	3.06119e-05	0	0	0	-2.99401e-05	0.000619946	2.76971e-05		PHE 451	R PHE 451	0	0	0	-5.18962e-05	0.000221817	9.91007e-06	-0.000578842	0.000632038	2.82374e-05	0.00054491	0.00065087	2.90787e-05	0	0	0	-8.58283e-05	0.000601577	2.68765e-05		PHE 451	R PHE 451	0	0	0	-2.19561e-05	0.00014654	6.54693e-06
PHE 452	R PHE 452	0	0	0	-2.39521e-05	0.0001529	6.83107e-06	0.000487026	0.000856076	3.82466e-05	-0.000433134	0.000792945	3.54262e-05	0	0	0	2.99401e-05	0.000580025	2.59136e-05		PHE 452	R PHE 452	0	0	0	-2.59481e-05	0.000158981	7.10272e-06	0.000710579	0.000642839	2.87199e-05	-0.000660679	0.000619567	2.76802e-05	0	0	0	2.39521e-05	0.00058544	2.61555e-05		PHE 452	R PHE 452	0	0	0	-1.99601e-05	0.000139863	6.24862e-06
PHE 453	R PHE 453	0	0	0	-4.59082e-05	0.000209286	9.35021e-06	-0.000293413	0.000897844	4.01127e-05	0.000277445	0.000898474	4.01409e-05	0	0	0	-6.18762e-05	0.0006208	2.77353e-05		PHE 453	R PHE 453	0	0	0	-6.78643e-05	0.000251513	1.12368e-05	0.000321357	0.00083733	3.74091e-05	-0.000351297	0.000845526	3.77753e-05	0	0	0	-9.78044e-05	0.000656926	2.93493e-05		PHE 453	R PHE 453	0	0	0	-4.19162e-05	0.000200398	8.9531e-06
GLU 454	R GLU 454	0	0	0	-1.79641e-05	0.000132821	5.934e-06	0.0050499	0.0282697	0.001263	-0.00501996	0.0282466	0.00126197	0	0	0	1.1976e-05	0.000585807	2.61719e-05		GLU 454	R GLU 454	0	0	0	-3.99202e-05	0.000195772	8.74643e-06	-0.0289481	0.0203038	0.000907107	0.0288902	0.0202899	0.000906484	0	0	0	-9.78044e-05	0.000632152	2.82425e-05		GLU 454	R GLU 454	0	0	0	-3.59281e-05	0.000186111	8.31483e-06
PHE 455	R PHE 455	0	0	0	-5.78842e-05	0.000233524	1.04331e-05	2.39521e-05	0.00126026	5.63041e-05	-4.99002e-05	0.00126818	5.66582e-05	0	0	0	-8.38323e-05	0.000603514	2.6963e-05		PHE 455	R PHE 455	0	0	0	-4.19162e-05	0.000200398	8.9531e-06	0.00194012	0.000987147	4.41025e-05	-0.00193214	0.00100666	4.49741e-05	0	0	0	-3.39321e-05	0.000606721	2.71063e-05		PHE 455	R PHE 455	0	0	0	-6.58683e-05	0.000248052	1.10821e-05
CYS 456	R CYS 456	0	0	0	-3.99202e-05	0.000195772	8.74643e-06	-0.000381238	0.000889261	3.97293e-05	0.000383234	0.000920404	4.11206e-05	0	0	0	-3.79242e-05	0.000606484	2.70957e-05		CYS 456	R CYS 456	0	0	0	-5.38922e-05	0.000225805	1.00882e-05	-0.0010499	0.000763112	3.40933e-05	0.00105788	0.000765161	3.41849e-05	0	0	0	-4.59082e-05	0.000625385	2.79401e-05		CYS 456	R CYS 456	0	0	0	-4.39122e-05	0.0002049	9.15424e-06
ASP 457	R ASP 457	0	0	0	-3.79242e-05	0.000191013	8.53382e-06	0.00751697	0.0361379	0.00161452	-0.00752096	0.0360854	0.00161218	0	0	0	-4.19162e-05	0.000635163	2.8377e-05		ASP 457	R ASP 457	0	0	0	-3.79242e-05	0.000191013	8.53382e-06	-0.0516567	0.0268516	0.00119964	0.0516307	0.0267882	0.00119681	0	0	0	-6.38723e-05	0.000609237	2.72187e-05		ASP 457	R ASP 457	0	0	0	-5.78842e-05	0.000233524	1.04331e-05
TYR 458	R TYR 458	0	0	0	-0.000137725	0.000344611	1.53961e-05	0.00097006	0.00175924	7.85969e-05	-0.000646707	0.00177949	7.9502e-05	0	0	0	0.000185629	0.00073647	3.29031e-05		TYR 458	R TYR 458	0	0	0	-0.000191617	0.000393573	1.75835e-05	0.000674651	0.00193196	8.63136e-05	-0.000353293	0.00195889	8.75169e-05	0	0	0	0.000129741	0.000701534	3.13422e-05		TYR 458	R TYR 458	0	0	0	-0.000229541	0.000420538	1.87882e-05
ASN 459	R ASN 459	0	0	0	-0.000141717	0.000348759	1.55814e-05	0.000640719	0.00229002	0.00010231	-0.000516966	0.00228817	0.000102228	0	0	0	-1.79641e-05	0.000666924	2.97959e-05		ASN 459	R ASN 459	0	0	0	-0.000157685	0.000364445	1.62822e-05	-0.000267465	0.00346933	0.000154998	0.000776447	0.00338217	0.000151104	0	0	0	0.000351297	0.000750478	3.35289e-05		ASN 459	R ASN 459	0	0	0	-0.000245509	0.000430389	1.92283e-05
LYS 460	R LYS 460	0	0	0	-0.000107784	0.000310108	1.38546e-05	-0.0176846	0.0526971	0.00235433	0.017978	0.0526012	0.00235005	0	0	0	0.000185629	0.000755204	3.374e-05		LYS 460	R LYS 460	0	0	0	-0.000173653	0.000378811	1.6924e-05	0.0569062	0.0388002	0.00173347	-0.0557106	0.0387234	0.00173003	0	0	0	0.00102196	0.00109322	4.88414e-05		LYS 460	R LYS 460	0	0	0	-0.000169661	0.000375334	1.67687e-05
VAL 461	R VAL 461	0	0	0	-6.38723e-05	0.000244525	1.09246e-05	0.000628743	0.00106753	4.76936e-05	-0.000556886	0.00107376	4.79719e-05	0	0	0	7.98403e-06	0.000650454	2.90601e-05		VAL 461	R VAL 461	0	0	0	-6.38723e-05	0.000244525	1.09246e-05	1.79641e-05	0.000898922	4.01609e-05	0.000137725	0.000912868	4.07839e-05	0	0	0	9.18164e-05	0.000599029	2.67626e-05		VAL 461	R VAL 461	0	0	0	-6.98603e-05	0.000254911	1.13886e-05
ALA 462	R ALA 462	0	0	0	-2.79441e-05	0.000164813	7.36329e-06	-0.000548902	0.000653643	2.92026e-05	0.000552894	0.000659414	2.94604e-05	0	0	0	-2.39521e-05	0.000634523	2.83484e-05		ALA 462	R ALA 462	0	0	0	-2.59481e-05	0.000158981	7.10272e-06	-0.0011477	0.00067913	3.03413e-05	0.00117365	0.00064417	2.87794e-05	0	0	0	-1.44263e-16	0.000572141	2.55614e-05		ALA 462	R ALA 462	0	0	0	-2.59481e-05	0.000158981	7.10272e-06
ILE 463	R ILE 463	0	0	0	-4.19162e-05	0.000200398	8.9531e-06	0.00037525	0.000605123	2.70349e-05	-0.000287425	0.000603732	2.69728e-05	0	0	0	4.59082e-05	0.000602629	2.69235e-05		ILE 463	R ILE 463	0	0	0	-5.98802e-05	0.000237265	1.06002e-05	0.000506986	0.000594763	2.65721e-05	-0.000443114	0.000615224	2.74862e-05	0	0	0	3.99202e-06	0.000612563	2.73673e-05		ILE 463	R ILE 463	0	0	0	-4.79042e-05	0.000213564	9.54131e-06
LYS 464	R LYS 464	0	0	0	-1.79641e-05	0.000132821	5.934e-06	-0.00480639	0.0255676	0.00114228	0.00477645	0.0255084	0.00113963	0	0	0	-4.79042e-05	0.000570132	2.54716e-05		LYS 464	R LYS 464	0	0	0	-2.19561e-05	0.00014654	6.54693e-06	0.0216228	0.018026	0.000805343	-0.0216168	0.018063	0.000806996	0	0	0	-1.59681e-05	0.000575398	2.57069e-05		LYS 464	R LYS 464	0	0	0	-2.39521e-05	0.0001529	6.83107e-06
VAL 465	R VAL 465	0	0	0	-9.98004e-06	9.94004e-05	4.44088e-06	0.000271457	0.000515395	2.30262e-05	-0.000275449	0.000513273	2.29313e-05	0	0	0	-1.39721e-05	0.000594221	2.65478e-05		VAL 465	R VAL 465	0	0	0	-1.39721e-05	0.000117375	5.24392e-06	2.99401e-05	0.000529661	2.36635e-05	-2.79441e-05	0.000520266	2.32437e-05	0	0	0	-1.1976e-05	0.000585807	2.61719e-05		VAL 465	R VAL 465	0	0	0	-9.98004e-06	9.94004e-05	4.44088e-06
GLY 466	R GLY 466	0	0	0	-3.99202e-06	6.30562e-05	2.81714e-06	0.000213573	0.000536395	2.39644e-05	-0.000197605	0.000512201	2.28834e-05	0	0	0	1.1976e-05	0.000547045	2.44401e-05		GLY 466	R GLY 466	0	0	0	-5.98802e-06	7.71503e-05	3.44682e-06	0.000516966	0.000549189	2.45359e-05	-0.00053493	0.00053358	2.38386e-05	0	0	0	-2.39521e-05	0.000605551	2.7054e-05		GLY 466	R GLY 466	0	0	0	0	0	0
GLY 467	R GLY 467	0	0	0	0	0	0	8.98204e-05	0.000499417	2.23123e-05	-3.59281e-05	0.000508124	2.27013e-05	0	0	0	5.38922e-05	0.000557197	2.48937e-05		GLY 467	R GLY 467	0	0	0	-5.98802e-06	7.71503e-05	3.44682e-06	4.39122e-05	0.000495557	2.21399e-05	-8.38323e-05	0.000506404	2.26245e-05	0	0	0	-4.59082e-05	0.000554323	2.47653e-05		GLY 467	R GLY 467	0	0	0	-3.99202e-06	6.30562e-05	2.81714e-06
ARG 468	R ARG 468	0	0	0	-1.79641e-05	0.000132821	5.934e-06	-0.00886028	0.026377	0.00117844	0.00882834	0.0263579	0.00117758	0	0	0	-4.99002e-05	0.000564683	2.52282e-05		ARG 468	R ARG 468	0	0	0	-1.39721e-05	0.000117375	5.24392e-06	0.00688224	0.0176622	0.000789087	-0.00690419	0.0176697	0.000789424	0	0	0	-3.59281e-05	0.000553258	2.47177e-05		ARG 468	R ARG 468	0	0	0	-1.59681e-05	0.000125352	5.60031e-06
TYR 469	R TYR 469	0	0	0	-2.19561e-05	0.00014654	6.54693e-06	0.000241517	0.000998778	4.46221e-05	-0.000189621	0.000973692	4.35013e-05	0	0	0	2.99401e-05	0.000580025	2.59136e-05		TYR 469	R TYR 469	0	0	0	-3.39321e-05	0.000181055	8.08892e-06	0.00200599	0.000746224	3.33388e-05	-0.002002	0.000759501	3.3932e-05	0	0	0	-2.99401e-05	0.000603633	2.69683e-05		TYR 469	R TYR 469	0	0	0	-3.19361e-05	0.00017583	7.85551e-06
LEU 470	R LEU 470	0	0	0	-2.79441e-05	0.000164813	7.36329e-06	4.79042e-05	0.000810178	3.61961e-05	4.59082e-05	0.000818869	3.65844e-05	0	0	0	6.58683e-05	0.000623598	2.78603e-05		LEU 470	R LEU 470	0	0	0	-4.19162e-05	0.000200398	8.9531e-06	-0.00141317	0.000595179	2.65906e-05	0.00148104	0.000607784	2.71538e-05	0	0	0	2.59481e-05	0.000623336	2.78486e-05		LEU 470	R LEU 470	0	0	0	-5.18962e-05	0.000221817	9.91007e-06
LYS 471	R LYS 471	0	0	0	-4.79042e-05	0.000213564	9.54131e-06	-0.0148623	0.0330719	0.00147754	0.0148743	0.0330483	0.00147649	0	0	0	-3.59281e-05	0.000574497	2.56666e-05		LYS 471	R LYS 471	0	0	0	-4.99002e-05	0.000217739	9.72785e-06	0.0106687	0.0250838	0.00112066	-0.0105788	0.0250316	0.00111833	0	0	0	3.99202e-05	0.000608	2.71634e-05		LYS 471	R LYS 471	0	0	0	-5.18962e-05	0.000221817	9.91007e-06
GLY 472	R GLY 472	0	0	0	-3.39321e-05	0.000181055	8.08892e-06	-0.000596806	0.00133624	5.96988e-05	0.000560878	0.00133687	5.97268e-05	0	0	0	-6.98603e-05	0.000586874	2.62196e-05		GLY 472	R GLY 472	0	0	0	-2.79441e-05	0.000164813	7.36329e-06	-0.00104391	0.000907975	4.05653e-05	0.00106188	0.000901409	4.0272e-05	0	0	0	-9.98004e-06	0.000600981	2.68498e-05		GLY 472	R GLY 472	0	0	0	-2.99401e-05	0.000170422	7.6139e-06
ASP 473	R ASP 473	0	0	0	-3.99202e-05	0.000195772	8.74643e-06	0.0201956	0.0382711	0.00170983	-0.0202236	0.0382313	0.00170805	0	0	0	-6.78643e-05	0.000608805	2.71994e-05		ASP 473	R ASP 473	0	0	0	-3.79242e-05	0.000191013	8.53382e-06	0.00715968	0.026674	0.00119171	-0.00717365	0.0266453	0.00119042	0	0	0	-5.18962e-05	0.000576746	2.57671e-05		ASP 473	R ASP 473	0	0	0	-4.39122e-05	0.0002049	9.15424e-06
HIE 474	R HIE 474	0	0	0	-4.79042e-05	0.000213564	9.54131e-06	0.00119561	0.00214114	9.56592e-05	-0.00115968	0.00219108	9.78904e-05	0	0	0	-1.1976e-05	0.000647316	2.892e-05		HIE 474	R HIE 474	0	0	0	-5.78842e-05	0.000233524	1.04331e-05	0.00119162	0.0020452	9.13728e-05	-0.00118363	0.00199656	8.91996e-05	0	0	0	-4.99002e-05	0.000598989	2.67608e-05		HIE 474	R HIE 474	0	0	0	-6.38723e-05	0.000244525	1.09246e-05
ALA 475	R ALA 475	0	0	0	-2.19561e-05	0.00014654	6.54693e-06	0.000508982	0.00113483	5.07006e-05	-0.000461078	0.00116716	5.21448e-05	0	0	0	2.59481e-05	0.000600503	2.68285e-05		ALA 475	R ALA 475	0	0	0	-3.79242e-05	0.000191013	8.53382e-06	0.00157685	0.000774199	3.45887e-05	-0.00158283	0.000765801	3.42135e-05	0	0	0	-4.39122e-05	0.000584282	2.61038e-05		ALA 475	R ALA 475	0	0	0	-2.39521e-05	0.0001529	6.83107e-06
GLY 476	R GLY 476	0	0	0	-6.98603e-05	0.000254911	1.13886e-05	0.000101796	0.0011734	5.24236e-05	-0.000137725	0.0011917	5.32413e-05	0	0	0	-0.000105788	0.000608314	2.71775e-05		GLY 476	R GLY 476	0	0	0	-4.79042e-05	0.000213564	9.54131e-06	0.000169661	0.0010559	4.71742e-05	-0.000173653	0.00105714	4.72296e-05	0	0	0	-5.18962e-05	0.000583627	2.60745e-05		GLY 476	R GLY 476	0	0	0	-4.39122e-05	0.0002049	9.15424e-06
VAL 477	R VAL 477	0	0	0	-5.38922e-05	0.000225805	1.00882e-05	0.00038523	0.000876222	3.91467e-05	-0.000331337	0.000862848	3.85492e-05	0	0	0	-6.38212e-17	0.000628657	2.80863e-05		VAL 477	R VAL 477	0	0	0	-4.19162e-05	0.000200398	8.9531e-06	-0.00125749	0.000711727	3.17976e-05	0.00132735	0.000745332	3.3299e-05	0	0	0	2.79441e-05	0.000615192	2.74847e-05		VAL 477	R VAL 477	0	0	0	-3.39321e-05	0.000181055	8.08892e-06
LEU 478	R LEU 478	0	0	0	-9.18164e-05	0.000288767	1.29011e-05	-6.38723e-05	0.000828577	3.70181e-05	0.000169661	0.000848362	3.7902e-05	0	0	0	1.39721e-05	0.000645732	2.88492e-05		LEU 478	R LEU 478	0	0	0	-6.58683e-05	0.000248052	1.10821e-05	0.00122754	0.000706485	3.15634e-05	-0.00113972	0.000737124	3.29323e-05	0	0	0	2.19561e-05	0.000639296	2.85616e-05		LEU 478	R LEU 478	0	0	0	-6.58683e-05	0.000248052	1.10821e-05
LYS 479	R LYS 479	0	0	0	-3.39321e-05	0.000181055	8.08892e-06	-0.01499	0.0326291	0.00145776	0.01498	0.0326108	0.00145694	0	0	0	-4.39122e-05	0.000587688	2.6256e-05		LYS 479	R LYS 479	0	0	0	-4.19162e-05	0.000200398	8.9531e-06	-0.00676447	0.0224076	0.0010011	0.00677645	0.0223606	0.000998999	0	0	0	-2.99401e-05	0.000635841	2.84073e-05		LYS 479	R LYS 479	0	0	0	-2.79441e-05	0.000164813	7.36329e-06
ALA 480	R ALA 480	0	0	0	-1.39721e-05	0.000117375	5.24392e-06	0.000255489	0.000594884	2.65775e-05	-0.000207585	0.000603402	2.6958e-05	0	0	0	3.39321e-05	0.000555185	2.48038e-05		ALA 480	R ALA 480	0	0	0	-9.98004e-06	9.94004e-05	4.44088e-06	4.59082e-05	0.000615735	2.7509e-05	-1.39721e-05	0.000633247	2.82914e-05	0	0	0	2.19561e-05	0.00058722	2.62351e-05		ALA 480	R ALA 480	0	0	0	-1.1976e-05	0.000108778	4.85984e-06
SER 481	R SER 481	0	0	0	-1.1976e-05	0.000108778	4.85984e-06	-0.000433134	0.000890188	3.97707e-05	0.000419162	0.000900184	4.02173e-05	0	0	0	-2.59481e-05	0.000529872	2.36729e-05		SER 481	R SER 481	0	0	0	-1.39721e-05	0.000117375	5.24392e-06	-0.000389222	0.000685029	3.06048e-05	0.000371257	0.000690607	3.08541e-05	0	0	0	-3.19361e-05	0.00059855	2.67412e-05		SER 481	R SER 481	0	0	0	-9.98004e-06	9.94004e-05	4.44088e-06
ALA 482	R ALA 482	0	0	0	-1.39721e-05	0.000117375	5.24392e-06	-0.000223553	0.000661098	2.95357e-05	0.000175649	0.000657435	2.93721e-05	0	0	0	-6.18762e-05	0.000601199	2.68596e-05		ALA 482	R ALA 482	0	0	0	-7.98403e-06	8.8996e-05	3.97605e-06	-0.000203593	0.000538412	2.40545e-05	0.000203593	0.000527173	2.35523e-05	0	0	0	-7.98403e-06	0.000575564	2.57143e-05		ALA 482	R ALA 482	0	0	0	-1.39721e-05	0.000117375	5.24392e-06
GLU 483	R GLU 483	0	0	0	-9.98004e-06	9.94004e-05	4.44088e-06	0.00789621	0.0235702	0.00105304	-0.00791816	0.0235997	0.00105436	0	0	0	-3.19361e-05	0.000618234	2.76207e-05		GLU 483	R GLU 483	0	0	0	-1.39721e-05	0.000117375	5.24392e-06	-0.0105908	0.0169174	0.000755813	0.0105749	0.0168951	0.00075482	0	0	0	-2.99401e-05	0.000583456	2.60669e-05		GLU 483	R GLU 483	0	0	0	-7.98403e-06	8.8996e-05	3.97605e-06
THR 484	R THR 484	0	0	0	-9.98004e-06	9.94004e-05	4.44088e-06	0.000409182	0.000707978	3.16301e-05	-0.000363273	0.000680325	3.03947e-05	0	0	0	3.59281e-05	0.000549638	2.4556e-05		THR 484	R THR 484	0	0	0	-3.99202e-06	6.30562e-05	2.81714e-06	0.00123353	0.00068877	3.0772e-05	-0.00118363	0.000707961	3.16294e-05	0	0	0	4.59082e-05	0.000602629	2.69235e-05		THR 484	R THR 484	0	0	0	-1.1976e-05	0.000108778	4.85984e-06
VAL 485	R VAL 485	0	0	0	-1.1976e-05	0.000108778	4.85984e-06	-9.58084e-05	0.000917126	4.09742e-05	0.000101796	0.00096009	4.28937e-05	0	0	0	-5.98802e-06	0.000610915	2.72937e-05		VAL 485	R VAL 485	0	0	0	-1.99601e-05	0.000139863	6.24862e-06	0.000419162	0.000889028	3.97189e-05	-0.000383234	0.000843454	3.76828e-05	0	0	0	1.59681e-05	0.000582294	2.6015e-05		VAL 485	R VAL 485	0	0	0	-2.59481e-05	0.000158981	7.10272e-06
ASP 486	R ASP 486	0	0	0	-1.1976e-05	0.000108778	4.85984e-06	0.0131058	0.0323737	0.00144635	-0.0131218	0.0323459	0.00144511	0	0	0	-2.79441e-05	0.000571458	2.55309e-05		ASP 486	R ASP 486	0	0	0	-2.99401e-05	0.000170422	7.6139e-06	-0.0188902	0.0248941	0.00111218	0.0188343	0.0248431	0.00110991	0	0	0	-8.58283e-05	0.000601577	2.68765e-05		ASP 486	R ASP 486	0	0	0	-1.79641e-05	0.000132821	5.934e-06
PRO 487	R PRO 487	0	0	0	-3.39321e-05	0.000181055	8.08892e-06	0.000267465	0.00127008	5.67428e-05	-0.000217565	0.00128346	5.73409e-05	0	0	0	1.59681e-05	0.000575398	2.57069e-05		PRO 487	R PRO 487	0	0	0	-3.99202e-05	0.000195772	8.74643e-06	-0.000886228	0.00100151	4.47442e-05	0.000908184	0.00100476	4.48892e-05	0	0	0	-1.79641e-05	0.000617183	2.75737e-05		PRO 487	R PRO 487	0	0	0	-3.19361e-05	0.00017583	7.85551e-06
ALA 488	R ALA 488	0	0	0	-4.19162e-05	0.000200398	8.9531e-06	0.000341317	0.00113784	5.08349e-05	-0.000327345	0.00115151	5.14457e-05	0	0	0	-2.79441e-05	0.000628036	2.80586e-05		ALA 488	R ALA 488	0	0	0	-3.79242e-05	0.000191013	8.53382e-06	0.000167665	0.000861596	3.84933e-05	-9.98004e-05	0.000848869	3.79247e-05	0	0	0	2.99401e-05	0.000619946	2.76971e-05		ALA 488	R ALA 488	0	0	0	-4.39122e-05	0.0002049	9.15424e-06
SER 489	R SER 489	0	0	0	-3.19361e-05	0.00017583	7.85551e-06	-0.000369261	0.000764333	3.41479e-05	0.000399202	0.000786817	3.51524e-05	0	0	0	-1.99601e-06	0.000587627	2.62532e-05		SER 489	R SER 489	0	0	0	-4.19162e-05	0.000200398	8.9531e-06	-0.00010978	0.000946642	4.22929e-05	0.000107784	0.000968753	4.32807e-05	0	0	0	-4.39122e-05	0.000639726	2.85809e-05		SER 489	R SER 489	0	0	0	-3.19361e-05	0.00017583	7.85551e-06
LEU 490	R LEU 490	0	0	0	-6.98603e-05	0.000254911	1.13886e-05	0.00101597	0.00117515	5.25019e-05	-0.000902196	0.00115142	5.14416e-05	0	0	0	4.39122e-05	0.000630296	2.81596e-05		LEU 490	R LEU 490	0	0	0	-7.38523e-05	0.00026153	1.16843e-05	0.00177445	0.00110841	4.952e-05	-0.00158483	0.00112462	5.02441e-05	0	0	0	0.000115768	0.000646325	2.88757e-05		LEU 490	R LEU 490	0	0	0	-8.38323e-05	0.000277136	1.23815e-05
TRP 491	R TRP 491	0	0	0	-0.000131737	0.000338204	1.51098e-05	-0.000189621	0.000923183	4.12448e-05	0.000255489	0.000908265	4.05783e-05	0	0	0	-6.58683e-05	0.000681706	3.04564e-05		TRP 491	R TRP 491	0	0	0	-0.000207585	0.000405578	1.81199e-05	-0.00167265	0.000769056	3.43589e-05	0.00174052	0.000739892	3.30559e-05	0	0	0	-0.000139721	0.000703881	3.14471e-05		TRP 491	R TRP 491	0	0	0	-0.000183633	0.000387184	1.72981e-05
GLU 492	R GLU 492	0	0	0	-0.000259481	0.00043835	1.9584e-05	0.017994	0.0634723	0.00283573	-0.0151517	0.0634345	0.00283405	0	0	0	0.00258283	0.00115454	5.1581e-05		GLU 492	R GLU 492	0	0	0	-0.000327345	0.000469244	2.09643e-05	-0.073497	0.0499902	0.0022334	0.0760499	0.0498418	0.00222677	0	0	0	0.00222555	0.00137812	6.15701e-05		GLU 492	R GLU 492	0	0	0	-0.000353293	0.000477993	2.13551e-05
[truncated: 5 more rows]
[truncated: 52 more columns]

## Sheet: FI03
| Run on Thu Feb 18 18:45:35 2021								Click Here. Summarized Data as row 503 below.													| Run on Thu Feb 18 18:57:16 2021																					| Run on Thu Feb 18 18:54:20 2021
[truncated: 504 more rows]
[truncated: 52 more columns]

[truncated: 16 more sheets: FI04, FI05, FI06, FI07, FI08, FI09, FI10, FI11, FI12, FI13, FI14, FI15, FI16, FI17, FI18, FI19]
